# Supplementary material for: Single-cell transcriptomics of the naked mole-rat reveals unexpected features of mammalian immunity
Source: PLoS Biol. 2019 Nov 21;17(11):e3000528. doi: 10.1371/journal.pbio.3000528 (PMC6894886; doi:10.1371/journal.pbio.3000528)
Supplement: S1 Table — For each mouse spleen cell in our scRNA-seq data, the corresponding sample, number of captured UMIs, number of captured genes, first-iteration and convergence cluster and cell type assignments are provided. scRNA-seq, single-cell RNA-sequencing; UMI, unique molecular identifier. (CSV) [file pbio.3000528.s013.csv]

cell	sample	umis	genes	first.iteration.cluster	converged.cluster	first.iteration.cell.type	converged.cell.type
AAACCTGAGTGAACGC-1_mouse_1.1	mouse_1.1	4405	1393	1	1	B-cell	Marginal-zone-B-cell
AAACCTGCAAGCGATG-1_mouse_1.1	mouse_1.1	3025	1158	1	2	B-cell	B-cell
AAACCTGCATTGGGCC-1_mouse_1.1	mouse_1.1	3108	1348	1	2	B-cell	B-cell
AAACCTGGTACCATCA-1_mouse_1.1	mouse_1.1	6982	2278	3	3	APC	CD8-dendritic-cell.1
AAACCTGGTTTCCACC-1_mouse_1.1	mouse_1.1	3493	1272	1	1	B-cell	Marginal-zone-B-cell
AAACCTGTCAACTCTT-1_mouse_1.1	mouse_1.1	2100	905	1	2	B-cell	B-cell
AAACCTGTCATGTCTT-1_mouse_1.1	mouse_1.1	3629	1641	1	2	B-cell	B-cell
AAACCTGTCCTGTAGA-1_mouse_1.1	mouse_1.1	1070	567	1	2	B-cell	B-cell
AAACGGGAGCGTAGTG-1_mouse_1.1	mouse_1.1	3794	1136	2	4	T-cell	Naive-CD8-T-cell
AAACGGGAGGCAAAGA-1_mouse_1.1	mouse_1.1	5246	1489	2	4	T-cell	Naive-CD8-T-cell
AAACGGGAGTACCGGA-1_mouse_1.1	mouse_1.1	1072	568	1	2	B-cell	B-cell
AAACGGGCAGGCGATA-1_mouse_1.1	mouse_1.1	8326	1975	2	5	T-cell	Memory-CD8-T-cell
AAACGGGCAGGGCATA-1_mouse_1.1	mouse_1.1	2831	1095	1	2	B-cell	B-cell
AAACGGGCATCGATTG-1_mouse_1.1	mouse_1.1	1337	457	1	6	B-cell	Unassigned
AAACGGGGTACAGTTC-1_mouse_1.1	mouse_1.1	11073	2953	3	7	APC	Macrophage.1
AAACGGGGTATTCGTG-1_mouse_1.1	mouse_1.1	3000	1256	1	2	B-cell	B-cell
AAACGGGGTCAGAAGC-1_mouse_1.1	mouse_1.1	2984	921	1	2	B-cell	B-cell
AAACGGGGTGCTAGCC-1_mouse_1.1	mouse_1.1	2678	1133	1	2	B-cell	B-cell
AAACGGGGTTTACTCT-1_mouse_1.1	mouse_1.1	3660	1251	1	2	B-cell	B-cell
AAACGGGTCACAATGC-1_mouse_1.1	mouse_1.1	3241	1284	1	2	B-cell	B-cell
AAACGGGTCGAGGTAG-1_mouse_1.1	mouse_1.1	2469	1280	2	8	T-cell	Naive-CD4-T-cell
AAACGGGTCTGATACG-1_mouse_1.1	mouse_1.1	3386	1219	1	2	B-cell	B-cell
AAAGATGAGAATGTGT-1_mouse_1.1	mouse_1.1	1782	754	1	2	B-cell	B-cell
AAAGATGAGGTCGGAT-1_mouse_1.1	mouse_1.1	4258	1525	2	5	T-cell	Memory-CD8-T-cell
AAAGATGAGTCTCGGC-1_mouse_1.1	mouse_1.1	2491	1049	2	8	T-cell	Naive-CD4-T-cell
AAAGATGCAGTAAGAT-1_mouse_1.1	mouse_1.1	4087	1516	2	8	T-cell	Naive-CD4-T-cell
AAAGATGCATACCATG-1_mouse_1.1	mouse_1.1	2418	1003	1	2	B-cell	B-cell
AAAGATGGTCCGTCAG-1_mouse_1.1	mouse_1.1	4841	1521	2	8	T-cell	Naive-CD4-T-cell
AAAGATGTCAATCACG-1_mouse_1.1	mouse_1.1	2258	898	3	9	APC	Monocyte
AAAGATGTCACCTTAT-1_mouse_1.1	mouse_1.1	3717	1408	1	2	B-cell	B-cell
AAAGATGTCATATCGG-1_mouse_1.1	mouse_1.1	5280	1475	2	4	T-cell	Naive-CD8-T-cell
AAAGATGTCGATCCCT-1_mouse_1.1	mouse_1.1	2086	1051	1	2	B-cell	B-cell
AAAGCAAAGAGGGCTT-1_mouse_1.1	mouse_1.1	2457	1028	1	2	B-cell	B-cell
AAAGCAAAGTGCTGCC-1_mouse_1.1	mouse_1.1	5108	1996	3	7	APC	Macrophage.1
AAAGCAACAAACGTGG-1_mouse_1.1	mouse_1.1	2412	1103	1	2	B-cell	B-cell
AAAGCAACAGATGAGC-1_mouse_1.1	mouse_1.1	591	383	3	10	APC	Macrophage.2
AAAGCAACATTGCGGC-1_mouse_1.1	mouse_1.1	900	505	6	11	Neutrophil	Neutrophil.1
AAAGCAAGTACTTGAC-1_mouse_1.1	mouse_1.1	1577	588	3	12	APC	CD4-dendritic-cell
AAAGCAATCGTGGTCG-1_mouse_1.1	mouse_1.1	12550	3105	3	7	APC	Macrophage.1
AAAGTAGAGGCCCTCA-1_mouse_1.1	mouse_1.1	5790	1979	1	2	B-cell	B-cell
AAAGTAGAGTACCGGA-1_mouse_1.1	mouse_1.1	1199	626	1	2	B-cell	B-cell
AAAGTAGGTAGCTCCG-1_mouse_1.1	mouse_1.1	3758	1438	1	2	B-cell	B-cell
AAAGTAGTCACGCGGT-1_mouse_1.1	mouse_1.1	3386	1482	2	13	T-cell	NK-T-cell
AAATGCCAGCGCTTAT-1_mouse_1.1	mouse_1.1	1147	641	2	8	T-cell	Naive-CD4-T-cell
AAATGCCAGTCGCCGT-1_mouse_1.1	mouse_1.1	1095	580	3	12	APC	CD4-dendritic-cell
AAATGCCCAAGCGTAG-1_mouse_1.1	mouse_1.1	3267	1364	1	2	B-cell	B-cell
AAATGCCTCCCTGACT-1_mouse_1.1	mouse_1.1	8813	2478	1	2	B-cell	B-cell
AACACGTAGAGTACCG-1_mouse_1.1	mouse_1.1	5415	1560	2	4	T-cell	Naive-CD8-T-cell
AACACGTAGATCTGCT-1_mouse_1.1	mouse_1.1	4495	1623	1	1	B-cell	Marginal-zone-B-cell
AACACGTAGTAGGTGC-1_mouse_1.1	mouse_1.1	3109	1172	1	2	B-cell	B-cell
AACACGTCAAGTAGTA-1_mouse_1.1	mouse_1.1	2378	844	2	4	T-cell	Naive-CD8-T-cell
AACACGTCAATCACAC-1_mouse_1.1	mouse_1.1	4148	1466	1	2	B-cell	B-cell
AACACGTCACGTGAGA-1_mouse_1.1	mouse_1.1	2513	1130	1	2	B-cell	B-cell
AACACGTCATTGAGCT-1_mouse_1.1	mouse_1.1	1237	664	1	2	B-cell	B-cell
AACACGTGTCTAAACC-1_mouse_1.1	mouse_1.1	1251	667	1	2	B-cell	B-cell
AACACGTGTCTCCACT-1_mouse_1.1	mouse_1.1	1998	964	1	2	B-cell	B-cell
AACACGTGTGCACTTA-1_mouse_1.1	mouse_1.1	4089	1442	1	2	B-cell	B-cell
AACACGTGTTCCAACA-1_mouse_1.1	mouse_1.1	6401	1807	2	4	T-cell	Naive-CD8-T-cell
AACCATGAGATCGATA-1_mouse_1.1	mouse_1.1	3187	966	2	4	T-cell	Naive-CD8-T-cell
AACCATGAGCAACGGT-1_mouse_1.1	mouse_1.1	1065	619	1	2	B-cell	B-cell
AACCATGAGGATGGTC-1_mouse_1.1	mouse_1.1	4807	1567	1	1	B-cell	Marginal-zone-B-cell
AACCATGAGGTGCTAG-1_mouse_1.1	mouse_1.1	3507	1341	1	1	B-cell	Marginal-zone-B-cell
AACCATGAGTATGACA-1_mouse_1.1	mouse_1.1	4138	1379	2	4	T-cell	Naive-CD8-T-cell
AACCATGAGTGACTCT-1_mouse_1.1	mouse_1.1	3679	1431	1	2	B-cell	B-cell
AACCATGCAAACCTAC-1_mouse_1.1	mouse_1.1	5031	1569	1	1	B-cell	Marginal-zone-B-cell
AACCATGCAATGAATG-1_mouse_1.1	mouse_1.1	3529	1406	1	2	B-cell	B-cell
AACCATGCAATTCCTT-1_mouse_1.1	mouse_1.1	3474	1355	1	2	B-cell	B-cell
AACCATGGTACATGTC-1_mouse_1.1	mouse_1.1	3303	1173	2	8	T-cell	Naive-CD4-T-cell
AACCATGTCCCAAGAT-1_mouse_1.1	mouse_1.1	5269	1596	2	8	T-cell	Naive-CD4-T-cell
AACCATGTCCTTAATC-1_mouse_1.1	mouse_1.1	779	478	2	8	T-cell	Naive-CD4-T-cell
AACCGCGAGACCCACC-1_mouse_1.1	mouse_1.1	3442	1304	1	2	B-cell	B-cell
AACCGCGAGTTAGCGG-1_mouse_1.1	mouse_1.1	2676	1057	1	2	B-cell	B-cell
AACCGCGCATGGATGG-1_mouse_1.1	mouse_1.1	2782	1211	4	14	NK-cell	NK-cell.1
AACCGCGGTAAGTGGC-1_mouse_1.1	mouse_1.1	1053	550	1	2	B-cell	B-cell
AACCGCGGTGTAAGTA-1_mouse_1.1	mouse_1.1	5833	1974	2	8	T-cell	Naive-CD4-T-cell
AACCGCGTCATCGATG-1_mouse_1.1	mouse_1.1	3572	1216	1	2	B-cell	B-cell
AACCGCGTCTCTAAGG-1_mouse_1.1	mouse_1.1	6172	1751	2	4	T-cell	Naive-CD8-T-cell
AACGTTGCAATCTGCA-1_mouse_1.1	mouse_1.1	1458	665	1	2	B-cell	B-cell
AACGTTGGTGGGTCAA-1_mouse_1.1	mouse_1.1	2122	935	1	2	B-cell	B-cell
AACGTTGGTGGTACAG-1_mouse_1.1	mouse_1.1	9550	2894	3	15	APC	Macrophage.3
AACGTTGGTTATTCTC-1_mouse_1.1	mouse_1.1	3130	1368	2	8	T-cell	Naive-CD4-T-cell
AACTCAGAGAAGGTGA-1_mouse_1.1	mouse_1.1	11613	2443	2	5	T-cell	Memory-CD8-T-cell
AACTCAGAGATCTGCT-1_mouse_1.1	mouse_1.1	5446	1691	2	4	T-cell	Naive-CD8-T-cell
AACTCAGAGATGCCAG-1_mouse_1.1	mouse_1.1	2705	1118	1	2	B-cell	B-cell
AACTCAGAGCGAGAAA-1_mouse_1.1	mouse_1.1	6662	1833	2	4	T-cell	Naive-CD8-T-cell
AACTCAGAGCTAAGAT-1_mouse_1.1	mouse_1.1	5323	1626	2	4	T-cell	Naive-CD8-T-cell
AACTCAGAGGATGGAA-1_mouse_1.1	mouse_1.1	4891	1535	1	2	B-cell	B-cell
AACTCAGCAACGATCT-1_mouse_1.1	mouse_1.1	900	452	3	16	APC	Macrophage.4
AACTCAGCATTGAGCT-1_mouse_1.1	mouse_1.1	3821	1306	1	2	B-cell	B-cell
AACTCAGGTACGCTGC-1_mouse_1.1	mouse_1.1	3011	1129	1	2	B-cell	B-cell
AACTCAGGTCAGCTAT-1_mouse_1.1	mouse_1.1	3350	1402	1	2	B-cell	B-cell
AACTCAGGTCTTCAAG-1_mouse_1.1	mouse_1.1	2200	942	1	2	B-cell	B-cell
AACTCAGGTTCCTCCA-1_mouse_1.1	mouse_1.1	842	486	3	9	APC	Monocyte
AACTCAGTCAGCGATT-1_mouse_1.1	mouse_1.1	1517	731	1	2	B-cell	B-cell
AACTCAGTCATTCACT-1_mouse_1.1	mouse_1.1	8332	2655	3	17	APC	Plasmacytoid-dendritic-cell
AACTCAGTCCATGAGT-1_mouse_1.1	mouse_1.1	2617	1077	1	2	B-cell	B-cell
AACTCAGTCCTCATTA-1_mouse_1.1	mouse_1.1	4112	1511	1	2	B-cell	B-cell
AACTCCCAGTGGGTTG-1_mouse_1.1	mouse_1.1	2992	1245	3	7	APC	Macrophage.1
AACTCCCCAATCCGAT-1_mouse_1.1	mouse_1.1	4776	1623	2	4	T-cell	Naive-CD8-T-cell
AACTCCCGTCTTCTCG-1_mouse_1.1	mouse_1.1	767	505	2	13	T-cell	NK-T-cell
AACTCTTAGCCCGAAA-1_mouse_1.1	mouse_1.1	605	340	3	10	APC	Macrophage.2
AACTCTTCACTGTGTA-1_mouse_1.1	mouse_1.1	2939	1306	1	2	B-cell	B-cell
AACTCTTCATCCGCGA-1_mouse_1.1	mouse_1.1	4305	1532	4	14	NK-cell	NK-cell.1
AACTCTTGTGGCGAAT-1_mouse_1.1	mouse_1.1	8663	2490	3	9	APC	Monocyte
AACTCTTTCTTGTATC-1_mouse_1.1	mouse_1.1	3051	1197	1	2	B-cell	B-cell
AACTGGTCACACCGCA-1_mouse_1.1	mouse_1.1	633	370	3	10	APC	Macrophage.2
AACTGGTCATCTCGCT-1_mouse_1.1	mouse_1.1	3583	1336	1	2	B-cell	B-cell
AACTGGTCATGGTCAT-1_mouse_1.1	mouse_1.1	15204	3199	1	1	B-cell	Marginal-zone-B-cell
AACTGGTCATTCTCAT-1_mouse_1.1	mouse_1.1	1635	642	1	1	B-cell	Marginal-zone-B-cell
AACTGGTGTATGAATG-1_mouse_1.1	mouse_1.1	1142	580	1	2	B-cell	B-cell
AACTGGTGTCCGCTGA-1_mouse_1.1	mouse_1.1	4522	1590	1	2	B-cell	B-cell
AACTGGTTCAGTTTGG-1_mouse_1.1	mouse_1.1	2246	985	1	2	B-cell	B-cell
AACTGGTTCCCACTTG-1_mouse_1.1	mouse_1.1	3186	957	2	4	T-cell	Naive-CD8-T-cell
AACTGGTTCGCACTCT-1_mouse_1.1	mouse_1.1	1309	684	1	2	B-cell	B-cell
AACTGGTTCTCATTCA-1_mouse_1.1	mouse_1.1	3364	1438	1	2	B-cell	B-cell
AACTTTCAGACTAGAT-1_mouse_1.1	mouse_1.1	4198	1436	1	2	B-cell	B-cell
AACTTTCAGCATGGCA-1_mouse_1.1	mouse_1.1	4531	1437	1	2	B-cell	B-cell
AACTTTCAGCCAACAG-1_mouse_1.1	mouse_1.1	10939	2935	1	1	B-cell	Marginal-zone-B-cell
AACTTTCGTCTGGAGA-1_mouse_1.1	mouse_1.1	5345	1552	2	4	T-cell	Naive-CD8-T-cell
AACTTTCGTGTAATGA-1_mouse_1.1	mouse_1.1	1108	555	1	2	B-cell	B-cell
AAGACCTAGACTGTAA-1_mouse_1.1	mouse_1.1	6374	1739	2	4	T-cell	Naive-CD8-T-cell
AAGACCTAGATAGGAG-1_mouse_1.1	mouse_1.1	3836	1315	1	2	B-cell	B-cell
AAGACCTAGCTGATAA-1_mouse_1.1	mouse_1.1	7380	1941	2	8	T-cell	Naive-CD4-T-cell
AAGACCTCAAAGAATC-1_mouse_1.1	mouse_1.1	1849	919	1	2	B-cell	B-cell
AAGACCTCAGCTATTG-1_mouse_1.1	mouse_1.1	3531	1176	2	8	T-cell	Naive-CD4-T-cell
AAGACCTGTATAGTAG-1_mouse_1.1	mouse_1.1	2823	1121	1	2	B-cell	B-cell
AAGACCTTCATTATCC-1_mouse_1.1	mouse_1.1	1101	658	3	9	APC	Monocyte
AAGACCTTCGACCAGC-1_mouse_1.1	mouse_1.1	4480	1689	2	8	T-cell	Naive-CD4-T-cell
AAGACCTTCTAACCGA-1_mouse_1.1	mouse_1.1	506	304	3	12	APC	CD4-dendritic-cell
AAGACCTTCTCCCTGA-1_mouse_1.1	mouse_1.1	3943	1674	1	2	B-cell	B-cell
AAGCCGCAGAACTGTA-1_mouse_1.1	mouse_1.1	2094	883	2	8	T-cell	Naive-CD4-T-cell
AAGCCGCAGACTTTCG-1_mouse_1.1	mouse_1.1	4963	1611	1	1	B-cell	Marginal-zone-B-cell
AAGCCGCCAAACTGCT-1_mouse_1.1	mouse_1.1	1059	526	1	2	B-cell	B-cell
AAGCCGCCAACACCTA-1_mouse_1.1	mouse_1.1	3353	1362	1	2	B-cell	B-cell
AAGCCGCCAGACAGGT-1_mouse_1.1	mouse_1.1	993	527	1	2	B-cell	B-cell
AAGCCGCCAGGGCATA-1_mouse_1.1	mouse_1.1	4696	1507	1	1	B-cell	Marginal-zone-B-cell
AAGCCGCCATTGGTAC-1_mouse_1.1	mouse_1.1	3241	1348	2	8	T-cell	Naive-CD4-T-cell
AAGCCGCGTCGGGTCT-1_mouse_1.1	mouse_1.1	1217	622	1	2	B-cell	B-cell
AAGCCGCTCCCATTAT-1_mouse_1.1	mouse_1.1	4869	1631	1	2	B-cell	B-cell
AAGCCGCTCCGTCAAA-1_mouse_1.1	mouse_1.1	2342	1019	1	2	B-cell	B-cell
AAGCCGCTCGCCAAAT-1_mouse_1.1	mouse_1.1	4614	1525	1	2	B-cell	B-cell
AAGGAGCAGCGTAGTG-1_mouse_1.1	mouse_1.1	2596	1058	1	2	B-cell	B-cell
AAGGAGCAGCTAGCCC-1_mouse_1.1	mouse_1.1	6598	1695	2	4	T-cell	Naive-CD8-T-cell
AAGGAGCGTCATATGC-1_mouse_1.1	mouse_1.1	3381	1222	1	2	B-cell	B-cell
AAGGAGCGTTCCGGCA-1_mouse_1.1	mouse_1.1	3085	1192	1	2	B-cell	B-cell
AAGGAGCTCTACTCAT-1_mouse_1.1	mouse_1.1	621	309	1	6	B-cell	Unassigned
AAGGAGCTCTCTTATG-1_mouse_1.1	mouse_1.1	2630	1032	1	2	B-cell	B-cell
AAGGCAGAGACAGACC-1_mouse_1.1	mouse_1.1	1918	1018	2	8	T-cell	Naive-CD4-T-cell
AAGGCAGAGGAGTTGC-1_mouse_1.1	mouse_1.1	5487	1479	1	1	B-cell	Marginal-zone-B-cell
AAGGCAGAGTTACGGG-1_mouse_1.1	mouse_1.1	4847	1654	1	1	B-cell	Marginal-zone-B-cell
AAGGCAGAGTTATCGC-1_mouse_1.1	mouse_1.1	3469	863	1	6	B-cell	Unassigned
AAGGCAGCACCTTGTC-1_mouse_1.1	mouse_1.1	3041	1246	1	2	B-cell	B-cell
AAGGCAGCATTCTCAT-1_mouse_1.1	mouse_1.1	2680	954	1	1	B-cell	Marginal-zone-B-cell
AAGGCAGGTCTCGTTC-1_mouse_1.1	mouse_1.1	988	487	1	2	B-cell	B-cell
AAGGCAGTCTGCTGCT-1_mouse_1.1	mouse_1.1	5469	1632	2	8	T-cell	Naive-CD4-T-cell
AAGGTTCAGCTAACAA-1_mouse_1.1	mouse_1.1	1451	728	1	2	B-cell	B-cell
AAGGTTCAGTGTCTCA-1_mouse_1.1	mouse_1.1	1976	916	1	2	B-cell	B-cell
AAGGTTCCAGACAAGC-1_mouse_1.1	mouse_1.1	4508	1311	2	4	T-cell	Naive-CD8-T-cell
AAGGTTCGTCCTGCTT-1_mouse_1.1	mouse_1.1	1788	780	1	2	B-cell	B-cell
AAGGTTCGTGTATGGG-1_mouse_1.1	mouse_1.1	4228	1457	1	2	B-cell	B-cell
AAGGTTCGTTTACTCT-1_mouse_1.1	mouse_1.1	1538	734	1	2	B-cell	B-cell
AAGGTTCTCAAACGGG-1_mouse_1.1	mouse_1.1	3362	1247	1	2	B-cell	B-cell
AAGGTTCTCAGTTCGA-1_mouse_1.1	mouse_1.1	3717	1206	1	2	B-cell	B-cell
AAGGTTCTCATCATTC-1_mouse_1.1	mouse_1.1	897	479	1	2	B-cell	B-cell
AAGGTTCTCATGCTCC-1_mouse_1.1	mouse_1.1	7611	1913	1	2	B-cell	B-cell
AAGTCTGCAAAGCGGT-1_mouse_1.1	mouse_1.1	2011	870	1	2	B-cell	B-cell
AAGTCTGCAGTAAGAT-1_mouse_1.1	mouse_1.1	3881	1562	1	2	B-cell	B-cell
AAGTCTGCATGCTAGT-1_mouse_1.1	mouse_1.1	2492	970	1	2	B-cell	B-cell
AAGTCTGTCCTAGTGA-1_mouse_1.1	mouse_1.1	3949	1264	1	1	B-cell	Marginal-zone-B-cell
AAGTCTGTCCTCCTAG-1_mouse_1.1	mouse_1.1	3406	1301	1	2	B-cell	B-cell
AATCCAGAGATGGGTC-1_mouse_1.1	mouse_1.1	4582	1608	1	2	B-cell	B-cell
AATCCAGAGCTTTGGT-1_mouse_1.1	mouse_1.1	2668	986	1	2	B-cell	B-cell
AATCCAGGTCTTGCGG-1_mouse_1.1	mouse_1.1	2885	1002	2	8	T-cell	Naive-CD4-T-cell
AATCCAGTCAACGAAA-1_mouse_1.1	mouse_1.1	1875	792	1	2	B-cell	B-cell
AATCCAGTCAATCTCT-1_mouse_1.1	mouse_1.1	2240	1031	1	2	B-cell	B-cell
AATCCAGTCAGAAATG-1_mouse_1.1	mouse_1.1	510	322	3	10	APC	Macrophage.2
AATCCAGTCATTCACT-1_mouse_1.1	mouse_1.1	5486	1812	1	1	B-cell	Marginal-zone-B-cell
AATCCAGTCCAACCAA-1_mouse_1.1	mouse_1.1	2932	1092	2	4	T-cell	Naive-CD8-T-cell
AATCGGTAGCAGCCTC-1_mouse_1.1	mouse_1.1	4538	1576	1	2	B-cell	B-cell
AATCGGTAGGATGGTC-1_mouse_1.1	mouse_1.1	4516	1642	2	8	T-cell	Naive-CD4-T-cell
AATCGGTAGGTGACCA-1_mouse_1.1	mouse_1.1	3462	1222	1	2	B-cell	B-cell
AATCGGTAGTTAAGTG-1_mouse_1.1	mouse_1.1	3450	1181	1	2	B-cell	B-cell
AATCGGTAGTTTGCGT-1_mouse_1.1	mouse_1.1	1242	658	1	2	B-cell	B-cell
AATCGGTCAAGCCTAT-1_mouse_1.1	mouse_1.1	2523	994	1	2	B-cell	B-cell
AATCGGTCAGTTTACG-1_mouse_1.1	mouse_1.1	3588	1444	1	2	B-cell	B-cell
AATCGGTCATGTTGAC-1_mouse_1.1	mouse_1.1	6065	1848	2	4	T-cell	Naive-CD8-T-cell
AATCGGTGTAAGTGTA-1_mouse_1.1	mouse_1.1	3757	1395	1	2	B-cell	B-cell
AATCGGTGTTATTCTC-1_mouse_1.1	mouse_1.1	3098	1325	1	2	B-cell	B-cell
AATCGGTGTTCAGGCC-1_mouse_1.1	mouse_1.1	1621	799	1	2	B-cell	B-cell
AATCGGTTCTCCAGGG-1_mouse_1.1	mouse_1.1	2340	998	1	2	B-cell	B-cell
ACACCAAAGATATGGT-1_mouse_1.1	mouse_1.1	6698	2119	2	18	T-cell	Multiplet
ACACCAACAACGCACC-1_mouse_1.1	mouse_1.1	7567	2272	2	8	T-cell	Naive-CD4-T-cell
ACACCAACAGCAGTTT-1_mouse_1.1	mouse_1.1	1346	704	1	2	B-cell	B-cell
ACACCAAGTGGGTCAA-1_mouse_1.1	mouse_1.1	7942	2295	1	2	B-cell	B-cell
ACACCAATCAGATAAG-1_mouse_1.1	mouse_1.1	3113	1055	1	2	B-cell	B-cell
ACACCAATCCAGAGGA-1_mouse_1.1	mouse_1.1	9737	2360	1	1	B-cell	Marginal-zone-B-cell
ACACCAATCCTGTAGA-1_mouse_1.1	mouse_1.1	1568	728	1	2	B-cell	B-cell
ACACCCTGTAGCCTCG-1_mouse_1.1	mouse_1.1	3841	1275	2	4	T-cell	Naive-CD8-T-cell
ACACCCTTCAAAGACA-1_mouse_1.1	mouse_1.1	1960	797	2	8	T-cell	Naive-CD4-T-cell
ACACCCTTCATAACCG-1_mouse_1.1	mouse_1.1	1149	506	1	2	B-cell	B-cell
ACACCCTTCCCATTAT-1_mouse_1.1	mouse_1.1	5415	1788	2	8	T-cell	Naive-CD4-T-cell
ACACCCTTCCTTTCGG-1_mouse_1.1	mouse_1.1	8566	2498	1	2	B-cell	B-cell
ACACCCTTCGCATGAT-1_mouse_1.1	mouse_1.1	2928	1369	1	2	B-cell	B-cell
ACACCCTTCGTGGTCG-1_mouse_1.1	mouse_1.1	3719	1283	1	2	B-cell	B-cell
ACACCCTTCTGATTCT-1_mouse_1.1	mouse_1.1	2868	1317	2	8	T-cell	Naive-CD4-T-cell
ACACCGGAGGCGATAC-1_mouse_1.1	mouse_1.1	987	475	1	2	B-cell	B-cell
ACACCGGCAACCGCCA-1_mouse_1.1	mouse_1.1	3026	1453	1	2	B-cell	B-cell
ACACCGGCAATGTTGC-1_mouse_1.1	mouse_1.1	558	312	1	6	B-cell	Unassigned
ACACCGGGTGACTACT-1_mouse_1.1	mouse_1.1	3063	1064	1	1	B-cell	Marginal-zone-B-cell
ACACCGGGTGCAACGA-1_mouse_1.1	mouse_1.1	3585	1526	3	9	APC	Monocyte
ACACCGGTCTGGTGTA-1_mouse_1.1	mouse_1.1	2081	865	1	2	B-cell	B-cell
ACACTGAAGAGCAATT-1_mouse_1.1	mouse_1.1	2543	1237	4	14	NK-cell	NK-cell.1
ACACTGAAGCACCGCT-1_mouse_1.1	mouse_1.1	7085	1957	2	5	T-cell	Memory-CD8-T-cell
ACACTGAAGCTTTGGT-1_mouse_1.1	mouse_1.1	4256	1414	1	2	B-cell	B-cell
ACACTGACAATGGAGC-1_mouse_1.1	mouse_1.1	4006	1465	2	8	T-cell	Naive-CD4-T-cell
ACACTGACACTGTCGG-1_mouse_1.1	mouse_1.1	4227	1634	4	14	NK-cell	NK-cell.1
ACACTGATCAGCTCGG-1_mouse_1.1	mouse_1.1	6563	1831	2	8	T-cell	Naive-CD4-T-cell
ACACTGATCTACTCAT-1_mouse_1.1	mouse_1.1	1956	849	1	2	B-cell	B-cell
ACAGCCGCAGCGTAAG-1_mouse_1.1	mouse_1.1	5885	1983	2	8	T-cell	Naive-CD4-T-cell
ACAGCCGGTGCGATAG-1_mouse_1.1	mouse_1.1	2552	1171	1	2	B-cell	B-cell
ACAGCCGTCAAACAAG-1_mouse_1.1	mouse_1.1	4373	1344	1	2	B-cell	B-cell
ACAGCCGTCGCCAGCA-1_mouse_1.1	mouse_1.1	1088	400	1	6	B-cell	Unassigned
ACAGCCGTCTGGTATG-1_mouse_1.1	mouse_1.1	664	366	1	2	B-cell	B-cell
ACAGCTAAGGGATACC-1_mouse_1.1	mouse_1.1	3429	1246	1	1	B-cell	Marginal-zone-B-cell
ACAGCTAAGTGACATA-1_mouse_1.1	mouse_1.1	3405	1348	2	8	T-cell	Naive-CD4-T-cell
ACAGCTAAGTTACCCA-1_mouse_1.1	mouse_1.1	3538	1255	2	18	T-cell	Multiplet
ACAGCTACAGACACTT-1_mouse_1.1	mouse_1.1	1667	762	1	2	B-cell	B-cell
ACAGCTAGTAGTACCT-1_mouse_1.1	mouse_1.1	4672	1407	2	4	T-cell	Naive-CD8-T-cell
ACAGCTATCACCGGGT-1_mouse_1.1	mouse_1.1	2387	944	1	2	B-cell	B-cell
ACAGCTATCGTACGGC-1_mouse_1.1	mouse_1.1	3125	1235	1	2	B-cell	B-cell
ACAGCTATCTGAGTGT-1_mouse_1.1	mouse_1.1	2705	1087	1	2	B-cell	B-cell
ACATACGTCATCGGAT-1_mouse_1.1	mouse_1.1	1782	768	1	2	B-cell	B-cell
ACATACGTCGCTGATA-1_mouse_1.1	mouse_1.1	1812	756	2	8	T-cell	Naive-CD4-T-cell
ACATACGTCTATCCTA-1_mouse_1.1	mouse_1.1	3725	1357	1	2	B-cell	B-cell
ACATACGTCTTGTTTG-1_mouse_1.1	mouse_1.1	3470	1185	1	2	B-cell	B-cell
ACATCAGCAAGAAAGG-1_mouse_1.1	mouse_1.1	3043	1212	1	2	B-cell	B-cell
ACATCAGCACGTCTCT-1_mouse_1.1	mouse_1.1	4034	1461	2	8	T-cell	Naive-CD4-T-cell
ACATCAGCAGGTCCAC-1_mouse_1.1	mouse_1.1	3297	1172	1	2	B-cell	B-cell
ACATCAGCAGGTGCCT-1_mouse_1.1	mouse_1.1	2353	1009	1	2	B-cell	B-cell
ACATCAGCAGTAGAGC-1_mouse_1.1	mouse_1.1	2401	869	2	4	T-cell	Naive-CD8-T-cell
ACATCAGGTGCATCTA-1_mouse_1.1	mouse_1.1	6259	1855	2	5	T-cell	Memory-CD8-T-cell
ACATCAGGTTTAAGCC-1_mouse_1.1	mouse_1.1	3684	1276	1	2	B-cell	B-cell
ACATCAGTCAAGAAGT-1_mouse_1.1	mouse_1.1	6844	1975	1	1	B-cell	Marginal-zone-B-cell
ACATCAGTCGAGGTAG-1_mouse_1.1	mouse_1.1	5415	1678	1	1	B-cell	Marginal-zone-B-cell
ACATGGTAGACTGTAA-1_mouse_1.1	mouse_1.1	2343	1127	2	8	T-cell	Naive-CD4-T-cell
ACATGGTAGTACATGA-1_mouse_1.1	mouse_1.1	2800	1159	1	2	B-cell	B-cell
ACATGGTCACTTACGA-1_mouse_1.1	mouse_1.1	767	363	3	3	APC	CD8-dendritic-cell.1
ACATGGTCATGCGCAC-1_mouse_1.1	mouse_1.1	4149	1312	1	2	B-cell	B-cell
ACATGGTCATGGTCTA-1_mouse_1.1	mouse_1.1	3044	1250	1	2	B-cell	B-cell
ACATGGTGTGGGTATG-1_mouse_1.1	mouse_1.1	2615	1126	1	2	B-cell	B-cell
ACATGGTTCCGGGTGT-1_mouse_1.1	mouse_1.1	2274	841	1	2	B-cell	B-cell
ACATGGTTCGGCTTGG-1_mouse_1.1	mouse_1.1	3098	1170	2	8	T-cell	Naive-CD4-T-cell
ACATGGTTCTGCTGTC-1_mouse_1.1	mouse_1.1	2732	1004	1	2	B-cell	B-cell
ACATGGTTCTGGTGTA-1_mouse_1.1	mouse_1.1	3570	1289	1	2	B-cell	B-cell
ACCAGTAAGGGTCGAT-1_mouse_1.1	mouse_1.1	4968	1548	2	8	T-cell	Naive-CD4-T-cell
ACCAGTACAGGAATCG-1_mouse_1.1	mouse_1.1	3274	1243	1	2	B-cell	B-cell
ACCAGTACATGGTCAT-1_mouse_1.1	mouse_1.1	2793	1207	1	2	B-cell	B-cell
ACCAGTAGTAAGAGAG-1_mouse_1.1	mouse_1.1	1183	614	1	2	B-cell	B-cell
ACCAGTATCGGTCTAA-1_mouse_1.1	mouse_1.1	2663	1061	1	2	B-cell	B-cell
ACCCACTAGACCCACC-1_mouse_1.1	mouse_1.1	3789	1536	1	2	B-cell	B-cell
ACCCACTAGCTCCCAG-1_mouse_1.1	mouse_1.1	5089	1635	2	5	T-cell	Memory-CD8-T-cell
ACCCACTGTAGCGCAA-1_mouse_1.1	mouse_1.1	12940	2696	1	2	B-cell	B-cell
ACCCACTGTTCTGGTA-1_mouse_1.1	mouse_1.1	824	428	1	2	B-cell	B-cell
ACCCACTTCGCCATAA-1_mouse_1.1	mouse_1.1	2176	925	2	4	T-cell	Naive-CD8-T-cell
ACCCACTTCGGATGTT-1_mouse_1.1	mouse_1.1	2642	1056	1	2	B-cell	B-cell
ACCGTAAAGCGTGAGT-1_mouse_1.1	mouse_1.1	2813	1176	1	2	B-cell	B-cell
ACCGTAACAAACTGTC-1_mouse_1.1	mouse_1.1	3370	1309	2	8	T-cell	Naive-CD4-T-cell
ACCGTAACAAGGCTCC-1_mouse_1.1	mouse_1.1	3545	1215	1	2	B-cell	B-cell
ACCGTAAGTCATGCAT-1_mouse_1.1	mouse_1.1	4546	1758	2	13	T-cell	NK-T-cell
ACCGTAAGTCTCTTTA-1_mouse_1.1	mouse_1.1	1920	802	1	2	B-cell	B-cell
ACCGTAATCTTCATGT-1_mouse_1.1	mouse_1.1	7759	2101	1	1	B-cell	Marginal-zone-B-cell
ACCTTTAAGATGGCGT-1_mouse_1.1	mouse_1.1	3858	1260	1	2	B-cell	B-cell
ACCTTTAAGCTGTTCA-1_mouse_1.1	mouse_1.1	4472	1716	1	2	B-cell	B-cell
ACCTTTACACCGATAT-1_mouse_1.1	mouse_1.1	3985	1346	1	2	B-cell	B-cell
ACCTTTAGTACCGAGA-1_mouse_1.1	mouse_1.1	4477	1561	1	2	B-cell	B-cell
ACCTTTAGTTGACGTT-1_mouse_1.1	mouse_1.1	4436	1459	1	2	B-cell	B-cell
ACGAGCCAGCAGCGTA-1_mouse_1.1	mouse_1.1	16533	1198	1	19	B-cell	Plasma-cell
ACGAGCCCATCGGACC-1_mouse_1.1	mouse_1.1	2781	1123	1	2	B-cell	B-cell
ACGAGCCGTAACGTTC-1_mouse_1.1	mouse_1.1	633	328	3	12	APC	CD4-dendritic-cell
ACGAGCCTCATCGGAT-1_mouse_1.1	mouse_1.1	2839	1178	1	2	B-cell	B-cell
ACGAGCCTCCCTAACC-1_mouse_1.1	mouse_1.1	6241	1682	1	2	B-cell	B-cell
ACGAGCCTCGCGTTTC-1_mouse_1.1	mouse_1.1	2567	1038	1	2	B-cell	B-cell
ACGAGCCTCTCACATT-1_mouse_1.1	mouse_1.1	1048	396	1	6	B-cell	Unassigned
ACGAGCCTCTGGTATG-1_mouse_1.1	mouse_1.1	6193	1749	1	2	B-cell	B-cell
ACGAGGAAGCGTGAAC-1_mouse_1.1	mouse_1.1	4068	1589	2	8	T-cell	Naive-CD4-T-cell
ACGAGGAAGCTTTGGT-1_mouse_1.1	mouse_1.1	2076	732	6	11	Neutrophil	Neutrophil.1
ACGAGGAAGTAGGCCA-1_mouse_1.1	mouse_1.1	3395	1256	1	1	B-cell	Marginal-zone-B-cell
ACGAGGACAAGTCATC-1_mouse_1.1	mouse_1.1	1041	538	1	2	B-cell	B-cell
ACGAGGACATTCACTT-1_mouse_1.1	mouse_1.1	3960	1454	1	2	B-cell	B-cell
ACGAGGAGTATAGGGC-1_mouse_1.1	mouse_1.1	3033	1180	1	2	B-cell	B-cell
ACGAGGAGTTTGGGCC-1_mouse_1.1	mouse_1.1	1449	546	3	12	APC	CD4-dendritic-cell
ACGAGGATCTGATTCT-1_mouse_1.1	mouse_1.1	4691	1543	1	2	B-cell	B-cell
ACGATACAGAGTGAGA-1_mouse_1.1	mouse_1.1	962	509	1	2	B-cell	B-cell
ACGATACAGTGTTTGC-1_mouse_1.1	mouse_1.1	3325	1354	1	2	B-cell	B-cell
ACGATACCACCGAAAG-1_mouse_1.1	mouse_1.1	3088	1102	2	4	T-cell	Naive-CD8-T-cell
ACGATACCATCCGCGA-1_mouse_1.1	mouse_1.1	5110	1537	1	1	B-cell	Marginal-zone-B-cell
ACGATACGTATGAATG-1_mouse_1.1	mouse_1.1	3586	1315	1	2	B-cell	B-cell
ACGATACGTCCGAACC-1_mouse_1.1	mouse_1.1	1368	655	1	2	B-cell	B-cell
ACGATACGTGATGATA-1_mouse_1.1	mouse_1.1	2769	1247	1	2	B-cell	B-cell
ACGATACTCAATCACG-1_mouse_1.1	mouse_1.1	3943	1382	1	1	B-cell	Marginal-zone-B-cell
ACGATACTCATAGCAC-1_mouse_1.1	mouse_1.1	2583	929	2	4	T-cell	Naive-CD8-T-cell
ACGATACTCGTCACGG-1_mouse_1.1	mouse_1.1	4340	1351	1	2	B-cell	B-cell
ACGATGTCAATCAGAA-1_mouse_1.1	mouse_1.1	5941	2035	1	2	B-cell	B-cell
ACGATGTCAGATGGGT-1_mouse_1.1	mouse_1.1	3709	1320	1	2	B-cell	B-cell
ACGATGTGTGCCTGTG-1_mouse_1.1	mouse_1.1	3446	1185	1	2	B-cell	B-cell
ACGATGTGTTCGGCAC-1_mouse_1.1	mouse_1.1	6499	1549	1	2	B-cell	B-cell
ACGCAGCAGAACAATC-1_mouse_1.1	mouse_1.1	3207	1189	1	2	B-cell	B-cell
ACGCAGCAGATACACA-1_mouse_1.1	mouse_1.1	2348	1181	2	13	T-cell	NK-T-cell
ACGCAGCAGTGTGAAT-1_mouse_1.1	mouse_1.1	9587	2412	2	5	T-cell	Memory-CD8-T-cell
ACGCAGCAGTTAGGTA-1_mouse_1.1	mouse_1.1	2672	1064	1	2	B-cell	B-cell
ACGCAGCTCAGGATCT-1_mouse_1.1	mouse_1.1	1100	579	1	2	B-cell	B-cell
ACGCAGCTCTCTGCTG-1_mouse_1.1	mouse_1.1	3050	1092	1	2	B-cell	B-cell
ACGCCAGAGCGCTCCA-1_mouse_1.1	mouse_1.1	1560	842	2	13	T-cell	NK-T-cell
ACGCCAGCAGCTGGCT-1_mouse_1.1	mouse_1.1	2941	1113	1	1	B-cell	Marginal-zone-B-cell
ACGCCAGGTCATCCCT-1_mouse_1.1	mouse_1.1	1735	744	6	11	Neutrophil	Neutrophil.1
ACGCCAGGTTGCGCAC-1_mouse_1.1	mouse_1.1	4222	1347	1	2	B-cell	B-cell
ACGCCGAAGTGACTCT-1_mouse_1.1	mouse_1.1	6568	1684	2	8	T-cell	Naive-CD4-T-cell
ACGCCGACAATCCGAT-1_mouse_1.1	mouse_1.1	2728	1052	1	2	B-cell	B-cell
ACGCCGACAGACAAAT-1_mouse_1.1	mouse_1.1	3024	1185	1	2	B-cell	B-cell
ACGCCGACATCGATTG-1_mouse_1.1	mouse_1.1	4959	1707	1	2	B-cell	B-cell
ACGCCGAGTCAGAATA-1_mouse_1.1	mouse_1.1	2581	1005	2	8	T-cell	Naive-CD4-T-cell
ACGCCGAGTGATGTCT-1_mouse_1.1	mouse_1.1	1089	453	1	6	B-cell	Unassigned
ACGCCGATCACAGTAC-1_mouse_1.1	mouse_1.1	4745	1796	1	2	B-cell	B-cell
ACGGAGAAGAGCCCAA-1_mouse_1.1	mouse_1.1	1629	661	2	4	T-cell	Naive-CD8-T-cell
ACGGAGAAGGATGCGT-1_mouse_1.1	mouse_1.1	3128	1169	1	2	B-cell	B-cell
ACGGAGAAGTGAAGAG-1_mouse_1.1	mouse_1.1	2708	1019	1	2	B-cell	B-cell
ACGGAGACACAGTCGC-1_mouse_1.1	mouse_1.1	2841	1071	1	2	B-cell	B-cell
ACGGAGACAGCCACCA-1_mouse_1.1	mouse_1.1	2451	923	1	2	B-cell	B-cell
ACGGAGAGTAAGTGTA-1_mouse_1.1	mouse_1.1	4610	1736	3	9	APC	Monocyte
ACGGAGAGTCTAACGT-1_mouse_1.1	mouse_1.1	9234	2126	1	1	B-cell	Marginal-zone-B-cell
ACGGAGAGTGTATGGG-1_mouse_1.1	mouse_1.1	3773	1264	1	2	B-cell	B-cell
ACGGAGAGTTGAACTC-1_mouse_1.1	mouse_1.1	2653	1167	1	2	B-cell	B-cell
ACGGCCAAGCTGAACG-1_mouse_1.1	mouse_1.1	5315	2028	1	2	B-cell	B-cell
ACGGCCAAGGGAACGG-1_mouse_1.1	mouse_1.1	1718	789	1	2	B-cell	B-cell
ACGGCCAAGGTGCTTT-1_mouse_1.1	mouse_1.1	623	334	1	2	B-cell	B-cell
ACGGCCACATCTCGCT-1_mouse_1.1	mouse_1.1	1294	598	6	11	Neutrophil	Neutrophil.1
ACGGCCATCGCCAGCA-1_mouse_1.1	mouse_1.1	2955	1151	1	2	B-cell	B-cell
ACGGCCATCGCCTGTT-1_mouse_1.1	mouse_1.1	6171	2046	1	2	B-cell	B-cell
ACGGCCATCTGTCTAT-1_mouse_1.1	mouse_1.1	1211	625	3	10	APC	Macrophage.2
ACGGGCTAGAAGGTGA-1_mouse_1.1	mouse_1.1	3102	1190	1	2	B-cell	B-cell
ACGGGCTAGATCCTGT-1_mouse_1.1	mouse_1.1	3040	1118	1	2	B-cell	B-cell
ACGGGCTAGATCTGAA-1_mouse_1.1	mouse_1.1	3241	1268	1	2	B-cell	B-cell
ACGGGCTAGGTGCTAG-1_mouse_1.1	mouse_1.1	3688	1184	1	2	B-cell	B-cell
ACGGGCTGTTGGTGGA-1_mouse_1.1	mouse_1.1	2148	871	1	2	B-cell	B-cell
ACGGGCTTCATACGGT-1_mouse_1.1	mouse_1.1	1729	701	2	8	T-cell	Naive-CD4-T-cell
ACGGGCTTCGCACTCT-1_mouse_1.1	mouse_1.1	3107	1402	1	2	B-cell	B-cell
ACGGGCTTCGCGTTTC-1_mouse_1.1	mouse_1.1	1961	942	1	2	B-cell	B-cell
ACGGGCTTCTTTAGTC-1_mouse_1.1	mouse_1.1	2006	804	2	8	T-cell	Naive-CD4-T-cell
ACGGGTCAGGCATGGT-1_mouse_1.1	mouse_1.1	4175	1288	1	2	B-cell	B-cell
ACGGGTCAGTGGACGT-1_mouse_1.1	mouse_1.1	4396	1492	2	4	T-cell	Naive-CD8-T-cell
ACGGGTCCACTGTTAG-1_mouse_1.1	mouse_1.1	2383	981	1	2	B-cell	B-cell
ACGGGTCGTACGCACC-1_mouse_1.1	mouse_1.1	4201	1535	1	1	B-cell	Marginal-zone-B-cell
ACGGGTCGTTCCACAA-1_mouse_1.1	mouse_1.1	2861	1101	1	2	B-cell	B-cell
ACGGGTCGTTCGTCTC-1_mouse_1.1	mouse_1.1	3431	1338	1	2	B-cell	B-cell
ACGGGTCGTTGGGACA-1_mouse_1.1	mouse_1.1	5614	1914	4	14	NK-cell	NK-cell.1
ACGTCAAAGCACCGTC-1_mouse_1.1	mouse_1.1	4985	1588	1	2	B-cell	B-cell
ACGTCAAAGCTGCGAA-1_mouse_1.1	mouse_1.1	4202	1459	1	2	B-cell	B-cell
ACGTCAAGTAATAGCA-1_mouse_1.1	mouse_1.1	1808	812	1	2	B-cell	B-cell
ACGTCAAGTCTAGTGT-1_mouse_1.1	mouse_1.1	1627	766	1	2	B-cell	B-cell
ACGTCAAGTGAGTGAC-1_mouse_1.1	mouse_1.1	2113	828	1	2	B-cell	B-cell
ACGTCAATCTGCTGCT-1_mouse_1.1	mouse_1.1	7848	1893	2	5	T-cell	Memory-CD8-T-cell
ACTATCTCACAGCGTC-1_mouse_1.1	mouse_1.1	6306	2043	1	2	B-cell	B-cell
ACTATCTCACAGTCGC-1_mouse_1.1	mouse_1.1	2677	1023	2	4	T-cell	Naive-CD8-T-cell
ACTATCTGTTCCTCCA-1_mouse_1.1	mouse_1.1	3848	1575	1	2	B-cell	B-cell
ACTATCTTCTGAAAGA-1_mouse_1.1	mouse_1.1	2852	1128	1	2	B-cell	B-cell
ACTGAACCAAGCCATT-1_mouse_1.1	mouse_1.1	1312	717	1	2	B-cell	B-cell
ACTGAACCAGATCTGT-1_mouse_1.1	mouse_1.1	3351	1309	1	2	B-cell	B-cell
ACTGAACCAGGATCGA-1_mouse_1.1	mouse_1.1	3777	1608	1	2	B-cell	B-cell
ACTGAACCATGCGCAC-1_mouse_1.1	mouse_1.1	2498	1025	1	2	B-cell	B-cell
ACTGAACGTAAGTAGT-1_mouse_1.1	mouse_1.1	1100	582	1	2	B-cell	B-cell
ACTGAACGTCCTCCAT-1_mouse_1.1	mouse_1.1	2939	1017	2	4	T-cell	Naive-CD8-T-cell
ACTGAACTCAAACCAC-1_mouse_1.1	mouse_1.1	4013	1412	1	2	B-cell	B-cell
ACTGAACTCACAATGC-1_mouse_1.1	mouse_1.1	3234	1366	2	13	T-cell	NK-T-cell
ACTGAACTCCGTCAAA-1_mouse_1.1	mouse_1.1	4243	1616	1	2	B-cell	B-cell
ACTGAGTAGCTAAACA-1_mouse_1.1	mouse_1.1	3813	1400	1	2	B-cell	B-cell
ACTGAGTGTAGGCATG-1_mouse_1.1	mouse_1.1	1169	598	1	2	B-cell	B-cell
ACTGAGTGTCGCTTTC-1_mouse_1.1	mouse_1.1	972	467	1	2	B-cell	B-cell
ACTGAGTTCCCAACGG-1_mouse_1.1	mouse_1.1	2281	1038	1	2	B-cell	B-cell
ACTGAGTTCGTACCGG-1_mouse_1.1	mouse_1.1	1596	809	1	2	B-cell	B-cell
ACTGATGAGGCCCTTG-1_mouse_1.1	mouse_1.1	2025	907	1	2	B-cell	B-cell
ACTGATGAGGGTCGAT-1_mouse_1.1	mouse_1.1	2838	1065	1	2	B-cell	B-cell
ACTGATGCAACCGCCA-1_mouse_1.1	mouse_1.1	3482	1033	2	4	T-cell	Naive-CD8-T-cell
ACTGATGCAATAACGA-1_mouse_1.1	mouse_1.1	6547	1770	2	4	T-cell	Naive-CD8-T-cell
ACTGATGCAATAGCAA-1_mouse_1.1	mouse_1.1	1107	458	1	6	B-cell	Unassigned
ACTGATGCACGGCCAT-1_mouse_1.1	mouse_1.1	3077	1134	1	2	B-cell	B-cell
ACTGATGCAGCTCGAC-1_mouse_1.1	mouse_1.1	6037	1837	1	1	B-cell	Marginal-zone-B-cell
ACTGATGGTAGCGCTC-1_mouse_1.1	mouse_1.1	2498	1112	1	2	B-cell	B-cell
ACTGATGGTCAGAGGT-1_mouse_1.1	mouse_1.1	3906	1398	1	1	B-cell	Marginal-zone-B-cell
ACTGATGTCAACGAAA-1_mouse_1.1	mouse_1.1	1933	851	1	2	B-cell	B-cell
ACTGATGTCTCCAGGG-1_mouse_1.1	mouse_1.1	1545	604	2	8	T-cell	Naive-CD4-T-cell
ACTGATGTCTTCGGTC-1_mouse_1.1	mouse_1.1	1902	815	2	8	T-cell	Naive-CD4-T-cell
ACTGCTCAGATGCCAG-1_mouse_1.1	mouse_1.1	993	577	2	8	T-cell	Naive-CD4-T-cell
ACTGCTCAGCGTGTCC-1_mouse_1.1	mouse_1.1	3854	1284	1	2	B-cell	B-cell
ACTGCTCGTATTCGTG-1_mouse_1.1	mouse_1.1	4926	1834	4	14	NK-cell	NK-cell.1
ACTGCTCTCTTGAGGT-1_mouse_1.1	mouse_1.1	1473	765	1	2	B-cell	B-cell
ACTGTCCAGAGAGCTC-1_mouse_1.1	mouse_1.1	6751	1918	1	2	B-cell	B-cell
ACTGTCCAGCCAGTAG-1_mouse_1.1	mouse_1.1	1105	566	3	10	APC	Macrophage.2
ACTGTCCAGCTAGTCT-1_mouse_1.1	mouse_1.1	2427	1104	2	13	T-cell	NK-T-cell
ACTGTCCCAGCTCGCA-1_mouse_1.1	mouse_1.1	1991	945	1	2	B-cell	B-cell
ACTGTCCGTAAGAGGA-1_mouse_1.1	mouse_1.1	4297	1588	1	2	B-cell	B-cell
ACTGTCCGTAGCCTCG-1_mouse_1.1	mouse_1.1	2871	1146	1	2	B-cell	B-cell
ACTGTCCTCAGGTTCA-1_mouse_1.1	mouse_1.1	2595	1115	1	2	B-cell	B-cell
ACTGTCCTCATCTGTT-1_mouse_1.1	mouse_1.1	4749	1638	4	14	NK-cell	NK-cell.1
ACTGTCCTCCACGTTC-1_mouse_1.1	mouse_1.1	1822	849	1	2	B-cell	B-cell
ACTGTCCTCTAGCACA-1_mouse_1.1	mouse_1.1	3746	1353	1	2	B-cell	B-cell
ACTTACTAGATCCGAG-1_mouse_1.1	mouse_1.1	2551	1097	1	2	B-cell	B-cell
ACTTACTAGTCAAGCG-1_mouse_1.1	mouse_1.1	3322	1299	1	2	B-cell	B-cell
ACTTACTAGTCCAGGA-1_mouse_1.1	mouse_1.1	3195	1226	1	2	B-cell	B-cell
ACTTACTCACAGGTTT-1_mouse_1.1	mouse_1.1	2971	1183	1	2	B-cell	B-cell
ACTTACTCAGACACTT-1_mouse_1.1	mouse_1.1	4077	1494	1	2	B-cell	B-cell
ACTTACTGTGAACCTT-1_mouse_1.1	mouse_1.1	3088	1198	1	2	B-cell	B-cell
ACTTACTTCCGCATAA-1_mouse_1.1	mouse_1.1	522	305	1	6	B-cell	Unassigned
ACTTACTTCCTTAATC-1_mouse_1.1	mouse_1.1	3075	1341	1	2	B-cell	B-cell
ACTTACTTCTTACCTA-1_mouse_1.1	mouse_1.1	3322	1245	1	1	B-cell	Marginal-zone-B-cell
ACTTGTTAGAGATGAG-1_mouse_1.1	mouse_1.1	3739	1396	1	2	B-cell	B-cell
ACTTGTTAGCTTTGGT-1_mouse_1.1	mouse_1.1	1570	651	1	2	B-cell	B-cell
ACTTGTTAGTCTCAAC-1_mouse_1.1	mouse_1.1	4234	1464	2	8	T-cell	Naive-CD4-T-cell
ACTTGTTCAACGATCT-1_mouse_1.1	mouse_1.1	2898	1315	2	8	T-cell	Naive-CD4-T-cell
ACTTGTTCAGACAAGC-1_mouse_1.1	mouse_1.1	2189	914	1	2	B-cell	B-cell
ACTTGTTCAGTAAGAT-1_mouse_1.1	mouse_1.1	3004	1155	1	2	B-cell	B-cell
ACTTGTTGTCCCTTGT-1_mouse_1.1	mouse_1.1	3211	1164	1	2	B-cell	B-cell
ACTTGTTGTGAGGCTA-1_mouse_1.1	mouse_1.1	2335	896	1	1	B-cell	Marginal-zone-B-cell
ACTTGTTGTTAAGATG-1_mouse_1.1	mouse_1.1	2319	936	1	2	B-cell	B-cell
ACTTGTTGTTACCGAT-1_mouse_1.1	mouse_1.1	1196	596	1	2	B-cell	B-cell
ACTTGTTTCACCGTAA-1_mouse_1.1	mouse_1.1	4925	1693	1	2	B-cell	B-cell
ACTTGTTTCGATAGAA-1_mouse_1.1	mouse_1.1	2855	1250	1	2	B-cell	B-cell
ACTTGTTTCTTGACGA-1_mouse_1.1	mouse_1.1	5267	1851	1	2	B-cell	B-cell
ACTTTCAAGAAGAAGC-1_mouse_1.1	mouse_1.1	1390	762	2	8	T-cell	Naive-CD4-T-cell
ACTTTCAAGACACGAC-1_mouse_1.1	mouse_1.1	7236	2323	2	5	T-cell	Memory-CD8-T-cell
ACTTTCAAGCCCGAAA-1_mouse_1.1	mouse_1.1	5064	1564	1	1	B-cell	Marginal-zone-B-cell
ACTTTCAAGGAGTAGA-1_mouse_1.1	mouse_1.1	5418	1768	1	2	B-cell	B-cell
ACTTTCACAATGAAAC-1_mouse_1.1	mouse_1.1	3690	1527	1	2	B-cell	B-cell
ACTTTCAGTAGCTGCC-1_mouse_1.1	mouse_1.1	8709	2160	1	1	B-cell	Marginal-zone-B-cell
ACTTTCAGTAGGCTGA-1_mouse_1.1	mouse_1.1	3314	1152	1	2	B-cell	B-cell
ACTTTCAGTAGTGAAT-1_mouse_1.1	mouse_1.1	4452	1410	1	2	B-cell	B-cell
ACTTTCAGTGGCGAAT-1_mouse_1.1	mouse_1.1	4808	1770	2	13	T-cell	NK-T-cell
ACTTTCAGTTAAGTAG-1_mouse_1.1	mouse_1.1	3063	1227	1	1	B-cell	Marginal-zone-B-cell
ACTTTCATCCAAAGTC-1_mouse_1.1	mouse_1.1	1912	542	1	6	B-cell	Unassigned
ACTTTCATCGGCTACG-1_mouse_1.1	mouse_1.1	2636	1026	1	2	B-cell	B-cell
AGAATAGAGATCCGAG-1_mouse_1.1	mouse_1.1	7155	1858	2	8	T-cell	Naive-CD4-T-cell
AGAATAGAGCGATTCT-1_mouse_1.1	mouse_1.1	726	426	2	8	T-cell	Naive-CD4-T-cell
AGAATAGAGGTCATCT-1_mouse_1.1	mouse_1.1	2825	975	2	4	T-cell	Naive-CD8-T-cell
AGAATAGAGTACGACG-1_mouse_1.1	mouse_1.1	7289	1793	1	1	B-cell	Marginal-zone-B-cell
AGAATAGCAATACGCT-1_mouse_1.1	mouse_1.1	5695	2135	2	13	T-cell	NK-T-cell
AGAATAGCACGAAAGC-1_mouse_1.1	mouse_1.1	3762	1292	1	2	B-cell	B-cell
AGAATAGTCACGATGT-1_mouse_1.1	mouse_1.1	1765	904	1	2	B-cell	B-cell
AGACGTTAGCCAGTAG-1_mouse_1.1	mouse_1.1	3973	1427	1	2	B-cell	B-cell
AGACGTTAGCCTCGTG-1_mouse_1.1	mouse_1.1	3353	1206	2	18	T-cell	Multiplet
AGACGTTCACGGTAAG-1_mouse_1.1	mouse_1.1	3339	1406	1	2	B-cell	B-cell
AGACGTTGTCGATTGT-1_mouse_1.1	mouse_1.1	3165	960	1	6	B-cell	Unassigned
AGACGTTGTTCAGGCC-1_mouse_1.1	mouse_1.1	7261	2030	1	1	B-cell	Marginal-zone-B-cell
AGACGTTTCGGGAGTA-1_mouse_1.1	mouse_1.1	591	346	3	10	APC	Macrophage.2
AGAGCGAAGTCATGCT-1_mouse_1.1	mouse_1.1	2583	977	1	1	B-cell	Marginal-zone-B-cell
AGAGCGACAACGCACC-1_mouse_1.1	mouse_1.1	5781	1450	2	8	T-cell	Naive-CD4-T-cell
AGAGCGACACAGACTT-1_mouse_1.1	mouse_1.1	2550	1006	1	2	B-cell	B-cell
AGAGCGACAGACACTT-1_mouse_1.1	mouse_1.1	839	350	1	6	B-cell	Unassigned
AGAGCGAGTATAGTAG-1_mouse_1.1	mouse_1.1	750	323	1	2	B-cell	B-cell
AGAGCTTAGCAGCCTC-1_mouse_1.1	mouse_1.1	5811	1773	1	2	B-cell	B-cell
AGAGCTTAGGCTCTTA-1_mouse_1.1	mouse_1.1	4672	1321	2	8	T-cell	Naive-CD4-T-cell
AGAGCTTAGGGATCTG-1_mouse_1.1	mouse_1.1	1039	504	2	4	T-cell	Naive-CD8-T-cell
AGAGCTTAGTAATCCC-1_mouse_1.1	mouse_1.1	3060	1220	2	8	T-cell	Naive-CD4-T-cell
AGAGCTTAGTGTTTGC-1_mouse_1.1	mouse_1.1	2108	919	1	2	B-cell	B-cell
AGAGCTTCAAGCTGGA-1_mouse_1.1	mouse_1.1	1388	674	3	20	APC	CD8-dendritic-cell.2
AGAGCTTCACAGACTT-1_mouse_1.1	mouse_1.1	2795	1088	1	2	B-cell	B-cell
AGAGCTTCATGTAGTC-1_mouse_1.1	mouse_1.1	3085	1180	1	2	B-cell	B-cell
AGAGCTTGTTATTCTC-1_mouse_1.1	mouse_1.1	3437	1206	1	2	B-cell	B-cell
AGAGCTTTCACGCATA-1_mouse_1.1	mouse_1.1	3646	1382	1	2	B-cell	B-cell
AGAGCTTTCCGAAGAG-1_mouse_1.1	mouse_1.1	3226	1223	1	2	B-cell	B-cell
AGAGCTTTCGGCGGTT-1_mouse_1.1	mouse_1.1	3362	1206	1	2	B-cell	B-cell
AGAGTGGAGCGTAATA-1_mouse_1.1	mouse_1.1	566	381	1	2	B-cell	B-cell
AGAGTGGAGTTGAGTA-1_mouse_1.1	mouse_1.1	4724	1534	1	1	B-cell	Marginal-zone-B-cell
AGAGTGGCAAACTGTC-1_mouse_1.1	mouse_1.1	3127	1154	1	2	B-cell	B-cell
AGAGTGGCAATAGCAA-1_mouse_1.1	mouse_1.1	5495	1688	1	2	B-cell	B-cell
AGAGTGGCATCTGGTA-1_mouse_1.1	mouse_1.1	3238	1327	3	9	APC	Monocyte
AGAGTGGGTAGGAGTC-1_mouse_1.1	mouse_1.1	3341	1269	1	2	B-cell	B-cell
AGAGTGGGTCTAGTGT-1_mouse_1.1	mouse_1.1	2028	1065	1	2	B-cell	B-cell
AGAGTGGGTCTCTTTA-1_mouse_1.1	mouse_1.1	9193	2107	1	1	B-cell	Marginal-zone-B-cell
AGAGTGGTCACCCTCA-1_mouse_1.1	mouse_1.1	4940	1880	1	2	B-cell	B-cell
AGATCTGAGTGAACGC-1_mouse_1.1	mouse_1.1	3098	1339	1	2	B-cell	B-cell
AGATCTGCAGTCACTA-1_mouse_1.1	mouse_1.1	4730	1500	2	4	T-cell	Naive-CD8-T-cell
AGATCTGCATACTCTT-1_mouse_1.1	mouse_1.1	1641	782	1	2	B-cell	B-cell
AGATCTGGTACAGCAG-1_mouse_1.1	mouse_1.1	9403	2303	1	2	B-cell	B-cell
AGATCTGGTCACTGGC-1_mouse_1.1	mouse_1.1	2819	1194	1	2	B-cell	B-cell
AGATCTGGTTGCGTTA-1_mouse_1.1	mouse_1.1	2850	1137	2	8	T-cell	Naive-CD4-T-cell
AGATCTGTCATAAAGG-1_mouse_1.1	mouse_1.1	3078	1331	1	2	B-cell	B-cell
AGATTGCAGCCCAATT-1_mouse_1.1	mouse_1.1	2852	1102	1	2	B-cell	B-cell
AGATTGCAGGAGTCTG-1_mouse_1.1	mouse_1.1	2966	1196	1	2	B-cell	B-cell
AGATTGCGTTATCGGT-1_mouse_1.1	mouse_1.1	2360	982	1	2	B-cell	B-cell
AGATTGCTCCTTAATC-1_mouse_1.1	mouse_1.1	3514	1372	1	2	B-cell	B-cell
AGCAGCCAGTGTGGCA-1_mouse_1.1	mouse_1.1	6078	2033	3	9	APC	Monocyte
AGCAGCCGTTTAGCTG-1_mouse_1.1	mouse_1.1	5742	1969	2	18	T-cell	Multiplet
AGCAGCCTCATAACCG-1_mouse_1.1	mouse_1.1	5706	1827	2	4	T-cell	Naive-CD8-T-cell
AGCAGCCTCCGATATG-1_mouse_1.1	mouse_1.1	2790	1213	1	2	B-cell	B-cell
AGCAGCCTCCGCAAGC-1_mouse_1.1	mouse_1.1	7494	2279	1	2	B-cell	B-cell
AGCAGCCTCGTCACGG-1_mouse_1.1	mouse_1.1	1967	821	2	8	T-cell	Naive-CD4-T-cell
AGCATACAGAATCTCC-1_mouse_1.1	mouse_1.1	2871	1255	1	2	B-cell	B-cell
AGCATACAGCAGCGTA-1_mouse_1.1	mouse_1.1	2178	895	2	4	T-cell	Naive-CD8-T-cell
AGCATACAGCCACTAT-1_mouse_1.1	mouse_1.1	1643	842	1	2	B-cell	B-cell
AGCATACAGGTGACCA-1_mouse_1.1	mouse_1.1	1847	829	1	2	B-cell	B-cell
AGCATACGTAAGGATT-1_mouse_1.1	mouse_1.1	3981	1453	2	5	T-cell	Memory-CD8-T-cell
AGCATACGTCGCGAAA-1_mouse_1.1	mouse_1.1	2886	1152	1	2	B-cell	B-cell
AGCATACGTTCTGGTA-1_mouse_1.1	mouse_1.1	4946	1552	1	1	B-cell	Marginal-zone-B-cell
AGCCTAAAGACTACAA-1_mouse_1.1	mouse_1.1	3758	1365	1	2	B-cell	B-cell
AGCCTAAAGAGTCGGT-1_mouse_1.1	mouse_1.1	5682	1645	1	1	B-cell	Marginal-zone-B-cell
AGCCTAAAGCGTAATA-1_mouse_1.1	mouse_1.1	2306	1054	1	2	B-cell	B-cell
AGCCTAAAGCTAAGAT-1_mouse_1.1	mouse_1.1	3687	1249	2	4	T-cell	Naive-CD8-T-cell
AGCCTAAAGGGTCTCC-1_mouse_1.1	mouse_1.1	1727	727	1	2	B-cell	B-cell
AGCCTAAAGTGTCTCA-1_mouse_1.1	mouse_1.1	2201	964	1	2	B-cell	B-cell
AGCCTAACACGGTGTC-1_mouse_1.1	mouse_1.1	3634	1246	2	4	T-cell	Naive-CD8-T-cell
AGCCTAACAGGTCCAC-1_mouse_1.1	mouse_1.1	4612	1584	1	2	B-cell	B-cell
AGCCTAACATCACGTA-1_mouse_1.1	mouse_1.1	5446	1554	2	4	T-cell	Naive-CD8-T-cell
AGCCTAAGTTACGTCA-1_mouse_1.1	mouse_1.1	1380	657	1	2	B-cell	B-cell
AGCCTAATCACCATAG-1_mouse_1.1	mouse_1.1	3300	1200	1	2	B-cell	B-cell
AGCCTAATCCATGAAC-1_mouse_1.1	mouse_1.1	3757	1433	2	8	T-cell	Naive-CD4-T-cell
AGCCTAATCCTGCTTG-1_mouse_1.1	mouse_1.1	4205	1396	2	5	T-cell	Memory-CD8-T-cell
AGCCTAATCGCCAGCA-1_mouse_1.1	mouse_1.1	18003	3872	3	7	APC	Macrophage.1
AGCGGTCAGTACTTGC-1_mouse_1.1	mouse_1.1	3048	1207	1	2	B-cell	B-cell
AGCGGTCCACGAAATA-1_mouse_1.1	mouse_1.1	1952	901	1	2	B-cell	B-cell
AGCGGTCCAGACAAAT-1_mouse_1.1	mouse_1.1	3048	1316	1	2	B-cell	B-cell
AGCGGTCCATATACGC-1_mouse_1.1	mouse_1.1	3279	1346	1	2	B-cell	B-cell
AGCGGTCCATCATCCC-1_mouse_1.1	mouse_1.1	3733	1482	2	13	T-cell	NK-T-cell
AGCGGTCGTCTGCAAT-1_mouse_1.1	mouse_1.1	3927	1307	1	2	B-cell	B-cell
AGCGGTCGTGGCTCCA-1_mouse_1.1	mouse_1.1	2931	1243	1	2	B-cell	B-cell
AGCGGTCTCATGTGGT-1_mouse_1.1	mouse_1.1	4628	1453	1	2	B-cell	B-cell
AGCGGTCTCCGTAGGC-1_mouse_1.1	mouse_1.1	3064	1145	1	2	B-cell	B-cell
AGCGTATCAACACGCC-1_mouse_1.1	mouse_1.1	3672	1320	1	2	B-cell	B-cell
AGCGTATCACACATGT-1_mouse_1.1	mouse_1.1	1126	709	3	9	APC	Monocyte
AGCGTATCAGTCTTCC-1_mouse_1.1	mouse_1.1	689	361	3	12	APC	CD4-dendritic-cell
AGCGTATCATGGTAGG-1_mouse_1.1	mouse_1.1	2589	1063	1	2	B-cell	B-cell
AGCGTATGTCCTCCAT-1_mouse_1.1	mouse_1.1	3844	1318	1	2	B-cell	B-cell
AGCGTATGTGTAATGA-1_mouse_1.1	mouse_1.1	3453	1181	2	4	T-cell	Naive-CD8-T-cell
AGCGTATTCAAGAAGT-1_mouse_1.1	mouse_1.1	4629	1575	1	2	B-cell	B-cell
AGCGTATTCAGATAAG-1_mouse_1.1	mouse_1.1	538	380	1	6	B-cell	Unassigned
AGCGTATTCGGTCCGA-1_mouse_1.1	mouse_1.1	3071	1197	1	2	B-cell	B-cell
AGCGTCGAGTAAGTAC-1_mouse_1.1	mouse_1.1	756	338	3	12	APC	CD4-dendritic-cell
AGCGTCGGTACATCCA-1_mouse_1.1	mouse_1.1	5283	1537	1	1	B-cell	Marginal-zone-B-cell
AGCGTCGTCCTTAATC-1_mouse_1.1	mouse_1.1	967	442	1	6	B-cell	Unassigned
AGCGTCGTCGTTTAGG-1_mouse_1.1	mouse_1.1	3092	1274	2	8	T-cell	Naive-CD4-T-cell
AGCGTCGTCTCTGAGA-1_mouse_1.1	mouse_1.1	4614	1403	2	4	T-cell	Naive-CD8-T-cell
AGCGTCGTCTTGCAAG-1_mouse_1.1	mouse_1.1	12518	1272	1	19	B-cell	Plasma-cell
AGCTCCTAGCTCAACT-1_mouse_1.1	mouse_1.1	2450	1004	1	2	B-cell	B-cell
AGCTCCTAGTGCCAGA-1_mouse_1.1	mouse_1.1	3505	1278	2	8	T-cell	Naive-CD4-T-cell
AGCTCCTCACTAAGTC-1_mouse_1.1	mouse_1.1	2276	1140	1	2	B-cell	B-cell
AGCTCCTCAGGAATGC-1_mouse_1.1	mouse_1.1	2394	833	2	4	T-cell	Naive-CD8-T-cell
AGCTCCTCATTGCGGC-1_mouse_1.1	mouse_1.1	1179	608	1	2	B-cell	B-cell
AGCTCCTGTACCGAGA-1_mouse_1.1	mouse_1.1	3274	1165	1	2	B-cell	B-cell
AGCTCCTGTCTGCCAG-1_mouse_1.1	mouse_1.1	7805	2435	2	8	T-cell	Naive-CD4-T-cell
AGCTCCTGTTCGGCAC-1_mouse_1.1	mouse_1.1	3638	1363	1	1	B-cell	Marginal-zone-B-cell
AGCTCCTTCGGTCTAA-1_mouse_1.1	mouse_1.1	3364	1278	1	2	B-cell	B-cell
AGCTCCTTCTAACGGT-1_mouse_1.1	mouse_1.1	2138	1057	2	8	T-cell	Naive-CD4-T-cell
AGCTCTCAGATTACCC-1_mouse_1.1	mouse_1.1	1350	675	2	5	T-cell	Memory-CD8-T-cell
AGCTCTCAGCTTCGCG-1_mouse_1.1	mouse_1.1	1398	707	1	2	B-cell	B-cell
AGCTCTCCACCAGGTC-1_mouse_1.1	mouse_1.1	1339	505	3	3	APC	CD8-dendritic-cell.1
AGCTCTCCATACCATG-1_mouse_1.1	mouse_1.1	2760	1142	1	2	B-cell	B-cell
AGCTCTCGTCGCGTGT-1_mouse_1.1	mouse_1.1	4442	1331	2	8	T-cell	Naive-CD4-T-cell
AGCTCTCGTCTCTCGT-1_mouse_1.1	mouse_1.1	2683	1162	1	2	B-cell	B-cell
AGCTCTCGTGTCAATC-1_mouse_1.1	mouse_1.1	7171	1874	2	5	T-cell	Memory-CD8-T-cell
AGCTCTCGTTGTACAC-1_mouse_1.1	mouse_1.1	2400	1035	1	2	B-cell	B-cell
AGCTCTCTCACTCCTG-1_mouse_1.1	mouse_1.1	2095	904	2	8	T-cell	Naive-CD4-T-cell
AGCTCTCTCCAACCAA-1_mouse_1.1	mouse_1.1	3197	1260	1	2	B-cell	B-cell
AGCTCTCTCTTTAGGG-1_mouse_1.1	mouse_1.1	6048	1983	1	2	B-cell	B-cell
AGCTTGAAGACCCACC-1_mouse_1.1	mouse_1.1	5154	1340	2	8	T-cell	Naive-CD4-T-cell
AGCTTGAAGCGATCCC-1_mouse_1.1	mouse_1.1	4824	1598	1	2	B-cell	B-cell
AGCTTGAAGGGCTTGA-1_mouse_1.1	mouse_1.1	2458	1033	1	2	B-cell	B-cell
AGCTTGAAGTCAAGGC-1_mouse_1.1	mouse_1.1	2978	1041	2	4	T-cell	Naive-CD8-T-cell
AGCTTGACAATCTACG-1_mouse_1.1	mouse_1.1	3797	1437	2	8	T-cell	Naive-CD4-T-cell
AGCTTGACAGCTTAAC-1_mouse_1.1	mouse_1.1	5345	1557	2	4	T-cell	Naive-CD8-T-cell
AGCTTGACAGTTTACG-1_mouse_1.1	mouse_1.1	2424	961	1	2	B-cell	B-cell
AGCTTGACATCCTAGA-1_mouse_1.1	mouse_1.1	2836	1117	1	2	B-cell	B-cell
AGCTTGAGTAATTGGA-1_mouse_1.1	mouse_1.1	1519	741	1	2	B-cell	B-cell
AGCTTGAGTTCCATGA-1_mouse_1.1	mouse_1.1	3668	1270	1	2	B-cell	B-cell
AGCTTGAGTTCCTCCA-1_mouse_1.1	mouse_1.1	2571	1054	1	2	B-cell	B-cell
AGCTTGAGTTCGCTAA-1_mouse_1.1	mouse_1.1	2256	790	2	4	T-cell	Naive-CD8-T-cell
AGCTTGATCAGTACGT-1_mouse_1.1	mouse_1.1	5067	1599	2	4	T-cell	Naive-CD8-T-cell
AGCTTGATCCACTCCA-1_mouse_1.1	mouse_1.1	1294	648	1	2	B-cell	B-cell
AGCTTGATCGGTCTAA-1_mouse_1.1	mouse_1.1	4782	1410	1	2	B-cell	B-cell
AGGCCACAGATCTGAA-1_mouse_1.1	mouse_1.1	7082	2069	2	5	T-cell	Memory-CD8-T-cell
AGGCCACAGGCTCTTA-1_mouse_1.1	mouse_1.1	3228	1155	1	2	B-cell	B-cell
AGGCCACAGTCAAGGC-1_mouse_1.1	mouse_1.1	10253	2739	2	21	T-cell	Memory-CD4-T-cell
AGGCCACAGTGAAGAG-1_mouse_1.1	mouse_1.1	3645	1279	1	1	B-cell	Marginal-zone-B-cell
AGGCCACGTGATAAGT-1_mouse_1.1	mouse_1.1	1491	759	1	2	B-cell	B-cell
AGGCCACGTGTTCGAT-1_mouse_1.1	mouse_1.1	3461	1382	1	2	B-cell	B-cell
AGGCCACTCATGCATG-1_mouse_1.1	mouse_1.1	3486	1357	1	2	B-cell	B-cell
AGGCCACTCCGTACAA-1_mouse_1.1	mouse_1.1	3224	1247	1	1	B-cell	Marginal-zone-B-cell
AGGCCGTAGACCGGAT-1_mouse_1.1	mouse_1.1	2533	1117	3	9	APC	Monocyte
AGGCCGTAGAGCTATA-1_mouse_1.1	mouse_1.1	3893	1441	1	2	B-cell	B-cell
AGGCCGTAGCCACGCT-1_mouse_1.1	mouse_1.1	4671	1578	2	8	T-cell	Naive-CD4-T-cell
AGGCCGTAGTTGCAGG-1_mouse_1.1	mouse_1.1	5547	1669	3	3	APC	CD8-dendritic-cell.1
AGGCCGTCAATGGTCT-1_mouse_1.1	mouse_1.1	4368	1302	2	8	T-cell	Naive-CD4-T-cell
AGGCCGTCACTCAGGC-1_mouse_1.1	mouse_1.1	4716	1432	2	4	T-cell	Naive-CD8-T-cell
AGGCCGTGTCCGAATT-1_mouse_1.1	mouse_1.1	1690	751	1	2	B-cell	B-cell
AGGGAGTAGAATCTCC-1_mouse_1.1	mouse_1.1	7878	2004	1	1	B-cell	Marginal-zone-B-cell
AGGGAGTCACCGGAAA-1_mouse_1.1	mouse_1.1	2793	1030	2	4	T-cell	Naive-CD8-T-cell
AGGGAGTCAGTAACGG-1_mouse_1.1	mouse_1.1	1220	563	1	2	B-cell	B-cell
AGGGAGTTCAGGCCCA-1_mouse_1.1	mouse_1.1	2022	882	1	1	B-cell	Marginal-zone-B-cell
AGGGAGTTCATCTGTT-1_mouse_1.1	mouse_1.1	2158	1008	2	8	T-cell	Naive-CD4-T-cell
AGGGATGAGGGCTCTC-1_mouse_1.1	mouse_1.1	2947	1114	1	2	B-cell	B-cell
AGGGATGAGTGCGTGA-1_mouse_1.1	mouse_1.1	1368	645	3	10	APC	Macrophage.2
AGGGATGCACCGTTGG-1_mouse_1.1	mouse_1.1	2131	859	1	2	B-cell	B-cell
AGGGATGCAGGAATGC-1_mouse_1.1	mouse_1.1	1248	620	1	2	B-cell	B-cell
AGGGATGCATCCCATC-1_mouse_1.1	mouse_1.1	2743	1154	1	2	B-cell	B-cell
AGGGATGTCACGAAGG-1_mouse_1.1	mouse_1.1	720	329	1	6	B-cell	Unassigned
AGGGATGTCAGCTCGG-1_mouse_1.1	mouse_1.1	1807	823	1	2	B-cell	B-cell
AGGGATGTCCCAGGTG-1_mouse_1.1	mouse_1.1	1367	612	2	8	T-cell	Naive-CD4-T-cell
AGGGTGAAGCATCATC-1_mouse_1.1	mouse_1.1	1514	721	2	8	T-cell	Naive-CD4-T-cell
AGGGTGAAGCTGCAAG-1_mouse_1.1	mouse_1.1	4061	1369	1	2	B-cell	B-cell
AGGGTGAGTCGAGTTT-1_mouse_1.1	mouse_1.1	3058	1252	1	2	B-cell	B-cell
AGGGTGAGTGAGTGAC-1_mouse_1.1	mouse_1.1	5593	1554	2	4	T-cell	Naive-CD8-T-cell
AGGGTGATCATTGCGA-1_mouse_1.1	mouse_1.1	1629	743	1	2	B-cell	B-cell
AGGGTGATCTTGACGA-1_mouse_1.1	mouse_1.1	1563	687	2	8	T-cell	Naive-CD4-T-cell
AGGTCATAGACAATAC-1_mouse_1.1	mouse_1.1	10569	2688	3	15	APC	Macrophage.3
AGGTCATAGACTGTAA-1_mouse_1.1	mouse_1.1	1260	664	1	2	B-cell	B-cell
AGGTCATAGCGATATA-1_mouse_1.1	mouse_1.1	6239	1770	2	4	T-cell	Naive-CD8-T-cell
AGGTCATAGGGTATCG-1_mouse_1.1	mouse_1.1	1943	1009	2	8	T-cell	Naive-CD4-T-cell
AGGTCATCAAGCGAGT-1_mouse_1.1	mouse_1.1	3208	1146	1	2	B-cell	B-cell
AGGTCATCAATTGCTG-1_mouse_1.1	mouse_1.1	4266	1383	2	8	T-cell	Naive-CD4-T-cell
AGGTCATCAGACGCAA-1_mouse_1.1	mouse_1.1	2366	734	6	11	Neutrophil	Neutrophil.1
AGGTCATGTAAGCACG-1_mouse_1.1	mouse_1.1	2678	1046	1	2	B-cell	B-cell
AGGTCATGTCACCTAA-1_mouse_1.1	mouse_1.1	4560	1470	1	2	B-cell	B-cell
AGGTCATGTCTAGTCA-1_mouse_1.1	mouse_1.1	3149	1229	1	2	B-cell	B-cell
AGGTCATGTTGAGTTC-1_mouse_1.1	mouse_1.1	4754	1398	1	2	B-cell	B-cell
AGGTCATGTTTCCACC-1_mouse_1.1	mouse_1.1	2282	1151	1	2	B-cell	B-cell
AGGTCATTCACTTATC-1_mouse_1.1	mouse_1.1	3231	1265	1	2	B-cell	B-cell
AGGTCCGAGAGTGAGA-1_mouse_1.1	mouse_1.1	2400	1055	2	5	T-cell	Memory-CD8-T-cell
AGGTCCGAGCGATATA-1_mouse_1.1	mouse_1.1	499	302	3	10	APC	Macrophage.2
AGGTCCGAGGAGTCTG-1_mouse_1.1	mouse_1.1	4367	1491	2	8	T-cell	Naive-CD4-T-cell
AGGTCCGGTACAGTTC-1_mouse_1.1	mouse_1.1	1975	852	2	5	T-cell	Memory-CD8-T-cell
AGGTCCGGTGCGCTTG-1_mouse_1.1	mouse_1.1	1438	739	1	2	B-cell	B-cell
AGGTCCGGTGGTCTCG-1_mouse_1.1	mouse_1.1	3553	1239	2	8	T-cell	Naive-CD4-T-cell
AGGTCCGGTGTCGCTG-1_mouse_1.1	mouse_1.1	965	584	4	14	NK-cell	NK-cell.1
AGGTCCGTCAGCTCTC-1_mouse_1.1	mouse_1.1	1360	715	1	2	B-cell	B-cell
AGGTCCGTCCCATTAT-1_mouse_1.1	mouse_1.1	2664	919	2	4	T-cell	Naive-CD8-T-cell
AGGTCCGTCCTAGAAC-1_mouse_1.1	mouse_1.1	2670	1059	2	8	T-cell	Naive-CD4-T-cell
AGGTCCGTCGGCTACG-1_mouse_1.1	mouse_1.1	3809	1424	1	2	B-cell	B-cell
AGGTCCGTCGTACCGG-1_mouse_1.1	mouse_1.1	890	473	1	2	B-cell	B-cell
AGGTCCGTCGTCGTTC-1_mouse_1.1	mouse_1.1	3007	1329	1	2	B-cell	B-cell
AGTAGTCAGGTTCCTA-1_mouse_1.1	mouse_1.1	3065	1206	1	2	B-cell	B-cell
AGTAGTCCATCCAACA-1_mouse_1.1	mouse_1.1	5944	1811	3	9	APC	Monocyte
AGTAGTCGTCAGATAA-1_mouse_1.1	mouse_1.1	1594	669	1	6	B-cell	Unassigned
AGTAGTCGTCTTGATG-1_mouse_1.1	mouse_1.1	3362	1396	2	8	T-cell	Naive-CD4-T-cell
AGTAGTCTCACCACCT-1_mouse_1.1	mouse_1.1	1600	689	1	2	B-cell	B-cell
AGTAGTCTCACGAAGG-1_mouse_1.1	mouse_1.1	2612	1109	1	2	B-cell	B-cell
AGTCTTTTCCTCAATT-1_mouse_1.1	mouse_1.1	6624	2219	3	17	APC	Plasmacytoid-dendritic-cell
AGTGAGGAGCAGGTCA-1_mouse_1.1	mouse_1.1	1390	751	1	2	B-cell	B-cell
AGTGAGGAGGGAACGG-1_mouse_1.1	mouse_1.1	640	342	3	10	APC	Macrophage.2
AGTGAGGAGTATGACA-1_mouse_1.1	mouse_1.1	6518	1757	2	4	T-cell	Naive-CD8-T-cell
AGTGAGGCACGTAAGG-1_mouse_1.1	mouse_1.1	578	315	2	8	T-cell	Naive-CD4-T-cell
AGTGAGGCATCCGTGG-1_mouse_1.1	mouse_1.1	590	314	2	8	T-cell	Naive-CD4-T-cell
AGTGAGGGTAAGTGGC-1_mouse_1.1	mouse_1.1	1924	877	1	1	B-cell	Marginal-zone-B-cell
AGTGAGGGTGCTAGCC-1_mouse_1.1	mouse_1.1	2975	1118	1	2	B-cell	B-cell
AGTGAGGGTTGGGACA-1_mouse_1.1	mouse_1.1	6099	1902	1	2	B-cell	B-cell
AGTGAGGTCACTCTTA-1_mouse_1.1	mouse_1.1	4118	1442	1	2	B-cell	B-cell
AGTGGGAAGAACTCGG-1_mouse_1.1	mouse_1.1	8355	2317	1	2	B-cell	B-cell
AGTGGGAAGTTACGGG-1_mouse_1.1	mouse_1.1	4606	1747	1	2	B-cell	B-cell
AGTGGGACAACAACCT-1_mouse_1.1	mouse_1.1	4775	1572	2	4	T-cell	Naive-CD8-T-cell
AGTGGGACAATCTACG-1_mouse_1.1	mouse_1.1	2525	1056	1	2	B-cell	B-cell
AGTGGGAGTCTAGTGT-1_mouse_1.1	mouse_1.1	4235	1293	1	1	B-cell	Marginal-zone-B-cell
AGTGGGAGTCTTGCGG-1_mouse_1.1	mouse_1.1	3442	1284	1	2	B-cell	B-cell
AGTGGGAGTTATGCGT-1_mouse_1.1	mouse_1.1	4133	1347	1	2	B-cell	B-cell
AGTGGGAGTTCTGTTT-1_mouse_1.1	mouse_1.1	2669	1067	1	2	B-cell	B-cell
AGTGGGATCAGTCAGT-1_mouse_1.1	mouse_1.1	3121	1374	4	14	NK-cell	NK-cell.1
AGTGGGATCCTGCAGG-1_mouse_1.1	mouse_1.1	3870	1449	1	2	B-cell	B-cell
AGTGGGATCTTAGAGC-1_mouse_1.1	mouse_1.1	2629	1036	1	2	B-cell	B-cell
AGTGTCAAGTGAATTG-1_mouse_1.1	mouse_1.1	5170	1471	2	4	T-cell	Naive-CD8-T-cell
AGTGTCAAGTGTCCCG-1_mouse_1.1	mouse_1.1	1460	660	2	5	T-cell	Memory-CD8-T-cell
AGTGTCAGTCACCTAA-1_mouse_1.1	mouse_1.1	1054	502	1	2	B-cell	B-cell
AGTGTCAGTCTCCACT-1_mouse_1.1	mouse_1.1	3734	1457	1	2	B-cell	B-cell
AGTGTCAGTTGAACTC-1_mouse_1.1	mouse_1.1	11164	3238	2	8	T-cell	Naive-CD4-T-cell
AGTGTCATCGGACAAG-1_mouse_1.1	mouse_1.1	3687	1525	1	2	B-cell	B-cell
AGTGTCATCTGCAGTA-1_mouse_1.1	mouse_1.1	13047	2747	3	15	APC	Macrophage.3
AGTGTCATCTGTCTCG-1_mouse_1.1	mouse_1.1	2337	1075	2	8	T-cell	Naive-CD4-T-cell
AGTTGGTAGAAACCAT-1_mouse_1.1	mouse_1.1	2444	955	1	2	B-cell	B-cell
AGTTGGTCAAAGCGGT-1_mouse_1.1	mouse_1.1	3332	1342	2	13	T-cell	NK-T-cell
AGTTGGTCAACACCCG-1_mouse_1.1	mouse_1.1	1390	806	2	8	T-cell	Naive-CD4-T-cell
AGTTGGTCAGGGAGAG-1_mouse_1.1	mouse_1.1	1827	833	1	2	B-cell	B-cell
AGTTGGTCATGGTCTA-1_mouse_1.1	mouse_1.1	1497	766	1	2	B-cell	B-cell
ATAACGCAGACGCTTT-1_mouse_1.1	mouse_1.1	1368	685	1	2	B-cell	B-cell
ATAACGCAGGTAGCCA-1_mouse_1.1	mouse_1.1	4255	1361	2	8	T-cell	Naive-CD4-T-cell
ATAACGCCAAGCGAGT-1_mouse_1.1	mouse_1.1	3228	1179	1	2	B-cell	B-cell
ATAACGCCACGAAATA-1_mouse_1.1	mouse_1.1	1405	556	6	11	Neutrophil	Neutrophil.1
ATAACGCCAGGATTGG-1_mouse_1.1	mouse_1.1	2773	1178	1	2	B-cell	B-cell
ATAACGCTCGCGGATC-1_mouse_1.1	mouse_1.1	4245	1361	1	2	B-cell	B-cell
ATAAGAGAGGCGATAC-1_mouse_1.1	mouse_1.1	1917	988	1	2	B-cell	B-cell
ATAAGAGAGGGATACC-1_mouse_1.1	mouse_1.1	3612	1306	1	2	B-cell	B-cell
ATAAGAGGTGTAATGA-1_mouse_1.1	mouse_1.1	1448	617	1	2	B-cell	B-cell
ATAAGAGTCGAATGGG-1_mouse_1.1	mouse_1.1	2986	980	1	2	B-cell	B-cell
ATAGACCAGTGCTGCC-1_mouse_1.1	mouse_1.1	1157	555	1	2	B-cell	B-cell
ATAGACCCACCTGGTG-1_mouse_1.1	mouse_1.1	6936	2038	1	2	B-cell	B-cell
ATAGACCGTCGACTAT-1_mouse_1.1	mouse_1.1	5766	1440	2	4	T-cell	Naive-CD8-T-cell
ATAGACCGTCGCTTCT-1_mouse_1.1	mouse_1.1	1386	644	1	2	B-cell	B-cell
ATAGACCGTGACTCAT-1_mouse_1.1	mouse_1.1	4325	1435	1	2	B-cell	B-cell
ATAGACCTCAACTCTT-1_mouse_1.1	mouse_1.1	2185	1010	1	2	B-cell	B-cell
ATAGACCTCGGATGTT-1_mouse_1.1	mouse_1.1	8682	2367	1	1	B-cell	Marginal-zone-B-cell
ATAGACCTCTGGAGCC-1_mouse_1.1	mouse_1.1	1213	577	1	2	B-cell	B-cell
ATAGACCTCTTGAGGT-1_mouse_1.1	mouse_1.1	7144	2160	1	2	B-cell	B-cell
ATCACGAAGAACTGTA-1_mouse_1.1	mouse_1.1	2786	1120	1	2	B-cell	B-cell
ATCACGAAGACGCTTT-1_mouse_1.1	mouse_1.1	2198	1007	1	2	B-cell	B-cell
ATCACGAAGATGTAAC-1_mouse_1.1	mouse_1.1	5686	1803	3	9	APC	Monocyte
ATCACGAAGCCCAACC-1_mouse_1.1	mouse_1.1	8377	2148	2	4	T-cell	Naive-CD8-T-cell
ATCACGAAGGCCATAG-1_mouse_1.1	mouse_1.1	2364	995	1	2	B-cell	B-cell
ATCACGAAGTCGATAA-1_mouse_1.1	mouse_1.1	8567	2438	2	18	T-cell	Multiplet
ATCACGACAAGCGTAG-1_mouse_1.1	mouse_1.1	3595	1273	1	2	B-cell	B-cell
ATCACGACATTACCTT-1_mouse_1.1	mouse_1.1	3793	1411	1	2	B-cell	B-cell
ATCACGAGTATTCTCT-1_mouse_1.1	mouse_1.1	5054	1910	4	14	NK-cell	NK-cell.1
ATCACGAGTGTAATGA-1_mouse_1.1	mouse_1.1	3938	1470	1	2	B-cell	B-cell
ATCACGAGTTTGGCGC-1_mouse_1.1	mouse_1.1	2447	1012	1	2	B-cell	B-cell
ATCACGATCTGTCCGT-1_mouse_1.1	mouse_1.1	2644	1203	1	2	B-cell	B-cell
ATCATCTAGCACACAG-1_mouse_1.1	mouse_1.1	1666	757	1	2	B-cell	B-cell
ATCATCTCACACTGCG-1_mouse_1.1	mouse_1.1	3689	1421	1	2	B-cell	B-cell
ATCATCTCATATACCG-1_mouse_1.1	mouse_1.1	3368	1226	1	2	B-cell	B-cell
ATCATCTGTACATGTC-1_mouse_1.1	mouse_1.1	8231	2023	2	5	T-cell	Memory-CD8-T-cell
ATCATCTGTGCCTGTG-1_mouse_1.1	mouse_1.1	7238	1978	1	1	B-cell	Marginal-zone-B-cell
ATCATCTGTGGTTTCA-1_mouse_1.1	mouse_1.1	2685	1104	1	2	B-cell	B-cell
ATCATCTTCCAAAGTC-1_mouse_1.1	mouse_1.1	2219	958	2	8	T-cell	Naive-CD4-T-cell
ATCATGGAGTAGCGGT-1_mouse_1.1	mouse_1.1	5830	1933	1	2	B-cell	B-cell
ATCATGGAGTGGTAAT-1_mouse_1.1	mouse_1.1	5733	1971	1	2	B-cell	B-cell
ATCATGGAGTTTGCGT-1_mouse_1.1	mouse_1.1	3797	1577	2	13	T-cell	NK-T-cell
ATCATGGGTCTAGTCA-1_mouse_1.1	mouse_1.1	1489	713	2	8	T-cell	Naive-CD4-T-cell
ATCATGGGTTACGGAG-1_mouse_1.1	mouse_1.1	1282	660	1	2	B-cell	B-cell
ATCATGGGTTGCGTTA-1_mouse_1.1	mouse_1.1	2581	1075	1	2	B-cell	B-cell
ATCATGGTCAATCACG-1_mouse_1.1	mouse_1.1	3240	1352	1	2	B-cell	B-cell
ATCATGGTCTTCGAGA-1_mouse_1.1	mouse_1.1	5456	1606	1	1	B-cell	Marginal-zone-B-cell
ATCCACCGTTACGACT-1_mouse_1.1	mouse_1.1	1301	607	1	2	B-cell	B-cell
ATCCACCTCAGAGACG-1_mouse_1.1	mouse_1.1	3565	1356	1	2	B-cell	B-cell
ATCCACCTCAGCTCGG-1_mouse_1.1	mouse_1.1	1162	617	1	2	B-cell	B-cell
ATCCACCTCATGGTCA-1_mouse_1.1	mouse_1.1	4133	1585	2	8	T-cell	Naive-CD4-T-cell
ATCCACCTCTCGGACG-1_mouse_1.1	mouse_1.1	5623	1660	1	1	B-cell	Marginal-zone-B-cell
ATCCGAAAGAGCTGGT-1_mouse_1.1	mouse_1.1	2781	1120	1	2	B-cell	B-cell
ATCCGAACAGGGCATA-1_mouse_1.1	mouse_1.1	22425	4550	3	9	APC	Monocyte
ATCCGAAGTCATGCCG-1_mouse_1.1	mouse_1.1	1764	739	1	2	B-cell	B-cell
ATCCGAAGTCCGTGAC-1_mouse_1.1	mouse_1.1	5469	1765	2	4	T-cell	Naive-CD8-T-cell
ATCCGAATCACCCTCA-1_mouse_1.1	mouse_1.1	6925	1786	2	8	T-cell	Naive-CD4-T-cell
ATCGAGTAGCTAGTGG-1_mouse_1.1	mouse_1.1	6754	2160	3	9	APC	Monocyte
ATCGAGTAGCTTTGGT-1_mouse_1.1	mouse_1.1	5662	1626	2	4	T-cell	Naive-CD8-T-cell
ATCGAGTCATTCCTGC-1_mouse_1.1	mouse_1.1	1318	649	6	11	Neutrophil	Neutrophil.1
ATCGAGTGTACATCCA-1_mouse_1.1	mouse_1.1	1462	810	4	14	NK-cell	NK-cell.1
ATCGAGTGTCAAGCGA-1_mouse_1.1	mouse_1.1	2752	1144	1	2	B-cell	B-cell
ATCGAGTTCAGTGCAT-1_mouse_1.1	mouse_1.1	772	473	2	8	T-cell	Naive-CD4-T-cell
ATCGAGTTCCAAACTG-1_mouse_1.1	mouse_1.1	3910	1453	1	2	B-cell	B-cell
ATCGAGTTCTCCCTGA-1_mouse_1.1	mouse_1.1	3464	1351	1	2	B-cell	B-cell
ATCTACTAGACAAAGG-1_mouse_1.1	mouse_1.1	9100	2418	3	9	APC	Monocyte
ATCTACTAGGTGTTAA-1_mouse_1.1	mouse_1.1	4098	1482	1	2	B-cell	B-cell
ATCTACTCAAACGTGG-1_mouse_1.1	mouse_1.1	2384	945	1	2	B-cell	B-cell
ATCTACTCACTTAAGC-1_mouse_1.1	mouse_1.1	2636	1110	1	2	B-cell	B-cell
ATCTACTGTAAGGGCT-1_mouse_1.1	mouse_1.1	7179	1762	2	8	T-cell	Naive-CD4-T-cell
ATCTACTGTACGAAAT-1_mouse_1.1	mouse_1.1	7972	2303	3	22	APC	Granulocyte
ATCTACTGTTTACTCT-1_mouse_1.1	mouse_1.1	2007	933	1	2	B-cell	B-cell
ATCTACTTCACGGTTA-1_mouse_1.1	mouse_1.1	4754	1707	1	2	B-cell	B-cell
ATCTACTTCTGTCTAT-1_mouse_1.1	mouse_1.1	2990	1349	2	8	T-cell	Naive-CD4-T-cell
ATCTGCCAGTAAGTAC-1_mouse_1.1	mouse_1.1	10838	2233	1	2	B-cell	B-cell
ATCTGCCCAAAGCAAT-1_mouse_1.1	mouse_1.1	6541	1749	1	1	B-cell	Marginal-zone-B-cell
ATCTGCCCAATCCAAC-1_mouse_1.1	mouse_1.1	1469	783	2	8	T-cell	Naive-CD4-T-cell
ATCTGCCCACGACTCG-1_mouse_1.1	mouse_1.1	7370	1859	2	4	T-cell	Naive-CD8-T-cell
ATCTGCCCACGGCTAC-1_mouse_1.1	mouse_1.1	2407	910	1	2	B-cell	B-cell
ATCTGCCGTGTGAATA-1_mouse_1.1	mouse_1.1	6057	1951	3	9	APC	Monocyte
ATCTGCCTCTACCAGA-1_mouse_1.1	mouse_1.1	3620	1535	1	2	B-cell	B-cell
ATGAGGGAGATCTGAA-1_mouse_1.1	mouse_1.1	3980	1304	1	2	B-cell	B-cell
ATGAGGGAGGGTCGAT-1_mouse_1.1	mouse_1.1	1668	872	1	2	B-cell	B-cell
ATGAGGGCAGACGCCT-1_mouse_1.1	mouse_1.1	4879	1497	1	2	B-cell	B-cell
ATGAGGGCAGGGCATA-1_mouse_1.1	mouse_1.1	8892	2139	2	4	T-cell	Naive-CD8-T-cell
ATGAGGGGTCACCCAG-1_mouse_1.1	mouse_1.1	1398	662	1	2	B-cell	B-cell
ATGAGGGGTCGTGGCT-1_mouse_1.1	mouse_1.1	2883	1143	2	8	T-cell	Naive-CD4-T-cell
ATGAGGGGTCTTGATG-1_mouse_1.1	mouse_1.1	3581	1305	2	4	T-cell	Naive-CD8-T-cell
ATGAGGGGTGTCGCTG-1_mouse_1.1	mouse_1.1	4009	1374	2	4	T-cell	Naive-CD8-T-cell
ATGAGGGTCCGATATG-1_mouse_1.1	mouse_1.1	4127	1635	1	2	B-cell	B-cell
ATGCGATAGGCTAGCA-1_mouse_1.1	mouse_1.1	2757	1167	1	2	B-cell	B-cell
ATGCGATAGTCATCCA-1_mouse_1.1	mouse_1.1	2610	1079	1	2	B-cell	B-cell
ATGCGATAGTGCCAGA-1_mouse_1.1	mouse_1.1	5427	1495	2	4	T-cell	Naive-CD8-T-cell
ATGCGATCAAGTAATG-1_mouse_1.1	mouse_1.1	6278	1756	1	2	B-cell	B-cell
ATGCGATCACACTGCG-1_mouse_1.1	mouse_1.1	1111	595	4	14	NK-cell	NK-cell.1
ATGCGATCACAGCGTC-1_mouse_1.1	mouse_1.1	8410	2032	1	1	B-cell	Marginal-zone-B-cell
ATGCGATCAGTCAGAG-1_mouse_1.1	mouse_1.1	3018	1205	1	2	B-cell	B-cell
ATGCGATTCACCGTAA-1_mouse_1.1	mouse_1.1	2084	939	1	2	B-cell	B-cell
ATGCGATTCATGTCCC-1_mouse_1.1	mouse_1.1	2450	981	1	2	B-cell	B-cell
ATGCGATTCCTGTACC-1_mouse_1.1	mouse_1.1	3512	1416	1	2	B-cell	B-cell
ATGCGATTCTTACCTA-1_mouse_1.1	mouse_1.1	3430	1324	1	2	B-cell	B-cell
ATGGGAGAGAATGTGT-1_mouse_1.1	mouse_1.1	5405	1781	2	4	T-cell	Naive-CD8-T-cell
ATGGGAGAGCGATATA-1_mouse_1.1	mouse_1.1	2946	1159	1	2	B-cell	B-cell
ATGGGAGAGGTGATTA-1_mouse_1.1	mouse_1.1	2013	998	2	8	T-cell	Naive-CD4-T-cell
ATGGGAGTCAAGAAGT-1_mouse_1.1	mouse_1.1	3456	1305	1	2	B-cell	B-cell
ATGGGAGTCAGAGCTT-1_mouse_1.1	mouse_1.1	2671	1095	1	2	B-cell	B-cell
ATGGGAGTCCACTCCA-1_mouse_1.1	mouse_1.1	2732	1102	1	2	B-cell	B-cell
ATGGGAGTCCTTGCCA-1_mouse_1.1	mouse_1.1	2033	878	1	2	B-cell	B-cell
ATGTGTGAGCCAACAG-1_mouse_1.1	mouse_1.1	3391	1247	2	8	T-cell	Naive-CD4-T-cell
ATGTGTGAGCGCCTTG-1_mouse_1.1	mouse_1.1	5497	1837	1	2	B-cell	B-cell
ATGTGTGCAAGTCATC-1_mouse_1.1	mouse_1.1	2700	1224	1	2	B-cell	B-cell
ATGTGTGCACATGTGT-1_mouse_1.1	mouse_1.1	3301	1270	1	2	B-cell	B-cell
ATGTGTGCACGAAACG-1_mouse_1.1	mouse_1.1	5454	1702	1	2	B-cell	B-cell
ATGTGTGGTCAAAGCG-1_mouse_1.1	mouse_1.1	5902	1466	2	4	T-cell	Naive-CD8-T-cell
ATGTGTGGTCTCTCTG-1_mouse_1.1	mouse_1.1	2340	912	1	2	B-cell	B-cell
ATGTGTGGTCTTGATG-1_mouse_1.1	mouse_1.1	2398	998	1	2	B-cell	B-cell
ATGTGTGGTGTTCGAT-1_mouse_1.1	mouse_1.1	2756	1171	1	2	B-cell	B-cell
ATGTGTGGTTGAACTC-1_mouse_1.1	mouse_1.1	2369	1052	1	2	B-cell	B-cell
ATGTGTGGTTTGACAC-1_mouse_1.1	mouse_1.1	4733	1441	2	4	T-cell	Naive-CD8-T-cell
ATGTGTGTCAGGATCT-1_mouse_1.1	mouse_1.1	2999	1093	1	2	B-cell	B-cell
ATGTGTGTCAGTCAGT-1_mouse_1.1	mouse_1.1	2703	1152	3	9	APC	Monocyte
ATGTGTGTCATTCACT-1_mouse_1.1	mouse_1.1	4993	1609	2	8	T-cell	Naive-CD4-T-cell
ATTACTCAGCCCAACC-1_mouse_1.1	mouse_1.1	4220	1649	2	8	T-cell	Naive-CD4-T-cell
ATTACTCCAAGGTGTG-1_mouse_1.1	mouse_1.1	2507	1026	1	2	B-cell	B-cell
ATTACTCCAATGTTGC-1_mouse_1.1	mouse_1.1	672	470	3	10	APC	Macrophage.2
ATTACTCCACCAGGTC-1_mouse_1.1	mouse_1.1	4024	1414	1	1	B-cell	Marginal-zone-B-cell
ATTACTCCAGACTCGC-1_mouse_1.1	mouse_1.1	2913	868	2	8	T-cell	Naive-CD4-T-cell
ATTACTCCATCGACGC-1_mouse_1.1	mouse_1.1	5462	1642	1	2	B-cell	B-cell
ATTACTCCATGGGACA-1_mouse_1.1	mouse_1.1	6600	1783	1	1	B-cell	Marginal-zone-B-cell
ATTACTCGTATTAGCC-1_mouse_1.1	mouse_1.1	2774	1005	1	2	B-cell	B-cell
ATTACTCTCTAACTGG-1_mouse_1.1	mouse_1.1	934	508	6	11	Neutrophil	Neutrophil.1
ATTATCCAGTAGTGCG-1_mouse_1.1	mouse_1.1	2446	999	1	2	B-cell	B-cell
ATTATCCCAGTCAGCC-1_mouse_1.1	mouse_1.1	2429	1161	2	8	T-cell	Naive-CD4-T-cell
ATTATCCGTCCAGTTA-1_mouse_1.1	mouse_1.1	5176	1655	1	2	B-cell	B-cell
ATTATCCTCATCGATG-1_mouse_1.1	mouse_1.1	3999	1361	1	2	B-cell	B-cell
ATTATCCTCGCATGGC-1_mouse_1.1	mouse_1.1	2977	1180	1	2	B-cell	B-cell
ATTCTACAGCTAAACA-1_mouse_1.1	mouse_1.1	3769	1316	1	2	B-cell	B-cell
ATTCTACAGGACACCA-1_mouse_1.1	mouse_1.1	1497	702	1	2	B-cell	B-cell
ATTCTACCAAGTCTAC-1_mouse_1.1	mouse_1.1	3309	1318	1	2	B-cell	B-cell
ATTCTACCACCACGTG-1_mouse_1.1	mouse_1.1	4799	1641	1	2	B-cell	B-cell
ATTCTACCAGGTCGTC-1_mouse_1.1	mouse_1.1	5146	1649	1	2	B-cell	B-cell
ATTCTACCATGCAACT-1_mouse_1.1	mouse_1.1	7225	2319	2	8	T-cell	Naive-CD4-T-cell
ATTCTACCATTGCGGC-1_mouse_1.1	mouse_1.1	4186	1528	1	2	B-cell	B-cell
ATTCTACGTACACCGC-1_mouse_1.1	mouse_1.1	4521	1464	2	5	T-cell	Memory-CD8-T-cell
ATTCTACGTACATGTC-1_mouse_1.1	mouse_1.1	4220	1364	1	2	B-cell	B-cell
ATTCTACGTGAGGCTA-1_mouse_1.1	mouse_1.1	6116	1680	1	1	B-cell	Marginal-zone-B-cell
ATTCTACTCATAGCAC-1_mouse_1.1	mouse_1.1	3779	1316	1	2	B-cell	B-cell
ATTCTACTCATTGCCC-1_mouse_1.1	mouse_1.1	3538	1417	1	2	B-cell	B-cell
ATTCTACTCGCCATAA-1_mouse_1.1	mouse_1.1	4433	1463	1	2	B-cell	B-cell
ATTGGACAGCGGCTTC-1_mouse_1.1	mouse_1.1	4100	1335	1	2	B-cell	B-cell
ATTGGACAGTGGCACA-1_mouse_1.1	mouse_1.1	7364	1948	1	2	B-cell	B-cell
ATTGGACCAGGGATTG-1_mouse_1.1	mouse_1.1	11254	2751	3	7	APC	Macrophage.1
ATTGGACCATGACATC-1_mouse_1.1	mouse_1.1	7699	1876	2	4	T-cell	Naive-CD8-T-cell
ATTGGACGTATGAAAC-1_mouse_1.1	mouse_1.1	3143	1256	1	2	B-cell	B-cell
ATTGGACTCCGTCAAA-1_mouse_1.1	mouse_1.1	8147	2089	1	1	B-cell	Marginal-zone-B-cell
ATTGGACTCGGTGTTA-1_mouse_1.1	mouse_1.1	5499	1993	3	3	APC	CD8-dendritic-cell.1
ATTGGACTCTACTTAC-1_mouse_1.1	mouse_1.1	1222	574	3	10	APC	Macrophage.2
ATTGGACTCTGCGACG-1_mouse_1.1	mouse_1.1	1921	593	6	11	Neutrophil	Neutrophil.1
ATTGGTGAGACATAAC-1_mouse_1.1	mouse_1.1	1101	579	1	2	B-cell	B-cell
ATTGGTGAGCGTCTAT-1_mouse_1.1	mouse_1.1	3339	1219	1	2	B-cell	B-cell
ATTGGTGAGGCATGGT-1_mouse_1.1	mouse_1.1	3313	1289	1	1	B-cell	Marginal-zone-B-cell
ATTGGTGGTTAGATGA-1_mouse_1.1	mouse_1.1	1790	766	1	2	B-cell	B-cell
ATTGGTGTCAAGCCTA-1_mouse_1.1	mouse_1.1	2482	971	2	4	T-cell	Naive-CD8-T-cell
ATTGGTGTCAGCGACC-1_mouse_1.1	mouse_1.1	3339	1296	3	9	APC	Monocyte
ATTTCTGAGCCACGCT-1_mouse_1.1	mouse_1.1	3141	1197	1	2	B-cell	B-cell
ATTTCTGAGTAGTGCG-1_mouse_1.1	mouse_1.1	5164	1657	1	1	B-cell	Marginal-zone-B-cell
ATTTCTGAGTTAAGTG-1_mouse_1.1	mouse_1.1	2381	1191	2	8	T-cell	Naive-CD4-T-cell
ATTTCTGCACACCGAC-1_mouse_1.1	mouse_1.1	3026	1288	1	2	B-cell	B-cell
ATTTCTGCATGGAATA-1_mouse_1.1	mouse_1.1	3015	1157	1	2	B-cell	B-cell
ATTTCTGGTCCATCCT-1_mouse_1.1	mouse_1.1	2936	1182	1	2	B-cell	B-cell
ATTTCTGGTTGTCTTT-1_mouse_1.1	mouse_1.1	6187	1633	1	2	B-cell	B-cell
ATTTCTGGTTTAGGAA-1_mouse_1.1	mouse_1.1	2401	964	1	2	B-cell	B-cell
ATTTCTGTCAGTTTGG-1_mouse_1.1	mouse_1.1	3238	1211	1	2	B-cell	B-cell
ATTTCTGTCCTTGGTC-1_mouse_1.1	mouse_1.1	2441	1087	1	2	B-cell	B-cell
CAACCAAAGAACTGTA-1_mouse_1.1	mouse_1.1	1791	782	1	2	B-cell	B-cell
CAACCAAAGCAGCCTC-1_mouse_1.1	mouse_1.1	3940	1405	2	8	T-cell	Naive-CD4-T-cell
CAACCAAAGGCGTACA-1_mouse_1.1	mouse_1.1	3327	1265	1	2	B-cell	B-cell
CAACCAACACTGAAGG-1_mouse_1.1	mouse_1.1	4547	1564	1	1	B-cell	Marginal-zone-B-cell
CAACCAACAGCGATCC-1_mouse_1.1	mouse_1.1	3381	1235	1	2	B-cell	B-cell
CAACCAACAGTCGTGC-1_mouse_1.1	mouse_1.1	10251	2409	1	1	B-cell	Marginal-zone-B-cell
CAACCAAGTCATTAGC-1_mouse_1.1	mouse_1.1	1261	668	1	2	B-cell	B-cell
CAACCAAGTTAGGGTG-1_mouse_1.1	mouse_1.1	1481	835	3	3	APC	CD8-dendritic-cell.1
CAACCAATCTGATACG-1_mouse_1.1	mouse_1.1	4578	1422	1	2	B-cell	B-cell
CAACCTCAGCGGCTTC-1_mouse_1.1	mouse_1.1	2972	1178	1	2	B-cell	B-cell
CAACCTCAGGTGATAT-1_mouse_1.1	mouse_1.1	2206	866	1	2	B-cell	B-cell
CAACCTCAGTCGAGTG-1_mouse_1.1	mouse_1.1	1761	920	1	2	B-cell	B-cell
CAACCTCAGTGCCAGA-1_mouse_1.1	mouse_1.1	4372	1624	2	8	T-cell	Naive-CD4-T-cell
CAACCTCCAACACCCG-1_mouse_1.1	mouse_1.1	5918	1747	1	1	B-cell	Marginal-zone-B-cell
CAACCTCCACGGTAGA-1_mouse_1.1	mouse_1.1	1307	694	1	2	B-cell	B-cell
CAACCTCGTCCGAACC-1_mouse_1.1	mouse_1.1	2669	1029	2	4	T-cell	Naive-CD8-T-cell
CAACCTCGTCGTTGTA-1_mouse_1.1	mouse_1.1	3070	1292	1	2	B-cell	B-cell
CAACCTCGTCTTCGTC-1_mouse_1.1	mouse_1.1	691	336	1	6	B-cell	Unassigned
CAACCTCGTGACTACT-1_mouse_1.1	mouse_1.1	8728	2612	2	8	T-cell	Naive-CD4-T-cell
CAACCTCGTGTAATGA-1_mouse_1.1	mouse_1.1	1525	688	1	2	B-cell	B-cell
CAACCTCGTTCCATGA-1_mouse_1.1	mouse_1.1	741	328	1	6	B-cell	Unassigned
CAACCTCTCCAGATCA-1_mouse_1.1	mouse_1.1	553	317	1	6	B-cell	Unassigned
CAACTAGAGACTTGAA-1_mouse_1.1	mouse_1.1	5074	1835	1	2	B-cell	B-cell
CAACTAGAGGCGTACA-1_mouse_1.1	mouse_1.1	6277	1945	1	2	B-cell	B-cell
CAACTAGAGTGGTAAT-1_mouse_1.1	mouse_1.1	5237	1519	2	4	T-cell	Naive-CD8-T-cell
CAACTAGCATGTTCCC-1_mouse_1.1	mouse_1.1	1407	672	1	2	B-cell	B-cell
CAACTAGCATTTCAGG-1_mouse_1.1	mouse_1.1	2742	1095	1	2	B-cell	B-cell
CAACTAGGTAGGCTGA-1_mouse_1.1	mouse_1.1	1175	625	1	2	B-cell	B-cell
CAACTAGGTCTCCACT-1_mouse_1.1	mouse_1.1	5398	1867	1	2	B-cell	B-cell
CAAGAAAAGAACTCGG-1_mouse_1.1	mouse_1.1	2990	1238	3	9	APC	Monocyte
CAAGAAAAGATATGGT-1_mouse_1.1	mouse_1.1	3344	1291	1	2	B-cell	B-cell
CAAGAAACAGCCACCA-1_mouse_1.1	mouse_1.1	3626	1424	4	14	NK-cell	NK-cell.1
CAAGAAAGTAATAGCA-1_mouse_1.1	mouse_1.1	4766	1411	2	4	T-cell	Naive-CD8-T-cell
CAAGAAAGTCTAGCCG-1_mouse_1.1	mouse_1.1	4702	1609	2	18	T-cell	Multiplet
CAAGAAATCCTGTAGA-1_mouse_1.1	mouse_1.1	933	547	1	2	B-cell	B-cell
CAAGAAATCGGTCCGA-1_mouse_1.1	mouse_1.1	3907	1334	1	2	B-cell	B-cell
CAAGAAATCTTGCAAG-1_mouse_1.1	mouse_1.1	8699	2313	2	5	T-cell	Memory-CD8-T-cell
CAAGATCAGCGTGTCC-1_mouse_1.1	mouse_1.1	3477	1233	1	2	B-cell	B-cell
CAAGATCAGCTGCCCA-1_mouse_1.1	mouse_1.1	2181	989	1	2	B-cell	B-cell
CAAGATCAGTCCGGTC-1_mouse_1.1	mouse_1.1	3283	1190	1	2	B-cell	B-cell
CAAGATCCAACAACCT-1_mouse_1.1	mouse_1.1	1160	605	1	2	B-cell	B-cell
CAAGATCGTGCCTTGG-1_mouse_1.1	mouse_1.1	2994	1232	1	2	B-cell	B-cell
CAAGATCTCCCTTGTG-1_mouse_1.1	mouse_1.1	3970	1459	4	14	NK-cell	NK-cell.1
CAAGATCTCGAGGTAG-1_mouse_1.1	mouse_1.1	3768	1314	1	2	B-cell	B-cell
CAAGGCCAGATATGGT-1_mouse_1.1	mouse_1.1	3009	1176	2	8	T-cell	Naive-CD4-T-cell
CAAGGCCAGCGATCCC-1_mouse_1.1	mouse_1.1	3387	1261	1	2	B-cell	B-cell
CAAGGCCAGCGTGAGT-1_mouse_1.1	mouse_1.1	3308	1242	1	2	B-cell	B-cell
CAAGGCCAGGACACCA-1_mouse_1.1	mouse_1.1	2644	1079	1	2	B-cell	B-cell
CAAGGCCCAAGTTGTC-1_mouse_1.1	mouse_1.1	3724	1244	1	2	B-cell	B-cell
CAAGGCCCACCGAATT-1_mouse_1.1	mouse_1.1	2852	1015	1	2	B-cell	B-cell
CAAGGCCCATACCATG-1_mouse_1.1	mouse_1.1	819	441	1	2	B-cell	B-cell
CAAGGCCGTCCGTGAC-1_mouse_1.1	mouse_1.1	6280	2086	1	2	B-cell	B-cell
CAAGGCCGTCGTGGCT-1_mouse_1.1	mouse_1.1	5048	1606	1	1	B-cell	Marginal-zone-B-cell
CAAGTTGAGATAGGAG-1_mouse_1.1	mouse_1.1	4308	1520	1	2	B-cell	B-cell
CAAGTTGAGCACCGCT-1_mouse_1.1	mouse_1.1	2921	1170	2	8	T-cell	Naive-CD4-T-cell
CAAGTTGAGGATGTAT-1_mouse_1.1	mouse_1.1	1311	539	1	6	B-cell	Unassigned
CAAGTTGGTCTAGCCG-1_mouse_1.1	mouse_1.1	3352	1416	3	9	APC	Monocyte
CACAAACAGAGCTATA-1_mouse_1.1	mouse_1.1	3309	1299	1	2	B-cell	B-cell
CACAAACAGATACACA-1_mouse_1.1	mouse_1.1	2976	1010	1	2	B-cell	B-cell
CACAAACAGGCCGAAT-1_mouse_1.1	mouse_1.1	3019	1032	1	2	B-cell	B-cell
CACAAACCAAGCGATG-1_mouse_1.1	mouse_1.1	5023	1721	1	2	B-cell	B-cell
CACAAACCAGACAGGT-1_mouse_1.1	mouse_1.1	2401	1008	3	20	APC	CD8-dendritic-cell.2
CACAAACGTACAAGTA-1_mouse_1.1	mouse_1.1	5149	1468	1	1	B-cell	Marginal-zone-B-cell
CACAAACGTGATGCCC-1_mouse_1.1	mouse_1.1	6111	2042	1	2	B-cell	B-cell
CACAAACGTGCGATAG-1_mouse_1.1	mouse_1.1	1884	870	1	2	B-cell	B-cell
CACAAACTCAAGATCC-1_mouse_1.1	mouse_1.1	3484	1216	1	2	B-cell	B-cell
CACAAACTCCGGGTGT-1_mouse_1.1	mouse_1.1	7215	1796	1	2	B-cell	B-cell
CACAAACTCGCCAGCA-1_mouse_1.1	mouse_1.1	3792	1380	3	15	APC	Macrophage.3
CACAAACTCGTTTGCC-1_mouse_1.1	mouse_1.1	6280	1797	1	2	B-cell	B-cell
CACAAACTCTATCCCG-1_mouse_1.1	mouse_1.1	2229	949	1	2	B-cell	B-cell
CACACAAAGATATGCA-1_mouse_1.1	mouse_1.1	6283	2031	1	2	B-cell	B-cell
CACACAAAGCGTCAAG-1_mouse_1.1	mouse_1.1	2609	1147	1	2	B-cell	B-cell
CACACAACACACCGAC-1_mouse_1.1	mouse_1.1	2344	1020	1	2	B-cell	B-cell
CACACAAGTCCAGTAT-1_mouse_1.1	mouse_1.1	1909	929	3	10	APC	Macrophage.2
CACACAAGTCCGAGTC-1_mouse_1.1	mouse_1.1	3789	1426	1	2	B-cell	B-cell
CACACAAGTTCGTCTC-1_mouse_1.1	mouse_1.1	1030	584	2	8	T-cell	Naive-CD4-T-cell
CACACAATCACCCTCA-1_mouse_1.1	mouse_1.1	4490	1518	1	2	B-cell	B-cell
CACACCTAGCACCGCT-1_mouse_1.1	mouse_1.1	3074	1098	2	8	T-cell	Naive-CD4-T-cell
CACACCTAGCTAGTTC-1_mouse_1.1	mouse_1.1	3062	1326	4	14	NK-cell	NK-cell.1
CACACCTCATGGGAAC-1_mouse_1.1	mouse_1.1	2806	1094	1	2	B-cell	B-cell
CACACCTGTAGCGCTC-1_mouse_1.1	mouse_1.1	1536	682	1	2	B-cell	B-cell
CACACCTTCGCCATAA-1_mouse_1.1	mouse_1.1	7156	2195	3	15	APC	Macrophage.3
CACACCTTCGGTTCGG-1_mouse_1.1	mouse_1.1	12754	3348	3	7	APC	Macrophage.1
CACACTCAGTAAGTAC-1_mouse_1.1	mouse_1.1	4075	1438	1	2	B-cell	B-cell
CACACTCCAAGCCGCT-1_mouse_1.1	mouse_1.1	2148	1039	1	2	B-cell	B-cell
CACACTCCAATAAGCA-1_mouse_1.1	mouse_1.1	3599	1403	1	2	B-cell	B-cell
CACACTCCAGTGACAG-1_mouse_1.1	mouse_1.1	3361	1336	1	2	B-cell	B-cell
CACACTCGTACCTACA-1_mouse_1.1	mouse_1.1	2553	1147	1	2	B-cell	B-cell
CACACTCGTCTCAACA-1_mouse_1.1	mouse_1.1	1832	1165	3	9	APC	Monocyte
CACACTCGTTTGGCGC-1_mouse_1.1	mouse_1.1	4375	1537	1	2	B-cell	B-cell
CACACTCTCGATAGAA-1_mouse_1.1	mouse_1.1	4074	1544	1	2	B-cell	B-cell
CACAGGCAGATCCCGC-1_mouse_1.1	mouse_1.1	2693	1059	1	2	B-cell	B-cell
CACAGGCCAGGTCTCG-1_mouse_1.1	mouse_1.1	1741	990	1	2	B-cell	B-cell
CACAGGCCATTACGAC-1_mouse_1.1	mouse_1.1	5541	1717	1	1	B-cell	Marginal-zone-B-cell
CACAGGCGTACTCAAC-1_mouse_1.1	mouse_1.1	3242	1106	1	2	B-cell	B-cell
CACAGGCGTCGCATAT-1_mouse_1.1	mouse_1.1	1109	545	1	2	B-cell	B-cell
CACAGGCGTCTCGTTC-1_mouse_1.1	mouse_1.1	3242	1168	2	8	T-cell	Naive-CD4-T-cell
CACAGGCGTCTGATCA-1_mouse_1.1	mouse_1.1	1501	730	1	2	B-cell	B-cell
CACAGGCTCAGTCCCT-1_mouse_1.1	mouse_1.1	3656	1348	1	2	B-cell	B-cell
CACAGGCTCCCTCAGT-1_mouse_1.1	mouse_1.1	3015	1311	4	14	NK-cell	NK-cell.1
CACAGGCTCCGTTGTC-1_mouse_1.1	mouse_1.1	1324	631	1	2	B-cell	B-cell
CACAGGCTCTCCAGGG-1_mouse_1.1	mouse_1.1	4037	1506	2	8	T-cell	Naive-CD4-T-cell
CACAGTAAGATCGGGT-1_mouse_1.1	mouse_1.1	2761	1055	1	2	B-cell	B-cell
CACAGTAAGTCGCCGT-1_mouse_1.1	mouse_1.1	2330	1011	1	2	B-cell	B-cell
CACAGTACAAGCCGTC-1_mouse_1.1	mouse_1.1	7688	2168	1	2	B-cell	B-cell
CACAGTACATAAAGGT-1_mouse_1.1	mouse_1.1	2771	1295	1	2	B-cell	B-cell
CACAGTAGTCTTTCAT-1_mouse_1.1	mouse_1.1	1666	757	1	2	B-cell	B-cell
CACAGTATCAAGCCTA-1_mouse_1.1	mouse_1.1	1344	677	1	2	B-cell	B-cell
CACAGTATCCTGCTTG-1_mouse_1.1	mouse_1.1	4445	1486	2	8	T-cell	Naive-CD4-T-cell
CACAGTATCGCGGATC-1_mouse_1.1	mouse_1.1	3459	1238	1	2	B-cell	B-cell
CACAGTATCTGCGGCA-1_mouse_1.1	mouse_1.1	3077	1101	1	2	B-cell	B-cell
CACAGTATCTTCTGGC-1_mouse_1.1	mouse_1.1	4566	1323	2	4	T-cell	Naive-CD8-T-cell
CACATAGAGCGCTTAT-1_mouse_1.1	mouse_1.1	6434	1697	2	4	T-cell	Naive-CD8-T-cell
CACATAGAGGAGTACC-1_mouse_1.1	mouse_1.1	3931	1441	1	2	B-cell	B-cell
CACATAGAGGCAATTA-1_mouse_1.1	mouse_1.1	3518	1213	1	2	B-cell	B-cell
CACATAGCAGAGTGTG-1_mouse_1.1	mouse_1.1	2819	1171	1	2	B-cell	B-cell
CACATAGCATTGGGCC-1_mouse_1.1	mouse_1.1	3367	1285	1	2	B-cell	B-cell
CACATAGGTCGCGTGT-1_mouse_1.1	mouse_1.1	3115	791	1	6	B-cell	Unassigned
CACATTTAGAAACCAT-1_mouse_1.1	mouse_1.1	1722	817	1	2	B-cell	B-cell
CACATTTAGTTGAGTA-1_mouse_1.1	mouse_1.1	3736	1390	1	2	B-cell	B-cell
CACATTTCACACCGCA-1_mouse_1.1	mouse_1.1	3507	1325	1	2	B-cell	B-cell
CACATTTCACAGCCCA-1_mouse_1.1	mouse_1.1	6516	1789	2	4	T-cell	Naive-CD8-T-cell
CACATTTCATCCGTGG-1_mouse_1.1	mouse_1.1	1462	768	1	2	B-cell	B-cell
CACATTTGTCCAACTA-1_mouse_1.1	mouse_1.1	8577	2100	1	2	B-cell	B-cell
CACATTTGTGTCGCTG-1_mouse_1.1	mouse_1.1	2113	1104	3	15	APC	Macrophage.3
CACATTTGTTCGCGAC-1_mouse_1.1	mouse_1.1	676	355	2	8	T-cell	Naive-CD4-T-cell
CACATTTGTTGACGTT-1_mouse_1.1	mouse_1.1	5313	1664	2	8	T-cell	Naive-CD4-T-cell
CACATTTTCATCGGAT-1_mouse_1.1	mouse_1.1	2572	1184	1	2	B-cell	B-cell
CACCACTAGGCTCTTA-1_mouse_1.1	mouse_1.1	1894	639	1	6	B-cell	Unassigned
CACCACTCAGAGTGTG-1_mouse_1.1	mouse_1.1	4161	1400	2	5	T-cell	Memory-CD8-T-cell
CACCACTCAGGATCGA-1_mouse_1.1	mouse_1.1	5404	1684	1	1	B-cell	Marginal-zone-B-cell
CACCACTTCAACCATG-1_mouse_1.1	mouse_1.1	3820	1555	1	2	B-cell	B-cell
CACCACTTCGTCACGG-1_mouse_1.1	mouse_1.1	2915	1259	1	2	B-cell	B-cell
CACCAGGAGGACATTA-1_mouse_1.1	mouse_1.1	3198	1067	1	2	B-cell	B-cell
CACCAGGAGGTCATCT-1_mouse_1.1	mouse_1.1	16258	2175	1	19	B-cell	Plasma-cell
CACCAGGAGGTGACCA-1_mouse_1.1	mouse_1.1	2947	1004	3	3	APC	CD8-dendritic-cell.1
CACCAGGAGTCACGCC-1_mouse_1.1	mouse_1.1	4700	1434	1	2	B-cell	B-cell
CACCAGGCAAAGGAAG-1_mouse_1.1	mouse_1.1	2082	868	1	1	B-cell	Marginal-zone-B-cell
CACCAGGCATGAGCGA-1_mouse_1.1	mouse_1.1	4726	1602	1	2	B-cell	B-cell
CACCAGGGTACTCTCC-1_mouse_1.1	mouse_1.1	499	338	3	16	APC	Macrophage.4
CACCAGGGTGCCTGCA-1_mouse_1.1	mouse_1.1	2469	1172	1	2	B-cell	B-cell
CACCAGGTCTGCCCTA-1_mouse_1.1	mouse_1.1	6595	1736	1	2	B-cell	B-cell
CACCTTGAGCGTGTCC-1_mouse_1.1	mouse_1.1	2803	1156	1	2	B-cell	B-cell
CACCTTGCAGCCTATA-1_mouse_1.1	mouse_1.1	7769	1949	2	8	T-cell	Naive-CD4-T-cell
CACCTTGGTAATTGGA-1_mouse_1.1	mouse_1.1	6238	1930	1	2	B-cell	B-cell
CACCTTGTCCATGCTC-1_mouse_1.1	mouse_1.1	1534	726	1	2	B-cell	B-cell
CACCTTGTCGGCGCTA-1_mouse_1.1	mouse_1.1	6613	1895	1	2	B-cell	B-cell
CACCTTGTCTCTGTCG-1_mouse_1.1	mouse_1.1	692	408	1	2	B-cell	B-cell
CACTCCAAGGGATCTG-1_mouse_1.1	mouse_1.1	2244	887	1	2	B-cell	B-cell
CACTCCACAAACCCAT-1_mouse_1.1	mouse_1.1	7573	1879	2	8	T-cell	Naive-CD4-T-cell
CACTCCACAAACTGCT-1_mouse_1.1	mouse_1.1	2969	1174	1	2	B-cell	B-cell
CACTCCACAAGAAAGG-1_mouse_1.1	mouse_1.1	2268	897	1	2	B-cell	B-cell
CACTCCACAGAGCCAA-1_mouse_1.1	mouse_1.1	3175	1283	1	2	B-cell	B-cell
CACTCCAGTCGACTGC-1_mouse_1.1	mouse_1.1	2764	1154	1	2	B-cell	B-cell
CACTCCAGTGATGTCT-1_mouse_1.1	mouse_1.1	3929	1267	1	2	B-cell	B-cell
CACTCCATCATGTAGC-1_mouse_1.1	mouse_1.1	4096	1469	1	2	B-cell	B-cell
CACTCCATCGCTGATA-1_mouse_1.1	mouse_1.1	3337	1326	1	2	B-cell	B-cell
CAGAATCAGGGCTTCC-1_mouse_1.1	mouse_1.1	1994	1053	4	14	NK-cell	NK-cell.1
CAGAATCAGTTAGGTA-1_mouse_1.1	mouse_1.1	2162	844	1	1	B-cell	Marginal-zone-B-cell
CAGAATCCACACTGCG-1_mouse_1.1	mouse_1.1	1305	571	1	2	B-cell	B-cell
CAGAATCCAGCCTGTG-1_mouse_1.1	mouse_1.1	3062	1267	2	8	T-cell	Naive-CD4-T-cell
CAGAATCGTCCATGAT-1_mouse_1.1	mouse_1.1	796	390	2	5	T-cell	Memory-CD8-T-cell
CAGAATCGTGATGTCT-1_mouse_1.1	mouse_1.1	6077	1887	1	2	B-cell	B-cell
CAGAATCTCCAAACTG-1_mouse_1.1	mouse_1.1	3063	1354	1	2	B-cell	B-cell
CAGAATCTCGCATGGC-1_mouse_1.1	mouse_1.1	2150	982	1	2	B-cell	B-cell
CAGAGAGAGTTCGCAT-1_mouse_1.1	mouse_1.1	2733	1158	2	8	T-cell	Naive-CD4-T-cell
CAGAGAGCATCCCACT-1_mouse_1.1	mouse_1.1	6183	1748	1	1	B-cell	Marginal-zone-B-cell
CAGAGAGGTCGAGATG-1_mouse_1.1	mouse_1.1	5518	1715	1	2	B-cell	B-cell
CAGAGAGGTCTCTCTG-1_mouse_1.1	mouse_1.1	510	316	3	10	APC	Macrophage.2
CAGAGAGGTGCGCTTG-1_mouse_1.1	mouse_1.1	3980	1599	3	9	APC	Monocyte
CAGAGAGGTTACAGAA-1_mouse_1.1	mouse_1.1	2906	1104	1	2	B-cell	B-cell
CAGAGAGTCCCGGATG-1_mouse_1.1	mouse_1.1	1542	805	1	2	B-cell	B-cell
CAGATCAAGACTACAA-1_mouse_1.1	mouse_1.1	3073	1333	1	2	B-cell	B-cell
CAGATCACACAGATTC-1_mouse_1.1	mouse_1.1	3226	1186	1	2	B-cell	B-cell
CAGATCAGTATATGAG-1_mouse_1.1	mouse_1.1	6668	2009	1	2	B-cell	B-cell
CAGATCATCAAACAAG-1_mouse_1.1	mouse_1.1	2420	1003	1	2	B-cell	B-cell
CAGATCATCCAAGCCG-1_mouse_1.1	mouse_1.1	817	364	6	11	Neutrophil	Neutrophil.1
CAGATCATCCCAAGTA-1_mouse_1.1	mouse_1.1	4226	1466	1	1	B-cell	Marginal-zone-B-cell
CAGCAGCAGACCGGAT-1_mouse_1.1	mouse_1.1	5010	1406	2	4	T-cell	Naive-CD8-T-cell
CAGCAGCAGCTAGTGG-1_mouse_1.1	mouse_1.1	1835	876	1	1	B-cell	Marginal-zone-B-cell
CAGCAGCAGGAACTGC-1_mouse_1.1	mouse_1.1	2009	881	1	2	B-cell	B-cell
CAGCAGCAGTTACGGG-1_mouse_1.1	mouse_1.1	1277	757	1	2	B-cell	B-cell
CAGCAGCCAATCCGAT-1_mouse_1.1	mouse_1.1	3417	1235	1	2	B-cell	B-cell
CAGCAGCCATTTGCCC-1_mouse_1.1	mouse_1.1	6098	1948	1	2	B-cell	B-cell
CAGCAGCGTAAATGTG-1_mouse_1.1	mouse_1.1	4401	1615	1	2	B-cell	B-cell
CAGCAGCGTAAGAGGA-1_mouse_1.1	mouse_1.1	2620	740	1	6	B-cell	Unassigned
CAGCAGCTCCCACTTG-1_mouse_1.1	mouse_1.1	6422	1988	2	4	T-cell	Naive-CD8-T-cell
CAGCAGCTCGGATGGA-1_mouse_1.1	mouse_1.1	4615	1308	2	4	T-cell	Naive-CD8-T-cell
CAGCATAAGACTGTAA-1_mouse_1.1	mouse_1.1	3897	1227	2	4	T-cell	Naive-CD8-T-cell
CAGCATAAGCGACGTA-1_mouse_1.1	mouse_1.1	2853	1128	2	8	T-cell	Naive-CD4-T-cell
CAGCATAAGTACGATA-1_mouse_1.1	mouse_1.1	3448	1302	1	2	B-cell	B-cell
CAGCATACACTGTCGG-1_mouse_1.1	mouse_1.1	1790	849	1	2	B-cell	B-cell
CAGCATACATGTAGTC-1_mouse_1.1	mouse_1.1	9315	2460	2	4	T-cell	Naive-CD8-T-cell
CAGCATATCATCTGCC-1_mouse_1.1	mouse_1.1	1399	715	2	8	T-cell	Naive-CD4-T-cell
CAGCATATCCTTAATC-1_mouse_1.1	mouse_1.1	1488	583	6	11	Neutrophil	Neutrophil.1
CAGCCGAAGCGATAGC-1_mouse_1.1	mouse_1.1	1888	787	1	2	B-cell	B-cell
CAGCCGAAGGGTGTTG-1_mouse_1.1	mouse_1.1	7296	1913	2	5	T-cell	Memory-CD8-T-cell
CAGCCGACAAGCGAGT-1_mouse_1.1	mouse_1.1	2698	1125	1	2	B-cell	B-cell
CAGCCGACACGTGAGA-1_mouse_1.1	mouse_1.1	4392	1593	1	2	B-cell	B-cell
CAGCCGACACTTGGAT-1_mouse_1.1	mouse_1.1	2031	902	1	2	B-cell	B-cell
CAGCCGAGTGTGTGCC-1_mouse_1.1	mouse_1.1	879	500	1	2	B-cell	B-cell
CAGCCGATCAGCACAT-1_mouse_1.1	mouse_1.1	2784	1224	1	2	B-cell	B-cell
CAGCCGATCGATCCCT-1_mouse_1.1	mouse_1.1	2762	1003	1	2	B-cell	B-cell
CAGCGACAGGCATTGG-1_mouse_1.1	mouse_1.1	2608	1023	1	2	B-cell	B-cell
CAGCGACAGGCTCTTA-1_mouse_1.1	mouse_1.1	3514	1279	1	2	B-cell	B-cell
CAGCGACAGGTGTTAA-1_mouse_1.1	mouse_1.1	4598	1410	2	4	T-cell	Naive-CD8-T-cell
CAGCGACGTCGAGATG-1_mouse_1.1	mouse_1.1	3961	1188	2	4	T-cell	Naive-CD8-T-cell
CAGCGACGTGGACGAT-1_mouse_1.1	mouse_1.1	1060	578	1	2	B-cell	B-cell
CAGCGACTCACGACTA-1_mouse_1.1	mouse_1.1	2663	1263	1	2	B-cell	B-cell
CAGCGACTCCTATGTT-1_mouse_1.1	mouse_1.1	2776	1130	2	8	T-cell	Naive-CD4-T-cell
CAGCGACTCTAACTGG-1_mouse_1.1	mouse_1.1	1358	699	3	10	APC	Macrophage.2
CAGCGACTCTATCCTA-1_mouse_1.1	mouse_1.1	489	318	3	10	APC	Macrophage.2
CAGCTAAAGCGTCTAT-1_mouse_1.1	mouse_1.1	1222	678	4	14	NK-cell	NK-cell.1
CAGCTAACACACCGAC-1_mouse_1.1	mouse_1.1	3652	1430	2	5	T-cell	Memory-CD8-T-cell
CAGCTAATCGGCGGTT-1_mouse_1.1	mouse_1.1	3598	1330	1	2	B-cell	B-cell
CAGCTGGAGTTTAGGA-1_mouse_1.1	mouse_1.1	995	618	1	2	B-cell	B-cell
CAGCTGGCAACAACCT-1_mouse_1.1	mouse_1.1	2904	1089	1	2	B-cell	B-cell
CAGCTGGCACCTGGTG-1_mouse_1.1	mouse_1.1	4919	1593	2	4	T-cell	Naive-CD8-T-cell
CAGCTGGCAGCTGTTA-1_mouse_1.1	mouse_1.1	1902	1006	1	2	B-cell	B-cell
CAGCTGGGTCATACTG-1_mouse_1.1	mouse_1.1	6060	1874	1	1	B-cell	Marginal-zone-B-cell
CAGCTGGGTTGATTCG-1_mouse_1.1	mouse_1.1	2948	1117	2	8	T-cell	Naive-CD4-T-cell
CAGCTGGTCAGCATGT-1_mouse_1.1	mouse_1.1	5133	1579	1	1	B-cell	Marginal-zone-B-cell
CAGGTGCAGAAGGGTA-1_mouse_1.1	mouse_1.1	2670	1077	1	2	B-cell	B-cell
CAGGTGCAGTCTTGCA-1_mouse_1.1	mouse_1.1	7100	1916	2	5	T-cell	Memory-CD8-T-cell
CAGGTGCCACACTGCG-1_mouse_1.1	mouse_1.1	2781	1123	1	2	B-cell	B-cell
CAGGTGCCACATTAGC-1_mouse_1.1	mouse_1.1	1304	661	1	2	B-cell	B-cell
CAGGTGCCAGCCAGAA-1_mouse_1.1	mouse_1.1	4775	1483	1	1	B-cell	Marginal-zone-B-cell
CAGGTGCCATCCGCGA-1_mouse_1.1	mouse_1.1	3199	1227	1	2	B-cell	B-cell
CAGGTGCGTGTTGAGG-1_mouse_1.1	mouse_1.1	3208	1260	1	2	B-cell	B-cell
CAGGTGCGTTAAAGTG-1_mouse_1.1	mouse_1.1	6969	1999	1	2	B-cell	B-cell
CAGTAACAGTCCTCCT-1_mouse_1.1	mouse_1.1	3280	1234	1	2	B-cell	B-cell
CAGTAACAGTGGGCTA-1_mouse_1.1	mouse_1.1	2828	1131	1	1	B-cell	Marginal-zone-B-cell
CAGTAACCAGGCAGTA-1_mouse_1.1	mouse_1.1	3709	1342	1	2	B-cell	B-cell
CAGTAACGTCTCTCGT-1_mouse_1.1	mouse_1.1	3540	1396	1	2	B-cell	B-cell
CAGTAACGTTACAGAA-1_mouse_1.1	mouse_1.1	10414	2737	2	8	T-cell	Naive-CD4-T-cell
CAGTCCTAGTATCGAA-1_mouse_1.1	mouse_1.1	1396	484	1	6	B-cell	Unassigned
CAGTCCTCAACACCTA-1_mouse_1.1	mouse_1.1	1089	410	1	6	B-cell	Unassigned
CAGTCCTCAACACGCC-1_mouse_1.1	mouse_1.1	6498	2014	2	5	T-cell	Memory-CD8-T-cell
CAGTCCTCAATCAGAA-1_mouse_1.1	mouse_1.1	3256	1369	1	2	B-cell	B-cell
CAGTCCTCACTATCTT-1_mouse_1.1	mouse_1.1	2851	1148	1	2	B-cell	B-cell
CAGTCCTCAGCTGCTG-1_mouse_1.1	mouse_1.1	3538	1247	1	2	B-cell	B-cell
CAGTCCTGTGTCTGAT-1_mouse_1.1	mouse_1.1	6224	1694	1	2	B-cell	B-cell
CAGTCCTGTTCGTTGA-1_mouse_1.1	mouse_1.1	7202	2040	1	1	B-cell	Marginal-zone-B-cell
CAGTCCTGTTGGGACA-1_mouse_1.1	mouse_1.1	1900	936	1	2	B-cell	B-cell
CAGTCCTTCGAATGCT-1_mouse_1.1	mouse_1.1	1604	785	1	2	B-cell	B-cell
CATATGGAGAGGACGG-1_mouse_1.1	mouse_1.1	7001	1739	1	1	B-cell	Marginal-zone-B-cell
CATATGGAGGGCTCTC-1_mouse_1.1	mouse_1.1	20045	4101	3	7	APC	Macrophage.1
CATATGGGTCAACATC-1_mouse_1.1	mouse_1.1	1590	717	1	2	B-cell	B-cell
CATATGGGTGACGGTA-1_mouse_1.1	mouse_1.1	3411	1458	1	2	B-cell	B-cell
CATATGGGTGTTGAGG-1_mouse_1.1	mouse_1.1	2822	1151	1	2	B-cell	B-cell
CATATGGGTTAAAGTG-1_mouse_1.1	mouse_1.1	6358	1624	2	4	T-cell	Naive-CD8-T-cell
CATATGGTCCGCTGTT-1_mouse_1.1	mouse_1.1	1384	733	1	2	B-cell	B-cell
CATATTCAGACTAAGT-1_mouse_1.1	mouse_1.1	1548	681	2	4	T-cell	Naive-CD8-T-cell
CATATTCAGTCTTGCA-1_mouse_1.1	mouse_1.1	7032	2298	1	2	B-cell	B-cell
CATATTCCAAGCGTAG-1_mouse_1.1	mouse_1.1	1434	689	1	2	B-cell	B-cell
CATATTCCACCAGTTA-1_mouse_1.1	mouse_1.1	3089	1331	2	8	T-cell	Naive-CD4-T-cell
CATATTCCACGTCTCT-1_mouse_1.1	mouse_1.1	7849	1897	2	5	T-cell	Memory-CD8-T-cell
CATATTCCAGACGCTC-1_mouse_1.1	mouse_1.1	3431	1289	1	2	B-cell	B-cell
CATATTCCAGCTATTG-1_mouse_1.1	mouse_1.1	3403	1218	1	1	B-cell	Marginal-zone-B-cell
CATATTCTCATTATCC-1_mouse_1.1	mouse_1.1	5626	1520	2	8	T-cell	Naive-CD4-T-cell
CATATTCTCCCTTGCA-1_mouse_1.1	mouse_1.1	2539	1090	1	2	B-cell	B-cell
CATATTCTCTGCTGTC-1_mouse_1.1	mouse_1.1	5072	1469	2	8	T-cell	Naive-CD4-T-cell
CATCAAGAGACATAAC-1_mouse_1.1	mouse_1.1	3336	1248	1	2	B-cell	B-cell
CATCAAGAGCGAGAAA-1_mouse_1.1	mouse_1.1	1748	867	1	2	B-cell	B-cell
CATCAAGAGCGATAGC-1_mouse_1.1	mouse_1.1	4019	1494	1	2	B-cell	B-cell
CATCAAGAGCGTGTCC-1_mouse_1.1	mouse_1.1	2211	1046	1	2	B-cell	B-cell
CATCAAGAGGCATGTG-1_mouse_1.1	mouse_1.1	3926	1472	1	2	B-cell	B-cell
CATCAAGGTCGCTTCT-1_mouse_1.1	mouse_1.1	2574	871	3	12	APC	CD4-dendritic-cell
CATCAAGGTTATGCGT-1_mouse_1.1	mouse_1.1	1425	748	1	2	B-cell	B-cell
CATCAAGGTTCAGGCC-1_mouse_1.1	mouse_1.1	5299	1695	1	1	B-cell	Marginal-zone-B-cell
CATCAGAAGTTATCGC-1_mouse_1.1	mouse_1.1	5034	1549	1	1	B-cell	Marginal-zone-B-cell
CATCAGACACTCAGGC-1_mouse_1.1	mouse_1.1	3479	1409	1	2	B-cell	B-cell
CATCAGATCCTTCAAT-1_mouse_1.1	mouse_1.1	4138	1482	1	2	B-cell	B-cell
CATCAGATCTAACTCT-1_mouse_1.1	mouse_1.1	3295	1168	1	2	B-cell	B-cell
CATCCACAGGGCTTCC-1_mouse_1.1	mouse_1.1	3603	1248	1	2	B-cell	B-cell
CATCCACAGGTGTGGT-1_mouse_1.1	mouse_1.1	6074	1963	1	2	B-cell	B-cell
CATCCACAGTAGCCGA-1_mouse_1.1	mouse_1.1	3607	1298	1	2	B-cell	B-cell
CATCCACCACAGGCCT-1_mouse_1.1	mouse_1.1	9470	2735	1	1	B-cell	Marginal-zone-B-cell
CATCCACCAGGGCATA-1_mouse_1.1	mouse_1.1	6549	2042	1	1	B-cell	Marginal-zone-B-cell
CATCCACTCAACGCTA-1_mouse_1.1	mouse_1.1	4062	1528	1	2	B-cell	B-cell
CATCCACTCCGCGTTT-1_mouse_1.1	mouse_1.1	2569	999	1	2	B-cell	B-cell
CATCCACTCTCAAGTG-1_mouse_1.1	mouse_1.1	1917	586	3	3	APC	CD8-dendritic-cell.1
CATCGAAAGGGTATCG-1_mouse_1.1	mouse_1.1	5109	1796	1	2	B-cell	B-cell
CATCGAACAATCTACG-1_mouse_1.1	mouse_1.1	4668	1654	1	2	B-cell	B-cell
CATCGAACACTATCTT-1_mouse_1.1	mouse_1.1	9747	2349	2	18	T-cell	Multiplet
CATCGAACAGACTCGC-1_mouse_1.1	mouse_1.1	2728	1018	1	2	B-cell	B-cell
CATCGAAGTGACCAAG-1_mouse_1.1	mouse_1.1	4946	1654	1	1	B-cell	Marginal-zone-B-cell
CATCGAAGTTCAGACT-1_mouse_1.1	mouse_1.1	1548	655	3	3	APC	CD8-dendritic-cell.1
CATCGAATCTATCGCC-1_mouse_1.1	mouse_1.1	5829	1980	3	9	APC	Monocyte
CATCGGGCACACAGAG-1_mouse_1.1	mouse_1.1	6070	1704	2	4	T-cell	Naive-CD8-T-cell
CATCGGGGTAATAGCA-1_mouse_1.1	mouse_1.1	1250	608	1	2	B-cell	B-cell
CATCGGGTCACAAACC-1_mouse_1.1	mouse_1.1	8817	2552	2	18	T-cell	Multiplet
CATCGGGTCTACTTAC-1_mouse_1.1	mouse_1.1	3594	1267	1	2	B-cell	B-cell
CATGACAAGAGCTTCT-1_mouse_1.1	mouse_1.1	2144	833	1	2	B-cell	B-cell
CATGACAAGCTGTCTA-1_mouse_1.1	mouse_1.1	2917	1214	2	8	T-cell	Naive-CD4-T-cell
CATGACACAAAGTGCG-1_mouse_1.1	mouse_1.1	5077	1655	2	5	T-cell	Memory-CD8-T-cell
CATGACACAAGGGTCA-1_mouse_1.1	mouse_1.1	7024	1846	2	4	T-cell	Naive-CD8-T-cell
CATGACACATAAAGGT-1_mouse_1.1	mouse_1.1	4107	1391	1	2	B-cell	B-cell
CATGACATCCTTTCGG-1_mouse_1.1	mouse_1.1	11375	2785	1	2	B-cell	B-cell
CATGCCTAGATCACGG-1_mouse_1.1	mouse_1.1	2844	1198	1	2	B-cell	B-cell
CATGCCTAGGCCCGTT-1_mouse_1.1	mouse_1.1	3704	1380	1	2	B-cell	B-cell
CATGCCTCATATGAGA-1_mouse_1.1	mouse_1.1	1952	897	1	2	B-cell	B-cell
CATGCCTGTTGCCTCT-1_mouse_1.1	mouse_1.1	3011	1263	1	2	B-cell	B-cell
CATGCCTTCTCTTATG-1_mouse_1.1	mouse_1.1	1051	692	2	13	T-cell	NK-T-cell
CATGGCGAGACCTTTG-1_mouse_1.1	mouse_1.1	1684	791	1	2	B-cell	B-cell
CATGGCGCATCTATGG-1_mouse_1.1	mouse_1.1	3036	1133	2	8	T-cell	Naive-CD4-T-cell
CATGGCGGTAACGTTC-1_mouse_1.1	mouse_1.1	4877	1391	2	4	T-cell	Naive-CD8-T-cell
CATGGCGGTAAGTAGT-1_mouse_1.1	mouse_1.1	726	396	1	2	B-cell	B-cell
CATGGCGGTTACTGAC-1_mouse_1.1	mouse_1.1	3397	1308	1	2	B-cell	B-cell
CATTATCAGAAGAAGC-1_mouse_1.1	mouse_1.1	1826	798	2	4	T-cell	Naive-CD8-T-cell
CATTATCAGCCACCTG-1_mouse_1.1	mouse_1.1	2250	982	1	2	B-cell	B-cell
CATTATCAGGTGCAAC-1_mouse_1.1	mouse_1.1	3125	1212	1	2	B-cell	B-cell
CATTATCGTTAAGAAC-1_mouse_1.1	mouse_1.1	12435	3003	2	18	T-cell	Multiplet
CATTATCTCAACACGT-1_mouse_1.1	mouse_1.1	3571	1371	1	2	B-cell	B-cell
CATTATCTCAGGTAAA-1_mouse_1.1	mouse_1.1	2768	1225	1	2	B-cell	B-cell
CATTATCTCCGTAGGC-1_mouse_1.1	mouse_1.1	894	485	3	9	APC	Monocyte
CATTCGCAGACAGACC-1_mouse_1.1	mouse_1.1	3075	1171	1	2	B-cell	B-cell
CATTCGCAGAGTAAGG-1_mouse_1.1	mouse_1.1	2122	944	1	2	B-cell	B-cell
CATTCGCAGGCGCTCT-1_mouse_1.1	mouse_1.1	3639	1261	1	2	B-cell	B-cell
CATTCGCCAAATACAG-1_mouse_1.1	mouse_1.1	1045	533	1	2	B-cell	B-cell
CATTCGCCAACGCACC-1_mouse_1.1	mouse_1.1	8462	2590	3	9	APC	Monocyte
CATTCGCCACGGTTTA-1_mouse_1.1	mouse_1.1	1812	773	1	2	B-cell	B-cell
CATTCGCCATGTTCCC-1_mouse_1.1	mouse_1.1	2960	1196	1	2	B-cell	B-cell
CATTCGCCATTGAGCT-1_mouse_1.1	mouse_1.1	1376	680	1	2	B-cell	B-cell
CATTCGCGTTAAGGGC-1_mouse_1.1	mouse_1.1	7298	2528	3	7	APC	Macrophage.1
CATTCGCTCGCCCTTA-1_mouse_1.1	mouse_1.1	3232	1279	2	8	T-cell	Naive-CD4-T-cell
CATTCGCTCTCTTGAT-1_mouse_1.1	mouse_1.1	2602	1034	1	2	B-cell	B-cell
CATTCGCTCTGTCTAT-1_mouse_1.1	mouse_1.1	3525	1124	2	4	T-cell	Naive-CD8-T-cell
CCAATCCAGAAGCCCA-1_mouse_1.1	mouse_1.1	3020	1181	3	17	APC	Plasmacytoid-dendritic-cell
CCAATCCAGGGATACC-1_mouse_1.1	mouse_1.1	3603	1205	2	4	T-cell	Naive-CD8-T-cell
CCAATCCAGGTGTGGT-1_mouse_1.1	mouse_1.1	3855	1474	1	2	B-cell	B-cell
CCAATCCAGTGCAAGC-1_mouse_1.1	mouse_1.1	3675	1707	3	17	APC	Plasmacytoid-dendritic-cell
CCAATCCCAAGGTTTC-1_mouse_1.1	mouse_1.1	3827	1449	1	2	B-cell	B-cell
CCAATCCCATGATCCA-1_mouse_1.1	mouse_1.1	2334	924	1	1	B-cell	Marginal-zone-B-cell
CCAATCCCATTAGGCT-1_mouse_1.1	mouse_1.1	2809	1134	1	2	B-cell	B-cell
CCAATCCGTACCTACA-1_mouse_1.1	mouse_1.1	2798	1263	1	2	B-cell	B-cell
CCAATCCGTACTTCTT-1_mouse_1.1	mouse_1.1	8033	2273	1	2	B-cell	B-cell
CCAATCCGTCACAAGG-1_mouse_1.1	mouse_1.1	1270	610	1	2	B-cell	B-cell
CCAATCCGTTCGCGAC-1_mouse_1.1	mouse_1.1	4510	1505	1	2	B-cell	B-cell
CCAATCCTCGCAGGCT-1_mouse_1.1	mouse_1.1	5048	1562	1	2	B-cell	B-cell
CCAATCCTCGTTTATC-1_mouse_1.1	mouse_1.1	5778	1702	2	4	T-cell	Naive-CD8-T-cell
CCACCTAGTAAGCACG-1_mouse_1.1	mouse_1.1	5841	1761	3	9	APC	Monocyte
CCACCTAGTCTCTCTG-1_mouse_1.1	mouse_1.1	1651	781	1	2	B-cell	B-cell
CCACCTATCCGAGCCA-1_mouse_1.1	mouse_1.1	4600	1538	2	4	T-cell	Naive-CD8-T-cell
CCACCTATCGTGGTCG-1_mouse_1.1	mouse_1.1	2618	1059	1	2	B-cell	B-cell
CCACGGAAGCGCCTCA-1_mouse_1.1	mouse_1.1	3058	1124	2	8	T-cell	Naive-CD4-T-cell
CCACGGAAGCTGCCCA-1_mouse_1.1	mouse_1.1	1664	782	1	2	B-cell	B-cell
CCACGGACATAAAGGT-1_mouse_1.1	mouse_1.1	3826	1429	1	2	B-cell	B-cell
CCACGGAGTACAGTGG-1_mouse_1.1	mouse_1.1	4290	1365	1	2	B-cell	B-cell
CCACGGAGTATCGCAT-1_mouse_1.1	mouse_1.1	3850	1445	1	2	B-cell	B-cell
CCACGGAGTTCACGGC-1_mouse_1.1	mouse_1.1	2593	964	1	2	B-cell	B-cell
CCACGGATCACTATTC-1_mouse_1.1	mouse_1.1	5797	1802	2	8	T-cell	Naive-CD4-T-cell
CCACGGATCTGCTTGC-1_mouse_1.1	mouse_1.1	3237	1210	2	8	T-cell	Naive-CD4-T-cell
CCACGGATCTGGTATG-1_mouse_1.1	mouse_1.1	1319	629	1	2	B-cell	B-cell
CCACTACAGGGCATGT-1_mouse_1.1	mouse_1.1	6093	2084	1	2	B-cell	B-cell
CCACTACCAACGATCT-1_mouse_1.1	mouse_1.1	2063	955	1	2	B-cell	B-cell
CCACTACCATATACCG-1_mouse_1.1	mouse_1.1	3239	1338	1	2	B-cell	B-cell
CCACTACGTCATGCCG-1_mouse_1.1	mouse_1.1	1435	715	3	12	APC	CD4-dendritic-cell
CCACTACTCAAACAAG-1_mouse_1.1	mouse_1.1	1190	631	1	2	B-cell	B-cell
CCACTACTCACCGGGT-1_mouse_1.1	mouse_1.1	8532	2402	1	1	B-cell	Marginal-zone-B-cell
CCAGCGAAGCTAGTGG-1_mouse_1.1	mouse_1.1	2506	1022	1	2	B-cell	B-cell
CCAGCGAAGCTCTCGG-1_mouse_1.1	mouse_1.1	1971	663	1	6	B-cell	Unassigned
CCAGCGAAGTAAGTAC-1_mouse_1.1	mouse_1.1	4177	1242	2	8	T-cell	Naive-CD4-T-cell
CCAGCGACACACAGAG-1_mouse_1.1	mouse_1.1	10647	2567	2	5	T-cell	Memory-CD8-T-cell
CCAGCGACAGACGCCT-1_mouse_1.1	mouse_1.1	4878	1605	1	2	B-cell	B-cell
CCAGCGACATGGTTGT-1_mouse_1.1	mouse_1.1	4672	1401	2	8	T-cell	Naive-CD4-T-cell
CCAGCGAGTATGAAAC-1_mouse_1.1	mouse_1.1	4080	1445	1	1	B-cell	Marginal-zone-B-cell
CCAGCGAGTTTACTCT-1_mouse_1.1	mouse_1.1	2691	1030	1	2	B-cell	B-cell
CCAGCGATCAGCCTAA-1_mouse_1.1	mouse_1.1	616	383	3	10	APC	Macrophage.2
CCAGCGATCATGTGGT-1_mouse_1.1	mouse_1.1	4314	1400	1	2	B-cell	B-cell
CCAGCGATCGACAGCC-1_mouse_1.1	mouse_1.1	7500	2364	4	14	NK-cell	NK-cell.1
CCAGCGATCTTAGCCC-1_mouse_1.1	mouse_1.1	3870	1371	2	8	T-cell	Naive-CD4-T-cell
CCATGTCAGTAGCGGT-1_mouse_1.1	mouse_1.1	820	417	1	2	B-cell	B-cell
CCATGTCCAAGTACCT-1_mouse_1.1	mouse_1.1	9478	2448	1	2	B-cell	B-cell
CCATGTCCAGCTGTTA-1_mouse_1.1	mouse_1.1	1680	800	1	2	B-cell	B-cell
CCATGTCCATCCTAGA-1_mouse_1.1	mouse_1.1	4055	1445	3	17	APC	Plasmacytoid-dendritic-cell
CCATGTCGTTTGGCGC-1_mouse_1.1	mouse_1.1	4822	1614	2	5	T-cell	Memory-CD8-T-cell
CCATGTCTCACCTTAT-1_mouse_1.1	mouse_1.1	4267	1549	1	2	B-cell	B-cell
CCATGTCTCTGCGGCA-1_mouse_1.1	mouse_1.1	8477	2215	1	2	B-cell	B-cell
CCATTCGAGACCTTTG-1_mouse_1.1	mouse_1.1	2611	1086	1	2	B-cell	B-cell
CCATTCGAGATCGATA-1_mouse_1.1	mouse_1.1	2176	909	1	2	B-cell	B-cell
CCATTCGAGGATGGTC-1_mouse_1.1	mouse_1.1	2012	853	2	8	T-cell	Naive-CD4-T-cell
CCATTCGAGTACGATA-1_mouse_1.1	mouse_1.1	2146	1029	3	9	APC	Monocyte
CCATTCGAGTGAAGAG-1_mouse_1.1	mouse_1.1	3263	1183	1	2	B-cell	B-cell
CCATTCGCAAGCTGGA-1_mouse_1.1	mouse_1.1	4158	1528	3	9	APC	Monocyte
CCATTCGCAGGAATCG-1_mouse_1.1	mouse_1.1	5031	1464	2	8	T-cell	Naive-CD4-T-cell
CCATTCGGTCATCGGC-1_mouse_1.1	mouse_1.1	2621	1259	1	2	B-cell	B-cell
CCATTCGTCCGCGGTA-1_mouse_1.1	mouse_1.1	6985	2299	1	2	B-cell	B-cell
CCATTCGTCGGCGCAT-1_mouse_1.1	mouse_1.1	2918	1311	1	2	B-cell	B-cell
CCATTCGTCTTATCTG-1_mouse_1.1	mouse_1.1	2253	974	1	2	B-cell	B-cell
CCCAATCAGGGTCTCC-1_mouse_1.1	mouse_1.1	3343	1342	1	2	B-cell	B-cell
CCCAATCAGGTTACCT-1_mouse_1.1	mouse_1.1	3510	1316	1	2	B-cell	B-cell
CCCAATCCAAGGGTCA-1_mouse_1.1	mouse_1.1	4180	1511	1	2	B-cell	B-cell
CCCAATCGTCTAAAGA-1_mouse_1.1	mouse_1.1	2254	929	1	1	B-cell	Marginal-zone-B-cell
CCCAATCGTGCACGAA-1_mouse_1.1	mouse_1.1	8159	2109	1	2	B-cell	B-cell
CCCAATCTCTGGTTCC-1_mouse_1.1	mouse_1.1	3481	1250	1	2	B-cell	B-cell
CCCAGTTAGAAAGTGG-1_mouse_1.1	mouse_1.1	2582	1197	2	8	T-cell	Naive-CD4-T-cell
CCCAGTTAGCGAGAAA-1_mouse_1.1	mouse_1.1	3900	1438	1	2	B-cell	B-cell
CCCAGTTAGGCTCTTA-1_mouse_1.1	mouse_1.1	3192	1154	1	2	B-cell	B-cell
CCCAGTTAGTGAACGC-1_mouse_1.1	mouse_1.1	1118	459	1	6	B-cell	Unassigned
CCCAGTTCACCTCGGA-1_mouse_1.1	mouse_1.1	505	304	1	2	B-cell	B-cell
CCCAGTTCAGACGCCT-1_mouse_1.1	mouse_1.1	2796	1041	1	2	B-cell	B-cell
CCCATACAGAAGGCCT-1_mouse_1.1	mouse_1.1	1627	755	1	2	B-cell	B-cell
CCCATACCAGTCAGAG-1_mouse_1.1	mouse_1.1	3391	1299	2	8	T-cell	Naive-CD4-T-cell
CCCATACGTTAGGGTG-1_mouse_1.1	mouse_1.1	4095	1563	3	9	APC	Monocyte
CCCATACTCTCTGTCG-1_mouse_1.1	mouse_1.1	4603	1564	2	8	T-cell	Naive-CD4-T-cell
CCCATACTCTGTCCGT-1_mouse_1.1	mouse_1.1	1453	596	1	2	B-cell	B-cell
CCCTCCTAGAACTGTA-1_mouse_1.1	mouse_1.1	4842	1476	1	2	B-cell	B-cell
CCCTCCTAGGGTGTGT-1_mouse_1.1	mouse_1.1	1226	457	1	6	B-cell	Unassigned
CCCTCCTCAGACGTAG-1_mouse_1.1	mouse_1.1	8168	2388	4	14	NK-cell	NK-cell.1
CCCTCCTCAGATCGGA-1_mouse_1.1	mouse_1.1	2493	991	1	2	B-cell	B-cell
CCCTCCTCAGATGGGT-1_mouse_1.1	mouse_1.1	3178	1187	2	4	T-cell	Naive-CD8-T-cell
CCCTCCTCATGGTCAT-1_mouse_1.1	mouse_1.1	2137	852	1	2	B-cell	B-cell
CCCTCCTCATTTGCCC-1_mouse_1.1	mouse_1.1	3333	1411	1	2	B-cell	B-cell
CCCTCCTGTTCCGTCT-1_mouse_1.1	mouse_1.1	3066	1222	1	2	B-cell	B-cell
CCCTCCTGTTCGTGAT-1_mouse_1.1	mouse_1.1	2773	1108	1	2	B-cell	B-cell
CCCTCCTGTTCTGTTT-1_mouse_1.1	mouse_1.1	3807	1498	3	9	APC	Monocyte
CCCTCCTGTTGGACCC-1_mouse_1.1	mouse_1.1	4357	1699	1	2	B-cell	B-cell
CCCTCCTTCACCGTAA-1_mouse_1.1	mouse_1.1	2896	1115	1	2	B-cell	B-cell
CCCTCCTTCACCTTAT-1_mouse_1.1	mouse_1.1	3648	1510	1	2	B-cell	B-cell
CCCTCCTTCTATCCCG-1_mouse_1.1	mouse_1.1	3971	1373	1	2	B-cell	B-cell
CCCTCCTTCTGGCGTG-1_mouse_1.1	mouse_1.1	904	577	3	23	APC	Red-pulp-macrophage
CCCTCCTTCTTAGAGC-1_mouse_1.1	mouse_1.1	3372	1403	1	2	B-cell	B-cell
CCGGGATAGCCAGTTT-1_mouse_1.1	mouse_1.1	1030	560	1	2	B-cell	B-cell
CCGGGATAGCTGATAA-1_mouse_1.1	mouse_1.1	5808	1801	1	2	B-cell	B-cell
CCGGGATCACGGATAG-1_mouse_1.1	mouse_1.1	1290	511	1	6	B-cell	Unassigned
CCGGGATTCACTTATC-1_mouse_1.1	mouse_1.1	3444	1247	1	2	B-cell	B-cell
CCGGGATTCTTGAGGT-1_mouse_1.1	mouse_1.1	3871	1449	1	2	B-cell	B-cell
CCGGTAGAGAGAGCTC-1_mouse_1.1	mouse_1.1	5930	1451	2	4	T-cell	Naive-CD8-T-cell
CCGGTAGAGGGAACGG-1_mouse_1.1	mouse_1.1	4391	1431	2	4	T-cell	Naive-CD8-T-cell
CCGGTAGTCCGCGGTA-1_mouse_1.1	mouse_1.1	2295	1001	2	8	T-cell	Naive-CD4-T-cell
CCGGTAGTCGTGGGAA-1_mouse_1.1	mouse_1.1	3593	1357	1	2	B-cell	B-cell
CCGGTAGTCTGAAAGA-1_mouse_1.1	mouse_1.1	1587	706	2	8	T-cell	Naive-CD4-T-cell
CCGGTAGTCTGCCCTA-1_mouse_1.1	mouse_1.1	1271	631	1	2	B-cell	B-cell
CCGGTAGTCTTGCAAG-1_mouse_1.1	mouse_1.1	4383	1396	2	8	T-cell	Naive-CD4-T-cell
CCGTACTAGAATTCCC-1_mouse_1.1	mouse_1.1	1581	647	3	12	APC	CD4-dendritic-cell
CCGTACTAGACGCACA-1_mouse_1.1	mouse_1.1	4274	1580	1	2	B-cell	B-cell
CCGTACTAGGATGCGT-1_mouse_1.1	mouse_1.1	1410	650	1	2	B-cell	B-cell
CCGTACTAGGTTACCT-1_mouse_1.1	mouse_1.1	2315	924	1	2	B-cell	B-cell
CCGTACTCACCATGTA-1_mouse_1.1	mouse_1.1	2597	965	2	5	T-cell	Memory-CD8-T-cell
CCGTACTCAGCTGCTG-1_mouse_1.1	mouse_1.1	2595	1112	1	2	B-cell	B-cell
CCGTACTGTATATGAG-1_mouse_1.1	mouse_1.1	9916	2459	4	14	NK-cell	NK-cell.1
CCGTACTGTCTCCCTA-1_mouse_1.1	mouse_1.1	1579	823	1	2	B-cell	B-cell
CCGTACTGTTCACGGC-1_mouse_1.1	mouse_1.1	3395	1275	1	2	B-cell	B-cell
CCGTACTTCGTACCGG-1_mouse_1.1	mouse_1.1	4218	1430	2	4	T-cell	Naive-CD8-T-cell
CCGTGGAAGAGCTATA-1_mouse_1.1	mouse_1.1	3642	1209	1	2	B-cell	B-cell
CCGTGGACAATGGATA-1_mouse_1.1	mouse_1.1	2894	1201	1	2	B-cell	B-cell
CCGTGGACACCCATGG-1_mouse_1.1	mouse_1.1	3290	1277	1	2	B-cell	B-cell
CCGTGGAGTATATGGA-1_mouse_1.1	mouse_1.1	988	558	1	2	B-cell	B-cell
CCGTGGAGTCTGGAGA-1_mouse_1.1	mouse_1.1	1084	597	1	2	B-cell	B-cell
CCGTGGAGTTCCACTC-1_mouse_1.1	mouse_1.1	2999	1157	1	2	B-cell	B-cell
CCGTGGATCATGCAAC-1_mouse_1.1	mouse_1.1	3536	1345	1	2	B-cell	B-cell
CCGTGGATCTGTCTCG-1_mouse_1.1	mouse_1.1	7434	1828	2	4	T-cell	Naive-CD8-T-cell
CCGTTCAAGTCACGCC-1_mouse_1.1	mouse_1.1	4385	1733	2	8	T-cell	Naive-CD4-T-cell
CCGTTCACAACGATCT-1_mouse_1.1	mouse_1.1	1613	831	1	2	B-cell	B-cell
CCGTTCACACGTCAGC-1_mouse_1.1	mouse_1.1	11258	2731	1	2	B-cell	B-cell
CCGTTCACATCCGTGG-1_mouse_1.1	mouse_1.1	1401	664	6	11	Neutrophil	Neutrophil.1
CCGTTCAGTACCATCA-1_mouse_1.1	mouse_1.1	31597	4065	3	15	APC	Macrophage.3
CCGTTCAGTACTCAAC-1_mouse_1.1	mouse_1.1	1816	842	1	2	B-cell	B-cell
CCGTTCAGTATTCTCT-1_mouse_1.1	mouse_1.1	7859	2459	2	4	T-cell	Naive-CD8-T-cell
CCGTTCAGTGACTACT-1_mouse_1.1	mouse_1.1	4859	1545	1	2	B-cell	B-cell
CCGTTCAGTTTACTCT-1_mouse_1.1	mouse_1.1	2810	1149	1	2	B-cell	B-cell
CCGTTCATCTCAACTT-1_mouse_1.1	mouse_1.1	4856	1887	1	2	B-cell	B-cell
CCTAAAGAGAAGGGTA-1_mouse_1.1	mouse_1.1	6040	1684	2	4	T-cell	Naive-CD8-T-cell
CCTAAAGAGTGTCTCA-1_mouse_1.1	mouse_1.1	3567	1300	2	8	T-cell	Naive-CD4-T-cell
CCTAAAGAGTGTTAGA-1_mouse_1.1	mouse_1.1	1369	715	1	2	B-cell	B-cell
CCTAAAGCACCACCAG-1_mouse_1.1	mouse_1.1	761	444	1	2	B-cell	B-cell
CCTAAAGCATGAACCT-1_mouse_1.1	mouse_1.1	3210	1180	1	2	B-cell	B-cell
CCTAAAGGTGCAACGA-1_mouse_1.1	mouse_1.1	5782	2013	1	2	B-cell	B-cell
CCTAAAGTCGATCCCT-1_mouse_1.1	mouse_1.1	6065	1861	1	1	B-cell	Marginal-zone-B-cell
CCTAAAGTCTGACCTC-1_mouse_1.1	mouse_1.1	1999	869	3	9	APC	Monocyte
CCTACACAGCCCGAAA-1_mouse_1.1	mouse_1.1	1558	761	1	2	B-cell	B-cell
CCTACACAGCGATATA-1_mouse_1.1	mouse_1.1	2616	1067	1	2	B-cell	B-cell
CCTACACAGGCGATAC-1_mouse_1.1	mouse_1.1	2850	1102	1	2	B-cell	B-cell
CCTACACCAGGTTTCA-1_mouse_1.1	mouse_1.1	4556	1697	2	8	T-cell	Naive-CD4-T-cell
CCTACACCATATACGC-1_mouse_1.1	mouse_1.1	630	380	2	5	T-cell	Memory-CD8-T-cell
CCTACACCATCCAACA-1_mouse_1.1	mouse_1.1	4942	1881	2	8	T-cell	Naive-CD4-T-cell
CCTACACGTAGGCTGA-1_mouse_1.1	mouse_1.1	893	393	3	20	APC	CD8-dendritic-cell.2
CCTACACGTCGCATCG-1_mouse_1.1	mouse_1.1	2985	1290	1	2	B-cell	B-cell
CCTACACGTGCACGAA-1_mouse_1.1	mouse_1.1	4811	1644	1	2	B-cell	B-cell
CCTACCAAGCAATCTC-1_mouse_1.1	mouse_1.1	3360	1433	1	2	B-cell	B-cell
CCTACCACAAGAAAGG-1_mouse_1.1	mouse_1.1	2889	1285	1	2	B-cell	B-cell
CCTACCACAATCACAC-1_mouse_1.1	mouse_1.1	1514	853	2	8	T-cell	Naive-CD4-T-cell
CCTACCACAGCATACT-1_mouse_1.1	mouse_1.1	1908	674	1	6	B-cell	Unassigned
CCTACCAGTAGGGTAC-1_mouse_1.1	mouse_1.1	1190	644	1	2	B-cell	B-cell
CCTACCATCAAGATCC-1_mouse_1.1	mouse_1.1	5476	1697	1	2	B-cell	B-cell
CCTACCATCCGAACGC-1_mouse_1.1	mouse_1.1	3821	1368	2	4	T-cell	Naive-CD8-T-cell
CCTACCATCTACCTGC-1_mouse_1.1	mouse_1.1	2975	1297	1	2	B-cell	B-cell
CCTACCATCTATCCCG-1_mouse_1.1	mouse_1.1	1763	818	1	2	B-cell	B-cell
CCTAGCTAGATGTAAC-1_mouse_1.1	mouse_1.1	2631	1045	1	2	B-cell	B-cell
CCTAGCTCAACTTGAC-1_mouse_1.1	mouse_1.1	3189	1292	1	2	B-cell	B-cell
CCTAGCTCAAGACGTG-1_mouse_1.1	mouse_1.1	2712	1211	1	2	B-cell	B-cell
CCTAGCTCAGCTGCTG-1_mouse_1.1	mouse_1.1	2317	1139	1	2	B-cell	B-cell
CCTAGCTCAGGTCCAC-1_mouse_1.1	mouse_1.1	2873	1218	1	2	B-cell	B-cell
CCTAGCTGTACTTCTT-1_mouse_1.1	mouse_1.1	4174	1590	1	2	B-cell	B-cell
CCTAGCTGTCTAGTCA-1_mouse_1.1	mouse_1.1	2866	1219	1	2	B-cell	B-cell
CCTAGCTGTGCCTGCA-1_mouse_1.1	mouse_1.1	6912	2156	3	9	APC	Monocyte
CCTAGCTGTTATCCGA-1_mouse_1.1	mouse_1.1	8567	2540	1	2	B-cell	B-cell
CCTAGCTTCCCATTAT-1_mouse_1.1	mouse_1.1	2694	1232	2	8	T-cell	Naive-CD4-T-cell
CCTATTAAGGAGCGAG-1_mouse_1.1	mouse_1.1	2741	1112	1	2	B-cell	B-cell
CCTATTACACAGTCGC-1_mouse_1.1	mouse_1.1	2954	1307	2	8	T-cell	Naive-CD4-T-cell
CCTATTACACCATCCT-1_mouse_1.1	mouse_1.1	2305	1087	2	8	T-cell	Naive-CD4-T-cell
CCTATTAGTTGGTGGA-1_mouse_1.1	mouse_1.1	3986	1412	1	2	B-cell	B-cell
CCTATTAGTTTGTTTC-1_mouse_1.1	mouse_1.1	4053	1633	2	13	T-cell	NK-T-cell
CCTATTATCACGCATA-1_mouse_1.1	mouse_1.1	9499	2661	1	2	B-cell	B-cell
CCTATTATCCGAAGAG-1_mouse_1.1	mouse_1.1	2659	1059	1	2	B-cell	B-cell
CCTATTATCTCGGACG-1_mouse_1.1	mouse_1.1	2003	838	1	2	B-cell	B-cell
CCTCAGTAGCGGCTTC-1_mouse_1.1	mouse_1.1	911	538	1	2	B-cell	B-cell
CCTCAGTAGCTCTCGG-1_mouse_1.1	mouse_1.1	7657	1979	1	1	B-cell	Marginal-zone-B-cell
CCTCAGTGTACATGTC-1_mouse_1.1	mouse_1.1	1489	751	1	2	B-cell	B-cell
CCTCAGTGTTACTGAC-1_mouse_1.1	mouse_1.1	3084	1319	1	2	B-cell	B-cell
CCTCAGTTCTAAGCCA-1_mouse_1.1	mouse_1.1	3689	1325	1	2	B-cell	B-cell
CCTCTGAGTACGACCC-1_mouse_1.1	mouse_1.1	2920	1081	1	2	B-cell	B-cell
CCTCTGAGTGTTCGAT-1_mouse_1.1	mouse_1.1	1014	460	6	11	Neutrophil	Neutrophil.1
CCTCTGAGTTACTGAC-1_mouse_1.1	mouse_1.1	2126	965	1	2	B-cell	B-cell
CCTCTGATCAAGAAGT-1_mouse_1.1	mouse_1.1	3010	1163	1	2	B-cell	B-cell
CCTCTGATCAGAGACG-1_mouse_1.1	mouse_1.1	3261	1220	1	2	B-cell	B-cell
CCTTACGCACATCTTT-1_mouse_1.1	mouse_1.1	3031	1162	1	2	B-cell	B-cell
CCTTACGCACGACTCG-1_mouse_1.1	mouse_1.1	2865	1279	2	5	T-cell	Memory-CD8-T-cell
CCTTACGCAGTATAAG-1_mouse_1.1	mouse_1.1	2054	797	2	4	T-cell	Naive-CD8-T-cell
CCTTACGCATAAAGGT-1_mouse_1.1	mouse_1.1	2714	987	1	2	B-cell	B-cell
CCTTACGCATGGATGG-1_mouse_1.1	mouse_1.1	6687	2231	2	18	T-cell	Multiplet
CCTTACGGTAGCGTAG-1_mouse_1.1	mouse_1.1	2866	1101	1	2	B-cell	B-cell
CCTTACGGTATCTGCA-1_mouse_1.1	mouse_1.1	12563	2695	1	1	B-cell	Marginal-zone-B-cell
CCTTACGGTCAGCTAT-1_mouse_1.1	mouse_1.1	4389	1800	2	13	T-cell	NK-T-cell
CCTTACGGTTCAGCGC-1_mouse_1.1	mouse_1.1	8689	2237	2	18	T-cell	Multiplet
CCTTACGGTTTGACTG-1_mouse_1.1	mouse_1.1	2088	913	1	2	B-cell	B-cell
CCTTACGTCTGCCAGG-1_mouse_1.1	mouse_1.1	3138	924	1	6	B-cell	Unassigned
CCTTACGTCTTGTATC-1_mouse_1.1	mouse_1.1	1508	732	1	2	B-cell	B-cell
CCTTCCCAGAACTCGG-1_mouse_1.1	mouse_1.1	1684	871	4	14	NK-cell	NK-cell.1
CCTTCCCCACAGACTT-1_mouse_1.1	mouse_1.1	6217	2252	2	21	T-cell	Memory-CD4-T-cell
CCTTCCCCACCTATCC-1_mouse_1.1	mouse_1.1	2112	895	1	2	B-cell	B-cell
CCTTCCCCACGGTAAG-1_mouse_1.1	mouse_1.1	1074	593	1	2	B-cell	B-cell
CCTTCGACAATCTGCA-1_mouse_1.1	mouse_1.1	2464	1030	3	9	APC	Monocyte
CCTTCGAGTATGAATG-1_mouse_1.1	mouse_1.1	2918	1262	1	2	B-cell	B-cell
CCTTCGATCACCTTAT-1_mouse_1.1	mouse_1.1	2000	869	2	8	T-cell	Naive-CD4-T-cell
CCTTCGATCATATCGG-1_mouse_1.1	mouse_1.1	2967	1047	2	4	T-cell	Naive-CD8-T-cell
CCTTCGATCTGGTTCC-1_mouse_1.1	mouse_1.1	6159	1677	2	8	T-cell	Naive-CD4-T-cell
CCTTTCTAGAGGACGG-1_mouse_1.1	mouse_1.1	2655	1048	1	2	B-cell	B-cell
CCTTTCTCACTTAACG-1_mouse_1.1	mouse_1.1	4245	1492	1	2	B-cell	B-cell
CCTTTCTCATACGCTA-1_mouse_1.1	mouse_1.1	6165	1911	2	8	T-cell	Naive-CD4-T-cell
CCTTTCTGTGCACCAC-1_mouse_1.1	mouse_1.1	4278	1432	2	8	T-cell	Naive-CD4-T-cell
CGAACATAGATGAGAG-1_mouse_1.1	mouse_1.1	2658	1082	1	2	B-cell	B-cell
CGAACATAGCGCTTAT-1_mouse_1.1	mouse_1.1	1667	916	4	14	NK-cell	NK-cell.1
CGAACATCACAGGAGT-1_mouse_1.1	mouse_1.1	2421	1006	1	2	B-cell	B-cell
CGAACATCATGGTCTA-1_mouse_1.1	mouse_1.1	4110	1375	1	2	B-cell	B-cell
CGAACATGTTTAAGCC-1_mouse_1.1	mouse_1.1	8094	2144	2	4	T-cell	Naive-CD8-T-cell
CGAACATTCAGCACAT-1_mouse_1.1	mouse_1.1	3839	1446	1	2	B-cell	B-cell
CGAATGTAGAGATGAG-1_mouse_1.1	mouse_1.1	8217	1926	2	5	T-cell	Memory-CD8-T-cell
CGAATGTAGTGACATA-1_mouse_1.1	mouse_1.1	5307	1762	1	2	B-cell	B-cell
CGAATGTAGTTGTCGT-1_mouse_1.1	mouse_1.1	2986	1249	1	1	B-cell	Marginal-zone-B-cell
CGAATGTCAAGTCATC-1_mouse_1.1	mouse_1.1	2309	988	1	2	B-cell	B-cell
CGAATGTGTAAACGCG-1_mouse_1.1	mouse_1.1	2594	1104	1	2	B-cell	B-cell
CGAATGTGTGACGGTA-1_mouse_1.1	mouse_1.1	3730	1506	1	2	B-cell	B-cell
CGAATGTTCGTGGGAA-1_mouse_1.1	mouse_1.1	1913	979	1	2	B-cell	B-cell
CGACCTTAGTGTGGCA-1_mouse_1.1	mouse_1.1	2991	1269	1	2	B-cell	B-cell
CGACCTTCAATGGACG-1_mouse_1.1	mouse_1.1	6019	1736	2	4	T-cell	Naive-CD8-T-cell
CGACCTTCACGTCAGC-1_mouse_1.1	mouse_1.1	2402	1147	2	8	T-cell	Naive-CD4-T-cell
CGACCTTCACTGAAGG-1_mouse_1.1	mouse_1.1	3965	1497	1	1	B-cell	Marginal-zone-B-cell
CGACCTTCAGCCTGTG-1_mouse_1.1	mouse_1.1	3565	1509	1	2	B-cell	B-cell
CGACCTTCAGGAATGC-1_mouse_1.1	mouse_1.1	3370	1349	2	5	T-cell	Memory-CD8-T-cell
CGACCTTCATACAGCT-1_mouse_1.1	mouse_1.1	2711	1135	1	2	B-cell	B-cell
CGACCTTTCAGTCAGT-1_mouse_1.1	mouse_1.1	1213	376	1	6	B-cell	Unassigned
CGACCTTTCCTGTACC-1_mouse_1.1	mouse_1.1	6053	1702	1	2	B-cell	B-cell
CGACCTTTCGCATGGC-1_mouse_1.1	mouse_1.1	2602	1062	1	1	B-cell	Marginal-zone-B-cell
CGACCTTTCTGCGACG-1_mouse_1.1	mouse_1.1	2295	727	2	4	T-cell	Naive-CD8-T-cell
CGACTTCAGAGTACAT-1_mouse_1.1	mouse_1.1	5224	1464	2	8	T-cell	Naive-CD4-T-cell
CGACTTCAGCCACCTG-1_mouse_1.1	mouse_1.1	1368	681	1	2	B-cell	B-cell
CGACTTCCAACGATGG-1_mouse_1.1	mouse_1.1	5943	1873	1	2	B-cell	B-cell
CGACTTCCAAGGACAC-1_mouse_1.1	mouse_1.1	2566	1111	1	2	B-cell	B-cell
CGACTTCCAATGAATG-1_mouse_1.1	mouse_1.1	1623	827	2	8	T-cell	Naive-CD4-T-cell
CGACTTCCACTAGTAC-1_mouse_1.1	mouse_1.1	5620	1503	3	3	APC	CD8-dendritic-cell.1
CGACTTCGTCGCGAAA-1_mouse_1.1	mouse_1.1	3712	1342	1	2	B-cell	B-cell
CGACTTCTCTTGCATT-1_mouse_1.1	mouse_1.1	2368	1005	6	11	Neutrophil	Neutrophil.1
CGAGAAGAGAGGTTGC-1_mouse_1.1	mouse_1.1	2566	1071	1	2	B-cell	B-cell
CGAGAAGAGCGTGTCC-1_mouse_1.1	mouse_1.1	1724	871	1	2	B-cell	B-cell
CGAGAAGCAATCGAAA-1_mouse_1.1	mouse_1.1	10453	2594	2	5	T-cell	Memory-CD8-T-cell
CGAGAAGCAGCCTTTC-1_mouse_1.1	mouse_1.1	5170	1708	1	2	B-cell	B-cell
CGAGAAGCAGTCTTCC-1_mouse_1.1	mouse_1.1	2715	1158	1	2	B-cell	B-cell
CGAGAAGCATAAAGGT-1_mouse_1.1	mouse_1.1	3379	1293	1	2	B-cell	B-cell
CGAGAAGGTCGGCACT-1_mouse_1.1	mouse_1.1	3255	1139	1	2	B-cell	B-cell
CGAGAAGGTTCTCATT-1_mouse_1.1	mouse_1.1	4206	1382	3	9	APC	Monocyte
CGAGAAGTCACCATAG-1_mouse_1.1	mouse_1.1	924	406	2	4	T-cell	Naive-CD8-T-cell
CGAGAAGTCGACGGAA-1_mouse_1.1	mouse_1.1	1857	562	1	6	B-cell	Unassigned
CGAGCACCAAGAGGCT-1_mouse_1.1	mouse_1.1	2678	1030	1	2	B-cell	B-cell
CGAGCACCAAGTTGTC-1_mouse_1.1	mouse_1.1	3544	1260	1	2	B-cell	B-cell
CGAGCACCAATGGTCT-1_mouse_1.1	mouse_1.1	2723	1223	2	8	T-cell	Naive-CD4-T-cell
CGAGCACCATGCAATC-1_mouse_1.1	mouse_1.1	6768	1753	2	4	T-cell	Naive-CD8-T-cell
CGAGCACGTACGCTGC-1_mouse_1.1	mouse_1.1	4487	1333	2	8	T-cell	Naive-CD4-T-cell
CGAGCACGTGAAAGAG-1_mouse_1.1	mouse_1.1	3438	1402	1	2	B-cell	B-cell
CGAGCACGTGTTTGTG-1_mouse_1.1	mouse_1.1	3836	1578	1	2	B-cell	B-cell
CGAGCACGTTCCGGCA-1_mouse_1.1	mouse_1.1	5272	1747	1	2	B-cell	B-cell
CGAGCCAAGACTAGAT-1_mouse_1.1	mouse_1.1	2389	1031	1	2	B-cell	B-cell
CGAGCCAGTGTGCCTG-1_mouse_1.1	mouse_1.1	2252	975	1	2	B-cell	B-cell
CGAGCCAGTTGTCGCG-1_mouse_1.1	mouse_1.1	1490	697	1	2	B-cell	B-cell
CGAGCCATCGTCCGTT-1_mouse_1.1	mouse_1.1	1299	692	1	2	B-cell	B-cell
CGATCGGAGGGAAACA-1_mouse_1.1	mouse_1.1	9177	2042	1	1	B-cell	Marginal-zone-B-cell
CGATCGGTCAGAGCTT-1_mouse_1.1	mouse_1.1	8620	2595	3	7	APC	Macrophage.1
CGATCGGTCAGAGGTG-1_mouse_1.1	mouse_1.1	11784	2675	2	4	T-cell	Naive-CD8-T-cell
CGATCGGTCCGAATGT-1_mouse_1.1	mouse_1.1	4837	1510	2	4	T-cell	Naive-CD8-T-cell
CGATCGGTCGGCATCG-1_mouse_1.1	mouse_1.1	1900	774	1	1	B-cell	Marginal-zone-B-cell
CGATGGCAGACACGAC-1_mouse_1.1	mouse_1.1	2870	1097	1	2	B-cell	B-cell
CGATGGCAGAGGACGG-1_mouse_1.1	mouse_1.1	2809	1210	1	2	B-cell	B-cell
CGATGGCAGCTTTGGT-1_mouse_1.1	mouse_1.1	6562	2263	3	17	APC	Plasmacytoid-dendritic-cell
CGATGGCAGTTGTCGT-1_mouse_1.1	mouse_1.1	1019	573	1	2	B-cell	B-cell
CGATGGCCAAGGTTCT-1_mouse_1.1	mouse_1.1	5136	1736	1	2	B-cell	B-cell
CGATGGCGTCTCATCC-1_mouse_1.1	mouse_1.1	969	487	3	16	APC	Macrophage.4
CGATGGCGTGCAGTAG-1_mouse_1.1	mouse_1.1	1686	612	6	11	Neutrophil	Neutrophil.1
CGATGGCGTTTGACAC-1_mouse_1.1	mouse_1.1	5800	1689	1	1	B-cell	Marginal-zone-B-cell
CGATGGCTCATCTGTT-1_mouse_1.1	mouse_1.1	4129	1315	1	2	B-cell	B-cell
CGATGGCTCGTCCGTT-1_mouse_1.1	mouse_1.1	3150	1224	1	2	B-cell	B-cell
CGATGGCTCGTTTATC-1_mouse_1.1	mouse_1.1	471	317	3	10	APC	Macrophage.2
CGATGGCTCTTTAGGG-1_mouse_1.1	mouse_1.1	5545	1850	1	2	B-cell	B-cell
CGATGTAAGCGATGAC-1_mouse_1.1	mouse_1.1	1806	814	1	2	B-cell	B-cell
CGATGTAAGTTGTAGA-1_mouse_1.1	mouse_1.1	5784	1797	1	1	B-cell	Marginal-zone-B-cell
CGATGTACACGAAGCA-1_mouse_1.1	mouse_1.1	485	310	1	2	B-cell	B-cell
CGATGTACAGCTGCAC-1_mouse_1.1	mouse_1.1	4039	1355	1	2	B-cell	B-cell
CGATGTAGTATATGAG-1_mouse_1.1	mouse_1.1	5002	1706	1	2	B-cell	B-cell
CGATGTAGTCATACTG-1_mouse_1.1	mouse_1.1	2305	1075	2	8	T-cell	Naive-CD4-T-cell
CGATGTATCAATCTCT-1_mouse_1.1	mouse_1.1	2420	1041	1	2	B-cell	B-cell
CGATGTATCACCAGGC-1_mouse_1.1	mouse_1.1	2965	1259	1	2	B-cell	B-cell
CGATGTATCCCTCAGT-1_mouse_1.1	mouse_1.1	2038	963	1	2	B-cell	B-cell
CGATGTATCTATCCTA-1_mouse_1.1	mouse_1.1	1005	573	1	2	B-cell	B-cell
CGATTGAAGGTGATAT-1_mouse_1.1	mouse_1.1	3180	1470	2	8	T-cell	Naive-CD4-T-cell
CGATTGAAGTTTGCGT-1_mouse_1.1	mouse_1.1	1813	757	1	2	B-cell	B-cell
CGATTGACAAGGCTCC-1_mouse_1.1	mouse_1.1	2233	934	1	2	B-cell	B-cell
CGATTGACAGCGAACA-1_mouse_1.1	mouse_1.1	3289	1258	1	2	B-cell	B-cell
CGATTGACATGAGCGA-1_mouse_1.1	mouse_1.1	1472	681	1	2	B-cell	B-cell
CGATTGAGTAACGCGA-1_mouse_1.1	mouse_1.1	6088	2002	2	21	T-cell	Memory-CD4-T-cell
CGATTGATCAACGGCC-1_mouse_1.1	mouse_1.1	6359	1650	2	4	T-cell	Naive-CD8-T-cell
CGATTGATCATCGATG-1_mouse_1.1	mouse_1.1	5824	2201	2	5	T-cell	Memory-CD8-T-cell
CGATTGATCGCAGGCT-1_mouse_1.1	mouse_1.1	3229	1138	1	2	B-cell	B-cell
CGCCAAGCAGCCTGTG-1_mouse_1.1	mouse_1.1	2189	928	1	2	B-cell	B-cell
CGCCAAGCATTGTGCA-1_mouse_1.1	mouse_1.1	1484	690	6	24	Neutrophil	Neutrophil.2
CGCCAAGGTGTATGGG-1_mouse_1.1	mouse_1.1	3285	1259	2	4	T-cell	Naive-CD8-T-cell
CGCCAAGGTTCAACCA-1_mouse_1.1	mouse_1.1	2224	1003	1	2	B-cell	B-cell
CGCCAAGGTTCTGTTT-1_mouse_1.1	mouse_1.1	3101	1232	1	2	B-cell	B-cell
CGCCAAGTCACCCGAG-1_mouse_1.1	mouse_1.1	1745	734	1	2	B-cell	B-cell
CGCCAAGTCCTGTACC-1_mouse_1.1	mouse_1.1	3882	1376	1	2	B-cell	B-cell
CGCCAAGTCGTCTGCT-1_mouse_1.1	mouse_1.1	2621	1071	1	2	B-cell	B-cell
CGCGGTAAGCAATCTC-1_mouse_1.1	mouse_1.1	1760	958	2	8	T-cell	Naive-CD4-T-cell
CGCGGTAAGTGGGTTG-1_mouse_1.1	mouse_1.1	6398	1729	2	4	T-cell	Naive-CD8-T-cell
CGCGGTACAAGACACG-1_mouse_1.1	mouse_1.1	3554	1190	1	2	B-cell	B-cell
CGCGGTACAGCCTTGG-1_mouse_1.1	mouse_1.1	1083	607	3	9	APC	Monocyte
CGCGGTAGTCATCGGC-1_mouse_1.1	mouse_1.1	5698	1513	2	4	T-cell	Naive-CD8-T-cell
CGCGGTAGTCTAGTCA-1_mouse_1.1	mouse_1.1	6755	2115	1	2	B-cell	B-cell
CGCGGTAGTCTTGATG-1_mouse_1.1	mouse_1.1	5536	1603	2	4	T-cell	Naive-CD8-T-cell
CGCGGTATCACATACG-1_mouse_1.1	mouse_1.1	1605	708	1	2	B-cell	B-cell
CGCGGTATCAGCGATT-1_mouse_1.1	mouse_1.1	1723	883	4	14	NK-cell	NK-cell.1
CGCGGTATCGCTAGCG-1_mouse_1.1	mouse_1.1	3105	1203	2	8	T-cell	Naive-CD4-T-cell
CGCGTTTAGTCCGTAT-1_mouse_1.1	mouse_1.1	2242	937	1	2	B-cell	B-cell
CGCGTTTAGTCTCGGC-1_mouse_1.1	mouse_1.1	5367	2027	2	13	T-cell	NK-T-cell
CGCGTTTCAAACTGTC-1_mouse_1.1	mouse_1.1	5249	1550	1	1	B-cell	Marginal-zone-B-cell
CGCGTTTCAACACCTA-1_mouse_1.1	mouse_1.1	952	361	3	3	APC	CD8-dendritic-cell.1
CGCGTTTCATTTGCCC-1_mouse_1.1	mouse_1.1	1959	981	2	8	T-cell	Naive-CD4-T-cell
CGCGTTTGTAGTAGTA-1_mouse_1.1	mouse_1.1	1388	671	2	8	T-cell	Naive-CD4-T-cell
CGCGTTTGTGCAACTT-1_mouse_1.1	mouse_1.1	3705	1236	2	8	T-cell	Naive-CD4-T-cell
CGCGTTTGTTGGTGGA-1_mouse_1.1	mouse_1.1	934	509	1	2	B-cell	B-cell
CGCGTTTTCCACGTTC-1_mouse_1.1	mouse_1.1	2268	963	1	2	B-cell	B-cell
CGCGTTTTCGATGAGG-1_mouse_1.1	mouse_1.1	3889	1474	1	2	B-cell	B-cell
CGCGTTTTCTCGCATC-1_mouse_1.1	mouse_1.1	1685	756	1	2	B-cell	B-cell
CGCGTTTTCTTAGCCC-1_mouse_1.1	mouse_1.1	2583	1097	1	2	B-cell	B-cell
CGCTATCCACAGACTT-1_mouse_1.1	mouse_1.1	2523	1232	2	8	T-cell	Naive-CD4-T-cell
CGCTATCGTAGCTTGT-1_mouse_1.1	mouse_1.1	754	503	1	2	B-cell	B-cell
CGCTATCGTCAGAATA-1_mouse_1.1	mouse_1.1	4281	1501	1	2	B-cell	B-cell
CGCTATCGTTTCGCTC-1_mouse_1.1	mouse_1.1	2965	1097	1	2	B-cell	B-cell
CGCTATCTCAGGCAAG-1_mouse_1.1	mouse_1.1	1199	521	1	6	B-cell	Unassigned
CGCTGGAAGCAACGGT-1_mouse_1.1	mouse_1.1	4059	1538	1	2	B-cell	B-cell
CGCTGGAAGCTTCGCG-1_mouse_1.1	mouse_1.1	13742	2895	2	4	T-cell	Naive-CD8-T-cell
CGCTGGAAGTGTTAGA-1_mouse_1.1	mouse_1.1	1078	569	1	2	B-cell	B-cell
CGCTGGACAATGCCAT-1_mouse_1.1	mouse_1.1	6409	1674	3	3	APC	CD8-dendritic-cell.1
CGCTGGACAGCTGTGC-1_mouse_1.1	mouse_1.1	2029	918	2	8	T-cell	Naive-CD4-T-cell
CGCTGGACATCCTTGC-1_mouse_1.1	mouse_1.1	1889	866	1	2	B-cell	B-cell
CGCTGGAGTGTCCTCT-1_mouse_1.1	mouse_1.1	2398	985	2	8	T-cell	Naive-CD4-T-cell
CGCTGGATCAGTTCGA-1_mouse_1.1	mouse_1.1	4422	1519	1	1	B-cell	Marginal-zone-B-cell
CGCTGGATCATAGCAC-1_mouse_1.1	mouse_1.1	2291	988	1	2	B-cell	B-cell
CGCTGGATCTTTCCTC-1_mouse_1.1	mouse_1.1	3180	1217	1	2	B-cell	B-cell
CGCTTCACAGTCAGCC-1_mouse_1.1	mouse_1.1	1414	658	1	2	B-cell	B-cell
CGCTTCACAGTCTTCC-1_mouse_1.1	mouse_1.1	4569	1718	2	13	T-cell	NK-T-cell
CGCTTCACAGTGAGTG-1_mouse_1.1	mouse_1.1	2874	1128	1	2	B-cell	B-cell
CGCTTCAGTAATAGCA-1_mouse_1.1	mouse_1.1	4128	1304	2	8	T-cell	Naive-CD4-T-cell
CGCTTCAGTCACACGC-1_mouse_1.1	mouse_1.1	3199	1310	1	2	B-cell	B-cell
CGCTTCAGTCCAGTAT-1_mouse_1.1	mouse_1.1	2245	973	1	2	B-cell	B-cell
CGCTTCATCAACACCA-1_mouse_1.1	mouse_1.1	3930	1291	1	2	B-cell	B-cell
CGCTTCATCATCGATG-1_mouse_1.1	mouse_1.1	2308	911	1	2	B-cell	B-cell
CGCTTCATCTGCCCTA-1_mouse_1.1	mouse_1.1	6977	2296	1	2	B-cell	B-cell
CGGACACAGGATGTAT-1_mouse_1.1	mouse_1.1	3758	1466	1	2	B-cell	B-cell
CGGACACGTAATCGTC-1_mouse_1.1	mouse_1.1	3398	1226	2	8	T-cell	Naive-CD4-T-cell
CGGACACTCCGCGTTT-1_mouse_1.1	mouse_1.1	1305	604	1	2	B-cell	B-cell
CGGACACTCCGTCAAA-1_mouse_1.1	mouse_1.1	1097	704	2	8	T-cell	Naive-CD4-T-cell
CGGACACTCTTGACGA-1_mouse_1.1	mouse_1.1	1142	546	1	2	B-cell	B-cell
CGGACGTCAAACGCGA-1_mouse_1.1	mouse_1.1	4088	1484	1	2	B-cell	B-cell
CGGACGTCAAACTGCT-1_mouse_1.1	mouse_1.1	5902	1723	2	8	T-cell	Naive-CD4-T-cell
CGGACGTGTCATCGGC-1_mouse_1.1	mouse_1.1	3254	1384	1	2	B-cell	B-cell
CGGACGTGTGCCTTGG-1_mouse_1.1	mouse_1.1	9600	2621	1	1	B-cell	Marginal-zone-B-cell
CGGACGTGTTTGTGTG-1_mouse_1.1	mouse_1.1	3876	1481	1	2	B-cell	B-cell
CGGACTGAGGACCACA-1_mouse_1.1	mouse_1.1	583	348	3	10	APC	Macrophage.2
CGGACTGGTCCAGTGC-1_mouse_1.1	mouse_1.1	837	374	1	6	B-cell	Unassigned
CGGACTGGTCCGTGAC-1_mouse_1.1	mouse_1.1	651	348	1	6	B-cell	Unassigned
CGGACTGGTGCCTTGG-1_mouse_1.1	mouse_1.1	4150	1549	1	2	B-cell	B-cell
CGGACTGGTGCTGTAT-1_mouse_1.1	mouse_1.1	4209	1378	1	2	B-cell	B-cell
CGGACTGTCATTATCC-1_mouse_1.1	mouse_1.1	16683	3763	3	15	APC	Macrophage.3
CGGACTGTCGTAGGAG-1_mouse_1.1	mouse_1.1	2620	1132	1	2	B-cell	B-cell
CGGAGCTAGACAGAGA-1_mouse_1.1	mouse_1.1	9372	2290	1	1	B-cell	Marginal-zone-B-cell
CGGAGCTAGATATGCA-1_mouse_1.1	mouse_1.1	7228	2000	2	4	T-cell	Naive-CD8-T-cell
CGGAGCTCAGTAAGAT-1_mouse_1.1	mouse_1.1	3736	1274	2	8	T-cell	Naive-CD4-T-cell
CGGAGCTTCATGTGGT-1_mouse_1.1	mouse_1.1	2604	1069	1	2	B-cell	B-cell
CGGAGCTTCCACTCCA-1_mouse_1.1	mouse_1.1	731	414	1	2	B-cell	B-cell
CGGAGCTTCTTAACCT-1_mouse_1.1	mouse_1.1	2841	1134	1	2	B-cell	B-cell
CGGAGCTTCTTCATGT-1_mouse_1.1	mouse_1.1	2807	1116	1	2	B-cell	B-cell
CGGAGTCAGGATTCGG-1_mouse_1.1	mouse_1.1	3943	1668	1	2	B-cell	B-cell
CGGAGTCAGGTGCAAC-1_mouse_1.1	mouse_1.1	3325	1190	1	2	B-cell	B-cell
CGGAGTCAGTGCCAGA-1_mouse_1.1	mouse_1.1	1438	826	2	13	T-cell	NK-T-cell
CGGAGTCCACCAGGCT-1_mouse_1.1	mouse_1.1	3220	1286	2	8	T-cell	Naive-CD4-T-cell
CGGAGTCCAGGCTGAA-1_mouse_1.1	mouse_1.1	3578	1431	2	13	T-cell	NK-T-cell
CGGAGTCGTACTTCTT-1_mouse_1.1	mouse_1.1	3007	1092	1	2	B-cell	B-cell
CGGAGTCTCGAATGCT-1_mouse_1.1	mouse_1.1	5662	1765	1	1	B-cell	Marginal-zone-B-cell
CGGAGTCTCTTCATGT-1_mouse_1.1	mouse_1.1	1719	740	1	2	B-cell	B-cell
CGGCTAGAGAGTACCG-1_mouse_1.1	mouse_1.1	1830	744	2	5	T-cell	Memory-CD8-T-cell
CGGCTAGCACGTTGGC-1_mouse_1.1	mouse_1.1	1160	603	1	2	B-cell	B-cell
CGGCTAGCATGCGCAC-1_mouse_1.1	mouse_1.1	683	405	3	10	APC	Macrophage.2
CGGCTAGTCAATAAGG-1_mouse_1.1	mouse_1.1	2758	1233	1	2	B-cell	B-cell
CGGCTAGTCCACGCAG-1_mouse_1.1	mouse_1.1	3401	1161	2	4	T-cell	Naive-CD8-T-cell
CGGCTAGTCTACTTAC-1_mouse_1.1	mouse_1.1	3107	1313	2	8	T-cell	Naive-CD4-T-cell
CGGGTCAAGATGGCGT-1_mouse_1.1	mouse_1.1	2198	1040	1	2	B-cell	B-cell
CGGGTCAAGTATCGAA-1_mouse_1.1	mouse_1.1	2800	1138	2	18	T-cell	Multiplet
CGGGTCAAGTTGCAGG-1_mouse_1.1	mouse_1.1	8436	2363	1	1	B-cell	Marginal-zone-B-cell
CGGGTCACAAGTCATC-1_mouse_1.1	mouse_1.1	3044	1219	1	2	B-cell	B-cell
CGGGTCACAAGTTGTC-1_mouse_1.1	mouse_1.1	8624	2255	1	1	B-cell	Marginal-zone-B-cell
CGGGTCACACACTGCG-1_mouse_1.1	mouse_1.1	652	315	1	2	B-cell	B-cell
CGGGTCACACGCGAAA-1_mouse_1.1	mouse_1.1	10957	2731	2	18	T-cell	Multiplet
CGGGTCACAGCCTTGG-1_mouse_1.1	mouse_1.1	3094	1184	1	2	B-cell	B-cell
CGGGTCACATCCCACT-1_mouse_1.1	mouse_1.1	3074	1175	1	2	B-cell	B-cell
CGGGTCAGTCGAGATG-1_mouse_1.1	mouse_1.1	939	468	1	2	B-cell	B-cell
CGGGTCATCCACTCCA-1_mouse_1.1	mouse_1.1	1228	594	1	2	B-cell	B-cell
CGGTTAAAGCTGCGAA-1_mouse_1.1	mouse_1.1	4013	1363	1	1	B-cell	Marginal-zone-B-cell
CGGTTAACAACACCTA-1_mouse_1.1	mouse_1.1	1657	753	1	2	B-cell	B-cell
CGGTTAACATATGGTC-1_mouse_1.1	mouse_1.1	2355	1089	1	2	B-cell	B-cell
CGGTTAAGTCTCTTAT-1_mouse_1.1	mouse_1.1	3619	1300	1	2	B-cell	B-cell
CGGTTAATCGCCAGCA-1_mouse_1.1	mouse_1.1	2455	958	1	2	B-cell	B-cell
CGTAGCGAGTAGGTGC-1_mouse_1.1	mouse_1.1	2244	979	1	2	B-cell	B-cell
CGTAGCGCATGCTAGT-1_mouse_1.1	mouse_1.1	6334	1969	1	2	B-cell	B-cell
CGTAGCGGTTGATTCG-1_mouse_1.1	mouse_1.1	759	463	1	2	B-cell	B-cell
CGTAGCGTCGTGACAT-1_mouse_1.1	mouse_1.1	2542	788	2	4	T-cell	Naive-CD8-T-cell
CGTAGGCAGATGCCAG-1_mouse_1.1	mouse_1.1	3342	1313	1	2	B-cell	B-cell
CGTAGGCAGGGCTTGA-1_mouse_1.1	mouse_1.1	4633	1456	2	4	T-cell	Naive-CD8-T-cell
CGTAGGCGTAAGCACG-1_mouse_1.1	mouse_1.1	4867	1325	2	8	T-cell	Naive-CD4-T-cell
CGTAGGCGTCTAGCGC-1_mouse_1.1	mouse_1.1	3095	1176	1	2	B-cell	B-cell
CGTAGGCGTCTAGTGT-1_mouse_1.1	mouse_1.1	2536	1170	1	2	B-cell	B-cell
CGTCACTAGAATCTCC-1_mouse_1.1	mouse_1.1	3009	984	2	4	T-cell	Naive-CD8-T-cell
CGTCACTCAACACCCG-1_mouse_1.1	mouse_1.1	3315	1299	1	2	B-cell	B-cell
CGTCACTCAATAACGA-1_mouse_1.1	mouse_1.1	2590	1063	1	2	B-cell	B-cell
CGTCACTCACGTCTCT-1_mouse_1.1	mouse_1.1	2654	1074	3	9	APC	Monocyte
CGTCACTCATCGTCGG-1_mouse_1.1	mouse_1.1	3865	1352	1	2	B-cell	B-cell
CGTCACTCATTTCAGG-1_mouse_1.1	mouse_1.1	3513	1516	1	2	B-cell	B-cell
CGTCACTGTCGCTTCT-1_mouse_1.1	mouse_1.1	934	541	3	10	APC	Macrophage.2
CGTCACTGTGACTACT-1_mouse_1.1	mouse_1.1	682	398	3	10	APC	Macrophage.2
CGTCACTGTGAGTGAC-1_mouse_1.1	mouse_1.1	3697	1346	1	2	B-cell	B-cell
CGTCACTGTTGGTGGA-1_mouse_1.1	mouse_1.1	4194	1401	2	4	T-cell	Naive-CD8-T-cell
CGTCACTTCACTATTC-1_mouse_1.1	mouse_1.1	3085	1345	2	8	T-cell	Naive-CD4-T-cell
CGTCACTTCCCAGGTG-1_mouse_1.1	mouse_1.1	2552	879	1	2	B-cell	B-cell
CGTCACTTCCCGGATG-1_mouse_1.1	mouse_1.1	3900	1145	2	4	T-cell	Naive-CD8-T-cell
CGTCACTTCTTCCTTC-1_mouse_1.1	mouse_1.1	1409	743	1	2	B-cell	B-cell
CGTCAGGCAAATCCGT-1_mouse_1.1	mouse_1.1	8454	2656	2	21	T-cell	Memory-CD4-T-cell
CGTCAGGCAACACCCG-1_mouse_1.1	mouse_1.1	3897	1555	1	2	B-cell	B-cell
CGTCAGGCAGCCTTGG-1_mouse_1.1	mouse_1.1	4939	1556	1	1	B-cell	Marginal-zone-B-cell
CGTCAGGGTCCTGCTT-1_mouse_1.1	mouse_1.1	1988	843	1	2	B-cell	B-cell
CGTCAGGTCGGACAAG-1_mouse_1.1	mouse_1.1	4447	1380	2	4	T-cell	Naive-CD8-T-cell
CGTCCATAGATGGGTC-1_mouse_1.1	mouse_1.1	3077	1220	1	2	B-cell	B-cell
CGTCCATAGGGTGTTG-1_mouse_1.1	mouse_1.1	3142	1214	3	22	APC	Granulocyte
CGTCCATCAACGATGG-1_mouse_1.1	mouse_1.1	13724	3419	3	7	APC	Macrophage.1
CGTCCATCAATAGCAA-1_mouse_1.1	mouse_1.1	2875	1180	1	2	B-cell	B-cell
CGTCCATGTAAATACG-1_mouse_1.1	mouse_1.1	1378	677	1	2	B-cell	B-cell
CGTCCATGTCTTGCGG-1_mouse_1.1	mouse_1.1	1436	711	1	1	B-cell	Marginal-zone-B-cell
CGTCCATGTGAACCTT-1_mouse_1.1	mouse_1.1	4683	1604	2	5	T-cell	Memory-CD8-T-cell
CGTCCATTCCAGATCA-1_mouse_1.1	mouse_1.1	8600	2531	1	2	B-cell	B-cell
CGTCCATTCCATTCTA-1_mouse_1.1	mouse_1.1	2640	1100	1	2	B-cell	B-cell
CGTCCATTCCGTCATC-1_mouse_1.1	mouse_1.1	4468	1584	1	2	B-cell	B-cell
CGTCTACAGAATGTTG-1_mouse_1.1	mouse_1.1	2782	1144	1	2	B-cell	B-cell
CGTCTACGTCAAAGAT-1_mouse_1.1	mouse_1.1	3323	1172	1	2	B-cell	B-cell
CGTCTACGTCGTTGTA-1_mouse_1.1	mouse_1.1	1428	714	1	2	B-cell	B-cell
CGTCTACTCTCATTCA-1_mouse_1.1	mouse_1.1	5162	1463	2	4	T-cell	Naive-CD8-T-cell
CGTGAGCAGACTTTCG-1_mouse_1.1	mouse_1.1	4738	1604	2	4	T-cell	Naive-CD8-T-cell
CGTGAGCAGGACATTA-1_mouse_1.1	mouse_1.1	4114	1303	3	20	APC	CD8-dendritic-cell.2
CGTGAGCGTAAACACA-1_mouse_1.1	mouse_1.1	2649	1057	1	2	B-cell	B-cell
CGTGAGCTCACAAACC-1_mouse_1.1	mouse_1.1	3526	1232	1	2	B-cell	B-cell
CGTGAGCTCGAGCCCA-1_mouse_1.1	mouse_1.1	2284	1078	2	8	T-cell	Naive-CD4-T-cell
CGTGAGCTCGAGGTAG-1_mouse_1.1	mouse_1.1	2822	1132	1	2	B-cell	B-cell
CGTGAGCTCTGGCGTG-1_mouse_1.1	mouse_1.1	3572	1187	1	2	B-cell	B-cell
CGTGTAAAGCTACCGC-1_mouse_1.1	mouse_1.1	3034	1224	1	2	B-cell	B-cell
CGTGTAACACAGACTT-1_mouse_1.1	mouse_1.1	2915	1277	2	13	T-cell	NK-T-cell
CGTGTAACACATGTGT-1_mouse_1.1	mouse_1.1	3016	1143	1	2	B-cell	B-cell
CGTGTAAGTCCCTACT-1_mouse_1.1	mouse_1.1	3735	1232	2	4	T-cell	Naive-CD8-T-cell
CGTGTAAGTGTTGGGA-1_mouse_1.1	mouse_1.1	1763	667	3	3	APC	CD8-dendritic-cell.1
CGTGTCTAGTACCGGA-1_mouse_1.1	mouse_1.1	4651	1491	1	1	B-cell	Marginal-zone-B-cell
CGTGTCTAGTTAAGTG-1_mouse_1.1	mouse_1.1	4113	1087	1	6	B-cell	Unassigned
CGTGTCTCAATCCGAT-1_mouse_1.1	mouse_1.1	2406	742	1	6	B-cell	Unassigned
CGTGTCTCACAGAGGT-1_mouse_1.1	mouse_1.1	622	407	1	1	B-cell	Marginal-zone-B-cell
CGTGTCTCAGTATCTG-1_mouse_1.1	mouse_1.1	2925	1347	1	2	B-cell	B-cell
CGTGTCTGTCTGATTG-1_mouse_1.1	mouse_1.1	3282	1386	1	2	B-cell	B-cell
CGTGTCTTCAAGAAGT-1_mouse_1.1	mouse_1.1	3291	1178	1	2	B-cell	B-cell
CGTGTCTTCAAGATCC-1_mouse_1.1	mouse_1.1	1401	669	1	2	B-cell	B-cell
CGTTAGAAGGAATTAC-1_mouse_1.1	mouse_1.1	3826	1576	1	2	B-cell	B-cell
CGTTAGAAGTGGAGTC-1_mouse_1.1	mouse_1.1	1264	633	1	2	B-cell	B-cell
CGTTAGACAGCGAACA-1_mouse_1.1	mouse_1.1	974	454	2	8	T-cell	Naive-CD4-T-cell
CGTTAGACATCCCATC-1_mouse_1.1	mouse_1.1	3889	1426	1	2	B-cell	B-cell
CGTTAGAGTCCGAGTC-1_mouse_1.1	mouse_1.1	4654	1625	1	2	B-cell	B-cell
CGTTAGAGTCCTCCAT-1_mouse_1.1	mouse_1.1	2560	1045	1	2	B-cell	B-cell
CGTTAGATCCGTAGGC-1_mouse_1.1	mouse_1.1	2169	1038	1	2	B-cell	B-cell
CGTTAGATCGCACTCT-1_mouse_1.1	mouse_1.1	4332	1698	1	2	B-cell	B-cell
CGTTAGATCTAGAGTC-1_mouse_1.1	mouse_1.1	4724	1770	2	13	T-cell	NK-T-cell
CGTTCTGAGTAGCGGT-1_mouse_1.1	mouse_1.1	3234	1229	1	2	B-cell	B-cell
CGTTCTGAGTCTCAAC-1_mouse_1.1	mouse_1.1	3272	1383	2	4	T-cell	Naive-CD8-T-cell
CGTTCTGCAAACGTGG-1_mouse_1.1	mouse_1.1	2382	1151	1	2	B-cell	B-cell
CGTTCTGCATGCAACT-1_mouse_1.1	mouse_1.1	6533	2126	1	2	B-cell	B-cell
CGTTCTGGTTACGCGC-1_mouse_1.1	mouse_1.1	2804	1108	1	2	B-cell	B-cell
CGTTCTGGTTTGGCGC-1_mouse_1.1	mouse_1.1	2603	1091	1	2	B-cell	B-cell
CGTTCTGTCAGCGACC-1_mouse_1.1	mouse_1.1	8291	2295	1	2	B-cell	B-cell
CGTTCTGTCCATGCTC-1_mouse_1.1	mouse_1.1	3019	1229	1	2	B-cell	B-cell
CGTTCTGTCGTTGACA-1_mouse_1.1	mouse_1.1	3159	1211	1	2	B-cell	B-cell
CGTTCTGTCGTTTGCC-1_mouse_1.1	mouse_1.1	2313	1135	1	2	B-cell	B-cell
CGTTGGGAGCTTATCG-1_mouse_1.1	mouse_1.1	961	478	1	2	B-cell	B-cell
CGTTGGGAGTCCGTAT-1_mouse_1.1	mouse_1.1	1791	925	2	4	T-cell	Naive-CD8-T-cell
CGTTGGGCATGCAACT-1_mouse_1.1	mouse_1.1	3066	1232	1	2	B-cell	B-cell
CGTTGGGGTATAGGTA-1_mouse_1.1	mouse_1.1	3328	1257	1	2	B-cell	B-cell
CGTTGGGGTTGAGGTG-1_mouse_1.1	mouse_1.1	1117	676	1	2	B-cell	B-cell
CGTTGGGGTTTAGCTG-1_mouse_1.1	mouse_1.1	1618	612	6	11	Neutrophil	Neutrophil.1
CGTTGGGTCAGGCAAG-1_mouse_1.1	mouse_1.1	3908	1499	4	14	NK-cell	NK-cell.1
CGTTGGGTCCACTGGG-1_mouse_1.1	mouse_1.1	3036	1229	3	17	APC	Plasmacytoid-dendritic-cell
CGTTGGGTCCTCCTAG-1_mouse_1.1	mouse_1.1	1405	638	1	2	B-cell	B-cell
CGTTGGGTCGTCCGTT-1_mouse_1.1	mouse_1.1	3802	1542	1	2	B-cell	B-cell
CTAACTTAGTGACATA-1_mouse_1.1	mouse_1.1	3122	1220	1	2	B-cell	B-cell
CTAACTTGTCACTGGC-1_mouse_1.1	mouse_1.1	4503	1338	1	2	B-cell	B-cell
CTAACTTGTTGGTGGA-1_mouse_1.1	mouse_1.1	781	367	2	8	T-cell	Naive-CD4-T-cell
CTAAGACAGAAGCCCA-1_mouse_1.1	mouse_1.1	5636	1776	2	5	T-cell	Memory-CD8-T-cell
CTAAGACAGCGTTCCG-1_mouse_1.1	mouse_1.1	1663	747	2	8	T-cell	Naive-CD4-T-cell
CTAAGACAGGTGCACA-1_mouse_1.1	mouse_1.1	2635	982	1	2	B-cell	B-cell
CTAAGACCAATGGATA-1_mouse_1.1	mouse_1.1	590	352	3	10	APC	Macrophage.2
CTAAGACCACCACCAG-1_mouse_1.1	mouse_1.1	625	346	1	2	B-cell	B-cell
CTAAGACCAGGAACGT-1_mouse_1.1	mouse_1.1	1394	665	1	2	B-cell	B-cell
CTAAGACCATTTCACT-1_mouse_1.1	mouse_1.1	5249	1759	1	2	B-cell	B-cell
CTAAGACGTAAGTGGC-1_mouse_1.1	mouse_1.1	5106	1637	2	4	T-cell	Naive-CD8-T-cell
CTAAGACTCCGCGGTA-1_mouse_1.1	mouse_1.1	1541	710	1	2	B-cell	B-cell
CTAATGGAGGATGTAT-1_mouse_1.1	mouse_1.1	3109	1194	1	2	B-cell	B-cell
CTAATGGAGGTACTCT-1_mouse_1.1	mouse_1.1	2609	1069	1	2	B-cell	B-cell
CTAATGGAGGTCGGAT-1_mouse_1.1	mouse_1.1	2644	1039	1	2	B-cell	B-cell
CTAATGGCAGCTGCAC-1_mouse_1.1	mouse_1.1	1303	614	1	2	B-cell	B-cell
CTAATGGCATGCTGGC-1_mouse_1.1	mouse_1.1	2089	955	2	8	T-cell	Naive-CD4-T-cell
CTAATGGGTCCAAGTT-1_mouse_1.1	mouse_1.1	3256	1205	1	1	B-cell	Marginal-zone-B-cell
CTAATGGGTCTCCCTA-1_mouse_1.1	mouse_1.1	4488	1770	2	8	T-cell	Naive-CD4-T-cell
CTAATGGTCATGCATG-1_mouse_1.1	mouse_1.1	1031	430	1	6	B-cell	Unassigned
CTACACCAGAGACGAA-1_mouse_1.1	mouse_1.1	4185	1429	1	2	B-cell	B-cell
CTACACCAGCGGCTTC-1_mouse_1.1	mouse_1.1	2776	1224	1	2	B-cell	B-cell
CTACACCAGTGTGGCA-1_mouse_1.1	mouse_1.1	33276	4503	3	15	APC	Macrophage.3
CTACACCCAAGACGTG-1_mouse_1.1	mouse_1.1	1506	707	1	2	B-cell	B-cell
CTACACCCATGGTCAT-1_mouse_1.1	mouse_1.1	3728	1322	1	2	B-cell	B-cell
CTACACCGTAGAAGGA-1_mouse_1.1	mouse_1.1	3126	1170	1	2	B-cell	B-cell
CTACACCGTGCACCAC-1_mouse_1.1	mouse_1.1	3313	1403	4	14	NK-cell	NK-cell.1
CTACACCGTGTAAGTA-1_mouse_1.1	mouse_1.1	2022	776	1	2	B-cell	B-cell
CTACACCTCCCTGACT-1_mouse_1.1	mouse_1.1	5101	1698	2	8	T-cell	Naive-CD4-T-cell
CTACATTCAATGACCT-1_mouse_1.1	mouse_1.1	2303	951	1	2	B-cell	B-cell
CTACATTCAGCTCGAC-1_mouse_1.1	mouse_1.1	3406	1032	1	6	B-cell	Unassigned
CTACATTCATGTCGAT-1_mouse_1.1	mouse_1.1	2753	1054	1	2	B-cell	B-cell
CTACATTGTAGCGATG-1_mouse_1.1	mouse_1.1	958	398	3	16	APC	Macrophage.4
CTACATTGTCGAAAGC-1_mouse_1.1	mouse_1.1	13622	2107	3	15	APC	Macrophage.3
CTACATTTCAACACTG-1_mouse_1.1	mouse_1.1	4069	1695	1	2	B-cell	B-cell
CTACATTTCGGCGGTT-1_mouse_1.1	mouse_1.1	1872	880	1	2	B-cell	B-cell
CTACCCAAGAGGGCTT-1_mouse_1.1	mouse_1.1	6937	1957	1	1	B-cell	Marginal-zone-B-cell
CTACCCAAGCTTATCG-1_mouse_1.1	mouse_1.1	1548	715	1	2	B-cell	B-cell
CTACCCACAAGCCGCT-1_mouse_1.1	mouse_1.1	1486	685	1	2	B-cell	B-cell
CTACCCACAGGGTATG-1_mouse_1.1	mouse_1.1	1821	911	1	2	B-cell	B-cell
CTACCCAGTCCCTTGT-1_mouse_1.1	mouse_1.1	851	548	3	10	APC	Macrophage.2
CTACCCAGTTCACGGC-1_mouse_1.1	mouse_1.1	2558	1082	1	2	B-cell	B-cell
CTACCCATCCGATATG-1_mouse_1.1	mouse_1.1	2562	1050	1	2	B-cell	B-cell
CTACCCATCCTTCAAT-1_mouse_1.1	mouse_1.1	3167	1212	1	2	B-cell	B-cell
CTACGTCAGGTGACCA-1_mouse_1.1	mouse_1.1	1188	636	2	8	T-cell	Naive-CD4-T-cell
CTACGTCAGGTGATTA-1_mouse_1.1	mouse_1.1	5879	1649	2	8	T-cell	Naive-CD4-T-cell
CTACGTCAGTCATCCA-1_mouse_1.1	mouse_1.1	925	499	1	2	B-cell	B-cell
CTACGTCCAATTGCTG-1_mouse_1.1	mouse_1.1	6561	2054	1	2	B-cell	B-cell
CTACGTCCACAAGACG-1_mouse_1.1	mouse_1.1	1747	963	3	9	APC	Monocyte
CTACGTCCACTTCTGC-1_mouse_1.1	mouse_1.1	2929	1242	1	2	B-cell	B-cell
CTACGTCCAGCTGCAC-1_mouse_1.1	mouse_1.1	3154	1308	1	2	B-cell	B-cell
CTACGTCCAGTGGGAT-1_mouse_1.1	mouse_1.1	2950	1053	1	2	B-cell	B-cell
CTACGTCCATGGTCAT-1_mouse_1.1	mouse_1.1	1013	577	1	2	B-cell	B-cell
CTACGTCGTCTAAAGA-1_mouse_1.1	mouse_1.1	2205	962	1	2	B-cell	B-cell
CTACGTCGTGTAACGG-1_mouse_1.1	mouse_1.1	1685	625	1	6	B-cell	Unassigned
CTACGTCTCAGTGCAT-1_mouse_1.1	mouse_1.1	2491	1098	1	2	B-cell	B-cell
CTAGAGTAGATACACA-1_mouse_1.1	mouse_1.1	5165	1789	1	2	B-cell	B-cell
CTAGAGTCAATGACCT-1_mouse_1.1	mouse_1.1	1623	600	6	11	Neutrophil	Neutrophil.1
CTAGAGTCACAAGACG-1_mouse_1.1	mouse_1.1	1226	625	6	11	Neutrophil	Neutrophil.1
CTAGAGTTCCAAATGC-1_mouse_1.1	mouse_1.1	1579	714	3	10	APC	Macrophage.2
CTAGCCTAGAGCTTCT-1_mouse_1.1	mouse_1.1	3260	1391	2	8	T-cell	Naive-CD4-T-cell
CTAGCCTAGATCCGAG-1_mouse_1.1	mouse_1.1	2220	964	1	2	B-cell	B-cell
CTAGCCTCAGATGAGC-1_mouse_1.1	mouse_1.1	1340	596	1	2	B-cell	B-cell
CTAGCCTGTGCACGAA-1_mouse_1.1	mouse_1.1	1764	824	1	2	B-cell	B-cell
CTAGCCTGTTACCAGT-1_mouse_1.1	mouse_1.1	2532	1120	1	2	B-cell	B-cell
CTAGCCTGTTATGCGT-1_mouse_1.1	mouse_1.1	1855	836	1	2	B-cell	B-cell
CTAGCCTTCATGTAGC-1_mouse_1.1	mouse_1.1	4461	1439	1	2	B-cell	B-cell
CTAGCCTTCCATGAGT-1_mouse_1.1	mouse_1.1	2455	1067	2	8	T-cell	Naive-CD4-T-cell
CTAGCCTTCTGCGACG-1_mouse_1.1	mouse_1.1	5798	1733	2	4	T-cell	Naive-CD8-T-cell
CTAGCCTTCTTGACGA-1_mouse_1.1	mouse_1.1	15169	3663	3	7	APC	Macrophage.1
CTAGTGACAGATAATG-1_mouse_1.1	mouse_1.1	11967	2607	1	1	B-cell	Marginal-zone-B-cell
CTAGTGACAGCTTAAC-1_mouse_1.1	mouse_1.1	3304	1344	1	2	B-cell	B-cell
CTAGTGACATGCCACG-1_mouse_1.1	mouse_1.1	3134	1247	2	4	T-cell	Naive-CD8-T-cell
CTAGTGAGTTAAGTAG-1_mouse_1.1	mouse_1.1	3470	1305	1	2	B-cell	B-cell
CTAGTGAGTTACGGAG-1_mouse_1.1	mouse_1.1	4633	1426	1	2	B-cell	B-cell
CTAGTGAGTTCAACCA-1_mouse_1.1	mouse_1.1	2342	850	2	8	T-cell	Naive-CD4-T-cell
CTAGTGATCATGCAAC-1_mouse_1.1	mouse_1.1	4043	1727	2	5	T-cell	Memory-CD8-T-cell
CTAGTGATCGAGAGCA-1_mouse_1.1	mouse_1.1	3331	1208	1	2	B-cell	B-cell
CTCACACAGAAACCAT-1_mouse_1.1	mouse_1.1	2830	1346	1	2	B-cell	B-cell
CTCACACAGCACAGGT-1_mouse_1.1	mouse_1.1	3121	1152	1	2	B-cell	B-cell
CTCACACAGCACCGCT-1_mouse_1.1	mouse_1.1	3905	1399	1	2	B-cell	B-cell
CTCACACAGCGTAATA-1_mouse_1.1	mouse_1.1	2633	1143	1	2	B-cell	B-cell
CTCACACGTCGACTGC-1_mouse_1.1	mouse_1.1	4032	1487	1	2	B-cell	B-cell
CTCACACGTCTGCGGT-1_mouse_1.1	mouse_1.1	1890	683	6	11	Neutrophil	Neutrophil.1
CTCACACGTGCAGACA-1_mouse_1.1	mouse_1.1	2497	943	1	1	B-cell	Marginal-zone-B-cell
CTCACACGTTGCCTCT-1_mouse_1.1	mouse_1.1	2660	1168	1	2	B-cell	B-cell
CTCACACTCCCAAGAT-1_mouse_1.1	mouse_1.1	2800	1116	1	2	B-cell	B-cell
CTCACACTCGCACTCT-1_mouse_1.1	mouse_1.1	2556	1109	2	8	T-cell	Naive-CD4-T-cell
CTCACACTCTCCTATA-1_mouse_1.1	mouse_1.1	4505	1507	1	2	B-cell	B-cell
CTCACACTCTGTCCGT-1_mouse_1.1	mouse_1.1	6768	2184	2	8	T-cell	Naive-CD4-T-cell
CTCAGAAAGTCACGCC-1_mouse_1.1	mouse_1.1	7712	2229	1	2	B-cell	B-cell
CTCAGAACAATGTTGC-1_mouse_1.1	mouse_1.1	5206	1699	1	2	B-cell	B-cell
CTCAGAACAGTGGGAT-1_mouse_1.1	mouse_1.1	3378	1423	3	9	APC	Monocyte
CTCAGAACATCTCCCA-1_mouse_1.1	mouse_1.1	7920	2407	1	1	B-cell	Marginal-zone-B-cell
CTCAGAAGTAAGGGAA-1_mouse_1.1	mouse_1.1	2170	776	2	4	T-cell	Naive-CD8-T-cell
CTCAGAAGTACGCTGC-1_mouse_1.1	mouse_1.1	4122	1332	1	2	B-cell	B-cell
CTCAGAAGTAGCTTGT-1_mouse_1.1	mouse_1.1	1252	680	1	2	B-cell	B-cell
CTCATTAAGGCTAGCA-1_mouse_1.1	mouse_1.1	3754	1311	1	2	B-cell	B-cell
CTCATTAAGGGCTCTC-1_mouse_1.1	mouse_1.1	1480	637	1	2	B-cell	B-cell
CTCATTACACCACCAG-1_mouse_1.1	mouse_1.1	2759	1173	1	2	B-cell	B-cell
CTCATTATCTGACCTC-1_mouse_1.1	mouse_1.1	4422	1389	2	8	T-cell	Naive-CD4-T-cell
CTCCTAGAGACATAAC-1_mouse_1.1	mouse_1.1	3190	1307	1	2	B-cell	B-cell
CTCCTAGAGATATACG-1_mouse_1.1	mouse_1.1	3155	1270	1	2	B-cell	B-cell
CTCCTAGAGCGATATA-1_mouse_1.1	mouse_1.1	3647	1505	1	2	B-cell	B-cell
CTCCTAGCAAGTCTGT-1_mouse_1.1	mouse_1.1	6063	1646	2	4	T-cell	Naive-CD8-T-cell
CTCCTAGCAGGCTCAC-1_mouse_1.1	mouse_1.1	1448	857	1	2	B-cell	B-cell
CTCCTAGCATTGAGCT-1_mouse_1.1	mouse_1.1	3406	1251	1	2	B-cell	B-cell
CTCCTAGGTCAGAATA-1_mouse_1.1	mouse_1.1	2053	866	1	2	B-cell	B-cell
CTCCTAGGTGTGAATA-1_mouse_1.1	mouse_1.1	1887	874	3	9	APC	Monocyte
CTCCTAGTCTAGAGTC-1_mouse_1.1	mouse_1.1	5494	1786	1	1	B-cell	Marginal-zone-B-cell
CTCCTAGTCTCCTATA-1_mouse_1.1	mouse_1.1	5404	1786	2	4	T-cell	Naive-CD8-T-cell
CTCGAAAAGGTGATTA-1_mouse_1.1	mouse_1.1	3667	1304	1	2	B-cell	B-cell
CTCGAAAAGTCGATAA-1_mouse_1.1	mouse_1.1	3278	1098	2	4	T-cell	Naive-CD8-T-cell
CTCGAAACAAAGCAAT-1_mouse_1.1	mouse_1.1	3980	1423	1	1	B-cell	Marginal-zone-B-cell
CTCGAAACATGAAGTA-1_mouse_1.1	mouse_1.1	2246	1009	1	2	B-cell	B-cell
CTCGAAACATGCAACT-1_mouse_1.1	mouse_1.1	1868	856	1	2	B-cell	B-cell
CTCGAAAGTCTAACGT-1_mouse_1.1	mouse_1.1	2623	1241	1	2	B-cell	B-cell
CTCGAGGCAAGAGGCT-1_mouse_1.1	mouse_1.1	3709	1365	1	2	B-cell	B-cell
CTCGAGGCACAGATTC-1_mouse_1.1	mouse_1.1	3609	1255	1	2	B-cell	B-cell
CTCGAGGCATTACCTT-1_mouse_1.1	mouse_1.1	2827	1149	1	2	B-cell	B-cell
CTCGAGGTCTGCAGTA-1_mouse_1.1	mouse_1.1	2637	1038	1	2	B-cell	B-cell
CTCGGAGAGAGCTGCA-1_mouse_1.1	mouse_1.1	8794	2389	1	1	B-cell	Marginal-zone-B-cell
CTCGGAGAGATGCCAG-1_mouse_1.1	mouse_1.1	2583	1059	1	2	B-cell	B-cell
CTCGGAGCACTGTGTA-1_mouse_1.1	mouse_1.1	4728	1584	1	2	B-cell	B-cell
CTCGGAGCATATGAGA-1_mouse_1.1	mouse_1.1	5238	1613	1	1	B-cell	Marginal-zone-B-cell
CTCGGAGTCAGCTCGG-1_mouse_1.1	mouse_1.1	1445	712	3	10	APC	Macrophage.2
CTCGGAGTCAGTCCCT-1_mouse_1.1	mouse_1.1	2206	1066	1	2	B-cell	B-cell
CTCGGAGTCTCTTATG-1_mouse_1.1	mouse_1.1	1349	615	6	11	Neutrophil	Neutrophil.1
CTCGGGAAGATCTGCT-1_mouse_1.1	mouse_1.1	2826	1125	1	2	B-cell	B-cell
CTCGGGACACATTCGA-1_mouse_1.1	mouse_1.1	2930	1451	4	14	NK-cell	NK-cell.1
CTCGGGACATCTACGA-1_mouse_1.1	mouse_1.1	3235	1185	1	2	B-cell	B-cell
CTCGGGATCAAGAAGT-1_mouse_1.1	mouse_1.1	1231	625	2	8	T-cell	Naive-CD4-T-cell
CTCGGGATCAAGATCC-1_mouse_1.1	mouse_1.1	6442	1736	1	1	B-cell	Marginal-zone-B-cell
CTCGGGATCTAGAGTC-1_mouse_1.1	mouse_1.1	1360	467	1	6	B-cell	Unassigned
CTCGTACCAAAGTCAA-1_mouse_1.1	mouse_1.1	6131	1572	2	8	T-cell	Naive-CD4-T-cell
CTCGTACGTTAGATGA-1_mouse_1.1	mouse_1.1	2933	1199	1	2	B-cell	B-cell
CTCGTACTCAAAGACA-1_mouse_1.1	mouse_1.1	4992	1676	1	2	B-cell	B-cell
CTCGTACTCGTCGTTC-1_mouse_1.1	mouse_1.1	3357	1216	2	8	T-cell	Naive-CD4-T-cell
CTCGTCAAGTTTCCTT-1_mouse_1.1	mouse_1.1	2804	1119	1	2	B-cell	B-cell
CTCGTCAGTAGGGACT-1_mouse_1.1	mouse_1.1	2939	1331	2	4	T-cell	Naive-CD8-T-cell
CTCGTCAGTGAAGGCT-1_mouse_1.1	mouse_1.1	3210	1465	1	2	B-cell	B-cell
CTCGTCAGTGATGCCC-1_mouse_1.1	mouse_1.1	8570	2094	1	1	B-cell	Marginal-zone-B-cell
CTCGTCAGTGCACGAA-1_mouse_1.1	mouse_1.1	4864	1641	2	5	T-cell	Memory-CD8-T-cell
CTCGTCAGTGTAACGG-1_mouse_1.1	mouse_1.1	7525	2235	1	2	B-cell	B-cell
CTCGTCATCTCTTGAT-1_mouse_1.1	mouse_1.1	2173	799	2	8	T-cell	Naive-CD4-T-cell
CTCGTCATCTGCCCTA-1_mouse_1.1	mouse_1.1	4792	1573	1	2	B-cell	B-cell
CTCTAATAGAGTAATC-1_mouse_1.1	mouse_1.1	10864	2711	1	2	B-cell	B-cell
CTCTAATAGCTAGCCC-1_mouse_1.1	mouse_1.1	9762	2779	2	18	T-cell	Multiplet
CTCTAATAGTCGTACT-1_mouse_1.1	mouse_1.1	4201	1403	2	8	T-cell	Naive-CD4-T-cell
CTCTAATCACAACGTT-1_mouse_1.1	mouse_1.1	3142	1251	1	2	B-cell	B-cell
CTCTAATCACGTAAGG-1_mouse_1.1	mouse_1.1	1856	805	1	2	B-cell	B-cell
CTCTAATCAGTCCTTC-1_mouse_1.1	mouse_1.1	3664	1355	1	2	B-cell	B-cell
CTCTAATCATCTCCCA-1_mouse_1.1	mouse_1.1	2340	1052	1	2	B-cell	B-cell
CTCTAATGTCATTAGC-1_mouse_1.1	mouse_1.1	4840	1607	1	2	B-cell	B-cell
CTCTAATGTGACGCCT-1_mouse_1.1	mouse_1.1	3556	1375	1	2	B-cell	B-cell
CTCTAATGTGCGAAAC-1_mouse_1.1	mouse_1.1	5678	1848	1	2	B-cell	B-cell
CTCTAATTCAGGTTCA-1_mouse_1.1	mouse_1.1	5579	2116	4	14	NK-cell	NK-cell.1
CTCTAATTCCACGCAG-1_mouse_1.1	mouse_1.1	4838	1590	1	1	B-cell	Marginal-zone-B-cell
CTCTAATTCCGTCATC-1_mouse_1.1	mouse_1.1	2772	1105	1	2	B-cell	B-cell
CTCTACGAGCGGATCA-1_mouse_1.1	mouse_1.1	5254	1649	1	1	B-cell	Marginal-zone-B-cell
CTCTACGAGCTTATCG-1_mouse_1.1	mouse_1.1	850	487	1	2	B-cell	B-cell
CTCTACGCAAGTAATG-1_mouse_1.1	mouse_1.1	1836	744	1	2	B-cell	B-cell
CTCTACGCAATCTGCA-1_mouse_1.1	mouse_1.1	4607	1603	1	2	B-cell	B-cell
CTCTACGCACGGTAAG-1_mouse_1.1	mouse_1.1	3784	1267	2	8	T-cell	Naive-CD4-T-cell
CTCTACGGTCTACCTC-1_mouse_1.1	mouse_1.1	952	539	1	2	B-cell	B-cell
CTCTACGTCTCCTATA-1_mouse_1.1	mouse_1.1	2655	1025	1	2	B-cell	B-cell
CTCTGGTAGGTGCACA-1_mouse_1.1	mouse_1.1	4264	1761	1	2	B-cell	B-cell
CTCTGGTAGTCTCCTC-1_mouse_1.1	mouse_1.1	713	347	1	6	B-cell	Unassigned
CTCTGGTCACGTGAGA-1_mouse_1.1	mouse_1.1	2811	1328	3	15	APC	Macrophage.3
CTCTGGTCACTGCCAG-1_mouse_1.1	mouse_1.1	5344	1665	2	4	T-cell	Naive-CD8-T-cell
CTCTGGTCAGTTCATG-1_mouse_1.1	mouse_1.1	1993	877	1	2	B-cell	B-cell
CTCTGGTGTCTCATCC-1_mouse_1.1	mouse_1.1	5351	1919	2	8	T-cell	Naive-CD4-T-cell
CTCTGGTGTGGAAAGA-1_mouse_1.1	mouse_1.1	1283	460	6	11	Neutrophil	Neutrophil.1
CTCTGGTGTGTGTGCC-1_mouse_1.1	mouse_1.1	753	346	1	6	B-cell	Unassigned
CTCTGGTTCATGTCTT-1_mouse_1.1	mouse_1.1	3732	1576	1	2	B-cell	B-cell
CTCTGGTTCCACGTTC-1_mouse_1.1	mouse_1.1	3442	1253	1	2	B-cell	B-cell
CTCTGGTTCCTAAGTG-1_mouse_1.1	mouse_1.1	3061	1372	4	14	NK-cell	NK-cell.1
CTCTGGTTCTTGAGGT-1_mouse_1.1	mouse_1.1	8003	1975	2	5	T-cell	Memory-CD8-T-cell
CTGAAACAGCTCTCGG-1_mouse_1.1	mouse_1.1	3448	1302	1	2	B-cell	B-cell
CTGAAACAGCTGCGAA-1_mouse_1.1	mouse_1.1	5308	1520	2	4	T-cell	Naive-CD8-T-cell
CTGAAACCAAGCCGCT-1_mouse_1.1	mouse_1.1	3150	1196	1	2	B-cell	B-cell
CTGAAACGTCCGCTGA-1_mouse_1.1	mouse_1.1	2018	751	6	11	Neutrophil	Neutrophil.1
CTGAAACTCCCTAACC-1_mouse_1.1	mouse_1.1	3545	1349	1	2	B-cell	B-cell
CTGAAACTCCGAAGAG-1_mouse_1.1	mouse_1.1	3117	1109	1	2	B-cell	B-cell
CTGAAGTAGATAGGAG-1_mouse_1.1	mouse_1.1	3688	1348	1	2	B-cell	B-cell
CTGAAGTAGCTCTCGG-1_mouse_1.1	mouse_1.1	2476	1108	1	2	B-cell	B-cell
CTGAAGTAGGCTAGGT-1_mouse_1.1	mouse_1.1	990	526	1	2	B-cell	B-cell
CTGAAGTAGTACGCGA-1_mouse_1.1	mouse_1.1	1029	546	1	2	B-cell	B-cell
CTGAAGTAGTTGAGTA-1_mouse_1.1	mouse_1.1	3681	1216	2	8	T-cell	Naive-CD4-T-cell
CTGAAGTCAAAGTCAA-1_mouse_1.1	mouse_1.1	1557	844	1	2	B-cell	B-cell
CTGAAGTCAACGATGG-1_mouse_1.1	mouse_1.1	3063	1199	3	9	APC	Monocyte
CTGAAGTCAGACAAGC-1_mouse_1.1	mouse_1.1	2554	1104	2	8	T-cell	Naive-CD4-T-cell
CTGAAGTCATCGGGTC-1_mouse_1.1	mouse_1.1	2458	864	1	2	B-cell	B-cell
CTGAAGTCATGTCCTC-1_mouse_1.1	mouse_1.1	3630	1323	1	2	B-cell	B-cell
CTGAAGTGTAAGTGTA-1_mouse_1.1	mouse_1.1	3426	1374	1	2	B-cell	B-cell
CTGAAGTGTAGCTGCC-1_mouse_1.1	mouse_1.1	2262	936	2	4	T-cell	Naive-CD8-T-cell
CTGAAGTGTTCTGAAC-1_mouse_1.1	mouse_1.1	5882	1669	1	2	B-cell	B-cell
CTGAAGTTCGTAGGAG-1_mouse_1.1	mouse_1.1	5504	1895	1	2	B-cell	B-cell
CTGATAGAGATCACGG-1_mouse_1.1	mouse_1.1	3969	1418	1	2	B-cell	B-cell
CTGATAGAGGCGACAT-1_mouse_1.1	mouse_1.1	2684	1054	1	1	B-cell	Marginal-zone-B-cell
CTGATAGAGGGATGGG-1_mouse_1.1	mouse_1.1	700	419	1	2	B-cell	B-cell
CTGATAGAGTACTTGC-1_mouse_1.1	mouse_1.1	9399	2448	1	1	B-cell	Marginal-zone-B-cell
CTGATAGAGTGGCACA-1_mouse_1.1	mouse_1.1	5586	1805	3	9	APC	Monocyte
CTGATAGCAACTGCGC-1_mouse_1.1	mouse_1.1	4795	1402	2	8	T-cell	Naive-CD4-T-cell
CTGATAGCAAGGTTCT-1_mouse_1.1	mouse_1.1	1334	729	1	2	B-cell	B-cell
CTGATAGCACCAACCG-1_mouse_1.1	mouse_1.1	5850	1845	3	9	APC	Monocyte
CTGATAGCAGGAACGT-1_mouse_1.1	mouse_1.1	2849	1157	1	2	B-cell	B-cell
CTGATAGTCCGTTGCT-1_mouse_1.1	mouse_1.1	2128	982	1	2	B-cell	B-cell
CTGATAGTCCTTGGTC-1_mouse_1.1	mouse_1.1	3354	1262	1	2	B-cell	B-cell
CTGATCCAGCAATCTC-1_mouse_1.1	mouse_1.1	1792	778	1	2	B-cell	B-cell
CTGATCCGTAAACACA-1_mouse_1.1	mouse_1.1	4530	1564	1	2	B-cell	B-cell
CTGATCCGTAGCCTAT-1_mouse_1.1	mouse_1.1	6996	1694	2	4	T-cell	Naive-CD8-T-cell
CTGATCCGTCTAGTGT-1_mouse_1.1	mouse_1.1	2799	1049	1	2	B-cell	B-cell
CTGATCCGTGTCAATC-1_mouse_1.1	mouse_1.1	2532	1193	2	8	T-cell	Naive-CD4-T-cell
CTGATCCTCAGCAACT-1_mouse_1.1	mouse_1.1	4512	1651	1	2	B-cell	B-cell
CTGCCTAGTAATCACC-1_mouse_1.1	mouse_1.1	3842	1456	1	2	B-cell	B-cell
CTGCCTAGTCGGATCC-1_mouse_1.1	mouse_1.1	2717	1072	1	2	B-cell	B-cell
CTGCCTAGTGATGTGG-1_mouse_1.1	mouse_1.1	693	448	1	2	B-cell	B-cell
CTGCGGAAGCTCCTCT-1_mouse_1.1	mouse_1.1	5791	1698	2	8	T-cell	Naive-CD4-T-cell
CTGCGGAAGTGGAGTC-1_mouse_1.1	mouse_1.1	1490	776	1	2	B-cell	B-cell
CTGCGGACAAGTTCTG-1_mouse_1.1	mouse_1.1	1644	672	6	11	Neutrophil	Neutrophil.1
CTGCGGACACGCCAGT-1_mouse_1.1	mouse_1.1	788	484	1	2	B-cell	B-cell
CTGCGGACACTCTGTC-1_mouse_1.1	mouse_1.1	3204	1190	1	2	B-cell	B-cell
CTGCGGACAGGTGCCT-1_mouse_1.1	mouse_1.1	3710	1320	1	2	B-cell	B-cell
CTGCGGAGTTTGTGTG-1_mouse_1.1	mouse_1.1	5123	1554	1	2	B-cell	B-cell
CTGCGGATCCGCAGTG-1_mouse_1.1	mouse_1.1	4864	1720	1	2	B-cell	B-cell
CTGCGGATCTGCCCTA-1_mouse_1.1	mouse_1.1	7024	2123	1	1	B-cell	Marginal-zone-B-cell
CTGCGGATCTGTTGAG-1_mouse_1.1	mouse_1.1	1592	534	1	6	B-cell	Unassigned
CTGCTGTAGCGTTTAC-1_mouse_1.1	mouse_1.1	4007	1343	1	2	B-cell	B-cell
CTGCTGTCAGATCTGT-1_mouse_1.1	mouse_1.1	3888	1608	2	13	T-cell	NK-T-cell
CTGCTGTCAGCATGAG-1_mouse_1.1	mouse_1.1	933	551	1	2	B-cell	B-cell
CTGCTGTCAGCTTAAC-1_mouse_1.1	mouse_1.1	21636	2196	1	19	B-cell	Plasma-cell
CTGCTGTTCGTTGACA-1_mouse_1.1	mouse_1.1	1180	590	1	2	B-cell	B-cell
CTGGTCTAGGGTTTCT-1_mouse_1.1	mouse_1.1	1122	565	3	10	APC	Macrophage.2
CTGGTCTCATTGAGCT-1_mouse_1.1	mouse_1.1	2942	1206	1	2	B-cell	B-cell
CTGGTCTGTAAACCTC-1_mouse_1.1	mouse_1.1	2995	1150	1	2	B-cell	B-cell
CTGGTCTGTAAGTTCC-1_mouse_1.1	mouse_1.1	3121	1223	1	2	B-cell	B-cell
CTGGTCTGTACATCCA-1_mouse_1.1	mouse_1.1	5774	1613	2	4	T-cell	Naive-CD8-T-cell
CTGGTCTGTTCGTCTC-1_mouse_1.1	mouse_1.1	3266	1334	1	2	B-cell	B-cell
CTGGTCTTCCCTGACT-1_mouse_1.1	mouse_1.1	2340	1032	1	2	B-cell	B-cell
CTGTGCTAGCGAGAAA-1_mouse_1.1	mouse_1.1	2318	981	1	2	B-cell	B-cell
CTGTGCTAGGCTAGCA-1_mouse_1.1	mouse_1.1	3140	1241	1	2	B-cell	B-cell
CTGTGCTAGTATCGAA-1_mouse_1.1	mouse_1.1	1875	847	1	2	B-cell	B-cell
CTGTGCTCAATAGAGT-1_mouse_1.1	mouse_1.1	717	389	3	17	APC	Plasmacytoid-dendritic-cell
CTGTGCTCACGAGAGT-1_mouse_1.1	mouse_1.1	4576	1765	2	13	T-cell	NK-T-cell
CTGTGCTGTATAAACG-1_mouse_1.1	mouse_1.1	3325	1342	1	2	B-cell	B-cell
CTGTGCTGTCTCACCT-1_mouse_1.1	mouse_1.1	1523	629	1	2	B-cell	B-cell
CTGTGCTGTGACTACT-1_mouse_1.1	mouse_1.1	2819	1065	1	2	B-cell	B-cell
CTGTGCTGTGCGGTAA-1_mouse_1.1	mouse_1.1	716	388	1	2	B-cell	B-cell
CTGTGCTGTGTAAGTA-1_mouse_1.1	mouse_1.1	3796	1230	2	4	T-cell	Naive-CD8-T-cell
CTGTGCTTCCGTACAA-1_mouse_1.1	mouse_1.1	3711	1305	1	2	B-cell	B-cell
CTGTGCTTCGTAGATC-1_mouse_1.1	mouse_1.1	4151	1594	1	2	B-cell	B-cell
CTGTGCTTCGTTACGA-1_mouse_1.1	mouse_1.1	4930	1449	1	1	B-cell	Marginal-zone-B-cell
CTGTGCTTCTTTAGGG-1_mouse_1.1	mouse_1.1	2676	1118	1	2	B-cell	B-cell
CTGTTTAAGACGCACA-1_mouse_1.1	mouse_1.1	1460	701	1	2	B-cell	B-cell
CTGTTTACAATGGACG-1_mouse_1.1	mouse_1.1	3236	1209	1	2	B-cell	B-cell
CTGTTTACAGTCTTCC-1_mouse_1.1	mouse_1.1	2851	1127	1	2	B-cell	B-cell
CTGTTTAGTAAAGGAG-1_mouse_1.1	mouse_1.1	1326	622	1	2	B-cell	B-cell
CTGTTTAGTAAGTGTA-1_mouse_1.1	mouse_1.1	2699	1111	1	2	B-cell	B-cell
CTGTTTAGTATCGCAT-1_mouse_1.1	mouse_1.1	2533	1111	1	2	B-cell	B-cell
CTGTTTAGTGGTCTCG-1_mouse_1.1	mouse_1.1	3777	1242	2	4	T-cell	Naive-CD8-T-cell
CTGTTTAGTGTGGCTC-1_mouse_1.1	mouse_1.1	3780	1276	2	8	T-cell	Naive-CD4-T-cell
CTGTTTATCAAGGCTT-1_mouse_1.1	mouse_1.1	1845	909	1	2	B-cell	B-cell
CTGTTTATCATGTGGT-1_mouse_1.1	mouse_1.1	2329	1095	1	2	B-cell	B-cell
CTGTTTATCCTCGCAT-1_mouse_1.1	mouse_1.1	2423	1008	1	2	B-cell	B-cell
CTTAACTCAATACGCT-1_mouse_1.1	mouse_1.1	3899	1452	3	9	APC	Monocyte
CTTAACTCACTGTGTA-1_mouse_1.1	mouse_1.1	675	394	1	2	B-cell	B-cell
CTTAACTCAGGGTATG-1_mouse_1.1	mouse_1.1	4680	1294	1	2	B-cell	B-cell
CTTAACTGTGGTCTCG-1_mouse_1.1	mouse_1.1	5854	1852	1	2	B-cell	B-cell
CTTAACTGTTCCTCCA-1_mouse_1.1	mouse_1.1	1397	531	1	6	B-cell	Unassigned
CTTAACTTCACCCTCA-1_mouse_1.1	mouse_1.1	7734	1921	1	2	B-cell	B-cell
CTTAACTTCATGTCCC-1_mouse_1.1	mouse_1.1	658	305	1	6	B-cell	Unassigned
CTTAACTTCCTCATTA-1_mouse_1.1	mouse_1.1	8462	2339	1	2	B-cell	B-cell
CTTAACTTCTACTTAC-1_mouse_1.1	mouse_1.1	486	321	1	2	B-cell	B-cell
CTTAACTTCTCTAAGG-1_mouse_1.1	mouse_1.1	2682	1201	1	2	B-cell	B-cell
CTTACCGAGAGGTTGC-1_mouse_1.1	mouse_1.1	4400	1780	2	13	T-cell	NK-T-cell
CTTACCGAGCCAGTTT-1_mouse_1.1	mouse_1.1	3232	1338	2	8	T-cell	Naive-CD4-T-cell
CTTACCGAGTATCTCG-1_mouse_1.1	mouse_1.1	1722	752	1	2	B-cell	B-cell
CTTACCGCAAAGCAAT-1_mouse_1.1	mouse_1.1	4495	1567	1	2	B-cell	B-cell
CTTACCGCAATCACAC-1_mouse_1.1	mouse_1.1	1728	739	6	11	Neutrophil	Neutrophil.1
CTTACCGGTAATTGGA-1_mouse_1.1	mouse_1.1	6713	2223	1	2	B-cell	B-cell
CTTACCGGTCTGCCAG-1_mouse_1.1	mouse_1.1	3566	1209	1	2	B-cell	B-cell
CTTACCGTCCAGTATG-1_mouse_1.1	mouse_1.1	5563	1676	2	8	T-cell	Naive-CD4-T-cell
CTTACCGTCGGAAATA-1_mouse_1.1	mouse_1.1	1306	521	1	6	B-cell	Unassigned
CTTACCGTCTGTTGAG-1_mouse_1.1	mouse_1.1	3572	1247	1	2	B-cell	B-cell
CTTAGGAAGATATGGT-1_mouse_1.1	mouse_1.1	9111	2126	2	5	T-cell	Memory-CD8-T-cell
CTTAGGACAAGAGTCG-1_mouse_1.1	mouse_1.1	4938	1418	2	8	T-cell	Naive-CD4-T-cell
CTTAGGACACATCCAA-1_mouse_1.1	mouse_1.1	4427	1550	1	2	B-cell	B-cell
CTTAGGACATGGATGG-1_mouse_1.1	mouse_1.1	1984	805	2	8	T-cell	Naive-CD4-T-cell
CTTAGGAGTCATGCAT-1_mouse_1.1	mouse_1.1	4521	1636	1	2	B-cell	B-cell
CTTAGGAGTTTGCATG-1_mouse_1.1	mouse_1.1	984	549	1	2	B-cell	B-cell
CTTAGGATCGCCATAA-1_mouse_1.1	mouse_1.1	5540	1746	2	4	T-cell	Naive-CD8-T-cell
CTTAGGATCTCCGGTT-1_mouse_1.1	mouse_1.1	2063	1025	1	2	B-cell	B-cell
CTTCTCTAGCCAGTAG-1_mouse_1.1	mouse_1.1	4470	1609	1	2	B-cell	B-cell
CTTCTCTCACAGGTTT-1_mouse_1.1	mouse_1.1	2791	1078	1	2	B-cell	B-cell
CTTCTCTCAGGAACGT-1_mouse_1.1	mouse_1.1	10001	2714	1	2	B-cell	B-cell
CTTCTCTGTCTAAACC-1_mouse_1.1	mouse_1.1	5075	1732	1	2	B-cell	B-cell
CTTCTCTGTCTGGTCG-1_mouse_1.1	mouse_1.1	2890	965	2	4	T-cell	Naive-CD8-T-cell
CTTCTCTGTTCAGACT-1_mouse_1.1	mouse_1.1	538	324	3	10	APC	Macrophage.2
CTTGGCTCAATAGCAA-1_mouse_1.1	mouse_1.1	1430	646	1	2	B-cell	B-cell
CTTGGCTCACCTGGTG-1_mouse_1.1	mouse_1.1	1051	615	1	2	B-cell	B-cell
CTTGGCTCAGACAAGC-1_mouse_1.1	mouse_1.1	2524	961	1	2	B-cell	B-cell
CTTGGCTCAGATCGGA-1_mouse_1.1	mouse_1.1	3229	301	1	19	B-cell	Plasma-cell
CTTGGCTCATGCCACG-1_mouse_1.1	mouse_1.1	2273	1044	1	2	B-cell	B-cell
CTTGGCTCATGGTCAT-1_mouse_1.1	mouse_1.1	2510	1175	1	2	B-cell	B-cell
CTTGGCTGTCAGGACA-1_mouse_1.1	mouse_1.1	6595	1993	1	2	B-cell	B-cell
CTTGGCTGTGGTCTCG-1_mouse_1.1	mouse_1.1	2529	1030	1	2	B-cell	B-cell
CTTGGCTTCAACACCA-1_mouse_1.1	mouse_1.1	4917	1551	2	8	T-cell	Naive-CD4-T-cell
CTTGGCTTCAGTGTTG-1_mouse_1.1	mouse_1.1	4135	1332	1	2	B-cell	B-cell
CTTGGCTTCCACGTTC-1_mouse_1.1	mouse_1.1	3996	1328	2	5	T-cell	Memory-CD8-T-cell
CTTTGCGAGAGGGATA-1_mouse_1.1	mouse_1.1	1672	778	1	2	B-cell	B-cell
CTTTGCGAGTCGTACT-1_mouse_1.1	mouse_1.1	5766	2002	1	2	B-cell	B-cell
CTTTGCGAGTCTTGCA-1_mouse_1.1	mouse_1.1	3869	1566	1	2	B-cell	B-cell
CTTTGCGCATCGGTTA-1_mouse_1.1	mouse_1.1	2292	1013	1	2	B-cell	B-cell
CTTTGCGGTCATATCG-1_mouse_1.1	mouse_1.1	2849	951	1	2	B-cell	B-cell
CTTTGCGGTGTCCTCT-1_mouse_1.1	mouse_1.1	2984	1144	1	2	B-cell	B-cell
CTTTGCGGTGTGTGCC-1_mouse_1.1	mouse_1.1	739	446	1	2	B-cell	B-cell
CTTTGCGTCGAACGGA-1_mouse_1.1	mouse_1.1	3065	1174	1	2	B-cell	B-cell
CTTTGCGTCGCAAACT-1_mouse_1.1	mouse_1.1	4006	1328	1	2	B-cell	B-cell
[truncated: 37,089 more rows]
