# Supplementary material for: Single-cell transcriptomics of the naked mole-rat reveals unexpected features of mammalian immunity
Source: PLoS Biol. 2019 Nov 21;17(11):e3000528. doi: 10.1371/journal.pbio.3000528 (PMC6894886; doi:10.1371/journal.pbio.3000528)
Supplement: S2 Table — For each NM-R spleen cell in our scRNA-seq data, the corresponding sample, number of captured UMIs, number of captured genes, first-iteration and convergence cluster and cell type assignments are provided. NM-R, naked mole-rat; scRNA-seq, single-cell RNA-sequencing; UMI, unique molecular identifier. (CSV) [file pbio.3000528.s014.csv]

cell	sample	umis	genes	first.iteration.cluster	converged.cluster	first.iteration.cell.type	converged.cell.type
AAACCTGAGGACAGAA-1_nmr_1.1	nmr_1.1	1543	622	1	1	Neutrophil.1	Neutrophil.1
AAACCTGCACATTTCT-1_nmr_1.1	nmr_1.1	2348	814	1	1	Neutrophil.1	Neutrophil.1
AAACCTGGTCTTCAAG-1_nmr_1.1	nmr_1.1	1277	624	1	1	Neutrophil.1	Neutrophil.1
AAACCTGGTTCATGGT-1_nmr_1.1	nmr_1.1	2275	810	1	1	Neutrophil.1	Neutrophil.1
AAACCTGTCAGTTGAC-1_nmr_1.1	nmr_1.1	12933	406	5	2	Erythroid	Erythroid-cell.1
AAACCTGTCGGCCGAT-1_nmr_1.1	nmr_1.1	2093	780	1	3	Neutrophil.1	Neutrophil.2
AAACCTGTCTAACGGT-1_nmr_1.1	nmr_1.1	3568	1379	2	4	T-cell	Naive-T-cell
AAACGGGAGACCGGAT-1_nmr_1.1	nmr_1.1	2783	1119	4	5	Macrophage	Macrophage.1
AAACGGGAGGCATGTG-1_nmr_1.1	nmr_1.1	665	436	2	4	T-cell	Naive-T-cell
AAACGGGAGTCGAGTG-1_nmr_1.1	nmr_1.1	238	218	2	4	T-cell	Naive-T-cell
AAACGGGCAAGTACCT-1_nmr_1.1	nmr_1.1	996	482	1	6	Neutrophil.1	Neutrophil.3
AAACGGGGTGCGCTTG-1_nmr_1.1	nmr_1.1	4117	516	5	2	Erythroid	Erythroid-cell.1
AAACGGGGTTAGATGA-1_nmr_1.1	nmr_1.1	1815	673	1	1	Neutrophil.1	Neutrophil.1
AAACGGGTCCTCATTA-1_nmr_1.1	nmr_1.1	1249	694	3	7	B-cell	B-cell
AAAGATGCAGACGTAG-1_nmr_1.1	nmr_1.1	1713	862	3	7	B-cell	B-cell
AAAGATGCATGACATC-1_nmr_1.1	nmr_1.1	1444	603	1	1	Neutrophil.1	Neutrophil.1
AAAGATGGTTACGGAG-1_nmr_1.1	nmr_1.1	393	252	3	7	B-cell	B-cell
AAAGATGTCCGCGCAA-1_nmr_1.1	nmr_1.1	2794	1049	2	4	T-cell	Naive-T-cell
AAAGATGTCGCACTCT-1_nmr_1.1	nmr_1.1	1751	629	1	1	Neutrophil.1	Neutrophil.1
AAAGATGTCTCCAGGG-1_nmr_1.1	nmr_1.1	1078	473	1	1	Neutrophil.1	Neutrophil.1
AAAGCAAAGGTCGGAT-1_nmr_1.1	nmr_1.1	1624	637	1	1	Neutrophil.1	Neutrophil.1
AAAGCAACATTCTCAT-1_nmr_1.1	nmr_1.1	2649	1096	4	5	Macrophage	Macrophage.1
AAAGCAAGTAGAGTGC-1_nmr_1.1	nmr_1.1	2638	1138	2	8	T-cell	CD8-T-cell
AAAGCAAGTCAGGACA-1_nmr_1.1	nmr_1.1	21996	2675	5	9	Erythroid	Erythroid-cell.2
AAAGCAAGTTGATTGC-1_nmr_1.1	nmr_1.1	916	402	1	1	Neutrophil.1	Neutrophil.1
AAAGCAATCACCAGGC-1_nmr_1.1	nmr_1.1	4662	1598	4	5	Macrophage	Macrophage.1
AAAGCAATCCGAATGT-1_nmr_1.1	nmr_1.1	2011	689	5	10	Erythroid	Erythroid-cell.3
AAAGTAGAGTCATCCA-1_nmr_1.1	nmr_1.1	2277	751	1	1	Neutrophil.1	Neutrophil.1
AAAGTAGAGTGCTGCC-1_nmr_1.1	nmr_1.1	1103	584	3	7	B-cell	B-cell
AAAGTAGAGTTAACGA-1_nmr_1.1	nmr_1.1	6234	1878	3	7	B-cell	B-cell
AAAGTAGCAAGCTGTT-1_nmr_1.1	nmr_1.1	5663	1670	2	4	T-cell	Naive-T-cell
AAAGTAGCAGGTGCCT-1_nmr_1.1	nmr_1.1	1838	960	3	7	B-cell	B-cell
AAAGTAGTCAAAGTAG-1_nmr_1.1	nmr_1.1	1612	599	1	1	Neutrophil.1	Neutrophil.1
AAAGTAGTCTCGCTTG-1_nmr_1.1	nmr_1.1	2876	1132	2	4	T-cell	Naive-T-cell
AAATGCCAGCCCTAAT-1_nmr_1.1	nmr_1.1	1884	810	2	4	T-cell	Naive-T-cell
AAATGCCCACCGAAAG-1_nmr_1.1	nmr_1.1	4025	1493	3	7	B-cell	B-cell
AAATGCCGTTCTGTTT-1_nmr_1.1	nmr_1.1	1053	540	1	1	Neutrophil.1	Neutrophil.1
AAATGCCTCTGTCTAT-1_nmr_1.1	nmr_1.1	346	237	6	11	Red-pulp-macrophage	Red-pulp-macrophage
AACACGTAGGCATGGT-1_nmr_1.1	nmr_1.1	2106	860	2	4	T-cell	Naive-T-cell
AACACGTCACAGGAGT-1_nmr_1.1	nmr_1.1	3754	1417	2	4	T-cell	Naive-T-cell
AACACGTGTCGGCTCA-1_nmr_1.1	nmr_1.1	18066	3218	5	10	Erythroid	Erythroid-cell.3
AACACGTGTTATGTGC-1_nmr_1.1	nmr_1.1	734	379	1	3	Neutrophil.1	Neutrophil.2
AACACGTTCGGAGCAA-1_nmr_1.1	nmr_1.1	2334	793	1	1	Neutrophil.1	Neutrophil.1
AACACGTTCTTTACAC-1_nmr_1.1	nmr_1.1	1416	700	1	1	Neutrophil.1	Neutrophil.1
AACCATGAGCACCGTC-1_nmr_1.1	nmr_1.1	2138	1003	2	4	T-cell	Naive-T-cell
AACCATGAGGAATCGC-1_nmr_1.1	nmr_1.1	3552	1397	2	8	T-cell	CD8-T-cell
AACCATGCACCAGCAC-1_nmr_1.1	nmr_1.1	1511	609	1	1	Neutrophil.1	Neutrophil.1
AACCATGCACTTGGAT-1_nmr_1.1	nmr_1.1	866	424	2	4	T-cell	Naive-T-cell
AACCATGCATCCAACA-1_nmr_1.1	nmr_1.1	1710	852	4	5	Macrophage	Macrophage.1
AACCATGCATGATCCA-1_nmr_1.1	nmr_1.1	3155	1206	4	5	Macrophage	Macrophage.1
AACCATGGTAAGTGGC-1_nmr_1.1	nmr_1.1	29896	3612	5	9	Erythroid	Erythroid-cell.2
AACCATGGTATGCTTG-1_nmr_1.1	nmr_1.1	1734	843	2	8	T-cell	CD8-T-cell
AACCATGGTCATACTG-1_nmr_1.1	nmr_1.1	623	364	6	11	Red-pulp-macrophage	Red-pulp-macrophage
AACCATGTCCAGGGCT-1_nmr_1.1	nmr_1.1	2337	753	1	1	Neutrophil.1	Neutrophil.1
AACCGCGCAAGCTGAG-1_nmr_1.1	nmr_1.1	948	475	1	1	Neutrophil.1	Neutrophil.1
AACCGCGCACATCTTT-1_nmr_1.1	nmr_1.1	5725	2017	2	8	T-cell	CD8-T-cell
AACCGCGCACCACCAG-1_nmr_1.1	nmr_1.1	2048	822	1	1	Neutrophil.1	Neutrophil.1
AACCGCGCAGATGAGC-1_nmr_1.1	nmr_1.1	615	381	9	12	Mast-cell	Mast-cell
AACCGCGCATGTAGTC-1_nmr_1.1	nmr_1.1	8324	1050	5	9	Erythroid	Erythroid-cell.2
AACCGCGGTTCCTCCA-1_nmr_1.1	nmr_1.1	1941	725	1	1	Neutrophil.1	Neutrophil.1
AACCGCGGTTCGGGCT-1_nmr_1.1	nmr_1.1	3435	1213	2	4	T-cell	Naive-T-cell
AACCGCGTCAATCTCT-1_nmr_1.1	nmr_1.1	1215	584	1	1	Neutrophil.1	Neutrophil.1
AACCGCGTCCCAGGTG-1_nmr_1.1	nmr_1.1	8882	2166	4	5	Macrophage	Macrophage.1
AACCGCGTCTACTTAC-1_nmr_1.1	nmr_1.1	1352	610	1	1	Neutrophil.1	Neutrophil.1
AACCGCGTCTGTCAAG-1_nmr_1.1	nmr_1.1	1279	690	3	7	B-cell	B-cell
AACGTTGAGGCATGTG-1_nmr_1.1	nmr_1.1	2841	1072	2	4	T-cell	Naive-T-cell
AACGTTGCAAGCCGCT-1_nmr_1.1	nmr_1.1	762	454	2	4	T-cell	Naive-T-cell
AACGTTGGTCCGAAGA-1_nmr_1.1	nmr_1.1	11202	2414	4	5	Macrophage	Macrophage.1
AACGTTGGTTCGTGAT-1_nmr_1.1	nmr_1.1	12505	2940	4	13	Macrophage	Unassigned.1
AACGTTGTCACAAACC-1_nmr_1.1	nmr_1.1	5363	1122	3	14	B-cell	Plasma-cell
AACGTTGTCCGCAGTG-1_nmr_1.1	nmr_1.1	282	243	4	5	Macrophage	Macrophage.1
AACGTTGTCGCCAGCA-1_nmr_1.1	nmr_1.1	2460	1101	3	7	B-cell	B-cell
AACTCAGCACAAGTAA-1_nmr_1.1	nmr_1.1	1480	616	1	1	Neutrophil.1	Neutrophil.1
AACTCAGCACCTGGTG-1_nmr_1.1	nmr_1.1	3711	1204	2	4	T-cell	Naive-T-cell
AACTCAGGTTTCCACC-1_nmr_1.1	nmr_1.1	8788	2254	4	13	Macrophage	Unassigned.1
AACTCAGTCTAACCGA-1_nmr_1.1	nmr_1.1	7091	561	5	2	Erythroid	Erythroid-cell.1
AACTCCCCAATCTGCA-1_nmr_1.1	nmr_1.1	2101	1008	2	4	T-cell	Naive-T-cell
AACTCCCCATACCATG-1_nmr_1.1	nmr_1.1	10555	2527	2	4	T-cell	Naive-T-cell
AACTCCCGTACATGTC-1_nmr_1.1	nmr_1.1	3689	1474	2	4	T-cell	Naive-T-cell
AACTCCCGTGAACCTT-1_nmr_1.1	nmr_1.1	11100	2834	4	13	Macrophage	Unassigned.1
AACTCCCGTGCGCTTG-1_nmr_1.1	nmr_1.1	28556	3426	5	9	Erythroid	Erythroid-cell.2
AACTCCCGTGGGTATG-1_nmr_1.1	nmr_1.1	17378	3336	4	15	Macrophage	Macrophage.2
AACTCCCTCGATAGAA-1_nmr_1.1	nmr_1.1	2901	970	2	4	T-cell	Naive-T-cell
AACTCTTAGGTGCAAC-1_nmr_1.1	nmr_1.1	1377	609	1	1	Neutrophil.1	Neutrophil.1
AACTCTTTCGAGAACG-1_nmr_1.1	nmr_1.1	1860	838	1	1	Neutrophil.1	Neutrophil.1
AACTCTTTCTGTCAAG-1_nmr_1.1	nmr_1.1	1543	594	5	10	Erythroid	Erythroid-cell.3
AACTGGTAGAACAATC-1_nmr_1.1	nmr_1.1	483	289	6	11	Red-pulp-macrophage	Red-pulp-macrophage
AACTGGTCACGGTTTA-1_nmr_1.1	nmr_1.1	1610	710	1	1	Neutrophil.1	Neutrophil.1
AACTGGTCACTTACGA-1_nmr_1.1	nmr_1.1	1931	652	1	1	Neutrophil.1	Neutrophil.1
AACTGGTGTACGAAAT-1_nmr_1.1	nmr_1.1	2152	643	1	1	Neutrophil.1	Neutrophil.1
AACTGGTGTCACAAGG-1_nmr_1.1	nmr_1.1	775	388	6	11	Red-pulp-macrophage	Red-pulp-macrophage
AACTGGTGTCCCGACA-1_nmr_1.1	nmr_1.1	2207	921	2	4	T-cell	Naive-T-cell
AACTGGTGTGCGAAAC-1_nmr_1.1	nmr_1.1	2230	984	2	4	T-cell	Naive-T-cell
AACTGGTTCATCGGAT-1_nmr_1.1	nmr_1.1	576	353	6	11	Red-pulp-macrophage	Red-pulp-macrophage
AACTTTCAGTTGAGTA-1_nmr_1.1	nmr_1.1	2307	995	3	7	B-cell	B-cell
AACTTTCCACGCTTTC-1_nmr_1.1	nmr_1.1	3727	1168	1	1	Neutrophil.1	Neutrophil.1
AACTTTCCAGGTCCAC-1_nmr_1.1	nmr_1.1	1632	623	1	1	Neutrophil.1	Neutrophil.1
AACTTTCGTGACGGTA-1_nmr_1.1	nmr_1.1	881	454	1	1	Neutrophil.1	Neutrophil.1
AACTTTCGTTCGGGCT-1_nmr_1.1	nmr_1.1	29603	3217	5	9	Erythroid	Erythroid-cell.2
AACTTTCTCCCAACGG-1_nmr_1.1	nmr_1.1	2033	748	1	1	Neutrophil.1	Neutrophil.1
AAGACCTAGATCCCGC-1_nmr_1.1	nmr_1.1	1544	810	3	7	B-cell	B-cell
AAGACCTCAAGCCCAC-1_nmr_1.1	nmr_1.1	1757	663	1	1	Neutrophil.1	Neutrophil.1
AAGACCTCAAGTAATG-1_nmr_1.1	nmr_1.1	716	425	1	1	Neutrophil.1	Neutrophil.1
AAGACCTCACAGATTC-1_nmr_1.1	nmr_1.1	7309	572	5	2	Erythroid	Erythroid-cell.1
AAGACCTGTCAATACC-1_nmr_1.1	nmr_1.1	2600	1026	2	4	T-cell	Naive-T-cell
AAGACCTGTGGGTATG-1_nmr_1.1	nmr_1.1	2833	1063	1	1	Neutrophil.1	Neutrophil.1
AAGACCTTCAAAGACA-1_nmr_1.1	nmr_1.1	1198	498	1	1	Neutrophil.1	Neutrophil.1
AAGACCTTCAATCTCT-1_nmr_1.1	nmr_1.1	1832	668	1	1	Neutrophil.1	Neutrophil.1
AAGACCTTCAGTACGT-1_nmr_1.1	nmr_1.1	20738	2297	8	16	Neutrophil.2	Ltf-high-neutrophil
AAGACCTTCTCGCTTG-1_nmr_1.1	nmr_1.1	8931	2293	3	7	B-cell	B-cell
AAGCCGCCAAACTGTC-1_nmr_1.1	nmr_1.1	1592	719	1	1	Neutrophil.1	Neutrophil.1
AAGCCGCCACCAGTTA-1_nmr_1.1	nmr_1.1	1385	677	1	1	Neutrophil.1	Neutrophil.1
AAGCCGCCATACTACG-1_nmr_1.1	nmr_1.1	1686	640	1	1	Neutrophil.1	Neutrophil.1
AAGCCGCTCCAAGTAC-1_nmr_1.1	nmr_1.1	7880	800	5	2	Erythroid	Erythroid-cell.1
AAGCCGCTCGGATGGA-1_nmr_1.1	nmr_1.1	10608	2674	3	7	B-cell	B-cell
AAGGAGCAGCGTGAAC-1_nmr_1.1	nmr_1.1	706	276	5	9	Erythroid	Erythroid-cell.2
AAGGAGCCAACTTGAC-1_nmr_1.1	nmr_1.1	10661	2330	4	5	Macrophage	Macrophage.1
AAGGAGCCATTCCTCG-1_nmr_1.1	nmr_1.1	1270	547	1	1	Neutrophil.1	Neutrophil.1
AAGGAGCGTATAGTAG-1_nmr_1.1	nmr_1.1	3405	1202	2	4	T-cell	Naive-T-cell
AAGGAGCGTTGCGCAC-1_nmr_1.1	nmr_1.1	1365	563	1	3	Neutrophil.1	Neutrophil.2
AAGGAGCTCAGGATCT-1_nmr_1.1	nmr_1.1	2643	1043	2	8	T-cell	CD8-T-cell
AAGGAGCTCCTATTCA-1_nmr_1.1	nmr_1.1	1313	563	1	1	Neutrophil.1	Neutrophil.1
AAGGAGCTCTGGTATG-1_nmr_1.1	nmr_1.1	2780	1115	2	4	T-cell	Naive-T-cell
AAGGCAGAGATCCTGT-1_nmr_1.1	nmr_1.1	1495	626	1	1	Neutrophil.1	Neutrophil.1
AAGGCAGAGCTCCTTC-1_nmr_1.1	nmr_1.1	1501	604	1	1	Neutrophil.1	Neutrophil.1
AAGGCAGCAACAACCT-1_nmr_1.1	nmr_1.1	1196	577	1	1	Neutrophil.1	Neutrophil.1
AAGGCAGCAAGCGAGT-1_nmr_1.1	nmr_1.1	6285	1795	4	5	Macrophage	Macrophage.1
AAGGCAGCATTGGCGC-1_nmr_1.1	nmr_1.1	2503	1015	2	4	T-cell	Naive-T-cell
AAGGCAGGTCTCTCTG-1_nmr_1.1	nmr_1.1	1802	690	1	1	Neutrophil.1	Neutrophil.1
AAGGCAGGTGACAAAT-1_nmr_1.1	nmr_1.1	623	406	3	7	B-cell	B-cell
AAGGCAGGTTGGACCC-1_nmr_1.1	nmr_1.1	1446	692	1	1	Neutrophil.1	Neutrophil.1
AAGGCAGTCCGCGTTT-1_nmr_1.1	nmr_1.1	2672	1069	2	4	T-cell	Naive-T-cell
AAGGCAGTCTTGCAAG-1_nmr_1.1	nmr_1.1	1499	583	1	1	Neutrophil.1	Neutrophil.1
AAGGTTCAGAGGTAGA-1_nmr_1.1	nmr_1.1	4029	1090	5	10	Erythroid	Erythroid-cell.3
AAGGTTCCACACGCTG-1_nmr_1.1	nmr_1.1	23573	3047	5	9	Erythroid	Erythroid-cell.2
AAGGTTCGTACATCCA-1_nmr_1.1	nmr_1.1	2772	815	3	7	B-cell	B-cell
AAGGTTCGTCGCGTGT-1_nmr_1.1	nmr_1.1	359	234	6	11	Red-pulp-macrophage	Red-pulp-macrophage
AAGGTTCGTTAGTGGG-1_nmr_1.1	nmr_1.1	568	314	6	11	Red-pulp-macrophage	Red-pulp-macrophage
AAGGTTCTCCTTGGTC-1_nmr_1.1	nmr_1.1	1149	479	1	1	Neutrophil.1	Neutrophil.1
AAGGTTCTCGCGATCG-1_nmr_1.1	nmr_1.1	1945	755	1	1	Neutrophil.1	Neutrophil.1
AAGGTTCTCTGCTTGC-1_nmr_1.1	nmr_1.1	485	282	6	11	Red-pulp-macrophage	Red-pulp-macrophage
AAGTCTGAGACAGGCT-1_nmr_1.1	nmr_1.1	13034	796	5	2	Erythroid	Erythroid-cell.1
AAGTCTGAGAGGTTAT-1_nmr_1.1	nmr_1.1	3246	1234	3	7	B-cell	B-cell
AAGTCTGAGATCGATA-1_nmr_1.1	nmr_1.1	3295	1104	2	4	T-cell	Naive-T-cell
AAGTCTGAGTCCATAC-1_nmr_1.1	nmr_1.1	12411	1853	3	14	B-cell	Plasma-cell
AAGTCTGCATGCCCGA-1_nmr_1.1	nmr_1.1	4340	1467	2	4	T-cell	Naive-T-cell
AAGTCTGGTGTGCGTC-1_nmr_1.1	nmr_1.1	1227	509	1	1	Neutrophil.1	Neutrophil.1
AAGTCTGGTTTCGCTC-1_nmr_1.1	nmr_1.1	6301	1783	4	5	Macrophage	Macrophage.1
AAGTCTGTCTGGTTCC-1_nmr_1.1	nmr_1.1	12670	1656	5	9	Erythroid	Erythroid-cell.2
AATCCAGAGCTACCTA-1_nmr_1.1	nmr_1.1	1263	528	1	1	Neutrophil.1	Neutrophil.1
AATCCAGAGGCCATAG-1_nmr_1.1	nmr_1.1	3502	1442	2	8	T-cell	CD8-T-cell
AATCCAGCAAGCGAGT-1_nmr_1.1	nmr_1.1	2205	765	1	1	Neutrophil.1	Neutrophil.1
AATCCAGCACAAGTAA-1_nmr_1.1	nmr_1.1	11332	2040	8	16	Neutrophil.2	Ltf-high-neutrophil
AATCCAGCAGATCCAT-1_nmr_1.1	nmr_1.1	1773	679	1	1	Neutrophil.1	Neutrophil.1
AATCCAGCAGGCGATA-1_nmr_1.1	nmr_1.1	1220	518	1	1	Neutrophil.1	Neutrophil.1
AATCCAGCATGACGGA-1_nmr_1.1	nmr_1.1	1806	730	1	1	Neutrophil.1	Neutrophil.1
AATCCAGCATGTCGAT-1_nmr_1.1	nmr_1.1	695	372	6	11	Red-pulp-macrophage	Red-pulp-macrophage
AATCCAGGTCCGTCAG-1_nmr_1.1	nmr_1.1	3370	1027	1	1	Neutrophil.1	Neutrophil.1
AATCCAGTCAGTCAGT-1_nmr_1.1	nmr_1.1	1480	634	1	1	Neutrophil.1	Neutrophil.1
AATCCAGTCCTCAACC-1_nmr_1.1	nmr_1.1	5504	496	5	2	Erythroid	Erythroid-cell.1
AATCCAGTCCTCAATT-1_nmr_1.1	nmr_1.1	3635	405	5	2	Erythroid	Erythroid-cell.1
AATCCAGTCGGTTCGG-1_nmr_1.1	nmr_1.1	1353	528	1	1	Neutrophil.1	Neutrophil.1
AATCGGTAGACATAAC-1_nmr_1.1	nmr_1.1	3025	1090	2	4	T-cell	Naive-T-cell
AATCGGTCAGCTGGCT-1_nmr_1.1	nmr_1.1	10712	1304	5	9	Erythroid	Erythroid-cell.2
AATCGGTCATAGGATA-1_nmr_1.1	nmr_1.1	1064	492	1	1	Neutrophil.1	Neutrophil.1
AATCGGTGTAGCCTAT-1_nmr_1.1	nmr_1.1	1233	572	1	1	Neutrophil.1	Neutrophil.1
AATCGGTTCACGCATA-1_nmr_1.1	nmr_1.1	2397	938	2	4	T-cell	Naive-T-cell
AATCGGTTCTTACCGC-1_nmr_1.1	nmr_1.1	2021	841	1	3	Neutrophil.1	Neutrophil.2
ACACCAAAGACACTAA-1_nmr_1.1	nmr_1.1	434	259	6	11	Red-pulp-macrophage	Red-pulp-macrophage
ACACCAACAATGAAAC-1_nmr_1.1	nmr_1.1	1004	288	5	2	Erythroid	Erythroid-cell.1
ACACCAACAGTCAGCC-1_nmr_1.1	nmr_1.1	16772	1539	3	14	B-cell	Plasma-cell
ACACCAAGTAGTACCT-1_nmr_1.1	nmr_1.1	14675	3094	4	5	Macrophage	Macrophage.1
ACACCAAGTCGATTGT-1_nmr_1.1	nmr_1.1	2912	1219	2	4	T-cell	Naive-T-cell
ACACCAATCCAGTAGT-1_nmr_1.1	nmr_1.1	10776	2669	5	17	Erythroid	Unassigned.2
ACACCAATCCTACAGA-1_nmr_1.1	nmr_1.1	1741	461	5	2	Erythroid	Erythroid-cell.1
ACACCAATCGTATCAG-1_nmr_1.1	nmr_1.1	719	401	3	7	B-cell	B-cell
ACACCCTAGCCCAATT-1_nmr_1.1	nmr_1.1	1910	763	1	1	Neutrophil.1	Neutrophil.1
ACACCCTCATTAGGCT-1_nmr_1.1	nmr_1.1	1994	686	1	1	Neutrophil.1	Neutrophil.1
ACACCCTGTATAATGG-1_nmr_1.1	nmr_1.1	324	215	6	11	Red-pulp-macrophage	Red-pulp-macrophage
ACACCCTGTCGACTAT-1_nmr_1.1	nmr_1.1	1182	504	1	1	Neutrophil.1	Neutrophil.1
ACACCCTGTCTCCATC-1_nmr_1.1	nmr_1.1	1244	534	1	1	Neutrophil.1	Neutrophil.1
ACACCCTGTGCGCTTG-1_nmr_1.1	nmr_1.1	1875	683	1	1	Neutrophil.1	Neutrophil.1
ACACCGGAGCCACCTG-1_nmr_1.1	nmr_1.1	1549	778	2	4	T-cell	Naive-T-cell
ACACCGGAGGGTTTCT-1_nmr_1.1	nmr_1.1	5214	1723	2	4	T-cell	Naive-T-cell
ACACCGGCATCGGAAG-1_nmr_1.1	nmr_1.1	4073	1289	2	4	T-cell	Naive-T-cell
ACACCGGCATTATCTC-1_nmr_1.1	nmr_1.1	2990	1044	1	1	Neutrophil.1	Neutrophil.1
ACACCGGGTCGTCTTC-1_nmr_1.1	nmr_1.1	2592	957	2	4	T-cell	Naive-T-cell
ACACCGGGTCTAGAGG-1_nmr_1.1	nmr_1.1	3599	1316	2	4	T-cell	Naive-T-cell
ACACCGGTCACATACG-1_nmr_1.1	nmr_1.1	350	222	6	11	Red-pulp-macrophage	Red-pulp-macrophage
ACACCGGTCCACGTTC-1_nmr_1.1	nmr_1.1	2142	758	1	1	Neutrophil.1	Neutrophil.1
ACACCGGTCGCATGAT-1_nmr_1.1	nmr_1.1	2069	834	1	1	Neutrophil.1	Neutrophil.1
ACACCGGTCGTACGGC-1_nmr_1.1	nmr_1.1	1289	589	1	1	Neutrophil.1	Neutrophil.1
ACACCGGTCTTAGAGC-1_nmr_1.1	nmr_1.1	2171	796	1	1	Neutrophil.1	Neutrophil.1
ACACTGAAGACAGGCT-1_nmr_1.1	nmr_1.1	445	285	6	11	Red-pulp-macrophage	Red-pulp-macrophage
ACACTGAAGAGCTGGT-1_nmr_1.1	nmr_1.1	1423	653	2	4	T-cell	Naive-T-cell
ACACTGAAGGACTGGT-1_nmr_1.1	nmr_1.1	407	277	6	11	Red-pulp-macrophage	Red-pulp-macrophage
ACACTGAGTACCGGCT-1_nmr_1.1	nmr_1.1	5800	1872	2	4	T-cell	Naive-T-cell
ACACTGATCTACTTAC-1_nmr_1.1	nmr_1.1	9650	1198	5	9	Erythroid	Erythroid-cell.2
ACAGCCGAGAACTCGG-1_nmr_1.1	nmr_1.1	517	310	6	11	Red-pulp-macrophage	Red-pulp-macrophage
ACAGCCGAGCAAATCA-1_nmr_1.1	nmr_1.1	2972	1151	2	4	T-cell	Naive-T-cell
ACAGCCGCACGTCTCT-1_nmr_1.1	nmr_1.1	1706	716	1	1	Neutrophil.1	Neutrophil.1
ACAGCCGCAGGTCCAC-1_nmr_1.1	nmr_1.1	2461	364	5	2	Erythroid	Erythroid-cell.1
ACAGCCGCATTCCTGC-1_nmr_1.1	nmr_1.1	1340	710	2	4	T-cell	Naive-T-cell
ACAGCCGGTTGGTGGA-1_nmr_1.1	nmr_1.1	4251	1532	2	4	T-cell	Naive-T-cell
ACAGCCGTCCGTTGCT-1_nmr_1.1	nmr_1.1	1803	694	1	1	Neutrophil.1	Neutrophil.1
ACAGCTAAGAACTCGG-1_nmr_1.1	nmr_1.1	4260	1441	2	4	T-cell	Naive-T-cell
ACAGCTACACTAAGTC-1_nmr_1.1	nmr_1.1	2175	950	2	4	T-cell	Naive-T-cell
ACAGCTACATTAGCCA-1_nmr_1.1	nmr_1.1	4628	1633	3	7	B-cell	B-cell
ACAGCTATCTGTTTGT-1_nmr_1.1	nmr_1.1	2290	785	1	1	Neutrophil.1	Neutrophil.1
ACATACGAGGGTTTCT-1_nmr_1.1	nmr_1.1	11002	1538	8	16	Neutrophil.2	Ltf-high-neutrophil
ACATACGAGTACGACG-1_nmr_1.1	nmr_1.1	27529	3582	5	9	Erythroid	Erythroid-cell.2
ACATACGCACATTAGC-1_nmr_1.1	nmr_1.1	1658	745	2	4	T-cell	Naive-T-cell
ACATACGCATACGCTA-1_nmr_1.1	nmr_1.1	1559	684	1	1	Neutrophil.1	Neutrophil.1
ACATACGGTCGCATCG-1_nmr_1.1	nmr_1.1	2901	1055	2	4	T-cell	Naive-T-cell
ACATACGGTGATGTGG-1_nmr_1.1	nmr_1.1	10046	2624	4	5	Macrophage	Macrophage.1
ACATACGTCTTGTATC-1_nmr_1.1	nmr_1.1	1042	628	2	4	T-cell	Naive-T-cell
ACATCAGAGACTTTCG-1_nmr_1.1	nmr_1.1	2013	703	1	1	Neutrophil.1	Neutrophil.1
ACATCAGAGCCAGAAC-1_nmr_1.1	nmr_1.1	12153	2632	4	5	Macrophage	Macrophage.1
ACATCAGTCACCGGGT-1_nmr_1.1	nmr_1.1	821	363	1	1	Neutrophil.1	Neutrophil.1
ACATCAGTCATAACCG-1_nmr_1.1	nmr_1.1	1370	585	1	1	Neutrophil.1	Neutrophil.1
ACATCAGTCTGCCCTA-1_nmr_1.1	nmr_1.1	6097	1999	2	4	T-cell	Naive-T-cell
ACATGGTAGAACAACT-1_nmr_1.1	nmr_1.1	1507	634	1	1	Neutrophil.1	Neutrophil.1
ACATGGTAGGCAAAGA-1_nmr_1.1	nmr_1.1	481	248	3	7	B-cell	B-cell
ACATGGTCAAACCCAT-1_nmr_1.1	nmr_1.1	1886	769	1	1	Neutrophil.1	Neutrophil.1
ACATGGTCAAACCTAC-1_nmr_1.1	nmr_1.1	3538	376	5	2	Erythroid	Erythroid-cell.1
ACATGGTCAGGTCCAC-1_nmr_1.1	nmr_1.1	1127	506	1	1	Neutrophil.1	Neutrophil.1
ACATGGTGTAACGCGA-1_nmr_1.1	nmr_1.1	5161	1488	2	4	T-cell	Naive-T-cell
ACATGGTGTCGTGGCT-1_nmr_1.1	nmr_1.1	868	529	3	7	B-cell	B-cell
ACATGGTGTGTAAGTA-1_nmr_1.1	nmr_1.1	1411	547	1	1	Neutrophil.1	Neutrophil.1
ACATGGTTCACATACG-1_nmr_1.1	nmr_1.1	1936	832	1	1	Neutrophil.1	Neutrophil.1
ACATGGTTCACGCATA-1_nmr_1.1	nmr_1.1	6947	1264	5	9	Erythroid	Erythroid-cell.2
ACATGGTTCAGTTGAC-1_nmr_1.1	nmr_1.1	413	262	6	11	Red-pulp-macrophage	Red-pulp-macrophage
ACATGGTTCGCGTTTC-1_nmr_1.1	nmr_1.1	8313	1012	5	9	Erythroid	Erythroid-cell.2
ACCAGTACAGCTCGCA-1_nmr_1.1	nmr_1.1	1530	731	1	1	Neutrophil.1	Neutrophil.1
ACCAGTACAGTAAGCG-1_nmr_1.1	nmr_1.1	23307	2314	5	9	Erythroid	Erythroid-cell.2
ACCAGTAGTACAGTTC-1_nmr_1.1	nmr_1.1	4358	1449	2	4	T-cell	Naive-T-cell
ACCAGTAGTGTTGGGA-1_nmr_1.1	nmr_1.1	1976	729	1	1	Neutrophil.1	Neutrophil.1
ACCAGTAGTTAAGACA-1_nmr_1.1	nmr_1.1	5939	595	5	2	Erythroid	Erythroid-cell.1
ACCCACTCACCTCGTT-1_nmr_1.1	nmr_1.1	1629	905	3	7	B-cell	B-cell
ACCCACTCACTGAAGG-1_nmr_1.1	nmr_1.1	21363	3908	4	5	Macrophage	Macrophage.1
ACCCACTTCGAATGCT-1_nmr_1.1	nmr_1.1	1418	710	2	4	T-cell	Naive-T-cell
ACCCACTTCTTAACCT-1_nmr_1.1	nmr_1.1	2297	928	2	4	T-cell	Naive-T-cell
ACCGTAAAGAACAATC-1_nmr_1.1	nmr_1.1	34172	4432	5	9	Erythroid	Erythroid-cell.2
ACCGTAACAATGGAGC-1_nmr_1.1	nmr_1.1	501	285	6	11	Red-pulp-macrophage	Red-pulp-macrophage
ACCTTTAAGAGAGCTC-1_nmr_1.1	nmr_1.1	3355	1232	2	4	T-cell	Naive-T-cell
ACCTTTAAGGCAGGTT-1_nmr_1.1	nmr_1.1	1269	537	1	1	Neutrophil.1	Neutrophil.1
ACCTTTACAAAGTGCG-1_nmr_1.1	nmr_1.1	577	278	1	1	Neutrophil.1	Neutrophil.1
ACCTTTAGTAAGAGAG-1_nmr_1.1	nmr_1.1	468	289	6	11	Red-pulp-macrophage	Red-pulp-macrophage
ACCTTTAGTAGCTCCG-1_nmr_1.1	nmr_1.1	1803	725	1	1	Neutrophil.1	Neutrophil.1
ACCTTTAGTCCAGTGC-1_nmr_1.1	nmr_1.1	295	228	2	4	T-cell	Naive-T-cell
ACCTTTAGTCTCACCT-1_nmr_1.1	nmr_1.1	2017	894	2	4	T-cell	Naive-T-cell
ACCTTTAGTGAAAGAG-1_nmr_1.1	nmr_1.1	1234	573	1	1	Neutrophil.1	Neutrophil.1
ACCTTTATCACCTTAT-1_nmr_1.1	nmr_1.1	887	479	1	1	Neutrophil.1	Neutrophil.1
ACCTTTATCATTTGGG-1_nmr_1.1	nmr_1.1	1376	617	1	1	Neutrophil.1	Neutrophil.1
ACCTTTATCCTCCTAG-1_nmr_1.1	nmr_1.1	19110	4016	3	7	B-cell	B-cell
ACGAGCCAGCCCGAAA-1_nmr_1.1	nmr_1.1	4184	1336	2	4	T-cell	Naive-T-cell
ACGAGCCAGTGGTAAT-1_nmr_1.1	nmr_1.1	1503	691	1	1	Neutrophil.1	Neutrophil.1
ACGAGCCCACGCATCG-1_nmr_1.1	nmr_1.1	2355	1084	9	12	Mast-cell	Mast-cell
ACGAGCCGTACAGCAG-1_nmr_1.1	nmr_1.1	2378	1028	3	7	B-cell	B-cell
ACGAGCCGTGATAAAC-1_nmr_1.1	nmr_1.1	359	215	6	11	Red-pulp-macrophage	Red-pulp-macrophage
ACGAGCCTCGGAATCT-1_nmr_1.1	nmr_1.1	1358	544	1	1	Neutrophil.1	Neutrophil.1
ACGAGCCTCTGCCCTA-1_nmr_1.1	nmr_1.1	3645	1438	2	4	T-cell	Naive-T-cell
ACGAGGACAATGCCAT-1_nmr_1.1	nmr_1.1	1405	602	1	1	Neutrophil.1	Neutrophil.1
ACGAGGACACGGTAGA-1_nmr_1.1	nmr_1.1	4142	1120	1	1	Neutrophil.1	Neutrophil.1
ACGAGGAGTACCGAGA-1_nmr_1.1	nmr_1.1	3676	1352	2	4	T-cell	Naive-T-cell
ACGAGGAGTCAGAATA-1_nmr_1.1	nmr_1.1	365	258	6	11	Red-pulp-macrophage	Red-pulp-macrophage
ACGAGGATCAAGCCTA-1_nmr_1.1	nmr_1.1	618	368	6	11	Red-pulp-macrophage	Red-pulp-macrophage
ACGAGGATCCGATATG-1_nmr_1.1	nmr_1.1	8309	1065	5	9	Erythroid	Erythroid-cell.2
ACGAGGATCCTGCTTG-1_nmr_1.1	nmr_1.1	2172	1152	3	7	B-cell	B-cell
ACGAGGATCGGAGCAA-1_nmr_1.1	nmr_1.1	2623	903	2	4	T-cell	Naive-T-cell
ACGATACAGATATGGT-1_nmr_1.1	nmr_1.1	2627	870	3	7	B-cell	B-cell
ACGATACAGCGATATA-1_nmr_1.1	nmr_1.1	3753	1336	2	4	T-cell	Naive-T-cell
ACGATACAGGCTCATT-1_nmr_1.1	nmr_1.1	1830	744	1	1	Neutrophil.1	Neutrophil.1
ACGATACAGTAGCGGT-1_nmr_1.1	nmr_1.1	2113	650	1	1	Neutrophil.1	Neutrophil.1
ACGATACCAAATACAG-1_nmr_1.1	nmr_1.1	33033	3173	8	16	Neutrophil.2	Ltf-high-neutrophil
ACGATACCAGATAATG-1_nmr_1.1	nmr_1.1	2015	716	1	1	Neutrophil.1	Neutrophil.1
ACGATACCAGCTGCTG-1_nmr_1.1	nmr_1.1	1728	672	1	1	Neutrophil.1	Neutrophil.1
ACGATACCAGGCGATA-1_nmr_1.1	nmr_1.1	1680	668	1	1	Neutrophil.1	Neutrophil.1
ACGATACGTACCGAGA-1_nmr_1.1	nmr_1.1	22112	2547	8	16	Neutrophil.2	Ltf-high-neutrophil
ACGATACGTCGGATCC-1_nmr_1.1	nmr_1.1	2617	1203	7	18	Dendritic-cell	Timeless-high-dendritic-cell
ACGATACTCACATGCA-1_nmr_1.1	nmr_1.1	1002	491	2	4	T-cell	Naive-T-cell
ACGATACTCCATGAAC-1_nmr_1.1	nmr_1.1	2639	1056	2	4	T-cell	Naive-T-cell
ACGATACTCGTATCAG-1_nmr_1.1	nmr_1.1	790	473	3	7	B-cell	B-cell
ACGATGTAGAGGTTGC-1_nmr_1.1	nmr_1.1	1622	664	2	4	T-cell	Naive-T-cell
ACGATGTAGCGATATA-1_nmr_1.1	nmr_1.1	586	364	6	11	Red-pulp-macrophage	Red-pulp-macrophage
ACGATGTAGGCACATG-1_nmr_1.1	nmr_1.1	1421	619	1	1	Neutrophil.1	Neutrophil.1
ACGATGTCATCCTAGA-1_nmr_1.1	nmr_1.1	1418	676	1	1	Neutrophil.1	Neutrophil.1
ACGATGTCATCGGTTA-1_nmr_1.1	nmr_1.1	20988	2515	8	16	Neutrophil.2	Ltf-high-neutrophil
ACGATGTGTCGTCTTC-1_nmr_1.1	nmr_1.1	1594	720	1	1	Neutrophil.1	Neutrophil.1
ACGATGTTCAGAAATG-1_nmr_1.1	nmr_1.1	361	239	6	11	Red-pulp-macrophage	Red-pulp-macrophage
ACGATGTTCATGTCCC-1_nmr_1.1	nmr_1.1	14658	3158	4	5	Macrophage	Macrophage.1
ACGCAGCAGACAAGCC-1_nmr_1.1	nmr_1.1	8889	771	5	2	Erythroid	Erythroid-cell.1
ACGCAGCAGTTTCCTT-1_nmr_1.1	nmr_1.1	2008	673	1	1	Neutrophil.1	Neutrophil.1
ACGCCAGAGCAGATCG-1_nmr_1.1	nmr_1.1	1696	845	2	8	T-cell	CD8-T-cell
ACGCCAGTCTACTTAC-1_nmr_1.1	nmr_1.1	1659	798	3	7	B-cell	B-cell
ACGCCGAAGCGAAGGG-1_nmr_1.1	nmr_1.1	1594	599	1	1	Neutrophil.1	Neutrophil.1
ACGCCGACATGAGCGA-1_nmr_1.1	nmr_1.1	2491	991	3	7	B-cell	B-cell
ACGCCGAGTCTGCCAG-1_nmr_1.1	nmr_1.1	2881	1177	2	4	T-cell	Naive-T-cell
ACGCCGATCAACCAAC-1_nmr_1.1	nmr_1.1	771	391	6	11	Red-pulp-macrophage	Red-pulp-macrophage
ACGCCGATCACAAACC-1_nmr_1.1	nmr_1.1	679	421	2	4	T-cell	Naive-T-cell
ACGCCGATCCAGATCA-1_nmr_1.1	nmr_1.1	3261	1138	2	4	T-cell	Naive-T-cell
ACGCCGATCGCAGGCT-1_nmr_1.1	nmr_1.1	1494	622	1	1	Neutrophil.1	Neutrophil.1
ACGGAGAAGGTGCTAG-1_nmr_1.1	nmr_1.1	621	384	6	11	Red-pulp-macrophage	Red-pulp-macrophage
ACGGAGACAACTGCGC-1_nmr_1.1	nmr_1.1	2103	700	1	1	Neutrophil.1	Neutrophil.1
ACGGAGACACTGTTAG-1_nmr_1.1	nmr_1.1	2384	1104	3	7	B-cell	B-cell
ACGGAGACATCCGTGG-1_nmr_1.1	nmr_1.1	498	249	6	11	Red-pulp-macrophage	Red-pulp-macrophage
ACGGAGACATTAACCG-1_nmr_1.1	nmr_1.1	3323	1178	2	4	T-cell	Naive-T-cell
ACGGAGATCCAAGTAC-1_nmr_1.1	nmr_1.1	3479	1294	2	4	T-cell	Naive-T-cell
ACGGAGATCCGAATGT-1_nmr_1.1	nmr_1.1	3697	1181	5	10	Erythroid	Erythroid-cell.3
ACGGCCAAGACCGGAT-1_nmr_1.1	nmr_1.1	1822	786	1	1	Neutrophil.1	Neutrophil.1
ACGGCCAAGCTGCCCA-1_nmr_1.1	nmr_1.1	2005	882	1	1	Neutrophil.1	Neutrophil.1
ACGGCCAGTCGACTGC-1_nmr_1.1	nmr_1.1	1995	768	1	1	Neutrophil.1	Neutrophil.1
ACGGCCATCACATAGC-1_nmr_1.1	nmr_1.1	19925	2364	5	9	Erythroid	Erythroid-cell.2
ACGGCCATCGACCAGC-1_nmr_1.1	nmr_1.1	390	250	6	11	Red-pulp-macrophage	Red-pulp-macrophage
ACGGCCATCGGCGCAT-1_nmr_1.1	nmr_1.1	1315	663	1	1	Neutrophil.1	Neutrophil.1
ACGGGCTAGAGTAATC-1_nmr_1.1	nmr_1.1	1544	558	6	11	Red-pulp-macrophage	Red-pulp-macrophage
ACGGGCTAGCTAGTGG-1_nmr_1.1	nmr_1.1	1293	577	1	1	Neutrophil.1	Neutrophil.1
ACGGGCTCAAGTTGTC-1_nmr_1.1	nmr_1.1	1848	658	1	1	Neutrophil.1	Neutrophil.1
ACGGGCTCAGGGTACA-1_nmr_1.1	nmr_1.1	2285	765	1	1	Neutrophil.1	Neutrophil.1
ACGGGCTGTATCAGTC-1_nmr_1.1	nmr_1.1	770	453	4	5	Macrophage	Macrophage.1
ACGGGCTTCACTCCTG-1_nmr_1.1	nmr_1.1	2436	767	1	1	Neutrophil.1	Neutrophil.1
ACGGGCTTCGTGGTCG-1_nmr_1.1	nmr_1.1	1080	571	6	11	Red-pulp-macrophage	Red-pulp-macrophage
ACGGGCTTCGTTTAGG-1_nmr_1.1	nmr_1.1	1769	627	1	1	Neutrophil.1	Neutrophil.1
ACGGGCTTCTCCAACC-1_nmr_1.1	nmr_1.1	1883	604	1	1	Neutrophil.1	Neutrophil.1
ACGGGTCAGAAACGAG-1_nmr_1.1	nmr_1.1	1532	708	2	4	T-cell	Naive-T-cell
ACGGGTCAGATGGCGT-1_nmr_1.1	nmr_1.1	1349	685	2	4	T-cell	Naive-T-cell
ACGGGTCAGCCGCCTA-1_nmr_1.1	nmr_1.1	242	219	2	4	T-cell	Naive-T-cell
ACGGGTCAGGAACTGC-1_nmr_1.1	nmr_1.1	508	311	1	1	Neutrophil.1	Neutrophil.1
ACGGGTCAGGATGCGT-1_nmr_1.1	nmr_1.1	3081	1280	3	7	B-cell	B-cell
ACGGGTCCAGCCTGTG-1_nmr_1.1	nmr_1.1	2091	778	1	1	Neutrophil.1	Neutrophil.1
ACGGGTCCAGTGAGTG-1_nmr_1.1	nmr_1.1	3057	1100	2	4	T-cell	Naive-T-cell
ACGGGTCCATGTAGTC-1_nmr_1.1	nmr_1.1	954	448	1	1	Neutrophil.1	Neutrophil.1
ACGGGTCGTGATAAAC-1_nmr_1.1	nmr_1.1	522	286	1	1	Neutrophil.1	Neutrophil.1
ACGGGTCGTTGTCTTT-1_nmr_1.1	nmr_1.1	1140	378	3	14	B-cell	Plasma-cell
ACGGGTCTCAGTGTTG-1_nmr_1.1	nmr_1.1	1898	704	1	1	Neutrophil.1	Neutrophil.1
ACGGGTCTCCAATGGT-1_nmr_1.1	nmr_1.1	3056	1154	3	7	B-cell	B-cell
ACGTCAAAGAGGTTGC-1_nmr_1.1	nmr_1.1	10203	1466	5	9	Erythroid	Erythroid-cell.2
ACGTCAAAGTGATCGG-1_nmr_1.1	nmr_1.1	1019	458	1	3	Neutrophil.1	Neutrophil.2
ACGTCAACACCATGTA-1_nmr_1.1	nmr_1.1	1624	515	1	1	Neutrophil.1	Neutrophil.1
ACGTCAACACGCTTTC-1_nmr_1.1	nmr_1.1	10890	2605	4	5	Macrophage	Macrophage.1
ACGTCAATCACCGTAA-1_nmr_1.1	nmr_1.1	1903	772	2	4	T-cell	Naive-T-cell
ACGTCAATCCATGAGT-1_nmr_1.1	nmr_1.1	1872	661	1	1	Neutrophil.1	Neutrophil.1
ACGTCAATCGGTGTTA-1_nmr_1.1	nmr_1.1	4264	1500	2	4	T-cell	Naive-T-cell
ACGTCAATCTAACTCT-1_nmr_1.1	nmr_1.1	2468	817	1	1	Neutrophil.1	Neutrophil.1
ACTATCTCAGCCAATT-1_nmr_1.1	nmr_1.1	2743	1089	2	4	T-cell	Naive-T-cell
ACTATCTGTGACAAAT-1_nmr_1.1	nmr_1.1	731	423	1	1	Neutrophil.1	Neutrophil.1
ACTGAACCACAGACAG-1_nmr_1.1	nmr_1.1	1588	635	1	1	Neutrophil.1	Neutrophil.1
ACTGAACCAGGATCGA-1_nmr_1.1	nmr_1.1	1332	534	1	1	Neutrophil.1	Neutrophil.1
ACTGAACCATACCATG-1_nmr_1.1	nmr_1.1	2337	964	2	4	T-cell	Naive-T-cell
ACTGAACTCGGAAATA-1_nmr_1.1	nmr_1.1	4623	1464	2	4	T-cell	Naive-T-cell
ACTGAACTCGGAGGTA-1_nmr_1.1	nmr_1.1	554	244	1	1	Neutrophil.1	Neutrophil.1
ACTGAGTAGCCACGCT-1_nmr_1.1	nmr_1.1	512	329	7	18	Dendritic-cell	Timeless-high-dendritic-cell
ACTGAGTAGGCAGTCA-1_nmr_1.1	nmr_1.1	523	343	6	11	Red-pulp-macrophage	Red-pulp-macrophage
ACTGAGTCACAAGTAA-1_nmr_1.1	nmr_1.1	3458	347	5	2	Erythroid	Erythroid-cell.1
ACTGAGTCACAGGCCT-1_nmr_1.1	nmr_1.1	761	465	3	7	B-cell	B-cell
ACTGAGTCAGGTCTCG-1_nmr_1.1	nmr_1.1	1610	661	1	1	Neutrophil.1	Neutrophil.1
ACTGAGTGTAGCGTGA-1_nmr_1.1	nmr_1.1	1079	522	6	11	Red-pulp-macrophage	Red-pulp-macrophage
ACTGAGTTCAGCAACT-1_nmr_1.1	nmr_1.1	1541	682	1	1	Neutrophil.1	Neutrophil.1
ACTGAGTTCATCTGCC-1_nmr_1.1	nmr_1.1	376	267	6	11	Red-pulp-macrophage	Red-pulp-macrophage
ACTGAGTTCCCTAATT-1_nmr_1.1	nmr_1.1	1139	637	2	4	T-cell	Naive-T-cell
ACTGAGTTCGGAAACG-1_nmr_1.1	nmr_1.1	1358	628	1	1	Neutrophil.1	Neutrophil.1
ACTGAGTTCTGCTGCT-1_nmr_1.1	nmr_1.1	1901	273	3	14	B-cell	Plasma-cell
ACTGATGAGTGCGTGA-1_nmr_1.1	nmr_1.1	6616	1777	4	5	Macrophage	Macrophage.1
ACTGATGCACGGCTAC-1_nmr_1.1	nmr_1.1	11309	1717	5	9	Erythroid	Erythroid-cell.2
ACTGATGCACTATCTT-1_nmr_1.1	nmr_1.1	3870	1488	2	4	T-cell	Naive-T-cell
ACTGATGGTTTGACAC-1_nmr_1.1	nmr_1.1	10149	1576	8	16	Neutrophil.2	Ltf-high-neutrophil
ACTGATGTCAGGTAAA-1_nmr_1.1	nmr_1.1	3727	1228	2	4	T-cell	Naive-T-cell
ACTGATGTCTGCAAGT-1_nmr_1.1	nmr_1.1	1509	761	3	7	B-cell	B-cell
ACTGCTCAGAGACGAA-1_nmr_1.1	nmr_1.1	6974	2380	7	18	Dendritic-cell	Timeless-high-dendritic-cell
ACTGCTCAGAGTAATC-1_nmr_1.1	nmr_1.1	4148	398	5	2	Erythroid	Erythroid-cell.1
ACTGCTCAGGTGACCA-1_nmr_1.1	nmr_1.1	761	450	2	4	T-cell	Naive-T-cell
ACTGCTCAGGTGCTTT-1_nmr_1.1	nmr_1.1	7586	1343	5	9	Erythroid	Erythroid-cell.2
ACTGCTCCATGACATC-1_nmr_1.1	nmr_1.1	363	242	6	11	Red-pulp-macrophage	Red-pulp-macrophage
ACTGCTCCATTCTTAC-1_nmr_1.1	nmr_1.1	487	401	2	4	T-cell	Naive-T-cell
ACTGCTCGTGACGGTA-1_nmr_1.1	nmr_1.1	1549	564	1	1	Neutrophil.1	Neutrophil.1
ACTGCTCGTTAAGAAC-1_nmr_1.1	nmr_1.1	2111	725	1	1	Neutrophil.1	Neutrophil.1
ACTGCTCTCGCCCTTA-1_nmr_1.1	nmr_1.1	1322	571	1	1	Neutrophil.1	Neutrophil.1
ACTGCTCTCTGGTGTA-1_nmr_1.1	nmr_1.1	1869	664	1	1	Neutrophil.1	Neutrophil.1
ACTGTCCAGACTGGGT-1_nmr_1.1	nmr_1.1	2431	1083	2	4	T-cell	Naive-T-cell
ACTGTCCAGTGTTGAA-1_nmr_1.1	nmr_1.1	2065	1112	3	7	B-cell	B-cell
ACTGTCCGTCTTCTCG-1_nmr_1.1	nmr_1.1	474	296	1	1	Neutrophil.1	Neutrophil.1
ACTGTCCGTTAAGTAG-1_nmr_1.1	nmr_1.1	1846	790	1	6	Neutrophil.1	Neutrophil.3
ACTGTCCTCCTAAGTG-1_nmr_1.1	nmr_1.1	469	276	3	7	B-cell	B-cell
ACTGTCCTCTAACTGG-1_nmr_1.1	nmr_1.1	2015	776	1	1	Neutrophil.1	Neutrophil.1
ACTTACTAGTTCCACA-1_nmr_1.1	nmr_1.1	23962	3056	5	9	Erythroid	Erythroid-cell.2
ACTTACTCAGGGCATA-1_nmr_1.1	nmr_1.1	2515	294	5	2	Erythroid	Erythroid-cell.1
ACTTACTGTCAATACC-1_nmr_1.1	nmr_1.1	10081	2288	4	5	Macrophage	Macrophage.1
ACTTACTGTCTGCCAG-1_nmr_1.1	nmr_1.1	4318	424	5	2	Erythroid	Erythroid-cell.1
ACTTACTGTGAACCTT-1_nmr_1.1	nmr_1.1	269	232	2	4	T-cell	Naive-T-cell
ACTTACTTCAACACCA-1_nmr_1.1	nmr_1.1	15679	3332	4	13	Macrophage	Unassigned.1
ACTTACTTCATGCTCC-1_nmr_1.1	nmr_1.1	2208	1126	3	7	B-cell	B-cell
ACTTACTTCTTGCATT-1_nmr_1.1	nmr_1.1	1573	588	1	1	Neutrophil.1	Neutrophil.1
ACTTGTTCAAGAGGCT-1_nmr_1.1	nmr_1.1	2025	886	2	4	T-cell	Naive-T-cell
ACTTGTTCAGGAATCG-1_nmr_1.1	nmr_1.1	1507	799	2	4	T-cell	Naive-T-cell
ACTTGTTCAGTCGATT-1_nmr_1.1	nmr_1.1	6659	685	5	2	Erythroid	Erythroid-cell.1
ACTTGTTGTTTGTTTC-1_nmr_1.1	nmr_1.1	2474	724	1	1	Neutrophil.1	Neutrophil.1
ACTTGTTTCAACACGT-1_nmr_1.1	nmr_1.1	5284	545	5	2	Erythroid	Erythroid-cell.1
ACTTGTTTCAGGATCT-1_nmr_1.1	nmr_1.1	1606	718	1	1	Neutrophil.1	Neutrophil.1
ACTTGTTTCCGCGCAA-1_nmr_1.1	nmr_1.1	2053	650	1	1	Neutrophil.1	Neutrophil.1
ACTTGTTTCGGAGCAA-1_nmr_1.1	nmr_1.1	2725	1108	4	5	Macrophage	Macrophage.1
ACTTGTTTCGGCGCAT-1_nmr_1.1	nmr_1.1	1919	675	1	1	Neutrophil.1	Neutrophil.1
ACTTGTTTCGTAGATC-1_nmr_1.1	nmr_1.1	4489	1584	2	8	T-cell	CD8-T-cell
ACTTGTTTCTGTGCAA-1_nmr_1.1	nmr_1.1	1740	677	1	1	Neutrophil.1	Neutrophil.1
ACTTTCAAGATCCCAT-1_nmr_1.1	nmr_1.1	678	390	6	11	Red-pulp-macrophage	Red-pulp-macrophage
ACTTTCAAGATCCCGC-1_nmr_1.1	nmr_1.1	14252	2443	5	9	Erythroid	Erythroid-cell.2
ACTTTCAAGTTGCAGG-1_nmr_1.1	nmr_1.1	3423	347	5	2	Erythroid	Erythroid-cell.1
ACTTTCACAGATAATG-1_nmr_1.1	nmr_1.1	1446	582	1	1	Neutrophil.1	Neutrophil.1
ACTTTCAGTAGCCTAT-1_nmr_1.1	nmr_1.1	1506	611	1	1	Neutrophil.1	Neutrophil.1
ACTTTCATCCTATGTT-1_nmr_1.1	nmr_1.1	2117	772	1	1	Neutrophil.1	Neutrophil.1
AGAATAGAGAGGGATA-1_nmr_1.1	nmr_1.1	16826	2175	5	9	Erythroid	Erythroid-cell.2
AGAATAGAGAGGTTAT-1_nmr_1.1	nmr_1.1	1755	673	1	1	Neutrophil.1	Neutrophil.1
AGAATAGAGGAATCGC-1_nmr_1.1	nmr_1.1	1875	940	3	7	B-cell	B-cell
AGAATAGAGTACGACG-1_nmr_1.1	nmr_1.1	2866	1002	2	4	T-cell	Naive-T-cell
AGAATAGAGTTCGCAT-1_nmr_1.1	nmr_1.1	3361	1162	2	4	T-cell	Naive-T-cell
AGAATAGCAAGCCTAT-1_nmr_1.1	nmr_1.1	559	300	1	1	Neutrophil.1	Neutrophil.1
AGAATAGCAGGTCGTC-1_nmr_1.1	nmr_1.1	376	227	2	4	T-cell	Naive-T-cell
AGAATAGGTATAAACG-1_nmr_1.1	nmr_1.1	609	355	1	1	Neutrophil.1	Neutrophil.1
AGAATAGGTTGGTTTG-1_nmr_1.1	nmr_1.1	923	481	1	3	Neutrophil.1	Neutrophil.2
AGAATAGTCTGGCGTG-1_nmr_1.1	nmr_1.1	1476	595	3	7	B-cell	B-cell
AGACGTTAGGAGTCTG-1_nmr_1.1	nmr_1.1	898	504	1	1	Neutrophil.1	Neutrophil.1
AGACGTTAGGCTCTTA-1_nmr_1.1	nmr_1.1	18674	2355	5	9	Erythroid	Erythroid-cell.2
AGACGTTCAAACTGTC-1_nmr_1.1	nmr_1.1	1335	543	1	1	Neutrophil.1	Neutrophil.1
AGACGTTGTCTGATCA-1_nmr_1.1	nmr_1.1	1943	720	1	1	Neutrophil.1	Neutrophil.1
AGACGTTGTTGTCTTT-1_nmr_1.1	nmr_1.1	3846	1514	2	8	T-cell	CD8-T-cell
AGACGTTTCACATAGC-1_nmr_1.1	nmr_1.1	2150	1069	3	7	B-cell	B-cell
AGACGTTTCCGTAGGC-1_nmr_1.1	nmr_1.1	1212	602	2	4	T-cell	Naive-T-cell
AGAGCGACAATGGAAT-1_nmr_1.1	nmr_1.1	552	357	2	4	T-cell	Naive-T-cell
AGAGCGATCCGCTGTT-1_nmr_1.1	nmr_1.1	28748	3753	5	9	Erythroid	Erythroid-cell.2
AGAGCTTAGGCACATG-1_nmr_1.1	nmr_1.1	2071	760	1	1	Neutrophil.1	Neutrophil.1
AGAGCTTAGGGAAACA-1_nmr_1.1	nmr_1.1	1667	646	1	1	Neutrophil.1	Neutrophil.1
AGAGCTTAGTTAGGTA-1_nmr_1.1	nmr_1.1	3337	1238	4	5	Macrophage	Macrophage.1
AGAGCTTCAAGACACG-1_nmr_1.1	nmr_1.1	1355	566	1	1	Neutrophil.1	Neutrophil.1
AGAGCTTGTAGGCATG-1_nmr_1.1	nmr_1.1	658	304	1	1	Neutrophil.1	Neutrophil.1
AGAGCTTGTCAGCTAT-1_nmr_1.1	nmr_1.1	1870	722	1	1	Neutrophil.1	Neutrophil.1
AGAGCTTTCGAACGGA-1_nmr_1.1	nmr_1.1	8855	1446	5	9	Erythroid	Erythroid-cell.2
AGAGCTTTCGTGGGAA-1_nmr_1.1	nmr_1.1	3100	1232	2	4	T-cell	Naive-T-cell
AGAGTGGAGACTCGGA-1_nmr_1.1	nmr_1.1	364	258	6	11	Red-pulp-macrophage	Red-pulp-macrophage
AGAGTGGAGCCGTCGT-1_nmr_1.1	nmr_1.1	1908	675	1	1	Neutrophil.1	Neutrophil.1
AGAGTGGCACTACAGT-1_nmr_1.1	nmr_1.1	6884	1872	3	7	B-cell	B-cell
AGAGTGGTCGTCCGTT-1_nmr_1.1	nmr_1.1	2455	941	2	4	T-cell	Naive-T-cell
AGAGTGGTCTCGAGTA-1_nmr_1.1	nmr_1.1	902	459	1	1	Neutrophil.1	Neutrophil.1
AGATCTGCACAGCGTC-1_nmr_1.1	nmr_1.1	477	285	6	11	Red-pulp-macrophage	Red-pulp-macrophage
AGATCTGTCTAACTCT-1_nmr_1.1	nmr_1.1	1799	600	1	1	Neutrophil.1	Neutrophil.1
AGATTGCAGCTAACAA-1_nmr_1.1	nmr_1.1	1366	695	3	14	B-cell	Plasma-cell
AGATTGCAGTCCGGTC-1_nmr_1.1	nmr_1.1	3608	1425	3	7	B-cell	B-cell
AGATTGCCACATGGGA-1_nmr_1.1	nmr_1.1	2787	1214	3	7	B-cell	B-cell
AGATTGCCACTATCTT-1_nmr_1.1	nmr_1.1	2025	755	1	1	Neutrophil.1	Neutrophil.1
AGATTGCTCCGCAAGC-1_nmr_1.1	nmr_1.1	718	393	1	1	Neutrophil.1	Neutrophil.1
AGATTGCTCTAGCACA-1_nmr_1.1	nmr_1.1	29313	3416	5	9	Erythroid	Erythroid-cell.2
AGCAGCCAGCTTTGGT-1_nmr_1.1	nmr_1.1	4499	1397	2	4	T-cell	Naive-T-cell
AGCAGCCCAAAGGCGT-1_nmr_1.1	nmr_1.1	897	432	1	1	Neutrophil.1	Neutrophil.1
AGCAGCCCAAGTACCT-1_nmr_1.1	nmr_1.1	1083	523	6	11	Red-pulp-macrophage	Red-pulp-macrophage
AGCAGCCGTGCTCTTC-1_nmr_1.1	nmr_1.1	5348	1660	2	4	T-cell	Naive-T-cell
AGCAGCCTCGGCGCAT-1_nmr_1.1	nmr_1.1	1996	704	1	1	Neutrophil.1	Neutrophil.1
AGCAGCCTCTTGAGAC-1_nmr_1.1	nmr_1.1	2735	1057	6	11	Red-pulp-macrophage	Red-pulp-macrophage
AGCATACAGACTAAGT-1_nmr_1.1	nmr_1.1	2748	1075	2	4	T-cell	Naive-T-cell
AGCATACGTAAATGTG-1_nmr_1.1	nmr_1.1	1432	709	2	4	T-cell	Naive-T-cell
AGCATACGTCCGTTAA-1_nmr_1.1	nmr_1.1	2682	1217	2	4	T-cell	Naive-T-cell
AGCATACTCCTATTCA-1_nmr_1.1	nmr_1.1	935	447	6	11	Red-pulp-macrophage	Red-pulp-macrophage
AGCATACTCGAATGGG-1_nmr_1.1	nmr_1.1	1516	706	2	4	T-cell	Naive-T-cell
AGCCTAAAGGCAATTA-1_nmr_1.1	nmr_1.1	525	354	6	11	Red-pulp-macrophage	Red-pulp-macrophage
AGCCTAAGTAACGTTC-1_nmr_1.1	nmr_1.1	3541	1249	2	4	T-cell	Naive-T-cell
AGCCTAAGTTAAGACA-1_nmr_1.1	nmr_1.1	1202	536	1	1	Neutrophil.1	Neutrophil.1
AGCCTAAGTTCGGCAC-1_nmr_1.1	nmr_1.1	4590	487	5	2	Erythroid	Erythroid-cell.1
AGCGGTCCATTCCTCG-1_nmr_1.1	nmr_1.1	21867	2337	5	9	Erythroid	Erythroid-cell.2
AGCGGTCGTAAAGTCA-1_nmr_1.1	nmr_1.1	1268	704	2	4	T-cell	Naive-T-cell
AGCGGTCGTTAAAGTG-1_nmr_1.1	nmr_1.1	610	267	1	1	Neutrophil.1	Neutrophil.1
AGCGGTCTCAAACCAC-1_nmr_1.1	nmr_1.1	6920	2165	4	5	Macrophage	Macrophage.1
AGCGGTCTCAGCGATT-1_nmr_1.1	nmr_1.1	4893	1533	2	4	T-cell	Naive-T-cell
AGCGTATCAGGATTGG-1_nmr_1.1	nmr_1.1	11891	1727	8	16	Neutrophil.2	Ltf-high-neutrophil
AGCGTATCATCACGAT-1_nmr_1.1	nmr_1.1	3818	1491	2	4	T-cell	Naive-T-cell
AGCGTATTCCGCAGTG-1_nmr_1.1	nmr_1.1	2299	994	2	4	T-cell	Naive-T-cell
AGCGTCGAGAGGGCTT-1_nmr_1.1	nmr_1.1	1594	732	2	4	T-cell	Naive-T-cell
AGCGTCGAGAGGTACC-1_nmr_1.1	nmr_1.1	1620	538	1	1	Neutrophil.1	Neutrophil.1
AGCGTCGCAGCCAATT-1_nmr_1.1	nmr_1.1	1621	808	3	7	B-cell	B-cell
AGCGTCGCATGCTAGT-1_nmr_1.1	nmr_1.1	2838	859	1	3	Neutrophil.1	Neutrophil.2
AGCGTCGCATTACGAC-1_nmr_1.1	nmr_1.1	2031	712	1	1	Neutrophil.1	Neutrophil.1
AGCGTCGGTCACACGC-1_nmr_1.1	nmr_1.1	11813	426	5	2	Erythroid	Erythroid-cell.1
AGCGTCGGTCCGTCAG-1_nmr_1.1	nmr_1.1	23983	2474	5	9	Erythroid	Erythroid-cell.2
AGCGTCGTCATCGATG-1_nmr_1.1	nmr_1.1	1548	633	1	1	Neutrophil.1	Neutrophil.1
AGCTCCTAGATACACA-1_nmr_1.1	nmr_1.1	3101	1160	2	4	T-cell	Naive-T-cell
AGCTCCTAGGACAGCT-1_nmr_1.1	nmr_1.1	1605	610	1	1	Neutrophil.1	Neutrophil.1
AGCTCCTAGTAGCGGT-1_nmr_1.1	nmr_1.1	1597	596	1	1	Neutrophil.1	Neutrophil.1
AGCTCCTAGTGTACCT-1_nmr_1.1	nmr_1.1	2632	1068	2	4	T-cell	Naive-T-cell
AGCTCCTCAAGTACCT-1_nmr_1.1	nmr_1.1	21928	2504	8	16	Neutrophil.2	Ltf-high-neutrophil
AGCTCCTCAGGGAGAG-1_nmr_1.1	nmr_1.1	1159	432	1	1	Neutrophil.1	Neutrophil.1
AGCTCCTGTATAGGGC-1_nmr_1.1	nmr_1.1	2548	1104	2	4	T-cell	Naive-T-cell
AGCTCCTTCCAGTAGT-1_nmr_1.1	nmr_1.1	2208	1072	3	7	B-cell	B-cell
AGCTCCTTCCAGTATG-1_nmr_1.1	nmr_1.1	2300	980	2	4	T-cell	Naive-T-cell
AGCTCTCAGCCCAATT-1_nmr_1.1	nmr_1.1	1492	524	1	1	Neutrophil.1	Neutrophil.1
AGCTCTCAGTATTGGA-1_nmr_1.1	nmr_1.1	2223	956	2	4	T-cell	Naive-T-cell
AGCTCTCAGTCAATAG-1_nmr_1.1	nmr_1.1	2014	694	1	1	Neutrophil.1	Neutrophil.1
AGCTCTCAGTGAACAT-1_nmr_1.1	nmr_1.1	429	271	6	11	Red-pulp-macrophage	Red-pulp-macrophage
AGCTCTCGTGCCTGCA-1_nmr_1.1	nmr_1.1	7518	2300	4	15	Macrophage	Macrophage.2
AGCTCTCGTGTGAATA-1_nmr_1.1	nmr_1.1	1984	704	1	1	Neutrophil.1	Neutrophil.1
AGCTCTCTCAACACAC-1_nmr_1.1	nmr_1.1	3841	1449	7	18	Dendritic-cell	Timeless-high-dendritic-cell
AGCTCTCTCTCTTGAT-1_nmr_1.1	nmr_1.1	4711	1548	2	4	T-cell	Naive-T-cell
AGCTTGAAGCTTATCG-1_nmr_1.1	nmr_1.1	20775	3774	3	14	B-cell	Plasma-cell
AGCTTGAGTACGACCC-1_nmr_1.1	nmr_1.1	1688	791	2	4	T-cell	Naive-T-cell
AGCTTGAGTCCGAATT-1_nmr_1.1	nmr_1.1	10016	2427	4	5	Macrophage	Macrophage.1
AGCTTGAGTTCACGGC-1_nmr_1.1	nmr_1.1	8488	2504	7	18	Dendritic-cell	Timeless-high-dendritic-cell
AGCTTGATCCGAATGT-1_nmr_1.1	nmr_1.1	1835	867	3	7	B-cell	B-cell
AGCTTGATCTAGAGTC-1_nmr_1.1	nmr_1.1	1130	757	4	5	Macrophage	Macrophage.1
AGCTTGATCTGACCTC-1_nmr_1.1	nmr_1.1	1570	669	1	1	Neutrophil.1	Neutrophil.1
AGGCCACAGATCACGG-1_nmr_1.1	nmr_1.1	509	282	2	4	T-cell	Naive-T-cell
AGGCCACAGTTACCCA-1_nmr_1.1	nmr_1.1	1190	465	1	1	Neutrophil.1	Neutrophil.1
AGGCCACTCTTGCCGT-1_nmr_1.1	nmr_1.1	883	574	2	4	T-cell	Naive-T-cell
AGGCCGTAGAAGGTGA-1_nmr_1.1	nmr_1.1	2272	835	1	1	Neutrophil.1	Neutrophil.1
AGGCCGTAGCGATAGC-1_nmr_1.1	nmr_1.1	1650	680	1	1	Neutrophil.1	Neutrophil.1
AGGCCGTCAATGAATG-1_nmr_1.1	nmr_1.1	1335	575	5	10	Erythroid	Erythroid-cell.3
AGGCCGTCACGAGGTA-1_nmr_1.1	nmr_1.1	473	244	1	1	Neutrophil.1	Neutrophil.1
AGGCCGTCAGGGAGAG-1_nmr_1.1	nmr_1.1	1444	555	1	1	Neutrophil.1	Neutrophil.1
AGGCCGTCATTGGCGC-1_nmr_1.1	nmr_1.1	2174	1096	2	8	T-cell	CD8-T-cell
AGGCCGTGTCGAGTTT-1_nmr_1.1	nmr_1.1	3101	1243	3	7	B-cell	B-cell
AGGCCGTGTTATCACG-1_nmr_1.1	nmr_1.1	20464	2911	5	9	Erythroid	Erythroid-cell.2
AGGCCGTGTTGATTGC-1_nmr_1.1	nmr_1.1	2007	736	2	4	T-cell	Naive-T-cell
AGGCCGTGTTGTACAC-1_nmr_1.1	nmr_1.1	1617	697	1	1	Neutrophil.1	Neutrophil.1
AGGCCGTTCCCACTTG-1_nmr_1.1	nmr_1.1	2008	734	1	1	Neutrophil.1	Neutrophil.1
AGGCCGTTCGGCTACG-1_nmr_1.1	nmr_1.1	2725	825	1	1	Neutrophil.1	Neutrophil.1
AGGGAGTAGGCTAGGT-1_nmr_1.1	nmr_1.1	3706	1194	2	4	T-cell	Naive-T-cell
AGGGAGTCATCACAAC-1_nmr_1.1	nmr_1.1	894	469	6	11	Red-pulp-macrophage	Red-pulp-macrophage
AGGGAGTCATGCTAGT-1_nmr_1.1	nmr_1.1	391	255	6	11	Red-pulp-macrophage	Red-pulp-macrophage
AGGGAGTGTACTCGCG-1_nmr_1.1	nmr_1.1	1456	654	1	1	Neutrophil.1	Neutrophil.1
AGGGAGTGTAGGGTAC-1_nmr_1.1	nmr_1.1	1492	601	1	1	Neutrophil.1	Neutrophil.1
AGGGAGTTCAAACAAG-1_nmr_1.1	nmr_1.1	9421	2332	4	5	Macrophage	Macrophage.1
AGGGAGTTCATGTCTT-1_nmr_1.1	nmr_1.1	706	357	1	1	Neutrophil.1	Neutrophil.1
AGGGATGAGACTGTAA-1_nmr_1.1	nmr_1.1	12560	1932	8	16	Neutrophil.2	Ltf-high-neutrophil
AGGGATGGTCTAAAGA-1_nmr_1.1	nmr_1.1	983	514	6	11	Red-pulp-macrophage	Red-pulp-macrophage
AGGGATGGTTTGGCGC-1_nmr_1.1	nmr_1.1	5570	974	5	9	Erythroid	Erythroid-cell.2
AGGGTGAAGCATCATC-1_nmr_1.1	nmr_1.1	10409	2419	4	5	Macrophage	Macrophage.1
AGGGTGAAGGCAGTCA-1_nmr_1.1	nmr_1.1	361	299	2	4	T-cell	Naive-T-cell
AGGGTGAAGTCGTTTG-1_nmr_1.1	nmr_1.1	1657	684	1	1	Neutrophil.1	Neutrophil.1
AGGGTGATCGAATGGG-1_nmr_1.1	nmr_1.1	549	356	6	11	Red-pulp-macrophage	Red-pulp-macrophage
AGGGTGATCTAACTGG-1_nmr_1.1	nmr_1.1	1074	467	1	1	Neutrophil.1	Neutrophil.1
AGGGTGATCTGTTTGT-1_nmr_1.1	nmr_1.1	603	294	1	1	Neutrophil.1	Neutrophil.1
AGGTCATAGAGGTTAT-1_nmr_1.1	nmr_1.1	598	355	6	11	Red-pulp-macrophage	Red-pulp-macrophage
AGGTCATAGAGTGAGA-1_nmr_1.1	nmr_1.1	2098	658	1	1	Neutrophil.1	Neutrophil.1
AGGTCATCAGAAGCAC-1_nmr_1.1	nmr_1.1	776	374	1	1	Neutrophil.1	Neutrophil.1
AGGTCATGTTACGCGC-1_nmr_1.1	nmr_1.1	2727	1062	2	4	T-cell	Naive-T-cell
AGGTCATTCATGCAAC-1_nmr_1.1	nmr_1.1	917	402	3	7	B-cell	B-cell
AGGTCATTCGGATGGA-1_nmr_1.1	nmr_1.1	3469	731	8	16	Neutrophil.2	Ltf-high-neutrophil
AGGTCATTCTTGGGTA-1_nmr_1.1	nmr_1.1	1246	660	2	4	T-cell	Naive-T-cell
AGGTCCGAGTGACATA-1_nmr_1.1	nmr_1.1	30166	3252	5	9	Erythroid	Erythroid-cell.2
AGGTCCGGTGAGTGAC-1_nmr_1.1	nmr_1.1	434	218	3	14	B-cell	Plasma-cell
AGGTCCGGTGCAGACA-1_nmr_1.1	nmr_1.1	911	338	5	10	Erythroid	Erythroid-cell.3
AGGTCCGTCGTCGTTC-1_nmr_1.1	nmr_1.1	1676	774	2	4	T-cell	Naive-T-cell
AGTAGTCAGGACCACA-1_nmr_1.1	nmr_1.1	18155	2379	8	16	Neutrophil.2	Ltf-high-neutrophil
AGTAGTCAGTACGTTC-1_nmr_1.1	nmr_1.1	2182	1046	3	7	B-cell	B-cell
AGTAGTCTCCTATTCA-1_nmr_1.1	nmr_1.1	3279	1383	7	18	Dendritic-cell	Timeless-high-dendritic-cell
AGTAGTCTCGCCGTGA-1_nmr_1.1	nmr_1.1	2580	801	1	1	Neutrophil.1	Neutrophil.1
AGTAGTCTCGTAGGAG-1_nmr_1.1	nmr_1.1	1547	611	1	1	Neutrophil.1	Neutrophil.1
AGTCTTTAGAACTGTA-1_nmr_1.1	nmr_1.1	14812	1356	5	2	Erythroid	Erythroid-cell.1
AGTCTTTAGACTGTAA-1_nmr_1.1	nmr_1.1	6086	1886	3	7	B-cell	B-cell
AGTCTTTAGCCTATGT-1_nmr_1.1	nmr_1.1	518	280	1	1	Neutrophil.1	Neutrophil.1
AGTCTTTAGGAGTTGC-1_nmr_1.1	nmr_1.1	24654	2838	5	9	Erythroid	Erythroid-cell.2
AGTCTTTAGGCTATCT-1_nmr_1.1	nmr_1.1	1861	702	1	1	Neutrophil.1	Neutrophil.1
AGTCTTTCAAAGGAAG-1_nmr_1.1	nmr_1.1	2437	711	1	1	Neutrophil.1	Neutrophil.1
AGTCTTTGTGTCCTCT-1_nmr_1.1	nmr_1.1	1519	624	1	1	Neutrophil.1	Neutrophil.1
AGTGAGGAGACCCACC-1_nmr_1.1	nmr_1.1	332	226	6	11	Red-pulp-macrophage	Red-pulp-macrophage
AGTGAGGAGCGTTCCG-1_nmr_1.1	nmr_1.1	2194	802	1	1	Neutrophil.1	Neutrophil.1
AGTGAGGGTAGCAAAT-1_nmr_1.1	nmr_1.1	4492	1664	2	4	T-cell	Naive-T-cell
AGTGAGGGTAGCGTCC-1_nmr_1.1	nmr_1.1	412	243	1	1	Neutrophil.1	Neutrophil.1
AGTGAGGGTGTTCGAT-1_nmr_1.1	nmr_1.1	2056	830	2	4	T-cell	Naive-T-cell
AGTGGGAAGTCCGTAT-1_nmr_1.1	nmr_1.1	3947	1448	2	4	T-cell	Naive-T-cell
AGTGGGAGTAAGGGCT-1_nmr_1.1	nmr_1.1	1359	529	1	1	Neutrophil.1	Neutrophil.1
AGTGGGATCGAGCCCA-1_nmr_1.1	nmr_1.1	1031	478	1	6	Neutrophil.1	Neutrophil.3
AGTGGGATCTATGTGG-1_nmr_1.1	nmr_1.1	1305	575	1	1	Neutrophil.1	Neutrophil.1
AGTGGGATCTTCGAGA-1_nmr_1.1	nmr_1.1	1707	658	1	1	Neutrophil.1	Neutrophil.1
AGTGTCAAGCAATATG-1_nmr_1.1	nmr_1.1	532	308	6	11	Red-pulp-macrophage	Red-pulp-macrophage
AGTGTCAAGGATGGAA-1_nmr_1.1	nmr_1.1	1086	475	1	1	Neutrophil.1	Neutrophil.1
AGTGTCAAGTACACCT-1_nmr_1.1	nmr_1.1	627	321	1	3	Neutrophil.1	Neutrophil.2
AGTGTCACAAAGGTGC-1_nmr_1.1	nmr_1.1	6784	446	5	2	Erythroid	Erythroid-cell.1
AGTTGGTAGCCAGAAC-1_nmr_1.1	nmr_1.1	9070	2221	4	5	Macrophage	Macrophage.1
AGTTGGTGTCAACTGT-1_nmr_1.1	nmr_1.1	2801	1105	2	4	T-cell	Naive-T-cell
AGTTGGTGTTACGACT-1_nmr_1.1	nmr_1.1	1724	560	1	1	Neutrophil.1	Neutrophil.1
AGTTGGTTCATGTCCC-1_nmr_1.1	nmr_1.1	1171	619	1	1	Neutrophil.1	Neutrophil.1
AGTTGGTTCCATGAGT-1_nmr_1.1	nmr_1.1	4077	893	5	9	Erythroid	Erythroid-cell.2
ATAACGCAGCAAATCA-1_nmr_1.1	nmr_1.1	1617	691	1	1	Neutrophil.1	Neutrophil.1
ATAACGCGTCTTGCGG-1_nmr_1.1	nmr_1.1	9179	1492	5	9	Erythroid	Erythroid-cell.2
ATAACGCGTTAGGGTG-1_nmr_1.1	nmr_1.1	1605	739	4	5	Macrophage	Macrophage.1
ATAACGCTCGTCGTTC-1_nmr_1.1	nmr_1.1	16065	2042	8	16	Neutrophil.2	Ltf-high-neutrophil
ATAAGAGAGAGATGAG-1_nmr_1.1	nmr_1.1	3147	989	2	4	T-cell	Naive-T-cell
ATAAGAGAGCGTCTAT-1_nmr_1.1	nmr_1.1	25710	2894	5	9	Erythroid	Erythroid-cell.2
ATAAGAGAGGATATAC-1_nmr_1.1	nmr_1.1	1163	481	1	1	Neutrophil.1	Neutrophil.1
ATAAGAGCAGAGTGTG-1_nmr_1.1	nmr_1.1	614	329	1	1	Neutrophil.1	Neutrophil.1
ATAAGAGCAGTATCTG-1_nmr_1.1	nmr_1.1	507	315	6	11	Red-pulp-macrophage	Red-pulp-macrophage
ATAAGAGGTACCGCTG-1_nmr_1.1	nmr_1.1	1333	549	1	1	Neutrophil.1	Neutrophil.1
ATAAGAGGTCGCTTTC-1_nmr_1.1	nmr_1.1	1850	725	1	3	Neutrophil.1	Neutrophil.2
ATAAGAGGTGGCTCCA-1_nmr_1.1	nmr_1.1	322	230	6	11	Red-pulp-macrophage	Red-pulp-macrophage
ATAAGAGTCAACGGGA-1_nmr_1.1	nmr_1.1	1412	647	1	1	Neutrophil.1	Neutrophil.1
ATAAGAGTCATGCATG-1_nmr_1.1	nmr_1.1	1956	669	1	1	Neutrophil.1	Neutrophil.1
ATAAGAGTCTGAGGGA-1_nmr_1.1	nmr_1.1	2161	943	1	1	Neutrophil.1	Neutrophil.1
ATAGACCAGTTACGGG-1_nmr_1.1	nmr_1.1	540	316	1	1	Neutrophil.1	Neutrophil.1
ATAGACCCAGCCAATT-1_nmr_1.1	nmr_1.1	1422	547	1	1	Neutrophil.1	Neutrophil.1
ATAGACCGTCGAACAG-1_nmr_1.1	nmr_1.1	1526	616	1	1	Neutrophil.1	Neutrophil.1
ATAGACCTCCCAGGTG-1_nmr_1.1	nmr_1.1	2457	897	1	1	Neutrophil.1	Neutrophil.1
ATCACGAAGGTAGCTG-1_nmr_1.1	nmr_1.1	575	301	1	1	Neutrophil.1	Neutrophil.1
ATCACGACATGTTCCC-1_nmr_1.1	nmr_1.1	1808	755	1	1	Neutrophil.1	Neutrophil.1
ATCACGACATTAGGCT-1_nmr_1.1	nmr_1.1	4047	1349	1	1	Neutrophil.1	Neutrophil.1
ATCACGAGTAAAGGAG-1_nmr_1.1	nmr_1.1	851	528	3	7	B-cell	B-cell
ATCACGAGTAGCCTAT-1_nmr_1.1	nmr_1.1	1073	532	6	11	Red-pulp-macrophage	Red-pulp-macrophage
ATCACGAGTCTAGAGG-1_nmr_1.1	nmr_1.1	1679	598	1	1	Neutrophil.1	Neutrophil.1
ATCACGATCAGGTAAA-1_nmr_1.1	nmr_1.1	409	279	6	11	Red-pulp-macrophage	Red-pulp-macrophage
ATCACGATCCGCATCT-1_nmr_1.1	nmr_1.1	10049	2928	7	18	Dendritic-cell	Timeless-high-dendritic-cell
ATCACGATCCTCCTAG-1_nmr_1.1	nmr_1.1	1383	606	1	1	Neutrophil.1	Neutrophil.1
ATCATCTAGACACTAA-1_nmr_1.1	nmr_1.1	15088	3359	4	13	Macrophage	Unassigned.1
ATCATCTAGGAGCGTT-1_nmr_1.1	nmr_1.1	1757	778	2	4	T-cell	Naive-T-cell
ATCATCTCACTAGTAC-1_nmr_1.1	nmr_1.1	1479	618	1	1	Neutrophil.1	Neutrophil.1
ATCATCTGTACTCGCG-1_nmr_1.1	nmr_1.1	9689	609	5	2	Erythroid	Erythroid-cell.1
ATCATCTTCGCAGGCT-1_nmr_1.1	nmr_1.1	363	237	6	11	Red-pulp-macrophage	Red-pulp-macrophage
ATCATGGCAGAGCCAA-1_nmr_1.1	nmr_1.1	2366	999	2	4	T-cell	Naive-T-cell
ATCATGGGTAAAGGAG-1_nmr_1.1	nmr_1.1	21877	2770	5	9	Erythroid	Erythroid-cell.2
ATCATGGGTAGGAGTC-1_nmr_1.1	nmr_1.1	2073	908	3	7	B-cell	B-cell
ATCATGGGTTACGTCA-1_nmr_1.1	nmr_1.1	2224	959	2	4	T-cell	Naive-T-cell
ATCATGGTCTGGTTCC-1_nmr_1.1	nmr_1.1	2044	879	2	4	T-cell	Naive-T-cell
ATCCACCAGGCATGTG-1_nmr_1.1	nmr_1.1	1246	528	1	6	Neutrophil.1	Neutrophil.3
ATCCACCGTAATCGTC-1_nmr_1.1	nmr_1.1	15244	1735	5	9	Erythroid	Erythroid-cell.2
ATCCACCTCGGCTTGG-1_nmr_1.1	nmr_1.1	1091	581	2	4	T-cell	Naive-T-cell
ATCCACCTCTTGTCAT-1_nmr_1.1	nmr_1.1	342	216	5	10	Erythroid	Erythroid-cell.3
ATCCGAAAGACAGGCT-1_nmr_1.1	nmr_1.1	2528	952	1	1	Neutrophil.1	Neutrophil.1
ATCCGAACAACTGGCC-1_nmr_1.1	nmr_1.1	3287	1379	3	7	B-cell	B-cell
ATCCGAACAAGCGATG-1_nmr_1.1	nmr_1.1	2784	1160	3	7	B-cell	B-cell
ATCCGAACACTTGGAT-1_nmr_1.1	nmr_1.1	3287	1226	2	4	T-cell	Naive-T-cell
ATCCGAACATTATCTC-1_nmr_1.1	nmr_1.1	1504	649	1	1	Neutrophil.1	Neutrophil.1
ATCCGAAGTAAGGGCT-1_nmr_1.1	nmr_1.1	8814	2185	4	5	Macrophage	Macrophage.1
ATCCGAAGTGAGTATA-1_nmr_1.1	nmr_1.1	3038	1153	3	7	B-cell	B-cell
ATCCGAATCTTAGAGC-1_nmr_1.1	nmr_1.1	3424	1390	2	4	T-cell	Naive-T-cell
ATCGAGTGTAGAAGGA-1_nmr_1.1	nmr_1.1	3709	1256	3	7	B-cell	B-cell
ATCGAGTTCCTGTACC-1_nmr_1.1	nmr_1.1	6247	540	5	2	Erythroid	Erythroid-cell.1
ATCGAGTTCTCCGGTT-1_nmr_1.1	nmr_1.1	1312	570	1	1	Neutrophil.1	Neutrophil.1
ATCTACTCAATAGCAA-1_nmr_1.1	nmr_1.1	1300	538	1	1	Neutrophil.1	Neutrophil.1
ATCTACTCATTGAGCT-1_nmr_1.1	nmr_1.1	691	346	3	7	B-cell	B-cell
ATCTACTGTGGTAACG-1_nmr_1.1	nmr_1.1	3361	1289	2	4	T-cell	Naive-T-cell
ATCTACTGTGTCAATC-1_nmr_1.1	nmr_1.1	22836	2672	5	9	Erythroid	Erythroid-cell.2
ATCTACTGTTACGGAG-1_nmr_1.1	nmr_1.1	1185	544	1	1	Neutrophil.1	Neutrophil.1
ATCTACTTCTAAGCCA-1_nmr_1.1	nmr_1.1	1504	713	1	1	Neutrophil.1	Neutrophil.1
ATCTGCCAGACGCACA-1_nmr_1.1	nmr_1.1	1352	558	1	1	Neutrophil.1	Neutrophil.1
ATCTGCCAGATGTGGC-1_nmr_1.1	nmr_1.1	1281	631	2	4	T-cell	Naive-T-cell
ATCTGCCAGTCTTGCA-1_nmr_1.1	nmr_1.1	806	424	1	1	Neutrophil.1	Neutrophil.1
ATCTGCCGTCGACTAT-1_nmr_1.1	nmr_1.1	1769	712	1	1	Neutrophil.1	Neutrophil.1
ATCTGCCTCGATCCCT-1_nmr_1.1	nmr_1.1	9788	2907	4	13	Macrophage	Unassigned.1
ATGAGGGAGGAATTAC-1_nmr_1.1	nmr_1.1	2697	1036	2	4	T-cell	Naive-T-cell
ATGAGGGCAGAGCCAA-1_nmr_1.1	nmr_1.1	1689	802	3	7	B-cell	B-cell
ATGAGGGCATAGACTC-1_nmr_1.1	nmr_1.1	1777	555	1	1	Neutrophil.1	Neutrophil.1
ATGAGGGGTTCGCGAC-1_nmr_1.1	nmr_1.1	7614	2189	2	8	T-cell	CD8-T-cell
ATGAGGGTCAGTACGT-1_nmr_1.1	nmr_1.1	357	321	2	4	T-cell	Naive-T-cell
ATGAGGGTCGAGCCCA-1_nmr_1.1	nmr_1.1	1541	606	1	1	Neutrophil.1	Neutrophil.1
ATGAGGGTCGTACCGG-1_nmr_1.1	nmr_1.1	9467	626	5	2	Erythroid	Erythroid-cell.1
ATGAGGGTCTCGAGTA-1_nmr_1.1	nmr_1.1	461	376	2	4	T-cell	Naive-T-cell
ATGCGATAGACAGGCT-1_nmr_1.1	nmr_1.1	1767	692	1	1	Neutrophil.1	Neutrophil.1
ATGCGATAGGATTCGG-1_nmr_1.1	nmr_1.1	1624	809	2	4	T-cell	Naive-T-cell
ATGCGATGTACCGTTA-1_nmr_1.1	nmr_1.1	3456	1430	3	7	B-cell	B-cell
ATGCGATGTAGCTAAA-1_nmr_1.1	nmr_1.1	421	284	2	4	T-cell	Naive-T-cell
ATGCGATGTATCAGTC-1_nmr_1.1	nmr_1.1	2216	835	2	4	T-cell	Naive-T-cell
ATGCGATGTCTAGTCA-1_nmr_1.1	nmr_1.1	10613	1493	5	9	Erythroid	Erythroid-cell.2
ATGCGATGTGTGGTTT-1_nmr_1.1	nmr_1.1	2333	1002	2	4	T-cell	Naive-T-cell
ATGCGATTCGACCAGC-1_nmr_1.1	nmr_1.1	22410	3026	5	9	Erythroid	Erythroid-cell.2
ATGGGAGAGTCAATAG-1_nmr_1.1	nmr_1.1	1450	625	1	1	Neutrophil.1	Neutrophil.1
ATGGGAGCAAACCCAT-1_nmr_1.1	nmr_1.1	1873	750	1	1	Neutrophil.1	Neutrophil.1
ATGGGAGCAGATGGCA-1_nmr_1.1	nmr_1.1	17067	3596	2	4	T-cell	Naive-T-cell
ATGGGAGGTACATGTC-1_nmr_1.1	nmr_1.1	416	228	6	11	Red-pulp-macrophage	Red-pulp-macrophage
ATGGGAGTCACCGTAA-1_nmr_1.1	nmr_1.1	1975	704	1	6	Neutrophil.1	Neutrophil.3
ATGGGAGTCTGTCTCG-1_nmr_1.1	nmr_1.1	7636	1085	5	9	Erythroid	Erythroid-cell.2
ATGGGAGTCTTGTATC-1_nmr_1.1	nmr_1.1	401	248	6	11	Red-pulp-macrophage	Red-pulp-macrophage
ATGTGTGAGAAAGTGG-1_nmr_1.1	nmr_1.1	2457	1045	3	7	B-cell	B-cell
ATGTGTGAGAGGTTGC-1_nmr_1.1	nmr_1.1	805	571	2	4	T-cell	Naive-T-cell
ATGTGTGAGGGTGTGT-1_nmr_1.1	nmr_1.1	7898	1456	5	9	Erythroid	Erythroid-cell.2
ATGTGTGAGTCTCCTC-1_nmr_1.1	nmr_1.1	3453	1087	1	1	Neutrophil.1	Neutrophil.1
ATGTGTGCAGACACTT-1_nmr_1.1	nmr_1.1	6155	674	5	2	Erythroid	Erythroid-cell.1
ATGTGTGTCACTGGGC-1_nmr_1.1	nmr_1.1	4928	1459	2	4	T-cell	Naive-T-cell
ATGTGTGTCCACTCCA-1_nmr_1.1	nmr_1.1	3331	1245	2	4	T-cell	Naive-T-cell
ATTACTCAGCAGGCTA-1_nmr_1.1	nmr_1.1	2502	1020	2	4	T-cell	Naive-T-cell
ATTACTCAGCGAAGGG-1_nmr_1.1	nmr_1.1	753	350	1	1	Neutrophil.1	Neutrophil.1
ATTACTCCACACCGAC-1_nmr_1.1	nmr_1.1	5445	1511	5	10	Erythroid	Erythroid-cell.3
ATTACTCCAGTTAACC-1_nmr_1.1	nmr_1.1	1552	798	2	4	T-cell	Naive-T-cell
ATTACTCGTTGCCTCT-1_nmr_1.1	nmr_1.1	2145	910	2	4	T-cell	Naive-T-cell
ATTACTCTCGTACGGC-1_nmr_1.1	nmr_1.1	1822	723	1	1	Neutrophil.1	Neutrophil.1
ATTATCCAGGTGACCA-1_nmr_1.1	nmr_1.1	1865	753	1	1	Neutrophil.1	Neutrophil.1
ATTATCCCACCGAATT-1_nmr_1.1	nmr_1.1	2564	1100	2	4	T-cell	Naive-T-cell
ATTATCCCATACTACG-1_nmr_1.1	nmr_1.1	1989	907	3	7	B-cell	B-cell
ATTATCCGTTGACGTT-1_nmr_1.1	nmr_1.1	1259	691	2	4	T-cell	Naive-T-cell
ATTATCCTCGGCGGTT-1_nmr_1.1	nmr_1.1	344	227	2	4	T-cell	Naive-T-cell
ATTATCCTCTACGAGT-1_nmr_1.1	nmr_1.1	2045	875	2	4	T-cell	Naive-T-cell
ATTCTACAGATCCCGC-1_nmr_1.1	nmr_1.1	1739	698	1	1	Neutrophil.1	Neutrophil.1
ATTCTACAGATGTGGC-1_nmr_1.1	nmr_1.1	2284	1097	3	7	B-cell	B-cell
ATTCTACAGCGCTTAT-1_nmr_1.1	nmr_1.1	512	250	5	2	Erythroid	Erythroid-cell.1
ATTCTACCAATGAATG-1_nmr_1.1	nmr_1.1	4018	409	5	2	Erythroid	Erythroid-cell.1
ATTCTACGTCCGCTGA-1_nmr_1.1	nmr_1.1	2151	923	2	4	T-cell	Naive-T-cell
ATTCTACTCACGCATA-1_nmr_1.1	nmr_1.1	375	226	6	11	Red-pulp-macrophage	Red-pulp-macrophage
ATTGGACAGCACACAG-1_nmr_1.1	nmr_1.1	1954	767	1	1	Neutrophil.1	Neutrophil.1
ATTGGACAGTGATCGG-1_nmr_1.1	nmr_1.1	9007	1011	5	9	Erythroid	Erythroid-cell.2
ATTGGACCAATAGCAA-1_nmr_1.1	nmr_1.1	1446	558	1	1	Neutrophil.1	Neutrophil.1
ATTGGACGTCCTCTTG-1_nmr_1.1	nmr_1.1	991	479	1	3	Neutrophil.1	Neutrophil.2
ATTGGACGTCTAGTGT-1_nmr_1.1	nmr_1.1	2157	887	3	7	B-cell	B-cell
ATTGGACGTGGAAAGA-1_nmr_1.1	nmr_1.1	3715	1399	9	12	Mast-cell	Mast-cell
ATTGGTGAGGGAGTAA-1_nmr_1.1	nmr_1.1	8692	2571	4	15	Macrophage	Macrophage.2
ATTGGTGCACAGCCCA-1_nmr_1.1	nmr_1.1	1360	646	1	1	Neutrophil.1	Neutrophil.1
ATTGGTGCATCCCATC-1_nmr_1.1	nmr_1.1	624	360	6	11	Red-pulp-macrophage	Red-pulp-macrophage
ATTGGTGGTAGCTGCC-1_nmr_1.1	nmr_1.1	1857	680	1	1	Neutrophil.1	Neutrophil.1
ATTGGTGGTCCATGAT-1_nmr_1.1	nmr_1.1	8450	1608	8	16	Neutrophil.2	Ltf-high-neutrophil
ATTGGTGTCAAGATCC-1_nmr_1.1	nmr_1.1	19744	2160	5	9	Erythroid	Erythroid-cell.2
ATTGGTGTCATCTGTT-1_nmr_1.1	nmr_1.1	4430	715	5	9	Erythroid	Erythroid-cell.2
ATTGGTGTCGAGGTAG-1_nmr_1.1	nmr_1.1	311	225	6	11	Red-pulp-macrophage	Red-pulp-macrophage
ATTTCTGAGTCCAGGA-1_nmr_1.1	nmr_1.1	1633	596	1	1	Neutrophil.1	Neutrophil.1
ATTTCTGCACGGCCAT-1_nmr_1.1	nmr_1.1	1488	676	5	10	Erythroid	Erythroid-cell.3
ATTTCTGCATCTGGTA-1_nmr_1.1	nmr_1.1	5000	1572	2	4	T-cell	Naive-T-cell
ATTTCTGCATGTTGAC-1_nmr_1.1	nmr_1.1	1631	683	1	1	Neutrophil.1	Neutrophil.1
ATTTCTGTCAGCTTAG-1_nmr_1.1	nmr_1.1	1313	607	1	1	Neutrophil.1	Neutrophil.1
ATTTCTGTCCAAATGC-1_nmr_1.1	nmr_1.1	1769	707	1	1	Neutrophil.1	Neutrophil.1
ATTTCTGTCGCCATAA-1_nmr_1.1	nmr_1.1	3265	1254	3	7	B-cell	B-cell
ATTTCTGTCTCGATGA-1_nmr_1.1	nmr_1.1	1056	560	1	1	Neutrophil.1	Neutrophil.1
ATTTCTGTCTCTGAGA-1_nmr_1.1	nmr_1.1	2285	778	1	1	Neutrophil.1	Neutrophil.1
CAACCAAAGCTCCTCT-1_nmr_1.1	nmr_1.1	714	439	9	12	Mast-cell	Mast-cell
CAACCAACACGAAGCA-1_nmr_1.1	nmr_1.1	3182	1138	2	4	T-cell	Naive-T-cell
CAACCAATCCTAGGGC-1_nmr_1.1	nmr_1.1	3317	1283	2	4	T-cell	Naive-T-cell
CAACCTCAGAACTGTA-1_nmr_1.1	nmr_1.1	2056	1000	2	4	T-cell	Naive-T-cell
CAACCTCAGCTCCTTC-1_nmr_1.1	nmr_1.1	3023	1205	2	4	T-cell	Naive-T-cell
CAACCTCAGTGGAGTC-1_nmr_1.1	nmr_1.1	1654	732	1	1	Neutrophil.1	Neutrophil.1
CAACCTCAGTGGTAAT-1_nmr_1.1	nmr_1.1	4038	1363	4	5	Macrophage	Macrophage.1
CAACCTCAGTGTACCT-1_nmr_1.1	nmr_1.1	389	269	6	11	Red-pulp-macrophage	Red-pulp-macrophage
CAACCTCCAATTGCTG-1_nmr_1.1	nmr_1.1	960	486	1	1	Neutrophil.1	Neutrophil.1
CAACCTCGTAGCCTAT-1_nmr_1.1	nmr_1.1	25064	2624	5	9	Erythroid	Erythroid-cell.2
CAACCTCGTCCTCTTG-1_nmr_1.1	nmr_1.1	4645	1477	4	5	Macrophage	Macrophage.1
CAACCTCGTCTAGAGG-1_nmr_1.1	nmr_1.1	452	261	6	11	Red-pulp-macrophage	Red-pulp-macrophage
CAACCTCTCCCGGATG-1_nmr_1.1	nmr_1.1	2700	1080	2	4	T-cell	Naive-T-cell
CAACCTCTCGGAGCAA-1_nmr_1.1	nmr_1.1	1316	553	1	1	Neutrophil.1	Neutrophil.1
CAACTAGAGATGAGAG-1_nmr_1.1	nmr_1.1	2470	970	2	4	T-cell	Naive-T-cell
CAACTAGAGCGTAGTG-1_nmr_1.1	nmr_1.1	1784	620	1	1	Neutrophil.1	Neutrophil.1
CAACTAGCACATGGGA-1_nmr_1.1	nmr_1.1	4731	1444	2	4	T-cell	Naive-T-cell
CAACTAGGTAGCGCAA-1_nmr_1.1	nmr_1.1	1434	542	1	1	Neutrophil.1	Neutrophil.1
CAACTAGGTCTAAAGA-1_nmr_1.1	nmr_1.1	1582	583	1	1	Neutrophil.1	Neutrophil.1
CAACTAGGTGCTTCTC-1_nmr_1.1	nmr_1.1	756	524	2	4	T-cell	Naive-T-cell
CAACTAGTCATACGGT-1_nmr_1.1	nmr_1.1	1837	884	9	12	Mast-cell	Mast-cell
CAACTAGTCTCCGGTT-1_nmr_1.1	nmr_1.1	2744	1121	3	7	B-cell	B-cell
CAAGAAAAGACAGAGA-1_nmr_1.1	nmr_1.1	15852	3141	3	7	B-cell	B-cell
CAAGAAAAGGAGTACC-1_nmr_1.1	nmr_1.1	2695	1077	2	4	T-cell	Naive-T-cell
CAAGAAAAGTAGCGGT-1_nmr_1.1	nmr_1.1	321	226	6	11	Red-pulp-macrophage	Red-pulp-macrophage
CAAGAAACATCTACGA-1_nmr_1.1	nmr_1.1	1426	592	1	1	Neutrophil.1	Neutrophil.1
CAAGAAATCTACTATC-1_nmr_1.1	nmr_1.1	1236	678	1	1	Neutrophil.1	Neutrophil.1
CAAGATCAGTAATCCC-1_nmr_1.1	nmr_1.1	3658	1284	6	11	Red-pulp-macrophage	Red-pulp-macrophage
CAAGATCCACCCTATC-1_nmr_1.1	nmr_1.1	4398	1400	2	4	T-cell	Naive-T-cell
CAAGATCGTTCTGAAC-1_nmr_1.1	nmr_1.1	5947	1621	4	5	Macrophage	Macrophage.1
CAAGGCCAGCGTTCCG-1_nmr_1.1	nmr_1.1	2352	935	2	4	T-cell	Naive-T-cell
CAAGGCCCAAGGTTTC-1_nmr_1.1	nmr_1.1	1107	763	2	4	T-cell	Naive-T-cell
CAAGGCCCACCAGCAC-1_nmr_1.1	nmr_1.1	1594	736	1	1	Neutrophil.1	Neutrophil.1
CAAGGCCCACTGTCGG-1_nmr_1.1	nmr_1.1	1943	808	5	10	Erythroid	Erythroid-cell.3
CAAGGCCTCAGTCAGT-1_nmr_1.1	nmr_1.1	1124	467	1	1	Neutrophil.1	Neutrophil.1
CAAGGCCTCAGTCCCT-1_nmr_1.1	nmr_1.1	3086	1175	2	4	T-cell	Naive-T-cell
CAAGGCCTCTCCAGGG-1_nmr_1.1	nmr_1.1	1718	644	1	1	Neutrophil.1	Neutrophil.1
CAAGGCCTCTCGATGA-1_nmr_1.1	nmr_1.1	774	417	6	11	Red-pulp-macrophage	Red-pulp-macrophage
CAAGTTGAGAGGTTAT-1_nmr_1.1	nmr_1.1	4461	1606	2	8	T-cell	CD8-T-cell
CAAGTTGAGGCATTGG-1_nmr_1.1	nmr_1.1	1131	538	1	1	Neutrophil.1	Neutrophil.1
CAAGTTGTCATGTCTT-1_nmr_1.1	nmr_1.1	4278	1459	2	4	T-cell	Naive-T-cell
CAAGTTGTCCAGAAGG-1_nmr_1.1	nmr_1.1	9398	2230	4	5	Macrophage	Macrophage.1
CAAGTTGTCGTTTATC-1_nmr_1.1	nmr_1.1	1530	656	1	1	Neutrophil.1	Neutrophil.1
CAAGTTGTCTAACTTC-1_nmr_1.1	nmr_1.1	4305	1624	2	4	T-cell	Naive-T-cell
CACAAACCAGCCTATA-1_nmr_1.1	nmr_1.1	3314	1413	2	8	T-cell	CD8-T-cell
CACACAAAGTGAACAT-1_nmr_1.1	nmr_1.1	1541	679	1	1	Neutrophil.1	Neutrophil.1
CACACAAAGTGGTCCC-1_nmr_1.1	nmr_1.1	7302	1078	5	9	Erythroid	Erythroid-cell.2
CACACAACAACTGGCC-1_nmr_1.1	nmr_1.1	707	374	1	1	Neutrophil.1	Neutrophil.1
CACACAACAATCCGAT-1_nmr_1.1	nmr_1.1	3299	1316	2	4	T-cell	Naive-T-cell
CACACAACAATGGACG-1_nmr_1.1	nmr_1.1	7346	2086	4	5	Macrophage	Macrophage.1
CACACAACAGCTTCGG-1_nmr_1.1	nmr_1.1	10600	2500	4	5	Macrophage	Macrophage.1
CACACAAGTCATCCCT-1_nmr_1.1	nmr_1.1	1727	795	1	1	Neutrophil.1	Neutrophil.1
CACACAAGTGGGTCAA-1_nmr_1.1	nmr_1.1	1912	709	1	1	Neutrophil.1	Neutrophil.1
CACACAAGTGTTGAGG-1_nmr_1.1	nmr_1.1	609	404	2	4	T-cell	Naive-T-cell
CACACAATCAACACCA-1_nmr_1.1	nmr_1.1	705	391	1	3	Neutrophil.1	Neutrophil.2
CACACAATCACTCTTA-1_nmr_1.1	nmr_1.1	5576	447	5	2	Erythroid	Erythroid-cell.1
CACACAATCGCTAGCG-1_nmr_1.1	nmr_1.1	4296	1341	2	4	T-cell	Naive-T-cell
CACACCTAGAACAACT-1_nmr_1.1	nmr_1.1	1132	523	1	1	Neutrophil.1	Neutrophil.1
CACACCTAGCTGCCCA-1_nmr_1.1	nmr_1.1	1350	679	2	4	T-cell	Naive-T-cell
CACACCTAGTGGAGTC-1_nmr_1.1	nmr_1.1	2013	840	1	1	Neutrophil.1	Neutrophil.1
CACACCTCAAGGACTG-1_nmr_1.1	nmr_1.1	1168	574	1	1	Neutrophil.1	Neutrophil.1
CACACCTCACATAACC-1_nmr_1.1	nmr_1.1	3596	1484	2	8	T-cell	CD8-T-cell
CACACCTCATCTCGCT-1_nmr_1.1	nmr_1.1	23020	2808	5	9	Erythroid	Erythroid-cell.2
CACACCTGTACTTAGC-1_nmr_1.1	nmr_1.1	946	558	2	4	T-cell	Naive-T-cell
CACACCTGTGACAAAT-1_nmr_1.1	nmr_1.1	1774	661	1	1	Neutrophil.1	Neutrophil.1
CACACCTGTGACTCAT-1_nmr_1.1	nmr_1.1	2349	956	1	1	Neutrophil.1	Neutrophil.1
CACACCTTCTTGTCAT-1_nmr_1.1	nmr_1.1	4453	1653	2	8	T-cell	CD8-T-cell
CACACTCAGAGGTTAT-1_nmr_1.1	nmr_1.1	3005	1211	3	7	B-cell	B-cell
CACACTCCAAGGTGTG-1_nmr_1.1	nmr_1.1	703	340	1	1	Neutrophil.1	Neutrophil.1
CACACTCCAAGTCTAC-1_nmr_1.1	nmr_1.1	1605	740	1	1	Neutrophil.1	Neutrophil.1
CACACTCGTGCTGTAT-1_nmr_1.1	nmr_1.1	314	214	6	11	Red-pulp-macrophage	Red-pulp-macrophage
CACACTCTCTGCAGTA-1_nmr_1.1	nmr_1.1	1624	723	1	1	Neutrophil.1	Neutrophil.1
CACAGGCAGTTAGGTA-1_nmr_1.1	nmr_1.1	6869	657	5	2	Erythroid	Erythroid-cell.1
CACAGGCCACCTGGTG-1_nmr_1.1	nmr_1.1	16047	2303	5	9	Erythroid	Erythroid-cell.2
CACAGGCCAGGAATGC-1_nmr_1.1	nmr_1.1	2689	1109	2	4	T-cell	Naive-T-cell
CACAGGCCAGTCACTA-1_nmr_1.1	nmr_1.1	23807	2584	5	9	Erythroid	Erythroid-cell.2
CACAGGCGTTCTGAAC-1_nmr_1.1	nmr_1.1	641	502	4	5	Macrophage	Macrophage.1
CACAGTAAGGATTCGG-1_nmr_1.1	nmr_1.1	3121	776	1	1	Neutrophil.1	Neutrophil.1
CACAGTAGTACTCTCC-1_nmr_1.1	nmr_1.1	12362	2886	2	4	T-cell	Naive-T-cell
CACAGTAGTGCAACGA-1_nmr_1.1	nmr_1.1	2114	796	1	1	Neutrophil.1	Neutrophil.1
CACAGTATCGCATGAT-1_nmr_1.1	nmr_1.1	3241	1294	2	8	T-cell	CD8-T-cell
CACATAGCACACCGCA-1_nmr_1.1	nmr_1.1	708	342	1	1	Neutrophil.1	Neutrophil.1
CACATAGGTGTGACCC-1_nmr_1.1	nmr_1.1	2035	957	3	7	B-cell	B-cell
CACATTTAGAGAACAG-1_nmr_1.1	nmr_1.1	1039	508	1	1	Neutrophil.1	Neutrophil.1
CACATTTCAACAACCT-1_nmr_1.1	nmr_1.1	3616	442	5	2	Erythroid	Erythroid-cell.1
CACATTTCACAGATTC-1_nmr_1.1	nmr_1.1	592	359	1	1	Neutrophil.1	Neutrophil.1
CACATTTGTAGGGACT-1_nmr_1.1	nmr_1.1	2954	1319	3	7	B-cell	B-cell
CACATTTTCACTGGGC-1_nmr_1.1	nmr_1.1	2824	1182	4	5	Macrophage	Macrophage.1
CACATTTTCCTCTAGC-1_nmr_1.1	nmr_1.1	1962	766	1	1	Neutrophil.1	Neutrophil.1
CACATTTTCTCTTGAT-1_nmr_1.1	nmr_1.1	3993	1432	4	5	Macrophage	Macrophage.1
CACCACTAGTACGCCC-1_nmr_1.1	nmr_1.1	2922	1311	3	7	B-cell	B-cell
CACCACTCAATACGCT-1_nmr_1.1	nmr_1.1	21272	2535	5	9	Erythroid	Erythroid-cell.2
CACCACTCATGAACCT-1_nmr_1.1	nmr_1.1	1135	482	1	1	Neutrophil.1	Neutrophil.1
CACCACTGTGACTCAT-1_nmr_1.1	nmr_1.1	9931	2418	4	5	Macrophage	Macrophage.1
CACCACTTCACCGGGT-1_nmr_1.1	nmr_1.1	432	252	3	7	B-cell	B-cell
CACCACTTCTAGAGTC-1_nmr_1.1	nmr_1.1	1520	704	1	1	Neutrophil.1	Neutrophil.1
CACCACTTCTGCAGTA-1_nmr_1.1	nmr_1.1	536	313	6	11	Red-pulp-macrophage	Red-pulp-macrophage
CACCAGGAGCACACAG-1_nmr_1.1	nmr_1.1	8406	2204	4	5	Macrophage	Macrophage.1
CACCAGGAGTCCCACG-1_nmr_1.1	nmr_1.1	441	272	6	11	Red-pulp-macrophage	Red-pulp-macrophage
CACCAGGAGTTGAGTA-1_nmr_1.1	nmr_1.1	1906	710	1	1	Neutrophil.1	Neutrophil.1
CACCAGGCAGTTAACC-1_nmr_1.1	nmr_1.1	562	324	1	1	Neutrophil.1	Neutrophil.1
CACCAGGGTGAGGGTT-1_nmr_1.1	nmr_1.1	1707	816	3	7	B-cell	B-cell
CACCAGGGTGCGGTAA-1_nmr_1.1	nmr_1.1	2107	674	1	1	Neutrophil.1	Neutrophil.1
CACCAGGGTTGGTAAA-1_nmr_1.1	nmr_1.1	2099	952	3	7	B-cell	B-cell
CACCAGGGTTGTCTTT-1_nmr_1.1	nmr_1.1	2924	1046	2	4	T-cell	Naive-T-cell
CACCAGGTCTCACATT-1_nmr_1.1	nmr_1.1	3741	1357	2	4	T-cell	Naive-T-cell
CACCAGGTCTCGGACG-1_nmr_1.1	nmr_1.1	1589	748	1	1	Neutrophil.1	Neutrophil.1
CACCTTGAGAAAGTGG-1_nmr_1.1	nmr_1.1	2021	708	1	1	Neutrophil.1	Neutrophil.1
CACCTTGCAGCCTATA-1_nmr_1.1	nmr_1.1	1607	761	1	1	Neutrophil.1	Neutrophil.1
CACCTTGCAGCGTAAG-1_nmr_1.1	nmr_1.1	614	291	1	1	Neutrophil.1	Neutrophil.1
CACCTTGGTCAGAGGT-1_nmr_1.1	nmr_1.1	3305	835	1	1	Neutrophil.1	Neutrophil.1
CACCTTGGTCCTGCTT-1_nmr_1.1	nmr_1.1	5600	2082	7	18	Dendritic-cell	Timeless-high-dendritic-cell
CACCTTGGTGGGTATG-1_nmr_1.1	nmr_1.1	4437	1706	2	8	T-cell	CD8-T-cell
CACCTTGTCCCATTAT-1_nmr_1.1	nmr_1.1	1149	609	2	4	T-cell	Naive-T-cell
CACCTTGTCTTTAGTC-1_nmr_1.1	nmr_1.1	3395	1355	4	5	Macrophage	Macrophage.1
CACTCCAAGGTACTCT-1_nmr_1.1	nmr_1.1	2347	909	2	4	T-cell	Naive-T-cell
CACTCCAGTACCAGTT-1_nmr_1.1	nmr_1.1	1630	743	1	1	Neutrophil.1	Neutrophil.1
CACTCCAGTCGACTAT-1_nmr_1.1	nmr_1.1	249	228	2	4	T-cell	Naive-T-cell
CACTCCAGTCTGATTG-1_nmr_1.1	nmr_1.1	3095	1072	1	1	Neutrophil.1	Neutrophil.1
CACTCCATCAGAGCTT-1_nmr_1.1	nmr_1.1	1434	641	1	1	Neutrophil.1	Neutrophil.1
CAGAATCGTAAGTAGT-1_nmr_1.1	nmr_1.1	659	384	6	11	Red-pulp-macrophage	Red-pulp-macrophage
CAGAATCGTGTGCCTG-1_nmr_1.1	nmr_1.1	14367	2740	5	10	Erythroid	Erythroid-cell.3
CAGAATCTCATCTGTT-1_nmr_1.1	nmr_1.1	1293	571	1	1	Neutrophil.1	Neutrophil.1
CAGAATCTCGAGGTAG-1_nmr_1.1	nmr_1.1	729	377	6	11	Red-pulp-macrophage	Red-pulp-macrophage
CAGAGAGAGTGCAAGC-1_nmr_1.1	nmr_1.1	649	310	1	1	Neutrophil.1	Neutrophil.1
CAGAGAGAGTTCCACA-1_nmr_1.1	nmr_1.1	594	324	6	11	Red-pulp-macrophage	Red-pulp-macrophage
CAGAGAGCAATGGACG-1_nmr_1.1	nmr_1.1	336	243	4	5	Macrophage	Macrophage.1
CAGAGAGGTATCTGCA-1_nmr_1.1	nmr_1.1	11916	2618	4	5	Macrophage	Macrophage.1
CAGAGAGTCATCGGAT-1_nmr_1.1	nmr_1.1	1101	556	1	1	Neutrophil.1	Neutrophil.1
CAGAGAGTCCGAGCCA-1_nmr_1.1	nmr_1.1	4910	1544	4	5	Macrophage	Macrophage.1
CAGAGAGTCGCCTGTT-1_nmr_1.1	nmr_1.1	927	560	3	7	B-cell	B-cell
CAGATCAAGAGTCGGT-1_nmr_1.1	nmr_1.1	5319	1632	2	4	T-cell	Naive-T-cell
CAGATCAAGCTCCTCT-1_nmr_1.1	nmr_1.1	2322	961	2	4	T-cell	Naive-T-cell
CAGATCACATTGAGCT-1_nmr_1.1	nmr_1.1	427	254	6	11	Red-pulp-macrophage	Red-pulp-macrophage
CAGATCAGTTCCACAA-1_nmr_1.1	nmr_1.1	2338	280	5	2	Erythroid	Erythroid-cell.1
CAGATCATCAATAAGG-1_nmr_1.1	nmr_1.1	24102	3003	5	9	Erythroid	Erythroid-cell.2
CAGCAGCCATAGAAAC-1_nmr_1.1	nmr_1.1	342	245	6	11	Red-pulp-macrophage	Red-pulp-macrophage
CAGCAGCGTCCTGCTT-1_nmr_1.1	nmr_1.1	417	354	2	4	T-cell	Naive-T-cell
CAGCAGCGTTAAGTAG-1_nmr_1.1	nmr_1.1	4961	1501	2	4	T-cell	Naive-T-cell
CAGCATAAGGTGCACA-1_nmr_1.1	nmr_1.1	1779	656	1	1	Neutrophil.1	Neutrophil.1
CAGCATACAGTATGCT-1_nmr_1.1	nmr_1.1	3324	1313	2	4	T-cell	Naive-T-cell
CAGCATATCAGTTTGG-1_nmr_1.1	nmr_1.1	410	230	5	10	Erythroid	Erythroid-cell.3
CAGCATATCATTTGGG-1_nmr_1.1	nmr_1.1	3877	1400	3	7	B-cell	B-cell
CAGCATATCTCCAGGG-1_nmr_1.1	nmr_1.1	3326	1312	2	4	T-cell	Naive-T-cell
CAGCATATCTGCTTGC-1_nmr_1.1	nmr_1.1	1249	666	2	4	T-cell	Naive-T-cell
CAGCCGAAGACTAAGT-1_nmr_1.1	nmr_1.1	2270	1104	2	4	T-cell	Naive-T-cell
CAGCCGAAGCCAGAAC-1_nmr_1.1	nmr_1.1	12623	2812	5	17	Erythroid	Unassigned.2
CAGCCGAAGTGGGATC-1_nmr_1.1	nmr_1.1	1153	545	1	1	Neutrophil.1	Neutrophil.1
CAGCCGATCGGCCGAT-1_nmr_1.1	nmr_1.1	1000	488	2	4	T-cell	Naive-T-cell
CAGCCGATCGTGGGAA-1_nmr_1.1	nmr_1.1	9198	2081	2	4	T-cell	Naive-T-cell
CAGCCGATCTGAGGGA-1_nmr_1.1	nmr_1.1	1937	991	3	7	B-cell	B-cell
CAGCCGATCTGTTGAG-1_nmr_1.1	nmr_1.1	1731	643	1	1	Neutrophil.1	Neutrophil.1
CAGCGACAGACAAGCC-1_nmr_1.1	nmr_1.1	2796	1100	2	4	T-cell	Naive-T-cell
CAGCGACAGAGGTACC-1_nmr_1.1	nmr_1.1	1369	587	1	1	Neutrophil.1	Neutrophil.1
CAGCGACAGTGGTAAT-1_nmr_1.1	nmr_1.1	4829	1427	2	4	T-cell	Naive-T-cell
CAGCGACTCCGTCATC-1_nmr_1.1	nmr_1.1	1022	487	1	1	Neutrophil.1	Neutrophil.1
CAGCGACTCCTGCTTG-1_nmr_1.1	nmr_1.1	448	369	4	5	Macrophage	Macrophage.1
CAGCGACTCGAGAGCA-1_nmr_1.1	nmr_1.1	4869	1491	1	3	Neutrophil.1	Neutrophil.2
CAGCTAAAGCTGCGAA-1_nmr_1.1	nmr_1.1	2342	746	1	1	Neutrophil.1	Neutrophil.1
CAGCTAACATGATCCA-1_nmr_1.1	nmr_1.1	831	423	1	1	Neutrophil.1	Neutrophil.1
CAGCTGGAGAACAATC-1_nmr_1.1	nmr_1.1	552	234	1	1	Neutrophil.1	Neutrophil.1
CAGCTGGAGACCTTTG-1_nmr_1.1	nmr_1.1	1251	512	5	10	Erythroid	Erythroid-cell.3
CAGCTGGAGAGGTAGA-1_nmr_1.1	nmr_1.1	2117	876	2	4	T-cell	Naive-T-cell
CAGCTGGAGATGTGTA-1_nmr_1.1	nmr_1.1	8363	2234	4	5	Macrophage	Macrophage.1
CAGCTGGAGGACACCA-1_nmr_1.1	nmr_1.1	904	494	1	1	Neutrophil.1	Neutrophil.1
CAGCTGGAGTGAATTG-1_nmr_1.1	nmr_1.1	1016	531	2	4	T-cell	Naive-T-cell
CAGCTGGAGTGTACGG-1_nmr_1.1	nmr_1.1	6752	1872	4	5	Macrophage	Macrophage.1
CAGCTGGCACCCTATC-1_nmr_1.1	nmr_1.1	2835	1149	2	4	T-cell	Naive-T-cell
CAGCTGGCATAACCTG-1_nmr_1.1	nmr_1.1	1272	550	1	1	Neutrophil.1	Neutrophil.1
CAGCTGGGTCTAGTCA-1_nmr_1.1	nmr_1.1	883	607	4	5	Macrophage	Macrophage.1
CAGCTGGGTTCACGGC-1_nmr_1.1	nmr_1.1	521	288	6	11	Red-pulp-macrophage	Red-pulp-macrophage
CAGCTGGTCAACTCTT-1_nmr_1.1	nmr_1.1	743	372	1	1	Neutrophil.1	Neutrophil.1
CAGCTGGTCGGTTAAC-1_nmr_1.1	nmr_1.1	1289	510	1	1	Neutrophil.1	Neutrophil.1
CAGCTGGTCGTCGTTC-1_nmr_1.1	nmr_1.1	4236	1538	2	4	T-cell	Naive-T-cell
CAGGTGCAGACGCAAC-1_nmr_1.1	nmr_1.1	7205	1853	1	3	Neutrophil.1	Neutrophil.2
CAGGTGCCACACGCTG-1_nmr_1.1	nmr_1.1	3060	671	8	16	Neutrophil.2	Ltf-high-neutrophil
CAGGTGCCAGCTCCGA-1_nmr_1.1	nmr_1.1	2573	1008	2	4	T-cell	Naive-T-cell
CAGGTGCGTACAGCAG-1_nmr_1.1	nmr_1.1	787	504	2	4	T-cell	Naive-T-cell
CAGGTGCTCTATGTGG-1_nmr_1.1	nmr_1.1	5653	598	5	2	Erythroid	Erythroid-cell.1
CAGTAACAGATCGATA-1_nmr_1.1	nmr_1.1	4461	1530	2	4	T-cell	Naive-T-cell
CAGTAACAGGGAAACA-1_nmr_1.1	nmr_1.1	428	310	4	5	Macrophage	Macrophage.1
CAGTAACAGTCCTCCT-1_nmr_1.1	nmr_1.1	1992	788	1	1	Neutrophil.1	Neutrophil.1
CAGTAACCAATAGAGT-1_nmr_1.1	nmr_1.1	1776	749	1	1	Neutrophil.1	Neutrophil.1
CAGTAACCATCAGTCA-1_nmr_1.1	nmr_1.1	1508	719	1	1	Neutrophil.1	Neutrophil.1
CAGTAACGTCACACGC-1_nmr_1.1	nmr_1.1	872	420	1	1	Neutrophil.1	Neutrophil.1
CAGTAACGTGATGATA-1_nmr_1.1	nmr_1.1	26024	3336	5	9	Erythroid	Erythroid-cell.2
CAGTAACTCAACCATG-1_nmr_1.1	nmr_1.1	423	280	6	11	Red-pulp-macrophage	Red-pulp-macrophage
CAGTAACTCACTGGGC-1_nmr_1.1	nmr_1.1	11166	2814	3	7	B-cell	B-cell
CAGTCCTAGAAGGACA-1_nmr_1.1	nmr_1.1	1619	657	1	1	Neutrophil.1	Neutrophil.1
CAGTCCTAGAATAGGG-1_nmr_1.1	nmr_1.1	714	304	1	1	Neutrophil.1	Neutrophil.1
CAGTCCTAGATGGCGT-1_nmr_1.1	nmr_1.1	1676	802	3	14	B-cell	Plasma-cell
CAGTCCTCAATTCCTT-1_nmr_1.1	nmr_1.1	429	353	4	5	Macrophage	Macrophage.1
CAGTCCTCACACTGCG-1_nmr_1.1	nmr_1.1	1268	594	1	1	Neutrophil.1	Neutrophil.1
CAGTCCTCACAGACTT-1_nmr_1.1	nmr_1.1	1977	837	1	1	Neutrophil.1	Neutrophil.1
CAGTCCTCATCCTTGC-1_nmr_1.1	nmr_1.1	2565	1213	4	13	Macrophage	Unassigned.1
CAGTCCTGTTCGGCAC-1_nmr_1.1	nmr_1.1	1360	574	1	1	Neutrophil.1	Neutrophil.1
CAGTCCTGTTGATTGC-1_nmr_1.1	nmr_1.1	2171	842	2	4	T-cell	Naive-T-cell
CAGTCCTGTTGTGGAG-1_nmr_1.1	nmr_1.1	3265	1272	3	7	B-cell	B-cell
CATATGGCATGAACCT-1_nmr_1.1	nmr_1.1	16491	2177	5	9	Erythroid	Erythroid-cell.2
CATATGGGTTCTCATT-1_nmr_1.1	nmr_1.1	1797	667	1	1	Neutrophil.1	Neutrophil.1
CATATGGTCAGTTCGA-1_nmr_1.1	nmr_1.1	1102	455	4	5	Macrophage	Macrophage.1
CATATGGTCGAGGTAG-1_nmr_1.1	nmr_1.1	1429	590	1	1	Neutrophil.1	Neutrophil.1
CATATGGTCTTCCTTC-1_nmr_1.1	nmr_1.1	2002	799	1	1	Neutrophil.1	Neutrophil.1
CATATTCAGACACTAA-1_nmr_1.1	nmr_1.1	1518	562	1	1	Neutrophil.1	Neutrophil.1
CATATTCAGCACGCCT-1_nmr_1.1	nmr_1.1	2348	1091	3	7	B-cell	B-cell
CATATTCCAATGAAAC-1_nmr_1.1	nmr_1.1	1103	450	5	10	Erythroid	Erythroid-cell.3
CATATTCCAGTTAACC-1_nmr_1.1	nmr_1.1	8856	2259	4	5	Macrophage	Macrophage.1
CATATTCGTGCAGACA-1_nmr_1.1	nmr_1.1	1133	466	1	1	Neutrophil.1	Neutrophil.1
CATATTCGTTCGTGAT-1_nmr_1.1	nmr_1.1	1252	560	3	7	B-cell	B-cell
CATATTCTCGAGAACG-1_nmr_1.1	nmr_1.1	8451	2235	4	5	Macrophage	Macrophage.1
CATATTCTCTTTACGT-1_nmr_1.1	nmr_1.1	2712	297	5	2	Erythroid	Erythroid-cell.1
CATCAAGAGATCCCAT-1_nmr_1.1	nmr_1.1	3099	1287	3	7	B-cell	B-cell
CATCAAGAGCACACAG-1_nmr_1.1	nmr_1.1	3971	453	5	2	Erythroid	Erythroid-cell.1
CATCAAGAGGATGGAA-1_nmr_1.1	nmr_1.1	2923	1132	3	7	B-cell	B-cell
CATCAAGAGTGTTGAA-1_nmr_1.1	nmr_1.1	1259	599	1	1	Neutrophil.1	Neutrophil.1
CATCAAGCATCACAAC-1_nmr_1.1	nmr_1.1	1338	606	1	1	Neutrophil.1	Neutrophil.1
CATCAAGCATGGTTGT-1_nmr_1.1	nmr_1.1	863	506	1	1	Neutrophil.1	Neutrophil.1
CATCAAGGTCGGCACT-1_nmr_1.1	nmr_1.1	3254	1136	2	4	T-cell	Naive-T-cell
CATCAAGGTGTAATGA-1_nmr_1.1	nmr_1.1	1559	550	1	1	Neutrophil.1	Neutrophil.1
CATCAAGTCCGCATAA-1_nmr_1.1	nmr_1.1	1300	570	1	1	Neutrophil.1	Neutrophil.1
CATCAAGTCGGAGCAA-1_nmr_1.1	nmr_1.1	1537	603	1	1	Neutrophil.1	Neutrophil.1
CATCAGAAGTGGTAAT-1_nmr_1.1	nmr_1.1	12046	2586	4	5	Macrophage	Macrophage.1
CATCAGACACATCTTT-1_nmr_1.1	nmr_1.1	1126	492	1	1	Neutrophil.1	Neutrophil.1
CATCAGACACGGCGTT-1_nmr_1.1	nmr_1.1	2624	1032	2	4	T-cell	Naive-T-cell
CATCAGACATGGAATA-1_nmr_1.1	nmr_1.1	877	454	6	11	Red-pulp-macrophage	Red-pulp-macrophage
CATCAGAGTCCGTTAA-1_nmr_1.1	nmr_1.1	4661	1189	3	14	B-cell	Plasma-cell
CATCAGATCACCCGAG-1_nmr_1.1	nmr_1.1	843	456	6	11	Red-pulp-macrophage	Red-pulp-macrophage
CATCAGATCACCGTAA-1_nmr_1.1	nmr_1.1	2520	1088	2	4	T-cell	Naive-T-cell
CATCAGATCGAATGCT-1_nmr_1.1	nmr_1.1	24816	2836	5	9	Erythroid	Erythroid-cell.2
CATCAGATCGATAGAA-1_nmr_1.1	nmr_1.1	867	589	4	5	Macrophage	Macrophage.1
CATCCACCAACAACCT-1_nmr_1.1	nmr_1.1	4310	1509	2	8	T-cell	CD8-T-cell
CATCCACCACATCCAA-1_nmr_1.1	nmr_1.1	1623	603	1	1	Neutrophil.1	Neutrophil.1
CATCCACCATGTCTCC-1_nmr_1.1	nmr_1.1	1011	499	6	11	Red-pulp-macrophage	Red-pulp-macrophage
CATCCACGTTCCACAA-1_nmr_1.1	nmr_1.1	452	303	6	11	Red-pulp-macrophage	Red-pulp-macrophage
CATCCACTCAGTTAGC-1_nmr_1.1	nmr_1.1	1525	732	1	1	Neutrophil.1	Neutrophil.1
CATCCACTCGGAATCT-1_nmr_1.1	nmr_1.1	5903	1654	2	4	T-cell	Naive-T-cell
CATCCACTCGTATCAG-1_nmr_1.1	nmr_1.1	1729	667	1	1	Neutrophil.1	Neutrophil.1
CATCGAACAGATCGGA-1_nmr_1.1	nmr_1.1	1409	587	1	1	Neutrophil.1	Neutrophil.1
CATCGAACAGTTCATG-1_nmr_1.1	nmr_1.1	301	257	4	5	Macrophage	Macrophage.1
CATCGAAGTAGCTAAA-1_nmr_1.1	nmr_1.1	461	315	2	4	T-cell	Naive-T-cell
CATCGAAGTGTTGAGG-1_nmr_1.1	nmr_1.1	2518	1186	2	8	T-cell	CD8-T-cell
CATCGAATCGCGGATC-1_nmr_1.1	nmr_1.1	874	455	6	11	Red-pulp-macrophage	Red-pulp-macrophage
CATCGAATCGGACAAG-1_nmr_1.1	nmr_1.1	274	209	6	11	Red-pulp-macrophage	Red-pulp-macrophage
CATCGGGAGGTACTCT-1_nmr_1.1	nmr_1.1	602	317	1	1	Neutrophil.1	Neutrophil.1
CATCGGGCACCAGGCT-1_nmr_1.1	nmr_1.1	2795	1050	2	4	T-cell	Naive-T-cell
CATCGGGCACCGAAAG-1_nmr_1.1	nmr_1.1	402	267	6	11	Red-pulp-macrophage	Red-pulp-macrophage
CATCGGGCAGCCTTGG-1_nmr_1.1	nmr_1.1	3660	1280	2	4	T-cell	Naive-T-cell
CATCGGGCATCACGAT-1_nmr_1.1	nmr_1.1	1330	638	1	1	Neutrophil.1	Neutrophil.1
CATCGGGCATGCAACT-1_nmr_1.1	nmr_1.1	31002	3206	5	9	Erythroid	Erythroid-cell.2
CATCGGGTCACCAGGC-1_nmr_1.1	nmr_1.1	1322	550	3	7	B-cell	B-cell
CATCGGGTCTGTCTAT-1_nmr_1.1	nmr_1.1	1857	670	1	1	Neutrophil.1	Neutrophil.1
CATGACAAGGATATAC-1_nmr_1.1	nmr_1.1	2292	1038	3	7	B-cell	B-cell
CATGACACAATTGCTG-1_nmr_1.1	nmr_1.1	15151	3416	4	13	Macrophage	Unassigned.1
CATGACACAGTATGCT-1_nmr_1.1	nmr_1.1	5535	1786	2	4	T-cell	Naive-T-cell
CATGACAGTACGCTGC-1_nmr_1.1	nmr_1.1	13149	2945	5	17	Erythroid	Unassigned.2
CATGACAGTACTCGCG-1_nmr_1.1	nmr_1.1	2417	970	2	4	T-cell	Naive-T-cell
CATGCCTAGAAACCTA-1_nmr_1.1	nmr_1.1	2370	869	1	1	Neutrophil.1	Neutrophil.1
CATGCCTCAGCGAACA-1_nmr_1.1	nmr_1.1	864	357	1	1	Neutrophil.1	Neutrophil.1
CATGCCTGTTCGGGCT-1_nmr_1.1	nmr_1.1	1684	810	2	4	T-cell	Naive-T-cell
CATGCCTGTTTGTGTG-1_nmr_1.1	nmr_1.1	509	401	2	4	T-cell	Naive-T-cell
CATGCCTTCTAAGCCA-1_nmr_1.1	nmr_1.1	4027	1456	2	8	T-cell	CD8-T-cell
CATGGCGAGAAACCGC-1_nmr_1.1	nmr_1.1	19255	3627	5	10	Erythroid	Erythroid-cell.3
CATGGCGAGGCAATTA-1_nmr_1.1	nmr_1.1	1104	532	1	1	Neutrophil.1	Neutrophil.1
CATGGCGAGGCTCTTA-1_nmr_1.1	nmr_1.1	7409	2019	4	5	Macrophage	Macrophage.1
CATGGCGGTATCACCA-1_nmr_1.1	nmr_1.1	27440	3272	5	9	Erythroid	Erythroid-cell.2
CATGGCGGTCAGGACA-1_nmr_1.1	nmr_1.1	2048	1028	4	5	Macrophage	Macrophage.1
CATGGCGGTCCCTACT-1_nmr_1.1	nmr_1.1	1836	707	1	1	Neutrophil.1	Neutrophil.1
CATGGCGTCGATCCCT-1_nmr_1.1	nmr_1.1	1054	649	9	12	Mast-cell	Mast-cell
CATTATCAGACTGGGT-1_nmr_1.1	nmr_1.1	470	285	6	11	Red-pulp-macrophage	Red-pulp-macrophage
CATTATCAGCTAGTCT-1_nmr_1.1	nmr_1.1	4296	1504	4	5	Macrophage	Macrophage.1
CATTATCCACGCTTTC-1_nmr_1.1	nmr_1.1	1049	555	1	1	Neutrophil.1	Neutrophil.1
CATTATCCAGCATACT-1_nmr_1.1	nmr_1.1	1146	455	1	1	Neutrophil.1	Neutrophil.1
CATTATCCATTTGCCC-1_nmr_1.1	nmr_1.1	580	351	6	11	Red-pulp-macrophage	Red-pulp-macrophage
CATTCGCAGCTCTCGG-1_nmr_1.1	nmr_1.1	1136	515	1	1	Neutrophil.1	Neutrophil.1
CATTCGCAGTATTGGA-1_nmr_1.1	nmr_1.1	2945	999	2	4	T-cell	Naive-T-cell
CATTCGCAGTTACCCA-1_nmr_1.1	nmr_1.1	2385	1160	3	7	B-cell	B-cell
CATTCGCCATCAGTAC-1_nmr_1.1	nmr_1.1	1554	655	1	1	Neutrophil.1	Neutrophil.1
CATTCGCGTATGAATG-1_nmr_1.1	nmr_1.1	2153	951	2	4	T-cell	Naive-T-cell
CATTCGCGTCTGATTG-1_nmr_1.1	nmr_1.1	528	352	1	1	Neutrophil.1	Neutrophil.1
CCAATCCAGTGGTCCC-1_nmr_1.1	nmr_1.1	11657	1743	3	14	B-cell	Plasma-cell
CCAATCCCATACCATG-1_nmr_1.1	nmr_1.1	1305	587	1	1	Neutrophil.1	Neutrophil.1
CCAATCCTCTCGGACG-1_nmr_1.1	nmr_1.1	2809	1134	2	4	T-cell	Naive-T-cell
CCAATCCTCTGTGCAA-1_nmr_1.1	nmr_1.1	929	478	5	10	Erythroid	Erythroid-cell.3
CCACCTACATCCAACA-1_nmr_1.1	nmr_1.1	2055	645	1	1	Neutrophil.1	Neutrophil.1
CCACCTACATCCGGGT-1_nmr_1.1	nmr_1.1	2491	1031	2	4	T-cell	Naive-T-cell
CCACCTACATTGGGCC-1_nmr_1.1	nmr_1.1	1603	697	1	1	Neutrophil.1	Neutrophil.1
CCACCTAGTAGGAGTC-1_nmr_1.1	nmr_1.1	404	248	5	10	Erythroid	Erythroid-cell.3
CCACCTAGTGCTCTTC-1_nmr_1.1	nmr_1.1	7777	582	5	2	Erythroid	Erythroid-cell.1
CCACCTAGTTGTACAC-1_nmr_1.1	nmr_1.1	6264	2074	2	8	T-cell	CD8-T-cell
CCACCTATCAGTTCGA-1_nmr_1.1	nmr_1.1	1598	774	1	1	Neutrophil.1	Neutrophil.1
CCACCTATCGAGGTAG-1_nmr_1.1	nmr_1.1	6163	856	5	9	Erythroid	Erythroid-cell.2
CCACGGAAGAGTCGGT-1_nmr_1.1	nmr_1.1	1279	460	1	1	Neutrophil.1	Neutrophil.1
CCACGGAAGCAGGTCA-1_nmr_1.1	nmr_1.1	1751	649	1	1	Neutrophil.1	Neutrophil.1
CCACGGAAGGCGTACA-1_nmr_1.1	nmr_1.1	3410	1207	2	4	T-cell	Naive-T-cell
CCACGGAAGGTGACCA-1_nmr_1.1	nmr_1.1	2536	1057	2	8	T-cell	CD8-T-cell
CCACGGACAAAGAATC-1_nmr_1.1	nmr_1.1	1371	598	1	1	Neutrophil.1	Neutrophil.1
CCACGGACACAGCCCA-1_nmr_1.1	nmr_1.1	2921	1333	2	8	T-cell	CD8-T-cell
CCACGGACACATTCGA-1_nmr_1.1	nmr_1.1	2309	728	1	1	Neutrophil.1	Neutrophil.1
CCACGGACAGATTGCT-1_nmr_1.1	nmr_1.1	4281	1649	2	8	T-cell	CD8-T-cell
CCACGGACAGCCTATA-1_nmr_1.1	nmr_1.1	9076	1341	8	16	Neutrophil.2	Ltf-high-neutrophil
CCACGGACAGGCAGTA-1_nmr_1.1	nmr_1.1	1153	774	7	18	Dendritic-cell	Timeless-high-dendritic-cell
CCACGGACATCGGAAG-1_nmr_1.1	nmr_1.1	1808	642	1	1	Neutrophil.1	Neutrophil.1
CCACGGATCCGTCAAA-1_nmr_1.1	nmr_1.1	1978	723	1	1	Neutrophil.1	Neutrophil.1
CCACGGATCGCTGATA-1_nmr_1.1	nmr_1.1	1921	975	3	7	B-cell	B-cell
CCACGGATCTGGTGTA-1_nmr_1.1	nmr_1.1	3903	1443	2	4	T-cell	Naive-T-cell
CCACTACCATGACATC-1_nmr_1.1	nmr_1.1	1483	642	1	1	Neutrophil.1	Neutrophil.1
CCAGCGACAAGCTGAG-1_nmr_1.1	nmr_1.1	2200	966	2	4	T-cell	Naive-T-cell
CCAGCGATCATTTGGG-1_nmr_1.1	nmr_1.1	1503	620	1	1	Neutrophil.1	Neutrophil.1
CCAGCGATCTAAGCCA-1_nmr_1.1	nmr_1.1	1018	494	6	11	Red-pulp-macrophage	Red-pulp-macrophage
CCATGTCAGAGGACGG-1_nmr_1.1	nmr_1.1	3191	1374	3	7	B-cell	B-cell
CCATGTCAGGAATTAC-1_nmr_1.1	nmr_1.1	1653	688	1	1	Neutrophil.1	Neutrophil.1
CCATGTCAGTAATCCC-1_nmr_1.1	nmr_1.1	4722	1536	2	4	T-cell	Naive-T-cell
CCATGTCAGTCCAGGA-1_nmr_1.1	nmr_1.1	21355	3889	4	13	Macrophage	Unassigned.1
CCATGTCAGTCCGGTC-1_nmr_1.1	nmr_1.1	1115	617	3	7	B-cell	B-cell
CCATGTCGTCGCATAT-1_nmr_1.1	nmr_1.1	666	316	2	4	T-cell	Naive-T-cell
CCATGTCGTGCACTTA-1_nmr_1.1	nmr_1.1	20724	2382	5	9	Erythroid	Erythroid-cell.2
CCATGTCGTTCAGACT-1_nmr_1.1	nmr_1.1	1086	479	1	1	Neutrophil.1	Neutrophil.1
CCATGTCGTTGATTCG-1_nmr_1.1	nmr_1.1	9976	2358	3	19	B-cell	Multiplet
CCATTCGAGCTATGCT-1_nmr_1.1	nmr_1.1	1806	664	1	1	Neutrophil.1	Neutrophil.1
CCATTCGAGGGTCGAT-1_nmr_1.1	nmr_1.1	39376	4455	5	9	Erythroid	Erythroid-cell.2
CCATTCGAGGTGTGGT-1_nmr_1.1	nmr_1.1	2256	945	2	4	T-cell	Naive-T-cell
CCATTCGAGTGAATTG-1_nmr_1.1	nmr_1.1	2458	792	1	1	Neutrophil.1	Neutrophil.1
CCATTCGCACAGCCCA-1_nmr_1.1	nmr_1.1	502	313	6	11	Red-pulp-macrophage	Red-pulp-macrophage
CCATTCGCATCGACGC-1_nmr_1.1	nmr_1.1	1425	575	1	1	Neutrophil.1	Neutrophil.1
CCATTCGCATGGTCAT-1_nmr_1.1	nmr_1.1	1980	806	1	1	Neutrophil.1	Neutrophil.1
CCATTCGGTACAGCAG-1_nmr_1.1	nmr_1.1	2330	862	2	4	T-cell	Naive-T-cell
CCATTCGGTATGAAAC-1_nmr_1.1	nmr_1.1	1517	665	1	3	Neutrophil.1	Neutrophil.2
CCATTCGGTCCAACTA-1_nmr_1.1	nmr_1.1	909	436	1	1	Neutrophil.1	Neutrophil.1
CCATTCGTCAGCTCGG-1_nmr_1.1	nmr_1.1	567	264	1	6	Neutrophil.1	Neutrophil.3
CCCAATCAGCGTTCCG-1_nmr_1.1	nmr_1.1	4301	1547	2	4	T-cell	Naive-T-cell
CCCAATCTCTGGCGAC-1_nmr_1.1	nmr_1.1	27689	3809	8	16	Neutrophil.2	Ltf-high-neutrophil
CCCAGTTCAATGAATG-1_nmr_1.1	nmr_1.1	1261	582	1	1	Neutrophil.1	Neutrophil.1
CCCAGTTCACATGTGT-1_nmr_1.1	nmr_1.1	7753	1098	5	9	Erythroid	Erythroid-cell.2
CCCAGTTCAGGGAGAG-1_nmr_1.1	nmr_1.1	843	530	2	4	T-cell	Naive-T-cell
CCCAGTTCAGTATGCT-1_nmr_1.1	nmr_1.1	1959	667	1	1	Neutrophil.1	Neutrophil.1
CCCAGTTCATGACGGA-1_nmr_1.1	nmr_1.1	2569	990	2	4	T-cell	Naive-T-cell
CCCAGTTCATTGGGCC-1_nmr_1.1	nmr_1.1	1676	773	2	4	T-cell	Naive-T-cell
CCCAGTTGTACGAAAT-1_nmr_1.1	nmr_1.1	2518	901	2	4	T-cell	Naive-T-cell
CCCAGTTTCAACACTG-1_nmr_1.1	nmr_1.1	1676	648	1	1	Neutrophil.1	Neutrophil.1
CCCATACAGTATCTCG-1_nmr_1.1	nmr_1.1	1520	723	1	1	Neutrophil.1	Neutrophil.1
CCCATACCAACGATGG-1_nmr_1.1	nmr_1.1	2842	1037	2	4	T-cell	Naive-T-cell
CCCATACCAAGTTAAG-1_nmr_1.1	nmr_1.1	2652	1187	2	8	T-cell	CD8-T-cell
CCCATACTCACAATGC-1_nmr_1.1	nmr_1.1	2232	836	1	1	Neutrophil.1	Neutrophil.1
CCCATACTCATGTGGT-1_nmr_1.1	nmr_1.1	1833	699	1	1	Neutrophil.1	Neutrophil.1
CCCATACTCTCTAAGG-1_nmr_1.1	nmr_1.1	361	232	6	11	Red-pulp-macrophage	Red-pulp-macrophage
CCCATACTCTCTAGGA-1_nmr_1.1	nmr_1.1	2842	1044	2	4	T-cell	Naive-T-cell
CCCTCCTAGATCGGGT-1_nmr_1.1	nmr_1.1	1770	695	1	1	Neutrophil.1	Neutrophil.1
CCCTCCTAGCGCCTCA-1_nmr_1.1	nmr_1.1	7719	2033	4	5	Macrophage	Macrophage.1
CCCTCCTAGGCATGGT-1_nmr_1.1	nmr_1.1	1680	694	1	1	Neutrophil.1	Neutrophil.1
CCCTCCTCAAAGAATC-1_nmr_1.1	nmr_1.1	3067	1201	2	4	T-cell	Naive-T-cell
CCCTCCTGTAAACCTC-1_nmr_1.1	nmr_1.1	1931	697	1	1	Neutrophil.1	Neutrophil.1
CCCTCCTGTGAGGGAG-1_nmr_1.1	nmr_1.1	3053	1048	2	4	T-cell	Naive-T-cell
CCCTCCTGTGGCAAAC-1_nmr_1.1	nmr_1.1	1470	701	1	1	Neutrophil.1	Neutrophil.1
CCCTCCTTCACCCTCA-1_nmr_1.1	nmr_1.1	1170	727	2	4	T-cell	Naive-T-cell
CCCTCCTTCAGGCGAA-1_nmr_1.1	nmr_1.1	1078	597	5	10	Erythroid	Erythroid-cell.3
CCCTCCTTCCACTGGG-1_nmr_1.1	nmr_1.1	1047	482	1	1	Neutrophil.1	Neutrophil.1
CCCTCCTTCCGCAAGC-1_nmr_1.1	nmr_1.1	1395	631	1	1	Neutrophil.1	Neutrophil.1
CCCTCCTTCGAACTGT-1_nmr_1.1	nmr_1.1	1420	667	2	4	T-cell	Naive-T-cell
CCGGGATAGAATGTTG-1_nmr_1.1	nmr_1.1	4969	354	5	2	Erythroid	Erythroid-cell.1
CCGGGATAGCTACCGC-1_nmr_1.1	nmr_1.1	1400	655	1	1	Neutrophil.1	Neutrophil.1
CCGGGATCAATAAGCA-1_nmr_1.1	nmr_1.1	365	250	2	4	T-cell	Naive-T-cell
CCGGGATCACGAAATA-1_nmr_1.1	nmr_1.1	2607	1165	2	4	T-cell	Naive-T-cell
CCGGGATCACTTAAGC-1_nmr_1.1	nmr_1.1	1175	623	2	4	T-cell	Naive-T-cell
CCGGGATGTCCGTCAG-1_nmr_1.1	nmr_1.1	1687	609	1	1	Neutrophil.1	Neutrophil.1
CCGGGATGTTGATTGC-1_nmr_1.1	nmr_1.1	2644	1119	3	7	B-cell	B-cell
CCGGTAGCAATAAGCA-1_nmr_1.1	nmr_1.1	2314	260	5	2	Erythroid	Erythroid-cell.1
CCGGTAGCATCGATGT-1_nmr_1.1	nmr_1.1	2005	924	2	4	T-cell	Naive-T-cell
CCGGTAGGTAGAAGGA-1_nmr_1.1	nmr_1.1	2299	997	3	7	B-cell	B-cell
CCGGTAGGTCTCTTAT-1_nmr_1.1	nmr_1.1	6045	1822	4	5	Macrophage	Macrophage.1
CCGGTAGGTTCTGAAC-1_nmr_1.1	nmr_1.1	1737	725	1	1	Neutrophil.1	Neutrophil.1
CCGGTAGGTTTAGCTG-1_nmr_1.1	nmr_1.1	4614	1471	5	10	Erythroid	Erythroid-cell.3
CCGGTAGTCAGTCAGT-1_nmr_1.1	nmr_1.1	1781	845	2	4	T-cell	Naive-T-cell
CCGGTAGTCGGAAACG-1_nmr_1.1	nmr_1.1	664	359	6	11	Red-pulp-macrophage	Red-pulp-macrophage
CCGGTAGTCTTCAACT-1_nmr_1.1	nmr_1.1	1786	610	1	1	Neutrophil.1	Neutrophil.1
CCGTACTAGAAGGGTA-1_nmr_1.1	nmr_1.1	1815	732	2	4	T-cell	Naive-T-cell
CCGTACTAGTACATGA-1_nmr_1.1	nmr_1.1	1722	536	3	7	B-cell	B-cell
CCGTACTAGTTGAGTA-1_nmr_1.1	nmr_1.1	4015	1416	2	4	T-cell	Naive-T-cell
CCGTACTCAGGATCGA-1_nmr_1.1	nmr_1.1	689	380	6	11	Red-pulp-macrophage	Red-pulp-macrophage
CCGTACTCAGGGAGAG-1_nmr_1.1	nmr_1.1	4629	1525	3	7	B-cell	B-cell
CCGTACTGTGGTCTCG-1_nmr_1.1	nmr_1.1	3585	1216	2	4	T-cell	Naive-T-cell
CCGTACTGTTTGTTTC-1_nmr_1.1	nmr_1.1	3813	1444	2	4	T-cell	Naive-T-cell
CCGTACTTCAGAGACG-1_nmr_1.1	nmr_1.1	3659	1296	2	4	T-cell	Naive-T-cell
CCGTACTTCCCTAACC-1_nmr_1.1	nmr_1.1	2531	924	5	10	Erythroid	Erythroid-cell.3
CCGTGGAAGGACATTA-1_nmr_1.1	nmr_1.1	339	239	6	11	Red-pulp-macrophage	Red-pulp-macrophage
CCGTGGACACAGACTT-1_nmr_1.1	nmr_1.1	1372	556	5	10	Erythroid	Erythroid-cell.3
CCGTGGACACGTCAGC-1_nmr_1.1	nmr_1.1	1659	910	2	4	T-cell	Naive-T-cell
CCGTGGACATGCCTTC-1_nmr_1.1	nmr_1.1	1714	793	1	1	Neutrophil.1	Neutrophil.1
CCGTGGATCATGTCCC-1_nmr_1.1	nmr_1.1	487	292	6	11	Red-pulp-macrophage	Red-pulp-macrophage
CCGTTCAAGAAACGAG-1_nmr_1.1	nmr_1.1	3248	998	1	1	Neutrophil.1	Neutrophil.1
CCGTTCACACGAGGTA-1_nmr_1.1	nmr_1.1	973	482	1	1	Neutrophil.1	Neutrophil.1
CCGTTCACAGAGTGTG-1_nmr_1.1	nmr_1.1	1895	884	3	7	B-cell	B-cell
CCGTTCATCAGTCCCT-1_nmr_1.1	nmr_1.1	2032	870	6	11	Red-pulp-macrophage	Red-pulp-macrophage
CCGTTCATCTGCTGCT-1_nmr_1.1	nmr_1.1	3674	1305	2	4	T-cell	Naive-T-cell
CCTAAAGAGACGCAAC-1_nmr_1.1	nmr_1.1	4583	385	5	2	Erythroid	Erythroid-cell.1
CCTAAAGAGCTAACAA-1_nmr_1.1	nmr_1.1	13264	879	5	2	Erythroid	Erythroid-cell.1
CCTAAAGCAGCCTTTC-1_nmr_1.1	nmr_1.1	1330	530	1	1	Neutrophil.1	Neutrophil.1
CCTAAAGCATGCCCGA-1_nmr_1.1	nmr_1.1	2561	1222	3	7	B-cell	B-cell
CCTAAAGGTCTAGCCG-1_nmr_1.1	nmr_1.1	704	518	4	5	Macrophage	Macrophage.1
CCTAAAGGTGCACGAA-1_nmr_1.1	nmr_1.1	2132	895	1	1	Neutrophil.1	Neutrophil.1
CCTAAAGGTTTGTTTC-1_nmr_1.1	nmr_1.1	3289	394	5	2	Erythroid	Erythroid-cell.1
CCTAAAGTCTTGGGTA-1_nmr_1.1	nmr_1.1	4401	1528	2	4	T-cell	Naive-T-cell
CCTACACGTGCCTTGG-1_nmr_1.1	nmr_1.1	623	389	6	11	Red-pulp-macrophage	Red-pulp-macrophage
CCTACACTCCACGCAG-1_nmr_1.1	nmr_1.1	2143	833	1	1	Neutrophil.1	Neutrophil.1
CCTACACTCGTAGATC-1_nmr_1.1	nmr_1.1	2253	903	1	1	Neutrophil.1	Neutrophil.1
CCTACACTCTGAAAGA-1_nmr_1.1	nmr_1.1	941	514	2	4	T-cell	Naive-T-cell
CCTACCACAGTGGAGT-1_nmr_1.1	nmr_1.1	5621	1554	3	7	B-cell	B-cell
CCTACCAGTATGAAAC-1_nmr_1.1	nmr_1.1	10173	1444	5	9	Erythroid	Erythroid-cell.2
CCTACCAGTGATAAAC-1_nmr_1.1	nmr_1.1	859	376	2	4	T-cell	Naive-T-cell
CCTACCATCACCATAG-1_nmr_1.1	nmr_1.1	2948	1188	2	4	T-cell	Naive-T-cell
CCTACCATCACTTATC-1_nmr_1.1	nmr_1.1	1218	573	1	1	Neutrophil.1	Neutrophil.1
CCTACCATCTTTAGGG-1_nmr_1.1	nmr_1.1	539	348	6	11	Red-pulp-macrophage	Red-pulp-macrophage
CCTAGCTAGACGCAAC-1_nmr_1.1	nmr_1.1	1756	919	3	7	B-cell	B-cell
CCTAGCTAGCCAGAAC-1_nmr_1.1	nmr_1.1	20799	3033	5	9	Erythroid	Erythroid-cell.2
CCTAGCTAGTGCCAGA-1_nmr_1.1	nmr_1.1	2281	999	2	4	T-cell	Naive-T-cell
CCTAGCTAGTGTGGCA-1_nmr_1.1	nmr_1.1	866	450	6	11	Red-pulp-macrophage	Red-pulp-macrophage
CCTAGCTGTCAGCTAT-1_nmr_1.1	nmr_1.1	337	240	6	11	Red-pulp-macrophage	Red-pulp-macrophage
CCTATTAAGCTAGTCT-1_nmr_1.1	nmr_1.1	1472	774	3	7	B-cell	B-cell
CCTATTAGTCCAGTTA-1_nmr_1.1	nmr_1.1	1742	657	1	1	Neutrophil.1	Neutrophil.1
CCTATTAGTCGCGAAA-1_nmr_1.1	nmr_1.1	1407	569	1	1	Neutrophil.1	Neutrophil.1
CCTATTAGTCTCATCC-1_nmr_1.1	nmr_1.1	1931	704	1	1	Neutrophil.1	Neutrophil.1
CCTATTAGTGTTCTTT-1_nmr_1.1	nmr_1.1	22934	3034	5	9	Erythroid	Erythroid-cell.2
CCTATTAGTTCGCGAC-1_nmr_1.1	nmr_1.1	2235	1065	2	4	T-cell	Naive-T-cell
CCTATTATCCCGGATG-1_nmr_1.1	nmr_1.1	1222	573	2	4	T-cell	Naive-T-cell
CCTATTATCCGTTGTC-1_nmr_1.1	nmr_1.1	2553	1075	2	4	T-cell	Naive-T-cell
CCTATTATCTTGAGAC-1_nmr_1.1	nmr_1.1	1534	535	1	1	Neutrophil.1	Neutrophil.1
CCTCAGTAGACAAAGG-1_nmr_1.1	nmr_1.1	7897	2039	4	5	Macrophage	Macrophage.1
CCTCAGTCATTAGCCA-1_nmr_1.1	nmr_1.1	3056	924	1	1	Neutrophil.1	Neutrophil.1
CCTCAGTGTCTGGTCG-1_nmr_1.1	nmr_1.1	1301	541	1	1	Neutrophil.1	Neutrophil.1
CCTCAGTTCCGCATCT-1_nmr_1.1	nmr_1.1	1808	702	1	1	Neutrophil.1	Neutrophil.1
CCTCAGTTCCTAGGGC-1_nmr_1.1	nmr_1.1	753	402	5	10	Erythroid	Erythroid-cell.3
CCTCAGTTCGCCGTGA-1_nmr_1.1	nmr_1.1	1437	746	2	4	T-cell	Naive-T-cell
CCTCTGAAGACACGAC-1_nmr_1.1	nmr_1.1	2886	1076	2	4	T-cell	Naive-T-cell
CCTCTGAAGCGTAGTG-1_nmr_1.1	nmr_1.1	6851	1116	5	9	Erythroid	Erythroid-cell.2
CCTCTGAAGGTGTGGT-1_nmr_1.1	nmr_1.1	3546	1308	2	4	T-cell	Naive-T-cell
CCTCTGACAAAGCAAT-1_nmr_1.1	nmr_1.1	2949	1122	2	4	T-cell	Naive-T-cell
CCTCTGACAAGCCGTC-1_nmr_1.1	nmr_1.1	6949	2017	4	5	Macrophage	Macrophage.1
CCTCTGACATACTCTT-1_nmr_1.1	nmr_1.1	495	298	5	2	Erythroid	Erythroid-cell.1
CCTCTGACATTCCTGC-1_nmr_1.1	nmr_1.1	1066	509	1	1	Neutrophil.1	Neutrophil.1
CCTCTGAGTCATACTG-1_nmr_1.1	nmr_1.1	647	350	1	1	Neutrophil.1	Neutrophil.1
CCTCTGATCCTTGCCA-1_nmr_1.1	nmr_1.1	2240	717	1	1	Neutrophil.1	Neutrophil.1
CCTTACGTCCCTTGTG-1_nmr_1.1	nmr_1.1	2439	1221	3	7	B-cell	B-cell
CCTTACGTCCTGCTTG-1_nmr_1.1	nmr_1.1	1611	718	1	1	Neutrophil.1	Neutrophil.1
CCTTACGTCTGGCGTG-1_nmr_1.1	nmr_1.1	326	293	2	8	T-cell	CD8-T-cell
CCTTCCCAGATGTGGC-1_nmr_1.1	nmr_1.1	5108	1705	3	7	B-cell	B-cell
CCTTCCCGTCTTCGTC-1_nmr_1.1	nmr_1.1	1417	590	1	1	Neutrophil.1	Neutrophil.1
CCTTCCCGTGCACTTA-1_nmr_1.1	nmr_1.1	1730	660	1	1	Neutrophil.1	Neutrophil.1
CCTTCCCTCATGCATG-1_nmr_1.1	nmr_1.1	303	227	6	11	Red-pulp-macrophage	Red-pulp-macrophage
CCTTCCCTCCCTAATT-1_nmr_1.1	nmr_1.1	11328	1703	8	16	Neutrophil.2	Ltf-high-neutrophil
CCTTCCCTCCTGTAGA-1_nmr_1.1	nmr_1.1	2875	1183	2	4	T-cell	Naive-T-cell
CCTTCCCTCTCCGGTT-1_nmr_1.1	nmr_1.1	332	279	4	5	Macrophage	Macrophage.1
CCTTCGACACGGATAG-1_nmr_1.1	nmr_1.1	25360	3161	5	9	Erythroid	Erythroid-cell.2
CCTTCGACACTTAAGC-1_nmr_1.1	nmr_1.1	16494	2332	5	9	Erythroid	Erythroid-cell.2
CCTTCGACACTTACGA-1_nmr_1.1	nmr_1.1	1050	440	3	7	B-cell	B-cell
CCTTCGAGTCCGAAGA-1_nmr_1.1	nmr_1.1	982	504	6	11	Red-pulp-macrophage	Red-pulp-macrophage
CCTTCGATCAAACAAG-1_nmr_1.1	nmr_1.1	10160	2780	2	8	T-cell	CD8-T-cell
CCTTCGATCATCACCC-1_nmr_1.1	nmr_1.1	2156	1062	3	7	B-cell	B-cell
CCTTTCTAGCTAAGAT-1_nmr_1.1	nmr_1.1	1808	739	1	1	Neutrophil.1	Neutrophil.1
CCTTTCTCAGGATTGG-1_nmr_1.1	nmr_1.1	2763	1167	2	4	T-cell	Naive-T-cell
CCTTTCTCATCCGCGA-1_nmr_1.1	nmr_1.1	326	242	6	11	Red-pulp-macrophage	Red-pulp-macrophage
CCTTTCTGTTGAGGTG-1_nmr_1.1	nmr_1.1	1572	673	1	1	Neutrophil.1	Neutrophil.1
CGAACATAGAATAGGG-1_nmr_1.1	nmr_1.1	7326	1774	5	10	Erythroid	Erythroid-cell.3
CGAACATAGTAGGTGC-1_nmr_1.1	nmr_1.1	1508	605	1	1	Neutrophil.1	Neutrophil.1
CGAACATCAAGAGTCG-1_nmr_1.1	nmr_1.1	18504	2127	5	9	Erythroid	Erythroid-cell.2
CGAACATCAAGGACTG-1_nmr_1.1	nmr_1.1	11968	2682	4	5	Macrophage	Macrophage.1
CGAACATCAGACGCCT-1_nmr_1.1	nmr_1.1	349	243	6	11	Red-pulp-macrophage	Red-pulp-macrophage
CGAACATTCTGTCAAG-1_nmr_1.1	nmr_1.1	2887	1119	2	4	T-cell	Naive-T-cell
CGAATGTAGTCTCGGC-1_nmr_1.1	nmr_1.1	1253	503	1	1	Neutrophil.1	Neutrophil.1
CGAATGTCAGCCTTGG-1_nmr_1.1	nmr_1.1	838	329	5	9	Erythroid	Erythroid-cell.2
CGAATGTCATGCCACG-1_nmr_1.1	nmr_1.1	13895	1823	8	16	Neutrophil.2	Ltf-high-neutrophil
CGAATGTGTAGCACGA-1_nmr_1.1	nmr_1.1	3848	1368	2	4	T-cell	Naive-T-cell
CGAATGTGTATTCGTG-1_nmr_1.1	nmr_1.1	1532	580	1	1	Neutrophil.1	Neutrophil.1
CGAATGTGTCCGCTGA-1_nmr_1.1	nmr_1.1	7076	944	3	14	B-cell	Plasma-cell
CGAATGTTCCCAACGG-1_nmr_1.1	nmr_1.1	1255	613	1	1	Neutrophil.1	Neutrophil.1
CGAATGTTCCGCGTTT-1_nmr_1.1	nmr_1.1	5369	461	5	2	Erythroid	Erythroid-cell.1
CGACCTTAGTCATCCA-1_nmr_1.1	nmr_1.1	1240	582	1	1	Neutrophil.1	Neutrophil.1
CGACCTTGTAGCTTGT-1_nmr_1.1	nmr_1.1	2071	960	2	4	T-cell	Naive-T-cell
CGACCTTGTGATAAGT-1_nmr_1.1	nmr_1.1	1544	558	1	1	Neutrophil.1	Neutrophil.1
CGACCTTGTTCTGGTA-1_nmr_1.1	nmr_1.1	959	557	2	4	T-cell	Naive-T-cell
CGACCTTGTTTGGCGC-1_nmr_1.1	nmr_1.1	8948	1045	5	9	Erythroid	Erythroid-cell.2
CGACCTTTCACAGTAC-1_nmr_1.1	nmr_1.1	1428	617	1	1	Neutrophil.1	Neutrophil.1
CGACCTTTCCGTCATC-1_nmr_1.1	nmr_1.1	5985	488	5	2	Erythroid	Erythroid-cell.1
CGACTTCAGCGCTTAT-1_nmr_1.1	nmr_1.1	1684	661	1	1	Neutrophil.1	Neutrophil.1
CGACTTCAGGCGATAC-1_nmr_1.1	nmr_1.1	2009	741	1	1	Neutrophil.1	Neutrophil.1
CGACTTCGTTCTGAAC-1_nmr_1.1	nmr_1.1	2175	1030	4	5	Macrophage	Macrophage.1
CGACTTCTCATATCGG-1_nmr_1.1	nmr_1.1	1605	625	1	1	Neutrophil.1	Neutrophil.1
CGACTTCTCCGCATAA-1_nmr_1.1	nmr_1.1	2933	1111	2	4	T-cell	Naive-T-cell
CGACTTCTCCTTGACC-1_nmr_1.1	nmr_1.1	1438	683	1	1	Neutrophil.1	Neutrophil.1
CGAGAAGAGCTAACTC-1_nmr_1.1	nmr_1.1	1416	602	6	11	Red-pulp-macrophage	Red-pulp-macrophage
CGAGAAGAGTGAACAT-1_nmr_1.1	nmr_1.1	2959	1165	2	4	T-cell	Naive-T-cell
CGAGAAGCAGGGTTAG-1_nmr_1.1	nmr_1.1	1699	839	3	7	B-cell	B-cell
CGAGAAGCATGCCACG-1_nmr_1.1	nmr_1.1	23445	2789	5	9	Erythroid	Erythroid-cell.2
CGAGAAGTCCCTTGCA-1_nmr_1.1	nmr_1.1	1899	724	1	1	Neutrophil.1	Neutrophil.1
CGAGAAGTCGTTGACA-1_nmr_1.1	nmr_1.1	5345	1727	4	13	Macrophage	Unassigned.1
CGAGCACAGACCGGAT-1_nmr_1.1	nmr_1.1	1654	677	1	1	Neutrophil.1	Neutrophil.1
CGAGCACAGCTGATAA-1_nmr_1.1	nmr_1.1	3343	1093	2	4	T-cell	Naive-T-cell
CGAGCACAGGCGACAT-1_nmr_1.1	nmr_1.1	2616	971	2	4	T-cell	Naive-T-cell
CGAGCACCAACTGCGC-1_nmr_1.1	nmr_1.1	2292	1076	3	7	B-cell	B-cell
CGAGCACCACCATCCT-1_nmr_1.1	nmr_1.1	38803	4344	5	9	Erythroid	Erythroid-cell.2
CGAGCACCAGACACTT-1_nmr_1.1	nmr_1.1	3545	1206	2	4	T-cell	Naive-T-cell
CGAGCACGTTTCGCTC-1_nmr_1.1	nmr_1.1	2837	1151	9	12	Mast-cell	Mast-cell
CGAGCACTCCAAATGC-1_nmr_1.1	nmr_1.1	610	365	1	1	Neutrophil.1	Neutrophil.1
CGAGCCAAGAACAACT-1_nmr_1.1	nmr_1.1	2068	702	1	1	Neutrophil.1	Neutrophil.1
CGAGCCAAGAAGGGTA-1_nmr_1.1	nmr_1.1	2676	1100	2	4	T-cell	Naive-T-cell
CGAGCCAAGGTGGGTT-1_nmr_1.1	nmr_1.1	2331	727	1	1	Neutrophil.1	Neutrophil.1
CGAGCCAGTTATTCTC-1_nmr_1.1	nmr_1.1	4197	1509	2	8	T-cell	CD8-T-cell
CGAGCCATCCATGAGT-1_nmr_1.1	nmr_1.1	557	314	1	1	Neutrophil.1	Neutrophil.1
CGATCGGAGTACTTGC-1_nmr_1.1	nmr_1.1	1969	1033	3	7	B-cell	B-cell
CGATCGGAGTGCCATT-1_nmr_1.1	nmr_1.1	1648	718	1	1	Neutrophil.1	Neutrophil.1
CGATCGGCAAATTGCC-1_nmr_1.1	nmr_1.1	1644	802	3	7	B-cell	B-cell
CGATCGGCAATAGAGT-1_nmr_1.1	nmr_1.1	2188	1096	3	7	B-cell	B-cell
CGATCGGCACATTCGA-1_nmr_1.1	nmr_1.1	4466	1296	2	4	T-cell	Naive-T-cell
CGATCGGCATGCGCAC-1_nmr_1.1	nmr_1.1	3009	1151	2	4	T-cell	Naive-T-cell
CGATCGGCATGTAGTC-1_nmr_1.1	nmr_1.1	596	293	1	1	Neutrophil.1	Neutrophil.1
CGATCGGGTTTGGGCC-1_nmr_1.1	nmr_1.1	32456	3624	5	9	Erythroid	Erythroid-cell.2
CGATCGGTCAGCACAT-1_nmr_1.1	nmr_1.1	1131	454	3	7	B-cell	B-cell
CGATCGGTCGAATGCT-1_nmr_1.1	nmr_1.1	427	274	6	11	Red-pulp-macrophage	Red-pulp-macrophage
CGATGGCCATGCCACG-1_nmr_1.1	nmr_1.1	8554	1814	8	16	Neutrophil.2	Ltf-high-neutrophil
CGATGGCTCAACCAAC-1_nmr_1.1	nmr_1.1	15399	2199	5	9	Erythroid	Erythroid-cell.2
CGATGGCTCAGGCAAG-1_nmr_1.1	nmr_1.1	2325	958	2	4	T-cell	Naive-T-cell
CGATGTAAGATAGTCA-1_nmr_1.1	nmr_1.1	1423	588	1	1	Neutrophil.1	Neutrophil.1
CGATGTAAGCTCCTTC-1_nmr_1.1	nmr_1.1	2046	847	2	4	T-cell	Naive-T-cell
CGATGTAAGTGGCACA-1_nmr_1.1	nmr_1.1	6533	2163	7	18	Dendritic-cell	Timeless-high-dendritic-cell
CGATGTACAAACTGCT-1_nmr_1.1	nmr_1.1	1431	610	1	1	Neutrophil.1	Neutrophil.1
CGATGTACAGTTCATG-1_nmr_1.1	nmr_1.1	2420	732	1	1	Neutrophil.1	Neutrophil.1
CGATGTACATGTCTCC-1_nmr_1.1	nmr_1.1	1618	635	1	1	Neutrophil.1	Neutrophil.1
CGATGTAGTCATATCG-1_nmr_1.1	nmr_1.1	1270	577	1	1	Neutrophil.1	Neutrophil.1
CGATGTAGTGAACCTT-1_nmr_1.1	nmr_1.1	1098	478	1	1	Neutrophil.1	Neutrophil.1
CGATGTAGTTTGCATG-1_nmr_1.1	nmr_1.1	705	317	1	1	Neutrophil.1	Neutrophil.1
CGATGTATCATGGTCA-1_nmr_1.1	nmr_1.1	2250	759	1	1	Neutrophil.1	Neutrophil.1
CGATGTATCCAGGGCT-1_nmr_1.1	nmr_1.1	486	312	6	11	Red-pulp-macrophage	Red-pulp-macrophage
CGATGTATCGCCAAAT-1_nmr_1.1	nmr_1.1	874	543	3	7	B-cell	B-cell
CGATGTATCGGCGCAT-1_nmr_1.1	nmr_1.1	837	467	2	4	T-cell	Naive-T-cell
CGATGTATCTGTTGAG-1_nmr_1.1	nmr_1.1	9215	2411	4	5	Macrophage	Macrophage.1
CGATTGAAGACTAGAT-1_nmr_1.1	nmr_1.1	1194	513	1	1	Neutrophil.1	Neutrophil.1
CGATTGAAGCCGGTAA-1_nmr_1.1	nmr_1.1	1887	949	3	7	B-cell	B-cell
CGATTGAAGTCGCCGT-1_nmr_1.1	nmr_1.1	2707	1031	2	4	T-cell	Naive-T-cell
CGATTGACACTAAGTC-1_nmr_1.1	nmr_1.1	9593	2250	4	5	Macrophage	Macrophage.1
CGATTGACATGCGCAC-1_nmr_1.1	nmr_1.1	1037	430	1	1	Neutrophil.1	Neutrophil.1
CGATTGAGTCATGCAT-1_nmr_1.1	nmr_1.1	336	228	6	11	Red-pulp-macrophage	Red-pulp-macrophage
CGATTGAGTGTCCTCT-1_nmr_1.1	nmr_1.1	6607	1925	3	14	B-cell	Plasma-cell
CGATTGATCACGCATA-1_nmr_1.1	nmr_1.1	1734	800	3	7	B-cell	B-cell
CGATTGATCATCGATG-1_nmr_1.1	nmr_1.1	931	657	7	18	Dendritic-cell	Timeless-high-dendritic-cell
CGCCAAGAGTAGGCCA-1_nmr_1.1	nmr_1.1	5058	1641	2	20	T-cell	Unassigned.3
CGCCAAGGTGCAACTT-1_nmr_1.1	nmr_1.1	15835	1872	5	9	Erythroid	Erythroid-cell.2
CGCCAAGGTGGGTCAA-1_nmr_1.1	nmr_1.1	10544	1086	5	9	Erythroid	Erythroid-cell.2
CGCCAAGTCCAAACAC-1_nmr_1.1	nmr_1.1	3823	1383	2	4	T-cell	Naive-T-cell
CGCCAAGTCGTCGTTC-1_nmr_1.1	nmr_1.1	3103	1237	2	4	T-cell	Naive-T-cell
CGCGGTAAGATGTCGG-1_nmr_1.1	nmr_1.1	2637	983	2	4	T-cell	Naive-T-cell
CGCGGTAAGCTCCCAG-1_nmr_1.1	nmr_1.1	1585	653	1	1	Neutrophil.1	Neutrophil.1
CGCGGTAAGCTGTTCA-1_nmr_1.1	nmr_1.1	3023	1098	2	4	T-cell	Naive-T-cell
CGCGGTAAGTCCGTAT-1_nmr_1.1	nmr_1.1	26462	2950	5	9	Erythroid	Erythroid-cell.2
CGCGGTAAGTGTGGCA-1_nmr_1.1	nmr_1.1	3159	1223	3	7	B-cell	B-cell
CGCGGTACAACGCACC-1_nmr_1.1	nmr_1.1	1470	658	2	4	T-cell	Naive-T-cell
CGCGGTAGTCAACTGT-1_nmr_1.1	nmr_1.1	778	406	6	11	Red-pulp-macrophage	Red-pulp-macrophage
CGCGGTATCCAAACAC-1_nmr_1.1	nmr_1.1	4537	1474	4	5	Macrophage	Macrophage.1
CGCGGTATCGTATCAG-1_nmr_1.1	nmr_1.1	1017	668	4	5	Macrophage	Macrophage.1
CGCGTTTAGTAAGTAC-1_nmr_1.1	nmr_1.1	2037	919	2	4	T-cell	Naive-T-cell
CGCGTTTCATTAGGCT-1_nmr_1.1	nmr_1.1	10853	2129	8	16	Neutrophil.2	Ltf-high-neutrophil
CGCGTTTGTTTGGCGC-1_nmr_1.1	nmr_1.1	2880	1149	2	4	T-cell	Naive-T-cell
CGCGTTTTCAGCGATT-1_nmr_1.1	nmr_1.1	1724	525	1	1	Neutrophil.1	Neutrophil.1
CGCTATCGTTCAGACT-1_nmr_1.1	nmr_1.1	2463	1006	9	12	Mast-cell	Mast-cell
CGCTATCTCATAAAGG-1_nmr_1.1	nmr_1.1	1508	552	1	1	Neutrophil.1	Neutrophil.1
CGCTATCTCCAAAGTC-1_nmr_1.1	nmr_1.1	2120	791	1	1	Neutrophil.1	Neutrophil.1
CGCTATCTCCCTGACT-1_nmr_1.1	nmr_1.1	427	271	6	11	Red-pulp-macrophage	Red-pulp-macrophage
CGCTGGAAGACATAAC-1_nmr_1.1	nmr_1.1	1155	647	2	4	T-cell	Naive-T-cell
CGCTGGAAGTAATCCC-1_nmr_1.1	nmr_1.1	3277	1303	2	4	T-cell	Naive-T-cell
CGCTGGAAGTACGCCC-1_nmr_1.1	nmr_1.1	1169	618	2	4	T-cell	Naive-T-cell
CGCTGGACATCACGTA-1_nmr_1.1	nmr_1.1	673	386	6	11	Red-pulp-macrophage	Red-pulp-macrophage
CGCTGGACATGGGACA-1_nmr_1.1	nmr_1.1	1819	670	1	1	Neutrophil.1	Neutrophil.1
CGCTGGAGTCGTGGCT-1_nmr_1.1	nmr_1.1	1778	559	1	1	Neutrophil.1	Neutrophil.1
CGCTGGATCAAGAAGT-1_nmr_1.1	nmr_1.1	1761	598	1	1	Neutrophil.1	Neutrophil.1
CGCTGGATCACGGTTA-1_nmr_1.1	nmr_1.1	1070	452	1	1	Neutrophil.1	Neutrophil.1
CGCTGGATCGCCATAA-1_nmr_1.1	nmr_1.1	2017	693	1	1	Neutrophil.1	Neutrophil.1
CGCTTCAAGAGGGCTT-1_nmr_1.1	nmr_1.1	2336	1052	2	4	T-cell	Naive-T-cell
CGCTTCAAGCCACGCT-1_nmr_1.1	nmr_1.1	1859	965	3	7	B-cell	B-cell
CGCTTCAAGTGAAGAG-1_nmr_1.1	nmr_1.1	2325	1074	3	7	B-cell	B-cell
CGCTTCACACCCTATC-1_nmr_1.1	nmr_1.1	1218	754	2	8	T-cell	CD8-T-cell
CGCTTCACAGATGGGT-1_nmr_1.1	nmr_1.1	10259	2850	4	15	Macrophage	Macrophage.2
CGCTTCACATACGCCG-1_nmr_1.1	nmr_1.1	5318	1830	2	8	T-cell	CD8-T-cell
CGCTTCACATATGAGA-1_nmr_1.1	nmr_1.1	11225	1476	8	16	Neutrophil.2	Ltf-high-neutrophil
CGCTTCAGTCTGATTG-1_nmr_1.1	nmr_1.1	1500	641	1	1	Neutrophil.1	Neutrophil.1
CGCTTCATCAAACGGG-1_nmr_1.1	nmr_1.1	3781	1351	2	4	T-cell	Naive-T-cell
CGCTTCATCATGTCCC-1_nmr_1.1	nmr_1.1	6374	1809	4	5	Macrophage	Macrophage.1
CGGACACAGCGCCTTG-1_nmr_1.1	nmr_1.1	613	294	1	1	Neutrophil.1	Neutrophil.1
CGGACACAGCTAAGAT-1_nmr_1.1	nmr_1.1	1393	588	1	1	Neutrophil.1	Neutrophil.1
CGGACACAGCTGTCTA-1_nmr_1.1	nmr_1.1	1553	753	2	4	T-cell	Naive-T-cell
CGGACACGTAAATGTG-1_nmr_1.1	nmr_1.1	1484	575	1	1	Neutrophil.1	Neutrophil.1
CGGACACGTACTTAGC-1_nmr_1.1	nmr_1.1	2434	1163	2	4	T-cell	Naive-T-cell
CGGACACGTCTAGCCG-1_nmr_1.1	nmr_1.1	651	300	1	1	Neutrophil.1	Neutrophil.1
CGGACACGTGAGTATA-1_nmr_1.1	nmr_1.1	7283	539	5	2	Erythroid	Erythroid-cell.1
CGGACACTCACCACCT-1_nmr_1.1	nmr_1.1	381	248	6	11	Red-pulp-macrophage	Red-pulp-macrophage
CGGACACTCGGAATCT-1_nmr_1.1	nmr_1.1	2297	987	3	7	B-cell	B-cell
CGGACACTCTGCGACG-1_nmr_1.1	nmr_1.1	1841	649	1	1	Neutrophil.1	Neutrophil.1
CGGACGTAGCGATCCC-1_nmr_1.1	nmr_1.1	550	264	1	1	Neutrophil.1	Neutrophil.1
CGGACGTAGCTGCAAG-1_nmr_1.1	nmr_1.1	1758	641	1	3	Neutrophil.1	Neutrophil.2
CGGACGTAGTATGACA-1_nmr_1.1	nmr_1.1	2765	920	1	1	Neutrophil.1	Neutrophil.1
CGGACGTAGTGCTGCC-1_nmr_1.1	nmr_1.1	3043	1168	4	5	Macrophage	Macrophage.1
CGGACGTAGTTGTCGT-1_nmr_1.1	nmr_1.1	22481	2605	5	9	Erythroid	Erythroid-cell.2
CGGACGTCATTAGGCT-1_nmr_1.1	nmr_1.1	1808	720	1	1	Neutrophil.1	Neutrophil.1
CGGACGTGTCTGATTG-1_nmr_1.1	nmr_1.1	1366	646	5	10	Erythroid	Erythroid-cell.3
CGGACGTTCCGTTGCT-1_nmr_1.1	nmr_1.1	1270	563	1	1	Neutrophil.1	Neutrophil.1
CGGACGTTCGAACGGA-1_nmr_1.1	nmr_1.1	5535	1770	2	8	T-cell	CD8-T-cell
CGGACGTTCTCTTATG-1_nmr_1.1	nmr_1.1	1822	733	1	1	Neutrophil.1	Neutrophil.1
CGGACTGAGCGTGTCC-1_nmr_1.1	nmr_1.1	523	328	6	11	Red-pulp-macrophage	Red-pulp-macrophage
CGGACTGAGGTGCACA-1_nmr_1.1	nmr_1.1	1504	567	1	1	Neutrophil.1	Neutrophil.1
CGGACTGCAGCTGTTA-1_nmr_1.1	nmr_1.1	2665	1266	3	19	B-cell	Multiplet
CGGACTGCATGTTCCC-1_nmr_1.1	nmr_1.1	5901	1761	5	10	Erythroid	Erythroid-cell.3
CGGACTGCATTGTGCA-1_nmr_1.1	nmr_1.1	1537	629	1	1	Neutrophil.1	Neutrophil.1
CGGACTGTCACTCTTA-1_nmr_1.1	nmr_1.1	1759	941	3	7	B-cell	B-cell
CGGAGCTAGCGAAGGG-1_nmr_1.1	nmr_1.1	1637	669	1	1	Neutrophil.1	Neutrophil.1
CGGAGCTAGGGCTTCC-1_nmr_1.1	nmr_1.1	1253	576	1	1	Neutrophil.1	Neutrophil.1
CGGAGCTGTATGAATG-1_nmr_1.1	nmr_1.1	444	243	1	1	Neutrophil.1	Neutrophil.1
CGGAGCTGTCAGAAGC-1_nmr_1.1	nmr_1.1	886	386	1	1	Neutrophil.1	Neutrophil.1
CGGAGCTGTTCGGCAC-1_nmr_1.1	nmr_1.1	783	378	1	1	Neutrophil.1	Neutrophil.1
CGGAGCTTCAGAAATG-1_nmr_1.1	nmr_1.1	3006	1188	2	4	T-cell	Naive-T-cell
CGGAGCTTCCCTAATT-1_nmr_1.1	nmr_1.1	3687	348	5	2	Erythroid	Erythroid-cell.1
CGGAGTCAGCGTCTAT-1_nmr_1.1	nmr_1.1	536	263	5	9	Erythroid	Erythroid-cell.2
CGGAGTCCAATCCAAC-1_nmr_1.1	nmr_1.1	3497	1128	2	4	T-cell	Naive-T-cell
CGGAGTCCACCAACCG-1_nmr_1.1	nmr_1.1	2018	764	1	1	Neutrophil.1	Neutrophil.1
CGGAGTCCATTGGCGC-1_nmr_1.1	nmr_1.1	865	482	1	1	Neutrophil.1	Neutrophil.1
CGGAGTCGTCATATCG-1_nmr_1.1	nmr_1.1	2497	1124	2	4	T-cell	Naive-T-cell
CGGAGTCGTGCATCTA-1_nmr_1.1	nmr_1.1	1849	678	1	1	Neutrophil.1	Neutrophil.1
CGGAGTCGTTACAGAA-1_nmr_1.1	nmr_1.1	3947	1344	2	4	T-cell	Naive-T-cell
CGGAGTCGTTGCGTTA-1_nmr_1.1	nmr_1.1	2206	923	2	4	T-cell	Naive-T-cell
CGGAGTCTCCGAATGT-1_nmr_1.1	nmr_1.1	870	488	1	1	Neutrophil.1	Neutrophil.1
CGGAGTCTCGAATGCT-1_nmr_1.1	nmr_1.1	671	356	6	11	Red-pulp-macrophage	Red-pulp-macrophage
CGGAGTCTCTTAACCT-1_nmr_1.1	nmr_1.1	2261	867	1	1	Neutrophil.1	Neutrophil.1
CGGCTAGCAAAGTGCG-1_nmr_1.1	nmr_1.1	1613	814	2	4	T-cell	Naive-T-cell
CGGCTAGCAATAGCAA-1_nmr_1.1	nmr_1.1	357	240	6	11	Red-pulp-macrophage	Red-pulp-macrophage
CGGCTAGCAATCACAC-1_nmr_1.1	nmr_1.1	1286	535	1	1	Neutrophil.1	Neutrophil.1
CGGCTAGGTACATCCA-1_nmr_1.1	nmr_1.1	1921	634	1	1	Neutrophil.1	Neutrophil.1
CGGCTAGGTGACTACT-1_nmr_1.1	nmr_1.1	1036	487	1	1	Neutrophil.1	Neutrophil.1
CGGCTAGGTTCCATGA-1_nmr_1.1	nmr_1.1	776	376	1	1	Neutrophil.1	Neutrophil.1
CGGGTCAAGATAGTCA-1_nmr_1.1	nmr_1.1	1834	646	1	1	Neutrophil.1	Neutrophil.1
CGGGTCAAGATGGGTC-1_nmr_1.1	nmr_1.1	1381	631	1	1	Neutrophil.1	Neutrophil.1
CGGGTCAAGGCCCTTG-1_nmr_1.1	nmr_1.1	2696	335	5	2	Erythroid	Erythroid-cell.1
CGGGTCAGTACCGTAT-1_nmr_1.1	nmr_1.1	2814	1115	2	4	T-cell	Naive-T-cell
CGGGTCAGTTACGGAG-1_nmr_1.1	nmr_1.1	2011	814	1	1	Neutrophil.1	Neutrophil.1
CGGGTCATCTGAGGGA-1_nmr_1.1	nmr_1.1	7787	1349	5	9	Erythroid	Erythroid-cell.2
CGGTTAACAACACGCC-1_nmr_1.1	nmr_1.1	4154	1331	2	4	T-cell	Naive-T-cell
CGGTTAACACACTGCG-1_nmr_1.1	nmr_1.1	8591	2402	2	8	T-cell	CD8-T-cell
CGGTTAAGTCCTGCTT-1_nmr_1.1	nmr_1.1	1835	727	1	1	Neutrophil.1	Neutrophil.1
CGGTTAATCCCAAGAT-1_nmr_1.1	nmr_1.1	1607	580	1	1	Neutrophil.1	Neutrophil.1
CGGTTAATCCCACTTG-1_nmr_1.1	nmr_1.1	372	319	4	5	Macrophage	Macrophage.1
CGGTTAATCCTACAGA-1_nmr_1.1	nmr_1.1	1807	730	1	1	Neutrophil.1	Neutrophil.1
CGGTTAATCTACCAGA-1_nmr_1.1	nmr_1.1	6453	1160	8	16	Neutrophil.2	Ltf-high-neutrophil
CGTAGCGAGAAGCCCA-1_nmr_1.1	nmr_1.1	1723	732	1	1	Neutrophil.1	Neutrophil.1
CGTAGCGCACAAGCCC-1_nmr_1.1	nmr_1.1	352	247	6	11	Red-pulp-macrophage	Red-pulp-macrophage
CGTAGCGGTATATGGA-1_nmr_1.1	nmr_1.1	1092	540	1	1	Neutrophil.1	Neutrophil.1
CGTAGCGGTCATTAGC-1_nmr_1.1	nmr_1.1	3928	1375	2	4	T-cell	Naive-T-cell
CGTAGCGGTGAACCTT-1_nmr_1.1	nmr_1.1	1574	705	1	1	Neutrophil.1	Neutrophil.1
CGTAGCGGTGCGATAG-1_nmr_1.1	nmr_1.1	2766	1028	2	4	T-cell	Naive-T-cell
CGTAGCGTCCAGATCA-1_nmr_1.1	nmr_1.1	2383	1093	3	7	B-cell	B-cell
CGTAGGCAGTGCCATT-1_nmr_1.1	nmr_1.1	1321	626	1	1	Neutrophil.1	Neutrophil.1
CGTAGGCCATCCAACA-1_nmr_1.1	nmr_1.1	464	271	2	4	T-cell	Naive-T-cell
CGTAGGCCATCTGGTA-1_nmr_1.1	nmr_1.1	306	272	2	4	T-cell	Naive-T-cell
CGTAGGCGTAGGGTAC-1_nmr_1.1	nmr_1.1	1449	543	1	1	Neutrophil.1	Neutrophil.1
CGTAGGCTCACAGTAC-1_nmr_1.1	nmr_1.1	615	290	1	1	Neutrophil.1	Neutrophil.1
CGTAGGCTCGCTTAGA-1_nmr_1.1	nmr_1.1	720	395	1	1	Neutrophil.1	Neutrophil.1
CGTAGGCTCGGGAGTA-1_nmr_1.1	nmr_1.1	1268	539	1	1	Neutrophil.1	Neutrophil.1
CGTAGGCTCTAGAGTC-1_nmr_1.1	nmr_1.1	1139	446	1	3	Neutrophil.1	Neutrophil.2
CGTCACTAGAGTACCG-1_nmr_1.1	nmr_1.1	5110	1547	4	5	Macrophage	Macrophage.1
CGTCACTGTCCATCCT-1_nmr_1.1	nmr_1.1	1066	544	3	7	B-cell	B-cell
CGTCACTTCCTTCAAT-1_nmr_1.1	nmr_1.1	2907	1168	2	4	T-cell	Naive-T-cell
CGTCACTTCGAGCCCA-1_nmr_1.1	nmr_1.1	1703	776	1	1	Neutrophil.1	Neutrophil.1
CGTCACTTCTGTCAAG-1_nmr_1.1	nmr_1.1	3108	1159	3	7	B-cell	B-cell
CGTCAGGAGCACGCCT-1_nmr_1.1	nmr_1.1	2254	991	2	4	T-cell	Naive-T-cell
CGTCAGGAGGCAATTA-1_nmr_1.1	nmr_1.1	868	446	1	1	Neutrophil.1	Neutrophil.1
CGTCAGGAGGCCCTCA-1_nmr_1.1	nmr_1.1	1846	862	3	7	B-cell	B-cell
CGTCAGGAGTCGCCGT-1_nmr_1.1	nmr_1.1	602	384	6	11	Red-pulp-macrophage	Red-pulp-macrophage
CGTCAGGCATAAGACA-1_nmr_1.1	nmr_1.1	1639	591	1	1	Neutrophil.1	Neutrophil.1
CGTCAGGTCAATACCG-1_nmr_1.1	nmr_1.1	3731	1215	2	4	T-cell	Naive-T-cell
CGTCAGGTCAGCAACT-1_nmr_1.1	nmr_1.1	2262	228	5	2	Erythroid	Erythroid-cell.1
CGTCAGGTCAGGTAAA-1_nmr_1.1	nmr_1.1	20032	1775	5	9	Erythroid	Erythroid-cell.2
CGTCCATAGCTCCTCT-1_nmr_1.1	nmr_1.1	5232	1777	4	5	Macrophage	Macrophage.1
CGTCCATCACCGCTAG-1_nmr_1.1	nmr_1.1	920	427	1	1	Neutrophil.1	Neutrophil.1
CGTCCATCATTTGCTT-1_nmr_1.1	nmr_1.1	1890	819	1	1	Neutrophil.1	Neutrophil.1
CGTCCATGTTCAGACT-1_nmr_1.1	nmr_1.1	13585	1655	5	9	Erythroid	Erythroid-cell.2
CGTCCATTCGCCTGTT-1_nmr_1.1	nmr_1.1	2465	1004	2	4	T-cell	Naive-T-cell
CGTCCATTCGTTACGA-1_nmr_1.1	nmr_1.1	2363	1001	2	4	T-cell	Naive-T-cell
CGTCCATTCTTGTTTG-1_nmr_1.1	nmr_1.1	17889	2323	8	16	Neutrophil.2	Ltf-high-neutrophil
CGTCTACCACTGTCGG-1_nmr_1.1	nmr_1.1	1705	691	1	1	Neutrophil.1	Neutrophil.1
CGTCTACGTATAGTAG-1_nmr_1.1	nmr_1.1	1931	707	1	1	Neutrophil.1	Neutrophil.1
CGTCTACTCTACTATC-1_nmr_1.1	nmr_1.1	5579	738	5	2	Erythroid	Erythroid-cell.1
CGTGAGCAGACGCACA-1_nmr_1.1	nmr_1.1	2273	699	3	14	B-cell	Plasma-cell
CGTGAGCAGCTCCTCT-1_nmr_1.1	nmr_1.1	3509	1114	1	1	Neutrophil.1	Neutrophil.1
CGTGAGCAGGACATTA-1_nmr_1.1	nmr_1.1	6726	1943	4	5	Macrophage	Macrophage.1
CGTGAGCAGTCCCACG-1_nmr_1.1	nmr_1.1	3860	1366	2	4	T-cell	Naive-T-cell
CGTGAGCCAATGGACG-1_nmr_1.1	nmr_1.1	4016	1387	2	4	T-cell	Naive-T-cell
CGTGAGCGTAAGGATT-1_nmr_1.1	nmr_1.1	1644	693	1	1	Neutrophil.1	Neutrophil.1
CGTGAGCGTAGGCATG-1_nmr_1.1	nmr_1.1	2396	935	2	4	T-cell	Naive-T-cell
CGTGAGCGTCTACCTC-1_nmr_1.1	nmr_1.1	1832	757	2	4	T-cell	Naive-T-cell
CGTGAGCTCAGCGACC-1_nmr_1.1	nmr_1.1	505	283	1	1	Neutrophil.1	Neutrophil.1
CGTGAGCTCATTGCGA-1_nmr_1.1	nmr_1.1	2492	892	1	1	Neutrophil.1	Neutrophil.1
CGTGAGCTCTTAACCT-1_nmr_1.1	nmr_1.1	1483	644	1	1	Neutrophil.1	Neutrophil.1
CGTGTAAAGAAGGCCT-1_nmr_1.1	nmr_1.1	1558	565	1	1	Neutrophil.1	Neutrophil.1
CGTGTAAAGTACGCCC-1_nmr_1.1	nmr_1.1	3025	1086	2	4	T-cell	Naive-T-cell
CGTGTAAAGTACGCGA-1_nmr_1.1	nmr_1.1	2209	969	2	4	T-cell	Naive-T-cell
CGTGTAAAGTCTCCTC-1_nmr_1.1	nmr_1.1	1315	493	1	1	Neutrophil.1	Neutrophil.1
CGTGTAACATGACGGA-1_nmr_1.1	nmr_1.1	1425	607	1	1	Neutrophil.1	Neutrophil.1
CGTGTAAGTAAATGTG-1_nmr_1.1	nmr_1.1	539	269	1	1	Neutrophil.1	Neutrophil.1
CGTGTAAGTATAAACG-1_nmr_1.1	nmr_1.1	24086	3152	5	9	Erythroid	Erythroid-cell.2
CGTGTAAGTGAGGCTA-1_nmr_1.1	nmr_1.1	2385	1082	2	8	T-cell	CD8-T-cell
CGTGTAAGTGAGGGAG-1_nmr_1.1	nmr_1.1	1194	541	1	1	Neutrophil.1	Neutrophil.1
CGTGTAATCCACGTGG-1_nmr_1.1	nmr_1.1	4824	1561	3	7	B-cell	B-cell
CGTGTAATCGAACTGT-1_nmr_1.1	nmr_1.1	1987	825	1	1	Neutrophil.1	Neutrophil.1
CGTGTAATCTGTTTGT-1_nmr_1.1	nmr_1.1	953	463	1	1	Neutrophil.1	Neutrophil.1
CGTGTCTAGCTAGTCT-1_nmr_1.1	nmr_1.1	532	374	3	7	B-cell	B-cell
CGTGTCTAGGAATTAC-1_nmr_1.1	nmr_1.1	2093	903	2	4	T-cell	Naive-T-cell
CGTGTCTCACGGTTTA-1_nmr_1.1	nmr_1.1	2872	958	2	4	T-cell	Naive-T-cell
CGTGTCTTCCGTAGTA-1_nmr_1.1	nmr_1.1	1638	646	1	1	Neutrophil.1	Neutrophil.1
CGTGTCTTCCGTTGTC-1_nmr_1.1	nmr_1.1	7583	975	5	9	Erythroid	Erythroid-cell.2
CGTGTCTTCTGATTCT-1_nmr_1.1	nmr_1.1	2826	1317	7	18	Dendritic-cell	Timeless-high-dendritic-cell
CGTTAGAAGTCGATAA-1_nmr_1.1	nmr_1.1	1767	640	1	1	Neutrophil.1	Neutrophil.1
CGTTAGACAACTGCTA-1_nmr_1.1	nmr_1.1	3244	1189	2	4	T-cell	Naive-T-cell
CGTTAGACACAAGTAA-1_nmr_1.1	nmr_1.1	773	325	5	9	Erythroid	Erythroid-cell.2
CGTTAGAGTAGTACCT-1_nmr_1.1	nmr_1.1	10376	1204	5	9	Erythroid	Erythroid-cell.2
CGTTCTGAGGCGACAT-1_nmr_1.1	nmr_1.1	360	259	6	11	Red-pulp-macrophage	Red-pulp-macrophage
CGTTCTGAGTCTCCTC-1_nmr_1.1	nmr_1.1	1366	519	1	1	Neutrophil.1	Neutrophil.1
CGTTCTGCATACTCTT-1_nmr_1.1	nmr_1.1	1215	555	1	1	Neutrophil.1	Neutrophil.1
CGTTCTGCATATGCTG-1_nmr_1.1	nmr_1.1	1189	505	1	1	Neutrophil.1	Neutrophil.1
CGTTCTGCATTCTTAC-1_nmr_1.1	nmr_1.1	2188	924	1	1	Neutrophil.1	Neutrophil.1
CGTTCTGGTCCGTTAA-1_nmr_1.1	nmr_1.1	2230	873	1	1	Neutrophil.1	Neutrophil.1
CGTTCTGTCCCTCTTT-1_nmr_1.1	nmr_1.1	3266	1280	2	4	T-cell	Naive-T-cell
CGTTGGGAGAGTGACC-1_nmr_1.1	nmr_1.1	1942	784	1	1	Neutrophil.1	Neutrophil.1
CGTTGGGAGCCAGTTT-1_nmr_1.1	nmr_1.1	1889	840	2	4	T-cell	Naive-T-cell
CGTTGGGAGGTCATCT-1_nmr_1.1	nmr_1.1	466	305	6	11	Red-pulp-macrophage	Red-pulp-macrophage
CGTTGGGCACCATGTA-1_nmr_1.1	nmr_1.1	2466	758	1	1	Neutrophil.1	Neutrophil.1
CGTTGGGCATGGGAAC-1_nmr_1.1	nmr_1.1	1797	670	1	1	Neutrophil.1	Neutrophil.1
CGTTGGGGTTCTCATT-1_nmr_1.1	nmr_1.1	1858	889	2	4	T-cell	Naive-T-cell
CGTTGGGTCACAATGC-1_nmr_1.1	nmr_1.1	2447	1000	2	4	T-cell	Naive-T-cell
CTAACTTGTCAGTGGA-1_nmr_1.1	nmr_1.1	3310	1200	2	4	T-cell	Naive-T-cell
CTAACTTGTGAACCTT-1_nmr_1.1	nmr_1.1	2128	1047	2	4	T-cell	Naive-T-cell
CTAAGACAGAAACGCC-1_nmr_1.1	nmr_1.1	2179	800	1	1	Neutrophil.1	Neutrophil.1
CTAAGACAGTACGCGA-1_nmr_1.1	nmr_1.1	903	375	1	1	Neutrophil.1	Neutrophil.1
CTAAGACAGTCTCCTC-1_nmr_1.1	nmr_1.1	371	218	5	9	Erythroid	Erythroid-cell.2
CTAAGACCACAACGTT-1_nmr_1.1	nmr_1.1	1544	641	1	1	Neutrophil.1	Neutrophil.1
CTAAGACCAGGATCGA-1_nmr_1.1	nmr_1.1	1901	889	2	4	T-cell	Naive-T-cell
CTAAGACCATCTACGA-1_nmr_1.1	nmr_1.1	394	237	6	11	Red-pulp-macrophage	Red-pulp-macrophage
CTAAGACCATTCACTT-1_nmr_1.1	nmr_1.1	2917	1151	3	7	B-cell	B-cell
CTAAGACGTGATAAAC-1_nmr_1.1	nmr_1.1	3999	490	5	2	Erythroid	Erythroid-cell.1
CTAAGACGTTACGCGC-1_nmr_1.1	nmr_1.1	3520	1428	2	4	T-cell	Naive-T-cell
CTAAGACTCCGCAGTG-1_nmr_1.1	nmr_1.1	1738	834	2	4	T-cell	Naive-T-cell
CTAATGGAGAATCTCC-1_nmr_1.1	nmr_1.1	1334	663	1	1	Neutrophil.1	Neutrophil.1
CTAATGGAGCGATAGC-1_nmr_1.1	nmr_1.1	27676	3642	5	9	Erythroid	Erythroid-cell.2
CTAATGGCAATGTAAG-1_nmr_1.1	nmr_1.1	21908	3691	5	10	Erythroid	Erythroid-cell.3
CTAATGGCATGCAACT-1_nmr_1.1	nmr_1.1	6179	2180	7	18	Dendritic-cell	Timeless-high-dendritic-cell
CTAATGGGTCCAGTGC-1_nmr_1.1	nmr_1.1	995	220	5	2	Erythroid	Erythroid-cell.1
CTAATGGGTGCCTGGT-1_nmr_1.1	nmr_1.1	1530	647	1	1	Neutrophil.1	Neutrophil.1
CTACACCAGCTGCAAG-1_nmr_1.1	nmr_1.1	1105	493	1	1	Neutrophil.1	Neutrophil.1
CTACACCAGGTGCAAC-1_nmr_1.1	nmr_1.1	1800	703	1	1	Neutrophil.1	Neutrophil.1
CTACACCCACCACGTG-1_nmr_1.1	nmr_1.1	3183	1081	2	4	T-cell	Naive-T-cell
CTACACCGTACAGCAG-1_nmr_1.1	nmr_1.1	4024	1394	2	4	T-cell	Naive-T-cell
CTACACCGTTCAACCA-1_nmr_1.1	nmr_1.1	6852	499	5	2	Erythroid	Erythroid-cell.1
CTACACCTCACCATAG-1_nmr_1.1	nmr_1.1	558	231	1	1	Neutrophil.1	Neutrophil.1
CTACACCTCACCTTAT-1_nmr_1.1	nmr_1.1	1813	869	2	4	T-cell	Naive-T-cell
CTACATTCAAACCTAC-1_nmr_1.1	nmr_1.1	4989	1584	2	4	T-cell	Naive-T-cell
CTACATTCACGGATAG-1_nmr_1.1	nmr_1.1	3011	1109	1	1	Neutrophil.1	Neutrophil.1
CTACATTCATGAAGTA-1_nmr_1.1	nmr_1.1	1998	910	3	7	B-cell	B-cell
CTACATTTCCTAGGGC-1_nmr_1.1	nmr_1.1	381	231	3	7	B-cell	B-cell
CTACATTTCCTTGCCA-1_nmr_1.1	nmr_1.1	3530	1481	2	8	T-cell	CD8-T-cell
CTACATTTCGAGCCCA-1_nmr_1.1	nmr_1.1	4235	1477	2	4	T-cell	Naive-T-cell
CTACATTTCGGAAACG-1_nmr_1.1	nmr_1.1	3384	1232	4	5	Macrophage	Macrophage.1
CTACATTTCTAACTCT-1_nmr_1.1	nmr_1.1	37424	4399	5	9	Erythroid	Erythroid-cell.2
CTACCCACAAAGCGGT-1_nmr_1.1	nmr_1.1	9303	1574	5	9	Erythroid	Erythroid-cell.2
CTACCCACACAAGACG-1_nmr_1.1	nmr_1.1	631	388	6	11	Red-pulp-macrophage	Red-pulp-macrophage
CTACCCACACACCGAC-1_nmr_1.1	nmr_1.1	2714	860	1	1	Neutrophil.1	Neutrophil.1
CTACCCAGTAGAGCTG-1_nmr_1.1	nmr_1.1	1819	811	1	1	Neutrophil.1	Neutrophil.1
CTACCCAGTTGACGTT-1_nmr_1.1	nmr_1.1	315	235	6	11	Red-pulp-macrophage	Red-pulp-macrophage
CTACCCATCCATGAAC-1_nmr_1.1	nmr_1.1	1407	584	1	1	Neutrophil.1	Neutrophil.1
CTACGTCAGCCAGGAT-1_nmr_1.1	nmr_1.1	2057	674	1	1	Neutrophil.1	Neutrophil.1
CTACGTCCACGAAACG-1_nmr_1.1	nmr_1.1	2821	1201	2	4	T-cell	Naive-T-cell
CTACGTCCATATGCTG-1_nmr_1.1	nmr_1.1	3711	1378	2	4	T-cell	Naive-T-cell
CTACGTCTCTATCCCG-1_nmr_1.1	nmr_1.1	432	285	6	11	Red-pulp-macrophage	Red-pulp-macrophage
CTAGAGTAGGCAATTA-1_nmr_1.1	nmr_1.1	882	441	6	11	Red-pulp-macrophage	Red-pulp-macrophage
CTAGAGTCAATCGAAA-1_nmr_1.1	nmr_1.1	2349	950	2	4	T-cell	Naive-T-cell
CTAGAGTCAGGTGGAT-1_nmr_1.1	nmr_1.1	858	381	1	1	Neutrophil.1	Neutrophil.1
CTAGAGTGTAACGCGA-1_nmr_1.1	nmr_1.1	9492	2587	4	15	Macrophage	Macrophage.2
CTAGAGTTCCTAGTGA-1_nmr_1.1	nmr_1.1	1308	595	1	1	Neutrophil.1	Neutrophil.1
CTAGAGTTCCTGTACC-1_nmr_1.1	nmr_1.1	1340	495	1	1	Neutrophil.1	Neutrophil.1
CTAGCCTAGACGCTTT-1_nmr_1.1	nmr_1.1	1415	562	1	1	Neutrophil.1	Neutrophil.1
CTAGCCTCATGGATGG-1_nmr_1.1	nmr_1.1	3894	656	5	9	Erythroid	Erythroid-cell.2
CTAGCCTGTATAGGGC-1_nmr_1.1	nmr_1.1	4045	1337	3	14	B-cell	Plasma-cell
CTAGCCTGTGAGGGAG-1_nmr_1.1	nmr_1.1	417	274	6	11	Red-pulp-macrophage	Red-pulp-macrophage
CTAGCCTTCTAACGGT-1_nmr_1.1	nmr_1.1	2433	1251	3	7	B-cell	B-cell
CTAGTGACAATAACGA-1_nmr_1.1	nmr_1.1	2968	1167	2	4	T-cell	Naive-T-cell
CTAGTGACATTTGCCC-1_nmr_1.1	nmr_1.1	4412	1708	3	7	B-cell	B-cell
CTAGTGAGTCTAAACC-1_nmr_1.1	nmr_1.1	10734	2120	5	9	Erythroid	Erythroid-cell.2
CTAGTGATCACTCCTG-1_nmr_1.1	nmr_1.1	371	248	6	11	Red-pulp-macrophage	Red-pulp-macrophage
CTCACACAGACTGTAA-1_nmr_1.1	nmr_1.1	3072	1139	2	4	T-cell	Naive-T-cell
CTCACACAGCTAACAA-1_nmr_1.1	nmr_1.1	7903	2076	4	5	Macrophage	Macrophage.1
CTCACACGTAAGAGGA-1_nmr_1.1	nmr_1.1	1987	942	3	7	B-cell	B-cell
CTCACACGTCATACTG-1_nmr_1.1	nmr_1.1	391	261	6	11	Red-pulp-macrophage	Red-pulp-macrophage
CTCACACGTTTGACAC-1_nmr_1.1	nmr_1.1	2889	285	5	2	Erythroid	Erythroid-cell.1
CTCACACTCAGGCAAG-1_nmr_1.1	nmr_1.1	23230	2576	5	9	Erythroid	Erythroid-cell.2
CTCACACTCCGTACAA-1_nmr_1.1	nmr_1.1	10365	2913	3	7	B-cell	B-cell
CTCACACTCTCGATGA-1_nmr_1.1	nmr_1.1	1326	728	3	7	B-cell	B-cell
CTCACACTCTGTTGAG-1_nmr_1.1	nmr_1.1	2095	781	1	1	Neutrophil.1	Neutrophil.1
CTCAGAAAGATAGCAT-1_nmr_1.1	nmr_1.1	722	402	6	11	Red-pulp-macrophage	Red-pulp-macrophage
CTCAGAAAGATGGGTC-1_nmr_1.1	nmr_1.1	9716	2215	4	5	Macrophage	Macrophage.1
CTCAGAAAGGACATTA-1_nmr_1.1	nmr_1.1	2347	714	1	1	Neutrophil.1	Neutrophil.1
CTCAGAACAAGCGAGT-1_nmr_1.1	nmr_1.1	4727	1515	2	4	T-cell	Naive-T-cell
CTCAGAACAGCTGGCT-1_nmr_1.1	nmr_1.1	1002	217	3	14	B-cell	Plasma-cell
CTCAGAACATACCATG-1_nmr_1.1	nmr_1.1	6292	1915	2	4	T-cell	Naive-T-cell
CTCAGAACATACTACG-1_nmr_1.1	nmr_1.1	2246	1065	2	4	T-cell	Naive-T-cell
CTCATTAAGTCGATAA-1_nmr_1.1	nmr_1.1	811	406	1	1	Neutrophil.1	Neutrophil.1
CTCATTAGTAATAGCA-1_nmr_1.1	nmr_1.1	2875	1043	2	4	T-cell	Naive-T-cell
CTCATTATCTTTAGTC-1_nmr_1.1	nmr_1.1	6506	563	5	2	Erythroid	Erythroid-cell.1
CTCCTAGAGCCCAATT-1_nmr_1.1	nmr_1.1	3515	1288	2	4	T-cell	Naive-T-cell
CTCCTAGAGGCTCAGA-1_nmr_1.1	nmr_1.1	976	464	1	1	Neutrophil.1	Neutrophil.1
CTCCTAGAGGTCATCT-1_nmr_1.1	nmr_1.1	688	397	6	11	Red-pulp-macrophage	Red-pulp-macrophage
CTCCTAGCAGGAATCG-1_nmr_1.1	nmr_1.1	17206	2062	5	9	Erythroid	Erythroid-cell.2
CTCCTAGGTAGAGTGC-1_nmr_1.1	nmr_1.1	1809	667	1	1	Neutrophil.1	Neutrophil.1
CTCCTAGGTTCCACTC-1_nmr_1.1	nmr_1.1	1458	828	2	4	T-cell	Naive-T-cell
CTCGAAACATGTTCCC-1_nmr_1.1	nmr_1.1	1709	803	3	7	B-cell	B-cell
CTCGAAAGTTGATTGC-1_nmr_1.1	nmr_1.1	9993	1162	5	9	Erythroid	Erythroid-cell.2
CTCGAAAGTTTCCACC-1_nmr_1.1	nmr_1.1	1525	702	2	4	T-cell	Naive-T-cell
CTCGAAATCTCCTATA-1_nmr_1.1	nmr_1.1	2869	1182	3	7	B-cell	B-cell
CTCGAGGAGGGATACC-1_nmr_1.1	nmr_1.1	726	401	6	11	Red-pulp-macrophage	Red-pulp-macrophage
CTCGAGGCAAGCCGTC-1_nmr_1.1	nmr_1.1	1436	612	1	1	Neutrophil.1	Neutrophil.1
CTCGAGGCACGCATCG-1_nmr_1.1	nmr_1.1	911	519	2	4	T-cell	Naive-T-cell
CTCGAGGCATGCTAGT-1_nmr_1.1	nmr_1.1	1892	640	1	1	Neutrophil.1	Neutrophil.1
CTCGAGGGTCTCCATC-1_nmr_1.1	nmr_1.1	3081	1425	3	7	B-cell	B-cell
CTCGAGGTCAAGATCC-1_nmr_1.1	nmr_1.1	2814	1080	2	4	T-cell	Naive-T-cell
CTCGAGGTCAAGCCTA-1_nmr_1.1	nmr_1.1	2820	1223	3	7	B-cell	B-cell
CTCGAGGTCATAACCG-1_nmr_1.1	nmr_1.1	1488	658	1	1	Neutrophil.1	Neutrophil.1
CTCGAGGTCGAATGGG-1_nmr_1.1	nmr_1.1	1458	574	1	1	Neutrophil.1	Neutrophil.1
CTCGAGGTCGATAGAA-1_nmr_1.1	nmr_1.1	4391	1611	2	8	T-cell	CD8-T-cell
CTCGGAGCAAGTCATC-1_nmr_1.1	nmr_1.1	1055	601	3	7	B-cell	B-cell
CTCGGAGTCAGTGTTG-1_nmr_1.1	nmr_1.1	2102	871	2	4	T-cell	Naive-T-cell
CTCGGAGTCGTAGGTT-1_nmr_1.1	nmr_1.1	24408	3228	5	9	Erythroid	Erythroid-cell.2
CTCGGGAAGAGCCTAG-1_nmr_1.1	nmr_1.1	535	313	1	1	Neutrophil.1	Neutrophil.1
CTCGGGAAGGAGTAGA-1_nmr_1.1	nmr_1.1	2205	759	1	3	Neutrophil.1	Neutrophil.2
CTCGGGAAGTGCAAGC-1_nmr_1.1	nmr_1.1	458	276	6	11	Red-pulp-macrophage	Red-pulp-macrophage
CTCGGGAAGTGTCCAT-1_nmr_1.1	nmr_1.1	4615	323	5	2	Erythroid	Erythroid-cell.1
CTCGGGAAGTTAACGA-1_nmr_1.1	nmr_1.1	2839	869	1	1	Neutrophil.1	Neutrophil.1
CTCGGGACATACTCTT-1_nmr_1.1	nmr_1.1	2962	1076	5	10	Erythroid	Erythroid-cell.3
CTCGGGACATTCACTT-1_nmr_1.1	nmr_1.1	23532	2924	5	9	Erythroid	Erythroid-cell.2
CTCGGGAGTCGCGGTT-1_nmr_1.1	nmr_1.1	1587	649	1	1	Neutrophil.1	Neutrophil.1
CTCGGGATCAAACGGG-1_nmr_1.1	nmr_1.1	547	359	6	11	Red-pulp-macrophage	Red-pulp-macrophage
CTCGGGATCCAGATCA-1_nmr_1.1	nmr_1.1	5009	1722	2	4	T-cell	Naive-T-cell
CTCGGGATCCTCAATT-1_nmr_1.1	nmr_1.1	6556	1378	3	14	B-cell	Plasma-cell
CTCGGGATCGCATGAT-1_nmr_1.1	nmr_1.1	2896	1144	2	4	T-cell	Naive-T-cell
CTCGGGATCTAACTTC-1_nmr_1.1	nmr_1.1	5568	1912	4	5	Macrophage	Macrophage.1
CTCGTACAGCCATCGC-1_nmr_1.1	nmr_1.1	673	327	3	7	B-cell	B-cell
CTCGTACAGCGATTCT-1_nmr_1.1	nmr_1.1	4656	1430	2	4	T-cell	Naive-T-cell
CTCGTACAGGAGCGTT-1_nmr_1.1	nmr_1.1	3109	1273	2	4	T-cell	Naive-T-cell
CTCGTACCACCACCAG-1_nmr_1.1	nmr_1.1	1312	545	3	14	B-cell	Plasma-cell
CTCGTACCATCCTTGC-1_nmr_1.1	nmr_1.1	456	387	2	4	T-cell	Naive-T-cell
CTCGTACGTTACCGAT-1_nmr_1.1	nmr_1.1	3518	1199	2	4	T-cell	Naive-T-cell
CTCGTCACAGAGTGTG-1_nmr_1.1	nmr_1.1	1912	894	3	7	B-cell	B-cell
CTCGTCAGTCAATGTC-1_nmr_1.1	nmr_1.1	959	586	3	7	B-cell	B-cell
CTCGTCAGTTCCATGA-1_nmr_1.1	nmr_1.1	4838	1642	2	4	T-cell	Naive-T-cell
CTCGTCATCAACGCTA-1_nmr_1.1	nmr_1.1	7498	1130	5	9	Erythroid	Erythroid-cell.2
CTCGTCATCCAACCAA-1_nmr_1.1	nmr_1.1	10126	1245	5	9	Erythroid	Erythroid-cell.2
CTCGTCATCCTTAATC-1_nmr_1.1	nmr_1.1	1424	624	1	1	Neutrophil.1	Neutrophil.1
CTCTAATAGCGTGAGT-1_nmr_1.1	nmr_1.1	1652	800	1	1	Neutrophil.1	Neutrophil.1
CTCTAATCAAGTACCT-1_nmr_1.1	nmr_1.1	9017	665	5	2	Erythroid	Erythroid-cell.1
CTCTAATCAGGTCGTC-1_nmr_1.1	nmr_1.1	7798	2141	3	19	B-cell	Multiplet
CTCTAATCATCTACGA-1_nmr_1.1	nmr_1.1	7399	2145	3	7	B-cell	B-cell
CTCTAATGTAAGGATT-1_nmr_1.1	nmr_1.1	5290	1847	2	8	T-cell	CD8-T-cell
CTCTAATGTCAGAAGC-1_nmr_1.1	nmr_1.1	1537	686	3	7	B-cell	B-cell
CTCTAATGTTCACGGC-1_nmr_1.1	nmr_1.1	2019	842	1	1	Neutrophil.1	Neutrophil.1
CTCTAATTCAAACGGG-1_nmr_1.1	nmr_1.1	1837	702	1	1	Neutrophil.1	Neutrophil.1
CTCTAATTCACTCCTG-1_nmr_1.1	nmr_1.1	1329	623	1	1	Neutrophil.1	Neutrophil.1
CTCTAATTCCAGAGGA-1_nmr_1.1	nmr_1.1	707	430	6	11	Red-pulp-macrophage	Red-pulp-macrophage
CTCTAATTCTTGGGTA-1_nmr_1.1	nmr_1.1	6691	1169	5	9	Erythroid	Erythroid-cell.2
CTCTACGAGGATGGTC-1_nmr_1.1	nmr_1.1	297	217	6	11	Red-pulp-macrophage	Red-pulp-macrophage
CTCTACGAGTGCGATG-1_nmr_1.1	nmr_1.1	390	242	6	11	Red-pulp-macrophage	Red-pulp-macrophage
CTCTACGCAAAGGAAG-1_nmr_1.1	nmr_1.1	3198	1164	2	4	T-cell	Naive-T-cell
CTCTACGCACCGGAAA-1_nmr_1.1	nmr_1.1	8213	2175	4	5	Macrophage	Macrophage.1
CTCTACGCACTGTGTA-1_nmr_1.1	nmr_1.1	2045	963	2	4	T-cell	Naive-T-cell
CTCTACGCATGTCGAT-1_nmr_1.1	nmr_1.1	1439	585	1	1	Neutrophil.1	Neutrophil.1
CTCTACGCATTGGGCC-1_nmr_1.1	nmr_1.1	478	347	4	5	Macrophage	Macrophage.1
CTCTACGGTAGAAAGG-1_nmr_1.1	nmr_1.1	1095	520	1	1	Neutrophil.1	Neutrophil.1
CTCTACGGTAGCGTAG-1_nmr_1.1	nmr_1.1	2048	840	1	3	Neutrophil.1	Neutrophil.2
CTCTACGGTCGCGTGT-1_nmr_1.1	nmr_1.1	470	323	4	5	Macrophage	Macrophage.1
CTCTACGGTCTGATCA-1_nmr_1.1	nmr_1.1	2077	713	1	1	Neutrophil.1	Neutrophil.1
CTCTACGGTGCTTCTC-1_nmr_1.1	nmr_1.1	6682	960	5	9	Erythroid	Erythroid-cell.2
CTCTACGGTTCTCATT-1_nmr_1.1	nmr_1.1	467	357	2	4	T-cell	Naive-T-cell
CTCTACGTCCAGTATG-1_nmr_1.1	nmr_1.1	16905	1177	5	2	Erythroid	Erythroid-cell.1
CTCTACGTCCATTCTA-1_nmr_1.1	nmr_1.1	3097	1251	2	4	T-cell	Naive-T-cell
CTCTACGTCTAAGCCA-1_nmr_1.1	nmr_1.1	2755	1159	3	7	B-cell	B-cell
CTCTGGTAGAAGGACA-1_nmr_1.1	nmr_1.1	1756	862	2	4	T-cell	Naive-T-cell
CTCTGGTAGAGTGAGA-1_nmr_1.1	nmr_1.1	559	327	1	1	Neutrophil.1	Neutrophil.1
CTCTGGTAGCGATATA-1_nmr_1.1	nmr_1.1	1414	684	2	4	T-cell	Naive-T-cell
CTCTGGTAGGACACCA-1_nmr_1.1	nmr_1.1	1972	728	1	1	Neutrophil.1	Neutrophil.1
CTCTGGTCACATGGGA-1_nmr_1.1	nmr_1.1	3202	1248	2	4	T-cell	Naive-T-cell
CTCTGGTGTAAACCTC-1_nmr_1.1	nmr_1.1	1241	542	1	1	Neutrophil.1	Neutrophil.1
CTCTGGTTCATGCTCC-1_nmr_1.1	nmr_1.1	830	452	6	11	Red-pulp-macrophage	Red-pulp-macrophage
CTCTGGTTCATTATCC-1_nmr_1.1	nmr_1.1	1992	802	1	1	Neutrophil.1	Neutrophil.1
CTGAAACAGAGTACAT-1_nmr_1.1	nmr_1.1	1526	281	5	2	Erythroid	Erythroid-cell.1
CTGAAACAGGATATAC-1_nmr_1.1	nmr_1.1	316	232	6	11	Red-pulp-macrophage	Red-pulp-macrophage
CTGAAACCAAGTAATG-1_nmr_1.1	nmr_1.1	1253	560	1	1	Neutrophil.1	Neutrophil.1
CTGAAACCATTTCACT-1_nmr_1.1	nmr_1.1	1330	559	3	7	B-cell	B-cell
CTGAAACGTCGCGGTT-1_nmr_1.1	nmr_1.1	2444	1086	3	7	B-cell	B-cell
CTGAAACGTCTCGTTC-1_nmr_1.1	nmr_1.1	3009	1396	3	7	B-cell	B-cell
CTGAAACGTGTTAAGA-1_nmr_1.1	nmr_1.1	1323	539	1	1	Neutrophil.1	Neutrophil.1
CTGAAACTCGTACGGC-1_nmr_1.1	nmr_1.1	3545	1254	3	14	B-cell	Plasma-cell
CTGAAGTAGGCTCAGA-1_nmr_1.1	nmr_1.1	814	370	1	1	Neutrophil.1	Neutrophil.1
CTGAAGTAGTGTCCCG-1_nmr_1.1	nmr_1.1	1162	600	2	4	T-cell	Naive-T-cell
CTGAAGTCAGACGCAA-1_nmr_1.1	nmr_1.1	2211	745	1	6	Neutrophil.1	Neutrophil.3
CTGAAGTTCAACTCTT-1_nmr_1.1	nmr_1.1	8833	2282	5	10	Erythroid	Erythroid-cell.3
CTGAAGTTCCAGTATG-1_nmr_1.1	nmr_1.1	647	488	2	4	T-cell	Naive-T-cell
CTGAAGTTCTGTTTGT-1_nmr_1.1	nmr_1.1	2658	985	6	11	Red-pulp-macrophage	Red-pulp-macrophage
CTGATAGAGCGTTGCC-1_nmr_1.1	nmr_1.1	1586	596	1	1	Neutrophil.1	Neutrophil.1
CTGATAGAGTGGTCCC-1_nmr_1.1	nmr_1.1	1038	472	1	1	Neutrophil.1	Neutrophil.1
CTGATAGCACGGCCAT-1_nmr_1.1	nmr_1.1	458	390	4	5	Macrophage	Macrophage.1
CTGATAGGTAGCGTAG-1_nmr_1.1	nmr_1.1	932	499	1	1	Neutrophil.1	Neutrophil.1
CTGATCCAGTTCCACA-1_nmr_1.1	nmr_1.1	1061	545	2	4	T-cell	Naive-T-cell
CTGATCCGTCATGCCG-1_nmr_1.1	nmr_1.1	1415	585	1	1	Neutrophil.1	Neutrophil.1
CTGATCCGTGTGTGCC-1_nmr_1.1	nmr_1.1	6550	1089	5	9	Erythroid	Erythroid-cell.2
CTGATCCGTTATCCGA-1_nmr_1.1	nmr_1.1	519	346	6	11	Red-pulp-macrophage	Red-pulp-macrophage
CTGATCCTCCGCTGTT-1_nmr_1.1	nmr_1.1	2684	533	5	9	Erythroid	Erythroid-cell.2
CTGATCCTCGTAGGAG-1_nmr_1.1	nmr_1.1	3196	1111	2	4	T-cell	Naive-T-cell
CTGCCTAAGACAGAGA-1_nmr_1.1	nmr_1.1	1892	735	1	1	Neutrophil.1	Neutrophil.1
CTGCCTAAGCCTTGAT-1_nmr_1.1	nmr_1.1	5716	1907	2	8	T-cell	CD8-T-cell
CTGCCTACAATACGCT-1_nmr_1.1	nmr_1.1	1640	661	1	1	Neutrophil.1	Neutrophil.1
CTGCCTACAGTCGATT-1_nmr_1.1	nmr_1.1	2885	1234	3	7	B-cell	B-cell
CTGCCTAGTCTCACCT-1_nmr_1.1	nmr_1.1	360	234	6	11	Red-pulp-macrophage	Red-pulp-macrophage
CTGCCTAGTCTCCACT-1_nmr_1.1	nmr_1.1	978	574	3	7	B-cell	B-cell
CTGCCTAGTGATGTGG-1_nmr_1.1	nmr_1.1	804	571	4	5	Macrophage	Macrophage.1
CTGCCTATCAGCTCGG-1_nmr_1.1	nmr_1.1	4776	1550	2	4	T-cell	Naive-T-cell
CTGCCTATCGTCACGG-1_nmr_1.1	nmr_1.1	1453	715	1	1	Neutrophil.1	Neutrophil.1
CTGCGGAAGCCGCCTA-1_nmr_1.1	nmr_1.1	778	368	1	1	Neutrophil.1	Neutrophil.1
CTGCGGAAGGCCCGTT-1_nmr_1.1	nmr_1.1	1849	789	2	4	T-cell	Naive-T-cell
CTGCGGACACAAGCCC-1_nmr_1.1	nmr_1.1	16163	1183	5	2	Erythroid	Erythroid-cell.1
CTGCGGACAGGGTATG-1_nmr_1.1	nmr_1.1	5588	1737	4	5	Macrophage	Macrophage.1
CTGCGGACATTTCAGG-1_nmr_1.1	nmr_1.1	2113	244	5	2	Erythroid	Erythroid-cell.1
CTGCGGAGTCGCGAAA-1_nmr_1.1	nmr_1.1	7925	1559	5	9	Erythroid	Erythroid-cell.2
CTGCGGATCACTGGGC-1_nmr_1.1	nmr_1.1	2017	868	2	4	T-cell	Naive-T-cell
CTGCTGTAGAGGTTGC-1_nmr_1.1	nmr_1.1	2825	1291	3	7	B-cell	B-cell
CTGCTGTCAGACGTAG-1_nmr_1.1	nmr_1.1	1437	666	1	1	Neutrophil.1	Neutrophil.1
CTGCTGTCAGCATACT-1_nmr_1.1	nmr_1.1	1112	619	2	4	T-cell	Naive-T-cell
CTGCTGTCAGTAGAGC-1_nmr_1.1	nmr_1.1	2956	1089	2	4	T-cell	Naive-T-cell
CTGCTGTCATTGGCGC-1_nmr_1.1	nmr_1.1	7496	2480	7	18	Dendritic-cell	Timeless-high-dendritic-cell
CTGCTGTGTAGCGTAG-1_nmr_1.1	nmr_1.1	1489	600	1	1	Neutrophil.1	Neutrophil.1
CTGCTGTGTAGCGTGA-1_nmr_1.1	nmr_1.1	1140	488	1	1	Neutrophil.1	Neutrophil.1
CTGCTGTGTTACGACT-1_nmr_1.1	nmr_1.1	32728	3504	5	9	Erythroid	Erythroid-cell.2
CTGCTGTTCAGCTTAG-1_nmr_1.1	nmr_1.1	435	250	1	1	Neutrophil.1	Neutrophil.1
CTGGTCTAGCGTCAAG-1_nmr_1.1	nmr_1.1	410	265	6	11	Red-pulp-macrophage	Red-pulp-macrophage
CTGGTCTAGTTGCAGG-1_nmr_1.1	nmr_1.1	882	584	3	7	B-cell	B-cell
CTGGTCTCACGAGAGT-1_nmr_1.1	nmr_1.1	2093	864	9	12	Mast-cell	Mast-cell
CTGGTCTCAGTTCATG-1_nmr_1.1	nmr_1.1	3147	1109	3	14	B-cell	Plasma-cell
CTGGTCTGTCAGAAGC-1_nmr_1.1	nmr_1.1	2012	655	1	1	Neutrophil.1	Neutrophil.1
CTGGTCTGTCAGTGGA-1_nmr_1.1	nmr_1.1	1015	609	2	8	T-cell	CD8-T-cell
CTGGTCTTCCAGAAGG-1_nmr_1.1	nmr_1.1	5157	1761	2	4	T-cell	Naive-T-cell
CTGGTCTTCGATGAGG-1_nmr_1.1	nmr_1.1	1203	524	1	1	Neutrophil.1	Neutrophil.1
CTGGTCTTCTGCTGTC-1_nmr_1.1	nmr_1.1	3106	1233	3	7	B-cell	B-cell
CTGTGCTAGGTGATTA-1_nmr_1.1	nmr_1.1	4557	1564	3	7	B-cell	B-cell
CTGTGCTCAGTACACT-1_nmr_1.1	nmr_1.1	1571	709	1	1	Neutrophil.1	Neutrophil.1
CTGTGCTGTAACGCGA-1_nmr_1.1	nmr_1.1	333	293	2	4	T-cell	Naive-T-cell
CTGTGCTGTACCCAAT-1_nmr_1.1	nmr_1.1	1218	563	1	1	Neutrophil.1	Neutrophil.1
CTGTGCTGTAGATTAG-1_nmr_1.1	nmr_1.1	1608	629	5	10	Erythroid	Erythroid-cell.3
CTGTGCTGTAGCTAAA-1_nmr_1.1	nmr_1.1	2557	1032	2	4	T-cell	Naive-T-cell
CTGTGCTTCTAACCGA-1_nmr_1.1	nmr_1.1	901	533	9	12	Mast-cell	Mast-cell
CTGTTTAAGAAGAAGC-1_nmr_1.1	nmr_1.1	2007	886	2	4	T-cell	Naive-T-cell
CTGTTTAAGATATACG-1_nmr_1.1	nmr_1.1	1353	557	1	1	Neutrophil.1	Neutrophil.1
CTGTTTAAGCAGCGTA-1_nmr_1.1	nmr_1.1	2665	961	1	3	Neutrophil.1	Neutrophil.2
CTGTTTAAGGAGTAGA-1_nmr_1.1	nmr_1.1	2514	993	2	4	T-cell	Naive-T-cell
CTGTTTACACCGTTGG-1_nmr_1.1	nmr_1.1	1791	664	1	1	Neutrophil.1	Neutrophil.1
CTGTTTACATTAACCG-1_nmr_1.1	nmr_1.1	4837	1511	4	5	Macrophage	Macrophage.1
CTGTTTACATTCGACA-1_nmr_1.1	nmr_1.1	1617	752	1	1	Neutrophil.1	Neutrophil.1
CTTAACTAGCCACGCT-1_nmr_1.1	nmr_1.1	2930	1114	1	1	Neutrophil.1	Neutrophil.1
CTTAACTCAATGTTGC-1_nmr_1.1	nmr_1.1	679	470	2	4	T-cell	Naive-T-cell
CTTAACTGTGAGCGAT-1_nmr_1.1	nmr_1.1	4253	1446	2	4	T-cell	Naive-T-cell
CTTAACTTCCGCTGTT-1_nmr_1.1	nmr_1.1	6790	2141	4	5	Macrophage	Macrophage.1
CTTAACTTCGTAGATC-1_nmr_1.1	nmr_1.1	804	495	2	4	T-cell	Naive-T-cell
CTTACCGAGCTCCTCT-1_nmr_1.1	nmr_1.1	2908	1042	2	4	T-cell	Naive-T-cell
CTTACCGCACGGTAAG-1_nmr_1.1	nmr_1.1	1507	614	1	1	Neutrophil.1	Neutrophil.1
CTTACCGGTCCCGACA-1_nmr_1.1	nmr_1.1	1110	510	1	1	Neutrophil.1	Neutrophil.1
CTTACCGTCACAAACC-1_nmr_1.1	nmr_1.1	1666	751	1	1	Neutrophil.1	Neutrophil.1
CTTACCGTCACTATTC-1_nmr_1.1	nmr_1.1	1518	579	1	1	Neutrophil.1	Neutrophil.1
CTTACCGTCCTGCCAT-1_nmr_1.1	nmr_1.1	20021	2244	5	9	Erythroid	Erythroid-cell.2
CTTAGGAAGGCTAGAC-1_nmr_1.1	nmr_1.1	512	314	6	11	Red-pulp-macrophage	Red-pulp-macrophage
CTTAGGACAATAGAGT-1_nmr_1.1	nmr_1.1	4368	368	5	2	Erythroid	Erythroid-cell.1
CTTAGGAGTCCGCTGA-1_nmr_1.1	nmr_1.1	7439	2415	2	4	T-cell	Naive-T-cell
CTTAGGATCTTATCTG-1_nmr_1.1	nmr_1.1	2694	827	1	1	Neutrophil.1	Neutrophil.1
CTTCTCTAGAAGCCCA-1_nmr_1.1	nmr_1.1	1900	728	1	1	Neutrophil.1	Neutrophil.1
CTTCTCTAGTGTGGCA-1_nmr_1.1	nmr_1.1	3460	1262	2	4	T-cell	Naive-T-cell
CTTCTCTCACGAAGCA-1_nmr_1.1	nmr_1.1	1519	694	2	4	T-cell	Naive-T-cell
CTTCTCTCACGGTTTA-1_nmr_1.1	nmr_1.1	3525	1196	2	4	T-cell	Naive-T-cell
CTTCTCTCAGCTGCTG-1_nmr_1.1	nmr_1.1	1360	566	1	1	Neutrophil.1	Neutrophil.1
CTTCTCTCATCTACGA-1_nmr_1.1	nmr_1.1	8834	2302	3	7	B-cell	B-cell
CTTCTCTTCTCTTGAT-1_nmr_1.1	nmr_1.1	759	423	6	11	Red-pulp-macrophage	Red-pulp-macrophage
CTTGGCTCAGGCTGAA-1_nmr_1.1	nmr_1.1	1971	676	1	1	Neutrophil.1	Neutrophil.1
CTTGGCTGTGTTTGTG-1_nmr_1.1	nmr_1.1	1794	607	1	1	Neutrophil.1	Neutrophil.1
CTTGGCTGTTGCCTCT-1_nmr_1.1	nmr_1.1	12356	2884	4	15	Macrophage	Macrophage.2
CTTGGCTTCCAAGCCG-1_nmr_1.1	nmr_1.1	379	244	6	11	Red-pulp-macrophage	Red-pulp-macrophage
CTTGGCTTCCCAACGG-1_nmr_1.1	nmr_1.1	1753	633	1	1	Neutrophil.1	Neutrophil.1
CTTGGCTTCCCGACTT-1_nmr_1.1	nmr_1.1	3993	1438	2	4	T-cell	Naive-T-cell
CTTTGCGAGTGTTGAA-1_nmr_1.1	nmr_1.1	4567	1650	2	8	T-cell	CD8-T-cell
CTTTGCGGTCTCACCT-1_nmr_1.1	nmr_1.1	2101	899	2	4	T-cell	Naive-T-cell
GAAACTCGTATTCTCT-1_nmr_1.1	nmr_1.1	1406	603	1	1	Neutrophil.1	Neutrophil.1
GAAATGAAGTGGAGAA-1_nmr_1.1	nmr_1.1	1181	532	1	1	Neutrophil.1	Neutrophil.1
GAAATGACAAACAACA-1_nmr_1.1	nmr_1.1	6608	1304	8	16	Neutrophil.2	Ltf-high-neutrophil
GAAATGACATCCTAGA-1_nmr_1.1	nmr_1.1	878	564	3	7	B-cell	B-cell
GAAATGAGTCTAGCCG-1_nmr_1.1	nmr_1.1	1211	621	2	4	T-cell	Naive-T-cell
GAAATGAGTTACGTCA-1_nmr_1.1	nmr_1.1	1985	696	1	1	Neutrophil.1	Neutrophil.1
GAAATGAGTTCAGTAC-1_nmr_1.1	nmr_1.1	1797	669	1	1	Neutrophil.1	Neutrophil.1
GAAATGATCGCCAAAT-1_nmr_1.1	nmr_1.1	7612	2219	4	5	Macrophage	Macrophage.1
GAACATCAGCCTCGTG-1_nmr_1.1	nmr_1.1	1484	607	1	1	Neutrophil.1	Neutrophil.1
GAACATCAGCTGAACG-1_nmr_1.1	nmr_1.1	3310	622	5	9	Erythroid	Erythroid-cell.2
GAACATCCATTGTGCA-1_nmr_1.1	nmr_1.1	7219	2128	4	5	Macrophage	Macrophage.1
GAACATCTCGTTACGA-1_nmr_1.1	nmr_1.1	1110	605	2	4	T-cell	Naive-T-cell
GAACCTAAGAAACGAG-1_nmr_1.1	nmr_1.1	1399	530	1	1	Neutrophil.1	Neutrophil.1
GAACCTAAGAACTCGG-1_nmr_1.1	nmr_1.1	7056	1173	5	9	Erythroid	Erythroid-cell.2
GAACCTAAGGATCGCA-1_nmr_1.1	nmr_1.1	1785	588	1	1	Neutrophil.1	Neutrophil.1
GAACCTACAGACAAGC-1_nmr_1.1	nmr_1.1	4542	1495	4	5	Macrophage	Macrophage.1
GAACCTAGTGAGTATA-1_nmr_1.1	nmr_1.1	1975	877	2	4	T-cell	Naive-T-cell
GAACCTATCTGCTTGC-1_nmr_1.1	nmr_1.1	2866	1153	2	4	T-cell	Naive-T-cell
GAACGGAAGCTAGGCA-1_nmr_1.1	nmr_1.1	3801	1303	2	4	T-cell	Naive-T-cell
GAACGGAAGTTTAGGA-1_nmr_1.1	nmr_1.1	1936	662	1	1	Neutrophil.1	Neutrophil.1
GAACGGACAAGCCCAC-1_nmr_1.1	nmr_1.1	1738	629	1	1	Neutrophil.1	Neutrophil.1
GAACGGAGTACCAGTT-1_nmr_1.1	nmr_1.1	1523	618	1	1	Neutrophil.1	Neutrophil.1
GAACGGAGTCCGTGAC-1_nmr_1.1	nmr_1.1	19255	2423	8	16	Neutrophil.2	Ltf-high-neutrophil
GAACGGATCAACGGCC-1_nmr_1.1	nmr_1.1	5189	952	5	9	Erythroid	Erythroid-cell.2
GAACGGATCCTGCCAT-1_nmr_1.1	nmr_1.1	1545	632	1	1	Neutrophil.1	Neutrophil.1
GAACGGATCTTTACAC-1_nmr_1.1	nmr_1.1	2572	823	1	1	Neutrophil.1	Neutrophil.1
GAAGCAGAGACCGGAT-1_nmr_1.1	nmr_1.1	1686	885	2	8	T-cell	CD8-T-cell
GAAGCAGAGCAGATCG-1_nmr_1.1	nmr_1.1	11846	2222	5	9	Erythroid	Erythroid-cell.2
GAAGCAGAGGTCATCT-1_nmr_1.1	nmr_1.1	1994	693	1	1	Neutrophil.1	Neutrophil.1
GAAGCAGCAATCTACG-1_nmr_1.1	nmr_1.1	3132	1226	3	7	B-cell	B-cell
GAAGCAGCACGCCAGT-1_nmr_1.1	nmr_1.1	1835	832	2	4	T-cell	Naive-T-cell
GAAGCAGCAGATGGGT-1_nmr_1.1	nmr_1.1	1377	648	1	6	Neutrophil.1	Neutrophil.3
GAAGCAGCATATACGC-1_nmr_1.1	nmr_1.1	2825	1169	2	4	T-cell	Naive-T-cell
GAAGCAGGTTCTGAAC-1_nmr_1.1	nmr_1.1	2124	923	2	4	T-cell	Naive-T-cell
GAAGCAGTCCGTTGTC-1_nmr_1.1	nmr_1.1	4580	1490	2	4	T-cell	Naive-T-cell
GAAGCAGTCTGATACG-1_nmr_1.1	nmr_1.1	2822	1109	2	4	T-cell	Naive-T-cell
GAAGCAGTCTGTCCGT-1_nmr_1.1	nmr_1.1	1738	607	1	1	Neutrophil.1	Neutrophil.1
GAAGCAGTCTGTTGAG-1_nmr_1.1	nmr_1.1	1488	620	1	1	Neutrophil.1	Neutrophil.1
GAATAAGAGAGCTATA-1_nmr_1.1	nmr_1.1	2104	1026	2	8	T-cell	CD8-T-cell
GAATAAGAGATCTGAA-1_nmr_1.1	nmr_1.1	2794	977	1	1	Neutrophil.1	Neutrophil.1
GAATAAGAGTGCCAGA-1_nmr_1.1	nmr_1.1	1825	649	1	1	Neutrophil.1	Neutrophil.1
GAATAAGGTGCGATAG-1_nmr_1.1	nmr_1.1	3979	1517	2	4	T-cell	Naive-T-cell
GAATAAGTCGAATGGG-1_nmr_1.1	nmr_1.1	2046	729	1	1	Neutrophil.1	Neutrophil.1
GAATGAACAAACGCGA-1_nmr_1.1	nmr_1.1	6464	1839	4	5	Macrophage	Macrophage.1
GAATGAACAACGATGG-1_nmr_1.1	nmr_1.1	2442	1024	3	7	B-cell	B-cell
GAATGAACACCACGTG-1_nmr_1.1	nmr_1.1	2244	720	1	1	Neutrophil.1	Neutrophil.1
GAATGAAGTCGGCATC-1_nmr_1.1	nmr_1.1	1438	694	1	1	Neutrophil.1	Neutrophil.1
GAATGAAGTTGCGTTA-1_nmr_1.1	nmr_1.1	1378	611	1	1	Neutrophil.1	Neutrophil.1
GAATGAATCGCCATAA-1_nmr_1.1	nmr_1.1	1584	614	1	1	Neutrophil.1	Neutrophil.1
GACACGCCAAACGCGA-1_nmr_1.1	nmr_1.1	19314	2907	5	9	Erythroid	Erythroid-cell.2
GACACGCCACCGCTAG-1_nmr_1.1	nmr_1.1	1739	631	1	3	Neutrophil.1	Neutrophil.2
GACACGCCATTACGAC-1_nmr_1.1	nmr_1.1	7231	1818	4	5	Macrophage	Macrophage.1
GACACGCGTGTAACGG-1_nmr_1.1	nmr_1.1	21667	2572	5	9	Erythroid	Erythroid-cell.2
GACACGCTCAAGATCC-1_nmr_1.1	nmr_1.1	1602	227	5	2	Erythroid	Erythroid-cell.1
GACACGCTCGGTCCGA-1_nmr_1.1	nmr_1.1	2746	856	1	1	Neutrophil.1	Neutrophil.1
GACACGCTCTTGAGAC-1_nmr_1.1	nmr_1.1	1128	652	2	4	T-cell	Naive-T-cell
GACAGAGAGACCTTTG-1_nmr_1.1	nmr_1.1	14674	575	5	2	Erythroid	Erythroid-cell.1
GACAGAGAGCTAGCCC-1_nmr_1.1	nmr_1.1	2047	723	1	1	Neutrophil.1	Neutrophil.1
GACAGAGAGGCGCTCT-1_nmr_1.1	nmr_1.1	3579	1441	2	4	T-cell	Naive-T-cell
GACAGAGTCAAACCAC-1_nmr_1.1	nmr_1.1	1721	937	2	8	T-cell	CD8-T-cell
GACCAATAGCCAGAAC-1_nmr_1.1	nmr_1.1	2040	713	1	1	Neutrophil.1	Neutrophil.1
GACCAATCAAGCCGTC-1_nmr_1.1	nmr_1.1	476	413	4	5	Macrophage	Macrophage.1
GACCAATCACGGATAG-1_nmr_1.1	nmr_1.1	3298	1138	2	4	T-cell	Naive-T-cell
GACCAATGTTCGTTGA-1_nmr_1.1	nmr_1.1	870	490	6	11	Red-pulp-macrophage	Red-pulp-macrophage
GACCAATTCAGAGACG-1_nmr_1.1	nmr_1.1	1499	534	1	1	Neutrophil.1	Neutrophil.1
GACCAATTCTCCAACC-1_nmr_1.1	nmr_1.1	360	243	3	7	B-cell	B-cell
GACCTGGAGATGGGTC-1_nmr_1.1	nmr_1.1	3063	1142	2	4	T-cell	Naive-T-cell
GACCTGGCAACCGCCA-1_nmr_1.1	nmr_1.1	1591	645	1	1	Neutrophil.1	Neutrophil.1
GACCTGGGTTTCGCTC-1_nmr_1.1	nmr_1.1	645	415	2	4	T-cell	Naive-T-cell
GACCTGGTCTGGGCCA-1_nmr_1.1	nmr_1.1	9522	1222	5	9	Erythroid	Erythroid-cell.2
GACGCGTAGAGTCTGG-1_nmr_1.1	nmr_1.1	717	429	6	11	Red-pulp-macrophage	Red-pulp-macrophage
GACGCGTAGCAATCTC-1_nmr_1.1	nmr_1.1	1622	778	1	1	Neutrophil.1	Neutrophil.1
GACGCGTAGCCTCGTG-1_nmr_1.1	nmr_1.1	2264	977	2	4	T-cell	Naive-T-cell
GACGCGTCAGGGTTAG-1_nmr_1.1	nmr_1.1	12211	1427	5	9	Erythroid	Erythroid-cell.2
GACGCGTGTACTCGCG-1_nmr_1.1	nmr_1.1	1285	634	2	4	T-cell	Naive-T-cell
GACGCGTGTCGGCATC-1_nmr_1.1	nmr_1.1	1852	630	1	1	Neutrophil.1	Neutrophil.1
GACGCGTTCGTGGACC-1_nmr_1.1	nmr_1.1	1456	567	1	1	Neutrophil.1	Neutrophil.1
GACGGCTAGCTGAACG-1_nmr_1.1	nmr_1.1	1586	621	1	1	Neutrophil.1	Neutrophil.1
GACGGCTAGTGGTCCC-1_nmr_1.1	nmr_1.1	32254	3752	5	9	Erythroid	Erythroid-cell.2
GACGGCTCAGCCTGTG-1_nmr_1.1	nmr_1.1	1643	364	5	2	Erythroid	Erythroid-cell.1
GACGGCTCAGTAAGCG-1_nmr_1.1	nmr_1.1	2721	805	1	1	Neutrophil.1	Neutrophil.1
GACGTGCAGAAACGCC-1_nmr_1.1	nmr_1.1	1547	640	1	1	Neutrophil.1	Neutrophil.1
GACGTGCAGATAGCAT-1_nmr_1.1	nmr_1.1	1948	651	1	1	Neutrophil.1	Neutrophil.1
GACGTGCAGGGTTTCT-1_nmr_1.1	nmr_1.1	972	448	1	1	Neutrophil.1	Neutrophil.1
GACGTGCGTGACAAAT-1_nmr_1.1	nmr_1.1	2163	917	2	4	T-cell	Naive-T-cell
GACGTTAAGAAACGCC-1_nmr_1.1	nmr_1.1	1934	684	1	1	Neutrophil.1	Neutrophil.1
GACGTTAAGGATGGTC-1_nmr_1.1	nmr_1.1	8906	1883	5	9	Erythroid	Erythroid-cell.2
GACGTTAAGTGTGAAT-1_nmr_1.1	nmr_1.1	1770	858	2	4	T-cell	Naive-T-cell
GACGTTACAGGTCCAC-1_nmr_1.1	nmr_1.1	2126	938	1	3	Neutrophil.1	Neutrophil.2
GACGTTACAGTTCATG-1_nmr_1.1	nmr_1.1	1571	664	1	1	Neutrophil.1	Neutrophil.1
GACGTTACATGCATGT-1_nmr_1.1	nmr_1.1	654	319	1	1	Neutrophil.1	Neutrophil.1
GACGTTAGTACGAAAT-1_nmr_1.1	nmr_1.1	2265	952	2	4	T-cell	Naive-T-cell
GACGTTAGTGTTTGTG-1_nmr_1.1	nmr_1.1	1007	476	1	1	Neutrophil.1	Neutrophil.1
GACGTTAGTTACCGAT-1_nmr_1.1	nmr_1.1	2099	343	5	2	Erythroid	Erythroid-cell.1
GACGTTAGTTACGACT-1_nmr_1.1	nmr_1.1	2782	1068	2	4	T-cell	Naive-T-cell
GACTAACCATATACCG-1_nmr_1.1	nmr_1.1	1658	718	1	1	Neutrophil.1	Neutrophil.1
GACTAACGTAACGCGA-1_nmr_1.1	nmr_1.1	11503	2931	4	5	Macrophage	Macrophage.1
GACTAACGTTGTCGCG-1_nmr_1.1	nmr_1.1	1495	577	1	1	Neutrophil.1	Neutrophil.1
GACTAACTCTCCTATA-1_nmr_1.1	nmr_1.1	5973	1798	4	5	Macrophage	Macrophage.1
GACTAACTCTGCCAGG-1_nmr_1.1	nmr_1.1	734	427	1	1	Neutrophil.1	Neutrophil.1
GACTACAGTCAGCTAT-1_nmr_1.1	nmr_1.1	1758	722	1	1	Neutrophil.1	Neutrophil.1
GACTACATCACAAACC-1_nmr_1.1	nmr_1.1	10378	803	5	2	Erythroid	Erythroid-cell.1
GACTACATCAGTTCGA-1_nmr_1.1	nmr_1.1	5567	557	5	2	Erythroid	Erythroid-cell.1
GACTACATCCCTCAGT-1_nmr_1.1	nmr_1.1	18699	2213	5	9	Erythroid	Erythroid-cell.2
GACTACATCGCGCCAA-1_nmr_1.1	nmr_1.1	855	443	6	11	Red-pulp-macrophage	Red-pulp-macrophage
GACTGCGAGTCCCACG-1_nmr_1.1	nmr_1.1	1915	741	1	1	Neutrophil.1	Neutrophil.1
GACTGCGCAAGTTAAG-1_nmr_1.1	nmr_1.1	886	401	1	1	Neutrophil.1	Neutrophil.1
GACTGCGCACGGATAG-1_nmr_1.1	nmr_1.1	2118	941	5	10	Erythroid	Erythroid-cell.3
GACTGCGCATGTAAGA-1_nmr_1.1	nmr_1.1	3246	1061	2	4	T-cell	Naive-T-cell
GACTGCGGTAGTACCT-1_nmr_1.1	nmr_1.1	1175	467	1	1	Neutrophil.1	Neutrophil.1
GACTGCGGTATATGAG-1_nmr_1.1	nmr_1.1	835	372	1	1	Neutrophil.1	Neutrophil.1
GACTGCGGTTCAGCGC-1_nmr_1.1	nmr_1.1	3146	1089	2	4	T-cell	Naive-T-cell
GACTGCGGTTCCGTCT-1_nmr_1.1	nmr_1.1	3622	1410	2	4	T-cell	Naive-T-cell
GACTGCGGTTTGACAC-1_nmr_1.1	nmr_1.1	2298	1055	3	7	B-cell	B-cell
GAGCAGACAAACGCGA-1_nmr_1.1	nmr_1.1	3102	1106	2	4	T-cell	Naive-T-cell
GAGCAGAGTACCGGCT-1_nmr_1.1	nmr_1.1	495	313	6	11	Red-pulp-macrophage	Red-pulp-macrophage
GAGCAGAGTCTCGTTC-1_nmr_1.1	nmr_1.1	3441	1335	2	4	T-cell	Naive-T-cell
GAGCAGAGTTCAGCGC-1_nmr_1.1	nmr_1.1	3479	1272	2	4	T-cell	Naive-T-cell
GAGCAGATCCAATGGT-1_nmr_1.1	nmr_1.1	926	459	1	1	Neutrophil.1	Neutrophil.1
GAGGTGACAATTCCTT-1_nmr_1.1	nmr_1.1	891	431	6	11	Red-pulp-macrophage	Red-pulp-macrophage
GAGGTGAGTCCAGTAT-1_nmr_1.1	nmr_1.1	1735	930	3	7	B-cell	B-cell
GAGGTGAGTTAAGAAC-1_nmr_1.1	nmr_1.1	4271	1455	4	5	Macrophage	Macrophage.1
GAGGTGAGTTCATGGT-1_nmr_1.1	nmr_1.1	6218	1415	3	14	B-cell	Plasma-cell
GAGGTGATCACAACGT-1_nmr_1.1	nmr_1.1	2248	964	1	1	Neutrophil.1	Neutrophil.1
GAGGTGATCCAGTAGT-1_nmr_1.1	nmr_1.1	478	255	1	1	Neutrophil.1	Neutrophil.1
GAGGTGATCCGTCATC-1_nmr_1.1	nmr_1.1	1316	517	1	1	Neutrophil.1	Neutrophil.1
GAGTCCGAGAGTAAGG-1_nmr_1.1	nmr_1.1	1429	685	1	1	Neutrophil.1	Neutrophil.1
GAGTCCGAGCCCAGCT-1_nmr_1.1	nmr_1.1	4906	1290	3	7	B-cell	B-cell
GAGTCCGAGGCACATG-1_nmr_1.1	nmr_1.1	568	327	6	11	Red-pulp-macrophage	Red-pulp-macrophage
GAGTCCGAGTTGCAGG-1_nmr_1.1	nmr_1.1	1896	839	2	20	T-cell	Unassigned.3
GAGTCCGCAAGCGAGT-1_nmr_1.1	nmr_1.1	7974	2113	4	5	Macrophage	Macrophage.1
GAGTCCGGTGCCTGCA-1_nmr_1.1	nmr_1.1	518	301	1	1	Neutrophil.1	Neutrophil.1
GAGTCCGTCCCGGATG-1_nmr_1.1	nmr_1.1	1027	416	1	1	Neutrophil.1	Neutrophil.1
GAGTCCGTCCTGCAGG-1_nmr_1.1	nmr_1.1	2143	676	1	1	Neutrophil.1	Neutrophil.1
GAGTCCGTCTGCGACG-1_nmr_1.1	nmr_1.1	2542	1103	2	4	T-cell	Naive-T-cell
GATCAGTAGACGCACA-1_nmr_1.1	nmr_1.1	13169	3368	2	8	T-cell	CD8-T-cell
GATCAGTAGCTGTCTA-1_nmr_1.1	nmr_1.1	3250	1163	2	4	T-cell	Naive-T-cell
GATCAGTCACATGACT-1_nmr_1.1	nmr_1.1	3641	1576	2	8	T-cell	CD8-T-cell
GATCAGTCATGAAGTA-1_nmr_1.1	nmr_1.1	3238	1232	4	5	Macrophage	Macrophage.1
GATCAGTGTAGCACGA-1_nmr_1.1	nmr_1.1	2800	1185	3	14	B-cell	Plasma-cell
GATCAGTGTCTTGATG-1_nmr_1.1	nmr_1.1	2651	1060	2	4	T-cell	Naive-T-cell
GATCAGTGTGGTGTAG-1_nmr_1.1	nmr_1.1	2110	807	2	4	T-cell	Naive-T-cell
GATCAGTTCAACCAAC-1_nmr_1.1	nmr_1.1	1889	667	1	1	Neutrophil.1	Neutrophil.1
GATCGATAGAAACGAG-1_nmr_1.1	nmr_1.1	2212	887	2	4	T-cell	Naive-T-cell
GATCGATAGATCGATA-1_nmr_1.1	nmr_1.1	1525	593	1	1	Neutrophil.1	Neutrophil.1
GATCGATGTAAGGATT-1_nmr_1.1	nmr_1.1	1269	487	1	1	Neutrophil.1	Neutrophil.1
GATCGATTCACATGCA-1_nmr_1.1	nmr_1.1	2331	975	2	4	T-cell	Naive-T-cell
GATCGATTCTACCAGA-1_nmr_1.1	nmr_1.1	1966	981	2	4	T-cell	Naive-T-cell
GATCGATTCTGATACG-1_nmr_1.1	nmr_1.1	1777	613	1	1	Neutrophil.1	Neutrophil.1
GATCGCGAGCCCGAAA-1_nmr_1.1	nmr_1.1	1323	602	1	1	Neutrophil.1	Neutrophil.1
GATCGCGAGCGAAGGG-1_nmr_1.1	nmr_1.1	3920	1314	3	7	B-cell	B-cell
GATCGCGCAACGATGG-1_nmr_1.1	nmr_1.1	1542	585	1	1	Neutrophil.1	Neutrophil.1
GATCGCGCACCACCAG-1_nmr_1.1	nmr_1.1	1705	619	1	1	Neutrophil.1	Neutrophil.1
GATCGCGCACGTGAGA-1_nmr_1.1	nmr_1.1	1586	609	1	1	Neutrophil.1	Neutrophil.1
GATCGCGCAGCTGTGC-1_nmr_1.1	nmr_1.1	782	400	1	1	Neutrophil.1	Neutrophil.1
GATCGCGTCCACTCCA-1_nmr_1.1	nmr_1.1	1806	672	1	1	Neutrophil.1	Neutrophil.1
GATCGCGTCGAATCCA-1_nmr_1.1	nmr_1.1	1741	694	1	1	Neutrophil.1	Neutrophil.1
GATCGTAAGGAATGGA-1_nmr_1.1	nmr_1.1	1606	608	1	1	Neutrophil.1	Neutrophil.1
GATCGTAGTAGAAAGG-1_nmr_1.1	nmr_1.1	2630	805	1	1	Neutrophil.1	Neutrophil.1
GATCGTAGTCTTCAAG-1_nmr_1.1	nmr_1.1	1172	567	1	1	Neutrophil.1	Neutrophil.1
GATCGTAGTTAAGAAC-1_nmr_1.1	nmr_1.1	2145	939	2	4	T-cell	Naive-T-cell
GATCGTAGTTTAAGCC-1_nmr_1.1	nmr_1.1	2973	1186	2	4	T-cell	Naive-T-cell
GATCGTATCTACTCAT-1_nmr_1.1	nmr_1.1	1576	617	1	1	Neutrophil.1	Neutrophil.1
GATCTAGAGATGTAAC-1_nmr_1.1	nmr_1.1	1362	656	1	1	Neutrophil.1	Neutrophil.1
GATCTAGAGGCACATG-1_nmr_1.1	nmr_1.1	3665	1323	2	4	T-cell	Naive-T-cell
GATCTAGCACATAACC-1_nmr_1.1	nmr_1.1	5937	1924	4	15	Macrophage	Macrophage.2
GATCTAGCACTGCCAG-1_nmr_1.1	nmr_1.1	690	336	1	1	Neutrophil.1	Neutrophil.1
GATCTAGCAGGGTACA-1_nmr_1.1	nmr_1.1	2906	1257	3	7	B-cell	B-cell
GATCTAGGTCATTAGC-1_nmr_1.1	nmr_1.1	1546	614	1	1	Neutrophil.1	Neutrophil.1
GATCTAGTCCGCAGTG-1_nmr_1.1	nmr_1.1	3124	1361	2	8	T-cell	CD8-T-cell
GATGAAAAGCTAGCCC-1_nmr_1.1	nmr_1.1	2016	1000	2	8	T-cell	CD8-T-cell
GATGAAAAGCTGCGAA-1_nmr_1.1	nmr_1.1	6743	2051	4	5	Macrophage	Macrophage.1
GATGAAAAGGCATTGG-1_nmr_1.1	nmr_1.1	22256	2886	5	9	Erythroid	Erythroid-cell.2
GATGAAAAGTGTACTC-1_nmr_1.1	nmr_1.1	1959	730	1	1	Neutrophil.1	Neutrophil.1
GATGAAAAGTTACGGG-1_nmr_1.1	nmr_1.1	28972	3160	5	9	Erythroid	Erythroid-cell.2
GATGAAAGTAAGAGGA-1_nmr_1.1	nmr_1.1	1972	726	1	1	Neutrophil.1	Neutrophil.1
GATGAAAGTGCCTGTG-1_nmr_1.1	nmr_1.1	3433	1206	2	4	T-cell	Naive-T-cell
GATGAAATCATAAAGG-1_nmr_1.1	nmr_1.1	4526	1394	2	4	T-cell	Naive-T-cell
GATGAAATCCGTCATC-1_nmr_1.1	nmr_1.1	2595	1071	1	1	Neutrophil.1	Neutrophil.1
GATGAAATCTTAACCT-1_nmr_1.1	nmr_1.1	4964	1494	2	4	T-cell	Naive-T-cell
GATGAGGAGAATGTGT-1_nmr_1.1	nmr_1.1	1652	803	3	7	B-cell	B-cell
GATGAGGAGGCCCTCA-1_nmr_1.1	nmr_1.1	1805	814	2	4	T-cell	Naive-T-cell
GATGAGGAGTCCTCCT-1_nmr_1.1	nmr_1.1	1832	899	3	7	B-cell	B-cell
GATGAGGCAATGTAAG-1_nmr_1.1	nmr_1.1	1858	630	1	1	Neutrophil.1	Neutrophil.1
GATGAGGGTTGGTTTG-1_nmr_1.1	nmr_1.1	3497	1439	3	7	B-cell	B-cell
GATGCTAAGACCGGAT-1_nmr_1.1	nmr_1.1	2168	1048	3	7	B-cell	B-cell
GATGCTAAGTAGGTGC-1_nmr_1.1	nmr_1.1	2454	987	2	4	T-cell	Naive-T-cell
GATGCTACAGTTCCCT-1_nmr_1.1	nmr_1.1	1222	731	2	4	T-cell	Naive-T-cell
GATGCTACATTAGCCA-1_nmr_1.1	nmr_1.1	297	225	6	11	Red-pulp-macrophage	Red-pulp-macrophage
GATGCTATCACTTCAT-1_nmr_1.1	nmr_1.1	812	415	1	1	Neutrophil.1	Neutrophil.1
GATGCTATCATTGCCC-1_nmr_1.1	nmr_1.1	13071	1888	3	14	B-cell	Plasma-cell
GATTCAGAGCGAAGGG-1_nmr_1.1	nmr_1.1	564	303	1	1	Neutrophil.1	Neutrophil.1
GATTCAGAGTGAAGAG-1_nmr_1.1	nmr_1.1	2660	1027	2	4	T-cell	Naive-T-cell
GATTCAGAGTGCTGCC-1_nmr_1.1	nmr_1.1	3860	1286	2	4	T-cell	Naive-T-cell
GATTCAGAGTTAACGA-1_nmr_1.1	nmr_1.1	1896	915	3	7	B-cell	B-cell
GATTCAGCAACTGCTA-1_nmr_1.1	nmr_1.1	11520	1443	5	9	Erythroid	Erythroid-cell.2
GATTCAGCACATCTTT-1_nmr_1.1	nmr_1.1	2395	1046	3	7	B-cell	B-cell
GATTCAGGTGTTCTTT-1_nmr_1.1	nmr_1.1	688	424	1	1	Neutrophil.1	Neutrophil.1
GCAAACTAGCTGTCTA-1_nmr_1.1	nmr_1.1	10888	2761	4	15	Macrophage	Macrophage.2
GCAAACTGTTGCGCAC-1_nmr_1.1	nmr_1.1	3878	983	5	9	Erythroid	Erythroid-cell.2
GCAAACTTCAGCTTAG-1_nmr_1.1	nmr_1.1	1354	616	1	1	Neutrophil.1	Neutrophil.1
GCAAACTTCTAACCGA-1_nmr_1.1	nmr_1.1	7130	2218	7	18	Dendritic-cell	Timeless-high-dendritic-cell
GCAAACTTCTCGAGTA-1_nmr_1.1	nmr_1.1	7766	1121	5	9	Erythroid	Erythroid-cell.2
GCAATCAAGACCGGAT-1_nmr_1.1	nmr_1.1	1562	566	1	1	Neutrophil.1	Neutrophil.1
GCAATCAAGCGTTTAC-1_nmr_1.1	nmr_1.1	1534	653	1	1	Neutrophil.1	Neutrophil.1
GCAATCACAGCTCCGA-1_nmr_1.1	nmr_1.1	3682	1349	2	4	T-cell	Naive-T-cell
GCAATCAGTACACCGC-1_nmr_1.1	nmr_1.1	2151	971	2	4	T-cell	Naive-T-cell
GCAATCAGTATTCGTG-1_nmr_1.1	nmr_1.1	2633	1141	3	7	B-cell	B-cell
GCACATAAGTGTCTCA-1_nmr_1.1	nmr_1.1	12588	2800	4	13	Macrophage	Unassigned.1
GCACATACAAAGGTGC-1_nmr_1.1	nmr_1.1	2641	1228	3	7	B-cell	B-cell
GCACATACAATGGATA-1_nmr_1.1	nmr_1.1	2104	878	1	1	Neutrophil.1	Neutrophil.1
GCACATAGTCGAGTTT-1_nmr_1.1	nmr_1.1	23744	2725	8	16	Neutrophil.2	Ltf-high-neutrophil
GCACATAGTTAAAGTG-1_nmr_1.1	nmr_1.1	780	371	1	1	Neutrophil.1	Neutrophil.1
GCACTCTAGACTGGGT-1_nmr_1.1	nmr_1.1	9522	1738	8	16	Neutrophil.2	Ltf-high-neutrophil
GCACTCTGTAGGCTGA-1_nmr_1.1	nmr_1.1	477	283	1	1	Neutrophil.1	Neutrophil.1
GCACTCTGTTGGGACA-1_nmr_1.1	nmr_1.1	8917	2115	4	5	Macrophage	Macrophage.1
GCACTCTTCAACGGGA-1_nmr_1.1	nmr_1.1	1240	566	1	1	Neutrophil.1	Neutrophil.1
GCACTCTTCACTATTC-1_nmr_1.1	nmr_1.1	1555	740	1	1	Neutrophil.1	Neutrophil.1
GCACTCTTCGTAGATC-1_nmr_1.1	nmr_1.1	1459	597	1	1	Neutrophil.1	Neutrophil.1
GCACTCTTCTAACTTC-1_nmr_1.1	nmr_1.1	1803	735	1	1	Neutrophil.1	Neutrophil.1
GCACTCTTCTGCGGCA-1_nmr_1.1	nmr_1.1	1754	651	1	1	Neutrophil.1	Neutrophil.1
GCAGCCAAGGGCATGT-1_nmr_1.1	nmr_1.1	1969	644	1	1	Neutrophil.1	Neutrophil.1
GCAGCCAAGTTACGGG-1_nmr_1.1	nmr_1.1	5973	1273	8	16	Neutrophil.2	Ltf-high-neutrophil
GCAGCCACACCAACCG-1_nmr_1.1	nmr_1.1	15582	1514	5	2	Erythroid	Erythroid-cell.1
GCAGCCACACGAAAGC-1_nmr_1.1	nmr_1.1	375	325	2	4	T-cell	Naive-T-cell
GCAGCCAGTGGAAAGA-1_nmr_1.1	nmr_1.1	2548	1106	2	4	T-cell	Naive-T-cell
GCAGCCAGTTAGATGA-1_nmr_1.1	nmr_1.1	369	253	6	11	Red-pulp-macrophage	Red-pulp-macrophage
GCAGCCATCCACTGGG-1_nmr_1.1	nmr_1.1	2321	763	1	1	Neutrophil.1	Neutrophil.1
GCAGCCATCCGAACGC-1_nmr_1.1	nmr_1.1	569	377	6	11	Red-pulp-macrophage	Red-pulp-macrophage
GCAGCCATCGTAGGTT-1_nmr_1.1	nmr_1.1	3774	1339	2	4	T-cell	Naive-T-cell
GCAGCCATCTCGATGA-1_nmr_1.1	nmr_1.1	12353	1462	3	14	B-cell	Plasma-cell
GCAGTTAAGAATTCCC-1_nmr_1.1	nmr_1.1	1509	548	1	1	Neutrophil.1	Neutrophil.1
GCAGTTAAGTACGCGA-1_nmr_1.1	nmr_1.1	3236	1153	1	1	Neutrophil.1	Neutrophil.1
GCAGTTACACAGGAGT-1_nmr_1.1	nmr_1.1	1568	721	5	10	Erythroid	Erythroid-cell.3
GCAGTTAGTTCAGGCC-1_nmr_1.1	nmr_1.1	517	286	6	11	Red-pulp-macrophage	Red-pulp-macrophage
GCAGTTATCCAGAGGA-1_nmr_1.1	nmr_1.1	401	234	6	11	Red-pulp-macrophage	Red-pulp-macrophage
GCATACAAGGTGATTA-1_nmr_1.1	nmr_1.1	1871	721	1	1	Neutrophil.1	Neutrophil.1
GCATACAAGTTAGGTA-1_nmr_1.1	nmr_1.1	1518	695	3	7	B-cell	B-cell
GCATACACACGGTAGA-1_nmr_1.1	nmr_1.1	1568	692	1	1	Neutrophil.1	Neutrophil.1
GCATACAGTGACTACT-1_nmr_1.1	nmr_1.1	9411	2248	4	5	Macrophage	Macrophage.1
GCATACATCCGAACGC-1_nmr_1.1	nmr_1.1	871	437	5	10	Erythroid	Erythroid-cell.3
GCATACATCGAATGGG-1_nmr_1.1	nmr_1.1	3524	1234	2	4	T-cell	Naive-T-cell
GCATGATAGACCACGA-1_nmr_1.1	nmr_1.1	29572	3067	8	16	Neutrophil.2	Ltf-high-neutrophil
GCATGATAGGAATTAC-1_nmr_1.1	nmr_1.1	1240	576	1	1	Neutrophil.1	Neutrophil.1
GCATGATAGGACACCA-1_nmr_1.1	nmr_1.1	2341	802	1	1	Neutrophil.1	Neutrophil.1
GCATGATCACCTTGTC-1_nmr_1.1	nmr_1.1	1283	784	2	4	T-cell	Naive-T-cell
GCATGATCAGACTCGC-1_nmr_1.1	nmr_1.1	1543	678	1	1	Neutrophil.1	Neutrophil.1
GCATGATGTAAAGTCA-1_nmr_1.1	nmr_1.1	3248	295	5	2	Erythroid	Erythroid-cell.1
GCATGATTCTCTGCTG-1_nmr_1.1	nmr_1.1	1434	610	1	1	Neutrophil.1	Neutrophil.1
GCATGCGAGCACCGTC-1_nmr_1.1	nmr_1.1	5087	531	5	2	Erythroid	Erythroid-cell.1
GCATGCGAGTATCTCG-1_nmr_1.1	nmr_1.1	1778	715	1	1	Neutrophil.1	Neutrophil.1
GCATGCGCACAGATTC-1_nmr_1.1	nmr_1.1	2862	1143	2	4	T-cell	Naive-T-cell
GCATGCGGTAACGACG-1_nmr_1.1	nmr_1.1	3214	983	1	1	Neutrophil.1	Neutrophil.1
GCATGCGGTGCAACGA-1_nmr_1.1	nmr_1.1	754	395	1	1	Neutrophil.1	Neutrophil.1
GCATGCGTCTGAGGGA-1_nmr_1.1	nmr_1.1	1425	635	1	3	Neutrophil.1	Neutrophil.2
GCATGTAAGATATGCA-1_nmr_1.1	nmr_1.1	1395	517	1	1	Neutrophil.1	Neutrophil.1
GCATGTAAGCGTGAGT-1_nmr_1.1	nmr_1.1	1479	527	1	1	Neutrophil.1	Neutrophil.1
GCATGTAAGTCTTGCA-1_nmr_1.1	nmr_1.1	999	481	6	11	Red-pulp-macrophage	Red-pulp-macrophage
GCATGTAGTATGAAAC-1_nmr_1.1	nmr_1.1	1640	608	1	1	Neutrophil.1	Neutrophil.1
GCATGTAGTCCAGTTA-1_nmr_1.1	nmr_1.1	5655	1714	4	5	Macrophage	Macrophage.1
GCATGTAGTGAGTGAC-1_nmr_1.1	nmr_1.1	1343	664	2	4	T-cell	Naive-T-cell
GCATGTATCATAAAGG-1_nmr_1.1	nmr_1.1	1765	680	5	10	Erythroid	Erythroid-cell.3
GCATGTATCCCTCTTT-1_nmr_1.1	nmr_1.1	1416	594	1	1	Neutrophil.1	Neutrophil.1
GCCAAATAGAGGACGG-1_nmr_1.1	nmr_1.1	8104	2478	7	18	Dendritic-cell	Timeless-high-dendritic-cell
GCCAAATGTTCAGGCC-1_nmr_1.1	nmr_1.1	504	336	2	4	T-cell	Naive-T-cell
GCCAAATTCAGAAATG-1_nmr_1.1	nmr_1.1	1611	828	3	7	B-cell	B-cell
GCCAAATTCATGTCCC-1_nmr_1.1	nmr_1.1	6402	1881	3	7	B-cell	B-cell
GCCTCTAAGATGTGTA-1_nmr_1.1	nmr_1.1	1592	729	1	1	Neutrophil.1	Neutrophil.1
GCCTCTAAGCTAGGCA-1_nmr_1.1	nmr_1.1	1182	514	1	1	Neutrophil.1	Neutrophil.1
GCCTCTACAATAACGA-1_nmr_1.1	nmr_1.1	1915	736	1	1	Neutrophil.1	Neutrophil.1
GCCTCTACAATCTGCA-1_nmr_1.1	nmr_1.1	514	349	2	4	T-cell	Naive-T-cell
GCCTCTACATTTGCCC-1_nmr_1.1	nmr_1.1	341	215	1	1	Neutrophil.1	Neutrophil.1
GCCTCTAGTGAGTATA-1_nmr_1.1	nmr_1.1	1322	670	2	4	T-cell	Naive-T-cell
GCCTCTATCGTAGATC-1_nmr_1.1	nmr_1.1	884	532	3	7	B-cell	B-cell
GCCTCTATCTCACATT-1_nmr_1.1	nmr_1.1	336	246	6	11	Red-pulp-macrophage	Red-pulp-macrophage
GCGACCAAGAATCTCC-1_nmr_1.1	nmr_1.1	1531	750	2	4	T-cell	Naive-T-cell
GCGACCAAGCAAATCA-1_nmr_1.1	nmr_1.1	11655	2949	4	5	Macrophage	Macrophage.1
GCGACCACAACACCCG-1_nmr_1.1	nmr_1.1	592	342	2	4	T-cell	Naive-T-cell
GCGACCAGTATGCTTG-1_nmr_1.1	nmr_1.1	1642	590	1	1	Neutrophil.1	Neutrophil.1
GCGACCAGTCTACCTC-1_nmr_1.1	nmr_1.1	8517	2212	4	5	Macrophage	Macrophage.1
GCGACCAGTGCTCTTC-1_nmr_1.1	nmr_1.1	3156	1235	2	4	T-cell	Naive-T-cell
GCGACCAGTGTGCCTG-1_nmr_1.1	nmr_1.1	1750	844	3	7	B-cell	B-cell
GCGACCATCACAACGT-1_nmr_1.1	nmr_1.1	2189	924	2	4	T-cell	Naive-T-cell
GCGACCATCTTGTCAT-1_nmr_1.1	nmr_1.1	1445	627	1	1	Neutrophil.1	Neutrophil.1
GCGAGAAAGTACATGA-1_nmr_1.1	nmr_1.1	884	424	1	1	Neutrophil.1	Neutrophil.1
GCGAGAAGTCCTCTTG-1_nmr_1.1	nmr_1.1	7872	2388	7	18	Dendritic-cell	Timeless-high-dendritic-cell
GCGAGAATCATGTCTT-1_nmr_1.1	nmr_1.1	478	297	6	11	Red-pulp-macrophage	Red-pulp-macrophage
GCGAGAATCCCTTGCA-1_nmr_1.1	nmr_1.1	636	368	6	11	Red-pulp-macrophage	Red-pulp-macrophage
GCGCAACAGCAGACTG-1_nmr_1.1	nmr_1.1	1529	675	1	1	Neutrophil.1	Neutrophil.1
GCGCAACAGCGATATA-1_nmr_1.1	nmr_1.1	1310	590	1	1	Neutrophil.1	Neutrophil.1
GCGCAACAGCGCTTAT-1_nmr_1.1	nmr_1.1	19862	3272	5	9	Erythroid	Erythroid-cell.2
GCGCAACAGCGTTCCG-1_nmr_1.1	nmr_1.1	1308	650	1	1	Neutrophil.1	Neutrophil.1
GCGCAACAGCTGATAA-1_nmr_1.1	nmr_1.1	1974	706	1	1	Neutrophil.1	Neutrophil.1
GCGCAACAGGCTCTTA-1_nmr_1.1	nmr_1.1	21321	2690	5	9	Erythroid	Erythroid-cell.2
[truncated: 27,950 more rows]
