# Supplementary material for: Single-cell transcriptomics of the naked mole-rat reveals unexpected features of mammalian immunity
Source: PLoS Biol. 2019 Nov 21;17(11):e3000528. doi: 10.1371/journal.pbio.3000528 (PMC6894886; doi:10.1371/journal.pbio.3000528)
Supplement: S6 Table — For each differential expression contrast (for each gene in each converged cluster), provided are the gene symbol, converged cluster cell type, species, test (differential induction or expression), effect size, standard error of effect size, p-value, and adjusted p-value (q-value). CD3, cluster of differentiation 3; NM-R, naked mole-rat. (CSV) [file pbio.3000528.s018.csv]

gene.symbol	cell.type	species	test	effect.size	effect.error	p.value	q.value
Cd3d	Memory-Cd8-T-cell	mouse	induction	-0.113503373	0.190621448	0.551550313	0.612833681
Cd3d	Naive-Cd4-T-cell	mouse	induction	-0.942765389	0.110380161	1.33E-17	4.43E-17
Cd3d	Memory-Cd4-T-cell	mouse	induction	0.492632422	0.720957686	0.494415511	0.565046299
Cd3d	NK-T-cell	mouse	induction	-0.113503373	0.322524261	0.724896783	0.74348388
Cd3d	NK-cell.1	mouse	induction	-5.736050569	0.150029461	0	0
Cd3d	NK-cell.2	mouse	induction	-5.529603775	0.443184527	9.97E-36	4.98E-35
Cd3d	Memory-Cd8-T-cell	mouse	expression	0.004350112	0.003959707	0.27200716	0.302230177
Cd3d	Naive-Cd4-T-cell	mouse	expression	-0.00207138	0.002715063	0.445531412	0.481655581
Cd3d	Memory-Cd4-T-cell	mouse	expression	0.00011895	0.011481684	0.991734736	0.991734736
Cd3d	NK-T-cell	mouse	expression	0.029295297	0.006840009	1.89E-05	2.81E-05
Cd3d	NK-cell.1	mouse	expression	-0.21887395	0.012682145	5.84E-64	7.79E-63
Cd3d	NK-cell.2	mouse	expression	-0.505434673	0.045878452	9.89E-28	3.60E-27
Cd3d	Cytotoxic-Cd8-T-cell	nmr	induction	-0.179525222	0.158805046	0.258275896	0.335642013
Cd3d	Unassigned.3	nmr	induction	0.247024042	0.460466547	0.591637436	0.639608039
Cd3d	Cytotoxic-Cd8-T-cell	nmr	expression	-0.105072328	0.003576649	4.29E-180	1.71E-178
Cd3d	Unassigned.3	nmr	expression	-0.119515904	0.008366827	1.11E-45	8.92E-45
Cd3e	Memory-Cd8-T-cell	mouse	induction	0.041737391	0.089245935	0.640022646	0.673708048
Cd3e	Naive-Cd4-T-cell	mouse	induction	-0.432921336	0.05319184	3.99E-16	1.14E-15
Cd3e	Memory-Cd4-T-cell	mouse	induction	-0.369722783	0.231800635	0.110711492	0.164017026
Cd3e	NK-T-cell	mouse	induction	0.416712332	0.171772063	0.015267909	0.026552885
Cd3e	NK-cell.1	mouse	induction	-5.10012681	0.211336006	1.13E-128	9.06E-128
Cd3e	NK-cell.2	mouse	induction	-3.994060358	0.520117397	1.60E-14	4.27E-14
Cd3e	Memory-Cd8-T-cell	mouse	expression	-0.017460984	0.00685201	0.010866577	0.014021389
Cd3e	Naive-Cd4-T-cell	mouse	expression	0.041744325	0.004237737	9.66E-23	2.97E-22
Cd3e	Memory-Cd4-T-cell	mouse	expression	0.029662189	0.020390104	0.145857092	0.176796475
Cd3e	NK-T-cell	mouse	expression	0.091081138	0.011058188	2.64E-16	6.59E-16
Cd3e	NK-cell.1	mouse	expression	-0.137359322	0.035676286	0.000120789	0.000172555
Cd3e	NK-cell.2	mouse	expression	-0.593466518	0.087150214	1.20E-11	2.29E-11
Cd3e	Cytotoxic-Cd8-T-cell	nmr	induction	0.340197124	0.139660096	0.014855056	0.026552885
Cd3e	Unassigned.3	nmr	induction	-0.244363566	0.273133433	0.370964934	0.449654465
Cd3e	Cytotoxic-Cd8-T-cell	nmr	expression	-0.055386402	0.004884914	1.49E-29	6.61E-29
Cd3e	Unassigned.3	nmr	expression	-0.100910397	0.012060221	7.08E-17	1.89E-16
Cd3g	Memory-Cd8-T-cell	mouse	induction	-0.15805655	0.1572424	0.314811302	0.393514128
Cd3g	Naive-Cd4-T-cell	mouse	induction	-0.681246127	0.094877139	6.96E-13	1.74E-12
Cd3g	Memory-Cd4-T-cell	mouse	induction	-1.193890785	0.299552573	6.73E-05	0.000141717
Cd3g	NK-T-cell	mouse	induction	0.373766801	0.331912178	0.26012256	0.335642013
Cd3g	NK-cell.1	mouse	induction	-5.55600211	0.148355879	5.89E-307	7.86E-306
Cd3g	NK-cell.2	mouse	induction	-6.316577825	0.724412641	2.79E-18	1.02E-17
Cd3g	Memory-Cd8-T-cell	mouse	expression	-0.02196925	0.004894895	7.38E-06	1.13E-05
Cd3g	Naive-Cd4-T-cell	mouse	expression	0.023646961	0.003040832	8.35E-15	1.96E-14
Cd3g	Memory-Cd4-T-cell	mouse	expression	-0.077110106	0.01468459	1.61E-07	2.80E-07
Cd3g	NK-T-cell	mouse	expression	0.101291685	0.00798006	4.09E-36	2.04E-35
Cd3g	NK-cell.1	mouse	expression	-0.182914978	0.016280341	9.28E-29	3.71E-28
Cd3g	NK-cell.2	mouse	expression	-0.728474528	0.094772041	2.00E-14	4.45E-14
Cd3g	Cytotoxic-Cd8-T-cell	nmr	induction	0.180726253	0.126318459	0.152510691	0.217872416
Cd3g	Unassigned.3	nmr	induction	0.01377985	0.288456736	0.961898795	0.961898795
Cd3g	Cytotoxic-Cd8-T-cell	nmr	expression	-0.070587221	0.005037207	4.82E-44	3.21E-43
Cd3g	Unassigned.3	nmr	expression	-0.131679762	0.012231514	8.24E-27	2.75E-26
Cd247	Memory-Cd8-T-cell	mouse	induction	-0.247970786	0.069917884	0.000390236	0.000780472
Cd247	Naive-Cd4-T-cell	mouse	induction	0.037142076	0.04383009	0.396766393	0.466783992
Cd247	Memory-Cd4-T-cell	mouse	induction	0.291374157	0.20639581	0.158030903	0.217973659
Cd247	NK-T-cell	mouse	induction	-0.746806322	0.124387077	1.93E-09	4.53E-09
Cd247	NK-cell.1	mouse	induction	-0.62218799	0.074862209	9.48E-17	2.92E-16
Cd247	NK-cell.2	mouse	induction	-0.960968484	0.292706966	0.001026943	0.001956083
Cd247	Memory-Cd8-T-cell	mouse	expression	-0.041645925	0.009134994	5.41E-06	8.66E-06
Cd247	Naive-Cd4-T-cell	mouse	expression	0.096508206	0.005195074	1.81E-74	3.62E-73
Cd247	Memory-Cd4-T-cell	mouse	expression	0.005873391	0.022937768	0.797935209	0.818395087
Cd247	NK-T-cell	mouse	expression	0.051680259	0.017261793	0.002790394	0.003720525
Cd247	NK-cell.1	mouse	expression	0.096362908	0.009866679	4.52E-22	1.29E-21
Cd247	NK-cell.2	mouse	expression	-0.055236613	0.042727829	0.196263686	0.230898454
Cd247	Cytotoxic-Cd8-T-cell	nmr	induction	0.139368768	0.080177681	0.08216696	0.126410707
Cd247	Unassigned.3	nmr	induction	-0.386068582	0.202800853	0.056951452	0.091122323
Cd247	Cytotoxic-Cd8-T-cell	nmr	expression	-0.145277654	0.009911879	2.45E-47	2.45E-46
Cd247	Unassigned.3	nmr	expression	-0.161881373	0.027817188	6.44E-09	1.17E-08
Cd8a	Memory-Cd8-T-cell	mouse	induction	-1.678197239	0.075716497	7.61E-109	5.07E-108
Cd8a	Naive-Cd4-T-cell	mouse	induction	-4.753618985	0.082945268	0	0
Cd8a	Memory-Cd4-T-cell	mouse	induction	-2.854179019	0.249329185	2.42E-30	9.69E-30
Cd8a	NK-T-cell	mouse	induction	-5.620969593	0.453042618	2.39E-35	1.06E-34
Cd8a	NK-cell.1	mouse	induction	-5.81238811	0.282678648	6.03E-94	3.45E-93
Cd8a	NK-cell.2	mouse	induction	-5.52400797	1.009929242	4.51E-08	1.00E-07
Cd8a	Memory-Cd8-T-cell	mouse	expression	-0.116084002	0.008482874	1.78E-41	1.02E-40
Cd8a	Naive-Cd4-T-cell	mouse	expression	-0.02793474	0.012481556	0.025290609	0.031613261
Cd8a	Memory-Cd4-T-cell	mouse	expression	-0.265545309	0.037763468	2.57E-12	5.13E-12
Cd8a	NK-T-cell	mouse	expression	0.040852533	0.076677619	0.594227333	0.625502455
Cd8a	NK-cell.1	mouse	expression	-0.166613806	0.047580191	0.000469641	0.000647781
Cd8a	NK-cell.2	mouse	expression	-1.23436138	0.171146038	7.10E-13	1.49E-12
Cd8a	Cytotoxic-Cd8-T-cell	nmr	induction	2.117520967	0.08430276	3.16E-139	3.16E-138
Cd8a	Unassigned.3	nmr	induction	0.559010919	0.233770294	0.016789608	0.02798268
Cd8a	Cytotoxic-Cd8-T-cell	nmr	expression	-0.012539609	0.010300348	0.223648868	0.255598706
Cd8a	Unassigned.3	nmr	expression	-0.179251511	0.036155245	8.25E-07	1.37E-06
