# Supplementary material for: Single-cell transcriptomics of the naked mole-rat reveals unexpected features of mammalian immunity
Source: PLoS Biol. 2019 Nov 21;17(11):e3000528. doi: 10.1371/journal.pbio.3000528 (PMC6894886; doi:10.1371/journal.pbio.3000528)
Supplement: S7 Table — For each mouse circulating immune cell in our scRNA-seq data, the corresponding sample, number of captured UMIs, number of captured genes, first-iteration and convergence cluster and cell type assignments are provided. scRNA-seq, single-cell RNA-sequencing; UMI, unique molecular identifier. (CSV) [file pbio.3000528.s019.csv]

cell	sample	umis	genes	first.iteration.cluster	converged.cluster	first.iteration.cell.type	converged.cell.type
AAACCTGAGAAAGTGG-1_mouse.CIC_1	mouse.CIC_1	725	411	2	1	T-cell	T-cell
AAACCTGAGAAGCCCA-1_mouse.CIC_1	mouse.CIC_1	667	370	1	2	B-cell	B-cell
AAACCTGAGCAGCCTC-1_mouse.CIC_1	mouse.CIC_1	1298	309	1	2	B-cell	B-cell
AAACCTGAGGCATTGG-1_mouse.CIC_1	mouse.CIC_1	772	346	2	1	T-cell	T-cell
AAACCTGCAGGCGATA-1_mouse.CIC_1	mouse.CIC_1	224	161	1	2	B-cell	B-cell
AAACCTGCAGTGGGAT-1_mouse.CIC_1	mouse.CIC_1	351	236	1	2	B-cell	B-cell
AAACCTGGTCTGATTG-1_mouse.CIC_1	mouse.CIC_1	565	372	3	3	Monocyte	Ly6c-low-monocyte
AAACCTGGTTGTTTGG-1_mouse.CIC_1	mouse.CIC_1	225	162	1	2	B-cell	B-cell
AAACCTGTCACGGTTA-1_mouse.CIC_1	mouse.CIC_1	1262	229	2	1	T-cell	T-cell
AAACGGGAGGGTATCG-1_mouse.CIC_1	mouse.CIC_1	633	401	3	3	Monocyte	Ly6c-low-monocyte
AAACGGGCAAGGGTCA-1_mouse.CIC_1	mouse.CIC_1	240	173	1	2	B-cell	B-cell
AAACGGGCACATTAGC-1_mouse.CIC_1	mouse.CIC_1	428	270	1	2	B-cell	B-cell
AAACGGGCACGGACAA-1_mouse.CIC_1	mouse.CIC_1	346	211	2	1	T-cell	T-cell
AAACGGGCAGCTTAAC-1_mouse.CIC_1	mouse.CIC_1	441	282	1	2	B-cell	B-cell
AAACGGGCATCGGTTA-1_mouse.CIC_1	mouse.CIC_1	450	271	1	2	B-cell	B-cell
AAACGGGGTAAGTGTA-1_mouse.CIC_1	mouse.CIC_1	354	227	1	2	B-cell	B-cell
AAACGGGGTCTTGCGG-1_mouse.CIC_1	mouse.CIC_1	448	294	1	2	B-cell	B-cell
AAACGGGGTTAAAGAC-1_mouse.CIC_1	mouse.CIC_1	405	249	2	1	T-cell	T-cell
AAACGGGGTTCATGGT-1_mouse.CIC_1	mouse.CIC_1	261	189	2	1	T-cell	T-cell
AAACGGGTCAAAGACA-1_mouse.CIC_1	mouse.CIC_1	711	400	1	2	B-cell	B-cell
AAACGGGTCCTGCTTG-1_mouse.CIC_1	mouse.CIC_1	950	412	2	1	T-cell	T-cell
AAAGATGAGAGGGCTT-1_mouse.CIC_1	mouse.CIC_1	1038	510	3	4	Monocyte	Ly6c-high-monocyte
AAAGATGAGCGTAATA-1_mouse.CIC_1	mouse.CIC_1	524	284	2	1	T-cell	T-cell
AAAGATGAGCTATGCT-1_mouse.CIC_1	mouse.CIC_1	686	296	1	2	B-cell	B-cell
AAAGATGAGGAGTCTG-1_mouse.CIC_1	mouse.CIC_1	598	349	1	2	B-cell	B-cell
AAAGATGAGGGCATGT-1_mouse.CIC_1	mouse.CIC_1	278	208	1	2	B-cell	B-cell
AAAGATGAGGGCTTCC-1_mouse.CIC_1	mouse.CIC_1	1335	649	3	4	Monocyte	Ly6c-high-monocyte
AAAGATGAGTAGATGT-1_mouse.CIC_1	mouse.CIC_1	301	179	4	5	Neutrophil	Neutrophil
AAAGATGCACCGGAAA-1_mouse.CIC_1	mouse.CIC_1	477	289	1	2	B-cell	B-cell
AAAGATGCATGATCCA-1_mouse.CIC_1	mouse.CIC_1	552	334	1	2	B-cell	B-cell
AAAGATGCATTGAGCT-1_mouse.CIC_1	mouse.CIC_1	422	208	4	5	Neutrophil	Neutrophil
AAAGATGGTAGAGTGC-1_mouse.CIC_1	mouse.CIC_1	550	124	1	2	B-cell	B-cell
AAAGATGGTATATGAG-1_mouse.CIC_1	mouse.CIC_1	199	139	1	2	B-cell	B-cell
AAAGATGGTCTTCTCG-1_mouse.CIC_1	mouse.CIC_1	542	376	3	3	Monocyte	Ly6c-low-monocyte
AAAGATGGTGCGCTTG-1_mouse.CIC_1	mouse.CIC_1	241	138	4	5	Neutrophil	Neutrophil
AAAGATGGTTGTGGAG-1_mouse.CIC_1	mouse.CIC_1	214	155	1	2	B-cell	B-cell
AAAGATGTCCCGGATG-1_mouse.CIC_1	mouse.CIC_1	276	207	2	1	T-cell	T-cell
AAAGATGTCCGCATAA-1_mouse.CIC_1	mouse.CIC_1	1783	767	3	4	Monocyte	Ly6c-high-monocyte
AAAGATGTCCTCATTA-1_mouse.CIC_1	mouse.CIC_1	546	317	1	2	B-cell	B-cell
AAAGCAAAGCCATCGC-1_mouse.CIC_1	mouse.CIC_1	466	283	1	2	B-cell	B-cell
AAAGCAAAGGCCCTTG-1_mouse.CIC_1	mouse.CIC_1	521	336	1	2	B-cell	B-cell
AAAGCAAAGGTGTTAA-1_mouse.CIC_1	mouse.CIC_1	1615	381	2	1	T-cell	T-cell
AAAGCAAGTAGAAAGG-1_mouse.CIC_1	mouse.CIC_1	587	317	1	2	B-cell	B-cell
AAAGCAATCAACACTG-1_mouse.CIC_1	mouse.CIC_1	477	293	1	2	B-cell	B-cell
AAAGCAATCAAGGCTT-1_mouse.CIC_1	mouse.CIC_1	574	325	1	2	B-cell	B-cell
AAAGTAGAGGTGTGGT-1_mouse.CIC_1	mouse.CIC_1	581	389	1	2	B-cell	B-cell
AAAGTAGCAAGCGCTC-1_mouse.CIC_1	mouse.CIC_1	1115	295	1	2	B-cell	B-cell
AAAGTAGCAATCCGAT-1_mouse.CIC_1	mouse.CIC_1	216	126	2	1	T-cell	T-cell
AAAGTAGCACACCGAC-1_mouse.CIC_1	mouse.CIC_1	1389	731	5	6	NK-cell	NK-cell
AAAGTAGCAGCCAATT-1_mouse.CIC_1	mouse.CIC_1	338	226	1	2	B-cell	B-cell
AAAGTAGCAGGAATCG-1_mouse.CIC_1	mouse.CIC_1	187	112	1	2	B-cell	B-cell
AAAGTAGGTGAACCTT-1_mouse.CIC_1	mouse.CIC_1	539	310	1	2	B-cell	B-cell
AAAGTAGTCAGAGCTT-1_mouse.CIC_1	mouse.CIC_1	1042	271	1	2	B-cell	B-cell
AAAGTAGTCCATGAGT-1_mouse.CIC_1	mouse.CIC_1	1234	303	1	2	B-cell	B-cell
AAAGTAGTCCGCTGTT-1_mouse.CIC_1	mouse.CIC_1	432	274	1	2	B-cell	B-cell
AAAGTAGTCGGATGGA-1_mouse.CIC_1	mouse.CIC_1	457	336	5	6	NK-cell	NK-cell
AAATGCCCAGTAAGAT-1_mouse.CIC_1	mouse.CIC_1	525	300	1	2	B-cell	B-cell
AAATGCCCATTGGCGC-1_mouse.CIC_1	mouse.CIC_1	669	297	1	2	B-cell	B-cell
AAATGCCTCAGGCAAG-1_mouse.CIC_1	mouse.CIC_1	625	335	2	1	T-cell	T-cell
AAATGCCTCCAGTATG-1_mouse.CIC_1	mouse.CIC_1	398	267	1	2	B-cell	B-cell
AAATGCCTCCCGGATG-1_mouse.CIC_1	mouse.CIC_1	607	356	1	2	B-cell	B-cell
AAATGCCTCTAACCGA-1_mouse.CIC_1	mouse.CIC_1	339	192	4	5	Neutrophil	Neutrophil
AACACGTAGTCAAGGC-1_mouse.CIC_1	mouse.CIC_1	428	269	1	2	B-cell	B-cell
AACACGTCACTTAACG-1_mouse.CIC_1	mouse.CIC_1	268	190	1	2	B-cell	B-cell
AACACGTCACTTGGAT-1_mouse.CIC_1	mouse.CIC_1	1539	280	1	2	B-cell	B-cell
AACACGTCATAGTAAG-1_mouse.CIC_1	mouse.CIC_1	325	230	1	2	B-cell	B-cell
AACACGTCATTACCTT-1_mouse.CIC_1	mouse.CIC_1	2169	999	2	1	T-cell	T-cell
AACACGTGTCTTCTCG-1_mouse.CIC_1	mouse.CIC_1	466	281	1	2	B-cell	B-cell
AACACGTTCACTCCTG-1_mouse.CIC_1	mouse.CIC_1	602	341	1	2	B-cell	B-cell
AACACGTTCAGTTGAC-1_mouse.CIC_1	mouse.CIC_1	707	411	1	2	B-cell	B-cell
AACACGTTCTCGCATC-1_mouse.CIC_1	mouse.CIC_1	427	244	1	2	B-cell	B-cell
AACCATGAGATAGGAG-1_mouse.CIC_1	mouse.CIC_1	701	194	1	2	B-cell	B-cell
AACCATGAGCCACCTG-1_mouse.CIC_1	mouse.CIC_1	1080	589	3	4	Monocyte	Ly6c-high-monocyte
AACCATGAGTGTCTCA-1_mouse.CIC_1	mouse.CIC_1	568	352	3	3	Monocyte	Ly6c-low-monocyte
AACCATGCAACGATCT-1_mouse.CIC_1	mouse.CIC_1	1256	504	2	1	T-cell	T-cell
AACCATGCACCGGAAA-1_mouse.CIC_1	mouse.CIC_1	726	349	2	1	T-cell	T-cell
AACCATGCACTCGACG-1_mouse.CIC_1	mouse.CIC_1	217	139	2	1	T-cell	T-cell
AACCATGTCAGCTCTC-1_mouse.CIC_1	mouse.CIC_1	530	361	1	2	B-cell	B-cell
AACCATGTCTGATTCT-1_mouse.CIC_1	mouse.CIC_1	591	278	2	1	T-cell	T-cell
AACCGCGCAAGCCATT-1_mouse.CIC_1	mouse.CIC_1	1798	359	1	2	B-cell	B-cell
AACCGCGCAGGGAGAG-1_mouse.CIC_1	mouse.CIC_1	1949	351	1	2	B-cell	B-cell
AACCGCGCATCACGTA-1_mouse.CIC_1	mouse.CIC_1	296	193	1	2	B-cell	B-cell
AACCGCGGTTACTGAC-1_mouse.CIC_1	mouse.CIC_1	953	421	2	1	T-cell	T-cell
AACCGCGTCACGGTTA-1_mouse.CIC_1	mouse.CIC_1	2282	314	1	2	B-cell	B-cell
AACCGCGTCCAACCAA-1_mouse.CIC_1	mouse.CIC_1	519	286	5	6	NK-cell	NK-cell
AACCGCGTCTGATTCT-1_mouse.CIC_1	mouse.CIC_1	1937	473	3	3	Monocyte	Ly6c-low-monocyte
AACGTTGAGCTCCTCT-1_mouse.CIC_1	mouse.CIC_1	737	349	2	1	T-cell	T-cell
AACGTTGAGGCAGTCA-1_mouse.CIC_1	mouse.CIC_1	500	262	1	2	B-cell	B-cell
AACGTTGAGTCGTACT-1_mouse.CIC_1	mouse.CIC_1	468	288	1	2	B-cell	B-cell
AACGTTGCACCACGTG-1_mouse.CIC_1	mouse.CIC_1	466	287	1	2	B-cell	B-cell
AACGTTGCACCAGATT-1_mouse.CIC_1	mouse.CIC_1	626	353	1	2	B-cell	B-cell
AACGTTGCATGCAACT-1_mouse.CIC_1	mouse.CIC_1	774	381	2	1	T-cell	T-cell
AACGTTGGTATCGCAT-1_mouse.CIC_1	mouse.CIC_1	452	254	1	2	B-cell	B-cell
AACGTTGTCGTGGACC-1_mouse.CIC_1	mouse.CIC_1	633	341	1	2	B-cell	B-cell
AACTCAGAGAAAGTGG-1_mouse.CIC_1	mouse.CIC_1	1085	513	4	7	Neutrophil	Unassigned
AACTCAGAGAGACGAA-1_mouse.CIC_1	mouse.CIC_1	1464	727	3	4	Monocyte	Ly6c-high-monocyte
AACTCAGTCCGCGCAA-1_mouse.CIC_1	mouse.CIC_1	866	270	1	2	B-cell	B-cell
AACTCCCAGCGTTTAC-1_mouse.CIC_1	mouse.CIC_1	353	199	2	1	T-cell	T-cell
AACTCCCAGGCATGGT-1_mouse.CIC_1	mouse.CIC_1	538	314	1	2	B-cell	B-cell
AACTCCCAGTCGTTTG-1_mouse.CIC_1	mouse.CIC_1	355	246	1	2	B-cell	B-cell
AACTCCCGTGACTCAT-1_mouse.CIC_1	mouse.CIC_1	1330	663	5	6	NK-cell	NK-cell
AACTCCCGTTCACCTC-1_mouse.CIC_1	mouse.CIC_1	496	301	1	2	B-cell	B-cell
AACTCCCTCCAGTAGT-1_mouse.CIC_1	mouse.CIC_1	807	460	1	2	B-cell	B-cell
AACTCTTCAAGAGGCT-1_mouse.CIC_1	mouse.CIC_1	1142	473	5	6	NK-cell	NK-cell
AACTCTTCACATCCGG-1_mouse.CIC_1	mouse.CIC_1	556	356	1	2	B-cell	B-cell
AACTCTTCAGGACGTA-1_mouse.CIC_1	mouse.CIC_1	624	367	1	2	B-cell	B-cell
AACTCTTCAGGTCTCG-1_mouse.CIC_1	mouse.CIC_1	474	268	2	1	T-cell	T-cell
AACTCTTTCACCTTAT-1_mouse.CIC_1	mouse.CIC_1	761	396	1	2	B-cell	B-cell
AACTGGTAGAGACTTA-1_mouse.CIC_1	mouse.CIC_1	1005	448	2	1	T-cell	T-cell
AACTGGTAGCATCATC-1_mouse.CIC_1	mouse.CIC_1	3044	816	3	4	Monocyte	Ly6c-high-monocyte
AACTGGTAGCCTATGT-1_mouse.CIC_1	mouse.CIC_1	883	307	1	2	B-cell	B-cell
AACTGGTAGCTTCGCG-1_mouse.CIC_1	mouse.CIC_1	275	194	1	2	B-cell	B-cell
AACTGGTAGTTAACGA-1_mouse.CIC_1	mouse.CIC_1	715	332	1	2	B-cell	B-cell
AACTGGTCATCAGTAC-1_mouse.CIC_1	mouse.CIC_1	355	218	2	1	T-cell	T-cell
AACTGGTGTCTAGTGT-1_mouse.CIC_1	mouse.CIC_1	573	318	2	1	T-cell	T-cell
AACTGGTGTGCAGACA-1_mouse.CIC_1	mouse.CIC_1	552	327	1	2	B-cell	B-cell
AACTGGTGTTGTCTTT-1_mouse.CIC_1	mouse.CIC_1	502	298	2	1	T-cell	T-cell
AACTGGTTCGAACGGA-1_mouse.CIC_1	mouse.CIC_1	392	268	1	2	B-cell	B-cell
AACTTTCAGATGTAAC-1_mouse.CIC_1	mouse.CIC_1	1147	326	1	2	B-cell	B-cell
AACTTTCAGGTCATCT-1_mouse.CIC_1	mouse.CIC_1	863	498	2	1	T-cell	T-cell
AACTTTCAGTCGCCGT-1_mouse.CIC_1	mouse.CIC_1	536	310	1	2	B-cell	B-cell
AACTTTCAGTGAACGC-1_mouse.CIC_1	mouse.CIC_1	496	279	1	2	B-cell	B-cell
AACTTTCTCCACGTTC-1_mouse.CIC_1	mouse.CIC_1	416	213	1	2	B-cell	B-cell
AAGACCTAGGTACTCT-1_mouse.CIC_1	mouse.CIC_1	615	323	2	1	T-cell	T-cell
AAGACCTCAATCCGAT-1_mouse.CIC_1	mouse.CIC_1	504	310	1	2	B-cell	B-cell
AAGACCTCACATGACT-1_mouse.CIC_1	mouse.CIC_1	1905	469	3	3	Monocyte	Ly6c-low-monocyte
AAGACCTCACCAGCAC-1_mouse.CIC_1	mouse.CIC_1	331	186	2	1	T-cell	T-cell
AAGACCTGTAAATGTG-1_mouse.CIC_1	mouse.CIC_1	510	283	1	2	B-cell	B-cell
AAGACCTGTCCGAATT-1_mouse.CIC_1	mouse.CIC_1	499	292	1	2	B-cell	B-cell
AAGACCTTCGACAGCC-1_mouse.CIC_1	mouse.CIC_1	1461	265	2	1	T-cell	T-cell
AAGACCTTCGGCATCG-1_mouse.CIC_1	mouse.CIC_1	702	382	2	1	T-cell	T-cell
AAGACCTTCTACTCAT-1_mouse.CIC_1	mouse.CIC_1	489	321	1	2	B-cell	B-cell
AAGACCTTCTTGCAAG-1_mouse.CIC_1	mouse.CIC_1	308	188	2	1	T-cell	T-cell
AAGCCGCAGACCTAGG-1_mouse.CIC_1	mouse.CIC_1	1198	303	1	2	B-cell	B-cell
AAGCCGCAGCCACGCT-1_mouse.CIC_1	mouse.CIC_1	562	344	1	2	B-cell	B-cell
AAGCCGCAGGCGATAC-1_mouse.CIC_1	mouse.CIC_1	621	313	2	1	T-cell	T-cell
AAGCCGCCACGGTGTC-1_mouse.CIC_1	mouse.CIC_1	1745	181	1	2	B-cell	B-cell
AAGCCGCCACTACAGT-1_mouse.CIC_1	mouse.CIC_1	639	357	2	1	T-cell	T-cell
AAGCCGCCATCCAACA-1_mouse.CIC_1	mouse.CIC_1	480	322	1	2	B-cell	B-cell
AAGCCGCGTACCCAAT-1_mouse.CIC_1	mouse.CIC_1	550	357	1	2	B-cell	B-cell
AAGCCGCGTCTTTCAT-1_mouse.CIC_1	mouse.CIC_1	820	389	2	1	T-cell	T-cell
AAGCCGCGTGATGATA-1_mouse.CIC_1	mouse.CIC_1	525	322	1	2	B-cell	B-cell
AAGCCGCGTGTAATGA-1_mouse.CIC_1	mouse.CIC_1	480	275	1	2	B-cell	B-cell
AAGCCGCGTTATGTGC-1_mouse.CIC_1	mouse.CIC_1	383	248	2	1	T-cell	T-cell
AAGCCGCTCCTAGGGC-1_mouse.CIC_1	mouse.CIC_1	651	369	1	2	B-cell	B-cell
AAGCCGCTCTGTTTGT-1_mouse.CIC_1	mouse.CIC_1	656	403	1	2	B-cell	B-cell
AAGGAGCAGCGGATCA-1_mouse.CIC_1	mouse.CIC_1	233	136	4	5	Neutrophil	Neutrophil
AAGGAGCAGGAGCGTT-1_mouse.CIC_1	mouse.CIC_1	553	307	1	2	B-cell	B-cell
AAGGAGCAGTTTAGGA-1_mouse.CIC_1	mouse.CIC_1	1712	674	1	2	B-cell	B-cell
AAGGAGCCAAGACACG-1_mouse.CIC_1	mouse.CIC_1	921	469	1	2	B-cell	B-cell
AAGGAGCCAAGTACCT-1_mouse.CIC_1	mouse.CIC_1	526	307	1	2	B-cell	B-cell
AAGGAGCCAGTGGAGT-1_mouse.CIC_1	mouse.CIC_1	193	138	1	2	B-cell	B-cell
AAGGAGCGTTAAGTAG-1_mouse.CIC_1	mouse.CIC_1	1164	212	1	2	B-cell	B-cell
AAGGAGCTCATCACCC-1_mouse.CIC_1	mouse.CIC_1	444	278	2	1	T-cell	T-cell
AAGGCAGAGGCATGTG-1_mouse.CIC_1	mouse.CIC_1	752	374	2	1	T-cell	T-cell
AAGGCAGAGTGAACAT-1_mouse.CIC_1	mouse.CIC_1	378	238	2	1	T-cell	T-cell
AAGGCAGCAGCGATCC-1_mouse.CIC_1	mouse.CIC_1	1359	273	1	2	B-cell	B-cell
AAGGCAGCAGCGTCCA-1_mouse.CIC_1	mouse.CIC_1	426	260	1	2	B-cell	B-cell
AAGGCAGCAGGGTTAG-1_mouse.CIC_1	mouse.CIC_1	534	327	1	2	B-cell	B-cell
AAGGCAGGTACTTCTT-1_mouse.CIC_1	mouse.CIC_1	1615	303	1	2	B-cell	B-cell
AAGGCAGGTCGGCACT-1_mouse.CIC_1	mouse.CIC_1	1535	112	1	2	B-cell	B-cell
AAGGCAGGTTATCCGA-1_mouse.CIC_1	mouse.CIC_1	1829	198	2	1	T-cell	T-cell
AAGGCAGGTTGCGCAC-1_mouse.CIC_1	mouse.CIC_1	1009	476	1	2	B-cell	B-cell
AAGGCAGTCCCTCAGT-1_mouse.CIC_1	mouse.CIC_1	532	338	1	2	B-cell	B-cell
AAGGCAGTCGCTAGCG-1_mouse.CIC_1	mouse.CIC_1	561	313	1	2	B-cell	B-cell
AAGGCAGTCTCGGACG-1_mouse.CIC_1	mouse.CIC_1	721	366	1	2	B-cell	B-cell
AAGGCAGTCTCTGAGA-1_mouse.CIC_1	mouse.CIC_1	585	332	1	2	B-cell	B-cell
AAGGTTCAGTTGTCGT-1_mouse.CIC_1	mouse.CIC_1	524	329	1	2	B-cell	B-cell
AAGGTTCCATCGGACC-1_mouse.CIC_1	mouse.CIC_1	522	320	1	2	B-cell	B-cell
AAGGTTCCATGAACCT-1_mouse.CIC_1	mouse.CIC_1	220	149	2	1	T-cell	T-cell
AAGGTTCGTAGCGCAA-1_mouse.CIC_1	mouse.CIC_1	383	240	2	1	T-cell	T-cell
AAGGTTCGTAGCGCTC-1_mouse.CIC_1	mouse.CIC_1	2366	352	1	2	B-cell	B-cell
AAGGTTCGTCATGCCG-1_mouse.CIC_1	mouse.CIC_1	592	352	1	2	B-cell	B-cell
AAGGTTCGTCGACTAT-1_mouse.CIC_1	mouse.CIC_1	783	413	2	1	T-cell	T-cell
AAGGTTCTCGCACTCT-1_mouse.CIC_1	mouse.CIC_1	606	291	1	2	B-cell	B-cell
AAGGTTCTCTGATACG-1_mouse.CIC_1	mouse.CIC_1	499	286	1	2	B-cell	B-cell
AAGTCTGAGGATGCGT-1_mouse.CIC_1	mouse.CIC_1	202	112	4	5	Neutrophil	Neutrophil
AAGTCTGAGGTGATTA-1_mouse.CIC_1	mouse.CIC_1	289	191	1	2	B-cell	B-cell
AAGTCTGAGTTACGGG-1_mouse.CIC_1	mouse.CIC_1	720	334	2	1	T-cell	T-cell
AAGTCTGCACCTTGTC-1_mouse.CIC_1	mouse.CIC_1	620	364	1	2	B-cell	B-cell
AAGTCTGCAGTGGAGT-1_mouse.CIC_1	mouse.CIC_1	489	331	5	6	NK-cell	NK-cell
AAGTCTGGTAGAGGAA-1_mouse.CIC_1	mouse.CIC_1	687	426	1	2	B-cell	B-cell
AAGTCTGGTCAATGTC-1_mouse.CIC_1	mouse.CIC_1	480	299	1	2	B-cell	B-cell
AAGTCTGTCATGGTCA-1_mouse.CIC_1	mouse.CIC_1	453	289	1	2	B-cell	B-cell
AATCCAGAGCGCTTAT-1_mouse.CIC_1	mouse.CIC_1	608	316	2	1	T-cell	T-cell
AATCCAGAGTACGCCC-1_mouse.CIC_1	mouse.CIC_1	853	451	1	2	B-cell	B-cell
AATCCAGAGTCTCAAC-1_mouse.CIC_1	mouse.CIC_1	304	186	1	2	B-cell	B-cell
AATCCAGCAAAGAATC-1_mouse.CIC_1	mouse.CIC_1	1402	750	5	6	NK-cell	NK-cell
AATCCAGCAATACGCT-1_mouse.CIC_1	mouse.CIC_1	545	351	1	2	B-cell	B-cell
AATCCAGCACGAAGCA-1_mouse.CIC_1	mouse.CIC_1	227	171	1	2	B-cell	B-cell
AATCCAGCATCACGTA-1_mouse.CIC_1	mouse.CIC_1	531	273	1	2	B-cell	B-cell
AATCCAGCATTCTTAC-1_mouse.CIC_1	mouse.CIC_1	289	199	1	2	B-cell	B-cell
AATCGGTAGACGCAAC-1_mouse.CIC_1	mouse.CIC_1	529	335	1	2	B-cell	B-cell
AATCGGTAGAGTACAT-1_mouse.CIC_1	mouse.CIC_1	247	171	1	2	B-cell	B-cell
AATCGGTCACCACCAG-1_mouse.CIC_1	mouse.CIC_1	483	293	1	2	B-cell	B-cell
AATCGGTGTCTGATTG-1_mouse.CIC_1	mouse.CIC_1	200	156	1	2	B-cell	B-cell
AATCGGTTCCGAATGT-1_mouse.CIC_1	mouse.CIC_1	439	134	1	2	B-cell	B-cell
ACACCAAAGTTCGATC-1_mouse.CIC_1	mouse.CIC_1	226	152	4	5	Neutrophil	Neutrophil
ACACCAACAATCGGTT-1_mouse.CIC_1	mouse.CIC_1	553	316	2	1	T-cell	T-cell
ACACCAACAGGGCATA-1_mouse.CIC_1	mouse.CIC_1	937	360	1	2	B-cell	B-cell
ACACCAAGTCGCCATG-1_mouse.CIC_1	mouse.CIC_1	598	390	3	3	Monocyte	Ly6c-low-monocyte
ACACCAAGTGTGAATA-1_mouse.CIC_1	mouse.CIC_1	647	370	1	2	B-cell	B-cell
ACACCAATCAATAAGG-1_mouse.CIC_1	mouse.CIC_1	1186	332	1	2	B-cell	B-cell
ACACCAATCTGTCTAT-1_mouse.CIC_1	mouse.CIC_1	415	266	1	2	B-cell	B-cell
ACACCCTAGCGATTCT-1_mouse.CIC_1	mouse.CIC_1	330	198	1	2	B-cell	B-cell
ACACCCTAGTAGCGGT-1_mouse.CIC_1	mouse.CIC_1	559	347	1	2	B-cell	B-cell
ACACCCTCAATGAAAC-1_mouse.CIC_1	mouse.CIC_1	982	479	1	2	B-cell	B-cell
ACACCCTCATCCGTGG-1_mouse.CIC_1	mouse.CIC_1	250	176	1	2	B-cell	B-cell
ACACCCTCATGATCCA-1_mouse.CIC_1	mouse.CIC_1	780	481	3	3	Monocyte	Ly6c-low-monocyte
ACACCCTGTCACCTAA-1_mouse.CIC_1	mouse.CIC_1	594	344	1	2	B-cell	B-cell
ACACCCTTCACATAGC-1_mouse.CIC_1	mouse.CIC_1	454	277	1	2	B-cell	B-cell
ACACCCTTCCATGAGT-1_mouse.CIC_1	mouse.CIC_1	598	374	1	2	B-cell	B-cell
ACACCCTTCGCGCCAA-1_mouse.CIC_1	mouse.CIC_1	475	285	1	2	B-cell	B-cell
ACACCGGAGTATCTCG-1_mouse.CIC_1	mouse.CIC_1	599	308	1	2	B-cell	B-cell
ACACCGGGTCTCATCC-1_mouse.CIC_1	mouse.CIC_1	655	309	2	1	T-cell	T-cell
ACACCGGGTCTTCAAG-1_mouse.CIC_1	mouse.CIC_1	619	339	1	2	B-cell	B-cell
ACACCGGGTTTCGCTC-1_mouse.CIC_1	mouse.CIC_1	290	210	5	6	NK-cell	NK-cell
ACACCGGTCACGCGGT-1_mouse.CIC_1	mouse.CIC_1	178	147	1	2	B-cell	B-cell
ACACCGGTCATAGCAC-1_mouse.CIC_1	mouse.CIC_1	454	281	1	2	B-cell	B-cell
ACACCGGTCGGAATCT-1_mouse.CIC_1	mouse.CIC_1	767	351	2	1	T-cell	T-cell
ACACCGGTCGTAGGTT-1_mouse.CIC_1	mouse.CIC_1	2070	553	1	2	B-cell	B-cell
ACACTGAAGACTCGGA-1_mouse.CIC_1	mouse.CIC_1	535	308	1	2	B-cell	B-cell
ACACTGAAGATCGGGT-1_mouse.CIC_1	mouse.CIC_1	275	176	2	1	T-cell	T-cell
ACACTGACAGGGTTAG-1_mouse.CIC_1	mouse.CIC_1	307	172	2	1	T-cell	T-cell
ACACTGACAGGTTTCA-1_mouse.CIC_1	mouse.CIC_1	1322	466	2	1	T-cell	T-cell
ACACTGAGTCGCATCG-1_mouse.CIC_1	mouse.CIC_1	761	455	1	2	B-cell	B-cell
ACACTGATCCTGCAGG-1_mouse.CIC_1	mouse.CIC_1	248	165	1	2	B-cell	B-cell
ACAGCCGAGAACTGTA-1_mouse.CIC_1	mouse.CIC_1	489	306	1	2	B-cell	B-cell
ACAGCCGAGATAGGAG-1_mouse.CIC_1	mouse.CIC_1	145	110	4	5	Neutrophil	Neutrophil
ACAGCCGAGCCGGTAA-1_mouse.CIC_1	mouse.CIC_1	779	393	2	8	T-cell	Multiplet
ACAGCCGCATGGATGG-1_mouse.CIC_1	mouse.CIC_1	466	297	1	2	B-cell	B-cell
ACAGCCGCATTGCGGC-1_mouse.CIC_1	mouse.CIC_1	656	384	2	1	T-cell	T-cell
ACAGCCGGTCGATTGT-1_mouse.CIC_1	mouse.CIC_1	421	263	1	2	B-cell	B-cell
ACAGCCGGTTATCGGT-1_mouse.CIC_1	mouse.CIC_1	185	123	1	2	B-cell	B-cell
ACAGCCGTCACGGTTA-1_mouse.CIC_1	mouse.CIC_1	550	325	1	2	B-cell	B-cell
ACAGCTAAGTTGCAGG-1_mouse.CIC_1	mouse.CIC_1	969	435	2	1	T-cell	T-cell
ACAGCTACAACACCCG-1_mouse.CIC_1	mouse.CIC_1	205	143	1	2	B-cell	B-cell
ACAGCTACAAGCGATG-1_mouse.CIC_1	mouse.CIC_1	576	348	1	2	B-cell	B-cell
ACAGCTATCCGAGCCA-1_mouse.CIC_1	mouse.CIC_1	1262	290	2	1	T-cell	T-cell
ACAGCTATCCGCTGTT-1_mouse.CIC_1	mouse.CIC_1	1287	367	2	1	T-cell	T-cell
ACATACGAGAGCAATT-1_mouse.CIC_1	mouse.CIC_1	501	333	1	2	B-cell	B-cell
ACATACGAGAGCCTAG-1_mouse.CIC_1	mouse.CIC_1	484	314	1	2	B-cell	B-cell
ACATACGCACCATCCT-1_mouse.CIC_1	mouse.CIC_1	1685	560	1	2	B-cell	B-cell
ACATACGCAGACGCTC-1_mouse.CIC_1	mouse.CIC_1	873	448	1	2	B-cell	B-cell
ACATACGCATAGAAAC-1_mouse.CIC_1	mouse.CIC_1	317	198	1	2	B-cell	B-cell
ACATACGGTAGCTAAA-1_mouse.CIC_1	mouse.CIC_1	772	375	2	1	T-cell	T-cell
ACATACGTCGCCAGCA-1_mouse.CIC_1	mouse.CIC_1	1481	144	1	2	B-cell	B-cell
ACATCAGAGGCGTACA-1_mouse.CIC_1	mouse.CIC_1	1929	342	2	1	T-cell	T-cell
ACATCAGAGTCTCGGC-1_mouse.CIC_1	mouse.CIC_1	381	188	4	5	Neutrophil	Neutrophil
ACATCAGCAATAAGCA-1_mouse.CIC_1	mouse.CIC_1	639	348	1	2	B-cell	B-cell
ACATCAGCACGACTCG-1_mouse.CIC_1	mouse.CIC_1	2468	390	1	2	B-cell	B-cell
ACATCAGCAGACAGGT-1_mouse.CIC_1	mouse.CIC_1	492	289	1	2	B-cell	B-cell
ACATCAGGTAGCGATG-1_mouse.CIC_1	mouse.CIC_1	487	272	2	1	T-cell	T-cell
ACATCAGGTAGCTCCG-1_mouse.CIC_1	mouse.CIC_1	659	336	2	1	T-cell	T-cell
ACATCAGTCCGCGCAA-1_mouse.CIC_1	mouse.CIC_1	590	290	1	2	B-cell	B-cell
ACATCAGTCCGCTGTT-1_mouse.CIC_1	mouse.CIC_1	1201	137	4	5	Neutrophil	Neutrophil
ACATCAGTCGGTCCGA-1_mouse.CIC_1	mouse.CIC_1	260	136	4	5	Neutrophil	Neutrophil
ACATGGTAGGATGTAT-1_mouse.CIC_1	mouse.CIC_1	519	295	1	2	B-cell	B-cell
ACATGGTAGGCCCGTT-1_mouse.CIC_1	mouse.CIC_1	422	275	1	2	B-cell	B-cell
ACATGGTCAAATTGCC-1_mouse.CIC_1	mouse.CIC_1	966	496	2	1	T-cell	T-cell
ACATGGTCACATGTGT-1_mouse.CIC_1	mouse.CIC_1	1683	567	1	2	B-cell	B-cell
ACATGGTGTGTCTGAT-1_mouse.CIC_1	mouse.CIC_1	811	396	2	1	T-cell	T-cell
ACATGGTGTTACCGAT-1_mouse.CIC_1	mouse.CIC_1	1440	285	1	2	B-cell	B-cell
ACATGGTTCCACTCCA-1_mouse.CIC_1	mouse.CIC_1	199	143	2	1	T-cell	T-cell
ACATGGTTCCTACAGA-1_mouse.CIC_1	mouse.CIC_1	881	397	2	1	T-cell	T-cell
ACATGGTTCGTAGGAG-1_mouse.CIC_1	mouse.CIC_1	817	458	2	1	T-cell	T-cell
ACCAGTAAGCAAATCA-1_mouse.CIC_1	mouse.CIC_1	403	235	2	1	T-cell	T-cell
ACCAGTAAGCGGATCA-1_mouse.CIC_1	mouse.CIC_1	458	286	1	2	B-cell	B-cell
ACCAGTAAGCGTTCCG-1_mouse.CIC_1	mouse.CIC_1	434	252	1	2	B-cell	B-cell
ACCAGTAAGGACGAAA-1_mouse.CIC_1	mouse.CIC_1	1086	537	1	2	B-cell	B-cell
ACCAGTAAGTTGTCGT-1_mouse.CIC_1	mouse.CIC_1	323	217	1	2	B-cell	B-cell
ACCAGTACACCTGGTG-1_mouse.CIC_1	mouse.CIC_1	703	368	2	1	T-cell	T-cell
ACCAGTACACGCATCG-1_mouse.CIC_1	mouse.CIC_1	426	269	1	2	B-cell	B-cell
ACCAGTACAGGGAGAG-1_mouse.CIC_1	mouse.CIC_1	835	425	1	2	B-cell	B-cell
ACCAGTAGTAGGGTAC-1_mouse.CIC_1	mouse.CIC_1	1678	805	3	4	Monocyte	Ly6c-high-monocyte
ACCAGTAGTGCGGTAA-1_mouse.CIC_1	mouse.CIC_1	1609	409	1	2	B-cell	B-cell
ACCAGTAGTTGCTCCT-1_mouse.CIC_1	mouse.CIC_1	461	277	1	2	B-cell	B-cell
ACCAGTATCAAACAAG-1_mouse.CIC_1	mouse.CIC_1	640	372	1	2	B-cell	B-cell
ACCAGTATCTACCAGA-1_mouse.CIC_1	mouse.CIC_1	433	255	1	2	B-cell	B-cell
ACCCACTAGACAGACC-1_mouse.CIC_1	mouse.CIC_1	2433	202	4	5	Neutrophil	Neutrophil
ACCCACTAGAGTGACC-1_mouse.CIC_1	mouse.CIC_1	607	338	1	2	B-cell	B-cell
ACCCACTAGCAACGGT-1_mouse.CIC_1	mouse.CIC_1	250	180	1	2	B-cell	B-cell
ACCCACTAGCCCAATT-1_mouse.CIC_1	mouse.CIC_1	541	314	2	1	T-cell	T-cell
ACCCACTAGGCTCAGA-1_mouse.CIC_1	mouse.CIC_1	772	427	1	2	B-cell	B-cell
ACCCACTGTCGCTTCT-1_mouse.CIC_1	mouse.CIC_1	329	225	1	2	B-cell	B-cell
ACCCACTGTGTTAAGA-1_mouse.CIC_1	mouse.CIC_1	410	262	1	2	B-cell	B-cell
ACCCACTTCCCGGATG-1_mouse.CIC_1	mouse.CIC_1	459	287	1	2	B-cell	B-cell
ACCGTAAAGAGTAATC-1_mouse.CIC_1	mouse.CIC_1	907	396	2	1	T-cell	T-cell
ACCGTAAAGTCAATAG-1_mouse.CIC_1	mouse.CIC_1	595	378	1	2	B-cell	B-cell
ACCGTAAAGTGCCATT-1_mouse.CIC_1	mouse.CIC_1	847	355	2	1	T-cell	T-cell
ACCGTAAGTCTCTCGT-1_mouse.CIC_1	mouse.CIC_1	357	207	4	5	Neutrophil	Neutrophil
ACCGTAATCCCGACTT-1_mouse.CIC_1	mouse.CIC_1	2193	445	2	1	T-cell	T-cell
ACCTTTACAAAGCAAT-1_mouse.CIC_1	mouse.CIC_1	643	409	1	2	B-cell	B-cell
ACCTTTACACCCTATC-1_mouse.CIC_1	mouse.CIC_1	534	333	6	9	Mast-cell	Mast-cell
ACCTTTACAGGTGGAT-1_mouse.CIC_1	mouse.CIC_1	524	283	1	2	B-cell	B-cell
ACCTTTACATGGGACA-1_mouse.CIC_1	mouse.CIC_1	2069	459	1	2	B-cell	B-cell
ACCTTTACATTATCTC-1_mouse.CIC_1	mouse.CIC_1	676	326	1	2	B-cell	B-cell
ACCTTTAGTCCCTTGT-1_mouse.CIC_1	mouse.CIC_1	317	237	2	1	T-cell	T-cell
ACCTTTAGTGAAAGAG-1_mouse.CIC_1	mouse.CIC_1	536	315	1	2	B-cell	B-cell
ACCTTTATCGGTCCGA-1_mouse.CIC_1	mouse.CIC_1	327	233	1	2	B-cell	B-cell
ACCTTTATCTCGTTTA-1_mouse.CIC_1	mouse.CIC_1	551	320	2	1	T-cell	T-cell
ACCTTTATCTTCGGTC-1_mouse.CIC_1	mouse.CIC_1	532	304	1	2	B-cell	B-cell
ACGAGCCAGAGGTACC-1_mouse.CIC_1	mouse.CIC_1	824	381	2	1	T-cell	T-cell
ACGAGCCAGGGCACTA-1_mouse.CIC_1	mouse.CIC_1	524	305	1	2	B-cell	B-cell
ACGAGCCAGTGGGCTA-1_mouse.CIC_1	mouse.CIC_1	568	309	1	2	B-cell	B-cell
ACGAGCCCAAATCCGT-1_mouse.CIC_1	mouse.CIC_1	442	279	1	2	B-cell	B-cell
ACGAGCCCAGGTGCCT-1_mouse.CIC_1	mouse.CIC_1	487	291	1	2	B-cell	B-cell
ACGAGCCCATGCCCGA-1_mouse.CIC_1	mouse.CIC_1	1576	777	3	4	Monocyte	Ly6c-high-monocyte
ACGAGCCGTTATGCGT-1_mouse.CIC_1	mouse.CIC_1	470	290	1	2	B-cell	B-cell
ACGAGCCTCCAAAGTC-1_mouse.CIC_1	mouse.CIC_1	555	298	2	1	T-cell	T-cell
ACGAGGAAGATAGCAT-1_mouse.CIC_1	mouse.CIC_1	531	279	1	2	B-cell	B-cell
ACGAGGAAGCGATAGC-1_mouse.CIC_1	mouse.CIC_1	486	116	3	3	Monocyte	Ly6c-low-monocyte
ACGAGGAAGTCATGCT-1_mouse.CIC_1	mouse.CIC_1	744	419	3	3	Monocyte	Ly6c-low-monocyte
ACGAGGAAGTTGCAGG-1_mouse.CIC_1	mouse.CIC_1	631	397	5	6	NK-cell	NK-cell
ACGAGGACAACACGCC-1_mouse.CIC_1	mouse.CIC_1	549	291	2	1	T-cell	T-cell
ACGAGGACACATAACC-1_mouse.CIC_1	mouse.CIC_1	473	311	1	2	B-cell	B-cell
ACGAGGACACGGCTAC-1_mouse.CIC_1	mouse.CIC_1	1484	329	1	2	B-cell	B-cell
ACGAGGACAGGATCGA-1_mouse.CIC_1	mouse.CIC_1	668	398	1	2	B-cell	B-cell
ACGAGGAGTTCCGGCA-1_mouse.CIC_1	mouse.CIC_1	542	297	1	2	B-cell	B-cell
ACGAGGAGTTTGGCGC-1_mouse.CIC_1	mouse.CIC_1	755	441	2	1	T-cell	T-cell
ACGAGGATCATAAAGG-1_mouse.CIC_1	mouse.CIC_1	462	225	1	2	B-cell	B-cell
ACGAGGATCGGCGGTT-1_mouse.CIC_1	mouse.CIC_1	784	355	2	1	T-cell	T-cell
ACGATACAGATATGCA-1_mouse.CIC_1	mouse.CIC_1	656	342	1	2	B-cell	B-cell
ACGATACAGATCGATA-1_mouse.CIC_1	mouse.CIC_1	803	458	3	3	Monocyte	Ly6c-low-monocyte
ACGATACAGCCCAGCT-1_mouse.CIC_1	mouse.CIC_1	1046	438	2	1	T-cell	T-cell
ACGATACAGCGATATA-1_mouse.CIC_1	mouse.CIC_1	436	247	1	2	B-cell	B-cell
ACGATACCACAGACAG-1_mouse.CIC_1	mouse.CIC_1	1474	187	4	5	Neutrophil	Neutrophil
ACGATACCAGTGGAGT-1_mouse.CIC_1	mouse.CIC_1	473	288	1	2	B-cell	B-cell
ACGATACCATTTCACT-1_mouse.CIC_1	mouse.CIC_1	721	320	2	1	T-cell	T-cell
ACGATACGTACTTGAC-1_mouse.CIC_1	mouse.CIC_1	1091	559	1	2	B-cell	B-cell
ACGATACGTCTTCGTC-1_mouse.CIC_1	mouse.CIC_1	3327	496	2	1	T-cell	T-cell
ACGATACGTGAAATCA-1_mouse.CIC_1	mouse.CIC_1	290	204	2	1	T-cell	T-cell
ACGATACGTTGCTCCT-1_mouse.CIC_1	mouse.CIC_1	534	311	1	2	B-cell	B-cell
ACGATACTCTCCGGTT-1_mouse.CIC_1	mouse.CIC_1	184	122	1	2	B-cell	B-cell
ACGATACTCTCTGTCG-1_mouse.CIC_1	mouse.CIC_1	1196	564	1	2	B-cell	B-cell
ACGATGTAGACAATAC-1_mouse.CIC_1	mouse.CIC_1	1279	658	3	3	Monocyte	Ly6c-low-monocyte
ACGATGTAGCTAAGAT-1_mouse.CIC_1	mouse.CIC_1	553	299	2	1	T-cell	T-cell
ACGATGTAGGCTCAGA-1_mouse.CIC_1	mouse.CIC_1	1630	540	1	2	B-cell	B-cell
ACGATGTAGTGTCTCA-1_mouse.CIC_1	mouse.CIC_1	785	342	1	2	B-cell	B-cell
ACGATGTCAATCGAAA-1_mouse.CIC_1	mouse.CIC_1	564	318	1	2	B-cell	B-cell
ACGATGTCACTGTCGG-1_mouse.CIC_1	mouse.CIC_1	405	244	1	2	B-cell	B-cell
ACGATGTCACTTAACG-1_mouse.CIC_1	mouse.CIC_1	855	509	3	3	Monocyte	Ly6c-low-monocyte
ACGATGTCAGACAAGC-1_mouse.CIC_1	mouse.CIC_1	216	143	4	5	Neutrophil	Neutrophil
ACGATGTCATACCATG-1_mouse.CIC_1	mouse.CIC_1	3281	1073	3	4	Monocyte	Ly6c-high-monocyte
ACGATGTGTTGGGACA-1_mouse.CIC_1	mouse.CIC_1	827	402	3	3	Monocyte	Ly6c-low-monocyte
ACGATGTTCCCTCTTT-1_mouse.CIC_1	mouse.CIC_1	290	196	4	5	Neutrophil	Neutrophil
ACGATGTTCTTAGCCC-1_mouse.CIC_1	mouse.CIC_1	660	408	1	2	B-cell	B-cell
ACGCAGCAGACTGGGT-1_mouse.CIC_1	mouse.CIC_1	325	220	1	2	B-cell	B-cell
ACGCAGCAGCACCGTC-1_mouse.CIC_1	mouse.CIC_1	1630	398	1	2	B-cell	B-cell
ACGCAGCAGTGTTGAA-1_mouse.CIC_1	mouse.CIC_1	746	415	2	1	T-cell	T-cell
ACGCAGCCACGTTGGC-1_mouse.CIC_1	mouse.CIC_1	620	382	1	2	B-cell	B-cell
ACGCAGCGTACACCGC-1_mouse.CIC_1	mouse.CIC_1	1092	506	2	1	T-cell	T-cell
ACGCAGCGTCTACCTC-1_mouse.CIC_1	mouse.CIC_1	672	365	2	1	T-cell	T-cell
ACGCAGCTCCTAGTGA-1_mouse.CIC_1	mouse.CIC_1	535	325	1	2	B-cell	B-cell
ACGCCAGAGGCATGTG-1_mouse.CIC_1	mouse.CIC_1	377	242	2	1	T-cell	T-cell
ACGCCAGAGGGATACC-1_mouse.CIC_1	mouse.CIC_1	486	289	2	1	T-cell	T-cell
ACGCCAGCATCGACGC-1_mouse.CIC_1	mouse.CIC_1	858	506	5	6	NK-cell	NK-cell
ACGCCAGGTCGGCACT-1_mouse.CIC_1	mouse.CIC_1	572	329	1	2	B-cell	B-cell
ACGCCAGGTGTCGCTG-1_mouse.CIC_1	mouse.CIC_1	375	217	2	1	T-cell	T-cell
ACGCCAGGTTTAAGCC-1_mouse.CIC_1	mouse.CIC_1	494	308	1	2	B-cell	B-cell
ACGCCAGTCAAGGCTT-1_mouse.CIC_1	mouse.CIC_1	628	352	1	2	B-cell	B-cell
ACGCCAGTCCTAGAAC-1_mouse.CIC_1	mouse.CIC_1	594	356	1	2	B-cell	B-cell
ACGCCGAAGATCCGAG-1_mouse.CIC_1	mouse.CIC_1	981	514	1	2	B-cell	B-cell
ACGCCGAAGGAGCGTT-1_mouse.CIC_1	mouse.CIC_1	912	250	1	2	B-cell	B-cell
ACGCCGAAGGATGGTC-1_mouse.CIC_1	mouse.CIC_1	737	440	5	6	NK-cell	NK-cell
ACGCCGAAGGGAAACA-1_mouse.CIC_1	mouse.CIC_1	302	208	1	2	B-cell	B-cell
ACGCCGACATGATCCA-1_mouse.CIC_1	mouse.CIC_1	526	361	5	6	NK-cell	NK-cell
ACGCCGAGTAAATGTG-1_mouse.CIC_1	mouse.CIC_1	1787	120	2	1	T-cell	T-cell
ACGCCGAGTTCCGTCT-1_mouse.CIC_1	mouse.CIC_1	258	172	2	1	T-cell	T-cell
ACGCCGAGTTCGTGAT-1_mouse.CIC_1	mouse.CIC_1	205	151	4	5	Neutrophil	Neutrophil
ACGCCGATCAGATAAG-1_mouse.CIC_1	mouse.CIC_1	565	285	2	1	T-cell	T-cell
ACGCCGATCAGGCGAA-1_mouse.CIC_1	mouse.CIC_1	444	301	1	2	B-cell	B-cell
ACGGAGAAGATGGCGT-1_mouse.CIC_1	mouse.CIC_1	1286	332	2	1	T-cell	T-cell
ACGGAGAAGGTGACCA-1_mouse.CIC_1	mouse.CIC_1	432	259	1	2	B-cell	B-cell
ACGGAGAAGTGTACGG-1_mouse.CIC_1	mouse.CIC_1	1923	271	1	2	B-cell	B-cell
ACGGAGACAAACCCAT-1_mouse.CIC_1	mouse.CIC_1	720	385	2	1	T-cell	T-cell
ACGGAGACATGCTGGC-1_mouse.CIC_1	mouse.CIC_1	532	334	1	2	B-cell	B-cell
ACGGAGACATGTCGAT-1_mouse.CIC_1	mouse.CIC_1	148	110	1	2	B-cell	B-cell
ACGGAGAGTTCAGCGC-1_mouse.CIC_1	mouse.CIC_1	829	482	3	3	Monocyte	Ly6c-low-monocyte
ACGGAGATCACCTTAT-1_mouse.CIC_1	mouse.CIC_1	1668	797	3	4	Monocyte	Ly6c-high-monocyte
ACGGAGATCAGAGCTT-1_mouse.CIC_1	mouse.CIC_1	163	137	2	1	T-cell	T-cell
ACGGAGATCCATGAGT-1_mouse.CIC_1	mouse.CIC_1	471	269	1	2	B-cell	B-cell
ACGGAGATCCTAGGGC-1_mouse.CIC_1	mouse.CIC_1	1195	463	2	1	T-cell	T-cell
ACGGAGATCCTTGACC-1_mouse.CIC_1	mouse.CIC_1	3959	1176	1	2	B-cell	B-cell
ACGGAGATCGTTACAG-1_mouse.CIC_1	mouse.CIC_1	459	278	1	2	B-cell	B-cell
ACGGCCAAGAGTAATC-1_mouse.CIC_1	mouse.CIC_1	465	269	1	2	B-cell	B-cell
ACGGCCAAGTACCGGA-1_mouse.CIC_1	mouse.CIC_1	518	280	1	2	B-cell	B-cell
ACGGCCACAACTGGCC-1_mouse.CIC_1	mouse.CIC_1	465	285	1	2	B-cell	B-cell
ACGGCCACATGTCGAT-1_mouse.CIC_1	mouse.CIC_1	481	309	1	2	B-cell	B-cell
ACGGCCAGTACTCGCG-1_mouse.CIC_1	mouse.CIC_1	1487	350	1	2	B-cell	B-cell
ACGGCCAGTCAGAGGT-1_mouse.CIC_1	mouse.CIC_1	742	320	2	1	T-cell	T-cell
ACGGCCAGTGTTCTTT-1_mouse.CIC_1	mouse.CIC_1	1540	416	1	2	B-cell	B-cell
ACGGCCATCATGTCTT-1_mouse.CIC_1	mouse.CIC_1	1499	165	4	5	Neutrophil	Neutrophil
ACGGGCTAGATCCGAG-1_mouse.CIC_1	mouse.CIC_1	175	123	1	2	B-cell	B-cell
ACGGGCTCACAACGTT-1_mouse.CIC_1	mouse.CIC_1	453	247	1	2	B-cell	B-cell
ACGGGCTCACTTCTGC-1_mouse.CIC_1	mouse.CIC_1	1072	267	2	1	T-cell	T-cell
ACGGGCTCATGCCCGA-1_mouse.CIC_1	mouse.CIC_1	185	116	4	5	Neutrophil	Neutrophil
ACGGGCTCATGGTCTA-1_mouse.CIC_1	mouse.CIC_1	782	390	1	2	B-cell	B-cell
ACGGGCTGTATTCTCT-1_mouse.CIC_1	mouse.CIC_1	1585	763	3	4	Monocyte	Ly6c-high-monocyte
ACGGGCTGTCAATGTC-1_mouse.CIC_1	mouse.CIC_1	903	461	3	3	Monocyte	Ly6c-low-monocyte
ACGGGCTGTGTATGGG-1_mouse.CIC_1	mouse.CIC_1	796	378	2	1	T-cell	T-cell
ACGGGCTGTTCCGGCA-1_mouse.CIC_1	mouse.CIC_1	662	394	1	2	B-cell	B-cell
ACGGGCTTCATGTCTT-1_mouse.CIC_1	mouse.CIC_1	403	261	1	2	B-cell	B-cell
ACGGGTCAGTACGTTC-1_mouse.CIC_1	mouse.CIC_1	527	315	5	6	NK-cell	NK-cell
ACGGGTCAGTCCGGTC-1_mouse.CIC_1	mouse.CIC_1	521	305	1	2	B-cell	B-cell
ACGGGTCAGTTACGGG-1_mouse.CIC_1	mouse.CIC_1	160	124	1	2	B-cell	B-cell
ACGGGTCAGTTGTCGT-1_mouse.CIC_1	mouse.CIC_1	413	268	1	2	B-cell	B-cell
ACGGGTCCAACTGGCC-1_mouse.CIC_1	mouse.CIC_1	2465	345	1	2	B-cell	B-cell
ACGGGTCCAACTTGAC-1_mouse.CIC_1	mouse.CIC_1	484	306	1	2	B-cell	B-cell
ACGGGTCCACCGCTAG-1_mouse.CIC_1	mouse.CIC_1	782	338	2	1	T-cell	T-cell
ACGGGTCCAGCGTTCG-1_mouse.CIC_1	mouse.CIC_1	482	293	1	2	B-cell	B-cell
ACGGGTCCAGCTGCTG-1_mouse.CIC_1	mouse.CIC_1	832	462	1	2	B-cell	B-cell
ACGGGTCCATACTACG-1_mouse.CIC_1	mouse.CIC_1	1185	270	1	2	B-cell	B-cell
ACGGGTCCATCCGCGA-1_mouse.CIC_1	mouse.CIC_1	422	258	1	2	B-cell	B-cell
ACGGGTCGTACAAGTA-1_mouse.CIC_1	mouse.CIC_1	573	332	1	2	B-cell	B-cell
ACGGGTCGTAGCCTCG-1_mouse.CIC_1	mouse.CIC_1	1347	632	3	4	Monocyte	Ly6c-high-monocyte
ACGGGTCGTAGGGTAC-1_mouse.CIC_1	mouse.CIC_1	1054	411	1	2	B-cell	B-cell
ACGGGTCGTCTCGTTC-1_mouse.CIC_1	mouse.CIC_1	1655	378	2	1	T-cell	T-cell
ACGGGTCTCGCTGATA-1_mouse.CIC_1	mouse.CIC_1	1530	328	2	1	T-cell	T-cell
ACGGGTCTCTTGTATC-1_mouse.CIC_1	mouse.CIC_1	1601	340	1	2	B-cell	B-cell
ACGTCAAAGAATGTGT-1_mouse.CIC_1	mouse.CIC_1	440	285	1	2	B-cell	B-cell
ACGTCAAAGCTGGAAC-1_mouse.CIC_1	mouse.CIC_1	571	328	2	1	T-cell	T-cell
ACGTCAAAGTAGATGT-1_mouse.CIC_1	mouse.CIC_1	356	255	1	2	B-cell	B-cell
ACGTCAAAGTCCGTAT-1_mouse.CIC_1	mouse.CIC_1	735	407	3	3	Monocyte	Ly6c-low-monocyte
ACGTCAACATCTCCCA-1_mouse.CIC_1	mouse.CIC_1	456	263	1	2	B-cell	B-cell
ACGTCAACATGGTCTA-1_mouse.CIC_1	mouse.CIC_1	743	385	2	1	T-cell	T-cell
ACGTCAAGTTAAGAAC-1_mouse.CIC_1	mouse.CIC_1	794	434	3	3	Monocyte	Ly6c-low-monocyte
ACGTCAATCAGGATCT-1_mouse.CIC_1	mouse.CIC_1	220	151	4	5	Neutrophil	Neutrophil
ACGTCAATCGGTCTAA-1_mouse.CIC_1	mouse.CIC_1	208	131	1	2	B-cell	B-cell
ACGTCAATCGTCACGG-1_mouse.CIC_1	mouse.CIC_1	1632	316	1	2	B-cell	B-cell
ACTATCTAGAACTCGG-1_mouse.CIC_1	mouse.CIC_1	209	140	4	5	Neutrophil	Neutrophil
ACTATCTAGGGAAACA-1_mouse.CIC_1	mouse.CIC_1	824	339	1	2	B-cell	B-cell
ACTATCTCAAATCCGT-1_mouse.CIC_1	mouse.CIC_1	715	344	2	1	T-cell	T-cell
ACTATCTGTATATGAG-1_mouse.CIC_1	mouse.CIC_1	1383	643	3	4	Monocyte	Ly6c-high-monocyte
ACTATCTTCACCAGGC-1_mouse.CIC_1	mouse.CIC_1	519	373	1	2	B-cell	B-cell
ACTATCTTCCAACCAA-1_mouse.CIC_1	mouse.CIC_1	892	407	2	1	T-cell	T-cell
ACTATCTTCCGCTGTT-1_mouse.CIC_1	mouse.CIC_1	605	291	2	1	T-cell	T-cell
ACTGAACAGCTATGCT-1_mouse.CIC_1	mouse.CIC_1	819	500	2	1	T-cell	T-cell
ACTGAACCACCATCCT-1_mouse.CIC_1	mouse.CIC_1	1087	433	2	1	T-cell	T-cell
ACTGAACCACTTCGAA-1_mouse.CIC_1	mouse.CIC_1	489	296	1	2	B-cell	B-cell
ACTGAACCAGACAAAT-1_mouse.CIC_1	mouse.CIC_1	470	303	5	6	NK-cell	NK-cell
ACTGAACGTAAGTAGT-1_mouse.CIC_1	mouse.CIC_1	457	268	1	2	B-cell	B-cell
ACTGAACGTGCCTTGG-1_mouse.CIC_1	mouse.CIC_1	349	212	1	2	B-cell	B-cell
ACTGAACTCGCGATCG-1_mouse.CIC_1	mouse.CIC_1	557	291	2	1	T-cell	T-cell
ACTGAACTCGTTGCCT-1_mouse.CIC_1	mouse.CIC_1	383	232	2	1	T-cell	T-cell
ACTGAGTAGCCCAATT-1_mouse.CIC_1	mouse.CIC_1	519	276	1	2	B-cell	B-cell
ACTGAGTAGTCACGCC-1_mouse.CIC_1	mouse.CIC_1	2205	367	1	2	B-cell	B-cell
ACTGAGTAGTTGTCGT-1_mouse.CIC_1	mouse.CIC_1	418	260	1	2	B-cell	B-cell
ACTGAGTCAGATGGCA-1_mouse.CIC_1	mouse.CIC_1	424	259	2	1	T-cell	T-cell
ACTGAGTCAGCTGTAT-1_mouse.CIC_1	mouse.CIC_1	179	129	4	5	Neutrophil	Neutrophil
ACTGAGTCATACTCTT-1_mouse.CIC_1	mouse.CIC_1	757	183	4	5	Neutrophil	Neutrophil
ACTGAGTCATCCTAGA-1_mouse.CIC_1	mouse.CIC_1	255	172	4	5	Neutrophil	Neutrophil
ACTGAGTGTTCACGGC-1_mouse.CIC_1	mouse.CIC_1	451	270	1	2	B-cell	B-cell
ACTGAGTTCAGAGACG-1_mouse.CIC_1	mouse.CIC_1	1051	433	5	6	NK-cell	NK-cell
ACTGAGTTCGCCTGTT-1_mouse.CIC_1	mouse.CIC_1	4094	756	3	4	Monocyte	Ly6c-high-monocyte
ACTGATGAGGTGCTTT-1_mouse.CIC_1	mouse.CIC_1	274	186	4	5	Neutrophil	Neutrophil
ACTGATGAGTGCCATT-1_mouse.CIC_1	mouse.CIC_1	538	332	1	2	B-cell	B-cell
ACTGATGCAAACCTAC-1_mouse.CIC_1	mouse.CIC_1	1134	295	2	1	T-cell	T-cell
ACTGATGCACCGAATT-1_mouse.CIC_1	mouse.CIC_1	744	414	3	3	Monocyte	Ly6c-low-monocyte
ACTGATGCAGTACACT-1_mouse.CIC_1	mouse.CIC_1	473	241	1	2	B-cell	B-cell
ACTGATGGTCCATCCT-1_mouse.CIC_1	mouse.CIC_1	226	139	4	5	Neutrophil	Neutrophil
ACTGATGGTCTAAACC-1_mouse.CIC_1	mouse.CIC_1	513	287	1	2	B-cell	B-cell
ACTGATGTCAGAAATG-1_mouse.CIC_1	mouse.CIC_1	2560	1081	3	3	Monocyte	Ly6c-low-monocyte
ACTGATGTCGTATCAG-1_mouse.CIC_1	mouse.CIC_1	944	341	2	1	T-cell	T-cell
ACTGCTCAGGTCGGAT-1_mouse.CIC_1	mouse.CIC_1	1108	282	1	2	B-cell	B-cell
ACTGCTCCATCTCCCA-1_mouse.CIC_1	mouse.CIC_1	488	301	1	2	B-cell	B-cell
ACTGCTCGTCTAGAGG-1_mouse.CIC_1	mouse.CIC_1	389	239	1	2	B-cell	B-cell
ACTGCTCTCAAACGGG-1_mouse.CIC_1	mouse.CIC_1	1618	766	3	4	Monocyte	Ly6c-high-monocyte
ACTGCTCTCATACGGT-1_mouse.CIC_1	mouse.CIC_1	1688	758	3	4	Monocyte	Ly6c-high-monocyte
ACTGCTCTCGGCCGAT-1_mouse.CIC_1	mouse.CIC_1	589	337	1	2	B-cell	B-cell
ACTGTCCCAATGGAAT-1_mouse.CIC_1	mouse.CIC_1	511	280	1	2	B-cell	B-cell
ACTGTCCCAATGGATA-1_mouse.CIC_1	mouse.CIC_1	312	207	1	2	B-cell	B-cell
ACTGTCCCACCAGATT-1_mouse.CIC_1	mouse.CIC_1	740	386	1	2	B-cell	B-cell
ACTGTCCCAGGTCCAC-1_mouse.CIC_1	mouse.CIC_1	608	344	1	2	B-cell	B-cell
ACTGTCCGTAGCCTCG-1_mouse.CIC_1	mouse.CIC_1	503	318	1	2	B-cell	B-cell
ACTGTCCGTTCGGGCT-1_mouse.CIC_1	mouse.CIC_1	529	353	1	2	B-cell	B-cell
ACTGTCCGTTGGTAAA-1_mouse.CIC_1	mouse.CIC_1	733	413	1	2	B-cell	B-cell
ACTGTCCTCAGAAATG-1_mouse.CIC_1	mouse.CIC_1	841	483	3	4	Monocyte	Ly6c-high-monocyte
ACTGTCCTCATCGCTC-1_mouse.CIC_1	mouse.CIC_1	377	242	1	2	B-cell	B-cell
ACTGTCCTCTATCGCC-1_mouse.CIC_1	mouse.CIC_1	330	141	4	5	Neutrophil	Neutrophil
ACTTACTAGACAGAGA-1_mouse.CIC_1	mouse.CIC_1	2205	514	2	8	T-cell	Multiplet
ACTTACTAGCAATCTC-1_mouse.CIC_1	mouse.CIC_1	582	333	1	2	B-cell	B-cell
ACTTACTGTTTGACTG-1_mouse.CIC_1	mouse.CIC_1	461	276	1	2	B-cell	B-cell
ACTTACTTCAAACAAG-1_mouse.CIC_1	mouse.CIC_1	456	297	1	2	B-cell	B-cell
ACTTACTTCCACTCCA-1_mouse.CIC_1	mouse.CIC_1	435	248	1	2	B-cell	B-cell
ACTTACTTCGCATGAT-1_mouse.CIC_1	mouse.CIC_1	350	226	1	2	B-cell	B-cell
ACTTACTTCTTCCTTC-1_mouse.CIC_1	mouse.CIC_1	2316	633	1	2	B-cell	B-cell
ACTTGTTAGATGGCGT-1_mouse.CIC_1	mouse.CIC_1	485	276	1	2	B-cell	B-cell
ACTTGTTAGCAGCCTC-1_mouse.CIC_1	mouse.CIC_1	170	133	1	2	B-cell	B-cell
ACTTGTTAGGACCACA-1_mouse.CIC_1	mouse.CIC_1	1628	363	2	1	T-cell	T-cell
ACTTGTTCATGTAGTC-1_mouse.CIC_1	mouse.CIC_1	1227	453	2	1	T-cell	T-cell
ACTTGTTCATTCTTAC-1_mouse.CIC_1	mouse.CIC_1	271	214	2	1	T-cell	T-cell
ACTTGTTTCAACACTG-1_mouse.CIC_1	mouse.CIC_1	1444	318	2	1	T-cell	T-cell
ACTTGTTTCAGTTAGC-1_mouse.CIC_1	mouse.CIC_1	280	173	4	5	Neutrophil	Neutrophil
ACTTGTTTCCGGGTGT-1_mouse.CIC_1	mouse.CIC_1	671	424	3	4	Monocyte	Ly6c-high-monocyte
ACTTGTTTCGCACTCT-1_mouse.CIC_1	mouse.CIC_1	1317	710	3	4	Monocyte	Ly6c-high-monocyte
ACTTTCACAAAGGTGC-1_mouse.CIC_1	mouse.CIC_1	1360	626	3	4	Monocyte	Ly6c-high-monocyte
ACTTTCAGTACGCACC-1_mouse.CIC_1	mouse.CIC_1	926	458	1	2	B-cell	B-cell
ACTTTCAGTATCACCA-1_mouse.CIC_1	mouse.CIC_1	843	185	1	2	B-cell	B-cell
ACTTTCAGTGATGATA-1_mouse.CIC_1	mouse.CIC_1	538	327	1	2	B-cell	B-cell
ACTTTCAGTTCAGCGC-1_mouse.CIC_1	mouse.CIC_1	853	412	1	2	B-cell	B-cell
ACTTTCATCGGATGGA-1_mouse.CIC_1	mouse.CIC_1	476	301	1	2	B-cell	B-cell
AGAATAGAGGGATCTG-1_mouse.CIC_1	mouse.CIC_1	2405	871	3	4	Monocyte	Ly6c-high-monocyte
AGAATAGAGTCCAGGA-1_mouse.CIC_1	mouse.CIC_1	1151	561	3	3	Monocyte	Ly6c-low-monocyte
AGAATAGCAAAGTCAA-1_mouse.CIC_1	mouse.CIC_1	649	353	1	2	B-cell	B-cell
AGAATAGCATGGATGG-1_mouse.CIC_1	mouse.CIC_1	544	329	1	2	B-cell	B-cell
AGAATAGGTGTGAAAT-1_mouse.CIC_1	mouse.CIC_1	1501	603	2	1	T-cell	T-cell
AGAATAGTCAGTTGAC-1_mouse.CIC_1	mouse.CIC_1	937	232	3	3	Monocyte	Ly6c-low-monocyte
AGAATAGTCCCTTGCA-1_mouse.CIC_1	mouse.CIC_1	888	445	1	2	B-cell	B-cell
AGACGTTAGGCCCTCA-1_mouse.CIC_1	mouse.CIC_1	1073	564	2	8	T-cell	Multiplet
AGACGTTAGTGAAGTT-1_mouse.CIC_1	mouse.CIC_1	204	123	2	1	T-cell	T-cell
AGACGTTCAACGCACC-1_mouse.CIC_1	mouse.CIC_1	724	331	2	1	T-cell	T-cell
AGACGTTCAAGGTTTC-1_mouse.CIC_1	mouse.CIC_1	265	163	2	1	T-cell	T-cell
AGACGTTCACGACGAA-1_mouse.CIC_1	mouse.CIC_1	668	380	1	2	B-cell	B-cell
AGACGTTCACTGTGTA-1_mouse.CIC_1	mouse.CIC_1	608	349	1	2	B-cell	B-cell
AGACGTTCAGATCTGT-1_mouse.CIC_1	mouse.CIC_1	1109	303	1	2	B-cell	B-cell
AGACGTTTCCACGACG-1_mouse.CIC_1	mouse.CIC_1	516	335	1	2	B-cell	B-cell
AGACGTTTCCTTGACC-1_mouse.CIC_1	mouse.CIC_1	431	268	1	2	B-cell	B-cell
AGACGTTTCTGCGGCA-1_mouse.CIC_1	mouse.CIC_1	621	337	2	1	T-cell	T-cell
AGAGCGAAGAGTAAGG-1_mouse.CIC_1	mouse.CIC_1	785	335	2	1	T-cell	T-cell
AGAGCGAAGGAGCGTT-1_mouse.CIC_1	mouse.CIC_1	442	252	1	2	B-cell	B-cell
AGAGCGACAGTTTACG-1_mouse.CIC_1	mouse.CIC_1	2946	701	3	4	Monocyte	Ly6c-high-monocyte
AGAGCGACATGCCCGA-1_mouse.CIC_1	mouse.CIC_1	597	288	2	1	T-cell	T-cell
AGAGCTTAGAGTAAGG-1_mouse.CIC_1	mouse.CIC_1	1696	400	2	1	T-cell	T-cell
AGAGCTTAGGGCTCTC-1_mouse.CIC_1	mouse.CIC_1	508	304	1	2	B-cell	B-cell
AGAGCTTCATCACCCT-1_mouse.CIC_1	mouse.CIC_1	384	255	3	3	Monocyte	Ly6c-low-monocyte
AGAGCTTGTATAGTAG-1_mouse.CIC_1	mouse.CIC_1	1232	548	2	1	T-cell	T-cell
AGAGCTTTCAGTCAGT-1_mouse.CIC_1	mouse.CIC_1	451	266	1	2	B-cell	B-cell
AGAGCTTTCGAACTGT-1_mouse.CIC_1	mouse.CIC_1	2172	809	3	4	Monocyte	Ly6c-high-monocyte
AGAGCTTTCTAAGCCA-1_mouse.CIC_1	mouse.CIC_1	2262	344	2	1	T-cell	T-cell
AGAGCTTTCTGCAGTA-1_mouse.CIC_1	mouse.CIC_1	406	281	1	2	B-cell	B-cell
AGAGTGGCAAAGGAAG-1_mouse.CIC_1	mouse.CIC_1	613	382	1	2	B-cell	B-cell
AGAGTGGCAATAAGCA-1_mouse.CIC_1	mouse.CIC_1	608	339	2	1	T-cell	T-cell
AGAGTGGGTCCGTTAA-1_mouse.CIC_1	mouse.CIC_1	642	354	1	2	B-cell	B-cell
AGAGTGGGTTCAACCA-1_mouse.CIC_1	mouse.CIC_1	539	325	1	2	B-cell	B-cell
AGATCTGAGTGGACGT-1_mouse.CIC_1	mouse.CIC_1	241	196	1	2	B-cell	B-cell
AGATCTGCAATAACGA-1_mouse.CIC_1	mouse.CIC_1	985	441	2	1	T-cell	T-cell
AGATCTGCAGGTCGTC-1_mouse.CIC_1	mouse.CIC_1	545	346	2	1	T-cell	T-cell
AGATCTGCATTATCTC-1_mouse.CIC_1	mouse.CIC_1	652	357	2	1	T-cell	T-cell
AGATCTGGTCTAAACC-1_mouse.CIC_1	mouse.CIC_1	597	357	1	2	B-cell	B-cell
AGATCTGTCACGATGT-1_mouse.CIC_1	mouse.CIC_1	1436	300	1	2	B-cell	B-cell
AGATCTGTCCTCAACC-1_mouse.CIC_1	mouse.CIC_1	536	304	1	2	B-cell	B-cell
AGATTGCAGAGACTTA-1_mouse.CIC_1	mouse.CIC_1	491	287	1	2	B-cell	B-cell
AGATTGCAGGCGTACA-1_mouse.CIC_1	mouse.CIC_1	1802	801	3	4	Monocyte	Ly6c-high-monocyte
AGATTGCCAATGAAAC-1_mouse.CIC_1	mouse.CIC_1	633	345	2	1	T-cell	T-cell
AGATTGCGTGCTTCTC-1_mouse.CIC_1	mouse.CIC_1	2646	451	2	1	T-cell	T-cell
AGATTGCTCACAAACC-1_mouse.CIC_1	mouse.CIC_1	438	319	1	2	B-cell	B-cell
AGATTGCTCACTCTTA-1_mouse.CIC_1	mouse.CIC_1	627	361	1	2	B-cell	B-cell
AGATTGCTCATCGGAT-1_mouse.CIC_1	mouse.CIC_1	868	301	1	2	B-cell	B-cell
AGATTGCTCCTTAATC-1_mouse.CIC_1	mouse.CIC_1	630	374	1	2	B-cell	B-cell
AGATTGCTCGGTGTTA-1_mouse.CIC_1	mouse.CIC_1	1851	300	1	2	B-cell	B-cell
AGATTGCTCGTGGGAA-1_mouse.CIC_1	mouse.CIC_1	675	351	1	2	B-cell	B-cell
AGATTGCTCTGTCTCG-1_mouse.CIC_1	mouse.CIC_1	498	301	1	2	B-cell	B-cell
AGATTGCTCTTGCATT-1_mouse.CIC_1	mouse.CIC_1	510	325	1	2	B-cell	B-cell
AGCAGCCAGATCTGCT-1_mouse.CIC_1	mouse.CIC_1	471	204	4	5	Neutrophil	Neutrophil
AGCAGCCAGCCATCGC-1_mouse.CIC_1	mouse.CIC_1	540	295	1	2	B-cell	B-cell
AGCAGCCGTGCAGTAG-1_mouse.CIC_1	mouse.CIC_1	553	276	3	3	Monocyte	Ly6c-low-monocyte
AGCAGCCGTTCAACCA-1_mouse.CIC_1	mouse.CIC_1	650	362	2	1	T-cell	T-cell
AGCAGCCTCCAGTAGT-1_mouse.CIC_1	mouse.CIC_1	595	339	1	2	B-cell	B-cell
AGCAGCCTCCCGACTT-1_mouse.CIC_1	mouse.CIC_1	497	282	1	2	B-cell	B-cell
AGCAGCCTCCTAAGTG-1_mouse.CIC_1	mouse.CIC_1	777	459	3	4	Monocyte	Ly6c-high-monocyte
AGCAGCCTCTAACCGA-1_mouse.CIC_1	mouse.CIC_1	1501	653	3	4	Monocyte	Ly6c-high-monocyte
AGCAGCCTCTCGAGTA-1_mouse.CIC_1	mouse.CIC_1	2522	538	2	1	T-cell	T-cell
AGCATACAGTATGACA-1_mouse.CIC_1	mouse.CIC_1	557	339	1	2	B-cell	B-cell
AGCATACCAATGAATG-1_mouse.CIC_1	mouse.CIC_1	874	480	1	2	B-cell	B-cell
AGCATACCATCCCATC-1_mouse.CIC_1	mouse.CIC_1	559	305	1	2	B-cell	B-cell
AGCATACGTAAATGTG-1_mouse.CIC_1	mouse.CIC_1	544	325	3	3	Monocyte	Ly6c-low-monocyte
AGCATACGTGCTGTAT-1_mouse.CIC_1	mouse.CIC_1	575	320	1	2	B-cell	B-cell
AGCATACGTGGTACAG-1_mouse.CIC_1	mouse.CIC_1	577	354	1	2	B-cell	B-cell
AGCATACTCGGCGCTA-1_mouse.CIC_1	mouse.CIC_1	366	248	1	2	B-cell	B-cell
AGCATACTCTGGTTCC-1_mouse.CIC_1	mouse.CIC_1	2883	359	1	2	B-cell	B-cell
AGCCTAAAGCGCTTAT-1_mouse.CIC_1	mouse.CIC_1	755	431	3	4	Monocyte	Ly6c-high-monocyte
AGCCTAAGTCAAAGCG-1_mouse.CIC_1	mouse.CIC_1	494	302	1	2	B-cell	B-cell
AGCCTAAGTGCCTTGG-1_mouse.CIC_1	mouse.CIC_1	342	189	2	1	T-cell	T-cell
AGCGGTCAGACGCAAC-1_mouse.CIC_1	mouse.CIC_1	1793	405	1	2	B-cell	B-cell
AGCGGTCAGGAATTAC-1_mouse.CIC_1	mouse.CIC_1	198	137	1	2	B-cell	B-cell
AGCGGTCCAACCGCCA-1_mouse.CIC_1	mouse.CIC_1	215	136	4	5	Neutrophil	Neutrophil
AGCGGTCCAAGTCATC-1_mouse.CIC_1	mouse.CIC_1	1930	437	3	3	Monocyte	Ly6c-low-monocyte
AGCGGTCCACGCCAGT-1_mouse.CIC_1	mouse.CIC_1	693	337	2	1	T-cell	T-cell
AGCGGTCCATTAGCCA-1_mouse.CIC_1	mouse.CIC_1	1252	265	1	2	B-cell	B-cell
AGCGGTCGTGGCAAAC-1_mouse.CIC_1	mouse.CIC_1	2024	846	3	4	Monocyte	Ly6c-high-monocyte
AGCGGTCTCAGGCAAG-1_mouse.CIC_1	mouse.CIC_1	368	211	4	5	Neutrophil	Neutrophil
AGCGGTCTCATCGCTC-1_mouse.CIC_1	mouse.CIC_1	351	244	1	2	B-cell	B-cell
AGCGTATAGTCAAGGC-1_mouse.CIC_1	mouse.CIC_1	505	303	6	9	Mast-cell	Mast-cell
AGCGTATCACCGTTGG-1_mouse.CIC_1	mouse.CIC_1	599	336	1	2	B-cell	B-cell
AGCGTATCACGGATAG-1_mouse.CIC_1	mouse.CIC_1	488	323	1	2	B-cell	B-cell
AGCGTATCAGGCTGAA-1_mouse.CIC_1	mouse.CIC_1	432	263	1	2	B-cell	B-cell
AGCGTATGTTATGCGT-1_mouse.CIC_1	mouse.CIC_1	603	336	1	2	B-cell	B-cell
AGCGTATTCAGCATGT-1_mouse.CIC_1	mouse.CIC_1	740	110	2	1	T-cell	T-cell
AGCGTATTCAGTGCAT-1_mouse.CIC_1	mouse.CIC_1	2867	514	1	2	B-cell	B-cell
AGCGTATTCCAGAAGG-1_mouse.CIC_1	mouse.CIC_1	342	168	4	5	Neutrophil	Neutrophil
AGCGTATTCCGCGTTT-1_mouse.CIC_1	mouse.CIC_1	440	260	1	2	B-cell	B-cell
AGCGTATTCGCCAGCA-1_mouse.CIC_1	mouse.CIC_1	1414	296	1	2	B-cell	B-cell
AGCGTCGGTATTACCG-1_mouse.CIC_1	mouse.CIC_1	505	286	2	1	T-cell	T-cell
AGCGTCGGTGTTGGGA-1_mouse.CIC_1	mouse.CIC_1	455	289	1	2	B-cell	B-cell
AGCGTCGTCTCTGCTG-1_mouse.CIC_1	mouse.CIC_1	578	298	2	1	T-cell	T-cell
AGCGTCGTCTGTTGAG-1_mouse.CIC_1	mouse.CIC_1	359	152	2	1	T-cell	T-cell
AGCGTCGTCTTGTACT-1_mouse.CIC_1	mouse.CIC_1	199	148	1	2	B-cell	B-cell
AGCTCCTAGAGTGAGA-1_mouse.CIC_1	mouse.CIC_1	781	434	2	1	T-cell	T-cell
AGCTCCTAGCGCCTCA-1_mouse.CIC_1	mouse.CIC_1	374	229	2	1	T-cell	T-cell
AGCTCCTAGCTGATAA-1_mouse.CIC_1	mouse.CIC_1	1457	772	3	4	Monocyte	Ly6c-high-monocyte
AGCTCCTCAAACAACA-1_mouse.CIC_1	mouse.CIC_1	661	366	6	9	Mast-cell	Mast-cell
AGCTCCTCACATCCGG-1_mouse.CIC_1	mouse.CIC_1	827	403	2	1	T-cell	T-cell
AGCTCCTCAGACGCAA-1_mouse.CIC_1	mouse.CIC_1	497	305	1	2	B-cell	B-cell
AGCTCCTGTTTGGCGC-1_mouse.CIC_1	mouse.CIC_1	774	471	3	3	Monocyte	Ly6c-low-monocyte
AGCTCCTTCAGCAACT-1_mouse.CIC_1	mouse.CIC_1	541	364	3	3	Monocyte	Ly6c-low-monocyte
AGCTCCTTCCAGGGCT-1_mouse.CIC_1	mouse.CIC_1	621	346	1	2	B-cell	B-cell
AGCTCCTTCCGCGGTA-1_mouse.CIC_1	mouse.CIC_1	735	372	2	1	T-cell	T-cell
AGCTCCTTCGTCTGCT-1_mouse.CIC_1	mouse.CIC_1	469	302	1	2	B-cell	B-cell
AGCTCCTTCGTGGACC-1_mouse.CIC_1	mouse.CIC_1	920	515	1	2	B-cell	B-cell
AGCTCCTTCTCGATGA-1_mouse.CIC_1	mouse.CIC_1	1760	336	1	2	B-cell	B-cell
AGCTCTCCACTAGTAC-1_mouse.CIC_1	mouse.CIC_1	688	392	1	2	B-cell	B-cell
AGCTCTCGTCAACATC-1_mouse.CIC_1	mouse.CIC_1	412	213	4	5	Neutrophil	Neutrophil
AGCTCTCGTGGACGAT-1_mouse.CIC_1	mouse.CIC_1	475	303	1	2	B-cell	B-cell
AGCTCTCTCAGGCCCA-1_mouse.CIC_1	mouse.CIC_1	212	126	4	5	Neutrophil	Neutrophil
AGCTCTCTCATCGATG-1_mouse.CIC_1	mouse.CIC_1	427	273	1	2	B-cell	B-cell
AGCTTGACACGGCGTT-1_mouse.CIC_1	mouse.CIC_1	426	247	1	2	B-cell	B-cell
AGCTTGACAGCTGTAT-1_mouse.CIC_1	mouse.CIC_1	492	296	1	2	B-cell	B-cell
AGCTTGAGTATAGGTA-1_mouse.CIC_1	mouse.CIC_1	644	391	3	3	Monocyte	Ly6c-low-monocyte
AGCTTGAGTGAACCTT-1_mouse.CIC_1	mouse.CIC_1	195	137	2	1	T-cell	T-cell
AGCTTGAGTGGCTCCA-1_mouse.CIC_1	mouse.CIC_1	572	337	1	2	B-cell	B-cell
AGCTTGATCAACGGCC-1_mouse.CIC_1	mouse.CIC_1	500	302	1	2	B-cell	B-cell
AGCTTGATCGCTTGTC-1_mouse.CIC_1	mouse.CIC_1	295	190	3	3	Monocyte	Ly6c-low-monocyte
AGCTTGATCTCGAGTA-1_mouse.CIC_1	mouse.CIC_1	456	269	2	1	T-cell	T-cell
AGCTTGATCTGTACGA-1_mouse.CIC_1	mouse.CIC_1	712	343	2	1	T-cell	T-cell
AGGCCACAGATCCCAT-1_mouse.CIC_1	mouse.CIC_1	1006	530	3	3	Monocyte	Ly6c-low-monocyte
AGGCCACAGCATCATC-1_mouse.CIC_1	mouse.CIC_1	215	132	1	2	B-cell	B-cell
AGGCCACAGCCTTGAT-1_mouse.CIC_1	mouse.CIC_1	578	122	1	2	B-cell	B-cell
AGGCCACAGCTAGGCA-1_mouse.CIC_1	mouse.CIC_1	513	281	4	5	Neutrophil	Neutrophil
AGGCCACCAAGTCTAC-1_mouse.CIC_1	mouse.CIC_1	684	377	1	2	B-cell	B-cell
AGGCCACCAATGTAAG-1_mouse.CIC_1	mouse.CIC_1	452	252	1	2	B-cell	B-cell
AGGCCACCACCACGTG-1_mouse.CIC_1	mouse.CIC_1	311	155	1	2	B-cell	B-cell
AGGCCACGTACCGCTG-1_mouse.CIC_1	mouse.CIC_1	194	127	1	2	B-cell	B-cell
AGGCCACGTTTGGCGC-1_mouse.CIC_1	mouse.CIC_1	1645	378	2	1	T-cell	T-cell
AGGCCACTCTGTCAAG-1_mouse.CIC_1	mouse.CIC_1	1026	534	3	4	Monocyte	Ly6c-high-monocyte
AGGCCACTCTTAGAGC-1_mouse.CIC_1	mouse.CIC_1	406	228	2	1	T-cell	T-cell
AGGCCGTAGGATATAC-1_mouse.CIC_1	mouse.CIC_1	244	173	1	2	B-cell	B-cell
AGGCCGTAGTATCGAA-1_mouse.CIC_1	mouse.CIC_1	548	136	1	2	B-cell	B-cell
AGGCCGTAGTCCATAC-1_mouse.CIC_1	mouse.CIC_1	907	493	2	1	T-cell	T-cell
AGGCCGTGTCGGCACT-1_mouse.CIC_1	mouse.CIC_1	413	291	5	6	NK-cell	NK-cell
AGGGAGTAGTGCGTGA-1_mouse.CIC_1	mouse.CIC_1	850	469	5	6	NK-cell	NK-cell
AGGGAGTGTATAATGG-1_mouse.CIC_1	mouse.CIC_1	416	246	1	2	B-cell	B-cell
AGGGAGTGTCAAAGCG-1_mouse.CIC_1	mouse.CIC_1	580	340	1	2	B-cell	B-cell
AGGGAGTGTCCGAGTC-1_mouse.CIC_1	mouse.CIC_1	274	201	1	2	B-cell	B-cell
AGGGAGTTCCGGCACA-1_mouse.CIC_1	mouse.CIC_1	463	289	1	2	B-cell	B-cell
AGGGATGAGTCTTGCA-1_mouse.CIC_1	mouse.CIC_1	281	202	1	2	B-cell	B-cell
AGGGATGCAATCGAAA-1_mouse.CIC_1	mouse.CIC_1	607	332	1	2	B-cell	B-cell
AGGGATGGTCGCATCG-1_mouse.CIC_1	mouse.CIC_1	1116	232	2	1	T-cell	T-cell
AGGGATGGTGTAAGTA-1_mouse.CIC_1	mouse.CIC_1	2045	504	1	2	B-cell	B-cell
AGGGATGGTTAAGACA-1_mouse.CIC_1	mouse.CIC_1	266	196	1	2	B-cell	B-cell
AGGGATGGTTGAGTTC-1_mouse.CIC_1	mouse.CIC_1	713	375	2	1	T-cell	T-cell
AGGGATGTCTCTGAGA-1_mouse.CIC_1	mouse.CIC_1	158	110	4	5	Neutrophil	Neutrophil
AGGGTGAAGCGTAGTG-1_mouse.CIC_1	mouse.CIC_1	354	229	1	2	B-cell	B-cell
AGGGTGAAGTATTGGA-1_mouse.CIC_1	mouse.CIC_1	1702	626	3	4	Monocyte	Ly6c-high-monocyte
AGGGTGAAGTTAACGA-1_mouse.CIC_1	mouse.CIC_1	248	136	4	5	Neutrophil	Neutrophil
AGGGTGACATCAGTAC-1_mouse.CIC_1	mouse.CIC_1	664	406	1	2	B-cell	B-cell
AGGGTGACATCCTAGA-1_mouse.CIC_1	mouse.CIC_1	908	495	1	2	B-cell	B-cell
AGGGTGAGTAGGACAC-1_mouse.CIC_1	mouse.CIC_1	160	111	1	2	B-cell	B-cell
AGGGTGAGTCACACGC-1_mouse.CIC_1	mouse.CIC_1	1558	800	3	4	Monocyte	Ly6c-high-monocyte
AGGGTGAGTGAAATCA-1_mouse.CIC_1	mouse.CIC_1	1708	335	1	2	B-cell	B-cell
AGGGTGATCTCATTCA-1_mouse.CIC_1	mouse.CIC_1	656	272	1	2	B-cell	B-cell
AGGTCATAGAATGTGT-1_mouse.CIC_1	mouse.CIC_1	986	570	1	2	B-cell	B-cell
AGGTCATAGCCATCGC-1_mouse.CIC_1	mouse.CIC_1	259	180	4	5	Neutrophil	Neutrophil
AGGTCATAGTCGATAA-1_mouse.CIC_1	mouse.CIC_1	282	181	2	1	T-cell	T-cell
AGGTCATCATGTCGAT-1_mouse.CIC_1	mouse.CIC_1	151	125	1	2	B-cell	B-cell
AGGTCATGTATAGGGC-1_mouse.CIC_1	mouse.CIC_1	458	282	2	1	T-cell	T-cell
AGGTCATGTGTCAATC-1_mouse.CIC_1	mouse.CIC_1	1026	390	1	2	B-cell	B-cell
AGGTCATGTTGGTTTG-1_mouse.CIC_1	mouse.CIC_1	832	117	2	1	T-cell	T-cell
AGGTCATTCATCGATG-1_mouse.CIC_1	mouse.CIC_1	343	215	1	2	B-cell	B-cell
AGGTCATTCGGTCTAA-1_mouse.CIC_1	mouse.CIC_1	227	110	1	2	B-cell	B-cell
AGGTCCGAGAGCAATT-1_mouse.CIC_1	mouse.CIC_1	258	133	4	5	Neutrophil	Neutrophil
AGGTCCGAGCGATCCC-1_mouse.CIC_1	mouse.CIC_1	966	292	1	2	B-cell	B-cell
AGGTCCGAGGCCATAG-1_mouse.CIC_1	mouse.CIC_1	895	536	3	3	Monocyte	Ly6c-low-monocyte
AGGTCCGAGTACCGGA-1_mouse.CIC_1	mouse.CIC_1	605	288	2	1	T-cell	T-cell
AGGTCCGAGTAGGCCA-1_mouse.CIC_1	mouse.CIC_1	475	276	2	1	T-cell	T-cell
AGGTCCGAGTGGAGTC-1_mouse.CIC_1	mouse.CIC_1	311	195	2	1	T-cell	T-cell
AGGTCCGCAATCTGCA-1_mouse.CIC_1	mouse.CIC_1	383	222	2	1	T-cell	T-cell
AGGTCCGCAATGGAAT-1_mouse.CIC_1	mouse.CIC_1	479	272	1	2	B-cell	B-cell
AGGTCCGCACAACTGT-1_mouse.CIC_1	mouse.CIC_1	612	398	1	2	B-cell	B-cell
AGGTCCGGTACGCACC-1_mouse.CIC_1	mouse.CIC_1	175	145	2	1	T-cell	T-cell
AGGTCCGGTCCGTCAG-1_mouse.CIC_1	mouse.CIC_1	1457	149	4	5	Neutrophil	Neutrophil
AGGTCCGGTTGCGTTA-1_mouse.CIC_1	mouse.CIC_1	154	120	2	1	T-cell	T-cell
AGGTCCGTCAAGAAGT-1_mouse.CIC_1	mouse.CIC_1	618	313	1	2	B-cell	B-cell
AGGTCCGTCAAGATCC-1_mouse.CIC_1	mouse.CIC_1	1188	642	2	1	T-cell	T-cell
AGGTCCGTCGAATCCA-1_mouse.CIC_1	mouse.CIC_1	374	246	2	1	T-cell	T-cell
AGGTCCGTCGTAGATC-1_mouse.CIC_1	mouse.CIC_1	580	347	1	2	B-cell	B-cell
AGGTCCGTCTCATTCA-1_mouse.CIC_1	mouse.CIC_1	604	346	1	2	B-cell	B-cell
AGGTCCGTCTGAGTGT-1_mouse.CIC_1	mouse.CIC_1	281	181	4	5	Neutrophil	Neutrophil
AGTAGTCAGATCCCGC-1_mouse.CIC_1	mouse.CIC_1	341	233	1	2	B-cell	B-cell
AGTAGTCAGTGGAGTC-1_mouse.CIC_1	mouse.CIC_1	185	130	1	2	B-cell	B-cell
AGTAGTCCAAGCTGTT-1_mouse.CIC_1	mouse.CIC_1	539	298	1	2	B-cell	B-cell
AGTAGTCCAGTTCATG-1_mouse.CIC_1	mouse.CIC_1	489	294	1	2	B-cell	B-cell
AGTAGTCCATAGTAAG-1_mouse.CIC_1	mouse.CIC_1	580	296	1	2	B-cell	B-cell
AGTAGTCCATCACCCT-1_mouse.CIC_1	mouse.CIC_1	341	186	4	5	Neutrophil	Neutrophil
AGTAGTCCATCTGGTA-1_mouse.CIC_1	mouse.CIC_1	538	343	1	2	B-cell	B-cell
AGTAGTCGTACCATCA-1_mouse.CIC_1	mouse.CIC_1	398	249	2	1	T-cell	T-cell
AGTAGTCGTCGTGGCT-1_mouse.CIC_1	mouse.CIC_1	411	247	2	1	T-cell	T-cell
AGTAGTCGTCTGCAAT-1_mouse.CIC_1	mouse.CIC_1	1662	805	3	4	Monocyte	Ly6c-high-monocyte
AGTAGTCGTTGCCTCT-1_mouse.CIC_1	mouse.CIC_1	1577	320	1	2	B-cell	B-cell
AGTAGTCTCCTTGCCA-1_mouse.CIC_1	mouse.CIC_1	727	359	2	1	T-cell	T-cell
AGTAGTCTCTGCCCTA-1_mouse.CIC_1	mouse.CIC_1	1755	278	1	2	B-cell	B-cell
AGTAGTCTCTGCGGCA-1_mouse.CIC_1	mouse.CIC_1	173	124	4	5	Neutrophil	Neutrophil
AGTCTTTCAGGCAGTA-1_mouse.CIC_1	mouse.CIC_1	170	128	1	2	B-cell	B-cell
AGTCTTTCAGGGTATG-1_mouse.CIC_1	mouse.CIC_1	201	150	2	1	T-cell	T-cell
AGTCTTTGTCCGCTGA-1_mouse.CIC_1	mouse.CIC_1	571	170	1	2	B-cell	B-cell
AGTCTTTTCGTTGCCT-1_mouse.CIC_1	mouse.CIC_1	539	342	1	2	B-cell	B-cell
AGTCTTTTCTGGAGCC-1_mouse.CIC_1	mouse.CIC_1	1520	336	1	2	B-cell	B-cell
AGTGAGGAGAAGGTTT-1_mouse.CIC_1	mouse.CIC_1	529	249	1	2	B-cell	B-cell
AGTGAGGAGATCCTGT-1_mouse.CIC_1	mouse.CIC_1	543	296	1	2	B-cell	B-cell
AGTGAGGAGTGGCACA-1_mouse.CIC_1	mouse.CIC_1	175	138	1	2	B-cell	B-cell
AGTGAGGAGTTACGGG-1_mouse.CIC_1	mouse.CIC_1	141	124	1	2	B-cell	B-cell
AGTGAGGCACACGCTG-1_mouse.CIC_1	mouse.CIC_1	516	296	1	2	B-cell	B-cell
AGTGAGGGTCGCGAAA-1_mouse.CIC_1	mouse.CIC_1	523	292	1	2	B-cell	B-cell
AGTGAGGGTCTTGATG-1_mouse.CIC_1	mouse.CIC_1	849	333	1	2	B-cell	B-cell
AGTGAGGGTGCAGTAG-1_mouse.CIC_1	mouse.CIC_1	418	253	1	2	B-cell	B-cell
AGTGAGGTCAAGGTAA-1_mouse.CIC_1	mouse.CIC_1	398	245	2	1	T-cell	T-cell
AGTGAGGTCACCTCGT-1_mouse.CIC_1	mouse.CIC_1	428	267	1	2	B-cell	B-cell
AGTGAGGTCCAAACTG-1_mouse.CIC_1	mouse.CIC_1	795	389	2	1	T-cell	T-cell
AGTGAGGTCCTATTCA-1_mouse.CIC_1	mouse.CIC_1	426	262	2	1	T-cell	T-cell
AGTGAGGTCTAACGGT-1_mouse.CIC_1	mouse.CIC_1	523	295	1	2	B-cell	B-cell
AGTGGGAAGAAACCGC-1_mouse.CIC_1	mouse.CIC_1	153	119	4	5	Neutrophil	Neutrophil
AGTGGGAAGTGCCATT-1_mouse.CIC_1	mouse.CIC_1	679	418	1	2	B-cell	B-cell
AGTGGGACAAGACGTG-1_mouse.CIC_1	mouse.CIC_1	797	404	2	1	T-cell	T-cell
AGTGGGACACACTGCG-1_mouse.CIC_1	mouse.CIC_1	460	289	1	2	B-cell	B-cell
AGTGGGACAGCTGTAT-1_mouse.CIC_1	mouse.CIC_1	543	293	1	2	B-cell	B-cell
AGTGGGACAGGACCCT-1_mouse.CIC_1	mouse.CIC_1	227	181	3	3	Monocyte	Ly6c-low-monocyte
AGTGGGACATGGTAGG-1_mouse.CIC_1	mouse.CIC_1	561	301	2	1	T-cell	T-cell
AGTGGGAGTCCAGTAT-1_mouse.CIC_1	mouse.CIC_1	218	168	1	2	B-cell	B-cell
AGTGGGAGTGGCAAAC-1_mouse.CIC_1	mouse.CIC_1	1765	779	3	4	Monocyte	Ly6c-high-monocyte
AGTGGGAGTGTATGGG-1_mouse.CIC_1	mouse.CIC_1	378	258	1	2	B-cell	B-cell
AGTGGGATCGGTCCGA-1_mouse.CIC_1	mouse.CIC_1	790	454	5	6	NK-cell	NK-cell
AGTGTCAAGTTATCGC-1_mouse.CIC_1	mouse.CIC_1	419	255	2	1	T-cell	T-cell
AGTGTCAGTCAATGTC-1_mouse.CIC_1	mouse.CIC_1	776	340	1	2	B-cell	B-cell
AGTGTCAGTCTGATTG-1_mouse.CIC_1	mouse.CIC_1	1004	497	1	2	B-cell	B-cell
AGTGTCATCATGCATG-1_mouse.CIC_1	mouse.CIC_1	556	361	1	2	B-cell	B-cell
AGTGTCATCTACTTAC-1_mouse.CIC_1	mouse.CIC_1	504	333	1	2	B-cell	B-cell
AGTTGGTAGACTGGGT-1_mouse.CIC_1	mouse.CIC_1	318	203	2	1	T-cell	T-cell
AGTTGGTAGCCGATTT-1_mouse.CIC_1	mouse.CIC_1	486	307	1	2	B-cell	B-cell
AGTTGGTAGCTCTCGG-1_mouse.CIC_1	mouse.CIC_1	1980	601	2	1	T-cell	T-cell
AGTTGGTGTCCGAATT-1_mouse.CIC_1	mouse.CIC_1	858	357	1	2	B-cell	B-cell
AGTTGGTGTCTCCACT-1_mouse.CIC_1	mouse.CIC_1	378	272	1	2	B-cell	B-cell
AGTTGGTTCACTCTTA-1_mouse.CIC_1	mouse.CIC_1	494	316	1	2	B-cell	B-cell
AGTTGGTTCCTAGTGA-1_mouse.CIC_1	mouse.CIC_1	677	377	1	2	B-cell	B-cell
ATAACGCAGACCCACC-1_mouse.CIC_1	mouse.CIC_1	314	186	4	5	Neutrophil	Neutrophil
ATAACGCAGCCAGTTT-1_mouse.CIC_1	mouse.CIC_1	2457	749	3	4	Monocyte	Ly6c-high-monocyte
ATAACGCAGCTAGGCA-1_mouse.CIC_1	mouse.CIC_1	3213	563	1	2	B-cell	B-cell
ATAACGCAGCTGTTCA-1_mouse.CIC_1	mouse.CIC_1	705	377	1	2	B-cell	B-cell
ATAACGCAGGGCTTCC-1_mouse.CIC_1	mouse.CIC_1	314	183	2	1	T-cell	T-cell
ATAACGCAGTGCCAGA-1_mouse.CIC_1	mouse.CIC_1	3109	868	3	4	Monocyte	Ly6c-high-monocyte
ATAACGCCACGACTCG-1_mouse.CIC_1	mouse.CIC_1	709	328	2	1	T-cell	T-cell
ATAACGCCACTAAGTC-1_mouse.CIC_1	mouse.CIC_1	962	283	1	2	B-cell	B-cell
ATAACGCCAGTATCTG-1_mouse.CIC_1	mouse.CIC_1	539	301	1	2	B-cell	B-cell
ATAACGCCATAGGATA-1_mouse.CIC_1	mouse.CIC_1	401	281	2	1	T-cell	T-cell
ATAACGCGTACCGAGA-1_mouse.CIC_1	mouse.CIC_1	428	283	1	2	B-cell	B-cell
ATAACGCGTAGCCTAT-1_mouse.CIC_1	mouse.CIC_1	306	146	4	5	Neutrophil	Neutrophil
ATAACGCGTGATGATA-1_mouse.CIC_1	mouse.CIC_1	635	365	2	1	T-cell	T-cell
ATAACGCGTTACGCGC-1_mouse.CIC_1	mouse.CIC_1	215	161	1	2	B-cell	B-cell
ATAACGCTCATTATCC-1_mouse.CIC_1	mouse.CIC_1	1791	871	3	4	Monocyte	Ly6c-high-monocyte
ATAACGCTCCAGAAGG-1_mouse.CIC_1	mouse.CIC_1	258	150	2	1	T-cell	T-cell
ATAACGCTCCGCAGTG-1_mouse.CIC_1	mouse.CIC_1	1686	271	2	1	T-cell	T-cell
ATAACGCTCCGGCACA-1_mouse.CIC_1	mouse.CIC_1	1020	433	2	1	T-cell	T-cell
ATAAGAGAGCGATCCC-1_mouse.CIC_1	mouse.CIC_1	769	333	2	1	T-cell	T-cell
ATAAGAGAGCGTCAAG-1_mouse.CIC_1	mouse.CIC_1	489	276	1	2	B-cell	B-cell
ATAAGAGCAACACCTA-1_mouse.CIC_1	mouse.CIC_1	391	238	1	2	B-cell	B-cell
ATAAGAGCAATCGGTT-1_mouse.CIC_1	mouse.CIC_1	607	277	2	1	T-cell	T-cell
ATAAGAGCATCCCACT-1_mouse.CIC_1	mouse.CIC_1	338	234	1	2	B-cell	B-cell
ATAAGAGGTCCGTCAG-1_mouse.CIC_1	mouse.CIC_1	447	267	1	2	B-cell	B-cell
ATAAGAGTCACATAGC-1_mouse.CIC_1	mouse.CIC_1	728	338	2	1	T-cell	T-cell
ATAAGAGTCCATGAGT-1_mouse.CIC_1	mouse.CIC_1	475	313	5	6	NK-cell	NK-cell
ATAAGAGTCCTAGGGC-1_mouse.CIC_1	mouse.CIC_1	850	278	1	2	B-cell	B-cell
ATAAGAGTCGACAGCC-1_mouse.CIC_1	mouse.CIC_1	1577	711	3	4	Monocyte	Ly6c-high-monocyte
ATAGACCAGGACAGCT-1_mouse.CIC_1	mouse.CIC_1	1335	539	2	8	T-cell	Multiplet
ATAGACCAGGCCATAG-1_mouse.CIC_1	mouse.CIC_1	827	388	5	6	NK-cell	NK-cell
ATAGACCAGGGATACC-1_mouse.CIC_1	mouse.CIC_1	1704	339	2	1	T-cell	T-cell
ATAGACCAGTCCAGGA-1_mouse.CIC_1	mouse.CIC_1	819	187	1	2	B-cell	B-cell
ATAGACCAGTGCGTGA-1_mouse.CIC_1	mouse.CIC_1	301	170	4	5	Neutrophil	Neutrophil
ATAGACCAGTGGGATC-1_mouse.CIC_1	mouse.CIC_1	491	298	1	2	B-cell	B-cell
ATAGACCCACCTCGTT-1_mouse.CIC_1	mouse.CIC_1	656	309	1	2	B-cell	B-cell
ATAGACCTCACCCTCA-1_mouse.CIC_1	mouse.CIC_1	819	465	1	2	B-cell	B-cell
ATAGACCTCGAGGTAG-1_mouse.CIC_1	mouse.CIC_1	542	312	1	2	B-cell	B-cell
ATCACGAAGACCTTTG-1_mouse.CIC_1	mouse.CIC_1	198	123	1	2	B-cell	B-cell
ATCACGAAGGACAGAA-1_mouse.CIC_1	mouse.CIC_1	367	202	2	1	T-cell	T-cell
ATCACGAAGTGGGATC-1_mouse.CIC_1	mouse.CIC_1	371	210	4	5	Neutrophil	Neutrophil
ATCACGAGTCATCCCT-1_mouse.CIC_1	mouse.CIC_1	391	262	2	1	T-cell	T-cell
ATCACGAGTGTCAATC-1_mouse.CIC_1	mouse.CIC_1	201	155	1	2	B-cell	B-cell
ATCACGATCGAATGCT-1_mouse.CIC_1	mouse.CIC_1	1101	267	1	2	B-cell	B-cell
ATCATCTAGGCGCTCT-1_mouse.CIC_1	mouse.CIC_1	253	181	2	1	T-cell	T-cell
ATCATCTAGTGGTAAT-1_mouse.CIC_1	mouse.CIC_1	441	252	1	2	B-cell	B-cell
ATCATCTCATACTACG-1_mouse.CIC_1	mouse.CIC_1	634	380	1	2	B-cell	B-cell
ATCATCTCATGACGGA-1_mouse.CIC_1	mouse.CIC_1	1177	584	1	2	B-cell	B-cell
ATCATCTCATGTCCTC-1_mouse.CIC_1	mouse.CIC_1	830	452	1	2	B-cell	B-cell
ATCATCTGTAAATACG-1_mouse.CIC_1	mouse.CIC_1	468	307	1	2	B-cell	B-cell
ATCATCTGTCCTCCAT-1_mouse.CIC_1	mouse.CIC_1	700	370	2	1	T-cell	T-cell
ATCATCTGTCGCGTGT-1_mouse.CIC_1	mouse.CIC_1	1010	175	1	2	B-cell	B-cell
ATCATCTTCAGGATCT-1_mouse.CIC_1	mouse.CIC_1	261	147	4	5	Neutrophil	Neutrophil
ATCATCTTCCGCATCT-1_mouse.CIC_1	mouse.CIC_1	1517	340	2	1	T-cell	T-cell
ATCATCTTCCTTGGTC-1_mouse.CIC_1	mouse.CIC_1	818	225	1	2	B-cell	B-cell
ATCATCTTCTTTAGGG-1_mouse.CIC_1	mouse.CIC_1	521	323	1	2	B-cell	B-cell
ATCATGGAGACTAGGC-1_mouse.CIC_1	mouse.CIC_1	731	368	2	1	T-cell	T-cell
ATCATGGAGCCAGTAG-1_mouse.CIC_1	mouse.CIC_1	181	143	6	9	Mast-cell	Mast-cell
ATCATGGAGGTCGGAT-1_mouse.CIC_1	mouse.CIC_1	151	113	1	2	B-cell	B-cell
ATCATGGAGTACGACG-1_mouse.CIC_1	mouse.CIC_1	515	312	1	2	B-cell	B-cell
ATCATGGAGTATTGGA-1_mouse.CIC_1	mouse.CIC_1	463	278	1	2	B-cell	B-cell
ATCATGGAGTCCGTAT-1_mouse.CIC_1	mouse.CIC_1	579	269	1	2	B-cell	B-cell
ATCATGGCATGTCCTC-1_mouse.CIC_1	mouse.CIC_1	238	141	4	5	Neutrophil	Neutrophil
ATCATGGGTAGCTCCG-1_mouse.CIC_1	mouse.CIC_1	925	543	3	4	Monocyte	Ly6c-high-monocyte
ATCATGGGTCTGGAGA-1_mouse.CIC_1	mouse.CIC_1	516	304	1	2	B-cell	B-cell
ATCATGGTCAGCTTAG-1_mouse.CIC_1	mouse.CIC_1	557	345	1	2	B-cell	B-cell
ATCATGGTCAGGTAAA-1_mouse.CIC_1	mouse.CIC_1	935	189	1	2	B-cell	B-cell
ATCATGGTCGCGGATC-1_mouse.CIC_1	mouse.CIC_1	869	163	4	5	Neutrophil	Neutrophil
ATCATGGTCTACTCAT-1_mouse.CIC_1	mouse.CIC_1	523	315	1	2	B-cell	B-cell
ATCCACCAGCAGGTCA-1_mouse.CIC_1	mouse.CIC_1	775	397	2	1	T-cell	T-cell
ATCCACCAGGCGACAT-1_mouse.CIC_1	mouse.CIC_1	517	311	1	2	B-cell	B-cell
ATCCACCAGGTGGGTT-1_mouse.CIC_1	mouse.CIC_1	420	252	1	2	B-cell	B-cell
ATCCACCAGTGGTAGC-1_mouse.CIC_1	mouse.CIC_1	507	265	2	1	T-cell	T-cell
ATCCACCAGTGGTCCC-1_mouse.CIC_1	mouse.CIC_1	524	364	3	3	Monocyte	Ly6c-low-monocyte
ATCCACCCAATTGCTG-1_mouse.CIC_1	mouse.CIC_1	650	383	1	2	B-cell	B-cell
ATCCACCCACCAGCAC-1_mouse.CIC_1	mouse.CIC_1	1194	497	2	1	T-cell	T-cell
ATCCACCCACTTACGA-1_mouse.CIC_1	mouse.CIC_1	850	336	2	1	T-cell	T-cell
ATCCACCCAGATTGCT-1_mouse.CIC_1	mouse.CIC_1	165	114	4	5	Neutrophil	Neutrophil
ATCCACCTCGACGGAA-1_mouse.CIC_1	mouse.CIC_1	174	131	1	2	B-cell	B-cell
ATCCACCTCGTTGCCT-1_mouse.CIC_1	mouse.CIC_1	536	329	1	2	B-cell	B-cell
ATCCGAAAGCCACTAT-1_mouse.CIC_1	mouse.CIC_1	220	154	1	2	B-cell	B-cell
ATCCGAAGTGGTCCGT-1_mouse.CIC_1	mouse.CIC_1	611	333	2	1	T-cell	T-cell
ATCCGAATCAGTTGAC-1_mouse.CIC_1	mouse.CIC_1	587	315	1	2	B-cell	B-cell
ATCGAGTAGCATCATC-1_mouse.CIC_1	mouse.CIC_1	145	109	1	2	B-cell	B-cell
ATCGAGTAGGCACATG-1_mouse.CIC_1	mouse.CIC_1	321	222	1	2	B-cell	B-cell
ATCGAGTAGTACACCT-1_mouse.CIC_1	mouse.CIC_1	599	320	1	2	B-cell	B-cell
ATCGAGTGTCCAAGTT-1_mouse.CIC_1	mouse.CIC_1	2363	460	2	1	T-cell	T-cell
ATCGAGTGTCCGACGT-1_mouse.CIC_1	mouse.CIC_1	803	447	1	2	B-cell	B-cell
ATCGAGTTCTGCGTAA-1_mouse.CIC_1	mouse.CIC_1	634	371	1	2	B-cell	B-cell
ATCGAGTTCTTGTACT-1_mouse.CIC_1	mouse.CIC_1	2176	329	1	2	B-cell	B-cell
ATCTACTAGAACAACT-1_mouse.CIC_1	mouse.CIC_1	158	128	1	2	B-cell	B-cell
ATCTACTAGAACAATC-1_mouse.CIC_1	mouse.CIC_1	577	321	2	1	T-cell	T-cell
ATCTACTAGCCCAGCT-1_mouse.CIC_1	mouse.CIC_1	611	341	1	2	B-cell	B-cell
ATCTACTAGCTCCTCT-1_mouse.CIC_1	mouse.CIC_1	296	164	4	5	Neutrophil	Neutrophil
ATCTACTAGTGAAGTT-1_mouse.CIC_1	mouse.CIC_1	1257	547	2	8	T-cell	Multiplet
ATCTACTCAATCGGTT-1_mouse.CIC_1	mouse.CIC_1	468	310	1	2	B-cell	B-cell
ATCTACTCAGCTCGAC-1_mouse.CIC_1	mouse.CIC_1	1407	644	3	4	Monocyte	Ly6c-high-monocyte
ATCTACTGTCGGCACT-1_mouse.CIC_1	mouse.CIC_1	493	310	1	2	B-cell	B-cell
ATCTACTTCCTACAGA-1_mouse.CIC_1	mouse.CIC_1	320	209	1	2	B-cell	B-cell
ATCTACTTCGTGGTCG-1_mouse.CIC_1	mouse.CIC_1	502	297	1	2	B-cell	B-cell
ATCTACTTCTCGCATC-1_mouse.CIC_1	mouse.CIC_1	269	153	4	5	Neutrophil	Neutrophil
ATCTGCCAGAGCCTAG-1_mouse.CIC_1	mouse.CIC_1	1697	176	4	5	Neutrophil	Neutrophil
ATCTGCCAGCAGGTCA-1_mouse.CIC_1	mouse.CIC_1	312	208	4	5	Neutrophil	Neutrophil
ATCTGCCAGCCACTAT-1_mouse.CIC_1	mouse.CIC_1	430	271	2	1	T-cell	T-cell
ATCTGCCAGCGTTGCC-1_mouse.CIC_1	mouse.CIC_1	476	279	1	2	B-cell	B-cell
ATCTGCCAGTGTCCCG-1_mouse.CIC_1	mouse.CIC_1	1104	185	4	5	Neutrophil	Neutrophil
ATCTGCCCATTTGCTT-1_mouse.CIC_1	mouse.CIC_1	1532	169	4	5	Neutrophil	Neutrophil
ATCTGCCGTCGAAAGC-1_mouse.CIC_1	mouse.CIC_1	1368	288	1	2	B-cell	B-cell
ATCTGCCGTTTGGGCC-1_mouse.CIC_1	mouse.CIC_1	619	355	1	2	B-cell	B-cell
ATCTGCCTCAAACCGT-1_mouse.CIC_1	mouse.CIC_1	350	206	4	5	Neutrophil	Neutrophil
ATCTGCCTCACAAACC-1_mouse.CIC_1	mouse.CIC_1	613	323	1	2	B-cell	B-cell
ATGAGGGAGCGTGAAC-1_mouse.CIC_1	mouse.CIC_1	559	310	1	2	B-cell	B-cell
ATGAGGGAGTAGGTGC-1_mouse.CIC_1	mouse.CIC_1	309	217	1	2	B-cell	B-cell
ATGAGGGCAATGAAAC-1_mouse.CIC_1	mouse.CIC_1	1098	189	2	1	T-cell	T-cell
ATGAGGGCACATGGGA-1_mouse.CIC_1	mouse.CIC_1	518	303	1	2	B-cell	B-cell
ATGAGGGCATGTTGAC-1_mouse.CIC_1	mouse.CIC_1	410	292	2	1	T-cell	T-cell
ATGAGGGGTCACACGC-1_mouse.CIC_1	mouse.CIC_1	287	190	1	2	B-cell	B-cell
ATGAGGGTCACCATAG-1_mouse.CIC_1	mouse.CIC_1	532	310	1	2	B-cell	B-cell
ATGAGGGTCCGAACGC-1_mouse.CIC_1	mouse.CIC_1	323	211	2	1	T-cell	T-cell
ATGCGATAGTCCCACG-1_mouse.CIC_1	mouse.CIC_1	635	374	1	2	B-cell	B-cell
ATGCGATAGTCCGTAT-1_mouse.CIC_1	mouse.CIC_1	1029	176	1	2	B-cell	B-cell
ATGCGATAGTGATCGG-1_mouse.CIC_1	mouse.CIC_1	263	185	5	6	NK-cell	NK-cell
ATGCGATAGTGTTAGA-1_mouse.CIC_1	mouse.CIC_1	728	206	4	5	Neutrophil	Neutrophil
ATGCGATCAACGATGG-1_mouse.CIC_1	mouse.CIC_1	1180	461	2	1	T-cell	T-cell
ATGCGATCAAGCTGTT-1_mouse.CIC_1	mouse.CIC_1	602	338	1	2	B-cell	B-cell
ATGCGATCATAGGATA-1_mouse.CIC_1	mouse.CIC_1	617	375	1	2	B-cell	B-cell
ATGCGATGTACCGTAT-1_mouse.CIC_1	mouse.CIC_1	186	123	1	2	B-cell	B-cell
ATGCGATGTTATGCGT-1_mouse.CIC_1	mouse.CIC_1	585	319	1	2	B-cell	B-cell
ATGCGATTCACAGTAC-1_mouse.CIC_1	mouse.CIC_1	1036	405	2	1	T-cell	T-cell
ATGCGATTCCGCAGTG-1_mouse.CIC_1	mouse.CIC_1	561	336	1	2	B-cell	B-cell
ATGCGATTCCGTCAAA-1_mouse.CIC_1	mouse.CIC_1	341	232	1	2	B-cell	B-cell
ATGGGAGAGCATCATC-1_mouse.CIC_1	mouse.CIC_1	705	414	1	2	B-cell	B-cell
ATGGGAGAGGCTACGA-1_mouse.CIC_1	mouse.CIC_1	515	265	1	2	B-cell	B-cell
ATGGGAGCAACTGCGC-1_mouse.CIC_1	mouse.CIC_1	520	295	1	2	B-cell	B-cell
ATGGGAGCACCTTGTC-1_mouse.CIC_1	mouse.CIC_1	1310	311	1	2	B-cell	B-cell
ATGGGAGCAGCGATCC-1_mouse.CIC_1	mouse.CIC_1	1291	134	1	2	B-cell	B-cell
ATGGGAGTCACAAACC-1_mouse.CIC_1	mouse.CIC_1	238	143	4	5	Neutrophil	Neutrophil
ATGGGAGTCACCTCGT-1_mouse.CIC_1	mouse.CIC_1	134	109	2	1	T-cell	T-cell
ATGGGAGTCCGCAAGC-1_mouse.CIC_1	mouse.CIC_1	256	180	1	2	B-cell	B-cell
ATGTGTGAGACACGAC-1_mouse.CIC_1	mouse.CIC_1	625	330	1	2	B-cell	B-cell
ATGTGTGAGCCGTCGT-1_mouse.CIC_1	mouse.CIC_1	455	263	1	2	B-cell	B-cell
ATGTGTGCAGTTAACC-1_mouse.CIC_1	mouse.CIC_1	612	357	1	2	B-cell	B-cell
ATGTGTGGTCCAAGTT-1_mouse.CIC_1	mouse.CIC_1	444	272	1	2	B-cell	B-cell
ATGTGTGGTCCGCTGA-1_mouse.CIC_1	mouse.CIC_1	2152	390	2	1	T-cell	T-cell
ATGTGTGGTTGACGTT-1_mouse.CIC_1	mouse.CIC_1	638	361	1	2	B-cell	B-cell
ATGTGTGTCCTCATTA-1_mouse.CIC_1	mouse.CIC_1	2034	507	1	2	B-cell	B-cell
ATTACTCAGAACAACT-1_mouse.CIC_1	mouse.CIC_1	412	260	2	1	T-cell	T-cell
ATTACTCAGCATGGCA-1_mouse.CIC_1	mouse.CIC_1	1437	122	1	2	B-cell	B-cell
ATTACTCAGGAATGGA-1_mouse.CIC_1	mouse.CIC_1	165	115	1	2	B-cell	B-cell
ATTACTCAGGTGATTA-1_mouse.CIC_1	mouse.CIC_1	1538	331	2	1	T-cell	T-cell
ATTACTCAGGTGGGTT-1_mouse.CIC_1	mouse.CIC_1	802	451	5	6	NK-cell	NK-cell
ATTACTCAGTGGGTTG-1_mouse.CIC_1	mouse.CIC_1	904	422	2	1	T-cell	T-cell
ATTACTCCAAGAAGAG-1_mouse.CIC_1	mouse.CIC_1	406	292	1	2	B-cell	B-cell
ATTACTCCAATGAATG-1_mouse.CIC_1	mouse.CIC_1	909	465	1	2	B-cell	B-cell
ATTACTCGTTTGACTG-1_mouse.CIC_1	mouse.CIC_1	379	242	1	2	B-cell	B-cell
ATTACTCTCAAGGTAA-1_mouse.CIC_1	mouse.CIC_1	608	333	2	1	T-cell	T-cell
ATTACTCTCAGGTTCA-1_mouse.CIC_1	mouse.CIC_1	456	300	1	2	B-cell	B-cell
ATTACTCTCGCAAACT-1_mouse.CIC_1	mouse.CIC_1	470	302	1	2	B-cell	B-cell
ATTATCCAGTCCGTAT-1_mouse.CIC_1	mouse.CIC_1	223	147	1	2	B-cell	B-cell
ATTATCCAGTCTTGCA-1_mouse.CIC_1	mouse.CIC_1	212	138	4	5	Neutrophil	Neutrophil
ATTATCCAGTGAACGC-1_mouse.CIC_1	mouse.CIC_1	450	281	1	2	B-cell	B-cell
ATTATCCAGTGTTAGA-1_mouse.CIC_1	mouse.CIC_1	258	112	4	5	Neutrophil	Neutrophil
ATTATCCCACCATGTA-1_mouse.CIC_1	mouse.CIC_1	1685	326	1	2	B-cell	B-cell
ATTATCCGTCGCGTGT-1_mouse.CIC_1	mouse.CIC_1	656	317	2	1	T-cell	T-cell
ATTATCCGTTAAGACA-1_mouse.CIC_1	mouse.CIC_1	440	276	1	2	B-cell	B-cell
ATTATCCTCACTCTTA-1_mouse.CIC_1	mouse.CIC_1	653	371	2	1	T-cell	T-cell
ATTATCCTCACTTACT-1_mouse.CIC_1	mouse.CIC_1	457	268	1	2	B-cell	B-cell
ATTATCCTCGCTTAGA-1_mouse.CIC_1	mouse.CIC_1	419	132	4	5	Neutrophil	Neutrophil
ATTATCCTCGTGGGAA-1_mouse.CIC_1	mouse.CIC_1	908	465	2	1	T-cell	T-cell
ATTCTACAGCGATCCC-1_mouse.CIC_1	mouse.CIC_1	1403	328	1	2	B-cell	B-cell
ATTCTACCACGCATCG-1_mouse.CIC_1	mouse.CIC_1	435	288	2	1	T-cell	T-cell
ATTCTACGTCTAGAGG-1_mouse.CIC_1	mouse.CIC_1	329	199	2	1	T-cell	T-cell
ATTCTACGTTCTGAAC-1_mouse.CIC_1	mouse.CIC_1	1040	539	3	4	Monocyte	Ly6c-high-monocyte
ATTCTACTCATGTCTT-1_mouse.CIC_1	mouse.CIC_1	541	301	2	1	T-cell	T-cell
ATTCTACTCCTGTACC-1_mouse.CIC_1	mouse.CIC_1	481	287	1	2	B-cell	B-cell
ATTCTACTCGGCATCG-1_mouse.CIC_1	mouse.CIC_1	796	378	2	1	T-cell	T-cell
ATTCTACTCTGAGTGT-1_mouse.CIC_1	mouse.CIC_1	325	217	5	6	NK-cell	NK-cell
ATTGGACAGCCGATTT-1_mouse.CIC_1	mouse.CIC_1	612	339	1	2	B-cell	B-cell
ATTGGACCATCGGACC-1_mouse.CIC_1	mouse.CIC_1	1996	412	2	1	T-cell	T-cell
ATTGGACGTTACGCGC-1_mouse.CIC_1	mouse.CIC_1	158	124	1	2	B-cell	B-cell
ATTGGACGTTACGTCA-1_mouse.CIC_1	mouse.CIC_1	441	281	1	2	B-cell	B-cell
ATTGGACTCCCTTGTG-1_mouse.CIC_1	mouse.CIC_1	2010	112	1	2	B-cell	B-cell
ATTGGACTCCGCAGTG-1_mouse.CIC_1	mouse.CIC_1	164	111	2	1	T-cell	T-cell
ATTGGACTCGAGAACG-1_mouse.CIC_1	mouse.CIC_1	212	155	1	2	B-cell	B-cell
ATTGGACTCTAACTTC-1_mouse.CIC_1	mouse.CIC_1	245	188	5	6	NK-cell	NK-cell
ATTGGACTCTTTAGGG-1_mouse.CIC_1	mouse.CIC_1	705	236	2	1	T-cell	T-cell
ATTGGTGAGATATGCA-1_mouse.CIC_1	mouse.CIC_1	1343	315	3	3	Monocyte	Ly6c-low-monocyte
ATTGGTGCAAGTCTAC-1_mouse.CIC_1	mouse.CIC_1	504	335	1	2	B-cell	B-cell
ATTGGTGGTAGCTTGT-1_mouse.CIC_1	mouse.CIC_1	426	248	1	2	B-cell	B-cell
ATTGGTGGTGTAATGA-1_mouse.CIC_1	mouse.CIC_1	545	319	1	2	B-cell	B-cell
ATTGGTGTCAATACCG-1_mouse.CIC_1	mouse.CIC_1	593	290	2	1	T-cell	T-cell
ATTGGTGTCTCGTATT-1_mouse.CIC_1	mouse.CIC_1	608	340	2	1	T-cell	T-cell
ATTTCTGGTATAGTAG-1_mouse.CIC_1	mouse.CIC_1	365	236	1	2	B-cell	B-cell
ATTTCTGGTCCCTTGT-1_mouse.CIC_1	mouse.CIC_1	550	341	1	2	B-cell	B-cell
ATTTCTGTCAACGAAA-1_mouse.CIC_1	mouse.CIC_1	635	246	1	2	B-cell	B-cell
ATTTCTGTCTCGATGA-1_mouse.CIC_1	mouse.CIC_1	428	271	1	2	B-cell	B-cell
ATTTCTGTCTGCAAGT-1_mouse.CIC_1	mouse.CIC_1	378	224	1	2	B-cell	B-cell
CAACCAAAGCACACAG-1_mouse.CIC_1	mouse.CIC_1	538	316	1	2	B-cell	B-cell
CAACCAAAGCTCTCGG-1_mouse.CIC_1	mouse.CIC_1	822	363	2	1	T-cell	T-cell
CAACCAAAGGATATAC-1_mouse.CIC_1	mouse.CIC_1	785	430	1	2	B-cell	B-cell
CAACCAACACAACTGT-1_mouse.CIC_1	mouse.CIC_1	258	188	1	2	B-cell	B-cell
CAACCAACACGGTAAG-1_mouse.CIC_1	mouse.CIC_1	286	190	2	1	T-cell	T-cell
CAACCAACAGGGTTAG-1_mouse.CIC_1	mouse.CIC_1	542	304	1	2	B-cell	B-cell
CAACCAAGTAAGAGAG-1_mouse.CIC_1	mouse.CIC_1	555	301	2	1	T-cell	T-cell
CAACCAAGTGCAGTAG-1_mouse.CIC_1	mouse.CIC_1	1934	296	1	2	B-cell	B-cell
CAACCAAGTTTCCACC-1_mouse.CIC_1	mouse.CIC_1	700	288	1	2	B-cell	B-cell
CAACCAATCGTAGATC-1_mouse.CIC_1	mouse.CIC_1	949	422	2	1	T-cell	T-cell
CAACCTCAGCTAGCCC-1_mouse.CIC_1	mouse.CIC_1	254	143	4	5	Neutrophil	Neutrophil
CAACCTCAGTGGGTTG-1_mouse.CIC_1	mouse.CIC_1	542	344	3	3	Monocyte	Ly6c-low-monocyte
CAACCTCCACCAGGTC-1_mouse.CIC_1	mouse.CIC_1	826	396	2	1	T-cell	T-cell
CAACCTCCACGGTAGA-1_mouse.CIC_1	mouse.CIC_1	447	297	1	2	B-cell	B-cell
CAACCTCGTTCAGGCC-1_mouse.CIC_1	mouse.CIC_1	168	121	1	2	B-cell	B-cell
CAACCTCTCAGTTTGG-1_mouse.CIC_1	mouse.CIC_1	202	139	1	2	B-cell	B-cell
CAACCTCTCATCACCC-1_mouse.CIC_1	mouse.CIC_1	508	321	1	2	B-cell	B-cell
CAACCTCTCTGGGCCA-1_mouse.CIC_1	mouse.CIC_1	2526	573	1	2	B-cell	B-cell
CAACTAGAGACAAAGG-1_mouse.CIC_1	mouse.CIC_1	1654	791	3	4	Monocyte	Ly6c-high-monocyte
CAACTAGAGGTGGGTT-1_mouse.CIC_1	mouse.CIC_1	505	304	1	2	B-cell	B-cell
CAACTAGCAAGCCGCT-1_mouse.CIC_1	mouse.CIC_1	449	287	1	2	B-cell	B-cell
CAACTAGCACAGACTT-1_mouse.CIC_1	mouse.CIC_1	1190	172	4	5	Neutrophil	Neutrophil
CAACTAGCAGCGTAAG-1_mouse.CIC_1	mouse.CIC_1	1448	682	1	2	B-cell	B-cell
CAACTAGGTCATCGGC-1_mouse.CIC_1	mouse.CIC_1	452	264	1	2	B-cell	B-cell
CAACTAGGTGCAGACA-1_mouse.CIC_1	mouse.CIC_1	632	353	1	2	B-cell	B-cell
CAACTAGGTTCAACCA-1_mouse.CIC_1	mouse.CIC_1	796	365	2	1	T-cell	T-cell
CAACTAGTCGCAAACT-1_mouse.CIC_1	mouse.CIC_1	565	348	1	2	B-cell	B-cell
CAACTAGTCGTTTATC-1_mouse.CIC_1	mouse.CIC_1	1350	360	1	2	B-cell	B-cell
CAACTAGTCTACTATC-1_mouse.CIC_1	mouse.CIC_1	1366	649	3	4	Monocyte	Ly6c-high-monocyte
CAAGAAAAGAAGGACA-1_mouse.CIC_1	mouse.CIC_1	847	360	2	1	T-cell	T-cell
CAAGAAACACATGTGT-1_mouse.CIC_1	mouse.CIC_1	785	310	2	1	T-cell	T-cell
CAAGAAACACTCAGGC-1_mouse.CIC_1	mouse.CIC_1	545	296	1	2	B-cell	B-cell
CAAGAAACAGCGTAAG-1_mouse.CIC_1	mouse.CIC_1	773	392	2	1	T-cell	T-cell
CAAGAAACATTAGCCA-1_mouse.CIC_1	mouse.CIC_1	523	278	1	2	B-cell	B-cell
CAAGAAAGTATTACCG-1_mouse.CIC_1	mouse.CIC_1	634	373	1	2	B-cell	B-cell
CAAGAAAGTATTCTCT-1_mouse.CIC_1	mouse.CIC_1	591	327	2	1	T-cell	T-cell
CAAGAAAGTCAGCTAT-1_mouse.CIC_1	mouse.CIC_1	213	131	4	5	Neutrophil	Neutrophil
CAAGAAATCCAGATCA-1_mouse.CIC_1	mouse.CIC_1	706	346	2	1	T-cell	T-cell
CAAGATCAGCACACAG-1_mouse.CIC_1	mouse.CIC_1	660	433	1	2	B-cell	B-cell
CAAGATCAGCGGATCA-1_mouse.CIC_1	mouse.CIC_1	446	253	1	2	B-cell	B-cell
CAAGATCAGTCTCAAC-1_mouse.CIC_1	mouse.CIC_1	820	502	3	3	Monocyte	Ly6c-low-monocyte
CAAGATCCATTTGCCC-1_mouse.CIC_1	mouse.CIC_1	2688	710	1	2	B-cell	B-cell
CAAGATCGTCATCCCT-1_mouse.CIC_1	mouse.CIC_1	199	112	2	1	T-cell	T-cell
CAAGATCGTCTCCACT-1_mouse.CIC_1	mouse.CIC_1	492	295	1	2	B-cell	B-cell
CAAGATCTCACCTTAT-1_mouse.CIC_1	mouse.CIC_1	476	318	1	2	B-cell	B-cell
CAAGATCTCCCATTTA-1_mouse.CIC_1	mouse.CIC_1	387	256	1	2	B-cell	B-cell
CAAGATCTCGCATGGC-1_mouse.CIC_1	mouse.CIC_1	1608	776	3	4	Monocyte	Ly6c-high-monocyte
CAAGATCTCTACCAGA-1_mouse.CIC_1	mouse.CIC_1	559	189	4	5	Neutrophil	Neutrophil
CAAGATCTCTCGCTTG-1_mouse.CIC_1	mouse.CIC_1	476	278	1	2	B-cell	B-cell
CAAGGCCAGCTAGTTC-1_mouse.CIC_1	mouse.CIC_1	214	165	1	2	B-cell	B-cell
CAAGGCCCAGCTGCAC-1_mouse.CIC_1	mouse.CIC_1	1252	296	1	2	B-cell	B-cell
CAAGGCCCATGTAGTC-1_mouse.CIC_1	mouse.CIC_1	550	351	1	2	B-cell	B-cell
CAAGGCCCATTCCTGC-1_mouse.CIC_1	mouse.CIC_1	526	364	1	2	B-cell	B-cell
CAAGGCCGTCAAAGAT-1_mouse.CIC_1	mouse.CIC_1	217	158	1	2	B-cell	B-cell
CAAGGCCTCAACGAAA-1_mouse.CIC_1	mouse.CIC_1	442	282	1	2	B-cell	B-cell
CAAGGCCTCCAAAGTC-1_mouse.CIC_1	mouse.CIC_1	666	398	1	2	B-cell	B-cell
CAAGGCCTCCGCGGTA-1_mouse.CIC_1	mouse.CIC_1	544	305	1	2	B-cell	B-cell
CAAGGCCTCTCTGTCG-1_mouse.CIC_1	mouse.CIC_1	466	282	1	2	B-cell	B-cell
CAAGTTGAGGATGTAT-1_mouse.CIC_1	mouse.CIC_1	2818	638	2	1	T-cell	T-cell
CAAGTTGAGGCATGGT-1_mouse.CIC_1	mouse.CIC_1	552	331	1	2	B-cell	B-cell
CAAGTTGAGGCTAGAC-1_mouse.CIC_1	mouse.CIC_1	242	199	1	2	B-cell	B-cell
CAAGTTGCACGAAATA-1_mouse.CIC_1	mouse.CIC_1	172	112	1	2	B-cell	B-cell
CAAGTTGCATATGGTC-1_mouse.CIC_1	mouse.CIC_1	161	114	4	5	Neutrophil	Neutrophil
CAAGTTGGTAAAGGAG-1_mouse.CIC_1	mouse.CIC_1	377	216	1	2	B-cell	B-cell
CAAGTTGGTCCGAGTC-1_mouse.CIC_1	mouse.CIC_1	482	284	2	1	T-cell	T-cell
CAAGTTGGTGCCTGCA-1_mouse.CIC_1	mouse.CIC_1	192	139	4	5	Neutrophil	Neutrophil
CAAGTTGGTTTAAGCC-1_mouse.CIC_1	mouse.CIC_1	432	170	4	5	Neutrophil	Neutrophil
CAAGTTGTCAGCACAT-1_mouse.CIC_1	mouse.CIC_1	377	207	4	5	Neutrophil	Neutrophil
CACAAACAGAATAGGG-1_mouse.CIC_1	mouse.CIC_1	316	241	1	2	B-cell	B-cell
CACAAACAGCACAGGT-1_mouse.CIC_1	mouse.CIC_1	244	149	4	5	Neutrophil	Neutrophil
CACAAACCAATAACGA-1_mouse.CIC_1	mouse.CIC_1	500	306	1	2	B-cell	B-cell
CACAAACCACTTGGAT-1_mouse.CIC_1	mouse.CIC_1	561	340	1	2	B-cell	B-cell
CACAAACCATTAGCCA-1_mouse.CIC_1	mouse.CIC_1	308	201	1	2	B-cell	B-cell
CACAAACGTAGCACGA-1_mouse.CIC_1	mouse.CIC_1	461	283	1	2	B-cell	B-cell
CACAAACGTCGCTTTC-1_mouse.CIC_1	mouse.CIC_1	305	207	1	2	B-cell	B-cell
CACAAACTCGATGAGG-1_mouse.CIC_1	mouse.CIC_1	1532	299	1	2	B-cell	B-cell
CACAAACTCGCTTGTC-1_mouse.CIC_1	mouse.CIC_1	521	309	1	2	B-cell	B-cell
CACACAAAGGGATGGG-1_mouse.CIC_1	mouse.CIC_1	2298	206	4	5	Neutrophil	Neutrophil
CACACAAAGGGTTCCC-1_mouse.CIC_1	mouse.CIC_1	287	187	1	2	B-cell	B-cell
CACACAACAATGTTGC-1_mouse.CIC_1	mouse.CIC_1	618	365	2	1	T-cell	T-cell
CACACAAGTAGAGCTG-1_mouse.CIC_1	mouse.CIC_1	257	129	4	5	Neutrophil	Neutrophil
CACACAAGTATTCGTG-1_mouse.CIC_1	mouse.CIC_1	2060	474	2	1	T-cell	T-cell
CACACAAGTCCAAGTT-1_mouse.CIC_1	mouse.CIC_1	455	285	1	2	B-cell	B-cell
CACACAAGTCGGCATC-1_mouse.CIC_1	mouse.CIC_1	244	184	2	1	T-cell	T-cell
CACACAATCGGGAGTA-1_mouse.CIC_1	mouse.CIC_1	382	249	1	2	B-cell	B-cell
CACACAATCTAACTTC-1_mouse.CIC_1	mouse.CIC_1	477	296	1	2	B-cell	B-cell
CACACAATCTCGTATT-1_mouse.CIC_1	mouse.CIC_1	628	349	2	1	T-cell	T-cell
CACACCTAGCGTCAAG-1_mouse.CIC_1	mouse.CIC_1	1373	242	1	2	B-cell	B-cell
CACACCTAGTTCGCAT-1_mouse.CIC_1	mouse.CIC_1	201	135	4	5	Neutrophil	Neutrophil
CACACCTCAAAGCAAT-1_mouse.CIC_1	mouse.CIC_1	219	165	2	1	T-cell	T-cell
CACACCTCAGCGTCCA-1_mouse.CIC_1	mouse.CIC_1	723	341	2	1	T-cell	T-cell
CACACCTCAGTCAGCC-1_mouse.CIC_1	mouse.CIC_1	467	313	1	2	B-cell	B-cell
CACACCTGTCTGATTG-1_mouse.CIC_1	mouse.CIC_1	1780	318	2	1	T-cell	T-cell
CACACCTTCAGCGACC-1_mouse.CIC_1	mouse.CIC_1	418	221	2	1	T-cell	T-cell
CACACCTTCATAACCG-1_mouse.CIC_1	mouse.CIC_1	479	301	1	2	B-cell	B-cell
CACACCTTCCCATTTA-1_mouse.CIC_1	mouse.CIC_1	625	330	2	1	T-cell	T-cell
CACACCTTCGGTGTTA-1_mouse.CIC_1	mouse.CIC_1	1583	282	1	2	B-cell	B-cell
CACACTCAGATAGTCA-1_mouse.CIC_1	mouse.CIC_1	571	350	1	2	B-cell	B-cell
CACACTCAGCGCTTAT-1_mouse.CIC_1	mouse.CIC_1	1868	317	4	7	Neutrophil	Unassigned
CACACTCCAACTGGCC-1_mouse.CIC_1	mouse.CIC_1	753	418	2	1	T-cell	T-cell
CACACTCCAGGCTCAC-1_mouse.CIC_1	mouse.CIC_1	497	305	1	2	B-cell	B-cell
CACACTCCATTCTTAC-1_mouse.CIC_1	mouse.CIC_1	526	342	1	2	B-cell	B-cell
CACACTCGTACCGTAT-1_mouse.CIC_1	mouse.CIC_1	2553	375	1	2	B-cell	B-cell
CACACTCGTTAAGAAC-1_mouse.CIC_1	mouse.CIC_1	737	368	1	2	B-cell	B-cell
CACACTCGTTCAGTAC-1_mouse.CIC_1	mouse.CIC_1	478	284	1	2	B-cell	B-cell
CACACTCTCCCTCTTT-1_mouse.CIC_1	mouse.CIC_1	233	124	4	5	Neutrophil	Neutrophil
CACAGGCAGCAGACTG-1_mouse.CIC_1	mouse.CIC_1	509	355	5	6	NK-cell	NK-cell
CACAGGCCACATAACC-1_mouse.CIC_1	mouse.CIC_1	621	352	1	2	B-cell	B-cell
CACAGGCCAGACAGGT-1_mouse.CIC_1	mouse.CIC_1	532	261	2	1	T-cell	T-cell
CACAGGCCATCCAACA-1_mouse.CIC_1	mouse.CIC_1	413	231	1	2	B-cell	B-cell
CACAGGCTCTCGTATT-1_mouse.CIC_1	mouse.CIC_1	659	309	1	2	B-cell	B-cell
CACAGTAAGCGCCTCA-1_mouse.CIC_1	mouse.CIC_1	593	385	1	2	B-cell	B-cell
CACAGTAAGCTGCCCA-1_mouse.CIC_1	mouse.CIC_1	2270	555	5	6	NK-cell	NK-cell
CACAGTAAGGAATCGC-1_mouse.CIC_1	mouse.CIC_1	519	301	1	2	B-cell	B-cell
CACAGTAAGTTCGATC-1_mouse.CIC_1	mouse.CIC_1	932	401	2	1	T-cell	T-cell
CACAGTACATGCCTTC-1_mouse.CIC_1	mouse.CIC_1	635	351	1	2	B-cell	B-cell
CACAGTAGTCATGCAT-1_mouse.CIC_1	mouse.CIC_1	1027	451	2	1	T-cell	T-cell
CACAGTAGTCCAAGTT-1_mouse.CIC_1	mouse.CIC_1	141	116	2	1	T-cell	T-cell
CACAGTAGTGACGGTA-1_mouse.CIC_1	mouse.CIC_1	1886	895	3	4	Monocyte	Ly6c-high-monocyte
CACAGTATCAGATAAG-1_mouse.CIC_1	mouse.CIC_1	569	386	1	2	B-cell	B-cell
CACAGTATCAGTGCAT-1_mouse.CIC_1	mouse.CIC_1	907	489	2	8	T-cell	Multiplet
CACATAGAGCTAGGCA-1_mouse.CIC_1	mouse.CIC_1	422	250	1	2	B-cell	B-cell
CACATAGAGCTCAACT-1_mouse.CIC_1	mouse.CIC_1	475	286	1	2	B-cell	B-cell
CACATAGAGGCGACAT-1_mouse.CIC_1	mouse.CIC_1	765	355	1	2	B-cell	B-cell
CACATAGCAAGCCGCT-1_mouse.CIC_1	mouse.CIC_1	226	177	2	1	T-cell	T-cell
CACATAGCACCCATTC-1_mouse.CIC_1	mouse.CIC_1	569	351	1	2	B-cell	B-cell
CACATAGCATCAGTCA-1_mouse.CIC_1	mouse.CIC_1	453	153	1	2	B-cell	B-cell
CACATAGGTAGGCTGA-1_mouse.CIC_1	mouse.CIC_1	529	290	1	2	B-cell	B-cell
CACATAGGTATTAGCC-1_mouse.CIC_1	mouse.CIC_1	242	147	1	2	B-cell	B-cell
CACATAGTCAAGATCC-1_mouse.CIC_1	mouse.CIC_1	328	194	1	2	B-cell	B-cell
CACATAGTCCCGACTT-1_mouse.CIC_1	mouse.CIC_1	166	134	2	1	T-cell	T-cell
CACATAGTCCTTCAAT-1_mouse.CIC_1	mouse.CIC_1	764	408	1	2	B-cell	B-cell
CACATAGTCGGTCTAA-1_mouse.CIC_1	mouse.CIC_1	457	278	1	2	B-cell	B-cell
CACATAGTCTCAACTT-1_mouse.CIC_1	mouse.CIC_1	310	156	4	5	Neutrophil	Neutrophil
CACATAGTCTCCTATA-1_mouse.CIC_1	mouse.CIC_1	469	294	1	2	B-cell	B-cell
CACATAGTCTCGCATC-1_mouse.CIC_1	mouse.CIC_1	1769	833	3	4	Monocyte	Ly6c-high-monocyte
CACATAGTCTTGCAAG-1_mouse.CIC_1	mouse.CIC_1	270	185	1	2	B-cell	B-cell
CACATTTAGATGCCAG-1_mouse.CIC_1	mouse.CIC_1	162	117	1	2	B-cell	B-cell
CACATTTAGCAATATG-1_mouse.CIC_1	mouse.CIC_1	624	367	2	1	T-cell	T-cell
CACATTTAGCCACGCT-1_mouse.CIC_1	mouse.CIC_1	187	118	4	5	Neutrophil	Neutrophil
CACATTTAGTTCCACA-1_mouse.CIC_1	mouse.CIC_1	1132	324	1	2	B-cell	B-cell
CACATTTCAATAAGCA-1_mouse.CIC_1	mouse.CIC_1	1196	543	3	4	Monocyte	Ly6c-high-monocyte
CACATTTCATCCCACT-1_mouse.CIC_1	mouse.CIC_1	155	123	2	1	T-cell	T-cell
CACATTTCATGTCTCC-1_mouse.CIC_1	mouse.CIC_1	606	362	1	2	B-cell	B-cell
CACATTTGTAGCTAAA-1_mouse.CIC_1	mouse.CIC_1	944	465	2	1	T-cell	T-cell
CACATTTTCTCAACTT-1_mouse.CIC_1	mouse.CIC_1	605	315	1	2	B-cell	B-cell
CACCACTAGGACATTA-1_mouse.CIC_1	mouse.CIC_1	721	429	1	2	B-cell	B-cell
CACCACTCAAAGGTGC-1_mouse.CIC_1	mouse.CIC_1	218	167	4	5	Neutrophil	Neutrophil
CACCACTCAAGTAATG-1_mouse.CIC_1	mouse.CIC_1	215	142	4	5	Neutrophil	Neutrophil
CACCACTCACGGCTAC-1_mouse.CIC_1	mouse.CIC_1	797	383	2	1	T-cell	T-cell
CACCACTCAGCGATCC-1_mouse.CIC_1	mouse.CIC_1	580	338	1	2	B-cell	B-cell
CACCACTGTCGTCTTC-1_mouse.CIC_1	mouse.CIC_1	440	285	1	2	B-cell	B-cell
CACCACTGTGGACGAT-1_mouse.CIC_1	mouse.CIC_1	576	349	1	2	B-cell	B-cell
CACCACTTCAAACCAC-1_mouse.CIC_1	mouse.CIC_1	301	207	2	1	T-cell	T-cell
CACCACTTCAGCTTAG-1_mouse.CIC_1	mouse.CIC_1	581	344	1	2	B-cell	B-cell
CACCACTTCTCGCATC-1_mouse.CIC_1	mouse.CIC_1	689	400	5	6	NK-cell	NK-cell
CACCACTTCTCTTGAT-1_mouse.CIC_1	mouse.CIC_1	168	120	1	2	B-cell	B-cell
CACCAGGAGATAGGAG-1_mouse.CIC_1	mouse.CIC_1	571	327	1	2	B-cell	B-cell
CACCAGGCATACGCTA-1_mouse.CIC_1	mouse.CIC_1	798	379	2	1	T-cell	T-cell
CACCAGGGTAAACACA-1_mouse.CIC_1	mouse.CIC_1	2242	490	1	2	B-cell	B-cell
CACCAGGGTACACCGC-1_mouse.CIC_1	mouse.CIC_1	487	297	2	1	T-cell	T-cell
CACCAGGGTCTAGCGC-1_mouse.CIC_1	mouse.CIC_1	689	347	1	2	B-cell	B-cell
CACCAGGGTTGCTCCT-1_mouse.CIC_1	mouse.CIC_1	699	209	1	2	B-cell	B-cell
CACCAGGTCACTTCAT-1_mouse.CIC_1	mouse.CIC_1	429	270	2	1	T-cell	T-cell
CACCAGGTCCCAGGTG-1_mouse.CIC_1	mouse.CIC_1	1925	607	5	6	NK-cell	NK-cell
CACCAGGTCGCCAAAT-1_mouse.CIC_1	mouse.CIC_1	1587	405	2	1	T-cell	T-cell
CACCAGGTCTCCTATA-1_mouse.CIC_1	mouse.CIC_1	621	420	3	3	Monocyte	Ly6c-low-monocyte
CACCTTGAGACCTTTG-1_mouse.CIC_1	mouse.CIC_1	848	374	1	2	B-cell	B-cell
CACCTTGAGGGTATCG-1_mouse.CIC_1	mouse.CIC_1	491	237	2	1	T-cell	T-cell
CACCTTGAGTTAACGA-1_mouse.CIC_1	mouse.CIC_1	803	439	1	2	B-cell	B-cell
CACCTTGCAAGAGTCG-1_mouse.CIC_1	mouse.CIC_1	175	120	1	2	B-cell	B-cell
CACCTTGCACGAAAGC-1_mouse.CIC_1	mouse.CIC_1	257	143	4	5	Neutrophil	Neutrophil
CACCTTGCAGACAGGT-1_mouse.CIC_1	mouse.CIC_1	1370	386	2	1	T-cell	T-cell
CACCTTGGTACGCTGC-1_mouse.CIC_1	mouse.CIC_1	483	319	1	2	B-cell	B-cell
CACCTTGTCACGATGT-1_mouse.CIC_1	mouse.CIC_1	1710	425	2	1	T-cell	T-cell
CACCTTGTCAGGATCT-1_mouse.CIC_1	mouse.CIC_1	531	314	1	2	B-cell	B-cell
CACCTTGTCGTCTGAA-1_mouse.CIC_1	mouse.CIC_1	193	140	2	1	T-cell	T-cell
CACCTTGTCTGGGCCA-1_mouse.CIC_1	mouse.CIC_1	1777	260	2	1	T-cell	T-cell
CACTCCAAGTCTCCTC-1_mouse.CIC_1	mouse.CIC_1	647	306	2	1	T-cell	T-cell
CACTCCACAACTGGCC-1_mouse.CIC_1	mouse.CIC_1	618	328	1	2	B-cell	B-cell
CACTCCACATGTTGAC-1_mouse.CIC_1	mouse.CIC_1	293	191	4	5	Neutrophil	Neutrophil
CACTCCAGTTCGCTAA-1_mouse.CIC_1	mouse.CIC_1	876	125	1	2	B-cell	B-cell
CACTCCAGTTCTGGTA-1_mouse.CIC_1	mouse.CIC_1	449	265	1	2	B-cell	B-cell
CACTCCAGTTTGCATG-1_mouse.CIC_1	mouse.CIC_1	1346	660	3	4	Monocyte	Ly6c-high-monocyte
CACTCCATCGTGTAGT-1_mouse.CIC_1	mouse.CIC_1	251	171	1	2	B-cell	B-cell
CAGAATCAGAAACGCC-1_mouse.CIC_1	mouse.CIC_1	265	192	1	2	B-cell	B-cell
CAGAATCAGACTAGAT-1_mouse.CIC_1	mouse.CIC_1	828	405	2	1	T-cell	T-cell
CAGAATCAGCCGATTT-1_mouse.CIC_1	mouse.CIC_1	390	252	1	2	B-cell	B-cell
CAGAATCAGGCATGTG-1_mouse.CIC_1	mouse.CIC_1	617	323	1	2	B-cell	B-cell
CAGAATCCAAACTGCT-1_mouse.CIC_1	mouse.CIC_1	437	236	4	5	Neutrophil	Neutrophil
CAGAATCCAAGCGTAG-1_mouse.CIC_1	mouse.CIC_1	539	296	2	1	T-cell	T-cell
CAGAATCGTAAGGGAA-1_mouse.CIC_1	mouse.CIC_1	1628	172	4	5	Neutrophil	Neutrophil
CAGAATCGTCTAGCCG-1_mouse.CIC_1	mouse.CIC_1	955	461	1	2	B-cell	B-cell
CAGAATCTCGGAAACG-1_mouse.CIC_1	mouse.CIC_1	691	454	3	3	Monocyte	Ly6c-low-monocyte
CAGAGAGAGCCCAGCT-1_mouse.CIC_1	mouse.CIC_1	1769	358	1	2	B-cell	B-cell
CAGAGAGCACCATCCT-1_mouse.CIC_1	mouse.CIC_1	649	325	2	1	T-cell	T-cell
CAGAGAGGTGTGAAAT-1_mouse.CIC_1	mouse.CIC_1	473	283	1	2	B-cell	B-cell
CAGAGAGGTTGAACTC-1_mouse.CIC_1	mouse.CIC_1	1334	326	1	2	B-cell	B-cell
CAGATCAAGAGCAATT-1_mouse.CIC_1	mouse.CIC_1	513	331	1	2	B-cell	B-cell
CAGATCAGTAGATTAG-1_mouse.CIC_1	mouse.CIC_1	502	279	1	2	B-cell	B-cell
CAGATCAGTTCCAACA-1_mouse.CIC_1	mouse.CIC_1	210	122	4	5	Neutrophil	Neutrophil
CAGATCATCCAAATGC-1_mouse.CIC_1	mouse.CIC_1	202	131	2	1	T-cell	T-cell
CAGATCATCCACGAAT-1_mouse.CIC_1	mouse.CIC_1	166	113	4	5	Neutrophil	Neutrophil
CAGATCATCCTCAACC-1_mouse.CIC_1	mouse.CIC_1	460	279	1	2	B-cell	B-cell
CAGATCATCTCATTCA-1_mouse.CIC_1	mouse.CIC_1	738	339	1	2	B-cell	B-cell
CAGATCATCTGGCGAC-1_mouse.CIC_1	mouse.CIC_1	836	117	1	2	B-cell	B-cell
CAGCAGCAGCACCGTC-1_mouse.CIC_1	mouse.CIC_1	484	282	1	2	B-cell	B-cell
CAGCAGCAGCGCTCCA-1_mouse.CIC_1	mouse.CIC_1	913	418	2	1	T-cell	T-cell
CAGCAGCAGTATCTCG-1_mouse.CIC_1	mouse.CIC_1	432	257	1	2	B-cell	B-cell
CAGCAGCCACATCCGG-1_mouse.CIC_1	mouse.CIC_1	509	354	1	2	B-cell	B-cell
CAGCAGCCACATGGGA-1_mouse.CIC_1	mouse.CIC_1	739	373	1	2	B-cell	B-cell
CAGCAGCCATACGCTA-1_mouse.CIC_1	mouse.CIC_1	2228	423	2	1	T-cell	T-cell
CAGCAGCGTCAGAAGC-1_mouse.CIC_1	mouse.CIC_1	604	309	2	1	T-cell	T-cell
CAGCAGCGTCTTGATG-1_mouse.CIC_1	mouse.CIC_1	1227	679	3	4	Monocyte	Ly6c-high-monocyte
CAGCAGCTCCGAGCCA-1_mouse.CIC_1	mouse.CIC_1	735	456	5	6	NK-cell	NK-cell
CAGCATAAGACGCACA-1_mouse.CIC_1	mouse.CIC_1	702	345	2	1	T-cell	T-cell
CAGCATACAGCTCGCA-1_mouse.CIC_1	mouse.CIC_1	926	340	1	2	B-cell	B-cell
CAGCATACATGGGACA-1_mouse.CIC_1	mouse.CIC_1	1070	504	1	2	B-cell	B-cell
CAGCATAGTGACGGTA-1_mouse.CIC_1	mouse.CIC_1	1996	316	1	2	B-cell	B-cell
CAGCATAGTGGGTCAA-1_mouse.CIC_1	mouse.CIC_1	492	299	1	2	B-cell	B-cell
CAGCATAGTTGGTAAA-1_mouse.CIC_1	mouse.CIC_1	844	334	1	2	B-cell	B-cell
CAGCATATCAGAGGTG-1_mouse.CIC_1	mouse.CIC_1	500	291	1	2	B-cell	B-cell
CAGCATATCATGTGGT-1_mouse.CIC_1	mouse.CIC_1	477	280	1	2	B-cell	B-cell
CAGCATATCCACTGGG-1_mouse.CIC_1	mouse.CIC_1	1685	792	3	4	Monocyte	Ly6c-high-monocyte
CAGCATATCCGAATGT-1_mouse.CIC_1	mouse.CIC_1	527	321	2	1	T-cell	T-cell
CAGCCGAAGAGACTAT-1_mouse.CIC_1	mouse.CIC_1	566	374	1	2	B-cell	B-cell
CAGCCGACAAACTGCT-1_mouse.CIC_1	mouse.CIC_1	728	404	3	3	Monocyte	Ly6c-low-monocyte
CAGCCGACATCGATTG-1_mouse.CIC_1	mouse.CIC_1	2592	367	2	1	T-cell	T-cell
CAGCCGAGTAGCTAAA-1_mouse.CIC_1	mouse.CIC_1	270	174	4	5	Neutrophil	Neutrophil
CAGCCGATCATCGCTC-1_mouse.CIC_1	mouse.CIC_1	1429	156	1	2	B-cell	B-cell
CAGCCGATCCTTTACA-1_mouse.CIC_1	mouse.CIC_1	1281	207	2	1	T-cell	T-cell
CAGCCGATCTGGCGTG-1_mouse.CIC_1	mouse.CIC_1	517	303	1	2	B-cell	B-cell
CAGCGACAGTCCGTAT-1_mouse.CIC_1	mouse.CIC_1	533	313	2	1	T-cell	T-cell
CAGCGACCAAGCGAGT-1_mouse.CIC_1	mouse.CIC_1	288	197	1	2	B-cell	B-cell
CAGCGACCACTGCCAG-1_mouse.CIC_1	mouse.CIC_1	500	313	1	2	B-cell	B-cell
CAGCGACCAGGGAGAG-1_mouse.CIC_1	mouse.CIC_1	665	429	5	6	NK-cell	NK-cell
CAGCGACGTGCTCTTC-1_mouse.CIC_1	mouse.CIC_1	1477	258	4	5	Neutrophil	Neutrophil
CAGCGACGTGGACGAT-1_mouse.CIC_1	mouse.CIC_1	1009	410	2	1	T-cell	T-cell
CAGCGACGTGTTGAGG-1_mouse.CIC_1	mouse.CIC_1	521	309	1	2	B-cell	B-cell
CAGCGACGTTGGACCC-1_mouse.CIC_1	mouse.CIC_1	567	356	1	2	B-cell	B-cell
CAGCGACTCCGTAGTA-1_mouse.CIC_1	mouse.CIC_1	217	148	2	1	T-cell	T-cell
CAGCGACTCCTATGTT-1_mouse.CIC_1	mouse.CIC_1	1032	430	2	1	T-cell	T-cell
CAGCGACTCTCCAACC-1_mouse.CIC_1	mouse.CIC_1	822	371	2	1	T-cell	T-cell
CAGCTAAAGGATCGCA-1_mouse.CIC_1	mouse.CIC_1	470	294	1	2	B-cell	B-cell
CAGCTAACAGCGATCC-1_mouse.CIC_1	mouse.CIC_1	423	150	4	5	Neutrophil	Neutrophil
CAGCTAAGTCAAGCGA-1_mouse.CIC_1	mouse.CIC_1	593	379	1	2	B-cell	B-cell
CAGCTAATCACAGGCC-1_mouse.CIC_1	mouse.CIC_1	529	300	1	2	B-cell	B-cell
CAGCTAATCACCGTAA-1_mouse.CIC_1	mouse.CIC_1	847	480	1	2	B-cell	B-cell
CAGCTAATCCAAGCCG-1_mouse.CIC_1	mouse.CIC_1	922	450	1	2	B-cell	B-cell
CAGCTAATCCTCATTA-1_mouse.CIC_1	mouse.CIC_1	3215	520	3	3	Monocyte	Ly6c-low-monocyte
CAGCTAATCTTCATGT-1_mouse.CIC_1	mouse.CIC_1	863	534	5	6	NK-cell	NK-cell
CAGCTGGAGCATGGCA-1_mouse.CIC_1	mouse.CIC_1	1041	537	3	3	Monocyte	Ly6c-low-monocyte
CAGCTGGAGTAGTGCG-1_mouse.CIC_1	mouse.CIC_1	337	226	1	2	B-cell	B-cell
CAGCTGGCAGTATAAG-1_mouse.CIC_1	mouse.CIC_1	1035	403	2	1	T-cell	T-cell
CAGCTGGCATCACAAC-1_mouse.CIC_1	mouse.CIC_1	1609	334	1	2	B-cell	B-cell
CAGCTGGCATGGTTGT-1_mouse.CIC_1	mouse.CIC_1	318	207	1	2	B-cell	B-cell
CAGCTGGGTCAGGACA-1_mouse.CIC_1	mouse.CIC_1	197	122	4	5	Neutrophil	Neutrophil
CAGCTGGGTCGAAAGC-1_mouse.CIC_1	mouse.CIC_1	731	336	2	1	T-cell	T-cell
CAGCTGGTCTTACCGC-1_mouse.CIC_1	mouse.CIC_1	502	283	1	2	B-cell	B-cell
CAGGTGCAGGACTGGT-1_mouse.CIC_1	mouse.CIC_1	2247	341	1	2	B-cell	B-cell
CAGGTGCAGGCATTGG-1_mouse.CIC_1	mouse.CIC_1	511	305	1	2	B-cell	B-cell
CAGGTGCCAAAGTCAA-1_mouse.CIC_1	mouse.CIC_1	1503	368	2	1	T-cell	T-cell
CAGGTGCCATTAACCG-1_mouse.CIC_1	mouse.CIC_1	945	401	2	1	T-cell	T-cell
CAGGTGCGTATGAATG-1_mouse.CIC_1	mouse.CIC_1	549	316	1	2	B-cell	B-cell
CAGGTGCGTTCTGGTA-1_mouse.CIC_1	mouse.CIC_1	579	399	3	3	Monocyte	Ly6c-low-monocyte
CAGTAACAGGATGGTC-1_mouse.CIC_1	mouse.CIC_1	582	358	1	2	B-cell	B-cell
CAGTAACCAAGGTTTC-1_mouse.CIC_1	mouse.CIC_1	1078	398	3	3	Monocyte	Ly6c-low-monocyte
CAGTAACCACCACCAG-1_mouse.CIC_1	mouse.CIC_1	353	221	2	1	T-cell	T-cell
CAGTAACCACGTCAGC-1_mouse.CIC_1	mouse.CIC_1	515	304	1	2	B-cell	B-cell
CAGTAACCAGGGAGAG-1_mouse.CIC_1	mouse.CIC_1	711	314	2	1	T-cell	T-cell
CAGTAACGTAGCAAAT-1_mouse.CIC_1	mouse.CIC_1	439	274	1	2	B-cell	B-cell
CAGTCCTAGATGTTAG-1_mouse.CIC_1	mouse.CIC_1	244	169	1	2	B-cell	B-cell
CAGTCCTAGCGCTTAT-1_mouse.CIC_1	mouse.CIC_1	761	114	4	5	Neutrophil	Neutrophil
CAGTCCTAGCTCCTTC-1_mouse.CIC_1	mouse.CIC_1	1638	141	1	2	B-cell	B-cell
CAGTCCTAGGATTCGG-1_mouse.CIC_1	mouse.CIC_1	899	404	1	2	B-cell	B-cell
CAGTCCTAGGCCCTTG-1_mouse.CIC_1	mouse.CIC_1	570	375	3	3	Monocyte	Ly6c-low-monocyte
CAGTCCTAGTGTCTCA-1_mouse.CIC_1	mouse.CIC_1	257	166	1	2	B-cell	B-cell
CAGTCCTAGTTCGCAT-1_mouse.CIC_1	mouse.CIC_1	717	399	1	2	B-cell	B-cell
CAGTCCTCAAGAGGCT-1_mouse.CIC_1	mouse.CIC_1	331	197	2	1	T-cell	T-cell
CAGTCCTGTCGAATCT-1_mouse.CIC_1	mouse.CIC_1	243	165	1	2	B-cell	B-cell
CAGTCCTTCAAGAAGT-1_mouse.CIC_1	mouse.CIC_1	1585	379	2	1	T-cell	T-cell
CAGTCCTTCCTGCTTG-1_mouse.CIC_1	mouse.CIC_1	1936	346	1	2	B-cell	B-cell
CAGTCCTTCGGCCGAT-1_mouse.CIC_1	mouse.CIC_1	437	291	1	2	B-cell	B-cell
CAGTCCTTCGTGACAT-1_mouse.CIC_1	mouse.CIC_1	437	274	1	2	B-cell	B-cell
CAGTCCTTCGTGTAGT-1_mouse.CIC_1	mouse.CIC_1	779	225	1	2	B-cell	B-cell
CATATGGAGATCACGG-1_mouse.CIC_1	mouse.CIC_1	1351	319	5	6	NK-cell	NK-cell
CATATGGAGGACAGAA-1_mouse.CIC_1	mouse.CIC_1	451	270	1	2	B-cell	B-cell
CATATGGAGGCGCTCT-1_mouse.CIC_1	mouse.CIC_1	484	272	1	2	B-cell	B-cell
CATATGGCACTATCTT-1_mouse.CIC_1	mouse.CIC_1	570	339	1	2	B-cell	B-cell
CATATGGCAGTATCTG-1_mouse.CIC_1	mouse.CIC_1	459	255	1	2	B-cell	B-cell
CATATGGTCATCATTC-1_mouse.CIC_1	mouse.CIC_1	211	161	1	2	B-cell	B-cell
CATATGGTCCCGACTT-1_mouse.CIC_1	mouse.CIC_1	1323	464	1	2	B-cell	B-cell
CATATGGTCTCGTTTA-1_mouse.CIC_1	mouse.CIC_1	595	373	2	1	T-cell	T-cell
CATATTCAGACTACAA-1_mouse.CIC_1	mouse.CIC_1	664	345	1	2	B-cell	B-cell
CATATTCAGGATCGCA-1_mouse.CIC_1	mouse.CIC_1	467	283	1	2	B-cell	B-cell
CATATTCAGTGCGTGA-1_mouse.CIC_1	mouse.CIC_1	647	146	1	2	B-cell	B-cell
CATATTCCAAGAGGCT-1_mouse.CIC_1	mouse.CIC_1	375	267	1	2	B-cell	B-cell
CATATTCGTAACGCGA-1_mouse.CIC_1	mouse.CIC_1	379	280	5	6	NK-cell	NK-cell
CATATTCGTTATTCTC-1_mouse.CIC_1	mouse.CIC_1	2028	639	3	4	Monocyte	Ly6c-high-monocyte
CATATTCGTTTGGCGC-1_mouse.CIC_1	mouse.CIC_1	456	290	1	2	B-cell	B-cell
CATATTCTCACCAGGC-1_mouse.CIC_1	mouse.CIC_1	646	370	1	2	B-cell	B-cell
CATATTCTCGTGGACC-1_mouse.CIC_1	mouse.CIC_1	427	272	1	2	B-cell	B-cell
CATCAAGAGGTGTGGT-1_mouse.CIC_1	mouse.CIC_1	1226	333	3	4	Monocyte	Ly6c-high-monocyte
CATCAAGCACAAGACG-1_mouse.CIC_1	mouse.CIC_1	522	319	1	2	B-cell	B-cell
CATCAAGCACGGACAA-1_mouse.CIC_1	mouse.CIC_1	187	133	1	2	B-cell	B-cell
CATCAAGGTCACACGC-1_mouse.CIC_1	mouse.CIC_1	882	142	2	1	T-cell	T-cell
CATCAAGGTCTCTCTG-1_mouse.CIC_1	mouse.CIC_1	364	237	1	2	B-cell	B-cell
CATCAAGGTTCATGGT-1_mouse.CIC_1	mouse.CIC_1	233	159	1	2	B-cell	B-cell
CATCAAGTCCTAGAAC-1_mouse.CIC_1	mouse.CIC_1	1663	793	3	4	Monocyte	Ly6c-high-monocyte
CATCAAGTCCTGCTTG-1_mouse.CIC_1	mouse.CIC_1	3147	814	3	4	Monocyte	Ly6c-high-monocyte
CATCAGAAGAAAGTGG-1_mouse.CIC_1	mouse.CIC_1	519	300	2	1	T-cell	T-cell
CATCAGAAGCCACGTC-1_mouse.CIC_1	mouse.CIC_1	379	257	1	2	B-cell	B-cell
CATCAGACAGCTATTG-1_mouse.CIC_1	mouse.CIC_1	485	281	1	2	B-cell	B-cell
CATCAGAGTACGAAAT-1_mouse.CIC_1	mouse.CIC_1	607	355	1	2	B-cell	B-cell
CATCAGATCAGGTAAA-1_mouse.CIC_1	mouse.CIC_1	290	197	1	2	B-cell	B-cell
CATCCACAGATAGCAT-1_mouse.CIC_1	mouse.CIC_1	637	320	2	1	T-cell	T-cell
CATCCACAGGCTAGGT-1_mouse.CIC_1	mouse.CIC_1	1314	279	1	2	B-cell	B-cell
CATCCACAGTCTCCTC-1_mouse.CIC_1	mouse.CIC_1	1114	317	1	2	B-cell	B-cell
CATCCACCAACACCTA-1_mouse.CIC_1	mouse.CIC_1	262	182	1	2	B-cell	B-cell
CATCCACCAATGGTCT-1_mouse.CIC_1	mouse.CIC_1	1770	411	1	2	B-cell	B-cell
CATCCACCAATGTAAG-1_mouse.CIC_1	mouse.CIC_1	1623	296	1	2	B-cell	B-cell
CATCCACCACATCCAA-1_mouse.CIC_1	mouse.CIC_1	552	351	1	2	B-cell	B-cell
CATCCACCAGTAAGAT-1_mouse.CIC_1	mouse.CIC_1	778	431	1	2	B-cell	B-cell
CATCCACCATTCTCAT-1_mouse.CIC_1	mouse.CIC_1	795	360	2	1	T-cell	T-cell
CATCCACGTCTCCACT-1_mouse.CIC_1	mouse.CIC_1	1636	374	2	1	T-cell	T-cell
CATCCACGTTCCACAA-1_mouse.CIC_1	mouse.CIC_1	706	430	1	2	B-cell	B-cell
CATCCACTCCATTCTA-1_mouse.CIC_1	mouse.CIC_1	1178	306	1	2	B-cell	B-cell
CATCGAAAGACTCGGA-1_mouse.CIC_1	mouse.CIC_1	256	153	1	2	B-cell	B-cell
CATCGAAAGAGGTAGA-1_mouse.CIC_1	mouse.CIC_1	1257	126	1	2	B-cell	B-cell
CATCGAAAGGCCATAG-1_mouse.CIC_1	mouse.CIC_1	197	131	1	2	B-cell	B-cell
CATCGAAAGGCGACAT-1_mouse.CIC_1	mouse.CIC_1	740	447	2	1	T-cell	T-cell
CATCGAAAGTGAACAT-1_mouse.CIC_1	mouse.CIC_1	453	303	1	2	B-cell	B-cell
CATCGAACAATCTACG-1_mouse.CIC_1	mouse.CIC_1	927	463	1	2	B-cell	B-cell
CATCGAACAGACAGGT-1_mouse.CIC_1	mouse.CIC_1	428	245	2	1	T-cell	T-cell
CATCGAAGTCCAGTGC-1_mouse.CIC_1	mouse.CIC_1	520	312	1	2	B-cell	B-cell
CATCGAAGTCCATGAT-1_mouse.CIC_1	mouse.CIC_1	635	300	1	2	B-cell	B-cell
CATCGAAGTCTCCCTA-1_mouse.CIC_1	mouse.CIC_1	480	293	1	2	B-cell	B-cell
CATCGAATCCCACTTG-1_mouse.CIC_1	mouse.CIC_1	282	181	1	2	B-cell	B-cell
CATCGAATCGTGTAGT-1_mouse.CIC_1	mouse.CIC_1	201	111	4	5	Neutrophil	Neutrophil
CATCGGGCACACAGAG-1_mouse.CIC_1	mouse.CIC_1	529	329	1	2	B-cell	B-cell
CATCGGGCACCCAGTG-1_mouse.CIC_1	mouse.CIC_1	604	312	2	1	T-cell	T-cell
CATCGGGCACGACTCG-1_mouse.CIC_1	mouse.CIC_1	809	435	1	2	B-cell	B-cell
CATCGGGCATCTATGG-1_mouse.CIC_1	mouse.CIC_1	449	284	1	2	B-cell	B-cell
CATCGGGGTCTAGTCA-1_mouse.CIC_1	mouse.CIC_1	905	443	2	1	T-cell	T-cell
CATCGGGTCACGCATA-1_mouse.CIC_1	mouse.CIC_1	682	364	1	2	B-cell	B-cell
CATCGGGTCCGCAGTG-1_mouse.CIC_1	mouse.CIC_1	226	120	4	5	Neutrophil	Neutrophil
CATCGGGTCTACTATC-1_mouse.CIC_1	mouse.CIC_1	517	311	1	2	B-cell	B-cell
CATCGGGTCTCGCATC-1_mouse.CIC_1	mouse.CIC_1	602	304	1	2	B-cell	B-cell
CATGACAAGCCCGAAA-1_mouse.CIC_1	mouse.CIC_1	932	346	2	1	T-cell	T-cell
CATGACAAGGCTCAGA-1_mouse.CIC_1	mouse.CIC_1	573	321	1	2	B-cell	B-cell
CATGACAAGGTCATCT-1_mouse.CIC_1	mouse.CIC_1	303	208	5	6	NK-cell	NK-cell
CATGACACAAATTGCC-1_mouse.CIC_1	mouse.CIC_1	552	329	1	2	B-cell	B-cell
CATGACACAGACGTAG-1_mouse.CIC_1	mouse.CIC_1	494	303	1	2	B-cell	B-cell
CATGACACAGTACACT-1_mouse.CIC_1	mouse.CIC_1	506	285	1	2	B-cell	B-cell
CATGACACATACAGCT-1_mouse.CIC_1	mouse.CIC_1	475	281	1	2	B-cell	B-cell
CATGACAGTCGGATCC-1_mouse.CIC_1	mouse.CIC_1	202	111	4	5	Neutrophil	Neutrophil
CATGACAGTTCAGGCC-1_mouse.CIC_1	mouse.CIC_1	1464	310	1	2	B-cell	B-cell
CATGACAGTTCCACTC-1_mouse.CIC_1	mouse.CIC_1	992	483	2	1	T-cell	T-cell
CATGACATCGGTGTCG-1_mouse.CIC_1	mouse.CIC_1	740	323	1	2	B-cell	B-cell
CATGACATCTTGACGA-1_mouse.CIC_1	mouse.CIC_1	997	287	1	2	B-cell	B-cell
CATGCCTAGCCGCCTA-1_mouse.CIC_1	mouse.CIC_1	304	196	1	2	B-cell	B-cell
CATGCCTAGTGTACCT-1_mouse.CIC_1	mouse.CIC_1	945	499	1	2	B-cell	B-cell
CATGCCTCAGAAGCAC-1_mouse.CIC_1	mouse.CIC_1	648	369	1	2	B-cell	B-cell
CATGCCTCAGCTCGAC-1_mouse.CIC_1	mouse.CIC_1	699	381	1	2	B-cell	B-cell
CATGCCTTCTTGAGGT-1_mouse.CIC_1	mouse.CIC_1	264	195	2	1	T-cell	T-cell
CATGGCGAGTTCCACA-1_mouse.CIC_1	mouse.CIC_1	633	344	1	2	B-cell	B-cell
CATGGCGCAATGGACG-1_mouse.CIC_1	mouse.CIC_1	292	218	2	1	T-cell	T-cell
CATGGCGCACATGTGT-1_mouse.CIC_1	mouse.CIC_1	766	436	1	2	B-cell	B-cell
CATGGCGCACTTGGAT-1_mouse.CIC_1	mouse.CIC_1	493	317	1	2	B-cell	B-cell
CATGGCGCATGGAATA-1_mouse.CIC_1	mouse.CIC_1	497	323	1	2	B-cell	B-cell
CATGGCGGTCAAGCGA-1_mouse.CIC_1	mouse.CIC_1	2242	481	5	6	NK-cell	NK-cell
CATGGCGTCAGCGACC-1_mouse.CIC_1	mouse.CIC_1	3408	467	1	2	B-cell	B-cell
CATGGCGTCCTAGGGC-1_mouse.CIC_1	mouse.CIC_1	232	178	2	1	T-cell	T-cell
CATGGCGTCGGAGGTA-1_mouse.CIC_1	mouse.CIC_1	549	320	2	1	T-cell	T-cell
CATTATCAGGATGGAA-1_mouse.CIC_1	mouse.CIC_1	478	291	1	2	B-cell	B-cell
CATTATCAGTAGGTGC-1_mouse.CIC_1	mouse.CIC_1	1260	186	1	2	B-cell	B-cell
CATTATCAGTCCATAC-1_mouse.CIC_1	mouse.CIC_1	441	273	2	1	T-cell	T-cell
CATTATCCAGCGTCCA-1_mouse.CIC_1	mouse.CIC_1	331	214	1	2	B-cell	B-cell
CATTATCGTCTGCAAT-1_mouse.CIC_1	mouse.CIC_1	431	287	1	2	B-cell	B-cell
CATTATCTCCAAACTG-1_mouse.CIC_1	mouse.CIC_1	422	266	1	2	B-cell	B-cell
CATTATCTCGGAAATA-1_mouse.CIC_1	mouse.CIC_1	1529	290	1	2	B-cell	B-cell
CATTCGCAGCGGATCA-1_mouse.CIC_1	mouse.CIC_1	451	269	1	2	B-cell	B-cell
CATTCGCCACTAAGTC-1_mouse.CIC_1	mouse.CIC_1	429	220	1	2	B-cell	B-cell
CATTCGCCATCAGTCA-1_mouse.CIC_1	mouse.CIC_1	1464	399	1	2	B-cell	B-cell
CATTCGCGTTCCGGCA-1_mouse.CIC_1	mouse.CIC_1	344	234	1	2	B-cell	B-cell
CATTCGCTCAGTTGAC-1_mouse.CIC_1	mouse.CIC_1	580	325	2	1	T-cell	T-cell
CCAATCCAGAAGGACA-1_mouse.CIC_1	mouse.CIC_1	493	294	1	2	B-cell	B-cell
CCAATCCAGGATGGTC-1_mouse.CIC_1	mouse.CIC_1	651	370	2	1	T-cell	T-cell
CCAATCCCACGAAATA-1_mouse.CIC_1	mouse.CIC_1	271	167	4	5	Neutrophil	Neutrophil
CCAATCCCATCCTAGA-1_mouse.CIC_1	mouse.CIC_1	249	174	1	2	B-cell	B-cell
CCAATCCCATGAAGTA-1_mouse.CIC_1	mouse.CIC_1	282	199	1	2	B-cell	B-cell
CCAATCCGTCAAGCGA-1_mouse.CIC_1	mouse.CIC_1	2621	854	3	4	Monocyte	Ly6c-high-monocyte
CCAATCCGTCTGGAGA-1_mouse.CIC_1	mouse.CIC_1	231	172	1	2	B-cell	B-cell
CCAATCCGTGATGATA-1_mouse.CIC_1	mouse.CIC_1	484	328	1	2	B-cell	B-cell
CCAATCCGTGCCTGCA-1_mouse.CIC_1	mouse.CIC_1	407	281	1	2	B-cell	B-cell
CCAATCCGTGTTAAGA-1_mouse.CIC_1	mouse.CIC_1	196	140	4	5	Neutrophil	Neutrophil
CCAATCCGTGTTCGAT-1_mouse.CIC_1	mouse.CIC_1	1166	581	3	4	Monocyte	Ly6c-high-monocyte
CCAATCCTCACCGGGT-1_mouse.CIC_1	mouse.CIC_1	274	194	5	6	NK-cell	NK-cell
CCAATCCTCCGAAGAG-1_mouse.CIC_1	mouse.CIC_1	396	253	1	2	B-cell	B-cell
CCAATCCTCTACTTAC-1_mouse.CIC_1	mouse.CIC_1	1325	153	4	5	Neutrophil	Neutrophil
CCAATCCTCTAGAGTC-1_mouse.CIC_1	mouse.CIC_1	428	253	1	2	B-cell	B-cell
CCACCTAAGATGTTAG-1_mouse.CIC_1	mouse.CIC_1	1055	459	2	1	T-cell	T-cell
CCACCTAAGCGCCTCA-1_mouse.CIC_1	mouse.CIC_1	1606	409	2	1	T-cell	T-cell
CCACCTAAGCGCTCCA-1_mouse.CIC_1	mouse.CIC_1	1304	673	3	4	Monocyte	Ly6c-high-monocyte
CCACCTAGTACATGTC-1_mouse.CIC_1	mouse.CIC_1	568	356	3	3	Monocyte	Ly6c-low-monocyte
CCACCTATCTCCAACC-1_mouse.CIC_1	mouse.CIC_1	554	337	1	2	B-cell	B-cell
CCACCTATCTTACCTA-1_mouse.CIC_1	mouse.CIC_1	835	358	1	2	B-cell	B-cell
CCACGGACAGAGTGTG-1_mouse.CIC_1	mouse.CIC_1	324	228	1	2	B-cell	B-cell
CCACGGACATACAGCT-1_mouse.CIC_1	mouse.CIC_1	1162	171	4	5	Neutrophil	Neutrophil
CCACGGAGTAGCGATG-1_mouse.CIC_1	mouse.CIC_1	159	128	1	2	B-cell	B-cell
CCACGGAGTGACGGTA-1_mouse.CIC_1	mouse.CIC_1	495	330	1	2	B-cell	B-cell
CCACGGAGTGCAGTAG-1_mouse.CIC_1	mouse.CIC_1	3111	535	3	3	Monocyte	Ly6c-low-monocyte
CCACGGATCACTGGGC-1_mouse.CIC_1	mouse.CIC_1	350	219	1	2	B-cell	B-cell
CCACGGATCTGCGGCA-1_mouse.CIC_1	mouse.CIC_1	2886	759	3	4	Monocyte	Ly6c-high-monocyte
CCACTACAGATAGTCA-1_mouse.CIC_1	mouse.CIC_1	333	246	1	2	B-cell	B-cell
CCACTACAGATCCCAT-1_mouse.CIC_1	mouse.CIC_1	818	370	2	1	T-cell	T-cell
CCACTACGTAAATACG-1_mouse.CIC_1	mouse.CIC_1	3071	766	3	4	Monocyte	Ly6c-high-monocyte
CCACTACGTAGCAAAT-1_mouse.CIC_1	mouse.CIC_1	2402	496	4	7	Neutrophil	Unassigned
CCACTACGTTAAAGTG-1_mouse.CIC_1	mouse.CIC_1	2211	891	3	4	Monocyte	Ly6c-high-monocyte
CCACTACGTTCAGCGC-1_mouse.CIC_1	mouse.CIC_1	488	301	1	2	B-cell	B-cell
CCACTACTCAATAAGG-1_mouse.CIC_1	mouse.CIC_1	502	302	1	2	B-cell	B-cell
CCACTACTCCTTAATC-1_mouse.CIC_1	mouse.CIC_1	729	283	1	2	B-cell	B-cell
CCACTACTCTGGTATG-1_mouse.CIC_1	mouse.CIC_1	1040	442	2	1	T-cell	T-cell
CCAGCGAAGACCTAGG-1_mouse.CIC_1	mouse.CIC_1	452	332	5	6	NK-cell	NK-cell
CCAGCGAAGAGGGATA-1_mouse.CIC_1	mouse.CIC_1	494	307	1	2	B-cell	B-cell
CCAGCGAAGAGTCGGT-1_mouse.CIC_1	mouse.CIC_1	2652	411	2	1	T-cell	T-cell
CCAGCGAAGTCAAGCG-1_mouse.CIC_1	mouse.CIC_1	2806	328	1	2	B-cell	B-cell
CCAGCGAAGTGTGGCA-1_mouse.CIC_1	mouse.CIC_1	507	341	1	2	B-cell	B-cell
CCAGCGACACGCCAGT-1_mouse.CIC_1	mouse.CIC_1	444	265	1	2	B-cell	B-cell
CCAGCGACAGAAGCAC-1_mouse.CIC_1	mouse.CIC_1	853	412	2	1	T-cell	T-cell
CCAGCGACAGTCGTGC-1_mouse.CIC_1	mouse.CIC_1	996	445	2	1	T-cell	T-cell
CCAGCGACATACCATG-1_mouse.CIC_1	mouse.CIC_1	589	332	1	2	B-cell	B-cell
CCAGCGAGTGTAATGA-1_mouse.CIC_1	mouse.CIC_1	541	321	1	2	B-cell	B-cell
CCAGCGAGTTTGGCGC-1_mouse.CIC_1	mouse.CIC_1	384	210	2	1	T-cell	T-cell
CCAGCGATCACGCATA-1_mouse.CIC_1	mouse.CIC_1	646	335	4	5	Neutrophil	Neutrophil
CCAGCGATCCGTTGCT-1_mouse.CIC_1	mouse.CIC_1	612	399	3	4	Monocyte	Ly6c-high-monocyte
CCATGTCAGAATGTTG-1_mouse.CIC_1	mouse.CIC_1	364	210	4	5	Neutrophil	Neutrophil
CCATGTCAGCCAACAG-1_mouse.CIC_1	mouse.CIC_1	641	325	2	1	T-cell	T-cell
CCATGTCAGCCCAACC-1_mouse.CIC_1	mouse.CIC_1	930	477	1	2	B-cell	B-cell
CCATGTCCAAGACGTG-1_mouse.CIC_1	mouse.CIC_1	902	478	5	6	NK-cell	NK-cell
CCATGTCCACGAAATA-1_mouse.CIC_1	mouse.CIC_1	888	442	2	1	T-cell	T-cell
CCATGTCCACTGTGTA-1_mouse.CIC_1	mouse.CIC_1	507	290	1	2	B-cell	B-cell
CCATGTCCAGCCAATT-1_mouse.CIC_1	mouse.CIC_1	602	353	2	1	T-cell	T-cell
CCATGTCGTAGCGCTC-1_mouse.CIC_1	mouse.CIC_1	494	308	1	2	B-cell	B-cell
CCATGTCGTCACCTAA-1_mouse.CIC_1	mouse.CIC_1	414	259	1	2	B-cell	B-cell
CCATGTCGTCCAACTA-1_mouse.CIC_1	mouse.CIC_1	1185	608	3	4	Monocyte	Ly6c-high-monocyte
CCATGTCGTCTGATTG-1_mouse.CIC_1	mouse.CIC_1	731	393	1	2	B-cell	B-cell
CCATGTCGTGCTTCTC-1_mouse.CIC_1	mouse.CIC_1	763	415	1	2	B-cell	B-cell
CCATGTCGTTCCACTC-1_mouse.CIC_1	mouse.CIC_1	505	307	2	1	T-cell	T-cell
CCATGTCTCAGATAAG-1_mouse.CIC_1	mouse.CIC_1	191	131	1	2	B-cell	B-cell
CCATGTCTCGTCCAGG-1_mouse.CIC_1	mouse.CIC_1	994	298	1	2	B-cell	B-cell
CCATGTCTCTCAACTT-1_mouse.CIC_1	mouse.CIC_1	405	282	1	2	B-cell	B-cell
CCATTCGAGAGAGCTC-1_mouse.CIC_1	mouse.CIC_1	1187	310	1	2	B-cell	B-cell
CCATTCGAGAGGTTAT-1_mouse.CIC_1	mouse.CIC_1	684	332	2	1	T-cell	T-cell
CCATTCGAGCCACTAT-1_mouse.CIC_1	mouse.CIC_1	664	428	1	2	B-cell	B-cell
CCATTCGAGTTCGATC-1_mouse.CIC_1	mouse.CIC_1	351	248	1	2	B-cell	B-cell
CCATTCGCACTAGTAC-1_mouse.CIC_1	mouse.CIC_1	1399	111	1	2	B-cell	B-cell
CCATTCGCAGGGCATA-1_mouse.CIC_1	mouse.CIC_1	331	231	4	7	Neutrophil	Unassigned
CCATTCGGTCATCGGC-1_mouse.CIC_1	mouse.CIC_1	433	272	1	2	B-cell	B-cell
CCATTCGGTCTCGTTC-1_mouse.CIC_1	mouse.CIC_1	459	288	1	2	B-cell	B-cell
CCATTCGTCACTATTC-1_mouse.CIC_1	mouse.CIC_1	501	286	1	2	B-cell	B-cell
CCATTCGTCATTGCCC-1_mouse.CIC_1	mouse.CIC_1	433	250	1	2	B-cell	B-cell
CCATTCGTCCAGAGGA-1_mouse.CIC_1	mouse.CIC_1	552	303	2	1	T-cell	T-cell
CCATTCGTCGTACCGG-1_mouse.CIC_1	mouse.CIC_1	598	407	3	3	Monocyte	Ly6c-low-monocyte
CCATTCGTCGTAGGAG-1_mouse.CIC_1	mouse.CIC_1	155	116	1	2	B-cell	B-cell
CCCAATCAGTGCCATT-1_mouse.CIC_1	mouse.CIC_1	535	222	1	2	B-cell	B-cell
CCCAATCAGTGGAGTC-1_mouse.CIC_1	mouse.CIC_1	587	305	2	1	T-cell	T-cell
CCCAATCTCAACACGT-1_mouse.CIC_1	mouse.CIC_1	644	387	1	2	B-cell	B-cell
CCCAATCTCACAATGC-1_mouse.CIC_1	mouse.CIC_1	469	280	1	2	B-cell	B-cell
CCCAATCTCAGTCAGT-1_mouse.CIC_1	mouse.CIC_1	491	303	1	2	B-cell	B-cell
CCCAATCTCGGTGTTA-1_mouse.CIC_1	mouse.CIC_1	390	251	1	2	B-cell	B-cell
CCCAATCTCTTGAGGT-1_mouse.CIC_1	mouse.CIC_1	541	318	1	2	B-cell	B-cell
CCCAGTTAGCGCCTCA-1_mouse.CIC_1	mouse.CIC_1	450	303	5	6	NK-cell	NK-cell
CCCAGTTAGTATCTCG-1_mouse.CIC_1	mouse.CIC_1	148	117	1	2	B-cell	B-cell
CCCAGTTCAAGACGTG-1_mouse.CIC_1	mouse.CIC_1	585	378	5	6	NK-cell	NK-cell
CCCAGTTCACTTAACG-1_mouse.CIC_1	mouse.CIC_1	430	283	1	2	B-cell	B-cell
CCCAGTTCAGCTCGAC-1_mouse.CIC_1	mouse.CIC_1	1184	490	2	1	T-cell	T-cell
CCCAGTTCATATACGC-1_mouse.CIC_1	mouse.CIC_1	605	346	1	2	B-cell	B-cell
CCCAGTTGTACACCGC-1_mouse.CIC_1	mouse.CIC_1	323	225	1	2	B-cell	B-cell
CCCAGTTGTCTAGCCG-1_mouse.CIC_1	mouse.CIC_1	759	440	2	1	T-cell	T-cell
CCCAGTTTCATGTCTT-1_mouse.CIC_1	mouse.CIC_1	770	428	5	6	NK-cell	NK-cell
CCCAGTTTCCATGAGT-1_mouse.CIC_1	mouse.CIC_1	611	263	2	1	T-cell	T-cell
CCCAGTTTCCCTAATT-1_mouse.CIC_1	mouse.CIC_1	459	270	1	2	B-cell	B-cell
CCCAGTTTCCGGGTGT-1_mouse.CIC_1	mouse.CIC_1	883	267	1	2	B-cell	B-cell
CCCAGTTTCTGTCAAG-1_mouse.CIC_1	mouse.CIC_1	264	168	1	2	B-cell	B-cell
CCCAGTTTCTTGAGGT-1_mouse.CIC_1	mouse.CIC_1	595	353	1	2	B-cell	B-cell
CCCATACAGACTAGAT-1_mouse.CIC_1	mouse.CIC_1	617	365	2	1	T-cell	T-cell
CCCATACAGCGTCTAT-1_mouse.CIC_1	mouse.CIC_1	479	295	1	2	B-cell	B-cell
CCCATACAGCTATGCT-1_mouse.CIC_1	mouse.CIC_1	188	124	1	2	B-cell	B-cell
CCCATACCAGATTGCT-1_mouse.CIC_1	mouse.CIC_1	510	336	1	2	B-cell	B-cell
CCCATACGTCTCGTTC-1_mouse.CIC_1	mouse.CIC_1	1812	326	1	2	B-cell	B-cell
CCCATACGTCTTGCGG-1_mouse.CIC_1	mouse.CIC_1	1595	312	2	1	T-cell	T-cell
CCCATACTCAACGCTA-1_mouse.CIC_1	mouse.CIC_1	2447	454	3	3	Monocyte	Ly6c-low-monocyte
CCCATACTCACAACGT-1_mouse.CIC_1	mouse.CIC_1	1726	613	1	2	B-cell	B-cell
CCCATACTCTAACTGG-1_mouse.CIC_1	mouse.CIC_1	588	329	1	2	B-cell	B-cell
CCCATACTCTCTGAGA-1_mouse.CIC_1	mouse.CIC_1	439	263	1	2	B-cell	B-cell
CCCTCCTAGCTGCGAA-1_mouse.CIC_1	mouse.CIC_1	303	203	1	2	B-cell	B-cell
CCCTCCTAGGCCCTCA-1_mouse.CIC_1	mouse.CIC_1	700	382	2	1	T-cell	T-cell
CCCTCCTCACAGAGGT-1_mouse.CIC_1	mouse.CIC_1	368	245	2	1	T-cell	T-cell
CCCTCCTCACCGGAAA-1_mouse.CIC_1	mouse.CIC_1	1495	412	1	2	B-cell	B-cell
CCCTCCTGTATCTGCA-1_mouse.CIC_1	mouse.CIC_1	442	297	3	3	Monocyte	Ly6c-low-monocyte
CCCTCCTGTCTGCCAG-1_mouse.CIC_1	mouse.CIC_1	464	312	1	2	B-cell	B-cell
CCCTCCTGTGTGCCTG-1_mouse.CIC_1	mouse.CIC_1	342	213	1	2	B-cell	B-cell
CCCTCCTTCCCTCTTT-1_mouse.CIC_1	mouse.CIC_1	474	294	1	2	B-cell	B-cell
CCCTCCTTCTAACTCT-1_mouse.CIC_1	mouse.CIC_1	605	315	1	2	B-cell	B-cell
CCCTCCTTCTGAGTGT-1_mouse.CIC_1	mouse.CIC_1	1537	200	4	5	Neutrophil	Neutrophil
CCGGGATCACAGACAG-1_mouse.CIC_1	mouse.CIC_1	1908	379	1	2	B-cell	B-cell
CCGGGATCACAGTCGC-1_mouse.CIC_1	mouse.CIC_1	1608	307	1	2	B-cell	B-cell
CCGGGATCACGCATCG-1_mouse.CIC_1	mouse.CIC_1	521	264	2	1	T-cell	T-cell
CCGGGATGTATTCTCT-1_mouse.CIC_1	mouse.CIC_1	618	391	3	3	Monocyte	Ly6c-low-monocyte
CCGGGATGTGCTTCTC-1_mouse.CIC_1	mouse.CIC_1	465	299	1	2	B-cell	B-cell
CCGGGATTCATTCACT-1_mouse.CIC_1	mouse.CIC_1	441	278	4	5	Neutrophil	Neutrophil
CCGGGATTCCCTGACT-1_mouse.CIC_1	mouse.CIC_1	2156	324	1	2	B-cell	B-cell
CCGGTAGAGCCAGGAT-1_mouse.CIC_1	mouse.CIC_1	175	114	4	5	Neutrophil	Neutrophil
CCGGTAGAGGCATTGG-1_mouse.CIC_1	mouse.CIC_1	567	120	1	2	B-cell	B-cell
CCGGTAGAGTGCAAGC-1_mouse.CIC_1	mouse.CIC_1	527	348	3	3	Monocyte	Ly6c-low-monocyte
CCGGTAGCAAGTTGTC-1_mouse.CIC_1	mouse.CIC_1	988	454	5	6	NK-cell	NK-cell
CCGGTAGCACATCCAA-1_mouse.CIC_1	mouse.CIC_1	1093	598	3	4	Monocyte	Ly6c-high-monocyte
CCGGTAGCAGACGCTC-1_mouse.CIC_1	mouse.CIC_1	943	283	1	2	B-cell	B-cell
CCGGTAGTCACGCGGT-1_mouse.CIC_1	mouse.CIC_1	2253	750	3	4	Monocyte	Ly6c-high-monocyte
CCGGTAGTCCATTCTA-1_mouse.CIC_1	mouse.CIC_1	709	331	2	1	T-cell	T-cell
CCGGTAGTCCTCCTAG-1_mouse.CIC_1	mouse.CIC_1	995	240	1	2	B-cell	B-cell
CCGGTAGTCTACCTGC-1_mouse.CIC_1	mouse.CIC_1	325	202	2	1	T-cell	T-cell
CCGGTAGTCTGAAAGA-1_mouse.CIC_1	mouse.CIC_1	510	315	1	2	B-cell	B-cell
CCGGTAGTCTGCAAGT-1_mouse.CIC_1	mouse.CIC_1	706	419	3	4	Monocyte	Ly6c-high-monocyte
CCGTACTAGAATAGGG-1_mouse.CIC_1	mouse.CIC_1	483	288	1	2	B-cell	B-cell
CCGTACTAGTACCGGA-1_mouse.CIC_1	mouse.CIC_1	455	262	1	2	B-cell	B-cell
CCGTACTCAAACAACA-1_mouse.CIC_1	mouse.CIC_1	686	209	1	2	B-cell	B-cell
CCGTACTCAAAGTCAA-1_mouse.CIC_1	mouse.CIC_1	509	314	1	2	B-cell	B-cell
CCGTACTCAAGAAAGG-1_mouse.CIC_1	mouse.CIC_1	1511	303	1	2	B-cell	B-cell
CCGTACTCACCGAATT-1_mouse.CIC_1	mouse.CIC_1	869	463	1	2	B-cell	B-cell
CCGTACTCAGCTCCGA-1_mouse.CIC_1	mouse.CIC_1	458	276	1	2	B-cell	B-cell
CCGTACTCAGGGTACA-1_mouse.CIC_1	mouse.CIC_1	174	122	1	2	B-cell	B-cell
CCGTACTCATAGACTC-1_mouse.CIC_1	mouse.CIC_1	237	137	4	5	Neutrophil	Neutrophil
CCGTACTCATTGAGCT-1_mouse.CIC_1	mouse.CIC_1	843	507	3	3	Monocyte	Ly6c-low-monocyte
CCGTACTGTACCGAGA-1_mouse.CIC_1	mouse.CIC_1	1401	727	3	4	Monocyte	Ly6c-high-monocyte
CCGTACTGTACCTACA-1_mouse.CIC_1	mouse.CIC_1	1654	332	1	2	B-cell	B-cell
CCGTACTGTGACAAAT-1_mouse.CIC_1	mouse.CIC_1	1079	549	1	2	B-cell	B-cell
CCGTACTTCAATCTCT-1_mouse.CIC_1	mouse.CIC_1	503	282	1	2	B-cell	B-cell
CCGTACTTCAGTCAGT-1_mouse.CIC_1	mouse.CIC_1	264	182	1	2	B-cell	B-cell
CCGTACTTCCTCAACC-1_mouse.CIC_1	mouse.CIC_1	1586	496	2	1	T-cell	T-cell
CCGTACTTCGGTGTCG-1_mouse.CIC_1	mouse.CIC_1	781	332	2	1	T-cell	T-cell
CCGTGGAAGAGCTGCA-1_mouse.CIC_1	mouse.CIC_1	1217	145	4	5	Neutrophil	Neutrophil
CCGTGGAAGCGTCAAG-1_mouse.CIC_1	mouse.CIC_1	1924	676	3	4	Monocyte	Ly6c-high-monocyte
CCGTGGACAACTGCTA-1_mouse.CIC_1	mouse.CIC_1	237	165	1	2	B-cell	B-cell
CCGTGGACACGGCTAC-1_mouse.CIC_1	mouse.CIC_1	613	331	1	2	B-cell	B-cell
CCGTGGACAGACGCCT-1_mouse.CIC_1	mouse.CIC_1	384	281	1	2	B-cell	B-cell
CCGTGGACATCACCCT-1_mouse.CIC_1	mouse.CIC_1	452	288	1	2	B-cell	B-cell
CCGTGGAGTCGACTGC-1_mouse.CIC_1	mouse.CIC_1	447	246	1	2	B-cell	B-cell
CCGTGGAGTGAAGGCT-1_mouse.CIC_1	mouse.CIC_1	628	335	1	2	B-cell	B-cell
CCGTGGAGTGCCTGCA-1_mouse.CIC_1	mouse.CIC_1	1631	674	2	8	T-cell	Multiplet
CCGTGGAGTGCCTTGG-1_mouse.CIC_1	mouse.CIC_1	183	140	1	2	B-cell	B-cell
CCGTGGAGTTAAAGAC-1_mouse.CIC_1	mouse.CIC_1	441	261	1	2	B-cell	B-cell
CCGTGGATCCCTTGTG-1_mouse.CIC_1	mouse.CIC_1	1574	224	1	2	B-cell	B-cell
CCGTGGATCGATGAGG-1_mouse.CIC_1	mouse.CIC_1	415	255	1	2	B-cell	B-cell
CCGTGGATCGCCAAAT-1_mouse.CIC_1	mouse.CIC_1	250	160	2	1	T-cell	T-cell
CCGTGGATCTTTACAC-1_mouse.CIC_1	mouse.CIC_1	1065	389	2	1	T-cell	T-cell
CCGTTCACAAATTGCC-1_mouse.CIC_1	mouse.CIC_1	565	325	1	2	B-cell	B-cell
CCGTTCACAGCATGAG-1_mouse.CIC_1	mouse.CIC_1	562	318	1	2	B-cell	B-cell
CCGTTCAGTGCGATAG-1_mouse.CIC_1	mouse.CIC_1	745	354	2	1	T-cell	T-cell
CCGTTCAGTTCAGGCC-1_mouse.CIC_1	mouse.CIC_1	600	323	1	2	B-cell	B-cell
CCGTTCATCGTACCGG-1_mouse.CIC_1	mouse.CIC_1	1292	624	3	3	Monocyte	Ly6c-low-monocyte
CCTAAAGAGATCCGAG-1_mouse.CIC_1	mouse.CIC_1	969	414	2	1	T-cell	T-cell
CCTAAAGAGCGTAATA-1_mouse.CIC_1	mouse.CIC_1	1007	445	2	1	T-cell	T-cell
CCTAAAGAGGTAGCCA-1_mouse.CIC_1	mouse.CIC_1	434	278	1	2	B-cell	B-cell
CCTAAAGAGTGCAAGC-1_mouse.CIC_1	mouse.CIC_1	779	419	1	2	B-cell	B-cell
CCTAAAGCATCCTTGC-1_mouse.CIC_1	mouse.CIC_1	208	110	4	5	Neutrophil	Neutrophil
CCTAAAGGTTTCCACC-1_mouse.CIC_1	mouse.CIC_1	310	191	1	2	B-cell	B-cell
CCTAAAGTCGTGGTCG-1_mouse.CIC_1	mouse.CIC_1	2078	309	1	2	B-cell	B-cell
CCTACACAGTGGGATC-1_mouse.CIC_1	mouse.CIC_1	670	348	2	1	T-cell	T-cell
CCTACACCACCCATGG-1_mouse.CIC_1	mouse.CIC_1	425	272	1	2	B-cell	B-cell
CCTACACGTATAGGTA-1_mouse.CIC_1	mouse.CIC_1	615	286	3	3	Monocyte	Ly6c-low-monocyte
CCTACACGTCATACTG-1_mouse.CIC_1	mouse.CIC_1	508	314	1	2	B-cell	B-cell
CCTACACGTCTTGCGG-1_mouse.CIC_1	mouse.CIC_1	383	251	1	2	B-cell	B-cell
CCTACACGTGCCTGGT-1_mouse.CIC_1	mouse.CIC_1	755	417	2	1	T-cell	T-cell
CCTACACTCACGCGGT-1_mouse.CIC_1	mouse.CIC_1	248	175	1	2	B-cell	B-cell
CCTACACTCACTTACT-1_mouse.CIC_1	mouse.CIC_1	585	346	1	2	B-cell	B-cell
CCTACACTCATTTGGG-1_mouse.CIC_1	mouse.CIC_1	685	438	1	2	B-cell	B-cell
CCTACACTCCTGCTTG-1_mouse.CIC_1	mouse.CIC_1	360	208	1	2	B-cell	B-cell
CCTACCAAGACCCACC-1_mouse.CIC_1	mouse.CIC_1	507	312	1	2	B-cell	B-cell
CCTACCAAGCTCCTTC-1_mouse.CIC_1	mouse.CIC_1	488	288	1	2	B-cell	B-cell
CCTACCAAGGTAAACT-1_mouse.CIC_1	mouse.CIC_1	518	318	1	2	B-cell	B-cell
CCTACCACAAGTACCT-1_mouse.CIC_1	mouse.CIC_1	845	202	1	2	B-cell	B-cell
CCTACCACACGAGAGT-1_mouse.CIC_1	mouse.CIC_1	1477	647	3	4	Monocyte	Ly6c-high-monocyte
CCTACCAGTCCTGCTT-1_mouse.CIC_1	mouse.CIC_1	1089	523	1	2	B-cell	B-cell
CCTACCAGTCTCGTTC-1_mouse.CIC_1	mouse.CIC_1	587	350	1	2	B-cell	B-cell
CCTACCAGTTCTGAAC-1_mouse.CIC_1	mouse.CIC_1	550	331	1	2	B-cell	B-cell
CCTACCATCTAAGCCA-1_mouse.CIC_1	mouse.CIC_1	731	358	2	1	T-cell	T-cell
CCTACCATCTTCAACT-1_mouse.CIC_1	mouse.CIC_1	1381	311	1	2	B-cell	B-cell
CCTACCATCTTGCCGT-1_mouse.CIC_1	mouse.CIC_1	1792	380	6	9	Mast-cell	Mast-cell
CCTAGCTAGGCTAGAC-1_mouse.CIC_1	mouse.CIC_1	162	124	2	1	T-cell	T-cell
CCTAGCTCAACTTGAC-1_mouse.CIC_1	mouse.CIC_1	450	306	1	2	B-cell	B-cell
CCTAGCTGTTTGTTGG-1_mouse.CIC_1	mouse.CIC_1	476	311	1	2	B-cell	B-cell
CCTAGCTTCATACGGT-1_mouse.CIC_1	mouse.CIC_1	639	321	2	1	T-cell	T-cell
CCTAGCTTCCGAATGT-1_mouse.CIC_1	mouse.CIC_1	614	337	1	2	B-cell	B-cell
CCTATTAAGAGCTTCT-1_mouse.CIC_1	mouse.CIC_1	655	355	1	2	B-cell	B-cell
CCTATTAAGGGAAACA-1_mouse.CIC_1	mouse.CIC_1	1024	513	1	2	B-cell	B-cell
CCTATTACAAGGTTTC-1_mouse.CIC_1	mouse.CIC_1	1245	643	3	3	Monocyte	Ly6c-low-monocyte
CCTATTACAGCATGAG-1_mouse.CIC_1	mouse.CIC_1	277	107	1	2	B-cell	B-cell
CCTATTACAGGTCGTC-1_mouse.CIC_1	mouse.CIC_1	845	449	2	8	T-cell	Multiplet
CCTATTAGTCCGAACC-1_mouse.CIC_1	mouse.CIC_1	711	431	5	6	NK-cell	NK-cell
CCTATTAGTTTGGCGC-1_mouse.CIC_1	mouse.CIC_1	652	345	2	1	T-cell	T-cell
CCTATTATCACCAGGC-1_mouse.CIC_1	mouse.CIC_1	889	219	1	2	B-cell	B-cell
CCTATTATCCTCAACC-1_mouse.CIC_1	mouse.CIC_1	1999	554	1	2	B-cell	B-cell
CCTATTATCGAACGGA-1_mouse.CIC_1	mouse.CIC_1	355	229	1	2	B-cell	B-cell
CCTATTATCTTCGGTC-1_mouse.CIC_1	mouse.CIC_1	354	158	4	5	Neutrophil	Neutrophil
CCTCAGTAGGAGTACC-1_mouse.CIC_1	mouse.CIC_1	555	350	1	2	B-cell	B-cell
CCTCAGTAGGCCCTTG-1_mouse.CIC_1	mouse.CIC_1	283	144	4	5	Neutrophil	Neutrophil
CCTCAGTGTCCGAATT-1_mouse.CIC_1	mouse.CIC_1	500	287	2	1	T-cell	T-cell
CCTCAGTGTCTAGTCA-1_mouse.CIC_1	mouse.CIC_1	3126	565	1	2	B-cell	B-cell
CCTCAGTGTTGGTTTG-1_mouse.CIC_1	mouse.CIC_1	373	268	1	2	B-cell	B-cell
CCTCAGTTCCAATGGT-1_mouse.CIC_1	mouse.CIC_1	840	416	2	1	T-cell	T-cell
CCTCAGTTCCTTTCTC-1_mouse.CIC_1	mouse.CIC_1	744	408	2	1	T-cell	T-cell
CCTCAGTTCTGTTGAG-1_mouse.CIC_1	mouse.CIC_1	601	331	1	2	B-cell	B-cell
CCTCAGTTCTTTACGT-1_mouse.CIC_1	mouse.CIC_1	729	432	1	2	B-cell	B-cell
CCTCTGAAGAAGATTC-1_mouse.CIC_1	mouse.CIC_1	530	308	1	2	B-cell	B-cell
CCTCTGAAGTGGTAAT-1_mouse.CIC_1	mouse.CIC_1	858	443	1	2	B-cell	B-cell
CCTCTGAAGTTCCACA-1_mouse.CIC_1	mouse.CIC_1	936	580	1	2	B-cell	B-cell
CCTCTGACAAAGCAAT-1_mouse.CIC_1	mouse.CIC_1	428	267	1	2	B-cell	B-cell
CCTCTGAGTAGATTAG-1_mouse.CIC_1	mouse.CIC_1	478	290	1	2	B-cell	B-cell
CCTCTGAGTATAAACG-1_mouse.CIC_1	mouse.CIC_1	726	410	1	2	B-cell	B-cell
CCTCTGAGTCATGCCG-1_mouse.CIC_1	mouse.CIC_1	1543	322	1	2	B-cell	B-cell
CCTCTGAGTCCGAAGA-1_mouse.CIC_1	mouse.CIC_1	383	180	4	5	Neutrophil	Neutrophil
CCTCTGAGTGCACTTA-1_mouse.CIC_1	mouse.CIC_1	619	295	1	2	B-cell	B-cell
CCTCTGAGTGTTTGGT-1_mouse.CIC_1	mouse.CIC_1	232	156	1	2	B-cell	B-cell
CCTCTGAGTTTGACAC-1_mouse.CIC_1	mouse.CIC_1	414	266	1	2	B-cell	B-cell
CCTCTGATCATACGGT-1_mouse.CIC_1	mouse.CIC_1	1206	645	3	4	Monocyte	Ly6c-high-monocyte
CCTCTGATCCACTGGG-1_mouse.CIC_1	mouse.CIC_1	534	304	1	2	B-cell	B-cell
CCTTACGAGGACCACA-1_mouse.CIC_1	mouse.CIC_1	530	299	1	2	B-cell	B-cell
CCTTACGAGGCATGTG-1_mouse.CIC_1	mouse.CIC_1	737	345	2	1	T-cell	T-cell
CCTTACGAGGCATTGG-1_mouse.CIC_1	mouse.CIC_1	394	259	1	2	B-cell	B-cell
CCTTACGCAAGGACAC-1_mouse.CIC_1	mouse.CIC_1	527	341	5	6	NK-cell	NK-cell
CCTTACGCAAGTTAAG-1_mouse.CIC_1	mouse.CIC_1	590	361	1	2	B-cell	B-cell
CCTTACGCACGAGAGT-1_mouse.CIC_1	mouse.CIC_1	1451	334	1	2	B-cell	B-cell
CCTTACGCATCACGTA-1_mouse.CIC_1	mouse.CIC_1	957	207	1	2	B-cell	B-cell
CCTTACGGTCATGCAT-1_mouse.CIC_1	mouse.CIC_1	523	337	2	1	T-cell	T-cell
CCTTACGGTGATGATA-1_mouse.CIC_1	mouse.CIC_1	524	327	1	2	B-cell	B-cell
CCTTACGGTGTCTGAT-1_mouse.CIC_1	mouse.CIC_1	533	135	4	5	Neutrophil	Neutrophil
CCTTACGTCAACCAAC-1_mouse.CIC_1	mouse.CIC_1	349	236	1	2	B-cell	B-cell
CCTTCCCAGGCCATAG-1_mouse.CIC_1	mouse.CIC_1	146	113	4	5	Neutrophil	Neutrophil
CCTTCCCCACATAACC-1_mouse.CIC_1	mouse.CIC_1	2292	334	2	1	T-cell	T-cell
CCTTCCCCACCGCTAG-1_mouse.CIC_1	mouse.CIC_1	1269	168	1	2	B-cell	B-cell
CCTTCCCCAGGACCCT-1_mouse.CIC_1	mouse.CIC_1	898	110	1	2	B-cell	B-cell
CCTTCCCCATCAGTCA-1_mouse.CIC_1	mouse.CIC_1	1154	522	2	1	T-cell	T-cell
CCTTCCCCATTATCTC-1_mouse.CIC_1	mouse.CIC_1	628	349	1	2	B-cell	B-cell
CCTTCCCCATTTCACT-1_mouse.CIC_1	mouse.CIC_1	208	148	2	1	T-cell	T-cell
CCTTCCCGTCTTCTCG-1_mouse.CIC_1	mouse.CIC_1	563	339	1	2	B-cell	B-cell
CCTTCCCGTGAGGGAG-1_mouse.CIC_1	mouse.CIC_1	665	409	5	6	NK-cell	NK-cell
CCTTCCCTCCCTTGTG-1_mouse.CIC_1	mouse.CIC_1	430	255	1	2	B-cell	B-cell
CCTTCCCTCTCTGCTG-1_mouse.CIC_1	mouse.CIC_1	316	209	1	2	B-cell	B-cell
CCTTCGAAGCCATCGC-1_mouse.CIC_1	mouse.CIC_1	481	294	1	2	B-cell	B-cell
CCTTCGAAGCTACCTA-1_mouse.CIC_1	mouse.CIC_1	759	404	1	2	B-cell	B-cell
CCTTCGAAGTGGAGAA-1_mouse.CIC_1	mouse.CIC_1	1345	355	1	2	B-cell	B-cell
CCTTCGACAATCTGCA-1_mouse.CIC_1	mouse.CIC_1	2148	468	1	2	B-cell	B-cell
CCTTCGAGTAATCACC-1_mouse.CIC_1	mouse.CIC_1	695	396	1	2	B-cell	B-cell
CCTTCGAGTACAGTTC-1_mouse.CIC_1	mouse.CIC_1	258	169	2	1	T-cell	T-cell
CCTTCGAGTATGCTTG-1_mouse.CIC_1	mouse.CIC_1	563	304	1	2	B-cell	B-cell
CCTTCGATCTTGCATT-1_mouse.CIC_1	mouse.CIC_1	458	285	1	2	B-cell	B-cell
CCTTTCTAGGCGATAC-1_mouse.CIC_1	mouse.CIC_1	591	371	5	6	NK-cell	NK-cell
CCTTTCTAGTAATCCC-1_mouse.CIC_1	mouse.CIC_1	672	344	2	1	T-cell	T-cell
CCTTTCTCACAGGTTT-1_mouse.CIC_1	mouse.CIC_1	693	297	1	2	B-cell	B-cell
CCTTTCTCACGGTAGA-1_mouse.CIC_1	mouse.CIC_1	501	305	1	2	B-cell	B-cell
CCTTTCTCAGGTCTCG-1_mouse.CIC_1	mouse.CIC_1	1478	348	2	1	T-cell	T-cell
CCTTTCTCATGCTAGT-1_mouse.CIC_1	mouse.CIC_1	2267	397	5	6	NK-cell	NK-cell
CCTTTCTGTAGTGAAT-1_mouse.CIC_1	mouse.CIC_1	479	289	1	2	B-cell	B-cell
CCTTTCTGTATAATGG-1_mouse.CIC_1	mouse.CIC_1	606	334	1	2	B-cell	B-cell
CCTTTCTTCATTTGGG-1_mouse.CIC_1	mouse.CIC_1	564	358	1	2	B-cell	B-cell
CCTTTCTTCGGAATCT-1_mouse.CIC_1	mouse.CIC_1	173	133	1	2	B-cell	B-cell
CGAACATAGCGATCCC-1_mouse.CIC_1	mouse.CIC_1	695	316	2	1	T-cell	T-cell
CGAACATAGTGCCAGA-1_mouse.CIC_1	mouse.CIC_1	832	382	2	1	T-cell	T-cell
CGAACATCAAACAACA-1_mouse.CIC_1	mouse.CIC_1	642	412	2	8	T-cell	Multiplet
CGAACATCAGCGTAAG-1_mouse.CIC_1	mouse.CIC_1	1521	724	3	4	Monocyte	Ly6c-high-monocyte
CGAACATGTATATGGA-1_mouse.CIC_1	mouse.CIC_1	154	114	2	1	T-cell	T-cell
CGAACATGTCGCATAT-1_mouse.CIC_1	mouse.CIC_1	144	118	2	1	T-cell	T-cell
CGAACATGTTCGGGCT-1_mouse.CIC_1	mouse.CIC_1	1663	303	1	2	B-cell	B-cell
CGAACATGTTTGTGTG-1_mouse.CIC_1	mouse.CIC_1	2981	354	2	1	T-cell	T-cell
CGAACATTCAGCTCTC-1_mouse.CIC_1	mouse.CIC_1	511	326	1	2	B-cell	B-cell
CGAACATTCAGTTGAC-1_mouse.CIC_1	mouse.CIC_1	478	278	1	2	B-cell	B-cell
CGAATGTAGATATACG-1_mouse.CIC_1	mouse.CIC_1	377	234	1	2	B-cell	B-cell
CGAATGTAGCGTGAAC-1_mouse.CIC_1	mouse.CIC_1	1539	168	2	1	T-cell	T-cell
CGAATGTAGTCGAGTG-1_mouse.CIC_1	mouse.CIC_1	852	508	3	4	Monocyte	Ly6c-high-monocyte
CGAATGTCAAGCGTAG-1_mouse.CIC_1	mouse.CIC_1	539	304	2	1	T-cell	T-cell
CGAATGTCATCCTTGC-1_mouse.CIC_1	mouse.CIC_1	883	344	1	2	B-cell	B-cell
CGAATGTGTCGAATCT-1_mouse.CIC_1	mouse.CIC_1	433	267	1	2	B-cell	B-cell
CGAATGTGTTTGCATG-1_mouse.CIC_1	mouse.CIC_1	376	244	1	2	B-cell	B-cell
CGAATGTTCAACTCTT-1_mouse.CIC_1	mouse.CIC_1	150	109	6	9	Mast-cell	Mast-cell
CGAATGTTCGAGAACG-1_mouse.CIC_1	mouse.CIC_1	669	340	2	1	T-cell	T-cell
CGACCTTAGGGATACC-1_mouse.CIC_1	mouse.CIC_1	2122	432	5	6	NK-cell	NK-cell
CGACCTTAGTACGACG-1_mouse.CIC_1	mouse.CIC_1	593	358	5	6	NK-cell	NK-cell
CGACCTTCAATAACGA-1_mouse.CIC_1	mouse.CIC_1	476	297	1	2	B-cell	B-cell
CGACCTTCACTCTGTC-1_mouse.CIC_1	mouse.CIC_1	1575	609	4	5	Neutrophil	Neutrophil
CGACCTTGTAAAGGAG-1_mouse.CIC_1	mouse.CIC_1	1600	328	5	6	NK-cell	NK-cell
CGACCTTGTACCAGTT-1_mouse.CIC_1	mouse.CIC_1	983	435	2	1	T-cell	T-cell
CGACCTTGTATAGTAG-1_mouse.CIC_1	mouse.CIC_1	1626	427	1	2	B-cell	B-cell
CGACCTTGTATCACCA-1_mouse.CIC_1	mouse.CIC_1	1712	344	1	2	B-cell	B-cell
CGACTTCAGAAAGTGG-1_mouse.CIC_1	mouse.CIC_1	701	332	2	1	T-cell	T-cell
CGACTTCAGAGTGACC-1_mouse.CIC_1	mouse.CIC_1	406	256	3	3	Monocyte	Ly6c-low-monocyte
CGACTTCAGGGAGTAA-1_mouse.CIC_1	mouse.CIC_1	1224	287	1	2	B-cell	B-cell
CGACTTCAGTACATGA-1_mouse.CIC_1	mouse.CIC_1	428	284	1	2	B-cell	B-cell
CGACTTCCAAGTCTGT-1_mouse.CIC_1	mouse.CIC_1	531	321	1	2	B-cell	B-cell
CGACTTCCAATCAGAA-1_mouse.CIC_1	mouse.CIC_1	246	170	4	5	Neutrophil	Neutrophil
CGACTTCGTCATCCCT-1_mouse.CIC_1	mouse.CIC_1	811	246	1	2	B-cell	B-cell
CGACTTCGTGCTCTTC-1_mouse.CIC_1	mouse.CIC_1	904	284	1	2	B-cell	B-cell
CGACTTCTCCTCGCAT-1_mouse.CIC_1	mouse.CIC_1	669	343	1	2	B-cell	B-cell
CGAGAAGAGCGGATCA-1_mouse.CIC_1	mouse.CIC_1	725	432	1	2	B-cell	B-cell
CGAGAAGCACTGTCGG-1_mouse.CIC_1	mouse.CIC_1	282	162	4	5	Neutrophil	Neutrophil
CGAGAAGGTAGAGGAA-1_mouse.CIC_1	mouse.CIC_1	735	441	1	2	B-cell	B-cell
CGAGAAGGTGCTGTAT-1_mouse.CIC_1	mouse.CIC_1	405	135	4	5	Neutrophil	Neutrophil
CGAGAAGTCAGCGACC-1_mouse.CIC_1	mouse.CIC_1	489	290	1	2	B-cell	B-cell
CGAGAAGTCCAAGTAC-1_mouse.CIC_1	mouse.CIC_1	1321	161	4	5	Neutrophil	Neutrophil
CGAGAAGTCCCTTGCA-1_mouse.CIC_1	mouse.CIC_1	230	175	1	2	B-cell	B-cell
CGAGAAGTCGTACCGG-1_mouse.CIC_1	mouse.CIC_1	1551	302	1	2	B-cell	B-cell
CGAGCACAGAGGGCTT-1_mouse.CIC_1	mouse.CIC_1	714	415	1	2	B-cell	B-cell
CGAGCACAGGTGCAAC-1_mouse.CIC_1	mouse.CIC_1	633	393	2	1	T-cell	T-cell
CGAGCACCATCCCATC-1_mouse.CIC_1	mouse.CIC_1	609	366	1	2	B-cell	B-cell
CGAGCACCATGACATC-1_mouse.CIC_1	mouse.CIC_1	956	518	1	2	B-cell	B-cell
CGAGCACGTACCGAGA-1_mouse.CIC_1	mouse.CIC_1	400	236	2	1	T-cell	T-cell
CGAGCACTCAACCATG-1_mouse.CIC_1	mouse.CIC_1	399	271	1	2	B-cell	B-cell
CGAGCACTCCTGTAGA-1_mouse.CIC_1	mouse.CIC_1	577	378	2	1	T-cell	T-cell
CGAGCACTCTGGAGCC-1_mouse.CIC_1	mouse.CIC_1	1301	434	2	1	T-cell	T-cell
CGAGCCAAGACGACGT-1_mouse.CIC_1	mouse.CIC_1	1193	614	3	4	Monocyte	Ly6c-high-monocyte
CGAGCCACAATGGACG-1_mouse.CIC_1	mouse.CIC_1	517	314	1	2	B-cell	B-cell
CGAGCCACACCCATGG-1_mouse.CIC_1	mouse.CIC_1	394	253	1	2	B-cell	B-cell
CGAGCCAGTAAGTGGC-1_mouse.CIC_1	mouse.CIC_1	740	281	2	1	T-cell	T-cell
CGAGCCAGTACCGTAT-1_mouse.CIC_1	mouse.CIC_1	487	274	1	2	B-cell	B-cell
CGAGCCAGTATAGGGC-1_mouse.CIC_1	mouse.CIC_1	621	320	1	2	B-cell	B-cell
CGAGCCAGTGTTGGGA-1_mouse.CIC_1	mouse.CIC_1	525	309	1	2	B-cell	B-cell
CGAGCCATCAGTTTGG-1_mouse.CIC_1	mouse.CIC_1	605	340	1	2	B-cell	B-cell
CGAGCCATCGTACGGC-1_mouse.CIC_1	mouse.CIC_1	175	129	2	1	T-cell	T-cell
CGATCGGAGACGACGT-1_mouse.CIC_1	mouse.CIC_1	1015	299	1	2	B-cell	B-cell
CGATCGGGTAGAGGAA-1_mouse.CIC_1	mouse.CIC_1	451	267	1	2	B-cell	B-cell
CGATCGGGTCTCGTTC-1_mouse.CIC_1	mouse.CIC_1	496	311	1	2	B-cell	B-cell
CGATGGCAGCTAGGCA-1_mouse.CIC_1	mouse.CIC_1	568	310	1	2	B-cell	B-cell
CGATGGCAGTCCTCCT-1_mouse.CIC_1	mouse.CIC_1	747	354	2	1	T-cell	T-cell
CGATGGCCAACACCCG-1_mouse.CIC_1	mouse.CIC_1	1300	694	3	4	Monocyte	Ly6c-high-monocyte
CGATGGCCACGAAGCA-1_mouse.CIC_1	mouse.CIC_1	1352	401	1	2	B-cell	B-cell
CGATGGCGTGGCGAAT-1_mouse.CIC_1	mouse.CIC_1	436	264	1	2	B-cell	B-cell
CGATGGCTCCTTGGTC-1_mouse.CIC_1	mouse.CIC_1	1033	519	3	4	Monocyte	Ly6c-high-monocyte
CGATGTAAGAGGTAGA-1_mouse.CIC_1	mouse.CIC_1	556	313	1	2	B-cell	B-cell
CGATGTAAGGCCCTCA-1_mouse.CIC_1	mouse.CIC_1	383	218	2	1	T-cell	T-cell
CGATGTAAGGGTCGAT-1_mouse.CIC_1	mouse.CIC_1	2006	701	3	4	Monocyte	Ly6c-high-monocyte
CGATGTAAGGTGCACA-1_mouse.CIC_1	mouse.CIC_1	1593	307	1	2	B-cell	B-cell
CGATGTAAGTCGTACT-1_mouse.CIC_1	mouse.CIC_1	1951	386	2	1	T-cell	T-cell
CGATGTACAAACTGCT-1_mouse.CIC_1	mouse.CIC_1	918	397	2	1	T-cell	T-cell
CGATGTACACCGAATT-1_mouse.CIC_1	mouse.CIC_1	1920	861	3	4	Monocyte	Ly6c-high-monocyte
CGATGTAGTATCTGCA-1_mouse.CIC_1	mouse.CIC_1	547	345	1	2	B-cell	B-cell
CGATGTAGTCTCTCGT-1_mouse.CIC_1	mouse.CIC_1	159	111	2	1	T-cell	T-cell
CGATTGAAGTACTTGC-1_mouse.CIC_1	mouse.CIC_1	1260	673	3	4	Monocyte	Ly6c-high-monocyte
CGATTGACAATTCCTT-1_mouse.CIC_1	mouse.CIC_1	996	188	4	5	Neutrophil	Neutrophil
CGATTGACAGCTGTTA-1_mouse.CIC_1	mouse.CIC_1	403	249	1	2	B-cell	B-cell
CGATTGACATCACCCT-1_mouse.CIC_1	mouse.CIC_1	1309	472	2	1	T-cell	T-cell
CGATTGAGTACAGTTC-1_mouse.CIC_1	mouse.CIC_1	378	259	2	1	T-cell	T-cell
CGATTGAGTCTTGATG-1_mouse.CIC_1	mouse.CIC_1	491	340	3	4	Monocyte	Ly6c-high-monocyte
CGATTGAGTGGAAAGA-1_mouse.CIC_1	mouse.CIC_1	1398	715	3	4	Monocyte	Ly6c-high-monocyte
CGATTGAGTTCGTTGA-1_mouse.CIC_1	mouse.CIC_1	1290	518	2	1	T-cell	T-cell
CGATTGATCTCTAAGG-1_mouse.CIC_1	mouse.CIC_1	214	144	1	2	B-cell	B-cell
CGCCAAGAGCCAACAG-1_mouse.CIC_1	mouse.CIC_1	152	114	1	2	B-cell	B-cell
CGCCAAGAGTGTGAAT-1_mouse.CIC_1	mouse.CIC_1	1597	779	3	4	Monocyte	Ly6c-high-monocyte
CGCCAAGAGTTGCAGG-1_mouse.CIC_1	mouse.CIC_1	364	244	1	2	B-cell	B-cell
CGCCAAGCAGGGTTAG-1_mouse.CIC_1	mouse.CIC_1	647	374	1	2	B-cell	B-cell
CGCCAAGGTATCAGTC-1_mouse.CIC_1	mouse.CIC_1	546	332	1	2	B-cell	B-cell
CGCCAAGGTCCGAAGA-1_mouse.CIC_1	mouse.CIC_1	2380	377	1	2	B-cell	B-cell
CGCCAAGGTCGCTTCT-1_mouse.CIC_1	mouse.CIC_1	153	114	2	1	T-cell	T-cell
CGCCAAGGTCGTCTTC-1_mouse.CIC_1	mouse.CIC_1	354	189	4	5	Neutrophil	Neutrophil
CGCCAAGGTGACCAAG-1_mouse.CIC_1	mouse.CIC_1	1091	536	1	2	B-cell	B-cell
CGCCAAGGTTTAGCTG-1_mouse.CIC_1	mouse.CIC_1	625	431	3	3	Monocyte	Ly6c-low-monocyte
CGCCAAGTCCCTCAGT-1_mouse.CIC_1	mouse.CIC_1	1184	559	1	2	B-cell	B-cell
CGCCAAGTCCGAGCCA-1_mouse.CIC_1	mouse.CIC_1	533	298	1	2	B-cell	B-cell
CGCCAAGTCCGGCACA-1_mouse.CIC_1	mouse.CIC_1	689	379	1	2	B-cell	B-cell
CGCCAAGTCCTATTCA-1_mouse.CIC_1	mouse.CIC_1	457	300	1	2	B-cell	B-cell
CGCCAAGTCGGAATCT-1_mouse.CIC_1	mouse.CIC_1	456	282	1	2	B-cell	B-cell
CGCGGTAAGATGTCGG-1_mouse.CIC_1	mouse.CIC_1	742	370	1	2	B-cell	B-cell
CGCGGTAAGCACGCCT-1_mouse.CIC_1	mouse.CIC_1	514	341	1	2	B-cell	B-cell
CGCGGTAAGGGTTCCC-1_mouse.CIC_1	mouse.CIC_1	1785	397	2	1	T-cell	T-cell
CGCGGTAAGGTCATCT-1_mouse.CIC_1	mouse.CIC_1	183	136	2	1	T-cell	T-cell
CGCGGTACACCGAAAG-1_mouse.CIC_1	mouse.CIC_1	914	512	3	3	Monocyte	Ly6c-low-monocyte
CGCGGTACACTCTGTC-1_mouse.CIC_1	mouse.CIC_1	866	392	1	2	B-cell	B-cell
CGCGGTACATAGTAAG-1_mouse.CIC_1	mouse.CIC_1	694	391	6	9	Mast-cell	Mast-cell
CGCGGTAGTACAGTGG-1_mouse.CIC_1	mouse.CIC_1	490	299	1	2	B-cell	B-cell
CGCGGTAGTAGCGCAA-1_mouse.CIC_1	mouse.CIC_1	2109	372	2	1	T-cell	T-cell
CGCGGTAGTCATGCCG-1_mouse.CIC_1	mouse.CIC_1	818	374	2	1	T-cell	T-cell
CGCGGTAGTCTACCTC-1_mouse.CIC_1	mouse.CIC_1	468	327	5	6	NK-cell	NK-cell
CGCGGTAGTGAGTATA-1_mouse.CIC_1	mouse.CIC_1	586	325	1	2	B-cell	B-cell
CGCGGTAGTGGTTTCA-1_mouse.CIC_1	mouse.CIC_1	322	163	2	1	T-cell	T-cell
CGCGGTATCCAGAGGA-1_mouse.CIC_1	mouse.CIC_1	364	198	4	5	Neutrophil	Neutrophil
CGCGGTATCTTCGAGA-1_mouse.CIC_1	mouse.CIC_1	579	162	1	2	B-cell	B-cell
CGCGTTTAGGTAAACT-1_mouse.CIC_1	mouse.CIC_1	650	341	2	1	T-cell	T-cell
CGCGTTTCATCTGGTA-1_mouse.CIC_1	mouse.CIC_1	1263	660	3	4	Monocyte	Ly6c-high-monocyte
CGCGTTTGTAAACGCG-1_mouse.CIC_1	mouse.CIC_1	273	199	1	2	B-cell	B-cell
CGCGTTTGTCCATCCT-1_mouse.CIC_1	mouse.CIC_1	1408	347	1	2	B-cell	B-cell
CGCGTTTGTGTTCTTT-1_mouse.CIC_1	mouse.CIC_1	658	350	2	1	T-cell	T-cell
CGCGTTTTCAGCCTAA-1_mouse.CIC_1	mouse.CIC_1	546	326	1	2	B-cell	B-cell
CGCGTTTTCAGTTAGC-1_mouse.CIC_1	mouse.CIC_1	503	285	1	2	B-cell	B-cell
CGCGTTTTCCGATATG-1_mouse.CIC_1	mouse.CIC_1	827	435	1	2	B-cell	B-cell
CGCGTTTTCGGTGTCG-1_mouse.CIC_1	mouse.CIC_1	388	254	1	2	B-cell	B-cell
CGCTATCAGCCCAACC-1_mouse.CIC_1	mouse.CIC_1	837	430	2	1	T-cell	T-cell
CGCTATCAGGCGCTCT-1_mouse.CIC_1	mouse.CIC_1	352	247	1	2	B-cell	B-cell
CGCTATCAGTACGATA-1_mouse.CIC_1	mouse.CIC_1	240	127	1	2	B-cell	B-cell
CGCTATCCACAAGTAA-1_mouse.CIC_1	mouse.CIC_1	345	208	4	5	Neutrophil	Neutrophil
CGCTATCCACACTGCG-1_mouse.CIC_1	mouse.CIC_1	320	206	1	2	B-cell	B-cell
CGCTATCGTACTCTCC-1_mouse.CIC_1	mouse.CIC_1	1835	188	1	2	B-cell	B-cell
CGCTATCGTAGAAAGG-1_mouse.CIC_1	mouse.CIC_1	966	380	1	2	B-cell	B-cell
CGCTATCGTGACGGTA-1_mouse.CIC_1	mouse.CIC_1	490	290	1	2	B-cell	B-cell
CGCTATCGTTATCGGT-1_mouse.CIC_1	mouse.CIC_1	306	186	1	2	B-cell	B-cell
CGCTATCGTTCGCTAA-1_mouse.CIC_1	mouse.CIC_1	867	433	2	1	T-cell	T-cell
CGCTATCTCGAGAGCA-1_mouse.CIC_1	mouse.CIC_1	429	266	1	2	B-cell	B-cell
CGCTATCTCTTACCTA-1_mouse.CIC_1	mouse.CIC_1	1217	659	5	6	NK-cell	NK-cell
CGCTGGAAGAATTCCC-1_mouse.CIC_1	mouse.CIC_1	414	295	1	2	B-cell	B-cell
CGCTGGAAGTATCTCG-1_mouse.CIC_1	mouse.CIC_1	585	362	1	2	B-cell	B-cell
CGCTGGACAAGCTGGA-1_mouse.CIC_1	mouse.CIC_1	385	255	1	2	B-cell	B-cell
CGCTGGACAATCGAAA-1_mouse.CIC_1	mouse.CIC_1	545	304	1	2	B-cell	B-cell
CGCTGGAGTGCCTGCA-1_mouse.CIC_1	mouse.CIC_1	1208	611	3	4	Monocyte	Ly6c-high-monocyte
CGCTGGAGTGTGCGTC-1_mouse.CIC_1	mouse.CIC_1	362	220	1	2	B-cell	B-cell
CGCTGGAGTTCTGAAC-1_mouse.CIC_1	mouse.CIC_1	603	338	1	2	B-cell	B-cell
CGCTGGATCACCTTAT-1_mouse.CIC_1	mouse.CIC_1	559	314	2	1	T-cell	T-cell
CGCTGGATCACTCTTA-1_mouse.CIC_1	mouse.CIC_1	1546	331	6	9	Mast-cell	Mast-cell
CGCTGGATCATGTCTT-1_mouse.CIC_1	mouse.CIC_1	671	421	1	2	B-cell	B-cell
CGCTTCAAGCCAGGAT-1_mouse.CIC_1	mouse.CIC_1	217	155	1	2	B-cell	B-cell
CGCTTCAAGGATGTAT-1_mouse.CIC_1	mouse.CIC_1	1560	824	3	4	Monocyte	Ly6c-high-monocyte
CGCTTCAAGGTGTTAA-1_mouse.CIC_1	mouse.CIC_1	1774	860	3	4	Monocyte	Ly6c-high-monocyte
CGCTTCACAAGGACTG-1_mouse.CIC_1	mouse.CIC_1	765	373	1	2	B-cell	B-cell
CGCTTCACAATCGAAA-1_mouse.CIC_1	mouse.CIC_1	501	316	3	3	Monocyte	Ly6c-low-monocyte
CGCTTCAGTCAGGACA-1_mouse.CIC_1	mouse.CIC_1	869	354	1	2	B-cell	B-cell
CGCTTCAGTCGCGTGT-1_mouse.CIC_1	mouse.CIC_1	990	574	5	6	NK-cell	NK-cell
CGCTTCAGTTCAGTAC-1_mouse.CIC_1	mouse.CIC_1	452	307	1	2	B-cell	B-cell
CGCTTCAGTTGGTGGA-1_mouse.CIC_1	mouse.CIC_1	397	259	1	2	B-cell	B-cell
CGCTTCATCGCACTCT-1_mouse.CIC_1	mouse.CIC_1	1091	362	1	2	B-cell	B-cell
CGCTTCATCGGGAGTA-1_mouse.CIC_1	mouse.CIC_1	2854	788	3	4	Monocyte	Ly6c-high-monocyte
CGCTTCATCTAAGCCA-1_mouse.CIC_1	mouse.CIC_1	442	269	1	2	B-cell	B-cell
CGGACACAGGGTCTCC-1_mouse.CIC_1	mouse.CIC_1	751	435	1	2	B-cell	B-cell
CGGACACAGTGTCCCG-1_mouse.CIC_1	mouse.CIC_1	498	334	3	3	Monocyte	Ly6c-low-monocyte
CGGACACCAAGCGCTC-1_mouse.CIC_1	mouse.CIC_1	545	303	1	2	B-cell	B-cell
CGGACACCAATCGAAA-1_mouse.CIC_1	mouse.CIC_1	406	245	1	2	B-cell	B-cell
CGGACACCATAGAAAC-1_mouse.CIC_1	mouse.CIC_1	147	111	1	2	B-cell	B-cell
CGGACACCATATACCG-1_mouse.CIC_1	mouse.CIC_1	512	305	1	2	B-cell	B-cell
CGGACACGTACCGAGA-1_mouse.CIC_1	mouse.CIC_1	1485	376	1	2	B-cell	B-cell
CGGACACGTGATGCCC-1_mouse.CIC_1	mouse.CIC_1	719	123	2	1	T-cell	T-cell
CGGACACTCAACACAC-1_mouse.CIC_1	mouse.CIC_1	275	187	1	2	B-cell	B-cell
CGGACACTCAGAGGTG-1_mouse.CIC_1	mouse.CIC_1	514	307	1	2	B-cell	B-cell
CGGACACTCCGCATCT-1_mouse.CIC_1	mouse.CIC_1	503	304	1	2	B-cell	B-cell
CGGACACTCTATCCTA-1_mouse.CIC_1	mouse.CIC_1	421	260	1	2	B-cell	B-cell
CGGACGTAGAAACCGC-1_mouse.CIC_1	mouse.CIC_1	1776	338	1	2	B-cell	B-cell
CGGACGTAGCCAACAG-1_mouse.CIC_1	mouse.CIC_1	503	195	1	2	B-cell	B-cell
CGGACGTAGCTAAGAT-1_mouse.CIC_1	mouse.CIC_1	389	235	2	1	T-cell	T-cell
CGGACGTCAAGTCTAC-1_mouse.CIC_1	mouse.CIC_1	488	279	1	2	B-cell	B-cell
CGGACGTTCCCTAACC-1_mouse.CIC_1	mouse.CIC_1	193	149	1	2	B-cell	B-cell
CGGACGTTCCTAGAAC-1_mouse.CIC_1	mouse.CIC_1	776	401	1	2	B-cell	B-cell
CGGACTGAGAGTGAGA-1_mouse.CIC_1	mouse.CIC_1	1240	318	5	6	NK-cell	NK-cell
CGGACTGCACGAAATA-1_mouse.CIC_1	mouse.CIC_1	1586	790	3	3	Monocyte	Ly6c-low-monocyte
CGGACTGCAGCAGTTT-1_mouse.CIC_1	mouse.CIC_1	189	111	4	5	Neutrophil	Neutrophil
CGGACTGCATAAAGGT-1_mouse.CIC_1	mouse.CIC_1	270	178	1	2	B-cell	B-cell
CGGACTGGTCGCCATG-1_mouse.CIC_1	mouse.CIC_1	431	262	1	2	B-cell	B-cell
CGGACTGGTTCTGAAC-1_mouse.CIC_1	mouse.CIC_1	649	335	1	2	B-cell	B-cell
CGGACTGGTTGGAGGT-1_mouse.CIC_1	mouse.CIC_1	2441	323	1	2	B-cell	B-cell
CGGACTGTCGCTTGTC-1_mouse.CIC_1	mouse.CIC_1	484	239	2	1	T-cell	T-cell
CGGAGCTAGAGTCGGT-1_mouse.CIC_1	mouse.CIC_1	607	365	1	2	B-cell	B-cell
CGGAGCTAGCGTGAGT-1_mouse.CIC_1	mouse.CIC_1	2478	301	1	2	B-cell	B-cell
CGGAGCTAGGCGACAT-1_mouse.CIC_1	mouse.CIC_1	558	357	1	2	B-cell	B-cell
CGGAGCTAGTAGGCCA-1_mouse.CIC_1	mouse.CIC_1	1126	547	1	2	B-cell	B-cell
CGGAGCTCAGTGACAG-1_mouse.CIC_1	mouse.CIC_1	267	144	1	2	B-cell	B-cell
CGGAGCTGTAGAGCTG-1_mouse.CIC_1	mouse.CIC_1	365	236	1	2	B-cell	B-cell
CGGAGCTTCGACAGCC-1_mouse.CIC_1	mouse.CIC_1	2020	357	2	1	T-cell	T-cell
CGGAGCTTCGGTTCGG-1_mouse.CIC_1	mouse.CIC_1	1363	177	4	5	Neutrophil	Neutrophil
CGGAGCTTCTAACTTC-1_mouse.CIC_1	mouse.CIC_1	186	127	1	2	B-cell	B-cell
CGGAGTCAGAGTTGGC-1_mouse.CIC_1	mouse.CIC_1	488	258	1	2	B-cell	B-cell
CGGAGTCAGCGTGAGT-1_mouse.CIC_1	mouse.CIC_1	998	529	1	2	B-cell	B-cell
CGGAGTCCATACCATG-1_mouse.CIC_1	mouse.CIC_1	792	378	2	1	T-cell	T-cell
CGGAGTCGTAAGTGTA-1_mouse.CIC_1	mouse.CIC_1	498	288	1	2	B-cell	B-cell
CGGAGTCGTGCACTTA-1_mouse.CIC_1	mouse.CIC_1	297	205	1	2	B-cell	B-cell
CGGAGTCGTTGGTTTG-1_mouse.CIC_1	mouse.CIC_1	1011	504	1	2	B-cell	B-cell
CGGAGTCTCACTCCTG-1_mouse.CIC_1	mouse.CIC_1	478	265	2	1	T-cell	T-cell
CGGAGTCTCGTTTATC-1_mouse.CIC_1	mouse.CIC_1	580	326	1	2	B-cell	B-cell
CGGAGTCTCTTTAGTC-1_mouse.CIC_1	mouse.CIC_1	990	603	3	4	Monocyte	Ly6c-high-monocyte
CGGCTAGAGACAGAGA-1_mouse.CIC_1	mouse.CIC_1	667	359	1	2	B-cell	B-cell
CGGCTAGAGCCAGGAT-1_mouse.CIC_1	mouse.CIC_1	545	334	1	2	B-cell	B-cell
CGGCTAGAGCCTCGTG-1_mouse.CIC_1	mouse.CIC_1	301	208	1	2	B-cell	B-cell
CGGCTAGCATTGAGCT-1_mouse.CIC_1	mouse.CIC_1	269	187	1	2	B-cell	B-cell
CGGCTAGGTGAGCGAT-1_mouse.CIC_1	mouse.CIC_1	557	313	1	2	B-cell	B-cell
CGGCTAGGTGTGACCC-1_mouse.CIC_1	mouse.CIC_1	635	353	2	1	T-cell	T-cell
CGGCTAGGTTGAGGTG-1_mouse.CIC_1	mouse.CIC_1	554	340	1	2	B-cell	B-cell
CGGCTAGTCTTGAGGT-1_mouse.CIC_1	mouse.CIC_1	1325	666	1	2	B-cell	B-cell
CGGGTCAAGAGACTAT-1_mouse.CIC_1	mouse.CIC_1	177	121	1	2	B-cell	B-cell
CGGGTCAAGGGCATGT-1_mouse.CIC_1	mouse.CIC_1	1215	313	2	1	T-cell	T-cell
CGGGTCAAGTCATGCT-1_mouse.CIC_1	mouse.CIC_1	2007	378	2	1	T-cell	T-cell
CGGGTCACACCAGGTC-1_mouse.CIC_1	mouse.CIC_1	661	223	1	2	B-cell	B-cell
CGGGTCACACCCATGG-1_mouse.CIC_1	mouse.CIC_1	271	126	4	5	Neutrophil	Neutrophil
CGGGTCACACGGTAAG-1_mouse.CIC_1	mouse.CIC_1	665	328	2	1	T-cell	T-cell
CGGGTCAGTCCAAGTT-1_mouse.CIC_1	mouse.CIC_1	161	115	2	1	T-cell	T-cell
CGGGTCAGTGACAAAT-1_mouse.CIC_1	mouse.CIC_1	385	252	1	2	B-cell	B-cell
CGGGTCATCAGGCCCA-1_mouse.CIC_1	mouse.CIC_1	168	113	4	5	Neutrophil	Neutrophil
CGGGTCATCGTTGACA-1_mouse.CIC_1	mouse.CIC_1	3851	927	3	4	Monocyte	Ly6c-high-monocyte
CGGGTCATCTAGCACA-1_mouse.CIC_1	mouse.CIC_1	461	291	1	2	B-cell	B-cell
CGGTTAAAGGCGTACA-1_mouse.CIC_1	mouse.CIC_1	486	273	1	2	B-cell	B-cell
CGGTTAAAGTGTTGAA-1_mouse.CIC_1	mouse.CIC_1	723	420	5	6	NK-cell	NK-cell
CGGTTAAGTACCTACA-1_mouse.CIC_1	mouse.CIC_1	853	419	2	1	T-cell	T-cell
CGGTTAAGTCACCCAG-1_mouse.CIC_1	mouse.CIC_1	590	382	5	6	NK-cell	NK-cell
CGGTTAAGTCGACTAT-1_mouse.CIC_1	mouse.CIC_1	537	261	1	2	B-cell	B-cell
CGGTTAATCATGCATG-1_mouse.CIC_1	mouse.CIC_1	782	175	1	2	B-cell	B-cell
CGGTTAATCGCGCCAA-1_mouse.CIC_1	mouse.CIC_1	1528	597	2	1	T-cell	T-cell
CGTAGCGAGGGTGTTG-1_mouse.CIC_1	mouse.CIC_1	577	324	1	2	B-cell	B-cell
CGTAGCGAGTGCTGCC-1_mouse.CIC_1	mouse.CIC_1	268	174	4	5	Neutrophil	Neutrophil
CGTAGCGAGTGTCTCA-1_mouse.CIC_1	mouse.CIC_1	505	302	1	2	B-cell	B-cell
CGTAGCGCAAAGTCAA-1_mouse.CIC_1	mouse.CIC_1	508	319	1	2	B-cell	B-cell
CGTAGCGTCACTTACT-1_mouse.CIC_1	mouse.CIC_1	692	242	1	2	B-cell	B-cell
CGTAGCGTCCCAAGTA-1_mouse.CIC_1	mouse.CIC_1	803	416	1	2	B-cell	B-cell
CGTAGGCAGACCTTTG-1_mouse.CIC_1	mouse.CIC_1	1097	501	1	2	B-cell	B-cell
CGTAGGCAGGGTCTCC-1_mouse.CIC_1	mouse.CIC_1	597	307	1	2	B-cell	B-cell
CGTAGGCCAGTCGATT-1_mouse.CIC_1	mouse.CIC_1	308	217	1	2	B-cell	B-cell
CGTAGGCCATAAAGGT-1_mouse.CIC_1	mouse.CIC_1	464	289	1	2	B-cell	B-cell
CGTAGGCGTGATGATA-1_mouse.CIC_1	mouse.CIC_1	1350	690	3	4	Monocyte	Ly6c-high-monocyte
CGTAGGCGTTTGACAC-1_mouse.CIC_1	mouse.CIC_1	1018	478	2	1	T-cell	T-cell
CGTAGGCTCGAGAGCA-1_mouse.CIC_1	mouse.CIC_1	542	342	4	5	Neutrophil	Neutrophil
CGTCACTAGGCTAGGT-1_mouse.CIC_1	mouse.CIC_1	456	259	2	1	T-cell	T-cell
CGTCACTGTACAGACG-1_mouse.CIC_1	mouse.CIC_1	663	381	1	2	B-cell	B-cell
CGTCACTGTATGCTTG-1_mouse.CIC_1	mouse.CIC_1	1194	595	1	2	B-cell	B-cell
CGTCACTTCCAAGTAC-1_mouse.CIC_1	mouse.CIC_1	1987	862	3	4	Monocyte	Ly6c-high-monocyte
CGTCACTTCGTTTATC-1_mouse.CIC_1	mouse.CIC_1	326	191	1	2	B-cell	B-cell
CGTCAGGAGAAAGTGG-1_mouse.CIC_1	mouse.CIC_1	225	166	2	1	T-cell	T-cell
CGTCAGGAGTGGGATC-1_mouse.CIC_1	mouse.CIC_1	498	320	1	2	B-cell	B-cell
CGTCAGGCATTCGACA-1_mouse.CIC_1	mouse.CIC_1	530	328	1	2	B-cell	B-cell
CGTCAGGGTGGGTCAA-1_mouse.CIC_1	mouse.CIC_1	1718	307	1	2	B-cell	B-cell
CGTCAGGGTTATTCTC-1_mouse.CIC_1	mouse.CIC_1	657	341	1	2	B-cell	B-cell
CGTCAGGTCAAACCAC-1_mouse.CIC_1	mouse.CIC_1	1350	697	3	4	Monocyte	Ly6c-high-monocyte
CGTCAGGTCAGCCTAA-1_mouse.CIC_1	mouse.CIC_1	1834	238	1	2	B-cell	B-cell
CGTCCATAGTCCTCCT-1_mouse.CIC_1	mouse.CIC_1	181	117	4	5	Neutrophil	Neutrophil
CGTCCATGTCAGTGGA-1_mouse.CIC_1	mouse.CIC_1	648	336	2	1	T-cell	T-cell
CGTCCATGTCCTCTTG-1_mouse.CIC_1	mouse.CIC_1	1187	638	3	4	Monocyte	Ly6c-high-monocyte
CGTCCATGTGATGATA-1_mouse.CIC_1	mouse.CIC_1	472	254	1	2	B-cell	B-cell
CGTCCATGTGCAACTT-1_mouse.CIC_1	mouse.CIC_1	481	330	1	2	B-cell	B-cell
CGTCCATTCCTCAATT-1_mouse.CIC_1	mouse.CIC_1	663	404	3	3	Monocyte	Ly6c-low-monocyte
CGTCCATTCGGCTACG-1_mouse.CIC_1	mouse.CIC_1	796	370	2	1	T-cell	T-cell
CGTCCATTCTGAGGGA-1_mouse.CIC_1	mouse.CIC_1	1803	422	5	6	NK-cell	NK-cell
CGTCTACAGAGCAATT-1_mouse.CIC_1	mouse.CIC_1	365	236	2	1	T-cell	T-cell
CGTCTACAGCCTCGTG-1_mouse.CIC_1	mouse.CIC_1	1765	495	1	2	B-cell	B-cell
CGTCTACAGGGAGTAA-1_mouse.CIC_1	mouse.CIC_1	616	319	1	2	B-cell	B-cell
CGTCTACCAATAGCGG-1_mouse.CIC_1	mouse.CIC_1	716	359	2	1	T-cell	T-cell
CGTCTACCAGCGTAAG-1_mouse.CIC_1	mouse.CIC_1	351	228	2	1	T-cell	T-cell
CGTCTACGTCTCACCT-1_mouse.CIC_1	mouse.CIC_1	249	150	4	5	Neutrophil	Neutrophil
CGTCTACGTCTTGCGG-1_mouse.CIC_1	mouse.CIC_1	1577	249	2	1	T-cell	T-cell
CGTCTACGTGATGATA-1_mouse.CIC_1	mouse.CIC_1	990	536	1	2	B-cell	B-cell
CGTCTACTCAACACAC-1_mouse.CIC_1	mouse.CIC_1	475	326	1	2	B-cell	B-cell
CGTCTACTCTCGTTTA-1_mouse.CIC_1	mouse.CIC_1	1115	403	2	1	T-cell	T-cell
CGTCTACTCTTTAGGG-1_mouse.CIC_1	mouse.CIC_1	582	348	1	2	B-cell	B-cell
CGTGAGCAGCTGCGAA-1_mouse.CIC_1	mouse.CIC_1	556	328	1	2	B-cell	B-cell
CGTGAGCAGTACACCT-1_mouse.CIC_1	mouse.CIC_1	324	214	1	2	B-cell	B-cell
CGTGAGCCAAGCCTAT-1_mouse.CIC_1	mouse.CIC_1	628	426	2	1	T-cell	T-cell
CGTGAGCCATAGTAAG-1_mouse.CIC_1	mouse.CIC_1	590	349	1	2	B-cell	B-cell
CGTGAGCGTAACGACG-1_mouse.CIC_1	mouse.CIC_1	675	366	1	2	B-cell	B-cell
CGTGAGCGTGCGAAAC-1_mouse.CIC_1	mouse.CIC_1	522	273	1	2	B-cell	B-cell
CGTGAGCTCGCCTGTT-1_mouse.CIC_1	mouse.CIC_1	256	160	4	5	Neutrophil	Neutrophil
CGTGTAAAGACAGGCT-1_mouse.CIC_1	mouse.CIC_1	1451	262	1	2	B-cell	B-cell
CGTGTAACACGCATCG-1_mouse.CIC_1	mouse.CIC_1	401	293	2	1	T-cell	T-cell
CGTGTAACAGCTATTG-1_mouse.CIC_1	mouse.CIC_1	389	271	1	2	B-cell	B-cell
CGTGTAACAGTATCTG-1_mouse.CIC_1	mouse.CIC_1	417	270	1	2	B-cell	B-cell
CGTGTAACAGTCGATT-1_mouse.CIC_1	mouse.CIC_1	257	210	5	6	NK-cell	NK-cell
CGTGTAAGTCGCGGTT-1_mouse.CIC_1	mouse.CIC_1	195	129	4	5	Neutrophil	Neutrophil
CGTGTAATCAAGAAGT-1_mouse.CIC_1	mouse.CIC_1	1062	375	1	2	B-cell	B-cell
CGTGTAATCCACGCAG-1_mouse.CIC_1	mouse.CIC_1	294	207	1	2	B-cell	B-cell
CGTGTAATCTTCTGGC-1_mouse.CIC_1	mouse.CIC_1	170	140	1	2	B-cell	B-cell
CGTGTCTAGATGGGTC-1_mouse.CIC_1	mouse.CIC_1	764	458	2	1	T-cell	T-cell
CGTGTCTAGTCCGTAT-1_mouse.CIC_1	mouse.CIC_1	422	266	1	2	B-cell	B-cell
CGTGTCTAGTCTTGCA-1_mouse.CIC_1	mouse.CIC_1	659	383	1	2	B-cell	B-cell
CGTGTCTCAAGCTGGA-1_mouse.CIC_1	mouse.CIC_1	2376	322	1	2	B-cell	B-cell
CGTGTCTCAGTGGGAT-1_mouse.CIC_1	mouse.CIC_1	339	230	1	2	B-cell	B-cell
CGTGTCTGTAAACCTC-1_mouse.CIC_1	mouse.CIC_1	204	136	4	5	Neutrophil	Neutrophil
CGTGTCTGTTGCCTCT-1_mouse.CIC_1	mouse.CIC_1	411	275	1	2	B-cell	B-cell
CGTGTCTGTTGGGACA-1_mouse.CIC_1	mouse.CIC_1	339	243	1	2	B-cell	B-cell
CGTGTCTTCAGAAATG-1_mouse.CIC_1	mouse.CIC_1	1509	408	3	3	Monocyte	Ly6c-low-monocyte
CGTGTCTTCAGGTTCA-1_mouse.CIC_1	mouse.CIC_1	2000	362	1	2	B-cell	B-cell
CGTGTCTTCCTTTCTC-1_mouse.CIC_1	mouse.CIC_1	722	443	2	1	T-cell	T-cell
CGTGTCTTCTCTTATG-1_mouse.CIC_1	mouse.CIC_1	499	337	1	2	B-cell	B-cell
CGTTAGAAGGCGATAC-1_mouse.CIC_1	mouse.CIC_1	556	286	2	1	T-cell	T-cell
CGTTAGACAAGTAATG-1_mouse.CIC_1	mouse.CIC_1	1176	247	1	2	B-cell	B-cell
CGTTAGACACCTTGTC-1_mouse.CIC_1	mouse.CIC_1	542	304	1	2	B-cell	B-cell
CGTTAGACATGCCTTC-1_mouse.CIC_1	mouse.CIC_1	445	259	1	2	B-cell	B-cell
CGTTAGAGTCATATCG-1_mouse.CIC_1	mouse.CIC_1	1714	256	5	6	NK-cell	NK-cell
CGTTAGAGTCTAGAGG-1_mouse.CIC_1	mouse.CIC_1	1158	209	1	2	B-cell	B-cell
CGTTAGAGTTACGACT-1_mouse.CIC_1	mouse.CIC_1	358	232	2	1	T-cell	T-cell
CGTTCTGAGCTCAACT-1_mouse.CIC_1	mouse.CIC_1	596	345	1	2	B-cell	B-cell
CGTTCTGGTAAGTGGC-1_mouse.CIC_1	mouse.CIC_1	621	380	1	2	B-cell	B-cell
CGTTCTGGTACCATCA-1_mouse.CIC_1	mouse.CIC_1	749	366	2	1	T-cell	T-cell
CGTTCTGGTGCTCTTC-1_mouse.CIC_1	mouse.CIC_1	278	169	4	5	Neutrophil	Neutrophil
CGTTCTGGTGTTCGAT-1_mouse.CIC_1	mouse.CIC_1	1449	368	1	2	B-cell	B-cell
CGTTCTGGTTGCCTCT-1_mouse.CIC_1	mouse.CIC_1	1712	858	3	4	Monocyte	Ly6c-high-monocyte
CGTTCTGTCAAGCCTA-1_mouse.CIC_1	mouse.CIC_1	586	369	2	1	T-cell	T-cell
CGTTCTGTCGAGAACG-1_mouse.CIC_1	mouse.CIC_1	1673	787	3	4	Monocyte	Ly6c-high-monocyte
CGTTCTGTCGAGCCCA-1_mouse.CIC_1	mouse.CIC_1	1491	706	3	4	Monocyte	Ly6c-high-monocyte
CGTTGGGCACAGGAGT-1_mouse.CIC_1	mouse.CIC_1	228	133	4	5	Neutrophil	Neutrophil
CGTTGGGGTCCGAAGA-1_mouse.CIC_1	mouse.CIC_1	427	292	3	3	Monocyte	Ly6c-low-monocyte
CGTTGGGGTCTTGCGG-1_mouse.CIC_1	mouse.CIC_1	384	246	2	1	T-cell	T-cell
CGTTGGGGTGACGGTA-1_mouse.CIC_1	mouse.CIC_1	895	342	2	1	T-cell	T-cell
CGTTGGGGTGCGGTAA-1_mouse.CIC_1	mouse.CIC_1	286	201	2	1	T-cell	T-cell
CGTTGGGTCACCTTAT-1_mouse.CIC_1	mouse.CIC_1	402	269	2	1	T-cell	T-cell
CGTTGGGTCCCTCTTT-1_mouse.CIC_1	mouse.CIC_1	2507	537	2	1	T-cell	T-cell
CGTTGGGTCGTACCGG-1_mouse.CIC_1	mouse.CIC_1	1506	121	1	2	B-cell	B-cell
CTAACTTAGCTCCCAG-1_mouse.CIC_1	mouse.CIC_1	1400	181	4	5	Neutrophil	Neutrophil
CTAACTTAGTATTGGA-1_mouse.CIC_1	mouse.CIC_1	708	372	1	2	B-cell	B-cell
CTAACTTCATGTCCTC-1_mouse.CIC_1	mouse.CIC_1	579	330	2	1	T-cell	T-cell
CTAACTTGTAAGCACG-1_mouse.CIC_1	mouse.CIC_1	495	284	1	2	B-cell	B-cell
CTAACTTGTGACGGTA-1_mouse.CIC_1	mouse.CIC_1	586	323	1	2	B-cell	B-cell
CTAACTTTCTCTGAGA-1_mouse.CIC_1	mouse.CIC_1	587	326	1	2	B-cell	B-cell
CTAACTTTCTCTTATG-1_mouse.CIC_1	mouse.CIC_1	498	272	1	2	B-cell	B-cell
CTAAGACAGAGAGCTC-1_mouse.CIC_1	mouse.CIC_1	174	138	1	2	B-cell	B-cell
CTAAGACAGCTAGTCT-1_mouse.CIC_1	mouse.CIC_1	434	288	1	2	B-cell	B-cell
CTAAGACAGTGTGGCA-1_mouse.CIC_1	mouse.CIC_1	999	526	1	2	B-cell	B-cell
CTAAGACCACCTGGTG-1_mouse.CIC_1	mouse.CIC_1	1033	562	1	2	B-cell	B-cell
CTAAGACGTGTGAATA-1_mouse.CIC_1	mouse.CIC_1	576	323	2	1	T-cell	T-cell
CTAAGACTCCCAGGTG-1_mouse.CIC_1	mouse.CIC_1	1496	190	4	5	Neutrophil	Neutrophil
CTAAGACTCTCGGACG-1_mouse.CIC_1	mouse.CIC_1	482	299	1	2	B-cell	B-cell
CTAAGACTCTGTCTCG-1_mouse.CIC_1	mouse.CIC_1	471	295	1	2	B-cell	B-cell
CTAATGGAGAACTCGG-1_mouse.CIC_1	mouse.CIC_1	233	164	1	2	B-cell	B-cell
CTAATGGAGTACGTTC-1_mouse.CIC_1	mouse.CIC_1	630	353	1	2	B-cell	B-cell
CTAATGGAGTGATCGG-1_mouse.CIC_1	mouse.CIC_1	166	112	2	1	T-cell	T-cell
CTAATGGTCAACACGT-1_mouse.CIC_1	mouse.CIC_1	2956	443	1	2	B-cell	B-cell
CTAATGGTCACGAAGG-1_mouse.CIC_1	mouse.CIC_1	764	341	2	1	T-cell	T-cell
CTAATGGTCATGTAGC-1_mouse.CIC_1	mouse.CIC_1	499	350	1	2	B-cell	B-cell
CTAATGGTCGGAAACG-1_mouse.CIC_1	mouse.CIC_1	1225	122	1	2	B-cell	B-cell
CTAATGGTCGGCGCAT-1_mouse.CIC_1	mouse.CIC_1	285	203	1	2	B-cell	B-cell
CTACACCAGAACTCGG-1_mouse.CIC_1	mouse.CIC_1	500	314	1	2	B-cell	B-cell
CTACACCAGGAGTTGC-1_mouse.CIC_1	mouse.CIC_1	556	330	1	2	B-cell	B-cell
CTACACCAGTACGTTC-1_mouse.CIC_1	mouse.CIC_1	843	362	2	1	T-cell	T-cell
CTACACCCACAACGTT-1_mouse.CIC_1	mouse.CIC_1	380	243	1	2	B-cell	B-cell
CTACACCCAGCTATTG-1_mouse.CIC_1	mouse.CIC_1	359	255	1	2	B-cell	B-cell
CTACACCCAGGTCTCG-1_mouse.CIC_1	mouse.CIC_1	500	308	1	2	B-cell	B-cell
CTACACCGTAGAGTGC-1_mouse.CIC_1	mouse.CIC_1	488	278	1	2	B-cell	B-cell
CTACACCGTCAACATC-1_mouse.CIC_1	mouse.CIC_1	608	343	1	2	B-cell	B-cell
CTACACCTCAGCAACT-1_mouse.CIC_1	mouse.CIC_1	573	350	1	2	B-cell	B-cell
CTACACCTCGATAGAA-1_mouse.CIC_1	mouse.CIC_1	1267	277	1	2	B-cell	B-cell
CTACATTAGTTGTCGT-1_mouse.CIC_1	mouse.CIC_1	1102	212	1	2	B-cell	B-cell
CTACATTCAAAGTCAA-1_mouse.CIC_1	mouse.CIC_1	1013	406	2	1	T-cell	T-cell
CTACATTCACAAGTAA-1_mouse.CIC_1	mouse.CIC_1	811	379	2	8	T-cell	Multiplet
CTACATTCACTGTGTA-1_mouse.CIC_1	mouse.CIC_1	493	268	1	2	B-cell	B-cell
CTACATTGTGACGCCT-1_mouse.CIC_1	mouse.CIC_1	1051	165	1	2	B-cell	B-cell
CTACATTTCACAACGT-1_mouse.CIC_1	mouse.CIC_1	1341	273	5	6	NK-cell	NK-cell
CTACATTTCAGGTTCA-1_mouse.CIC_1	mouse.CIC_1	236	167	1	2	B-cell	B-cell
CTACATTTCCTCATTA-1_mouse.CIC_1	mouse.CIC_1	478	320	1	2	B-cell	B-cell
CTACATTTCGCTGATA-1_mouse.CIC_1	mouse.CIC_1	796	387	2	1	T-cell	T-cell
CTACCCAAGAGAGCTC-1_mouse.CIC_1	mouse.CIC_1	256	160	1	2	B-cell	B-cell
CTACCCAAGATCCCAT-1_mouse.CIC_1	mouse.CIC_1	946	460	2	8	T-cell	Multiplet
CTACCCAAGTACGACG-1_mouse.CIC_1	mouse.CIC_1	151	110	1	2	B-cell	B-cell
CTACCCAAGTTATCGC-1_mouse.CIC_1	mouse.CIC_1	1138	298	1	2	B-cell	B-cell
CTACCCACAATCGGTT-1_mouse.CIC_1	mouse.CIC_1	745	317	2	1	T-cell	T-cell
CTACCCATCACGACTA-1_mouse.CIC_1	mouse.CIC_1	317	171	2	1	T-cell	T-cell
CTACCCATCGCTGATA-1_mouse.CIC_1	mouse.CIC_1	221	144	1	2	B-cell	B-cell
CTACGTCAGAAGGCCT-1_mouse.CIC_1	mouse.CIC_1	620	370	1	2	B-cell	B-cell
CTACGTCAGTGTTGAA-1_mouse.CIC_1	mouse.CIC_1	1571	372	1	2	B-cell	B-cell
CTACGTCAGTTAACGA-1_mouse.CIC_1	mouse.CIC_1	1155	653	1	2	B-cell	B-cell
CTACGTCCAACCGCCA-1_mouse.CIC_1	mouse.CIC_1	487	279	1	2	B-cell	B-cell
CTACGTCCACAACGCC-1_mouse.CIC_1	mouse.CIC_1	209	132	4	5	Neutrophil	Neutrophil
CTACGTCCAGCGAACA-1_mouse.CIC_1	mouse.CIC_1	456	257	2	1	T-cell	T-cell
CTACGTCCATGCTGGC-1_mouse.CIC_1	mouse.CIC_1	643	354	1	2	B-cell	B-cell
CTACGTCGTATATCCG-1_mouse.CIC_1	mouse.CIC_1	1203	210	1	2	B-cell	B-cell
CTACGTCGTGTATGGG-1_mouse.CIC_1	mouse.CIC_1	329	233	1	2	B-cell	B-cell
CTACGTCGTTCGTGAT-1_mouse.CIC_1	mouse.CIC_1	601	346	1	2	B-cell	B-cell
CTACGTCTCAAACGGG-1_mouse.CIC_1	mouse.CIC_1	1256	241	1	2	B-cell	B-cell
CTACGTCTCAGTTCGA-1_mouse.CIC_1	mouse.CIC_1	489	291	1	2	B-cell	B-cell
CTAGAGTAGCTAGGCA-1_mouse.CIC_1	mouse.CIC_1	358	238	1	2	B-cell	B-cell
CTAGAGTAGGGTGTTG-1_mouse.CIC_1	mouse.CIC_1	663	364	1	2	B-cell	B-cell
CTAGAGTCACAAGCCC-1_mouse.CIC_1	mouse.CIC_1	258	165	4	5	Neutrophil	Neutrophil
CTAGAGTGTCAAAGAT-1_mouse.CIC_1	mouse.CIC_1	853	440	1	2	B-cell	B-cell
[truncated: 13,753 more rows]
