# Supplementary material for: Single-cell transcriptomics of the naked mole-rat reveals unexpected features of mammalian immunity
Source: PLoS Biol. 2019 Nov 21;17(11):e3000528. doi: 10.1371/journal.pbio.3000528 (PMC6894886; doi:10.1371/journal.pbio.3000528)
Supplement: S8 Table — For each NM-R circulating immune cell in our scRNA-seq data, the corresponding sample, number of captured UMIs, number of captured genes, first-iteration and convergence cluster and cell type assignments are provided. NM-R, naked mole-rat; scRNA-seq, single-cell RNA-sequencing; UMI, unique molecular identifier. (CSV) [file pbio.3000528.s020.csv]

cell	sample	umis	genes	first.iteration.cluster	converged.cluster	first.iteration.cell.type	converged.cell.type
AAACCTGAGACAATAC-1_nmr.CIC_2	nmr.CIC_2	1469	770	3	1	B-cell	B-cell
AAACCTGCACACAGAG-1_nmr.CIC_2	nmr.CIC_2	6506	178	5	2	Erythroid-cell	Erythroid-cell
AAACCTGCAGTCGTGC-1_nmr.CIC_2	nmr.CIC_2	1134	451	1	3	Neutrophil	Neutrophil
AAACCTGCATCGATGT-1_nmr.CIC_2	nmr.CIC_2	1628	756	3	1	B-cell	B-cell
AAACCTGCATTGTGCA-1_nmr.CIC_2	nmr.CIC_2	1112	501	1	3	Neutrophil	Neutrophil
AAACCTGGTAAGTAGT-1_nmr.CIC_2	nmr.CIC_2	2017	916	3	1	B-cell	B-cell
AAACCTGGTATGAATG-1_nmr.CIC_2	nmr.CIC_2	1320	703	3	1	B-cell	B-cell
AAACCTGGTCGGGTCT-1_nmr.CIC_2	nmr.CIC_2	1799	762	2	4	T-cell	T-cell
AAACCTGGTGATGTCT-1_nmr.CIC_2	nmr.CIC_2	2649	1037	2	4	T-cell	T-cell
AAACCTGGTTAGGGTG-1_nmr.CIC_2	nmr.CIC_2	1651	544	1	3	Neutrophil	Neutrophil
AAACCTGGTTCCAACA-1_nmr.CIC_2	nmr.CIC_2	954	489	1	3	Neutrophil	Neutrophil
AAACCTGTCCAGATCA-1_nmr.CIC_2	nmr.CIC_2	916	434	1	3	Neutrophil	Neutrophil
AAACCTGTCTAGCACA-1_nmr.CIC_2	nmr.CIC_2	763	503	3	1	B-cell	B-cell
AAACGGGAGCGCTTAT-1_nmr.CIC_2	nmr.CIC_2	1354	558	1	3	Neutrophil	Neutrophil
AAACGGGAGTGTTTGC-1_nmr.CIC_2	nmr.CIC_2	998	450	1	3	Neutrophil	Neutrophil
AAACGGGCAACGATGG-1_nmr.CIC_2	nmr.CIC_2	1175	447	1	3	Neutrophil	Neutrophil
AAACGGGCACCTGGTG-1_nmr.CIC_2	nmr.CIC_2	1072	430	1	3	Neutrophil	Neutrophil
AAACGGGGTCCGAACC-1_nmr.CIC_2	nmr.CIC_2	1305	589	1	3	Neutrophil	Neutrophil
AAACGGGGTCGACTGC-1_nmr.CIC_2	nmr.CIC_2	1498	482	1	3	Neutrophil	Neutrophil
AAACGGGGTCGATTGT-1_nmr.CIC_2	nmr.CIC_2	1187	598	2	4	T-cell	T-cell
AAACGGGGTGATGTCT-1_nmr.CIC_2	nmr.CIC_2	1125	460	1	3	Neutrophil	Neutrophil
AAACGGGGTTAAAGAC-1_nmr.CIC_2	nmr.CIC_2	1000	438	1	3	Neutrophil	Neutrophil
AAACGGGGTTGGGACA-1_nmr.CIC_2	nmr.CIC_2	5596	246	5	2	Erythroid-cell	Erythroid-cell
AAACGGGTCTGTCAAG-1_nmr.CIC_2	nmr.CIC_2	1322	691	3	1	B-cell	B-cell
AAAGATGAGGATGGTC-1_nmr.CIC_2	nmr.CIC_2	1723	720	2	4	T-cell	T-cell
AAAGATGCACGTTGGC-1_nmr.CIC_2	nmr.CIC_2	1921	728	1	3	Neutrophil	Neutrophil
AAAGATGCAGATCTGT-1_nmr.CIC_2	nmr.CIC_2	1279	566	2	4	T-cell	T-cell
AAAGATGCAGGTGCCT-1_nmr.CIC_2	nmr.CIC_2	896	488	2	4	T-cell	T-cell
AAAGATGGTATCACCA-1_nmr.CIC_2	nmr.CIC_2	746	340	1	3	Neutrophil	Neutrophil
AAAGATGGTTCTGGTA-1_nmr.CIC_2	nmr.CIC_2	4544	1400	4	5	Monocyte	Monocyte
AAAGATGTCAAAGTAG-1_nmr.CIC_2	nmr.CIC_2	8531	2165	9	6	Mast-cell	Mast-cell
AAAGATGTCCACGTGG-1_nmr.CIC_2	nmr.CIC_2	3583	1205	6	7	Unassigned.1	Unassigned.1
AAAGATGTCGAATGGG-1_nmr.CIC_2	nmr.CIC_2	976	536	3	1	B-cell	B-cell
AAAGATGTCTGTTTGT-1_nmr.CIC_2	nmr.CIC_2	1115	483	1	3	Neutrophil	Neutrophil
AAAGCAAAGAAACCGC-1_nmr.CIC_2	nmr.CIC_2	2197	843	2	4	T-cell	T-cell
AAAGCAAAGCGGATCA-1_nmr.CIC_2	nmr.CIC_2	4189	1305	4	5	Monocyte	Monocyte
AAAGCAAGTCGACTGC-1_nmr.CIC_2	nmr.CIC_2	1495	786	3	1	B-cell	B-cell
AAAGCAATCACTGGGC-1_nmr.CIC_2	nmr.CIC_2	658	327	1	3	Neutrophil	Neutrophil
AAAGCAATCAGTTTGG-1_nmr.CIC_2	nmr.CIC_2	777	452	2	4	T-cell	T-cell
AAAGTAGAGCGAGAAA-1_nmr.CIC_2	nmr.CIC_2	702	417	2	4	T-cell	T-cell
AAAGTAGAGTAGGCCA-1_nmr.CIC_2	nmr.CIC_2	1281	526	1	3	Neutrophil	Neutrophil
AAAGTAGAGTCATCCA-1_nmr.CIC_2	nmr.CIC_2	1913	853	2	4	T-cell	T-cell
AAAGTAGCAAGCTGAG-1_nmr.CIC_2	nmr.CIC_2	1368	551	1	3	Neutrophil	Neutrophil
AAAGTAGTCAAACCAC-1_nmr.CIC_2	nmr.CIC_2	1670	552	1	3	Neutrophil	Neutrophil
AAATGCCAGCCTCGTG-1_nmr.CIC_2	nmr.CIC_2	1593	780	3	1	B-cell	B-cell
AAATGCCAGTGTGAAT-1_nmr.CIC_2	nmr.CIC_2	1130	470	1	3	Neutrophil	Neutrophil
AAATGCCCACGAGGTA-1_nmr.CIC_2	nmr.CIC_2	1102	379	1	3	Neutrophil	Neutrophil
AAATGCCTCAACACTG-1_nmr.CIC_2	nmr.CIC_2	1144	635	3	1	B-cell	B-cell
AAATGCCTCATGTCCC-1_nmr.CIC_2	nmr.CIC_2	1443	573	1	3	Neutrophil	Neutrophil
AAATGCCTCGTGGTCG-1_nmr.CIC_2	nmr.CIC_2	1037	422	1	3	Neutrophil	Neutrophil
AACACGTAGAAGGCCT-1_nmr.CIC_2	nmr.CIC_2	1015	391	1	3	Neutrophil	Neutrophil
AACACGTAGCCTATGT-1_nmr.CIC_2	nmr.CIC_2	1199	582	3	1	B-cell	B-cell
AACACGTAGCGCCTTG-1_nmr.CIC_2	nmr.CIC_2	1380	485	1	3	Neutrophil	Neutrophil
AACACGTAGGATGCGT-1_nmr.CIC_2	nmr.CIC_2	713	387	1	3	Neutrophil	Neutrophil
AACACGTAGTCCATAC-1_nmr.CIC_2	nmr.CIC_2	1649	807	2	4	T-cell	T-cell
AACACGTGTAGCCTCG-1_nmr.CIC_2	nmr.CIC_2	1621	771	2	4	T-cell	T-cell
AACACGTGTCCTGCTT-1_nmr.CIC_2	nmr.CIC_2	1073	500	1	3	Neutrophil	Neutrophil
AACACGTGTCGGATCC-1_nmr.CIC_2	nmr.CIC_2	1164	644	3	1	B-cell	B-cell
AACACGTGTCTCCACT-1_nmr.CIC_2	nmr.CIC_2	789	438	1	3	Neutrophil	Neutrophil
AACACGTGTTACGCGC-1_nmr.CIC_2	nmr.CIC_2	1707	731	2	4	T-cell	T-cell
AACACGTTCATAAAGG-1_nmr.CIC_2	nmr.CIC_2	1031	577	3	1	B-cell	B-cell
AACACGTTCATAGCAC-1_nmr.CIC_2	nmr.CIC_2	1355	672	2	4	T-cell	T-cell
AACACGTTCGACCAGC-1_nmr.CIC_2	nmr.CIC_2	2536	978	2	4	T-cell	T-cell
AACCATGAGATCTGCT-1_nmr.CIC_2	nmr.CIC_2	1093	440	1	3	Neutrophil	Neutrophil
AACCATGAGGAATTAC-1_nmr.CIC_2	nmr.CIC_2	1436	721	3	1	B-cell	B-cell
AACCATGCACAGGTTT-1_nmr.CIC_2	nmr.CIC_2	1072	503	2	4	T-cell	T-cell
AACCATGCACCGAATT-1_nmr.CIC_2	nmr.CIC_2	831	397	1	3	Neutrophil	Neutrophil
AACCATGGTACTTAGC-1_nmr.CIC_2	nmr.CIC_2	2985	1223	2	4	T-cell	T-cell
AACCATGGTCATCCCT-1_nmr.CIC_2	nmr.CIC_2	709	359	1	3	Neutrophil	Neutrophil
AACCATGGTGCACCAC-1_nmr.CIC_2	nmr.CIC_2	1165	453	1	3	Neutrophil	Neutrophil
AACCATGGTTACGGAG-1_nmr.CIC_2	nmr.CIC_2	1224	470	1	3	Neutrophil	Neutrophil
AACCATGTCGCCTGTT-1_nmr.CIC_2	nmr.CIC_2	1106	621	3	1	B-cell	B-cell
AACCATGTCTCTAAGG-1_nmr.CIC_2	nmr.CIC_2	1974	867	2	4	T-cell	T-cell
AACCATGTCTGCCCTA-1_nmr.CIC_2	nmr.CIC_2	683	349	1	3	Neutrophil	Neutrophil
AACCATGTCTTTAGTC-1_nmr.CIC_2	nmr.CIC_2	1099	497	1	3	Neutrophil	Neutrophil
AACCGCGAGCCACGTC-1_nmr.CIC_2	nmr.CIC_2	2989	1185	4	5	Monocyte	Monocyte
AACCGCGAGTCCGTAT-1_nmr.CIC_2	nmr.CIC_2	1726	856	3	1	B-cell	B-cell
AACCGCGCAACTTGAC-1_nmr.CIC_2	nmr.CIC_2	839	336	1	3	Neutrophil	Neutrophil
AACCGCGCACTGTTAG-1_nmr.CIC_2	nmr.CIC_2	730	366	1	3	Neutrophil	Neutrophil
AACCGCGCATCGGACC-1_nmr.CIC_2	nmr.CIC_2	4368	1555	2	4	T-cell	T-cell
AACCGCGGTGATGTGG-1_nmr.CIC_2	nmr.CIC_2	1723	737	2	4	T-cell	T-cell
AACCGCGGTGTAAGTA-1_nmr.CIC_2	nmr.CIC_2	2316	968	2	4	T-cell	T-cell
AACCGCGTCACGACTA-1_nmr.CIC_2	nmr.CIC_2	1039	576	3	1	B-cell	B-cell
AACCGCGTCGCCAAAT-1_nmr.CIC_2	nmr.CIC_2	5909	182	5	2	Erythroid-cell	Erythroid-cell
AACGTTGAGATAGCAT-1_nmr.CIC_2	nmr.CIC_2	6121	1220	3	8	B-cell	Plasma-cell
AACGTTGAGGCACATG-1_nmr.CIC_2	nmr.CIC_2	1101	377	1	3	Neutrophil	Neutrophil
AACGTTGGTAAACACA-1_nmr.CIC_2	nmr.CIC_2	1424	514	1	3	Neutrophil	Neutrophil
AACGTTGGTCAGGACA-1_nmr.CIC_2	nmr.CIC_2	1873	790	2	4	T-cell	T-cell
AACGTTGGTTAAGTAG-1_nmr.CIC_2	nmr.CIC_2	2012	836	2	4	T-cell	T-cell
AACGTTGTCGCCATAA-1_nmr.CIC_2	nmr.CIC_2	5932	1847	4	5	Monocyte	Monocyte
AACGTTGTCTTTACAC-1_nmr.CIC_2	nmr.CIC_2	1452	720	2	4	T-cell	T-cell
AACTCAGAGACCCACC-1_nmr.CIC_2	nmr.CIC_2	1952	760	2	4	T-cell	T-cell
AACTCAGAGGATGCGT-1_nmr.CIC_2	nmr.CIC_2	1275	636	2	4	T-cell	T-cell
AACTCAGCAAGAAGAG-1_nmr.CIC_2	nmr.CIC_2	802	318	1	3	Neutrophil	Neutrophil
AACTCAGCAGCTTAAC-1_nmr.CIC_2	nmr.CIC_2	846	399	1	3	Neutrophil	Neutrophil
AACTCAGGTAAATGAC-1_nmr.CIC_2	nmr.CIC_2	6129	229	5	2	Erythroid-cell	Erythroid-cell
AACTCAGGTACATCCA-1_nmr.CIC_2	nmr.CIC_2	584	229	1	3	Neutrophil	Neutrophil
AACTCAGGTCGCGAAA-1_nmr.CIC_2	nmr.CIC_2	1079	429	1	3	Neutrophil	Neutrophil
AACTCAGGTCGCTTCT-1_nmr.CIC_2	nmr.CIC_2	271	189	2	4	T-cell	T-cell
AACTCAGGTCTACCTC-1_nmr.CIC_2	nmr.CIC_2	1115	632	3	1	B-cell	B-cell
AACTCAGGTCTCTCTG-1_nmr.CIC_2	nmr.CIC_2	558	411	9	6	Mast-cell	Mast-cell
AACTCAGGTTGTGGAG-1_nmr.CIC_2	nmr.CIC_2	1886	811	2	4	T-cell	T-cell
AACTCAGTCTAGAGTC-1_nmr.CIC_2	nmr.CIC_2	937	401	1	3	Neutrophil	Neutrophil
AACTCAGTCTGATTCT-1_nmr.CIC_2	nmr.CIC_2	1121	632	3	1	B-cell	B-cell
AACTCCCAGTGTGAAT-1_nmr.CIC_2	nmr.CIC_2	994	450	1	3	Neutrophil	Neutrophil
AACTCCCGTAATAGCA-1_nmr.CIC_2	nmr.CIC_2	8176	2233	2	4	T-cell	T-cell
AACTCCCGTACCGTAT-1_nmr.CIC_2	nmr.CIC_2	1272	504	1	3	Neutrophil	Neutrophil
AACTCCCGTGTGACCC-1_nmr.CIC_2	nmr.CIC_2	1423	751	2	4	T-cell	T-cell
AACTCTTAGATCCGAG-1_nmr.CIC_2	nmr.CIC_2	1038	564	3	1	B-cell	B-cell
AACTCTTTCCAATGGT-1_nmr.CIC_2	nmr.CIC_2	730	300	1	3	Neutrophil	Neutrophil
AACTGGTAGAAGAAGC-1_nmr.CIC_2	nmr.CIC_2	1201	611	2	4	T-cell	T-cell
AACTGGTAGGATATAC-1_nmr.CIC_2	nmr.CIC_2	887	492	3	1	B-cell	B-cell
AACTGGTAGGGAAACA-1_nmr.CIC_2	nmr.CIC_2	1513	767	2	4	T-cell	T-cell
AACTGGTCAAGTCTAC-1_nmr.CIC_2	nmr.CIC_2	890	363	1	3	Neutrophil	Neutrophil
AACTGGTCATATACCG-1_nmr.CIC_2	nmr.CIC_2	1096	592	3	1	B-cell	B-cell
AACTGGTCATCTCCCA-1_nmr.CIC_2	nmr.CIC_2	1452	704	2	4	T-cell	T-cell
AACTGGTTCCTGTACC-1_nmr.CIC_2	nmr.CIC_2	1167	451	1	3	Neutrophil	Neutrophil
AACTGGTTCGTCCAGG-1_nmr.CIC_2	nmr.CIC_2	5360	1612	4	5	Monocyte	Monocyte
AACTGGTTCTGCTGCT-1_nmr.CIC_2	nmr.CIC_2	2066	853	2	4	T-cell	T-cell
AACTGGTTCTTAGAGC-1_nmr.CIC_2	nmr.CIC_2	1186	612	3	1	B-cell	B-cell
AACTTTCCAAGCTGTT-1_nmr.CIC_2	nmr.CIC_2	1233	497	1	3	Neutrophil	Neutrophil
AACTTTCTCACGAAGG-1_nmr.CIC_2	nmr.CIC_2	1117	362	1	3	Neutrophil	Neutrophil
AACTTTCTCAGATAAG-1_nmr.CIC_2	nmr.CIC_2	1104	531	3	1	B-cell	B-cell
AACTTTCTCATATCGG-1_nmr.CIC_2	nmr.CIC_2	807	426	2	4	T-cell	T-cell
AACTTTCTCCACTGGG-1_nmr.CIC_2	nmr.CIC_2	1683	764	3	1	B-cell	B-cell
AACTTTCTCGTTTATC-1_nmr.CIC_2	nmr.CIC_2	928	548	1	3	Neutrophil	Neutrophil
AAGACCTAGATGAGAG-1_nmr.CIC_2	nmr.CIC_2	962	515	2	4	T-cell	T-cell
AAGACCTAGCCCAGCT-1_nmr.CIC_2	nmr.CIC_2	1299	477	1	3	Neutrophil	Neutrophil
AAGACCTCAAGAGTCG-1_nmr.CIC_2	nmr.CIC_2	1399	722	2	4	T-cell	T-cell
AAGACCTCACCCATTC-1_nmr.CIC_2	nmr.CIC_2	1143	628	3	1	B-cell	B-cell
AAGACCTCAGGTGCCT-1_nmr.CIC_2	nmr.CIC_2	806	365	1	3	Neutrophil	Neutrophil
AAGACCTCATCCGTGG-1_nmr.CIC_2	nmr.CIC_2	1397	680	2	4	T-cell	T-cell
AAGCCGCGTAAGAGAG-1_nmr.CIC_2	nmr.CIC_2	723	357	1	3	Neutrophil	Neutrophil
AAGCCGCGTTACTGAC-1_nmr.CIC_2	nmr.CIC_2	785	369	1	3	Neutrophil	Neutrophil
AAGCCGCTCAGATAAG-1_nmr.CIC_2	nmr.CIC_2	3328	1045	2	4	T-cell	T-cell
AAGGAGCAGCAGCCTC-1_nmr.CIC_2	nmr.CIC_2	1430	709	3	1	B-cell	B-cell
AAGGAGCAGTGAACAT-1_nmr.CIC_2	nmr.CIC_2	1171	669	2	4	T-cell	T-cell
AAGGAGCAGTTACGGG-1_nmr.CIC_2	nmr.CIC_2	944	490	2	4	T-cell	T-cell
AAGGAGCTCCCTCTTT-1_nmr.CIC_2	nmr.CIC_2	3313	1186	6	7	Unassigned.1	Unassigned.1
AAGGAGCTCTTTAGTC-1_nmr.CIC_2	nmr.CIC_2	2523	915	2	4	T-cell	T-cell
AAGGCAGAGACTGGGT-1_nmr.CIC_2	nmr.CIC_2	1218	641	2	4	T-cell	T-cell
AAGGCAGAGGTGCTAG-1_nmr.CIC_2	nmr.CIC_2	9032	2180	4	5	Monocyte	Monocyte
AAGGCAGCACCGGAAA-1_nmr.CIC_2	nmr.CIC_2	1329	423	1	3	Neutrophil	Neutrophil
AAGGCAGCAGACGCAA-1_nmr.CIC_2	nmr.CIC_2	2029	737	2	4	T-cell	T-cell
AAGGCAGCATCATCCC-1_nmr.CIC_2	nmr.CIC_2	1300	448	1	3	Neutrophil	Neutrophil
AAGGCAGGTCATATGC-1_nmr.CIC_2	nmr.CIC_2	1783	801	2	4	T-cell	T-cell
AAGGCAGGTCTCTTAT-1_nmr.CIC_2	nmr.CIC_2	6449	268	5	2	Erythroid-cell	Erythroid-cell
AAGGCAGTCACAAACC-1_nmr.CIC_2	nmr.CIC_2	2436	879	2	4	T-cell	T-cell
AAGGCAGTCACTTCAT-1_nmr.CIC_2	nmr.CIC_2	1564	692	2	4	T-cell	T-cell
AAGGCAGTCATATCGG-1_nmr.CIC_2	nmr.CIC_2	773	461	3	1	B-cell	B-cell
AAGGCAGTCTACCAGA-1_nmr.CIC_2	nmr.CIC_2	1053	509	2	4	T-cell	T-cell
AAGGCAGTCTAGAGTC-1_nmr.CIC_2	nmr.CIC_2	1537	575	1	3	Neutrophil	Neutrophil
AAGGTTCAGGTGATTA-1_nmr.CIC_2	nmr.CIC_2	899	435	1	3	Neutrophil	Neutrophil
AAGGTTCAGTGCAAGC-1_nmr.CIC_2	nmr.CIC_2	2832	1087	2	4	T-cell	T-cell
AAGGTTCGTAGCGTCC-1_nmr.CIC_2	nmr.CIC_2	2295	927	2	4	T-cell	T-cell
AAGGTTCGTGATGCCC-1_nmr.CIC_2	nmr.CIC_2	1158	636	3	1	B-cell	B-cell
AAGGTTCGTTATGCGT-1_nmr.CIC_2	nmr.CIC_2	935	362	1	3	Neutrophil	Neutrophil
AAGGTTCTCGTGGTCG-1_nmr.CIC_2	nmr.CIC_2	1972	857	2	4	T-cell	T-cell
AAGGTTCTCTCTGCTG-1_nmr.CIC_2	nmr.CIC_2	1087	441	1	3	Neutrophil	Neutrophil
AAGGTTCTCTTGTATC-1_nmr.CIC_2	nmr.CIC_2	1036	548	3	1	B-cell	B-cell
AAGTCTGAGAAGAAGC-1_nmr.CIC_2	nmr.CIC_2	1069	412	1	3	Neutrophil	Neutrophil
AAGTCTGCACCGGAAA-1_nmr.CIC_2	nmr.CIC_2	1154	518	1	3	Neutrophil	Neutrophil
AAGTCTGCAGCTCCGA-1_nmr.CIC_2	nmr.CIC_2	1728	751	2	4	T-cell	T-cell
AAGTCTGGTGAGGGTT-1_nmr.CIC_2	nmr.CIC_2	1270	485	1	3	Neutrophil	Neutrophil
AAGTCTGTCCAAATGC-1_nmr.CIC_2	nmr.CIC_2	920	369	1	3	Neutrophil	Neutrophil
AATCCAGAGACATAAC-1_nmr.CIC_2	nmr.CIC_2	1288	508	1	3	Neutrophil	Neutrophil
AATCCAGCAAGGCTCC-1_nmr.CIC_2	nmr.CIC_2	1230	582	2	4	T-cell	T-cell
AATCCAGCACCGAATT-1_nmr.CIC_2	nmr.CIC_2	3500	1093	2	4	T-cell	T-cell
AATCCAGCACTTAAGC-1_nmr.CIC_2	nmr.CIC_2	950	430	1	3	Neutrophil	Neutrophil
AATCCAGGTCTTGTCC-1_nmr.CIC_2	nmr.CIC_2	1877	806	2	4	T-cell	T-cell
AATCCAGGTGACTACT-1_nmr.CIC_2	nmr.CIC_2	851	471	2	4	T-cell	T-cell
AATCCAGGTGTTTGTG-1_nmr.CIC_2	nmr.CIC_2	910	382	1	3	Neutrophil	Neutrophil
AATCCAGTCACTCCTG-1_nmr.CIC_2	nmr.CIC_2	1137	408	1	3	Neutrophil	Neutrophil
AATCGGTAGGTGTGGT-1_nmr.CIC_2	nmr.CIC_2	1399	626	2	4	T-cell	T-cell
AATCGGTAGTATCGAA-1_nmr.CIC_2	nmr.CIC_2	1096	456	1	3	Neutrophil	Neutrophil
AATCGGTAGTCAATAG-1_nmr.CIC_2	nmr.CIC_2	923	490	3	1	B-cell	B-cell
AATCGGTAGTGTTTGC-1_nmr.CIC_2	nmr.CIC_2	1114	496	1	3	Neutrophil	Neutrophil
AATCGGTCACCTCGTT-1_nmr.CIC_2	nmr.CIC_2	793	407	1	3	Neutrophil	Neutrophil
AATCGGTCACGTAAGG-1_nmr.CIC_2	nmr.CIC_2	4486	1383	4	5	Monocyte	Monocyte
AATCGGTCACTGCCAG-1_nmr.CIC_2	nmr.CIC_2	1666	520	1	3	Neutrophil	Neutrophil
AATCGGTCAGCGTAAG-1_nmr.CIC_2	nmr.CIC_2	980	387	1	3	Neutrophil	Neutrophil
AATCGGTGTCACCTAA-1_nmr.CIC_2	nmr.CIC_2	1769	824	8	9	APC	Dendritic-cell
AATCGGTGTCTCATCC-1_nmr.CIC_2	nmr.CIC_2	1806	864	2	4	T-cell	T-cell
AATCGGTTCAACTCTT-1_nmr.CIC_2	nmr.CIC_2	1868	772	2	4	T-cell	T-cell
AATCGGTTCCGCATAA-1_nmr.CIC_2	nmr.CIC_2	4860	1578	4	5	Monocyte	Monocyte
AATCGGTTCCGCGCAA-1_nmr.CIC_2	nmr.CIC_2	761	488	2	4	T-cell	T-cell
AATCGGTTCGAGCCCA-1_nmr.CIC_2	nmr.CIC_2	500	317	2	4	T-cell	T-cell
ACACCAAAGGAGTACC-1_nmr.CIC_2	nmr.CIC_2	1111	628	3	1	B-cell	B-cell
ACACCAACAAGCTGTT-1_nmr.CIC_2	nmr.CIC_2	7413	1547	1	10	Neutrophil	Ltf-high-neutrophil
ACACCAACAAGTTCTG-1_nmr.CIC_2	nmr.CIC_2	245	221	2	4	T-cell	T-cell
ACACCAACAATGAATG-1_nmr.CIC_2	nmr.CIC_2	1413	693	2	4	T-cell	T-cell
ACACCAACAATGGACG-1_nmr.CIC_2	nmr.CIC_2	1142	451	1	3	Neutrophil	Neutrophil
ACACCAACACATTAGC-1_nmr.CIC_2	nmr.CIC_2	932	446	1	3	Neutrophil	Neutrophil
ACACCAACATCTATGG-1_nmr.CIC_2	nmr.CIC_2	1398	695	2	4	T-cell	T-cell
ACACCAAGTAGCCTCG-1_nmr.CIC_2	nmr.CIC_2	1162	567	2	4	T-cell	T-cell
ACACCAAGTCCGTCAG-1_nmr.CIC_2	nmr.CIC_2	1165	568	2	4	T-cell	T-cell
ACACCAATCTTTACAC-1_nmr.CIC_2	nmr.CIC_2	1136	409	1	3	Neutrophil	Neutrophil
ACACCCTAGTGCTGCC-1_nmr.CIC_2	nmr.CIC_2	5773	1556	4	5	Monocyte	Monocyte
ACACCCTCAAGCGCTC-1_nmr.CIC_2	nmr.CIC_2	850	385	1	3	Neutrophil	Neutrophil
ACACCCTCAATAGCGG-1_nmr.CIC_2	nmr.CIC_2	987	342	1	3	Neutrophil	Neutrophil
ACACCCTCATGGGAAC-1_nmr.CIC_2	nmr.CIC_2	2296	924	2	4	T-cell	T-cell
ACACCCTGTAGCTCCG-1_nmr.CIC_2	nmr.CIC_2	557	318	1	3	Neutrophil	Neutrophil
ACACCCTGTAGGCATG-1_nmr.CIC_2	nmr.CIC_2	598	306	1	3	Neutrophil	Neutrophil
ACACCCTGTATAAACG-1_nmr.CIC_2	nmr.CIC_2	6656	274	5	2	Erythroid-cell	Erythroid-cell
ACACCCTTCGCCTGAG-1_nmr.CIC_2	nmr.CIC_2	2043	877	2	4	T-cell	T-cell
ACACCGGAGTGGTCCC-1_nmr.CIC_2	nmr.CIC_2	788	346	1	3	Neutrophil	Neutrophil
ACACCGGCAAGCCATT-1_nmr.CIC_2	nmr.CIC_2	1056	428	1	3	Neutrophil	Neutrophil
ACACCGGCAGCTCCGA-1_nmr.CIC_2	nmr.CIC_2	1845	644	2	4	T-cell	T-cell
ACACCGGCAGGTCTCG-1_nmr.CIC_2	nmr.CIC_2	1210	603	3	1	B-cell	B-cell
ACACCGGGTCATTAGC-1_nmr.CIC_2	nmr.CIC_2	1110	595	3	1	B-cell	B-cell
ACACCGGTCGGAGGTA-1_nmr.CIC_2	nmr.CIC_2	970	425	1	3	Neutrophil	Neutrophil
ACACTGAAGTACATGA-1_nmr.CIC_2	nmr.CIC_2	912	522	2	4	T-cell	T-cell
ACACTGAAGTCCATAC-1_nmr.CIC_2	nmr.CIC_2	2050	881	2	4	T-cell	T-cell
ACACTGACAGCCTATA-1_nmr.CIC_2	nmr.CIC_2	1114	447	1	3	Neutrophil	Neutrophil
ACACTGACAGTTCCCT-1_nmr.CIC_2	nmr.CIC_2	925	415	1	3	Neutrophil	Neutrophil
ACACTGAGTAGCAAAT-1_nmr.CIC_2	nmr.CIC_2	1923	842	2	4	T-cell	T-cell
ACACTGAGTATATGGA-1_nmr.CIC_2	nmr.CIC_2	701	437	3	1	B-cell	B-cell
ACACTGAGTCTAGTCA-1_nmr.CIC_2	nmr.CIC_2	2442	800	1	3	Neutrophil	Neutrophil
ACACTGAGTCTAGTGT-1_nmr.CIC_2	nmr.CIC_2	1140	618	2	4	T-cell	T-cell
ACACTGAGTTCCACAA-1_nmr.CIC_2	nmr.CIC_2	830	491	2	4	T-cell	T-cell
ACACTGAGTTTAAGCC-1_nmr.CIC_2	nmr.CIC_2	592	308	1	3	Neutrophil	Neutrophil
ACACTGATCAGTGCAT-1_nmr.CIC_2	nmr.CIC_2	297	241	2	4	T-cell	T-cell
ACACTGATCCTCATTA-1_nmr.CIC_2	nmr.CIC_2	1024	399	1	3	Neutrophil	Neutrophil
ACAGCCGAGAGTACCG-1_nmr.CIC_2	nmr.CIC_2	1744	911	3	1	B-cell	B-cell
ACAGCCGAGGCAGGTT-1_nmr.CIC_2	nmr.CIC_2	1922	858	2	4	T-cell	T-cell
ACAGCCGGTAAGTGTA-1_nmr.CIC_2	nmr.CIC_2	483	321	2	4	T-cell	T-cell
ACAGCCGTCTAACTGG-1_nmr.CIC_2	nmr.CIC_2	1169	530	2	4	T-cell	T-cell
ACAGCTAAGACTAGAT-1_nmr.CIC_2	nmr.CIC_2	1196	580	1	3	Neutrophil	Neutrophil
ACAGCTAAGAGCAATT-1_nmr.CIC_2	nmr.CIC_2	1202	443	1	3	Neutrophil	Neutrophil
ACAGCTACATATGAGA-1_nmr.CIC_2	nmr.CIC_2	830	447	2	4	T-cell	T-cell
ACAGCTAGTCACACGC-1_nmr.CIC_2	nmr.CIC_2	1294	436	1	3	Neutrophil	Neutrophil
ACAGCTAGTCCGAAGA-1_nmr.CIC_2	nmr.CIC_2	1015	408	1	3	Neutrophil	Neutrophil
ACAGCTATCAGCACAT-1_nmr.CIC_2	nmr.CIC_2	4221	829	1	10	Neutrophil	Ltf-high-neutrophil
ACAGCTATCATTGCCC-1_nmr.CIC_2	nmr.CIC_2	884	392	1	3	Neutrophil	Neutrophil
ACATACGAGCTAGCCC-1_nmr.CIC_2	nmr.CIC_2	1387	665	2	4	T-cell	T-cell
ACATACGCACCCATGG-1_nmr.CIC_2	nmr.CIC_2	3076	1068	6	7	Unassigned.1	Unassigned.1
ACATACGCACGGTTTA-1_nmr.CIC_2	nmr.CIC_2	4225	172	5	2	Erythroid-cell	Erythroid-cell
ACATACGCAGCATGAG-1_nmr.CIC_2	nmr.CIC_2	806	294	1	3	Neutrophil	Neutrophil
ACATACGGTAATCGTC-1_nmr.CIC_2	nmr.CIC_2	1177	481	1	3	Neutrophil	Neutrophil
ACATACGGTACAGTGG-1_nmr.CIC_2	nmr.CIC_2	840	512	3	1	B-cell	B-cell
ACATACGTCCAAAGTC-1_nmr.CIC_2	nmr.CIC_2	1461	465	1	3	Neutrophil	Neutrophil
ACATACGTCTTTAGGG-1_nmr.CIC_2	nmr.CIC_2	1516	591	1	3	Neutrophil	Neutrophil
ACATCAGAGCCGTCGT-1_nmr.CIC_2	nmr.CIC_2	662	321	1	3	Neutrophil	Neutrophil
ACATCAGAGTACGCGA-1_nmr.CIC_2	nmr.CIC_2	881	372	1	3	Neutrophil	Neutrophil
ACATCAGGTCTAGCGC-1_nmr.CIC_2	nmr.CIC_2	2874	1066	2	4	T-cell	T-cell
ACATCAGTCGAGGTAG-1_nmr.CIC_2	nmr.CIC_2	996	566	3	1	B-cell	B-cell
ACATGGTAGCTCCTCT-1_nmr.CIC_2	nmr.CIC_2	1331	667	2	4	T-cell	T-cell
ACATGGTCATCCAACA-1_nmr.CIC_2	nmr.CIC_2	2131	923	2	4	T-cell	T-cell
ACATGGTGTCTAGCGC-1_nmr.CIC_2	nmr.CIC_2	879	506	3	1	B-cell	B-cell
ACATGGTGTCTAGGTT-1_nmr.CIC_2	nmr.CIC_2	679	366	1	3	Neutrophil	Neutrophil
ACATGGTGTGGCGAAT-1_nmr.CIC_2	nmr.CIC_2	1164	601	2	4	T-cell	T-cell
ACATGGTTCCTATGTT-1_nmr.CIC_2	nmr.CIC_2	1216	649	3	1	B-cell	B-cell
ACCAGTAAGAGCTATA-1_nmr.CIC_2	nmr.CIC_2	838	369	1	3	Neutrophil	Neutrophil
ACCAGTAAGCCAGTTT-1_nmr.CIC_2	nmr.CIC_2	1000	397	1	3	Neutrophil	Neutrophil
ACCAGTACAGGATTGG-1_nmr.CIC_2	nmr.CIC_2	970	393	1	3	Neutrophil	Neutrophil
ACCAGTACAGTGACAG-1_nmr.CIC_2	nmr.CIC_2	4498	875	1	10	Neutrophil	Ltf-high-neutrophil
ACCAGTACATGTCCTC-1_nmr.CIC_2	nmr.CIC_2	2607	1260	2	4	T-cell	T-cell
ACCAGTATCGCCATAA-1_nmr.CIC_2	nmr.CIC_2	1077	413	1	3	Neutrophil	Neutrophil
ACCCACTAGACCTTTG-1_nmr.CIC_2	nmr.CIC_2	1132	471	1	3	Neutrophil	Neutrophil
ACCCACTAGCTATGCT-1_nmr.CIC_2	nmr.CIC_2	974	555	3	1	B-cell	B-cell
ACCCACTCACCTATCC-1_nmr.CIC_2	nmr.CIC_2	1016	373	1	3	Neutrophil	Neutrophil
ACCCACTCAGCTGTGC-1_nmr.CIC_2	nmr.CIC_2	1166	577	2	4	T-cell	T-cell
ACCCACTTCAATACCG-1_nmr.CIC_2	nmr.CIC_2	742	342	1	3	Neutrophil	Neutrophil
ACCCACTTCGTGTAGT-1_nmr.CIC_2	nmr.CIC_2	1408	632	2	4	T-cell	T-cell
ACCCACTTCTAACTGG-1_nmr.CIC_2	nmr.CIC_2	874	361	1	3	Neutrophil	Neutrophil
ACCGTAAAGCTCCTCT-1_nmr.CIC_2	nmr.CIC_2	904	386	1	3	Neutrophil	Neutrophil
ACCGTAAGTTTAGGAA-1_nmr.CIC_2	nmr.CIC_2	1779	815	2	4	T-cell	T-cell
ACCTTTAAGAGTACAT-1_nmr.CIC_2	nmr.CIC_2	885	353	1	3	Neutrophil	Neutrophil
ACCTTTAAGATAGGAG-1_nmr.CIC_2	nmr.CIC_2	803	354	1	3	Neutrophil	Neutrophil
ACCTTTAAGCTCTCGG-1_nmr.CIC_2	nmr.CIC_2	996	429	1	3	Neutrophil	Neutrophil
ACCTTTAAGTGTCTCA-1_nmr.CIC_2	nmr.CIC_2	1182	483	1	3	Neutrophil	Neutrophil
ACCTTTATCGTCTGCT-1_nmr.CIC_2	nmr.CIC_2	853	473	1	3	Neutrophil	Neutrophil
ACCTTTATCTGGGCCA-1_nmr.CIC_2	nmr.CIC_2	309	245	2	4	T-cell	T-cell
ACGAGCCAGCAGATCG-1_nmr.CIC_2	nmr.CIC_2	262	229	2	4	T-cell	T-cell
ACGAGCCCAAGAAAGG-1_nmr.CIC_2	nmr.CIC_2	2156	991	2	4	T-cell	T-cell
ACGAGCCCACAACGTT-1_nmr.CIC_2	nmr.CIC_2	1138	601	3	1	B-cell	B-cell
ACGAGCCCACACGCTG-1_nmr.CIC_2	nmr.CIC_2	1022	561	3	1	B-cell	B-cell
ACGAGCCCACATTAGC-1_nmr.CIC_2	nmr.CIC_2	864	419	1	3	Neutrophil	Neutrophil
ACGAGCCCACTATCTT-1_nmr.CIC_2	nmr.CIC_2	1597	690	2	4	T-cell	T-cell
ACGAGCCGTCAGAATA-1_nmr.CIC_2	nmr.CIC_2	1604	707	2	4	T-cell	T-cell
ACGAGCCGTCCTCTTG-1_nmr.CIC_2	nmr.CIC_2	1168	564	2	4	T-cell	T-cell
ACGAGCCTCACGATGT-1_nmr.CIC_2	nmr.CIC_2	1105	402	1	3	Neutrophil	Neutrophil
ACGAGGAAGAAACCGC-1_nmr.CIC_2	nmr.CIC_2	855	416	2	4	T-cell	T-cell
ACGAGGAAGTGGAGAA-1_nmr.CIC_2	nmr.CIC_2	3581	1214	9	6	Mast-cell	Mast-cell
ACGAGGACATTAACCG-1_nmr.CIC_2	nmr.CIC_2	1784	745	2	4	T-cell	T-cell
ACGAGGATCAGGTTCA-1_nmr.CIC_2	nmr.CIC_2	1167	396	1	3	Neutrophil	Neutrophil
ACGAGGATCGAATGGG-1_nmr.CIC_2	nmr.CIC_2	1330	566	2	4	T-cell	T-cell
ACGATACAGCCACTAT-1_nmr.CIC_2	nmr.CIC_2	1100	604	2	4	T-cell	T-cell
ACGATACAGGGTTCCC-1_nmr.CIC_2	nmr.CIC_2	1237	627	3	1	B-cell	B-cell
ACGATACCACATCCGG-1_nmr.CIC_2	nmr.CIC_2	2863	1133	2	4	T-cell	T-cell
ACGATACCAGCTTAAC-1_nmr.CIC_2	nmr.CIC_2	2596	381	5	2	Erythroid-cell	Erythroid-cell
ACGATACGTAAATGTG-1_nmr.CIC_2	nmr.CIC_2	866	355	1	3	Neutrophil	Neutrophil
ACGATACGTCTCACCT-1_nmr.CIC_2	nmr.CIC_2	739	350	1	3	Neutrophil	Neutrophil
ACGATACGTTATCACG-1_nmr.CIC_2	nmr.CIC_2	1442	711	3	1	B-cell	B-cell
ACGATACTCCTAGAAC-1_nmr.CIC_2	nmr.CIC_2	1245	460	1	3	Neutrophil	Neutrophil
ACGATACTCTAACTGG-1_nmr.CIC_2	nmr.CIC_2	7046	232	5	2	Erythroid-cell	Erythroid-cell
ACGATGTAGCGCTCCA-1_nmr.CIC_2	nmr.CIC_2	1219	610	2	4	T-cell	T-cell
ACGATGTAGGTACTCT-1_nmr.CIC_2	nmr.CIC_2	977	510	1	3	Neutrophil	Neutrophil
ACGATGTAGTCAAGCG-1_nmr.CIC_2	nmr.CIC_2	940	433	1	3	Neutrophil	Neutrophil
ACGATGTAGTGCGTGA-1_nmr.CIC_2	nmr.CIC_2	1066	416	1	3	Neutrophil	Neutrophil
ACGATGTCACACATGT-1_nmr.CIC_2	nmr.CIC_2	883	360	1	3	Neutrophil	Neutrophil
ACGATGTCAGTCGTGC-1_nmr.CIC_2	nmr.CIC_2	5061	947	5	2	Erythroid-cell	Erythroid-cell
ACGATGTGTAATAGCA-1_nmr.CIC_2	nmr.CIC_2	773	432	2	4	T-cell	T-cell
ACGATGTGTAGAGGAA-1_nmr.CIC_2	nmr.CIC_2	1028	586	2	4	T-cell	T-cell
ACGATGTGTCCATGAT-1_nmr.CIC_2	nmr.CIC_2	1147	646	3	1	B-cell	B-cell
ACGATGTGTCGATTGT-1_nmr.CIC_2	nmr.CIC_2	1834	764	2	4	T-cell	T-cell
ACGATGTGTTCGCTAA-1_nmr.CIC_2	nmr.CIC_2	1138	449	1	3	Neutrophil	Neutrophil
ACGATGTTCGCTTGTC-1_nmr.CIC_2	nmr.CIC_2	1015	546	3	1	B-cell	B-cell
ACGATGTTCTCTAGGA-1_nmr.CIC_2	nmr.CIC_2	1235	612	2	4	T-cell	T-cell
ACGATGTTCTGTACGA-1_nmr.CIC_2	nmr.CIC_2	913	517	3	1	B-cell	B-cell
ACGCAGCAGTCAAGCG-1_nmr.CIC_2	nmr.CIC_2	1033	464	1	3	Neutrophil	Neutrophil
ACGCAGCCACATGGGA-1_nmr.CIC_2	nmr.CIC_2	935	517	3	1	B-cell	B-cell
ACGCAGCCAGGGTACA-1_nmr.CIC_2	nmr.CIC_2	2316	1034	2	4	T-cell	T-cell
ACGCAGCGTAAATACG-1_nmr.CIC_2	nmr.CIC_2	695	303	1	3	Neutrophil	Neutrophil
ACGCAGCTCCAGAAGG-1_nmr.CIC_2	nmr.CIC_2	1625	795	2	4	T-cell	T-cell
ACGCAGCTCTAACTGG-1_nmr.CIC_2	nmr.CIC_2	3555	767	1	10	Neutrophil	Ltf-high-neutrophil
ACGCCAGCACGTTGGC-1_nmr.CIC_2	nmr.CIC_2	2412	966	2	4	T-cell	T-cell
ACGCCAGCAGGCAGTA-1_nmr.CIC_2	nmr.CIC_2	934	561	2	4	T-cell	T-cell
ACGCCAGCATACTACG-1_nmr.CIC_2	nmr.CIC_2	2086	806	2	4	T-cell	T-cell
ACGCCAGGTCACCTAA-1_nmr.CIC_2	nmr.CIC_2	1421	799	3	1	B-cell	B-cell
ACGCCAGGTGCAGGTA-1_nmr.CIC_2	nmr.CIC_2	2335	821	2	4	T-cell	T-cell
ACGCCAGGTTTGCATG-1_nmr.CIC_2	nmr.CIC_2	1465	648	2	4	T-cell	T-cell
ACGCCAGTCGCATGGC-1_nmr.CIC_2	nmr.CIC_2	1640	687	2	4	T-cell	T-cell
ACGCCAGTCGGCGCAT-1_nmr.CIC_2	nmr.CIC_2	2373	965	2	4	T-cell	T-cell
ACGCCGAAGACGACGT-1_nmr.CIC_2	nmr.CIC_2	972	438	1	3	Neutrophil	Neutrophil
ACGCCGAAGTACGATA-1_nmr.CIC_2	nmr.CIC_2	1120	606	3	1	B-cell	B-cell
ACGCCGACAGCTGGCT-1_nmr.CIC_2	nmr.CIC_2	1295	664	3	1	B-cell	B-cell
ACGCCGACATCGATTG-1_nmr.CIC_2	nmr.CIC_2	904	426	1	3	Neutrophil	Neutrophil
ACGCCGAGTAAGGATT-1_nmr.CIC_2	nmr.CIC_2	1064	522	2	4	T-cell	T-cell
ACGCCGAGTACCAGTT-1_nmr.CIC_2	nmr.CIC_2	1655	507	1	3	Neutrophil	Neutrophil
ACGCCGAGTCATGCCG-1_nmr.CIC_2	nmr.CIC_2	1875	638	1	3	Neutrophil	Neutrophil
ACGCCGATCTGCGACG-1_nmr.CIC_2	nmr.CIC_2	971	400	1	3	Neutrophil	Neutrophil
ACGGAGAAGACAAAGG-1_nmr.CIC_2	nmr.CIC_2	2559	560	1	3	Neutrophil	Neutrophil
ACGGAGAAGAGTAAGG-1_nmr.CIC_2	nmr.CIC_2	6547	1628	4	5	Monocyte	Monocyte
ACGGAGAAGTTCGCAT-1_nmr.CIC_2	nmr.CIC_2	2178	897	2	4	T-cell	T-cell
ACGGAGACAGGATCGA-1_nmr.CIC_2	nmr.CIC_2	429	253	1	3	Neutrophil	Neutrophil
ACGGAGAGTGACTCAT-1_nmr.CIC_2	nmr.CIC_2	2133	714	1	3	Neutrophil	Neutrophil
ACGGAGAGTTAAGGGC-1_nmr.CIC_2	nmr.CIC_2	1639	707	2	4	T-cell	T-cell
ACGGAGATCCGTTGTC-1_nmr.CIC_2	nmr.CIC_2	1729	680	2	4	T-cell	T-cell
ACGGCCAAGAACAACT-1_nmr.CIC_2	nmr.CIC_2	819	381	1	3	Neutrophil	Neutrophil
ACGGCCACACAGCCCA-1_nmr.CIC_2	nmr.CIC_2	1252	640	2	4	T-cell	T-cell
ACGGCCATCCTAGTGA-1_nmr.CIC_2	nmr.CIC_2	285	181	7	11	Unassigned.2	Unassigned.2
ACGGCCATCGCTGATA-1_nmr.CIC_2	nmr.CIC_2	865	480	2	4	T-cell	T-cell
ACGGGCTCACTATCTT-1_nmr.CIC_2	nmr.CIC_2	1449	690	2	4	T-cell	T-cell
ACGGGCTGTAAGGGAA-1_nmr.CIC_2	nmr.CIC_2	1034	385	1	3	Neutrophil	Neutrophil
ACGGGCTGTATAGGTA-1_nmr.CIC_2	nmr.CIC_2	1208	586	2	4	T-cell	T-cell
ACGGGCTGTCTGGTCG-1_nmr.CIC_2	nmr.CIC_2	2356	869	2	4	T-cell	T-cell
ACGGGCTTCCGCGGTA-1_nmr.CIC_2	nmr.CIC_2	1106	538	2	4	T-cell	T-cell
ACGGGCTTCGGAAACG-1_nmr.CIC_2	nmr.CIC_2	1493	524	1	3	Neutrophil	Neutrophil
ACGGGCTTCTGGCGAC-1_nmr.CIC_2	nmr.CIC_2	2136	910	2	4	T-cell	T-cell
ACGGGTCCAATAACGA-1_nmr.CIC_2	nmr.CIC_2	1330	431	1	3	Neutrophil	Neutrophil
ACGGGTCGTGTGCGTC-1_nmr.CIC_2	nmr.CIC_2	2007	858	2	4	T-cell	T-cell
ACGGGTCTCACATGCA-1_nmr.CIC_2	nmr.CIC_2	1203	460	1	3	Neutrophil	Neutrophil
ACGGGTCTCCGCGTTT-1_nmr.CIC_2	nmr.CIC_2	1460	644	2	4	T-cell	T-cell
ACGGGTCTCTAACTTC-1_nmr.CIC_2	nmr.CIC_2	1108	593	2	4	T-cell	T-cell
ACGGGTCTCTGCTGCT-1_nmr.CIC_2	nmr.CIC_2	2277	983	2	4	T-cell	T-cell
ACGTCAAAGCGACGTA-1_nmr.CIC_2	nmr.CIC_2	1260	432	1	3	Neutrophil	Neutrophil
ACGTCAAAGGCTAGGT-1_nmr.CIC_2	nmr.CIC_2	1630	707	2	4	T-cell	T-cell
ACGTCAAAGTCACGCC-1_nmr.CIC_2	nmr.CIC_2	412	289	2	4	T-cell	T-cell
ACGTCAAAGTGGACGT-1_nmr.CIC_2	nmr.CIC_2	258	228	2	4	T-cell	T-cell
ACGTCAAAGTGGCACA-1_nmr.CIC_2	nmr.CIC_2	997	384	1	3	Neutrophil	Neutrophil
ACGTCAACAATGGATA-1_nmr.CIC_2	nmr.CIC_2	886	339	1	3	Neutrophil	Neutrophil
ACGTCAACATGTAAGA-1_nmr.CIC_2	nmr.CIC_2	749	360	1	3	Neutrophil	Neutrophil
ACGTCAAGTACTTAGC-1_nmr.CIC_2	nmr.CIC_2	778	332	1	3	Neutrophil	Neutrophil
ACGTCAAGTCGCATCG-1_nmr.CIC_2	nmr.CIC_2	1054	454	1	3	Neutrophil	Neutrophil
ACGTCAAGTGAGGGAG-1_nmr.CIC_2	nmr.CIC_2	1020	475	1	3	Neutrophil	Neutrophil
ACGTCAATCATGTAGC-1_nmr.CIC_2	nmr.CIC_2	754	364	1	3	Neutrophil	Neutrophil
ACGTCAATCGAACTGT-1_nmr.CIC_2	nmr.CIC_2	1606	468	1	3	Neutrophil	Neutrophil
ACGTCAATCGCGTAGC-1_nmr.CIC_2	nmr.CIC_2	1198	443	1	3	Neutrophil	Neutrophil
ACGTCAATCGGAAACG-1_nmr.CIC_2	nmr.CIC_2	1121	607	3	1	B-cell	B-cell
ACTATCTAGCCCAGCT-1_nmr.CIC_2	nmr.CIC_2	856	432	1	3	Neutrophil	Neutrophil
ACTATCTAGTCCAGGA-1_nmr.CIC_2	nmr.CIC_2	989	420	1	3	Neutrophil	Neutrophil
ACTATCTAGTGTCCCG-1_nmr.CIC_2	nmr.CIC_2	872	384	1	3	Neutrophil	Neutrophil
ACTATCTGTCCGTTAA-1_nmr.CIC_2	nmr.CIC_2	945	572	3	1	B-cell	B-cell
ACTATCTGTTGCGCAC-1_nmr.CIC_2	nmr.CIC_2	1024	463	1	3	Neutrophil	Neutrophil
ACTATCTGTTGTCTTT-1_nmr.CIC_2	nmr.CIC_2	1233	601	2	4	T-cell	T-cell
ACTATCTTCCCGGATG-1_nmr.CIC_2	nmr.CIC_2	1425	683	2	4	T-cell	T-cell
ACTATCTTCGCCAAAT-1_nmr.CIC_2	nmr.CIC_2	1458	500	1	3	Neutrophil	Neutrophil
ACTATCTTCTATCGCC-1_nmr.CIC_2	nmr.CIC_2	1527	689	2	4	T-cell	T-cell
ACTGAACAGAATAGGG-1_nmr.CIC_2	nmr.CIC_2	674	341	1	3	Neutrophil	Neutrophil
ACTGAACAGTACGATA-1_nmr.CIC_2	nmr.CIC_2	1058	437	1	3	Neutrophil	Neutrophil
ACTGAACAGTGGAGTC-1_nmr.CIC_2	nmr.CIC_2	795	347	1	3	Neutrophil	Neutrophil
ACTGAACGTTCGTTGA-1_nmr.CIC_2	nmr.CIC_2	1188	607	2	4	T-cell	T-cell
ACTGAACTCCCACTTG-1_nmr.CIC_2	nmr.CIC_2	928	405	1	3	Neutrophil	Neutrophil
ACTGAACTCCGCTGTT-1_nmr.CIC_2	nmr.CIC_2	1488	563	1	3	Neutrophil	Neutrophil
ACTGAACTCGCAAGCC-1_nmr.CIC_2	nmr.CIC_2	3195	1176	4	5	Monocyte	Monocyte
ACTGAGTCAACGATCT-1_nmr.CIC_2	nmr.CIC_2	1368	538	1	3	Neutrophil	Neutrophil
ACTGAGTCAAGCTGTT-1_nmr.CIC_2	nmr.CIC_2	1848	788	2	4	T-cell	T-cell
ACTGAGTCACCAGATT-1_nmr.CIC_2	nmr.CIC_2	307	246	2	4	T-cell	T-cell
ACTGAGTCATTGGCGC-1_nmr.CIC_2	nmr.CIC_2	912	415	1	3	Neutrophil	Neutrophil
ACTGAGTCATTGGGCC-1_nmr.CIC_2	nmr.CIC_2	1458	747	3	1	B-cell	B-cell
ACTGAGTGTCGAGATG-1_nmr.CIC_2	nmr.CIC_2	1464	727	2	4	T-cell	T-cell
ACTGAGTGTCGGATCC-1_nmr.CIC_2	nmr.CIC_2	956	391	1	3	Neutrophil	Neutrophil
ACTGAGTTCCAGGGCT-1_nmr.CIC_2	nmr.CIC_2	1136	617	2	4	T-cell	T-cell
ACTGAGTTCTGCGGCA-1_nmr.CIC_2	nmr.CIC_2	889	383	1	3	Neutrophil	Neutrophil
ACTGATGAGATAGCAT-1_nmr.CIC_2	nmr.CIC_2	3531	1177	2	4	T-cell	T-cell
ACTGATGAGGGCATGT-1_nmr.CIC_2	nmr.CIC_2	1729	835	2	4	T-cell	T-cell
ACTGATGAGTGAAGTT-1_nmr.CIC_2	nmr.CIC_2	624	322	1	3	Neutrophil	Neutrophil
ACTGATGCATGGGAAC-1_nmr.CIC_2	nmr.CIC_2	1944	909	2	4	T-cell	T-cell
ACTGATGGTTCCCGAG-1_nmr.CIC_2	nmr.CIC_2	924	380	1	3	Neutrophil	Neutrophil
ACTGCTCCAGCGTCCA-1_nmr.CIC_2	nmr.CIC_2	1094	571	3	1	B-cell	B-cell
ACTGCTCGTTTCCACC-1_nmr.CIC_2	nmr.CIC_2	6917	208	5	2	Erythroid-cell	Erythroid-cell
ACTGCTCTCTGTCAAG-1_nmr.CIC_2	nmr.CIC_2	1740	593	1	3	Neutrophil	Neutrophil
ACTGTCCAGACGCTTT-1_nmr.CIC_2	nmr.CIC_2	1733	783	2	4	T-cell	T-cell
ACTGTCCAGTGATCGG-1_nmr.CIC_2	nmr.CIC_2	2556	907	2	4	T-cell	T-cell
ACTGTCCCACGTCAGC-1_nmr.CIC_2	nmr.CIC_2	1039	424	1	3	Neutrophil	Neutrophil
ACTGTCCCATCCAACA-1_nmr.CIC_2	nmr.CIC_2	1313	704	7	11	Unassigned.2	Unassigned.2
ACTGTCCGTCCGTCAG-1_nmr.CIC_2	nmr.CIC_2	987	566	2	4	T-cell	T-cell
ACTTACTAGTAAGTAC-1_nmr.CIC_2	nmr.CIC_2	722	500	2	4	T-cell	T-cell
ACTTACTAGTTAGCGG-1_nmr.CIC_2	nmr.CIC_2	2486	777	1	3	Neutrophil	Neutrophil
ACTTACTCACAACTGT-1_nmr.CIC_2	nmr.CIC_2	1444	539	1	3	Neutrophil	Neutrophil
ACTTACTCACGTTGGC-1_nmr.CIC_2	nmr.CIC_2	1340	672	3	1	B-cell	B-cell
ACTTACTGTACCGTAT-1_nmr.CIC_2	nmr.CIC_2	1374	755	3	1	B-cell	B-cell
ACTTACTGTATGGTTC-1_nmr.CIC_2	nmr.CIC_2	1407	713	2	4	T-cell	T-cell
ACTTACTGTCATTAGC-1_nmr.CIC_2	nmr.CIC_2	972	441	1	3	Neutrophil	Neutrophil
ACTTACTTCAGTACGT-1_nmr.CIC_2	nmr.CIC_2	994	429	1	3	Neutrophil	Neutrophil
ACTTACTTCGGCGCTA-1_nmr.CIC_2	nmr.CIC_2	1671	862	2	4	T-cell	T-cell
ACTTGTTAGAAACCAT-1_nmr.CIC_2	nmr.CIC_2	1077	591	3	1	B-cell	B-cell
ACTTGTTAGAGACGAA-1_nmr.CIC_2	nmr.CIC_2	905	398	1	3	Neutrophil	Neutrophil
ACTTGTTAGCCCTAAT-1_nmr.CIC_2	nmr.CIC_2	1919	859	2	4	T-cell	T-cell
ACTTGTTCACTATCTT-1_nmr.CIC_2	nmr.CIC_2	5652	1709	4	5	Monocyte	Monocyte
ACTTGTTGTGGTTTCA-1_nmr.CIC_2	nmr.CIC_2	1197	486	1	3	Neutrophil	Neutrophil
ACTTGTTGTTGCCTCT-1_nmr.CIC_2	nmr.CIC_2	1068	607	3	1	B-cell	B-cell
ACTTGTTTCAGCTCGG-1_nmr.CIC_2	nmr.CIC_2	1387	470	1	3	Neutrophil	Neutrophil
ACTTGTTTCGTCACGG-1_nmr.CIC_2	nmr.CIC_2	1361	463	1	3	Neutrophil	Neutrophil
ACTTTCAAGGCATGTG-1_nmr.CIC_2	nmr.CIC_2	1500	645	2	4	T-cell	T-cell
ACTTTCAAGTAGCCGA-1_nmr.CIC_2	nmr.CIC_2	1212	544	2	4	T-cell	T-cell
ACTTTCAGTACTCGCG-1_nmr.CIC_2	nmr.CIC_2	1236	467	1	3	Neutrophil	Neutrophil
ACTTTCAGTCCGAGTC-1_nmr.CIC_2	nmr.CIC_2	1020	561	3	1	B-cell	B-cell
ACTTTCAGTCGAACAG-1_nmr.CIC_2	nmr.CIC_2	1614	801	2	12	T-cell	CD8-T-cell
ACTTTCAGTGTGTGCC-1_nmr.CIC_2	nmr.CIC_2	1166	473	1	3	Neutrophil	Neutrophil
ACTTTCATCGCCGTGA-1_nmr.CIC_2	nmr.CIC_2	1206	477	1	3	Neutrophil	Neutrophil
ACTTTCATCGTTACAG-1_nmr.CIC_2	nmr.CIC_2	5082	620	5	2	Erythroid-cell	Erythroid-cell
ACTTTCATCTACTTAC-1_nmr.CIC_2	nmr.CIC_2	629	367	1	3	Neutrophil	Neutrophil
AGAATAGAGAATAGGG-1_nmr.CIC_2	nmr.CIC_2	1122	577	3	1	B-cell	B-cell
AGAATAGAGTCTCCTC-1_nmr.CIC_2	nmr.CIC_2	1429	719	6	7	Unassigned.1	Unassigned.1
AGAATAGCAGACACTT-1_nmr.CIC_2	nmr.CIC_2	2833	1030	2	4	T-cell	T-cell
AGAATAGCATGTCTCC-1_nmr.CIC_2	nmr.CIC_2	1485	546	1	3	Neutrophil	Neutrophil
AGAATAGCATTCTTAC-1_nmr.CIC_2	nmr.CIC_2	1316	746	3	1	B-cell	B-cell
AGAATAGGTAGCGTCC-1_nmr.CIC_2	nmr.CIC_2	1316	604	2	4	T-cell	T-cell
AGAATAGTCCTGTACC-1_nmr.CIC_2	nmr.CIC_2	6013	1559	4	5	Monocyte	Monocyte
AGAATAGTCTCTTGAT-1_nmr.CIC_2	nmr.CIC_2	958	548	3	1	B-cell	B-cell
AGACGTTAGAGTCGGT-1_nmr.CIC_2	nmr.CIC_2	1587	755	2	4	T-cell	T-cell
AGACGTTAGTGGAGTC-1_nmr.CIC_2	nmr.CIC_2	2534	904	2	4	T-cell	T-cell
AGACGTTCAATGTAAG-1_nmr.CIC_2	nmr.CIC_2	1454	739	3	1	B-cell	B-cell
AGACGTTCACAGTCGC-1_nmr.CIC_2	nmr.CIC_2	1239	483	1	3	Neutrophil	Neutrophil
AGACGTTCACCCATGG-1_nmr.CIC_2	nmr.CIC_2	924	367	1	3	Neutrophil	Neutrophil
AGACGTTCAGTGAGTG-1_nmr.CIC_2	nmr.CIC_2	1353	631	2	4	T-cell	T-cell
AGACGTTGTAGCCTCG-1_nmr.CIC_2	nmr.CIC_2	910	466	2	4	T-cell	T-cell
AGACGTTGTGTAACGG-1_nmr.CIC_2	nmr.CIC_2	1201	468	1	3	Neutrophil	Neutrophil
AGAGCGAAGAAGGCCT-1_nmr.CIC_2	nmr.CIC_2	1057	428	1	3	Neutrophil	Neutrophil
AGAGCGAAGATCACGG-1_nmr.CIC_2	nmr.CIC_2	820	319	1	3	Neutrophil	Neutrophil
AGAGCGAAGATGTTAG-1_nmr.CIC_2	nmr.CIC_2	1158	577	3	1	B-cell	B-cell
AGAGCGAAGCTGTCTA-1_nmr.CIC_2	nmr.CIC_2	999	407	1	3	Neutrophil	Neutrophil
AGAGCGACACTTGGAT-1_nmr.CIC_2	nmr.CIC_2	1838	563	1	3	Neutrophil	Neutrophil
AGAGCGAGTCACCTAA-1_nmr.CIC_2	nmr.CIC_2	1033	508	2	4	T-cell	T-cell
AGAGCGATCACTATTC-1_nmr.CIC_2	nmr.CIC_2	1142	680	3	1	B-cell	B-cell
AGAGCGATCAGCAACT-1_nmr.CIC_2	nmr.CIC_2	1463	531	1	3	Neutrophil	Neutrophil
AGAGCGATCAGTTAGC-1_nmr.CIC_2	nmr.CIC_2	1159	455	1	3	Neutrophil	Neutrophil
AGAGCGATCATGGTCA-1_nmr.CIC_2	nmr.CIC_2	3983	170	5	2	Erythroid-cell	Erythroid-cell
AGAGCGATCCCATTAT-1_nmr.CIC_2	nmr.CIC_2	880	449	1	3	Neutrophil	Neutrophil
AGAGCGATCCTATTCA-1_nmr.CIC_2	nmr.CIC_2	1259	603	3	1	B-cell	B-cell
AGAGCTTAGTGAAGAG-1_nmr.CIC_2	nmr.CIC_2	3108	1183	2	4	T-cell	T-cell
AGAGCTTCACGGTAGA-1_nmr.CIC_2	nmr.CIC_2	1104	633	3	1	B-cell	B-cell
AGAGCTTCAGTACACT-1_nmr.CIC_2	nmr.CIC_2	1622	810	2	4	T-cell	T-cell
AGAGCTTCATTTCACT-1_nmr.CIC_2	nmr.CIC_2	1938	751	2	4	T-cell	T-cell
AGAGCTTTCCCATTAT-1_nmr.CIC_2	nmr.CIC_2	291	185	1	3	Neutrophil	Neutrophil
AGAGCTTTCGCCCTTA-1_nmr.CIC_2	nmr.CIC_2	2137	929	2	4	T-cell	T-cell
AGAGTGGAGAGGGATA-1_nmr.CIC_2	nmr.CIC_2	1552	765	2	4	T-cell	T-cell
AGAGTGGAGTGTGGCA-1_nmr.CIC_2	nmr.CIC_2	968	353	1	3	Neutrophil	Neutrophil
AGAGTGGCAAACCTAC-1_nmr.CIC_2	nmr.CIC_2	1190	425	1	3	Neutrophil	Neutrophil
AGAGTGGTCACAAACC-1_nmr.CIC_2	nmr.CIC_2	542	236	1	3	Neutrophil	Neutrophil
AGAGTGGTCTAACCGA-1_nmr.CIC_2	nmr.CIC_2	816	335	1	3	Neutrophil	Neutrophil
AGATCTGAGAACAACT-1_nmr.CIC_2	nmr.CIC_2	1154	680	2	4	T-cell	T-cell
AGATCTGAGATAGGAG-1_nmr.CIC_2	nmr.CIC_2	929	467	2	4	T-cell	T-cell
AGATCTGCAGTGGAGT-1_nmr.CIC_2	nmr.CIC_2	1588	706	2	4	T-cell	T-cell
AGATCTGCATAGACTC-1_nmr.CIC_2	nmr.CIC_2	2063	943	2	4	T-cell	T-cell
AGATCTGGTATAGGGC-1_nmr.CIC_2	nmr.CIC_2	1498	697	2	4	T-cell	T-cell
AGATCTGGTATATGGA-1_nmr.CIC_2	nmr.CIC_2	608	404	2	4	T-cell	T-cell
AGATCTGGTCATTAGC-1_nmr.CIC_2	nmr.CIC_2	1007	535	2	4	T-cell	T-cell
AGATCTGGTCCCTTGT-1_nmr.CIC_2	nmr.CIC_2	1054	501	1	3	Neutrophil	Neutrophil
AGATCTGTCAACGAAA-1_nmr.CIC_2	nmr.CIC_2	1450	528	1	3	Neutrophil	Neutrophil
AGATCTGTCATCGATG-1_nmr.CIC_2	nmr.CIC_2	2499	788	1	3	Neutrophil	Neutrophil
AGATCTGTCTCTGTCG-1_nmr.CIC_2	nmr.CIC_2	1549	532	1	3	Neutrophil	Neutrophil
AGATTGCAGACTTGAA-1_nmr.CIC_2	nmr.CIC_2	980	515	2	4	T-cell	T-cell
AGATTGCAGCCAACAG-1_nmr.CIC_2	nmr.CIC_2	5369	1614	2	4	T-cell	T-cell
AGATTGCAGTCCAGGA-1_nmr.CIC_2	nmr.CIC_2	1217	634	3	1	B-cell	B-cell
AGATTGCCAGCTGTAT-1_nmr.CIC_2	nmr.CIC_2	246	181	2	4	T-cell	T-cell
AGATTGCGTAACGACG-1_nmr.CIC_2	nmr.CIC_2	2451	999	2	4	T-cell	T-cell
AGATTGCGTCGCCATG-1_nmr.CIC_2	nmr.CIC_2	1529	500	1	3	Neutrophil	Neutrophil
AGATTGCTCAGCGACC-1_nmr.CIC_2	nmr.CIC_2	1271	450	1	3	Neutrophil	Neutrophil
AGATTGCTCGATAGAA-1_nmr.CIC_2	nmr.CIC_2	1594	673	2	4	T-cell	T-cell
AGCAGCCAGAATTGTG-1_nmr.CIC_2	nmr.CIC_2	1623	758	2	4	T-cell	T-cell
AGCAGCCAGAGAACAG-1_nmr.CIC_2	nmr.CIC_2	1077	629	3	1	B-cell	B-cell
AGCAGCCAGGAGTTGC-1_nmr.CIC_2	nmr.CIC_2	794	361	1	3	Neutrophil	Neutrophil
AGCAGCCAGTACGCCC-1_nmr.CIC_2	nmr.CIC_2	1226	438	1	3	Neutrophil	Neutrophil
AGCAGCCAGTGGTAAT-1_nmr.CIC_2	nmr.CIC_2	2998	1106	6	7	Unassigned.1	Unassigned.1
AGCAGCCCAACACCTA-1_nmr.CIC_2	nmr.CIC_2	1457	732	2	4	T-cell	T-cell
AGCAGCCCAACGATCT-1_nmr.CIC_2	nmr.CIC_2	800	385	1	3	Neutrophil	Neutrophil
AGCAGCCCAAGCCATT-1_nmr.CIC_2	nmr.CIC_2	843	416	1	3	Neutrophil	Neutrophil
AGCAGCCGTAGAGCTG-1_nmr.CIC_2	nmr.CIC_2	1485	718	2	4	T-cell	T-cell
AGCAGCCGTATGAATG-1_nmr.CIC_2	nmr.CIC_2	1319	499	1	3	Neutrophil	Neutrophil
AGCAGCCGTTACTGAC-1_nmr.CIC_2	nmr.CIC_2	1094	481	1	3	Neutrophil	Neutrophil
AGCATACAGACCGGAT-1_nmr.CIC_2	nmr.CIC_2	2246	879	2	4	T-cell	T-cell
AGCATACCACATGACT-1_nmr.CIC_2	nmr.CIC_2	987	584	3	1	B-cell	B-cell
AGCATACGTCACTTCC-1_nmr.CIC_2	nmr.CIC_2	249	174	2	4	T-cell	T-cell
AGCATACGTCCGTTAA-1_nmr.CIC_2	nmr.CIC_2	1127	434	1	3	Neutrophil	Neutrophil
AGCATACGTTCCGTCT-1_nmr.CIC_2	nmr.CIC_2	7274	231	5	2	Erythroid-cell	Erythroid-cell
AGCATACTCCGCGTTT-1_nmr.CIC_2	nmr.CIC_2	1597	757	2	4	T-cell	T-cell
AGCATACTCTCGAGTA-1_nmr.CIC_2	nmr.CIC_2	1209	542	1	3	Neutrophil	Neutrophil
AGCCTAAAGCGCCTCA-1_nmr.CIC_2	nmr.CIC_2	708	283	1	3	Neutrophil	Neutrophil
AGCCTAACAGCTTAAC-1_nmr.CIC_2	nmr.CIC_2	971	574	3	1	B-cell	B-cell
AGCCTAACATAGACTC-1_nmr.CIC_2	nmr.CIC_2	1367	437	1	3	Neutrophil	Neutrophil
AGCCTAACATTACCTT-1_nmr.CIC_2	nmr.CIC_2	2173	907	2	4	T-cell	T-cell
AGCCTAAGTCCAAGTT-1_nmr.CIC_2	nmr.CIC_2	1256	658	2	4	T-cell	T-cell
AGCCTAAGTGTTTGTG-1_nmr.CIC_2	nmr.CIC_2	993	543	3	1	B-cell	B-cell
AGCCTAATCCATGAAC-1_nmr.CIC_2	nmr.CIC_2	820	330	1	3	Neutrophil	Neutrophil
AGCCTAATCGGCCGAT-1_nmr.CIC_2	nmr.CIC_2	688	360	1	3	Neutrophil	Neutrophil
AGCGGTCCAAAGGAAG-1_nmr.CIC_2	nmr.CIC_2	998	419	1	3	Neutrophil	Neutrophil
AGCGGTCGTTCGCTAA-1_nmr.CIC_2	nmr.CIC_2	2156	1001	2	12	T-cell	CD8-T-cell
AGCGGTCGTTCGGGCT-1_nmr.CIC_2	nmr.CIC_2	1089	436	1	3	Neutrophil	Neutrophil
AGCGGTCGTTTAGCTG-1_nmr.CIC_2	nmr.CIC_2	2684	942	6	7	Unassigned.1	Unassigned.1
AGCGTATAGATGAGAG-1_nmr.CIC_2	nmr.CIC_2	1522	723	2	4	T-cell	T-cell
AGCGTATAGGATGGTC-1_nmr.CIC_2	nmr.CIC_2	1065	468	1	3	Neutrophil	Neutrophil
AGCGTATGTGCAACTT-1_nmr.CIC_2	nmr.CIC_2	1077	477	1	3	Neutrophil	Neutrophil
AGCGTATGTGCACTTA-1_nmr.CIC_2	nmr.CIC_2	1153	636	3	1	B-cell	B-cell
AGCGTATGTGTGCGTC-1_nmr.CIC_2	nmr.CIC_2	1338	727	3	1	B-cell	B-cell
AGCGTATTCAACACCA-1_nmr.CIC_2	nmr.CIC_2	292	250	2	4	T-cell	T-cell
AGCGTCGAGATGCCAG-1_nmr.CIC_2	nmr.CIC_2	2481	1057	3	13	B-cell	Unassigned.3
AGCGTCGAGGTAAACT-1_nmr.CIC_2	nmr.CIC_2	1078	420	1	3	Neutrophil	Neutrophil
AGCGTCGCACCCTATC-1_nmr.CIC_2	nmr.CIC_2	1398	484	1	3	Neutrophil	Neutrophil
AGCGTCGGTCATATGC-1_nmr.CIC_2	nmr.CIC_2	761	457	3	1	B-cell	B-cell
AGCGTCGGTCGTCTTC-1_nmr.CIC_2	nmr.CIC_2	1293	520	1	3	Neutrophil	Neutrophil
AGCGTCGGTGGCCCTA-1_nmr.CIC_2	nmr.CIC_2	1206	473	1	3	Neutrophil	Neutrophil
AGCGTCGTCCAAAGTC-1_nmr.CIC_2	nmr.CIC_2	826	446	2	4	T-cell	T-cell
AGCGTCGTCCCGACTT-1_nmr.CIC_2	nmr.CIC_2	1042	451	1	3	Neutrophil	Neutrophil
AGCGTCGTCTGCAAGT-1_nmr.CIC_2	nmr.CIC_2	892	393	1	3	Neutrophil	Neutrophil
AGCTCCTCAATGGAAT-1_nmr.CIC_2	nmr.CIC_2	1377	639	2	4	T-cell	T-cell
AGCTCCTCAGATCGGA-1_nmr.CIC_2	nmr.CIC_2	2234	847	2	4	T-cell	T-cell
AGCTCCTGTACAGTTC-1_nmr.CIC_2	nmr.CIC_2	528	257	1	3	Neutrophil	Neutrophil
AGCTCCTGTGCATCTA-1_nmr.CIC_2	nmr.CIC_2	1645	712	2	4	T-cell	T-cell
AGCTCCTGTTCCACTC-1_nmr.CIC_2	nmr.CIC_2	1539	511	1	3	Neutrophil	Neutrophil
AGCTCCTTCCTAAGTG-1_nmr.CIC_2	nmr.CIC_2	534	358	2	4	T-cell	T-cell
AGCTCCTTCTCGTATT-1_nmr.CIC_2	nmr.CIC_2	1004	592	3	1	B-cell	B-cell
AGCTCTCAGATCACGG-1_nmr.CIC_2	nmr.CIC_2	1817	611	1	3	Neutrophil	Neutrophil
AGCTCTCAGCCAGTTT-1_nmr.CIC_2	nmr.CIC_2	1452	523	1	3	Neutrophil	Neutrophil
AGCTCTCAGTCAAGCG-1_nmr.CIC_2	nmr.CIC_2	1219	610	3	1	B-cell	B-cell
AGCTCTCCATTTCACT-1_nmr.CIC_2	nmr.CIC_2	2207	912	2	4	T-cell	T-cell
AGCTCTCTCAGCTTAG-1_nmr.CIC_2	nmr.CIC_2	913	402	1	3	Neutrophil	Neutrophil
AGCTTGAAGTGTGGCA-1_nmr.CIC_2	nmr.CIC_2	1219	425	1	3	Neutrophil	Neutrophil
AGCTTGACAATGACCT-1_nmr.CIC_2	nmr.CIC_2	1097	397	1	3	Neutrophil	Neutrophil
AGCTTGACACAGCGTC-1_nmr.CIC_2	nmr.CIC_2	3631	1513	2	4	T-cell	T-cell
AGCTTGACAGGAATGC-1_nmr.CIC_2	nmr.CIC_2	6466	1685	4	5	Monocyte	Monocyte
AGCTTGACAGGCAGTA-1_nmr.CIC_2	nmr.CIC_2	1185	482	1	3	Neutrophil	Neutrophil
AGCTTGAGTATAATGG-1_nmr.CIC_2	nmr.CIC_2	1146	446	1	3	Neutrophil	Neutrophil
AGCTTGATCATACGGT-1_nmr.CIC_2	nmr.CIC_2	1715	718	2	4	T-cell	T-cell
AGCTTGATCTTTAGGG-1_nmr.CIC_2	nmr.CIC_2	1447	681	2	4	T-cell	T-cell
AGGCCACAGAGTCTGG-1_nmr.CIC_2	nmr.CIC_2	909	425	2	4	T-cell	T-cell
AGGCCACAGGGTTTCT-1_nmr.CIC_2	nmr.CIC_2	2802	1148	2	12	T-cell	CD8-T-cell
AGGCCACCACATCTTT-1_nmr.CIC_2	nmr.CIC_2	957	382	1	3	Neutrophil	Neutrophil
AGGCCACGTTCGTGAT-1_nmr.CIC_2	nmr.CIC_2	1080	572	3	1	B-cell	B-cell
AGGCCACTCGGTCCGA-1_nmr.CIC_2	nmr.CIC_2	2035	831	2	4	T-cell	T-cell
AGGCCACTCTGTCTCG-1_nmr.CIC_2	nmr.CIC_2	1669	537	1	3	Neutrophil	Neutrophil
AGGCCGTAGAAACCAT-1_nmr.CIC_2	nmr.CIC_2	1268	665	3	1	B-cell	B-cell
AGGCCGTCAACTTGAC-1_nmr.CIC_2	nmr.CIC_2	1254	507	1	3	Neutrophil	Neutrophil
AGGCCGTCAATAACGA-1_nmr.CIC_2	nmr.CIC_2	1176	470	1	3	Neutrophil	Neutrophil
AGGCCGTCAATCACAC-1_nmr.CIC_2	nmr.CIC_2	3330	1296	6	7	Unassigned.1	Unassigned.1
AGGCCGTGTGTGACCC-1_nmr.CIC_2	nmr.CIC_2	1117	596	3	1	B-cell	B-cell
AGGCCGTTCACATAGC-1_nmr.CIC_2	nmr.CIC_2	926	534	3	1	B-cell	B-cell
AGGCCGTTCCTAGAAC-1_nmr.CIC_2	nmr.CIC_2	2669	1284	3	13	B-cell	Unassigned.3
AGGCCGTTCTTCATGT-1_nmr.CIC_2	nmr.CIC_2	2277	880	2	4	T-cell	T-cell
AGGGAGTAGATCCCAT-1_nmr.CIC_2	nmr.CIC_2	2151	847	6	7	Unassigned.1	Unassigned.1
AGGGAGTAGCCAGAAC-1_nmr.CIC_2	nmr.CIC_2	851	342	1	3	Neutrophil	Neutrophil
AGGGAGTAGGACTGGT-1_nmr.CIC_2	nmr.CIC_2	1180	471	1	3	Neutrophil	Neutrophil
AGGGAGTAGTTCCACA-1_nmr.CIC_2	nmr.CIC_2	389	311	2	4	T-cell	T-cell
AGGGAGTCAATGGACG-1_nmr.CIC_2	nmr.CIC_2	1650	846	2	4	T-cell	T-cell
AGGGAGTCAGACAGGT-1_nmr.CIC_2	nmr.CIC_2	765	502	2	4	T-cell	T-cell
AGGGAGTCAGTGGGAT-1_nmr.CIC_2	nmr.CIC_2	1743	798	2	4	T-cell	T-cell
AGGGAGTGTATCGCAT-1_nmr.CIC_2	nmr.CIC_2	954	382	1	3	Neutrophil	Neutrophil
AGGGAGTGTATGAATG-1_nmr.CIC_2	nmr.CIC_2	3455	1190	6	7	Unassigned.1	Unassigned.1
AGGGAGTGTCGAGTTT-1_nmr.CIC_2	nmr.CIC_2	1043	541	3	1	B-cell	B-cell
AGGGAGTGTCGCTTTC-1_nmr.CIC_2	nmr.CIC_2	1723	515	1	3	Neutrophil	Neutrophil
AGGGAGTGTGATGCCC-1_nmr.CIC_2	nmr.CIC_2	1210	411	1	3	Neutrophil	Neutrophil
AGGGAGTTCAGGCCCA-1_nmr.CIC_2	nmr.CIC_2	2000	813	2	4	T-cell	T-cell
AGGGAGTTCAGTTAGC-1_nmr.CIC_2	nmr.CIC_2	1683	509	1	3	Neutrophil	Neutrophil
AGGGAGTTCTGCTGTC-1_nmr.CIC_2	nmr.CIC_2	1453	541	1	3	Neutrophil	Neutrophil
AGGGATGAGGATCGCA-1_nmr.CIC_2	nmr.CIC_2	1131	578	2	4	T-cell	T-cell
AGGGATGAGGCGACAT-1_nmr.CIC_2	nmr.CIC_2	1353	497	1	3	Neutrophil	Neutrophil
AGGGATGAGGTGTTAA-1_nmr.CIC_2	nmr.CIC_2	1034	415	1	3	Neutrophil	Neutrophil
AGGGATGGTGAGGGAG-1_nmr.CIC_2	nmr.CIC_2	1570	541	1	3	Neutrophil	Neutrophil
AGGGATGGTGGTCTCG-1_nmr.CIC_2	nmr.CIC_2	847	408	1	3	Neutrophil	Neutrophil
AGGGTGAAGAGGTTAT-1_nmr.CIC_2	nmr.CIC_2	2023	1002	2	12	T-cell	CD8-T-cell
AGGGTGAAGGAGTAGA-1_nmr.CIC_2	nmr.CIC_2	1133	482	1	3	Neutrophil	Neutrophil
AGGGTGAAGTCGTACT-1_nmr.CIC_2	nmr.CIC_2	2057	861	2	4	T-cell	T-cell
AGGGTGACATAACCTG-1_nmr.CIC_2	nmr.CIC_2	848	481	2	4	T-cell	T-cell
AGGGTGACATACTCTT-1_nmr.CIC_2	nmr.CIC_2	1795	794	2	4	T-cell	T-cell
AGGGTGACATGGTCAT-1_nmr.CIC_2	nmr.CIC_2	1850	872	2	4	T-cell	T-cell
AGGTCATAGACATAAC-1_nmr.CIC_2	nmr.CIC_2	1167	575	2	4	T-cell	T-cell
AGGTCATAGAGGTTAT-1_nmr.CIC_2	nmr.CIC_2	1349	660	2	4	T-cell	T-cell
AGGTCATAGTCCAGGA-1_nmr.CIC_2	nmr.CIC_2	1396	518	1	3	Neutrophil	Neutrophil
AGGTCATCAGCTGGCT-1_nmr.CIC_2	nmr.CIC_2	1055	438	1	3	Neutrophil	Neutrophil
AGGTCATGTAGGGACT-1_nmr.CIC_2	nmr.CIC_2	965	495	2	4	T-cell	T-cell
AGGTCATGTTGGTAAA-1_nmr.CIC_2	nmr.CIC_2	1143	435	1	3	Neutrophil	Neutrophil
AGGTCATTCAGTTCGA-1_nmr.CIC_2	nmr.CIC_2	919	438	1	3	Neutrophil	Neutrophil
AGGTCCGAGACAAGCC-1_nmr.CIC_2	nmr.CIC_2	1270	492	1	3	Neutrophil	Neutrophil
AGGTCCGAGACTACAA-1_nmr.CIC_2	nmr.CIC_2	880	440	1	3	Neutrophil	Neutrophil
AGGTCCGAGAGGGATA-1_nmr.CIC_2	nmr.CIC_2	1538	645	2	4	T-cell	T-cell
AGGTCCGAGATGGCGT-1_nmr.CIC_2	nmr.CIC_2	1059	605	3	1	B-cell	B-cell
AGGTCCGAGCGCCTTG-1_nmr.CIC_2	nmr.CIC_2	1557	670	2	4	T-cell	T-cell
AGGTCCGAGGTGATAT-1_nmr.CIC_2	nmr.CIC_2	906	508	3	1	B-cell	B-cell
AGGTCCGAGTTACGGG-1_nmr.CIC_2	nmr.CIC_2	1816	790	2	4	T-cell	T-cell
AGGTCCGCAAGACACG-1_nmr.CIC_2	nmr.CIC_2	866	383	1	3	Neutrophil	Neutrophil
AGGTCCGCACGGCCAT-1_nmr.CIC_2	nmr.CIC_2	962	386	1	3	Neutrophil	Neutrophil
AGGTCCGCACGGCGTT-1_nmr.CIC_2	nmr.CIC_2	5237	1322	4	5	Monocyte	Monocyte
AGGTCCGCAGGTCCAC-1_nmr.CIC_2	nmr.CIC_2	1284	623	2	4	T-cell	T-cell
AGGTCCGCAGTGACAG-1_nmr.CIC_2	nmr.CIC_2	1471	531	1	3	Neutrophil	Neutrophil
AGGTCCGCATAGACTC-1_nmr.CIC_2	nmr.CIC_2	1594	738	2	4	T-cell	T-cell
AGGTCCGGTGGCCCTA-1_nmr.CIC_2	nmr.CIC_2	1850	724	2	4	T-cell	T-cell
AGGTCCGGTGTAACGG-1_nmr.CIC_2	nmr.CIC_2	1332	677	2	4	T-cell	T-cell
AGTAGTCAGAGCCCAA-1_nmr.CIC_2	nmr.CIC_2	1148	402	1	3	Neutrophil	Neutrophil
AGTAGTCAGTATGACA-1_nmr.CIC_2	nmr.CIC_2	1583	726	2	4	T-cell	T-cell
AGTAGTCCACATCCAA-1_nmr.CIC_2	nmr.CIC_2	2023	857	3	1	B-cell	B-cell
AGTAGTCGTCTTCTCG-1_nmr.CIC_2	nmr.CIC_2	1125	400	1	3	Neutrophil	Neutrophil
AGTAGTCTCCTTTCTC-1_nmr.CIC_2	nmr.CIC_2	938	398	1	3	Neutrophil	Neutrophil
AGTAGTCTCGCAGGCT-1_nmr.CIC_2	nmr.CIC_2	1405	726	3	1	B-cell	B-cell
AGTAGTCTCGTTTAGG-1_nmr.CIC_2	nmr.CIC_2	1019	585	2	4	T-cell	T-cell
AGTCTTTAGACATAAC-1_nmr.CIC_2	nmr.CIC_2	861	328	1	3	Neutrophil	Neutrophil
AGTCTTTAGCTCTCGG-1_nmr.CIC_2	nmr.CIC_2	518	246	1	3	Neutrophil	Neutrophil
AGTCTTTAGGAATTAC-1_nmr.CIC_2	nmr.CIC_2	676	322	1	3	Neutrophil	Neutrophil
AGTCTTTAGTTTGCGT-1_nmr.CIC_2	nmr.CIC_2	3661	1212	4	5	Monocyte	Monocyte
AGTCTTTCAGACAGGT-1_nmr.CIC_2	nmr.CIC_2	1318	579	2	4	T-cell	T-cell
AGTCTTTCAGACTCGC-1_nmr.CIC_2	nmr.CIC_2	871	469	2	4	T-cell	T-cell
AGTCTTTGTCTTCTCG-1_nmr.CIC_2	nmr.CIC_2	1230	687	3	1	B-cell	B-cell
AGTCTTTTCAGCGACC-1_nmr.CIC_2	nmr.CIC_2	1622	507	1	3	Neutrophil	Neutrophil
AGTCTTTTCCGCATAA-1_nmr.CIC_2	nmr.CIC_2	6135	1731	4	5	Monocyte	Monocyte
AGTGAGGAGAGGTTAT-1_nmr.CIC_2	nmr.CIC_2	771	320	1	3	Neutrophil	Neutrophil
AGTGAGGAGTGAATTG-1_nmr.CIC_2	nmr.CIC_2	1096	453	7	11	Unassigned.2	Unassigned.2
AGTGAGGGTTTGCATG-1_nmr.CIC_2	nmr.CIC_2	863	404	1	3	Neutrophil	Neutrophil
AGTGAGGTCATTGCCC-1_nmr.CIC_2	nmr.CIC_2	1331	449	1	3	Neutrophil	Neutrophil
AGTGAGGTCGGACAAG-1_nmr.CIC_2	nmr.CIC_2	1630	473	1	3	Neutrophil	Neutrophil
AGTGGGAAGGTGACCA-1_nmr.CIC_2	nmr.CIC_2	5070	1606	2	4	T-cell	T-cell
AGTGGGAAGTACGATA-1_nmr.CIC_2	nmr.CIC_2	1880	726	2	4	T-cell	T-cell
AGTGGGAAGTGTCCAT-1_nmr.CIC_2	nmr.CIC_2	1413	505	1	3	Neutrophil	Neutrophil
AGTGGGACAGCTTCGG-1_nmr.CIC_2	nmr.CIC_2	912	410	1	3	Neutrophil	Neutrophil
AGTGGGACAGGGTTAG-1_nmr.CIC_2	nmr.CIC_2	994	421	1	3	Neutrophil	Neutrophil
AGTGGGAGTCCATGAT-1_nmr.CIC_2	nmr.CIC_2	1320	487	1	3	Neutrophil	Neutrophil
AGTGGGAGTGCAGACA-1_nmr.CIC_2	nmr.CIC_2	3721	1373	2	4	T-cell	T-cell
AGTGGGATCACCATAG-1_nmr.CIC_2	nmr.CIC_2	2006	894	2	4	T-cell	T-cell
AGTGGGATCTACTTAC-1_nmr.CIC_2	nmr.CIC_2	1668	496	1	3	Neutrophil	Neutrophil
AGTGTCAAGGATGGAA-1_nmr.CIC_2	nmr.CIC_2	834	338	1	3	Neutrophil	Neutrophil
AGTGTCAAGGCTCATT-1_nmr.CIC_2	nmr.CIC_2	2569	984	2	4	T-cell	T-cell
AGTGTCAAGGGAGTAA-1_nmr.CIC_2	nmr.CIC_2	1115	417	1	3	Neutrophil	Neutrophil
AGTGTCAAGTAATCCC-1_nmr.CIC_2	nmr.CIC_2	2589	931	2	4	T-cell	T-cell
AGTGTCACATGTTCCC-1_nmr.CIC_2	nmr.CIC_2	1206	676	3	1	B-cell	B-cell
AGTGTCAGTGACGCCT-1_nmr.CIC_2	nmr.CIC_2	3139	1104	2	4	T-cell	T-cell
AGTGTCAGTTATTCTC-1_nmr.CIC_2	nmr.CIC_2	1495	682	2	4	T-cell	T-cell
AGTGTCATCGTAGGAG-1_nmr.CIC_2	nmr.CIC_2	1418	671	3	1	B-cell	B-cell
AGTGTCATCTGCTGCT-1_nmr.CIC_2	nmr.CIC_2	1191	517	1	3	Neutrophil	Neutrophil
AGTGTCATCTGCTTGC-1_nmr.CIC_2	nmr.CIC_2	2150	836	2	4	T-cell	T-cell
AGTTGGTAGTCATCCA-1_nmr.CIC_2	nmr.CIC_2	1820	680	1	3	Neutrophil	Neutrophil
AGTTGGTCAATGACCT-1_nmr.CIC_2	nmr.CIC_2	1609	744	2	4	T-cell	T-cell
AGTTGGTCAGCTGCAC-1_nmr.CIC_2	nmr.CIC_2	2017	860	2	4	T-cell	T-cell
AGTTGGTGTCATCGGC-1_nmr.CIC_2	nmr.CIC_2	5924	176	5	2	Erythroid-cell	Erythroid-cell
AGTTGGTTCACAATGC-1_nmr.CIC_2	nmr.CIC_2	1299	633	2	4	T-cell	T-cell
AGTTGGTTCCGTACAA-1_nmr.CIC_2	nmr.CIC_2	1311	509	1	3	Neutrophil	Neutrophil
ATAACGCAGACTGGGT-1_nmr.CIC_2	nmr.CIC_2	2024	867	2	4	T-cell	T-cell
ATAACGCCAATACGCT-1_nmr.CIC_2	nmr.CIC_2	11519	1056	3	8	B-cell	Plasma-cell
ATAACGCCACCTCGTT-1_nmr.CIC_2	nmr.CIC_2	1139	479	1	3	Neutrophil	Neutrophil
ATAACGCCAGCTTCGG-1_nmr.CIC_2	nmr.CIC_2	1359	523	1	3	Neutrophil	Neutrophil
ATAACGCGTCAGCTAT-1_nmr.CIC_2	nmr.CIC_2	1052	409	1	3	Neutrophil	Neutrophil
ATAAGAGAGATGCCAG-1_nmr.CIC_2	nmr.CIC_2	1722	833	2	4	T-cell	T-cell
ATAAGAGCAAGAGTCG-1_nmr.CIC_2	nmr.CIC_2	796	353	1	3	Neutrophil	Neutrophil
ATAAGAGCATGATCCA-1_nmr.CIC_2	nmr.CIC_2	2542	989	2	4	T-cell	T-cell
ATAAGAGCATGCAACT-1_nmr.CIC_2	nmr.CIC_2	832	444	1	3	Neutrophil	Neutrophil
ATAAGAGGTACCTACA-1_nmr.CIC_2	nmr.CIC_2	1408	625	3	1	B-cell	B-cell
ATAAGAGGTCTTGCGG-1_nmr.CIC_2	nmr.CIC_2	1066	416	1	3	Neutrophil	Neutrophil
ATAAGAGTCAACCATG-1_nmr.CIC_2	nmr.CIC_2	1317	533	1	3	Neutrophil	Neutrophil
ATAAGAGTCCGAAGAG-1_nmr.CIC_2	nmr.CIC_2	2271	875	2	4	T-cell	T-cell
ATAAGAGTCCTTTCTC-1_nmr.CIC_2	nmr.CIC_2	1385	487	1	3	Neutrophil	Neutrophil
ATAAGAGTCGATCCCT-1_nmr.CIC_2	nmr.CIC_2	1432	519	1	3	Neutrophil	Neutrophil
ATAAGAGTCGTTACAG-1_nmr.CIC_2	nmr.CIC_2	1394	595	1	3	Neutrophil	Neutrophil
ATAAGAGTCTACGAGT-1_nmr.CIC_2	nmr.CIC_2	1145	596	3	1	B-cell	B-cell
ATAGACCAGTACGACG-1_nmr.CIC_2	nmr.CIC_2	1516	584	1	3	Neutrophil	Neutrophil
ATAGACCCACGTCAGC-1_nmr.CIC_2	nmr.CIC_2	1099	404	1	3	Neutrophil	Neutrophil
ATAGACCGTAAGTGGC-1_nmr.CIC_2	nmr.CIC_2	948	387	1	3	Neutrophil	Neutrophil
ATAGACCGTATTCGTG-1_nmr.CIC_2	nmr.CIC_2	1058	421	1	3	Neutrophil	Neutrophil
ATAGACCGTCATGCAT-1_nmr.CIC_2	nmr.CIC_2	1707	587	1	3	Neutrophil	Neutrophil
ATAGACCGTGCCTGGT-1_nmr.CIC_2	nmr.CIC_2	1161	586	3	1	B-cell	B-cell
ATAGACCGTGGCGAAT-1_nmr.CIC_2	nmr.CIC_2	1007	384	1	3	Neutrophil	Neutrophil
ATAGACCTCATAAAGG-1_nmr.CIC_2	nmr.CIC_2	2313	915	6	7	Unassigned.1	Unassigned.1
ATAGACCTCCAAATGC-1_nmr.CIC_2	nmr.CIC_2	2321	848	2	4	T-cell	T-cell
ATAGACCTCCAATGGT-1_nmr.CIC_2	nmr.CIC_2	1446	684	2	4	T-cell	T-cell
ATCACGACAGCCTTGG-1_nmr.CIC_2	nmr.CIC_2	1244	650	3	1	B-cell	B-cell
ATCACGAGTCGACTAT-1_nmr.CIC_2	nmr.CIC_2	1286	440	1	3	Neutrophil	Neutrophil
ATCACGAGTCTTGCGG-1_nmr.CIC_2	nmr.CIC_2	876	395	1	3	Neutrophil	Neutrophil
ATCACGAGTTGTGGAG-1_nmr.CIC_2	nmr.CIC_2	1199	406	1	3	Neutrophil	Neutrophil
ATCACGATCATCTGTT-1_nmr.CIC_2	nmr.CIC_2	756	349	1	3	Neutrophil	Neutrophil
ATCACGATCGGTCTAA-1_nmr.CIC_2	nmr.CIC_2	605	303	1	3	Neutrophil	Neutrophil
ATCACGATCGTCTGCT-1_nmr.CIC_2	nmr.CIC_2	1062	404	1	3	Neutrophil	Neutrophil
ATCATCTAGTGGAGAA-1_nmr.CIC_2	nmr.CIC_2	747	330	1	3	Neutrophil	Neutrophil
ATCATCTGTCTAAAGA-1_nmr.CIC_2	nmr.CIC_2	1129	643	3	1	B-cell	B-cell
ATCATCTTCCACTGGG-1_nmr.CIC_2	nmr.CIC_2	1083	583	2	4	T-cell	T-cell
ATCATGGAGACCCACC-1_nmr.CIC_2	nmr.CIC_2	1522	819	3	1	B-cell	B-cell
ATCATGGAGATCCGAG-1_nmr.CIC_2	nmr.CIC_2	211	182	3	1	B-cell	B-cell
ATCATGGAGCGTTTAC-1_nmr.CIC_2	nmr.CIC_2	5926	180	5	2	Erythroid-cell	Erythroid-cell
ATCATGGGTGCGGTAA-1_nmr.CIC_2	nmr.CIC_2	775	366	1	3	Neutrophil	Neutrophil
ATCATGGGTGTAATGA-1_nmr.CIC_2	nmr.CIC_2	1225	446	1	3	Neutrophil	Neutrophil
ATCATGGGTTAGTGGG-1_nmr.CIC_2	nmr.CIC_2	817	321	1	3	Neutrophil	Neutrophil
ATCATGGTCCCTAACC-1_nmr.CIC_2	nmr.CIC_2	1774	815	2	4	T-cell	T-cell
ATCATGGTCCTTGCCA-1_nmr.CIC_2	nmr.CIC_2	880	511	3	1	B-cell	B-cell
ATCATGGTCGTACGGC-1_nmr.CIC_2	nmr.CIC_2	1600	735	2	4	T-cell	T-cell
ATCCACCAGTGACTCT-1_nmr.CIC_2	nmr.CIC_2	2793	815	1	3	Neutrophil	Neutrophil
ATCCACCCATCGGAAG-1_nmr.CIC_2	nmr.CIC_2	1386	659	2	4	T-cell	T-cell
ATCCACCGTACCGTAT-1_nmr.CIC_2	nmr.CIC_2	1376	721	3	1	B-cell	B-cell
ATCCACCGTGCAACGA-1_nmr.CIC_2	nmr.CIC_2	894	391	1	3	Neutrophil	Neutrophil
ATCCACCTCAAGAAGT-1_nmr.CIC_2	nmr.CIC_2	1038	507	1	3	Neutrophil	Neutrophil
ATCCGAAAGCATCATC-1_nmr.CIC_2	nmr.CIC_2	1128	685	3	1	B-cell	B-cell
ATCCGAACAGATGGGT-1_nmr.CIC_2	nmr.CIC_2	924	516	2	4	T-cell	T-cell
ATCCGAAGTCCGTTAA-1_nmr.CIC_2	nmr.CIC_2	640	282	1	3	Neutrophil	Neutrophil
ATCCGAAGTGCCTTGG-1_nmr.CIC_2	nmr.CIC_2	679	324	1	3	Neutrophil	Neutrophil
ATCCGAAGTGCGAAAC-1_nmr.CIC_2	nmr.CIC_2	850	440	2	4	T-cell	T-cell
ATCCGAAGTTCGCTAA-1_nmr.CIC_2	nmr.CIC_2	2644	1030	2	4	T-cell	T-cell
ATCCGAATCAACGGCC-1_nmr.CIC_2	nmr.CIC_2	934	395	1	3	Neutrophil	Neutrophil
ATCCGAATCCCTCAGT-1_nmr.CIC_2	nmr.CIC_2	1093	585	2	4	T-cell	T-cell
ATCCGAATCGTCCGTT-1_nmr.CIC_2	nmr.CIC_2	973	408	1	3	Neutrophil	Neutrophil
ATCGAGTAGCCAGGAT-1_nmr.CIC_2	nmr.CIC_2	749	312	1	3	Neutrophil	Neutrophil
ATCGAGTCAATAGCAA-1_nmr.CIC_2	nmr.CIC_2	1691	684	2	4	T-cell	T-cell
ATCGAGTCAGCTGCTG-1_nmr.CIC_2	nmr.CIC_2	940	572	3	1	B-cell	B-cell
ATCGAGTTCATTGCCC-1_nmr.CIC_2	nmr.CIC_2	1148	403	1	3	Neutrophil	Neutrophil
ATCGAGTTCGCATGAT-1_nmr.CIC_2	nmr.CIC_2	635	348	1	3	Neutrophil	Neutrophil
ATCGAGTTCTCTTGAT-1_nmr.CIC_2	nmr.CIC_2	1695	724	2	4	T-cell	T-cell
ATCTACTAGCGGATCA-1_nmr.CIC_2	nmr.CIC_2	1130	588	2	4	T-cell	T-cell
ATCTACTCACTAGTAC-1_nmr.CIC_2	nmr.CIC_2	6082	1610	4	5	Monocyte	Monocyte
ATCTACTCACTTGGAT-1_nmr.CIC_2	nmr.CIC_2	5323	1387	4	5	Monocyte	Monocyte
ATCTACTCAGGACGTA-1_nmr.CIC_2	nmr.CIC_2	2404	989	8	9	APC	Dendritic-cell
ATCTACTCAGTAAGAT-1_nmr.CIC_2	nmr.CIC_2	1118	432	1	3	Neutrophil	Neutrophil
ATCTACTGTACCCAAT-1_nmr.CIC_2	nmr.CIC_2	876	524	3	1	B-cell	B-cell
ATCTACTGTAGCGTGA-1_nmr.CIC_2	nmr.CIC_2	2821	1207	4	5	Monocyte	Monocyte
ATCTACTGTCTCCCTA-1_nmr.CIC_2	nmr.CIC_2	1257	539	1	3	Neutrophil	Neutrophil
ATCTACTGTTTAAGCC-1_nmr.CIC_2	nmr.CIC_2	831	518	3	1	B-cell	B-cell
ATCTACTTCAACACTG-1_nmr.CIC_2	nmr.CIC_2	413	288	2	4	T-cell	T-cell
ATCTACTTCTTGCATT-1_nmr.CIC_2	nmr.CIC_2	1949	628	1	3	Neutrophil	Neutrophil
ATCTGCCAGGTAGCCA-1_nmr.CIC_2	nmr.CIC_2	789	412	1	3	Neutrophil	Neutrophil
ATCTGCCCAATCTACG-1_nmr.CIC_2	nmr.CIC_2	1126	428	1	3	Neutrophil	Neutrophil
ATCTGCCCAGTAAGAT-1_nmr.CIC_2	nmr.CIC_2	1221	651	3	1	B-cell	B-cell
ATCTGCCCAGTATGCT-1_nmr.CIC_2	nmr.CIC_2	273	197	2	12	T-cell	CD8-T-cell
ATCTGCCCAGTCAGAG-1_nmr.CIC_2	nmr.CIC_2	1274	705	3	1	B-cell	B-cell
ATCTGCCCATCAGTCA-1_nmr.CIC_2	nmr.CIC_2	1923	956	2	4	T-cell	T-cell
ATCTGCCCATGAAGTA-1_nmr.CIC_2	nmr.CIC_2	805	371	1	3	Neutrophil	Neutrophil
ATCTGCCGTTCTGGTA-1_nmr.CIC_2	nmr.CIC_2	2159	877	2	4	T-cell	T-cell
ATCTGCCTCCCAACGG-1_nmr.CIC_2	nmr.CIC_2	832	343	1	3	Neutrophil	Neutrophil
ATCTGCCTCCTATGTT-1_nmr.CIC_2	nmr.CIC_2	1337	489	1	3	Neutrophil	Neutrophil
ATGAGGGAGATGGGTC-1_nmr.CIC_2	nmr.CIC_2	1791	781	2	4	T-cell	T-cell
ATGAGGGAGCGCCTCA-1_nmr.CIC_2	nmr.CIC_2	1773	850	2	4	T-cell	T-cell
ATGAGGGAGCTCCTCT-1_nmr.CIC_2	nmr.CIC_2	1195	670	3	1	B-cell	B-cell
ATGAGGGAGGATATAC-1_nmr.CIC_2	nmr.CIC_2	3081	1116	2	4	T-cell	T-cell
ATGAGGGCACACCGAC-1_nmr.CIC_2	nmr.CIC_2	2120	910	2	4	T-cell	T-cell
ATGAGGGCAGGTCGTC-1_nmr.CIC_2	nmr.CIC_2	1165	453	1	3	Neutrophil	Neutrophil
ATGAGGGGTACCTACA-1_nmr.CIC_2	nmr.CIC_2	2086	1007	3	1	B-cell	B-cell
ATGAGGGGTAGCGTCC-1_nmr.CIC_2	nmr.CIC_2	590	390	2	4	T-cell	T-cell
ATGAGGGGTGTGTGCC-1_nmr.CIC_2	nmr.CIC_2	1277	636	2	4	T-cell	T-cell
ATGCGATAGACGCACA-1_nmr.CIC_2	nmr.CIC_2	2375	862	2	4	T-cell	T-cell
ATGCGATAGTAATCCC-1_nmr.CIC_2	nmr.CIC_2	2316	936	2	4	T-cell	T-cell
ATGCGATCAAACGTGG-1_nmr.CIC_2	nmr.CIC_2	1154	403	1	3	Neutrophil	Neutrophil
ATGCGATCAAGCTGAG-1_nmr.CIC_2	nmr.CIC_2	1937	559	1	3	Neutrophil	Neutrophil
ATGCGATCAATGGATA-1_nmr.CIC_2	nmr.CIC_2	1737	849	3	1	B-cell	B-cell
ATGCGATCACAACGTT-1_nmr.CIC_2	nmr.CIC_2	978	396	1	3	Neutrophil	Neutrophil
ATGCGATCAGCCAGAA-1_nmr.CIC_2	nmr.CIC_2	821	327	1	3	Neutrophil	Neutrophil
ATGCGATGTATATGAG-1_nmr.CIC_2	nmr.CIC_2	5215	1635	4	5	Monocyte	Monocyte
ATGGGAGAGAACAATC-1_nmr.CIC_2	nmr.CIC_2	1381	586	2	4	T-cell	T-cell
ATGGGAGAGACATAAC-1_nmr.CIC_2	nmr.CIC_2	1053	462	1	3	Neutrophil	Neutrophil
ATGGGAGCAGCAGTTT-1_nmr.CIC_2	nmr.CIC_2	2465	933	2	4	T-cell	T-cell
ATGGGAGGTCGGATCC-1_nmr.CIC_2	nmr.CIC_2	1121	430	1	3	Neutrophil	Neutrophil
ATGGGAGGTGAAATCA-1_nmr.CIC_2	nmr.CIC_2	1104	421	1	3	Neutrophil	Neutrophil
ATGGGAGTCGGAAACG-1_nmr.CIC_2	nmr.CIC_2	2234	889	2	4	T-cell	T-cell
ATGTGTGAGAATGTGT-1_nmr.CIC_2	nmr.CIC_2	1750	554	1	3	Neutrophil	Neutrophil
ATGTGTGCAAGACGTG-1_nmr.CIC_2	nmr.CIC_2	2134	893	8	9	APC	Dendritic-cell
ATGTGTGCACAGGCCT-1_nmr.CIC_2	nmr.CIC_2	902	428	1	3	Neutrophil	Neutrophil
ATGTGTGGTTAAGACA-1_nmr.CIC_2	nmr.CIC_2	987	466	1	3	Neutrophil	Neutrophil
ATGTGTGTCAGGCCCA-1_nmr.CIC_2	nmr.CIC_2	1028	444	1	3	Neutrophil	Neutrophil
ATGTGTGTCGCCCTTA-1_nmr.CIC_2	nmr.CIC_2	1246	471	1	3	Neutrophil	Neutrophil
ATGTGTGTCTCGATGA-1_nmr.CIC_2	nmr.CIC_2	1542	718	2	4	T-cell	T-cell
ATGTGTGTCTTGCATT-1_nmr.CIC_2	nmr.CIC_2	924	380	1	3	Neutrophil	Neutrophil
ATTACTCAGCACCGCT-1_nmr.CIC_2	nmr.CIC_2	2818	1096	2	4	T-cell	T-cell
ATTACTCAGCAGCGTA-1_nmr.CIC_2	nmr.CIC_2	2922	1118	2	4	T-cell	T-cell
ATTACTCAGTCCGTAT-1_nmr.CIC_2	nmr.CIC_2	1977	608	1	3	Neutrophil	Neutrophil
ATTACTCAGTGTTGAA-1_nmr.CIC_2	nmr.CIC_2	3520	703	1	10	Neutrophil	Ltf-high-neutrophil
ATTACTCCAACTGGCC-1_nmr.CIC_2	nmr.CIC_2	2258	986	2	4	T-cell	T-cell
ATTACTCCAAGCTGTT-1_nmr.CIC_2	nmr.CIC_2	480	340	2	4	T-cell	T-cell
ATTACTCCACCAGATT-1_nmr.CIC_2	nmr.CIC_2	1251	388	1	3	Neutrophil	Neutrophil
ATTACTCCACTCTGTC-1_nmr.CIC_2	nmr.CIC_2	1755	709	2	4	T-cell	T-cell
ATTACTCCAGCCAGAA-1_nmr.CIC_2	nmr.CIC_2	1483	713	2	4	T-cell	T-cell
ATTACTCGTTCAGCGC-1_nmr.CIC_2	nmr.CIC_2	1270	475	1	3	Neutrophil	Neutrophil
ATTACTCTCCAAGTAC-1_nmr.CIC_2	nmr.CIC_2	2838	1202	3	13	B-cell	Unassigned.3
ATTACTCTCCCAAGAT-1_nmr.CIC_2	nmr.CIC_2	1194	466	1	3	Neutrophil	Neutrophil
ATTACTCTCTGTCTAT-1_nmr.CIC_2	nmr.CIC_2	371	234	2	4	T-cell	T-cell
ATTATCCCAAGGTTCT-1_nmr.CIC_2	nmr.CIC_2	1413	497	1	3	Neutrophil	Neutrophil
ATTATCCCATGAACCT-1_nmr.CIC_2	nmr.CIC_2	955	421	1	3	Neutrophil	Neutrophil
ATTATCCGTTACGCGC-1_nmr.CIC_2	nmr.CIC_2	2513	1017	2	4	T-cell	T-cell
ATTATCCTCACAATGC-1_nmr.CIC_2	nmr.CIC_2	1380	671	2	4	T-cell	T-cell
ATTATCCTCGTAGATC-1_nmr.CIC_2	nmr.CIC_2	756	313	1	3	Neutrophil	Neutrophil
ATTATCCTCTTAACCT-1_nmr.CIC_2	nmr.CIC_2	2451	903	2	4	T-cell	T-cell
ATTCTACAGAACTCGG-1_nmr.CIC_2	nmr.CIC_2	1126	454	1	3	Neutrophil	Neutrophil
ATTCTACAGAGCCCAA-1_nmr.CIC_2	nmr.CIC_2	1514	726	2	4	T-cell	T-cell
ATTCTACCAAAGGCGT-1_nmr.CIC_2	nmr.CIC_2	1621	769	2	4	T-cell	T-cell
ATTCTACCAAGAAGAG-1_nmr.CIC_2	nmr.CIC_2	1452	533	1	3	Neutrophil	Neutrophil
ATTCTACCATACCATG-1_nmr.CIC_2	nmr.CIC_2	1047	520	2	4	T-cell	T-cell
ATTCTACGTAATAGCA-1_nmr.CIC_2	nmr.CIC_2	1862	557	1	3	Neutrophil	Neutrophil
ATTCTACTCATAAAGG-1_nmr.CIC_2	nmr.CIC_2	873	387	1	3	Neutrophil	Neutrophil
ATTCTACTCCCAGGTG-1_nmr.CIC_2	nmr.CIC_2	914	395	1	3	Neutrophil	Neutrophil
ATTGGACAGCCTATGT-1_nmr.CIC_2	nmr.CIC_2	1109	435	1	3	Neutrophil	Neutrophil
ATTGGACAGCTAACTC-1_nmr.CIC_2	nmr.CIC_2	1596	746	2	4	T-cell	T-cell
ATTGGACAGTCGATAA-1_nmr.CIC_2	nmr.CIC_2	1705	857	2	4	T-cell	T-cell
ATTGGACGTCAAAGCG-1_nmr.CIC_2	nmr.CIC_2	622	325	1	3	Neutrophil	Neutrophil
ATTGGACTCAACACCA-1_nmr.CIC_2	nmr.CIC_2	1343	613	2	4	T-cell	T-cell
ATTGGTGAGACGCAAC-1_nmr.CIC_2	nmr.CIC_2	2582	648	1	10	Neutrophil	Ltf-high-neutrophil
ATTGGTGAGAGCCCAA-1_nmr.CIC_2	nmr.CIC_2	3041	174	5	2	Erythroid-cell	Erythroid-cell
ATTGGTGAGGCCCGTT-1_nmr.CIC_2	nmr.CIC_2	1291	509	1	3	Neutrophil	Neutrophil
ATTGGTGAGGTGTGGT-1_nmr.CIC_2	nmr.CIC_2	946	502	2	4	T-cell	T-cell
ATTGGTGCAAATTGCC-1_nmr.CIC_2	nmr.CIC_2	1240	546	1	3	Neutrophil	Neutrophil
ATTGGTGGTACTTGAC-1_nmr.CIC_2	nmr.CIC_2	1010	447	1	3	Neutrophil	Neutrophil
ATTGGTGGTCGAGATG-1_nmr.CIC_2	nmr.CIC_2	1233	642	2	4	T-cell	T-cell
ATTGGTGGTCGCCATG-1_nmr.CIC_2	nmr.CIC_2	930	536	3	1	B-cell	B-cell
ATTGGTGGTGCAGGTA-1_nmr.CIC_2	nmr.CIC_2	1024	555	2	4	T-cell	T-cell
ATTGGTGTCAGCCTAA-1_nmr.CIC_2	nmr.CIC_2	6798	201	5	2	Erythroid-cell	Erythroid-cell
ATTGGTGTCCAGATCA-1_nmr.CIC_2	nmr.CIC_2	1305	622	2	4	T-cell	T-cell
ATTTCTGAGGTCGGAT-1_nmr.CIC_2	nmr.CIC_2	1413	726	3	1	B-cell	B-cell
ATTTCTGAGTGGAGAA-1_nmr.CIC_2	nmr.CIC_2	925	405	1	3	Neutrophil	Neutrophil
ATTTCTGCAAGAGTCG-1_nmr.CIC_2	nmr.CIC_2	1482	783	3	1	B-cell	B-cell
ATTTCTGCACATAACC-1_nmr.CIC_2	nmr.CIC_2	385	168	1	3	Neutrophil	Neutrophil
ATTTCTGCAGTGAGTG-1_nmr.CIC_2	nmr.CIC_2	1419	539	1	3	Neutrophil	Neutrophil
ATTTCTGCATTAACCG-1_nmr.CIC_2	nmr.CIC_2	2518	839	2	4	T-cell	T-cell
ATTTCTGGTAAGCACG-1_nmr.CIC_2	nmr.CIC_2	1619	689	2	4	T-cell	T-cell
ATTTCTGTCCTTGCCA-1_nmr.CIC_2	nmr.CIC_2	2238	979	2	4	T-cell	T-cell
ATTTCTGTCGTCACGG-1_nmr.CIC_2	nmr.CIC_2	1107	603	3	1	B-cell	B-cell
CAACCAAAGAAGGTTT-1_nmr.CIC_2	nmr.CIC_2	4416	1416	4	5	Monocyte	Monocyte
CAACCAAAGCACCGCT-1_nmr.CIC_2	nmr.CIC_2	1984	790	6	7	Unassigned.1	Unassigned.1
CAACCAAAGTATTGGA-1_nmr.CIC_2	nmr.CIC_2	875	418	1	3	Neutrophil	Neutrophil
CAACCAAAGTCCAGGA-1_nmr.CIC_2	nmr.CIC_2	852	386	1	3	Neutrophil	Neutrophil
CAACCAACATGGTCTA-1_nmr.CIC_2	nmr.CIC_2	1138	539	1	3	Neutrophil	Neutrophil
CAACCAACATGTCCTC-1_nmr.CIC_2	nmr.CIC_2	1144	466	1	3	Neutrophil	Neutrophil
CAACCAACATTAACCG-1_nmr.CIC_2	nmr.CIC_2	1391	641	2	4	T-cell	T-cell
CAACCAAGTAGCAAAT-1_nmr.CIC_2	nmr.CIC_2	1452	788	3	1	B-cell	B-cell
CAACCAAGTCCAACTA-1_nmr.CIC_2	nmr.CIC_2	2103	837	2	4	T-cell	T-cell
CAACCAAGTGTTTGGT-1_nmr.CIC_2	nmr.CIC_2	2598	631	1	3	Neutrophil	Neutrophil
CAACCAATCGACCAGC-1_nmr.CIC_2	nmr.CIC_2	3044	1128	2	4	T-cell	T-cell
CAACCAATCGGCCGAT-1_nmr.CIC_2	nmr.CIC_2	370	296	2	4	T-cell	T-cell
CAACCAATCTTCGAGA-1_nmr.CIC_2	nmr.CIC_2	1111	568	3	1	B-cell	B-cell
CAACCTCAGAAGATTC-1_nmr.CIC_2	nmr.CIC_2	5519	1501	4	5	Monocyte	Monocyte
CAACCTCCACTTCTGC-1_nmr.CIC_2	nmr.CIC_2	919	428	1	3	Neutrophil	Neutrophil
CAACCTCCAGGACGTA-1_nmr.CIC_2	nmr.CIC_2	1410	481	1	3	Neutrophil	Neutrophil
CAACCTCCATCCCACT-1_nmr.CIC_2	nmr.CIC_2	926	420	1	3	Neutrophil	Neutrophil
CAACCTCGTGATAAAC-1_nmr.CIC_2	nmr.CIC_2	1693	793	8	9	APC	Dendritic-cell
CAACCTCTCACGACTA-1_nmr.CIC_2	nmr.CIC_2	1076	508	1	3	Neutrophil	Neutrophil
CAACCTCTCTCTAAGG-1_nmr.CIC_2	nmr.CIC_2	1057	582	2	4	T-cell	T-cell
CAACTAGAGGTGTTAA-1_nmr.CIC_2	nmr.CIC_2	5762	1705	4	5	Monocyte	Monocyte
CAACTAGCAATAGCAA-1_nmr.CIC_2	nmr.CIC_2	328	180	1	3	Neutrophil	Neutrophil
CAACTAGCAGCAGTTT-1_nmr.CIC_2	nmr.CIC_2	2567	950	2	4	T-cell	T-cell
CAACTAGGTAGTAGTA-1_nmr.CIC_2	nmr.CIC_2	5983	1853	4	5	Monocyte	Monocyte
CAACTAGGTGGCCCTA-1_nmr.CIC_2	nmr.CIC_2	905	366	1	3	Neutrophil	Neutrophil
CAACTAGGTTCGCGAC-1_nmr.CIC_2	nmr.CIC_2	1793	728	2	4	T-cell	T-cell
CAACTAGGTTTACTCT-1_nmr.CIC_2	nmr.CIC_2	1451	742	2	4	T-cell	T-cell
CAACTAGGTTTGTGTG-1_nmr.CIC_2	nmr.CIC_2	1393	698	3	1	B-cell	B-cell
CAACTAGTCACTTCAT-1_nmr.CIC_2	nmr.CIC_2	1141	418	1	3	Neutrophil	Neutrophil
CAAGAAAAGTGGTAGC-1_nmr.CIC_2	nmr.CIC_2	1086	593	2	4	T-cell	T-cell
CAAGAAATCAGGCAAG-1_nmr.CIC_2	nmr.CIC_2	1016	425	1	3	Neutrophil	Neutrophil
CAAGAAATCCTGTAGA-1_nmr.CIC_2	nmr.CIC_2	3388	1193	6	7	Unassigned.1	Unassigned.1
CAAGATCAGACACTAA-1_nmr.CIC_2	nmr.CIC_2	1418	665	2	4	T-cell	T-cell
CAAGATCAGGAGTACC-1_nmr.CIC_2	nmr.CIC_2	1297	703	3	1	B-cell	B-cell
CAAGATCCACATTTCT-1_nmr.CIC_2	nmr.CIC_2	1148	387	1	3	Neutrophil	Neutrophil
CAAGATCCACTTCTGC-1_nmr.CIC_2	nmr.CIC_2	4915	198	5	2	Erythroid-cell	Erythroid-cell
CAAGATCCATCGGAAG-1_nmr.CIC_2	nmr.CIC_2	863	394	1	3	Neutrophil	Neutrophil
CAAGATCGTCATTAGC-1_nmr.CIC_2	nmr.CIC_2	2007	585	1	3	Neutrophil	Neutrophil
CAAGATCGTGGCAAAC-1_nmr.CIC_2	nmr.CIC_2	1335	642	2	4	T-cell	T-cell
CAAGATCGTTGTCTTT-1_nmr.CIC_2	nmr.CIC_2	1739	786	4	5	Monocyte	Monocyte
CAAGATCTCATCATTC-1_nmr.CIC_2	nmr.CIC_2	584	373	2	4	T-cell	T-cell
CAAGATCTCGTCCGTT-1_nmr.CIC_2	nmr.CIC_2	1072	437	1	3	Neutrophil	Neutrophil
CAAGGCCAGACCACGA-1_nmr.CIC_2	nmr.CIC_2	877	461	1	3	Neutrophil	Neutrophil
CAAGGCCAGCTAGGCA-1_nmr.CIC_2	nmr.CIC_2	1423	729	3	1	B-cell	B-cell
CAAGGCCAGGCCATAG-1_nmr.CIC_2	nmr.CIC_2	2037	970	3	1	B-cell	B-cell
CAAGGCCAGTCTTGCA-1_nmr.CIC_2	nmr.CIC_2	775	388	1	3	Neutrophil	Neutrophil
CAAGGCCCACCTGGTG-1_nmr.CIC_2	nmr.CIC_2	1355	649	2	4	T-cell	T-cell
CAAGGCCTCTGACCTC-1_nmr.CIC_2	nmr.CIC_2	1713	761	2	4	T-cell	T-cell
CAAGTTGAGCTGGAAC-1_nmr.CIC_2	nmr.CIC_2	1188	552	2	4	T-cell	T-cell
CAAGTTGAGGTAAACT-1_nmr.CIC_2	nmr.CIC_2	2010	863	2	4	T-cell	T-cell
CAAGTTGAGTGCGTGA-1_nmr.CIC_2	nmr.CIC_2	1004	629	3	1	B-cell	B-cell
CAAGTTGCACGCGAAA-1_nmr.CIC_2	nmr.CIC_2	764	380	1	3	Neutrophil	Neutrophil
CAAGTTGCACTGTCGG-1_nmr.CIC_2	nmr.CIC_2	615	346	1	3	Neutrophil	Neutrophil
CAAGTTGTCACCTTAT-1_nmr.CIC_2	nmr.CIC_2	1888	621	1	3	Neutrophil	Neutrophil
CACAAACCAAGCCGCT-1_nmr.CIC_2	nmr.CIC_2	1342	483	1	3	Neutrophil	Neutrophil
CACAAACCAGGTGCCT-1_nmr.CIC_2	nmr.CIC_2	2352	943	6	7	Unassigned.1	Unassigned.1
CACAAACGTGGACGAT-1_nmr.CIC_2	nmr.CIC_2	1277	629	2	4	T-cell	T-cell
CACAAACTCACCGTAA-1_nmr.CIC_2	nmr.CIC_2	652	318	1	3	Neutrophil	Neutrophil
CACAAACTCCATGAGT-1_nmr.CIC_2	nmr.CIC_2	1246	479	1	3	Neutrophil	Neutrophil
CACAAACTCGCCATAA-1_nmr.CIC_2	nmr.CIC_2	1018	433	1	3	Neutrophil	Neutrophil
CACAAACTCGCTTAGA-1_nmr.CIC_2	nmr.CIC_2	1288	619	3	1	B-cell	B-cell
CACAAACTCTCAAACG-1_nmr.CIC_2	nmr.CIC_2	1186	490	1	3	Neutrophil	Neutrophil
CACAAACTCTCTGCTG-1_nmr.CIC_2	nmr.CIC_2	1045	589	3	1	B-cell	B-cell
CACACAAAGCAATCTC-1_nmr.CIC_2	nmr.CIC_2	1018	379	1	3	Neutrophil	Neutrophil
CACACAAAGTGTCTCA-1_nmr.CIC_2	nmr.CIC_2	1050	542	3	1	B-cell	B-cell
CACACAAGTAAGGGCT-1_nmr.CIC_2	nmr.CIC_2	1702	736	2	4	T-cell	T-cell
CACACAATCGCTTGTC-1_nmr.CIC_2	nmr.CIC_2	2098	900	2	4	T-cell	T-cell
CACACAATCTTTACGT-1_nmr.CIC_2	nmr.CIC_2	1331	705	2	4	T-cell	T-cell
CACACCTAGACAGAGA-1_nmr.CIC_2	nmr.CIC_2	1522	488	1	3	Neutrophil	Neutrophil
CACACCTAGACTTGAA-1_nmr.CIC_2	nmr.CIC_2	554	254	1	3	Neutrophil	Neutrophil
CACACCTAGCACGCCT-1_nmr.CIC_2	nmr.CIC_2	603	282	1	3	Neutrophil	Neutrophil
CACACCTAGGCATTGG-1_nmr.CIC_2	nmr.CIC_2	1112	489	1	3	Neutrophil	Neutrophil
CACACCTCAAAGCGGT-1_nmr.CIC_2	nmr.CIC_2	1005	423	1	3	Neutrophil	Neutrophil
CACACCTCAATGGATA-1_nmr.CIC_2	nmr.CIC_2	5124	184	5	2	Erythroid-cell	Erythroid-cell
CACACCTCACCAGGTC-1_nmr.CIC_2	nmr.CIC_2	2995	638	1	10	Neutrophil	Ltf-high-neutrophil
CACACCTGTCATCCCT-1_nmr.CIC_2	nmr.CIC_2	908	457	1	3	Neutrophil	Neutrophil
CACACCTGTCTGGTCG-1_nmr.CIC_2	nmr.CIC_2	1309	526	1	3	Neutrophil	Neutrophil
CACACCTTCGAATCCA-1_nmr.CIC_2	nmr.CIC_2	5833	195	5	2	Erythroid-cell	Erythroid-cell
CACACTCAGGGTCTCC-1_nmr.CIC_2	nmr.CIC_2	1497	470	1	3	Neutrophil	Neutrophil
CACACTCCACTACAGT-1_nmr.CIC_2	nmr.CIC_2	765	388	1	3	Neutrophil	Neutrophil
CACACTCCATGAGCGA-1_nmr.CIC_2	nmr.CIC_2	961	500	1	3	Neutrophil	Neutrophil
CACACTCGTAGCTTGT-1_nmr.CIC_2	nmr.CIC_2	2022	789	2	4	T-cell	T-cell
CACACTCGTCACCCAG-1_nmr.CIC_2	nmr.CIC_2	1122	442	1	3	Neutrophil	Neutrophil
CACACTCGTCCAGTGC-1_nmr.CIC_2	nmr.CIC_2	1304	461	1	3	Neutrophil	Neutrophil
CACACTCGTGAGCGAT-1_nmr.CIC_2	nmr.CIC_2	1285	433	1	3	Neutrophil	Neutrophil
CACACTCGTGCAGACA-1_nmr.CIC_2	nmr.CIC_2	4092	793	1	10	Neutrophil	Ltf-high-neutrophil
CACACTCGTTAAAGTG-1_nmr.CIC_2	nmr.CIC_2	1161	557	3	1	B-cell	B-cell
CACACTCTCGGAAATA-1_nmr.CIC_2	nmr.CIC_2	825	366	1	3	Neutrophil	Neutrophil
CACACTCTCGTGTAGT-1_nmr.CIC_2	nmr.CIC_2	1052	404	1	3	Neutrophil	Neutrophil
CACACTCTCTTCGAGA-1_nmr.CIC_2	nmr.CIC_2	1257	516	1	3	Neutrophil	Neutrophil
CACAGGCAGAGTTGGC-1_nmr.CIC_2	nmr.CIC_2	1614	701	2	4	T-cell	T-cell
CACAGGCAGTCCAGGA-1_nmr.CIC_2	nmr.CIC_2	1143	660	3	1	B-cell	B-cell
CACAGGCCACGCCAGT-1_nmr.CIC_2	nmr.CIC_2	1066	596	3	1	B-cell	B-cell
CACAGGCGTATAAACG-1_nmr.CIC_2	nmr.CIC_2	1281	624	3	1	B-cell	B-cell
CACAGGCTCACAATGC-1_nmr.CIC_2	nmr.CIC_2	913	442	1	3	Neutrophil	Neutrophil
CACAGGCTCCAAACAC-1_nmr.CIC_2	nmr.CIC_2	1248	521	1	3	Neutrophil	Neutrophil
CACAGGCTCCACGACG-1_nmr.CIC_2	nmr.CIC_2	2295	941	2	4	T-cell	T-cell
CACAGGCTCGGTCCGA-1_nmr.CIC_2	nmr.CIC_2	753	356	1	3	Neutrophil	Neutrophil
CACAGTAAGCTAAGAT-1_nmr.CIC_2	nmr.CIC_2	1450	683	3	1	B-cell	B-cell
CACAGTAAGGGTCTCC-1_nmr.CIC_2	nmr.CIC_2	1382	476	1	3	Neutrophil	Neutrophil
CACAGTAAGTTACGGG-1_nmr.CIC_2	nmr.CIC_2	1677	505	1	3	Neutrophil	Neutrophil
CACAGTACAGGACCCT-1_nmr.CIC_2	nmr.CIC_2	1350	491	1	3	Neutrophil	Neutrophil
CACAGTAGTTCGTGAT-1_nmr.CIC_2	nmr.CIC_2	389	221	7	11	Unassigned.2	Unassigned.2
CACATAGAGTACGTAA-1_nmr.CIC_2	nmr.CIC_2	2033	938	3	1	B-cell	B-cell
CACATAGAGTTGAGAT-1_nmr.CIC_2	nmr.CIC_2	1134	586	2	4	T-cell	T-cell
CACATAGCACATCCAA-1_nmr.CIC_2	nmr.CIC_2	557	280	1	3	Neutrophil	Neutrophil
CACATAGGTACGCTGC-1_nmr.CIC_2	nmr.CIC_2	1080	591	3	1	B-cell	B-cell
CACATAGGTAGATTAG-1_nmr.CIC_2	nmr.CIC_2	1456	682	2	4	T-cell	T-cell
CACATAGTCGGATGGA-1_nmr.CIC_2	nmr.CIC_2	682	302	1	3	Neutrophil	Neutrophil
CACATTTAGAGCAATT-1_nmr.CIC_2	nmr.CIC_2	941	410	1	3	Neutrophil	Neutrophil
CACATTTAGTCTCAAC-1_nmr.CIC_2	nmr.CIC_2	1402	721	2	4	T-cell	T-cell
CACATTTCACCAGCAC-1_nmr.CIC_2	nmr.CIC_2	5441	373	5	2	Erythroid-cell	Erythroid-cell
CACATTTCATGGGAAC-1_nmr.CIC_2	nmr.CIC_2	1153	595	2	4	T-cell	T-cell
CACATTTTCACATACG-1_nmr.CIC_2	nmr.CIC_2	659	315	1	3	Neutrophil	Neutrophil
CACATTTTCCAAAGTC-1_nmr.CIC_2	nmr.CIC_2	719	376	1	3	Neutrophil	Neutrophil
CACATTTTCCTAGTGA-1_nmr.CIC_2	nmr.CIC_2	1252	586	2	4	T-cell	T-cell
CACCACTAGGCCGAAT-1_nmr.CIC_2	nmr.CIC_2	803	476	2	4	T-cell	T-cell
CACCACTCAGCTTCGG-1_nmr.CIC_2	nmr.CIC_2	904	372	1	3	Neutrophil	Neutrophil
CACCACTCATCAGTAC-1_nmr.CIC_2	nmr.CIC_2	1211	503	1	3	Neutrophil	Neutrophil
CACCACTCATCCTAGA-1_nmr.CIC_2	nmr.CIC_2	3735	1175	2	4	T-cell	T-cell
CACCACTCATGGAATA-1_nmr.CIC_2	nmr.CIC_2	1467	715	2	4	T-cell	T-cell
CACCACTGTGAGTGAC-1_nmr.CIC_2	nmr.CIC_2	911	492	1	3	Neutrophil	Neutrophil
CACCACTTCCTTTCTC-1_nmr.CIC_2	nmr.CIC_2	1097	520	1	3	Neutrophil	Neutrophil
CACCACTTCGTCACGG-1_nmr.CIC_2	nmr.CIC_2	1489	531	1	3	Neutrophil	Neutrophil
CACCACTTCTTACCTA-1_nmr.CIC_2	nmr.CIC_2	2286	951	6	7	Unassigned.1	Unassigned.1
CACCAGGAGAGCTGGT-1_nmr.CIC_2	nmr.CIC_2	2046	748	3	8	B-cell	Plasma-cell
CACCAGGAGTTGCAGG-1_nmr.CIC_2	nmr.CIC_2	1591	735	2	4	T-cell	T-cell
CACCAGGCAGCGTTCG-1_nmr.CIC_2	nmr.CIC_2	1678	724	2	4	T-cell	T-cell
CACCAGGGTAGAGCTG-1_nmr.CIC_2	nmr.CIC_2	864	387	1	3	Neutrophil	Neutrophil
CACCAGGGTCTCTCTG-1_nmr.CIC_2	nmr.CIC_2	920	451	1	3	Neutrophil	Neutrophil
CACCAGGGTCTCTTTA-1_nmr.CIC_2	nmr.CIC_2	1733	801	2	4	T-cell	T-cell
CACCAGGGTGGCCCTA-1_nmr.CIC_2	nmr.CIC_2	1008	509	2	4	T-cell	T-cell
CACCAGGTCCGAGCCA-1_nmr.CIC_2	nmr.CIC_2	1227	771	3	1	B-cell	B-cell
CACCAGGTCTCCAGGG-1_nmr.CIC_2	nmr.CIC_2	1320	603	2	4	T-cell	T-cell
CACCTTGAGAGGTTGC-1_nmr.CIC_2	nmr.CIC_2	1777	715	5	2	Erythroid-cell	Erythroid-cell
CACCTTGAGTATCTCG-1_nmr.CIC_2	nmr.CIC_2	987	561	2	4	T-cell	T-cell
CACCTTGCAATGTTGC-1_nmr.CIC_2	nmr.CIC_2	1206	662	3	1	B-cell	B-cell
CACCTTGCACGTCAGC-1_nmr.CIC_2	nmr.CIC_2	1035	417	1	3	Neutrophil	Neutrophil
CACCTTGCACTGTCGG-1_nmr.CIC_2	nmr.CIC_2	895	408	1	3	Neutrophil	Neutrophil
CACCTTGCAGCGAACA-1_nmr.CIC_2	nmr.CIC_2	1330	690	2	4	T-cell	T-cell
CACCTTGCATGTCTCC-1_nmr.CIC_2	nmr.CIC_2	1125	444	1	3	Neutrophil	Neutrophil
CACCTTGGTACCCAAT-1_nmr.CIC_2	nmr.CIC_2	1496	587	1	3	Neutrophil	Neutrophil
CACCTTGGTTCGAATC-1_nmr.CIC_2	nmr.CIC_2	574	371	2	4	T-cell	T-cell
CACCTTGTCACGGTTA-1_nmr.CIC_2	nmr.CIC_2	1436	490	1	3	Neutrophil	Neutrophil
CACCTTGTCCGCAGTG-1_nmr.CIC_2	nmr.CIC_2	4397	527	5	2	Erythroid-cell	Erythroid-cell
CACCTTGTCTGTCCGT-1_nmr.CIC_2	nmr.CIC_2	902	411	1	3	Neutrophil	Neutrophil
CACTCCAAGGAATGGA-1_nmr.CIC_2	nmr.CIC_2	4359	601	5	2	Erythroid-cell	Erythroid-cell
CACTCCACACAACTGT-1_nmr.CIC_2	nmr.CIC_2	726	404	3	1	B-cell	B-cell
CACTCCACACAGGCCT-1_nmr.CIC_2	nmr.CIC_2	1714	770	2	4	T-cell	T-cell
CACTCCACAGGTCGTC-1_nmr.CIC_2	nmr.CIC_2	718	322	1	3	Neutrophil	Neutrophil
CACTCCACATTCTTAC-1_nmr.CIC_2	nmr.CIC_2	1612	768	2	4	T-cell	T-cell
CACTCCAGTAGCCTCG-1_nmr.CIC_2	nmr.CIC_2	820	396	1	3	Neutrophil	Neutrophil
CACTCCAGTCTAGAGG-1_nmr.CIC_2	nmr.CIC_2	1257	472	1	3	Neutrophil	Neutrophil
CACTCCATCACGCGGT-1_nmr.CIC_2	nmr.CIC_2	1944	631	1	3	Neutrophil	Neutrophil
CACTCCATCATGTCTT-1_nmr.CIC_2	nmr.CIC_2	2673	975	2	4	T-cell	T-cell
CACTCCATCTTGAGAC-1_nmr.CIC_2	nmr.CIC_2	1029	553	2	4	T-cell	T-cell
CAGAATCAGCCACCTG-1_nmr.CIC_2	nmr.CIC_2	441	226	7	11	Unassigned.2	Unassigned.2
CAGAATCAGCCAGAAC-1_nmr.CIC_2	nmr.CIC_2	1118	438	1	3	Neutrophil	Neutrophil
CAGAATCAGGTGATAT-1_nmr.CIC_2	nmr.CIC_2	9962	2250	4	5	Monocyte	Monocyte
CAGAATCCAAAGTCAA-1_nmr.CIC_2	nmr.CIC_2	981	492	3	1	B-cell	B-cell
CAGAATCCATGGTAGG-1_nmr.CIC_2	nmr.CIC_2	1886	723	2	4	T-cell	T-cell
CAGAATCCATGTAGTC-1_nmr.CIC_2	nmr.CIC_2	2213	994	2	4	T-cell	T-cell
CAGAATCGTCTAGCCG-1_nmr.CIC_2	nmr.CIC_2	1712	792	2	4	T-cell	T-cell
CAGAATCGTGGCGAAT-1_nmr.CIC_2	nmr.CIC_2	1049	391	1	3	Neutrophil	Neutrophil
CAGAATCTCCAAACTG-1_nmr.CIC_2	nmr.CIC_2	2041	891	2	4	T-cell	T-cell
CAGAATCTCGAGCCCA-1_nmr.CIC_2	nmr.CIC_2	2276	943	8	9	APC	Dendritic-cell
CAGAATCTCGGATGTT-1_nmr.CIC_2	nmr.CIC_2	1260	548	2	4	T-cell	T-cell
CAGAGAGAGTAGTGCG-1_nmr.CIC_2	nmr.CIC_2	3055	1171	2	4	T-cell	T-cell
CAGAGAGCAAGTCTGT-1_nmr.CIC_2	nmr.CIC_2	1705	691	2	4	T-cell	T-cell
CAGAGAGCAATCAGAA-1_nmr.CIC_2	nmr.CIC_2	2418	948	2	4	T-cell	T-cell
CAGAGAGGTCAGCTAT-1_nmr.CIC_2	nmr.CIC_2	640	277	1	3	Neutrophil	Neutrophil
CAGATCAGTAGAAAGG-1_nmr.CIC_2	nmr.CIC_2	2558	904	2	4	T-cell	T-cell
CAGATCAGTATAATGG-1_nmr.CIC_2	nmr.CIC_2	1055	410	1	3	Neutrophil	Neutrophil
CAGATCAGTCTGCCAG-1_nmr.CIC_2	nmr.CIC_2	1525	768	2	4	T-cell	T-cell
CAGATCAGTTCCCGAG-1_nmr.CIC_2	nmr.CIC_2	1390	673	2	4	T-cell	T-cell
CAGATCATCTCGCTTG-1_nmr.CIC_2	nmr.CIC_2	1189	462	1	3	Neutrophil	Neutrophil
CAGCAGCAGGACTGGT-1_nmr.CIC_2	nmr.CIC_2	1004	446	1	3	Neutrophil	Neutrophil
CAGCAGCAGGAGTCTG-1_nmr.CIC_2	nmr.CIC_2	1818	759	2	4	T-cell	T-cell
CAGCAGCAGTGACTCT-1_nmr.CIC_2	nmr.CIC_2	874	354	1	3	Neutrophil	Neutrophil
CAGCAGCCACGGCTAC-1_nmr.CIC_2	nmr.CIC_2	1109	461	1	3	Neutrophil	Neutrophil
CAGCAGCGTCGGCACT-1_nmr.CIC_2	nmr.CIC_2	935	523	2	4	T-cell	T-cell
CAGCAGCGTCTCCCTA-1_nmr.CIC_2	nmr.CIC_2	2269	955	2	12	T-cell	CD8-T-cell
CAGCAGCGTTGATTCG-1_nmr.CIC_2	nmr.CIC_2	7565	1849	4	5	Monocyte	Monocyte
CAGCAGCGTTGGAGGT-1_nmr.CIC_2	nmr.CIC_2	380	285	2	4	T-cell	T-cell
CAGCAGCTCCACGACG-1_nmr.CIC_2	nmr.CIC_2	1479	549	1	3	Neutrophil	Neutrophil
CAGCAGCTCCATGAGT-1_nmr.CIC_2	nmr.CIC_2	905	500	2	4	T-cell	T-cell
CAGCAGCTCGTCACGG-1_nmr.CIC_2	nmr.CIC_2	2123	924	2	4	T-cell	T-cell
CAGCATACAAAGTGCG-1_nmr.CIC_2	nmr.CIC_2	1388	652	9	6	Mast-cell	Mast-cell
CAGCATACACTTCGAA-1_nmr.CIC_2	nmr.CIC_2	1509	792	3	1	B-cell	B-cell
CAGCATACAGTGACAG-1_nmr.CIC_2	nmr.CIC_2	1138	562	2	4	T-cell	T-cell
CAGCATAGTAGGGTAC-1_nmr.CIC_2	nmr.CIC_2	1385	501	1	3	Neutrophil	Neutrophil
CAGCATAGTCCTCCAT-1_nmr.CIC_2	nmr.CIC_2	2014	621	1	3	Neutrophil	Neutrophil
CAGCATATCGACAGCC-1_nmr.CIC_2	nmr.CIC_2	1266	531	1	3	Neutrophil	Neutrophil
CAGCCGAAGGTGATAT-1_nmr.CIC_2	nmr.CIC_2	1114	461	1	3	Neutrophil	Neutrophil
CAGCCGACAAGAGTCG-1_nmr.CIC_2	nmr.CIC_2	1377	672	2	4	T-cell	T-cell
CAGCCGAGTGATGCCC-1_nmr.CIC_2	nmr.CIC_2	1655	581	1	3	Neutrophil	Neutrophil
CAGCCGAGTGTATGGG-1_nmr.CIC_2	nmr.CIC_2	1485	531	1	3	Neutrophil	Neutrophil
CAGCCGATCCATGAGT-1_nmr.CIC_2	nmr.CIC_2	1368	496	1	3	Neutrophil	Neutrophil
CAGCCGATCCTTGGTC-1_nmr.CIC_2	nmr.CIC_2	1612	784	2	4	T-cell	T-cell
CAGCCGATCTCCAACC-1_nmr.CIC_2	nmr.CIC_2	1337	544	1	3	Neutrophil	Neutrophil
CAGCGACCAGCTTAAC-1_nmr.CIC_2	nmr.CIC_2	1122	624	3	1	B-cell	B-cell
CAGCGACGTCACCCAG-1_nmr.CIC_2	nmr.CIC_2	2076	795	2	4	T-cell	T-cell
CAGCGACGTTGCGCAC-1_nmr.CIC_2	nmr.CIC_2	956	388	1	3	Neutrophil	Neutrophil
CAGCGACTCTAACTTC-1_nmr.CIC_2	nmr.CIC_2	2600	1121	2	4	T-cell	T-cell
CAGCGACTCTGCGACG-1_nmr.CIC_2	nmr.CIC_2	1422	722	2	4	T-cell	T-cell
CAGCGACTCTGGGCCA-1_nmr.CIC_2	nmr.CIC_2	1644	858	2	12	T-cell	CD8-T-cell
CAGCGACTCTGTACGA-1_nmr.CIC_2	nmr.CIC_2	974	444	1	3	Neutrophil	Neutrophil
CAGCTAAAGCCGATTT-1_nmr.CIC_2	nmr.CIC_2	1611	739	2	4	T-cell	T-cell
CAGCTAAAGTGGTCCC-1_nmr.CIC_2	nmr.CIC_2	819	343	1	3	Neutrophil	Neutrophil
CAGCTAACACAGCGTC-1_nmr.CIC_2	nmr.CIC_2	863	307	1	3	Neutrophil	Neutrophil
CAGCTAAGTAGTGAAT-1_nmr.CIC_2	nmr.CIC_2	665	411	2	4	T-cell	T-cell
CAGCTAAGTCTCACCT-1_nmr.CIC_2	nmr.CIC_2	1181	638	3	1	B-cell	B-cell
CAGCTAAGTGCACCAC-1_nmr.CIC_2	nmr.CIC_2	3098	1354	3	1	B-cell	B-cell
CAGCTAATCCCTTGTG-1_nmr.CIC_2	nmr.CIC_2	881	399	1	3	Neutrophil	Neutrophil
CAGCTAATCTAACTTC-1_nmr.CIC_2	nmr.CIC_2	2313	896	2	4	T-cell	T-cell
CAGCTAATCTCAAACG-1_nmr.CIC_2	nmr.CIC_2	2217	912	4	5	Monocyte	Monocyte
CAGCTGGAGAGGTAGA-1_nmr.CIC_2	nmr.CIC_2	7439	178	5	2	Erythroid-cell	Erythroid-cell
CAGCTGGAGGTGCAAC-1_nmr.CIC_2	nmr.CIC_2	1326	605	2	4	T-cell	T-cell
CAGCTGGAGTGAAGTT-1_nmr.CIC_2	nmr.CIC_2	1671	720	2	4	T-cell	T-cell
CAGCTGGCAAGCCTAT-1_nmr.CIC_2	nmr.CIC_2	1792	825	2	4	T-cell	T-cell
CAGCTGGCAAGCTGAG-1_nmr.CIC_2	nmr.CIC_2	901	496	3	1	B-cell	B-cell
CAGCTGGCACTTCGAA-1_nmr.CIC_2	nmr.CIC_2	1154	590	3	1	B-cell	B-cell
CAGCTGGGTAAGCACG-1_nmr.CIC_2	nmr.CIC_2	1131	423	1	3	Neutrophil	Neutrophil
CAGCTGGGTCAGGACA-1_nmr.CIC_2	nmr.CIC_2	1110	467	1	3	Neutrophil	Neutrophil
CAGCTGGTCGGTGTCG-1_nmr.CIC_2	nmr.CIC_2	4085	197	5	2	Erythroid-cell	Erythroid-cell
CAGGTGCAGATGTCGG-1_nmr.CIC_2	nmr.CIC_2	1063	584	2	4	T-cell	T-cell
CAGGTGCAGCGTGAAC-1_nmr.CIC_2	nmr.CIC_2	807	378	1	3	Neutrophil	Neutrophil
CAGGTGCAGCTGTCTA-1_nmr.CIC_2	nmr.CIC_2	1242	516	1	3	Neutrophil	Neutrophil
CAGGTGCAGGCGACAT-1_nmr.CIC_2	nmr.CIC_2	1291	703	2	4	T-cell	T-cell
CAGGTGCCATGCTGGC-1_nmr.CIC_2	nmr.CIC_2	1130	597	3	1	B-cell	B-cell
CAGGTGCGTCTAGTGT-1_nmr.CIC_2	nmr.CIC_2	2800	664	3	1	B-cell	B-cell
CAGGTGCTCCTTTCGG-1_nmr.CIC_2	nmr.CIC_2	1283	503	1	3	Neutrophil	Neutrophil
CAGTAACAGATGGCGT-1_nmr.CIC_2	nmr.CIC_2	865	544	3	1	B-cell	B-cell
CAGTAACCAGTAAGCG-1_nmr.CIC_2	nmr.CIC_2	1234	631	7	11	Unassigned.2	Unassigned.2
CAGTAACCATACAGCT-1_nmr.CIC_2	nmr.CIC_2	2574	963	2	4	T-cell	T-cell
CAGTAACCATAGGATA-1_nmr.CIC_2	nmr.CIC_2	1068	434	1	3	Neutrophil	Neutrophil
CAGTAACCATCACGTA-1_nmr.CIC_2	nmr.CIC_2	2016	879	2	4	T-cell	T-cell
CAGTAACCATGCATGT-1_nmr.CIC_2	nmr.CIC_2	6851	1714	4	5	Monocyte	Monocyte
CAGTAACGTGGCGAAT-1_nmr.CIC_2	nmr.CIC_2	362	257	2	4	T-cell	T-cell
CAGTAACTCAGTTAGC-1_nmr.CIC_2	nmr.CIC_2	1178	396	1	3	Neutrophil	Neutrophil
CAGTCCTAGGGCTCTC-1_nmr.CIC_2	nmr.CIC_2	1534	809	2	4	T-cell	T-cell
CAGTCCTAGTGCGTGA-1_nmr.CIC_2	nmr.CIC_2	638	276	1	3	Neutrophil	Neutrophil
CAGTCCTAGTGGTAAT-1_nmr.CIC_2	nmr.CIC_2	840	329	1	3	Neutrophil	Neutrophil
CAGTCCTGTGCAGTAG-1_nmr.CIC_2	nmr.CIC_2	537	297	1	3	Neutrophil	Neutrophil
CAGTCCTTCCGTAGGC-1_nmr.CIC_2	nmr.CIC_2	1726	772	2	4	T-cell	T-cell
CAGTCCTTCCTTCAAT-1_nmr.CIC_2	nmr.CIC_2	1428	619	1	3	Neutrophil	Neutrophil
CAGTCCTTCTGACCTC-1_nmr.CIC_2	nmr.CIC_2	1443	544	1	3	Neutrophil	Neutrophil
CATATGGAGATGGGTC-1_nmr.CIC_2	nmr.CIC_2	1380	630	2	4	T-cell	T-cell
CATATGGCAAACAACA-1_nmr.CIC_2	nmr.CIC_2	1445	493	1	3	Neutrophil	Neutrophil
CATATGGCAATGGATA-1_nmr.CIC_2	nmr.CIC_2	1564	512	1	3	Neutrophil	Neutrophil
CATATGGCATGTTCCC-1_nmr.CIC_2	nmr.CIC_2	1759	892	2	4	T-cell	T-cell
CATATGGGTCATACTG-1_nmr.CIC_2	nmr.CIC_2	3474	1118	4	5	Monocyte	Monocyte
CATATGGGTGTCGCTG-1_nmr.CIC_2	nmr.CIC_2	957	380	1	3	Neutrophil	Neutrophil
CATATGGGTGTGTGCC-1_nmr.CIC_2	nmr.CIC_2	482	351	2	4	T-cell	T-cell
CATATGGGTTGTCTTT-1_nmr.CIC_2	nmr.CIC_2	859	378	1	3	Neutrophil	Neutrophil
CATATGGGTTTAAGCC-1_nmr.CIC_2	nmr.CIC_2	3656	1394	2	12	T-cell	CD8-T-cell
CATATGGTCAACGGCC-1_nmr.CIC_2	nmr.CIC_2	1735	836	2	4	T-cell	T-cell
CATATGGTCAGGCAAG-1_nmr.CIC_2	nmr.CIC_2	936	581	3	1	B-cell	B-cell
CATATGGTCAGGCGAA-1_nmr.CIC_2	nmr.CIC_2	1104	496	1	3	Neutrophil	Neutrophil
CATATGGTCCCGACTT-1_nmr.CIC_2	nmr.CIC_2	1594	757	2	4	T-cell	T-cell
CATATGGTCGCCCTTA-1_nmr.CIC_2	nmr.CIC_2	1323	683	2	4	T-cell	T-cell
CATATTCAGTATCTCG-1_nmr.CIC_2	nmr.CIC_2	1770	739	2	4	T-cell	T-cell
CATATTCCAATAACGA-1_nmr.CIC_2	nmr.CIC_2	1627	718	2	4	T-cell	T-cell
CATATTCCAATAGCGG-1_nmr.CIC_2	nmr.CIC_2	1376	644	2	4	T-cell	T-cell
CATATTCCACGGCGTT-1_nmr.CIC_2	nmr.CIC_2	1303	618	2	4	T-cell	T-cell
CATATTCCAGCCAATT-1_nmr.CIC_2	nmr.CIC_2	1147	477	1	3	Neutrophil	Neutrophil
CATATTCCAGGGTACA-1_nmr.CIC_2	nmr.CIC_2	1335	570	7	11	Unassigned.2	Unassigned.2
CATATTCCATATGGTC-1_nmr.CIC_2	nmr.CIC_2	1388	491	1	3	Neutrophil	Neutrophil
CATATTCGTATAGGGC-1_nmr.CIC_2	nmr.CIC_2	1328	497	1	3	Neutrophil	Neutrophil
CATATTCGTCCCTACT-1_nmr.CIC_2	nmr.CIC_2	977	428	1	3	Neutrophil	Neutrophil
CATATTCGTTCGGCAC-1_nmr.CIC_2	nmr.CIC_2	4916	1586	2	4	T-cell	T-cell
CATATTCTCCCTCAGT-1_nmr.CIC_2	nmr.CIC_2	1461	713	2	4	T-cell	T-cell
CATATTCTCTTGTATC-1_nmr.CIC_2	nmr.CIC_2	1025	439	1	3	Neutrophil	Neutrophil
CATCAAGAGTCCGTAT-1_nmr.CIC_2	nmr.CIC_2	1080	424	1	3	Neutrophil	Neutrophil
CATCAAGCAAAGGAAG-1_nmr.CIC_2	nmr.CIC_2	1422	690	2	4	T-cell	T-cell
CATCAAGCAGTAAGAT-1_nmr.CIC_2	nmr.CIC_2	1405	736	3	1	B-cell	B-cell
CATCAAGGTAGGGTAC-1_nmr.CIC_2	nmr.CIC_2	943	398	1	3	Neutrophil	Neutrophil
CATCAAGGTCTCCATC-1_nmr.CIC_2	nmr.CIC_2	2236	1012	2	4	T-cell	T-cell
CATCAAGTCCAGATCA-1_nmr.CIC_2	nmr.CIC_2	968	510	3	1	B-cell	B-cell
CATCAGAAGAACAATC-1_nmr.CIC_2	nmr.CIC_2	1321	659	3	1	B-cell	B-cell
CATCAGACAGGAATCG-1_nmr.CIC_2	nmr.CIC_2	1889	823	2	4	T-cell	T-cell
CATCAGACAGGGTTAG-1_nmr.CIC_2	nmr.CIC_2	3832	791	1	10	Neutrophil	Ltf-high-neutrophil
CATCAGACATTCTTAC-1_nmr.CIC_2	nmr.CIC_2	852	388	1	3	Neutrophil	Neutrophil
CATCAGAGTACAGACG-1_nmr.CIC_2	nmr.CIC_2	815	381	1	3	Neutrophil	Neutrophil
CATCAGAGTCGGGTCT-1_nmr.CIC_2	nmr.CIC_2	1634	780	2	4	T-cell	T-cell
CATCAGAGTGAGGGAG-1_nmr.CIC_2	nmr.CIC_2	1096	426	1	3	Neutrophil	Neutrophil
CATCCACAGCAGATCG-1_nmr.CIC_2	nmr.CIC_2	669	382	1	3	Neutrophil	Neutrophil
CATCCACAGCGATAGC-1_nmr.CIC_2	nmr.CIC_2	912	378	1	3	Neutrophil	Neutrophil
CATCCACAGCTATGCT-1_nmr.CIC_2	nmr.CIC_2	1089	442	1	3	Neutrophil	Neutrophil
CATCCACCAATAGCAA-1_nmr.CIC_2	nmr.CIC_2	1198	601	2	4	T-cell	T-cell
CATCCACCACTCTGTC-1_nmr.CIC_2	nmr.CIC_2	1918	793	2	4	T-cell	T-cell
CATCCACCATACGCCG-1_nmr.CIC_2	nmr.CIC_2	1717	803	2	4	T-cell	T-cell
CATCCACTCATGTAGC-1_nmr.CIC_2	nmr.CIC_2	1301	465	1	3	Neutrophil	Neutrophil
CATCCACTCGCTAGCG-1_nmr.CIC_2	nmr.CIC_2	2343	1005	6	7	Unassigned.1	Unassigned.1
CATCCACTCGGTTAAC-1_nmr.CIC_2	nmr.CIC_2	1025	438	1	3	Neutrophil	Neutrophil
CATCGAACAGTGGAGT-1_nmr.CIC_2	nmr.CIC_2	2327	959	2	4	T-cell	T-cell
CATCGAAGTATATCCG-1_nmr.CIC_2	nmr.CIC_2	873	413	1	3	Neutrophil	Neutrophil
CATCGAATCAACGGGA-1_nmr.CIC_2	nmr.CIC_2	1228	594	2	4	T-cell	T-cell
CATCGGGAGCAGCCTC-1_nmr.CIC_2	nmr.CIC_2	1273	615	2	4	T-cell	T-cell
CATCGGGCACACCGCA-1_nmr.CIC_2	nmr.CIC_2	1272	502	1	3	Neutrophil	Neutrophil
CATCGGGCATGTCTCC-1_nmr.CIC_2	nmr.CIC_2	1170	565	2	4	T-cell	T-cell
CATCGGGGTGCGCTTG-1_nmr.CIC_2	nmr.CIC_2	1869	863	2	4	T-cell	T-cell
CATCGGGGTTGGTTTG-1_nmr.CIC_2	nmr.CIC_2	1516	798	3	1	B-cell	B-cell
CATCGGGTCACAGGCC-1_nmr.CIC_2	nmr.CIC_2	2046	857	2	4	T-cell	T-cell
CATCGGGTCACCCTCA-1_nmr.CIC_2	nmr.CIC_2	981	427	1	3	Neutrophil	Neutrophil
CATCGGGTCGCTTGTC-1_nmr.CIC_2	nmr.CIC_2	1339	455	1	3	Neutrophil	Neutrophil
CATCGGGTCTGCGGCA-1_nmr.CIC_2	nmr.CIC_2	1279	434	1	3	Neutrophil	Neutrophil
CATGACAAGATATACG-1_nmr.CIC_2	nmr.CIC_2	1337	657	3	1	B-cell	B-cell
CATGACAAGTGTACCT-1_nmr.CIC_2	nmr.CIC_2	1792	846	3	1	B-cell	B-cell
CATGACACATCTACGA-1_nmr.CIC_2	nmr.CIC_2	3862	1165	4	5	Monocyte	Monocyte
CATGACAGTCAGAATA-1_nmr.CIC_2	nmr.CIC_2	1201	606	2	4	T-cell	T-cell
CATGACATCCGTTGCT-1_nmr.CIC_2	nmr.CIC_2	1899	908	2	4	T-cell	T-cell
CATGACATCCTAGAAC-1_nmr.CIC_2	nmr.CIC_2	1639	618	1	3	Neutrophil	Neutrophil
CATGACATCCTTCAAT-1_nmr.CIC_2	nmr.CIC_2	727	313	1	3	Neutrophil	Neutrophil
CATGACATCTCAACTT-1_nmr.CIC_2	nmr.CIC_2	3196	167	5	2	Erythroid-cell	Erythroid-cell
CATGCCTAGGCTCTTA-1_nmr.CIC_2	nmr.CIC_2	1758	899	3	1	B-cell	B-cell
CATGCCTCAAGAGGCT-1_nmr.CIC_2	nmr.CIC_2	1656	514	1	3	Neutrophil	Neutrophil
CATGCCTCATTCCTGC-1_nmr.CIC_2	nmr.CIC_2	1176	643	3	1	B-cell	B-cell
CATGCCTGTTCCCGAG-1_nmr.CIC_2	nmr.CIC_2	967	453	1	3	Neutrophil	Neutrophil
CATGCCTGTTTACTCT-1_nmr.CIC_2	nmr.CIC_2	1171	597	2	4	T-cell	T-cell
CATGCCTTCACCGTAA-1_nmr.CIC_2	nmr.CIC_2	1201	559	2	4	T-cell	T-cell
CATGCCTTCATGCTCC-1_nmr.CIC_2	nmr.CIC_2	4749	1430	4	5	Monocyte	Monocyte
CATGGCGAGACAAGCC-1_nmr.CIC_2	nmr.CIC_2	1931	889	2	4	T-cell	T-cell
CATGGCGAGACCTTTG-1_nmr.CIC_2	nmr.CIC_2	3040	914	1	3	Neutrophil	Neutrophil
CATGGCGAGAGTGAGA-1_nmr.CIC_2	nmr.CIC_2	3750	1174	2	4	T-cell	T-cell
CATGGCGAGCCCTAAT-1_nmr.CIC_2	nmr.CIC_2	1245	629	2	4	T-cell	T-cell
CATGGCGAGCGCTTAT-1_nmr.CIC_2	nmr.CIC_2	1107	421	1	3	Neutrophil	Neutrophil
CATGGCGGTACGCACC-1_nmr.CIC_2	nmr.CIC_2	987	580	2	4	T-cell	T-cell
CATGGCGGTCTTGTCC-1_nmr.CIC_2	nmr.CIC_2	1730	685	2	4	T-cell	T-cell
CATGGCGTCACAAACC-1_nmr.CIC_2	nmr.CIC_2	1374	641	2	4	T-cell	T-cell
CATGGCGTCCACTCCA-1_nmr.CIC_2	nmr.CIC_2	3271	1244	2	12	T-cell	CD8-T-cell
CATTATCAGAAGGCCT-1_nmr.CIC_2	nmr.CIC_2	1998	584	1	3	Neutrophil	Neutrophil
CATTATCAGAGTTGGC-1_nmr.CIC_2	nmr.CIC_2	571	331	1	3	Neutrophil	Neutrophil
CATTATCAGCTAGCCC-1_nmr.CIC_2	nmr.CIC_2	1019	426	1	3	Neutrophil	Neutrophil
CATTATCAGTCCGTAT-1_nmr.CIC_2	nmr.CIC_2	1290	692	3	1	B-cell	B-cell
CATTATCCACACATGT-1_nmr.CIC_2	nmr.CIC_2	1702	799	2	4	T-cell	T-cell
CATTATCTCATTGCGA-1_nmr.CIC_2	nmr.CIC_2	947	543	3	1	B-cell	B-cell
CATTCGCAGTACTTGC-1_nmr.CIC_2	nmr.CIC_2	265	182	2	4	T-cell	T-cell
CATTCGCAGTGTTGAA-1_nmr.CIC_2	nmr.CIC_2	7156	1770	4	5	Monocyte	Monocyte
CATTCGCCACGGCGTT-1_nmr.CIC_2	nmr.CIC_2	2429	936	2	4	T-cell	T-cell
CATTCGCTCAGTGCAT-1_nmr.CIC_2	nmr.CIC_2	1118	560	3	1	B-cell	B-cell
CATTCGCTCCGAAGAG-1_nmr.CIC_2	nmr.CIC_2	894	560	3	1	B-cell	B-cell
CATTCGCTCGCTTAGA-1_nmr.CIC_2	nmr.CIC_2	1540	756	3	1	B-cell	B-cell
CCAATCCAGAACAATC-1_nmr.CIC_2	nmr.CIC_2	1628	882	3	1	B-cell	B-cell
CCAATCCGTCAACATC-1_nmr.CIC_2	nmr.CIC_2	733	330	1	3	Neutrophil	Neutrophil
CCAATCCGTTACGTCA-1_nmr.CIC_2	nmr.CIC_2	440	329	2	4	T-cell	T-cell
CCAATCCTCAGCTCGG-1_nmr.CIC_2	nmr.CIC_2	4509	1498	4	5	Monocyte	Monocyte
CCAATCCTCCGGCACA-1_nmr.CIC_2	nmr.CIC_2	1817	737	2	4	T-cell	T-cell
CCAATCCTCGCTAGCG-1_nmr.CIC_2	nmr.CIC_2	3217	1211	2	4	T-cell	T-cell
CCAATCCTCTACGAGT-1_nmr.CIC_2	nmr.CIC_2	1351	511	1	3	Neutrophil	Neutrophil
CCACCTAAGGCTAGAC-1_nmr.CIC_2	nmr.CIC_2	1644	760	2	4	T-cell	T-cell
CCACCTACACAGGCCT-1_nmr.CIC_2	nmr.CIC_2	812	334	1	3	Neutrophil	Neutrophil
CCACCTACAGCTGTAT-1_nmr.CIC_2	nmr.CIC_2	1360	480	1	3	Neutrophil	Neutrophil
CCACCTACAGGCTGAA-1_nmr.CIC_2	nmr.CIC_2	838	345	1	3	Neutrophil	Neutrophil
CCACCTAGTGGTTTCA-1_nmr.CIC_2	nmr.CIC_2	801	361	1	3	Neutrophil	Neutrophil
CCACCTATCAATACCG-1_nmr.CIC_2	nmr.CIC_2	1182	475	1	3	Neutrophil	Neutrophil
CCACCTATCATCTGTT-1_nmr.CIC_2	nmr.CIC_2	1121	603	9	6	Mast-cell	Mast-cell
CCACCTATCATGCAAC-1_nmr.CIC_2	nmr.CIC_2	876	423	1	3	Neutrophil	Neutrophil
CCACCTATCGGTTAAC-1_nmr.CIC_2	nmr.CIC_2	870	401	1	3	Neutrophil	Neutrophil
CCACGGAAGCTCTCGG-1_nmr.CIC_2	nmr.CIC_2	950	376	1	3	Neutrophil	Neutrophil
CCACGGAAGGGTATCG-1_nmr.CIC_2	nmr.CIC_2	1983	804	2	4	T-cell	T-cell
CCACGGAGTAAGTGTA-1_nmr.CIC_2	nmr.CIC_2	1422	519	1	3	Neutrophil	Neutrophil
CCACGGAGTCACTGGC-1_nmr.CIC_2	nmr.CIC_2	1709	491	1	3	Neutrophil	Neutrophil
CCACGGAGTGTCGCTG-1_nmr.CIC_2	nmr.CIC_2	285	242	2	4	T-cell	T-cell
CCACGGATCCTGCTTG-1_nmr.CIC_2	nmr.CIC_2	781	338	1	3	Neutrophil	Neutrophil
CCACGGATCGCCGTGA-1_nmr.CIC_2	nmr.CIC_2	3725	1412	4	5	Monocyte	Monocyte
CCACTACAGAGGGATA-1_nmr.CIC_2	nmr.CIC_2	1340	481	1	3	Neutrophil	Neutrophil
CCACTACAGAGTGAGA-1_nmr.CIC_2	nmr.CIC_2	1360	594	2	4	T-cell	T-cell
CCACTACAGATATGGT-1_nmr.CIC_2	nmr.CIC_2	1370	733	2	4	T-cell	T-cell
CCACTACAGCACACAG-1_nmr.CIC_2	nmr.CIC_2	1065	424	1	3	Neutrophil	Neutrophil
CCACTACAGCATGGCA-1_nmr.CIC_2	nmr.CIC_2	1441	512	1	3	Neutrophil	Neutrophil
CCACTACAGGATTCGG-1_nmr.CIC_2	nmr.CIC_2	1757	494	1	3	Neutrophil	Neutrophil
CCACTACAGTGTCTCA-1_nmr.CIC_2	nmr.CIC_2	2028	959	3	1	B-cell	B-cell
CCACTACCACCTCGTT-1_nmr.CIC_2	nmr.CIC_2	1353	750	3	1	B-cell	B-cell
CCACTACCACTGCCAG-1_nmr.CIC_2	nmr.CIC_2	803	369	1	3	Neutrophil	Neutrophil
CCACTACGTATGAAAC-1_nmr.CIC_2	nmr.CIC_2	1843	782	2	4	T-cell	T-cell
CCACTACGTCTGGTCG-1_nmr.CIC_2	nmr.CIC_2	1081	420	1	3	Neutrophil	Neutrophil
CCACTACGTGGCGAAT-1_nmr.CIC_2	nmr.CIC_2	1960	894	2	4	T-cell	T-cell
CCACTACTCTCGCATC-1_nmr.CIC_2	nmr.CIC_2	681	351	1	3	Neutrophil	Neutrophil
CCACTACTCTGGCGAC-1_nmr.CIC_2	nmr.CIC_2	757	461	2	4	T-cell	T-cell
CCAGCGAAGCTGCAAG-1_nmr.CIC_2	nmr.CIC_2	1144	450	1	3	Neutrophil	Neutrophil
CCAGCGACAGCCTGTG-1_nmr.CIC_2	nmr.CIC_2	1206	609	3	1	B-cell	B-cell
CCAGCGAGTATCGCAT-1_nmr.CIC_2	nmr.CIC_2	1828	844	2	4	T-cell	T-cell
CCAGCGATCCTGCCAT-1_nmr.CIC_2	nmr.CIC_2	2947	1186	2	4	T-cell	T-cell
CCAGCGATCTTTCCTC-1_nmr.CIC_2	nmr.CIC_2	1242	416	1	3	Neutrophil	Neutrophil
CCATGTCAGATCTGAA-1_nmr.CIC_2	nmr.CIC_2	1334	635	3	1	B-cell	B-cell
CCATGTCAGCGGATCA-1_nmr.CIC_2	nmr.CIC_2	1578	507	1	3	Neutrophil	Neutrophil
CCATGTCCATTGGGCC-1_nmr.CIC_2	nmr.CIC_2	1509	461	1	3	Neutrophil	Neutrophil
CCATGTCGTATTCGTG-1_nmr.CIC_2	nmr.CIC_2	659	400	2	4	T-cell	T-cell
CCATGTCGTCTACCTC-1_nmr.CIC_2	nmr.CIC_2	1536	513	1	3	Neutrophil	Neutrophil
CCATGTCTCGGTGTTA-1_nmr.CIC_2	nmr.CIC_2	654	384	2	4	T-cell	T-cell
CCATGTCTCTGGCGAC-1_nmr.CIC_2	nmr.CIC_2	1102	372	1	3	Neutrophil	Neutrophil
CCATTCGAGGGTTTCT-1_nmr.CIC_2	nmr.CIC_2	1025	425	1	3	Neutrophil	Neutrophil
CCATTCGAGTCGATAA-1_nmr.CIC_2	nmr.CIC_2	1026	493	2	4	T-cell	T-cell
CCATTCGAGTGAACGC-1_nmr.CIC_2	nmr.CIC_2	3061	844	1	3	Neutrophil	Neutrophil
CCATTCGAGTGGGTTG-1_nmr.CIC_2	nmr.CIC_2	594	299	1	3	Neutrophil	Neutrophil
CCATTCGGTAAGCACG-1_nmr.CIC_2	nmr.CIC_2	1106	688	3	1	B-cell	B-cell
CCATTCGTCCGTCAAA-1_nmr.CIC_2	nmr.CIC_2	1556	846	2	4	T-cell	T-cell
CCCAATCAGTACTTGC-1_nmr.CIC_2	nmr.CIC_2	1102	415	1	3	Neutrophil	Neutrophil
CCCAATCAGTTGTAGA-1_nmr.CIC_2	nmr.CIC_2	1735	775	2	4	T-cell	T-cell
CCCAATCCACCGAAAG-1_nmr.CIC_2	nmr.CIC_2	1406	683	3	1	B-cell	B-cell
CCCAATCCATCAGTCA-1_nmr.CIC_2	nmr.CIC_2	1098	435	1	3	Neutrophil	Neutrophil
CCCAATCGTAGCCTCG-1_nmr.CIC_2	nmr.CIC_2	944	398	1	3	Neutrophil	Neutrophil
CCCAATCGTCCATCCT-1_nmr.CIC_2	nmr.CIC_2	229	201	2	4	T-cell	T-cell
CCCAATCGTCTGCAAT-1_nmr.CIC_2	nmr.CIC_2	1247	452	1	3	Neutrophil	Neutrophil
CCCAATCGTTAAGACA-1_nmr.CIC_2	nmr.CIC_2	1244	403	1	3	Neutrophil	Neutrophil
CCCAATCTCAATCTCT-1_nmr.CIC_2	nmr.CIC_2	1163	431	1	3	Neutrophil	Neutrophil
CCCAATCTCCTCAATT-1_nmr.CIC_2	nmr.CIC_2	865	456	1	3	Neutrophil	Neutrophil
CCCAGTTAGCTAGTGG-1_nmr.CIC_2	nmr.CIC_2	1023	380	1	3	Neutrophil	Neutrophil
CCCAGTTAGTCTCAAC-1_nmr.CIC_2	nmr.CIC_2	1579	488	1	3	Neutrophil	Neutrophil
CCCAGTTCACACATGT-1_nmr.CIC_2	nmr.CIC_2	912	424	1	3	Neutrophil	Neutrophil
CCCAGTTCATCTCGCT-1_nmr.CIC_2	nmr.CIC_2	1499	563	1	3	Neutrophil	Neutrophil
CCCAGTTTCCTAGAAC-1_nmr.CIC_2	nmr.CIC_2	809	365	1	3	Neutrophil	Neutrophil
CCCATACAGTGTCTCA-1_nmr.CIC_2	nmr.CIC_2	1048	603	3	1	B-cell	B-cell
CCCATACTCCATTCTA-1_nmr.CIC_2	nmr.CIC_2	631	404	2	4	T-cell	T-cell
CCCATACTCCTTGCCA-1_nmr.CIC_2	nmr.CIC_2	1199	462	1	3	Neutrophil	Neutrophil
CCCATACTCGAACTGT-1_nmr.CIC_2	nmr.CIC_2	3900	1204	4	5	Monocyte	Monocyte
CCCATACTCGTTTGCC-1_nmr.CIC_2	nmr.CIC_2	1158	443	1	3	Neutrophil	Neutrophil
CCCATACTCTAGAGTC-1_nmr.CIC_2	nmr.CIC_2	1235	653	3	1	B-cell	B-cell
CCCTCCTAGATCCTGT-1_nmr.CIC_2	nmr.CIC_2	1419	697	2	4	T-cell	T-cell
CCCTCCTAGGAATGGA-1_nmr.CIC_2	nmr.CIC_2	843	476	3	1	B-cell	B-cell
CCCTCCTCACTGTGTA-1_nmr.CIC_2	nmr.CIC_2	1822	814	2	4	T-cell	T-cell
CCCTCCTCATGCCACG-1_nmr.CIC_2	nmr.CIC_2	921	374	1	3	Neutrophil	Neutrophil
CCCTCCTGTCTCAACA-1_nmr.CIC_2	nmr.CIC_2	4521	1487	4	5	Monocyte	Monocyte
CCCTCCTTCCAGGGCT-1_nmr.CIC_2	nmr.CIC_2	1028	410	1	3	Neutrophil	Neutrophil
CCCTCCTTCCTCTAGC-1_nmr.CIC_2	nmr.CIC_2	2810	840	1	3	Neutrophil	Neutrophil
CCCTCCTTCGCGATCG-1_nmr.CIC_2	nmr.CIC_2	2154	929	2	4	T-cell	T-cell
CCCTCCTTCGTCTGCT-1_nmr.CIC_2	nmr.CIC_2	938	414	1	3	Neutrophil	Neutrophil
CCGGGATAGCGATGAC-1_nmr.CIC_2	nmr.CIC_2	1257	435	1	3	Neutrophil	Neutrophil
CCGGGATAGGTGCAAC-1_nmr.CIC_2	nmr.CIC_2	879	379	1	3	Neutrophil	Neutrophil
CCGGGATAGTCACGCC-1_nmr.CIC_2	nmr.CIC_2	1425	647	2	4	T-cell	T-cell
CCGGGATCAAGTTCTG-1_nmr.CIC_2	nmr.CIC_2	947	495	1	3	Neutrophil	Neutrophil
CCGGTAGAGGGATGGG-1_nmr.CIC_2	nmr.CIC_2	2758	625	1	3	Neutrophil	Neutrophil
CCGGTAGAGGTAGCTG-1_nmr.CIC_2	nmr.CIC_2	1145	599	9	6	Mast-cell	Mast-cell
CCGGTAGAGTCTCAAC-1_nmr.CIC_2	nmr.CIC_2	1703	661	2	4	T-cell	T-cell
CCGGTAGCAATAACGA-1_nmr.CIC_2	nmr.CIC_2	1958	880	3	1	B-cell	B-cell
CCGGTAGCATGAGCGA-1_nmr.CIC_2	nmr.CIC_2	1768	779	2	4	T-cell	T-cell
CCGGTAGCATGTCTCC-1_nmr.CIC_2	nmr.CIC_2	1161	430	1	3	Neutrophil	Neutrophil
CCGGTAGGTGTGAATA-1_nmr.CIC_2	nmr.CIC_2	1689	740	2	4	T-cell	T-cell
CCGGTAGGTTGAGGTG-1_nmr.CIC_2	nmr.CIC_2	1332	606	2	4	T-cell	T-cell
CCGGTAGTCTGGCGAC-1_nmr.CIC_2	nmr.CIC_2	1154	613	3	1	B-cell	B-cell
CCGTACTAGAGCAATT-1_nmr.CIC_2	nmr.CIC_2	1035	485	1	3	Neutrophil	Neutrophil
CCGTACTAGTTCGCGC-1_nmr.CIC_2	nmr.CIC_2	954	391	1	3	Neutrophil	Neutrophil
CCGTACTCATGGTCTA-1_nmr.CIC_2	nmr.CIC_2	1647	582	1	3	Neutrophil	Neutrophil
CCGTACTTCCCTGACT-1_nmr.CIC_2	nmr.CIC_2	1040	481	1	3	Neutrophil	Neutrophil
CCGTACTTCGAGAGCA-1_nmr.CIC_2	nmr.CIC_2	1219	605	2	4	T-cell	T-cell
CCGTGGAAGAGTACAT-1_nmr.CIC_2	nmr.CIC_2	2001	879	3	13	B-cell	Unassigned.3
CCGTGGAAGCCACGCT-1_nmr.CIC_2	nmr.CIC_2	1222	641	2	4	T-cell	T-cell
CCGTGGACAAGTAGTA-1_nmr.CIC_2	nmr.CIC_2	1244	448	1	3	Neutrophil	Neutrophil
CCGTGGACACTTGGAT-1_nmr.CIC_2	nmr.CIC_2	1017	411	1	3	Neutrophil	Neutrophil
CCGTGGACAGTCAGCC-1_nmr.CIC_2	nmr.CIC_2	1083	408	1	3	Neutrophil	Neutrophil
CCGTGGATCAACACAC-1_nmr.CIC_2	nmr.CIC_2	1108	452	1	3	Neutrophil	Neutrophil
CCGTGGATCACCACCT-1_nmr.CIC_2	nmr.CIC_2	1242	541	2	4	T-cell	T-cell
CCGTGGATCACCGTAA-1_nmr.CIC_2	nmr.CIC_2	960	332	1	3	Neutrophil	Neutrophil
CCGTGGATCATGTCCC-1_nmr.CIC_2	nmr.CIC_2	1442	744	3	1	B-cell	B-cell
CCGTGGATCGCCAAAT-1_nmr.CIC_2	nmr.CIC_2	1471	760	2	4	T-cell	T-cell
CCGTTCAAGACTTGAA-1_nmr.CIC_2	nmr.CIC_2	1464	495	1	3	Neutrophil	Neutrophil
CCGTTCACAAGGTTCT-1_nmr.CIC_2	nmr.CIC_2	1803	818	2	4	T-cell	T-cell
CCGTTCACAATGTAAG-1_nmr.CIC_2	nmr.CIC_2	1040	206	5	2	Erythroid-cell	Erythroid-cell
CCGTTCAGTCAAGCGA-1_nmr.CIC_2	nmr.CIC_2	1713	597	1	3	Neutrophil	Neutrophil
CCGTTCAGTGAACCTT-1_nmr.CIC_2	nmr.CIC_2	813	425	1	3	Neutrophil	Neutrophil
CCTAAAGAGAGACTTA-1_nmr.CIC_2	nmr.CIC_2	1595	476	1	3	Neutrophil	Neutrophil
CCTAAAGAGCGATATA-1_nmr.CIC_2	nmr.CIC_2	328	243	2	4	T-cell	T-cell
CCTAAAGAGGACAGCT-1_nmr.CIC_2	nmr.CIC_2	750	348	1	3	Neutrophil	Neutrophil
CCTAAAGCAATGAATG-1_nmr.CIC_2	nmr.CIC_2	1462	447	1	3	Neutrophil	Neutrophil
CCTAAAGCACCATCCT-1_nmr.CIC_2	nmr.CIC_2	1606	759	2	4	T-cell	T-cell
CCTAAAGCAGATGGCA-1_nmr.CIC_2	nmr.CIC_2	1492	598	1	3	Neutrophil	Neutrophil
CCTAAAGGTACTCAAC-1_nmr.CIC_2	nmr.CIC_2	1728	850	2	4	T-cell	T-cell
CCTAAAGGTAGCTAAA-1_nmr.CIC_2	nmr.CIC_2	1842	920	2	4	T-cell	T-cell
CCTAAAGGTGCAGTAG-1_nmr.CIC_2	nmr.CIC_2	1973	801	2	4	T-cell	T-cell
CCTAAAGTCTGAGTGT-1_nmr.CIC_2	nmr.CIC_2	399	197	7	11	Unassigned.2	Unassigned.2
CCTACACAGAATTCCC-1_nmr.CIC_2	nmr.CIC_2	1706	714	2	4	T-cell	T-cell
CCTACACAGCCACCTG-1_nmr.CIC_2	nmr.CIC_2	1037	549	2	4	T-cell	T-cell
CCTACACAGGAGTCTG-1_nmr.CIC_2	nmr.CIC_2	1368	679	2	4	T-cell	T-cell
CCTACACAGTGGGTTG-1_nmr.CIC_2	nmr.CIC_2	1104	588	3	1	B-cell	B-cell
CCTACACCACGTCAGC-1_nmr.CIC_2	nmr.CIC_2	1037	486	1	3	Neutrophil	Neutrophil
CCTACACCACGTTGGC-1_nmr.CIC_2	nmr.CIC_2	1493	641	2	4	T-cell	T-cell
CCTACACGTAGCGCAA-1_nmr.CIC_2	nmr.CIC_2	1208	481	1	3	Neutrophil	Neutrophil
CCTACACGTCTCCACT-1_nmr.CIC_2	nmr.CIC_2	1152	523	1	3	Neutrophil	Neutrophil
CCTACACGTTCAGGCC-1_nmr.CIC_2	nmr.CIC_2	1215	506	1	3	Neutrophil	Neutrophil
CCTACACGTTCCTCCA-1_nmr.CIC_2	nmr.CIC_2	1687	753	2	4	T-cell	T-cell
CCTACACTCACTTATC-1_nmr.CIC_2	nmr.CIC_2	976	432	1	3	Neutrophil	Neutrophil
CCTACACTCTCCTATA-1_nmr.CIC_2	nmr.CIC_2	975	467	1	3	Neutrophil	Neutrophil
CCTACCAAGTCCTCCT-1_nmr.CIC_2	nmr.CIC_2	2530	1008	4	5	Monocyte	Monocyte
CCTACCAAGTGGAGTC-1_nmr.CIC_2	nmr.CIC_2	2884	945	2	4	T-cell	T-cell
CCTACCACAAAGCGGT-1_nmr.CIC_2	nmr.CIC_2	2455	856	2	4	T-cell	T-cell
CCTACCACACCGTTGG-1_nmr.CIC_2	nmr.CIC_2	961	484	2	4	T-cell	T-cell
CCTACCACAGACGCAA-1_nmr.CIC_2	nmr.CIC_2	2513	976	2	4	T-cell	T-cell
CCTACCAGTAGTGAAT-1_nmr.CIC_2	nmr.CIC_2	2929	1091	2	4	T-cell	T-cell
CCTACCAGTCCGAATT-1_nmr.CIC_2	nmr.CIC_2	1095	516	1	3	Neutrophil	Neutrophil
CCTACCATCAGAGCTT-1_nmr.CIC_2	nmr.CIC_2	697	400	2	4	T-cell	T-cell
CCTACCATCCTTGACC-1_nmr.CIC_2	nmr.CIC_2	1125	459	1	3	Neutrophil	Neutrophil
CCTACCATCGTTTGCC-1_nmr.CIC_2	nmr.CIC_2	788	401	1	3	Neutrophil	Neutrophil
CCTACCATCTCACATT-1_nmr.CIC_2	nmr.CIC_2	2015	917	2	4	T-cell	T-cell
CCTAGCTCAAGAGGCT-1_nmr.CIC_2	nmr.CIC_2	1478	733	2	4	T-cell	T-cell
CCTAGCTCACGGATAG-1_nmr.CIC_2	nmr.CIC_2	862	357	1	3	Neutrophil	Neutrophil
CCTAGCTCAGGAATCG-1_nmr.CIC_2	nmr.CIC_2	1535	742	2	4	T-cell	T-cell
CCTAGCTTCAATCACG-1_nmr.CIC_2	nmr.CIC_2	1412	806	3	1	B-cell	B-cell
CCTAGCTTCATTCACT-1_nmr.CIC_2	nmr.CIC_2	1911	848	2	4	T-cell	T-cell
CCTAGCTTCTGGCGAC-1_nmr.CIC_2	nmr.CIC_2	1453	710	3	1	B-cell	B-cell
CCTAGCTTCTTGCAAG-1_nmr.CIC_2	nmr.CIC_2	839	368	1	3	Neutrophil	Neutrophil
CCTATTAAGACTTGAA-1_nmr.CIC_2	nmr.CIC_2	2431	982	2	4	T-cell	T-cell
CCTATTAAGCTAACTC-1_nmr.CIC_2	nmr.CIC_2	3272	1183	2	4	T-cell	T-cell
CCTATTAAGCTAGCCC-1_nmr.CIC_2	nmr.CIC_2	992	414	1	3	Neutrophil	Neutrophil
CCTATTACAAATTGCC-1_nmr.CIC_2	nmr.CIC_2	1644	606	1	3	Neutrophil	Neutrophil
CCTATTACACCGAATT-1_nmr.CIC_2	nmr.CIC_2	1177	487	1	3	Neutrophil	Neutrophil
CCTATTACACTACAGT-1_nmr.CIC_2	nmr.CIC_2	1745	815	8	9	APC	Dendritic-cell
CCTATTAGTACTTAGC-1_nmr.CIC_2	nmr.CIC_2	987	515	2	4	T-cell	T-cell
CCTATTAGTGTCTGAT-1_nmr.CIC_2	nmr.CIC_2	1017	419	1	3	Neutrophil	Neutrophil
CCTATTAGTGTTCTTT-1_nmr.CIC_2	nmr.CIC_2	871	446	1	3	Neutrophil	Neutrophil
CCTATTATCCACTGGG-1_nmr.CIC_2	nmr.CIC_2	780	359	1	3	Neutrophil	Neutrophil
CCTCAGTAGACGACGT-1_nmr.CIC_2	nmr.CIC_2	739	441	3	1	B-cell	B-cell
CCTCAGTAGCTTCGCG-1_nmr.CIC_2	nmr.CIC_2	1651	738	2	4	T-cell	T-cell
CCTCAGTAGGGCTTGA-1_nmr.CIC_2	nmr.CIC_2	802	382	1	3	Neutrophil	Neutrophil
CCTCAGTAGGGTTCCC-1_nmr.CIC_2	nmr.CIC_2	938	391	1	3	Neutrophil	Neutrophil
CCTCAGTGTGTTCTTT-1_nmr.CIC_2	nmr.CIC_2	1260	667	2	4	T-cell	T-cell
CCTCAGTGTTAGAACA-1_nmr.CIC_2	nmr.CIC_2	839	510	3	1	B-cell	B-cell
CCTCAGTTCCAGAGGA-1_nmr.CIC_2	nmr.CIC_2	1804	835	2	4	T-cell	T-cell
CCTCAGTTCTTACCTA-1_nmr.CIC_2	nmr.CIC_2	2068	681	1	3	Neutrophil	Neutrophil
CCTCTGACACATTAGC-1_nmr.CIC_2	nmr.CIC_2	2071	823	2	4	T-cell	T-cell
CCTCTGACACGCGAAA-1_nmr.CIC_2	nmr.CIC_2	1296	435	1	3	Neutrophil	Neutrophil
CCTCTGAGTTGATTGC-1_nmr.CIC_2	nmr.CIC_2	5456	1504	4	5	Monocyte	Monocyte
CCTCTGATCCTTGGTC-1_nmr.CIC_2	nmr.CIC_2	1014	452	1	3	Neutrophil	Neutrophil
CCTTACGAGACTGTAA-1_nmr.CIC_2	nmr.CIC_2	1303	439	1	3	Neutrophil	Neutrophil
CCTTACGAGGTGCTTT-1_nmr.CIC_2	nmr.CIC_2	1015	444	1	3	Neutrophil	Neutrophil
CCTTACGCAACTGCTA-1_nmr.CIC_2	nmr.CIC_2	1653	853	3	1	B-cell	B-cell
CCTTACGCACTCTGTC-1_nmr.CIC_2	nmr.CIC_2	1573	852	2	4	T-cell	T-cell
CCTTACGTCACAATGC-1_nmr.CIC_2	nmr.CIC_2	3468	1390	3	1	B-cell	B-cell
CCTTACGTCCGCGCAA-1_nmr.CIC_2	nmr.CIC_2	1307	672	2	4	T-cell	T-cell
CCTTCCCAGGAGTAGA-1_nmr.CIC_2	nmr.CIC_2	1909	814	2	4	T-cell	T-cell
CCTTCCCCATCAGTAC-1_nmr.CIC_2	nmr.CIC_2	1043	403	1	3	Neutrophil	Neutrophil
CCTTCCCTCCCTAATT-1_nmr.CIC_2	nmr.CIC_2	2169	933	2	4	T-cell	T-cell
CCTTCCCTCGCAGGCT-1_nmr.CIC_2	nmr.CIC_2	2848	1075	6	7	Unassigned.1	Unassigned.1
CCTTCGAAGTTCGATC-1_nmr.CIC_2	nmr.CIC_2	259	219	2	4	T-cell	T-cell
CCTTCGACACGAGAGT-1_nmr.CIC_2	nmr.CIC_2	5663	1573	4	5	Monocyte	Monocyte
CCTTCGACAGCCTTGG-1_nmr.CIC_2	nmr.CIC_2	580	298	1	3	Neutrophil	Neutrophil
CCTTCGAGTGTAAGTA-1_nmr.CIC_2	nmr.CIC_2	1296	695	3	1	B-cell	B-cell
CCTTCGAGTTTCCACC-1_nmr.CIC_2	nmr.CIC_2	1245	606	2	4	T-cell	T-cell
CCTTCGATCCGCAGTG-1_nmr.CIC_2	nmr.CIC_2	1555	619	2	4	T-cell	T-cell
CCTTCGATCCTTAATC-1_nmr.CIC_2	nmr.CIC_2	1901	740	2	4	T-cell	T-cell
CCTTCGATCGCATGGC-1_nmr.CIC_2	nmr.CIC_2	1728	816	2	4	T-cell	T-cell
CCTTTCTAGAATGTTG-1_nmr.CIC_2	nmr.CIC_2	1807	812	2	4	T-cell	T-cell
CCTTTCTGTACCTACA-1_nmr.CIC_2	nmr.CIC_2	2323	987	2	4	T-cell	T-cell
CCTTTCTGTCTCGTTC-1_nmr.CIC_2	nmr.CIC_2	933	466	1	3	Neutrophil	Neutrophil
CCTTTCTGTCTGCAAT-1_nmr.CIC_2	nmr.CIC_2	1465	716	3	1	B-cell	B-cell
CGAACATAGCTGTTCA-1_nmr.CIC_2	nmr.CIC_2	1601	731	2	4	T-cell	T-cell
CGAACATAGGTACTCT-1_nmr.CIC_2	nmr.CIC_2	904	403	1	3	Neutrophil	Neutrophil
CGAACATCAAAGCAAT-1_nmr.CIC_2	nmr.CIC_2	1143	531	2	4	T-cell	T-cell
CGAACATCACTACAGT-1_nmr.CIC_2	nmr.CIC_2	2166	870	2	4	T-cell	T-cell
CGAACATCACTGTCGG-1_nmr.CIC_2	nmr.CIC_2	1577	752	3	1	B-cell	B-cell
CGAACATGTGACGCCT-1_nmr.CIC_2	nmr.CIC_2	1142	446	1	3	Neutrophil	Neutrophil
CGAACATGTGGTACAG-1_nmr.CIC_2	nmr.CIC_2	913	451	1	3	Neutrophil	Neutrophil
CGAACATGTTGAGGTG-1_nmr.CIC_2	nmr.CIC_2	2762	963	6	7	Unassigned.1	Unassigned.1
CGAACATGTTTGCATG-1_nmr.CIC_2	nmr.CIC_2	5958	1808	2	12	T-cell	CD8-T-cell
CGAACATTCACTATTC-1_nmr.CIC_2	nmr.CIC_2	1072	584	3	1	B-cell	B-cell
CGAACATTCGCTTAGA-1_nmr.CIC_2	nmr.CIC_2	1068	596	3	1	B-cell	B-cell
CGAACATTCTGAGGGA-1_nmr.CIC_2	nmr.CIC_2	1052	577	2	4	T-cell	T-cell
CGAATGTAGGACGAAA-1_nmr.CIC_2	nmr.CIC_2	419	206	7	11	Unassigned.2	Unassigned.2
CGAATGTCAGTCACTA-1_nmr.CIC_2	nmr.CIC_2	2143	950	3	1	B-cell	B-cell
CGAATGTCATGCTGGC-1_nmr.CIC_2	nmr.CIC_2	2732	957	2	4	T-cell	T-cell
CGAATGTGTTCGTCTC-1_nmr.CIC_2	nmr.CIC_2	2026	945	2	4	T-cell	T-cell
CGAATGTTCAATACCG-1_nmr.CIC_2	nmr.CIC_2	1046	415	1	3	Neutrophil	Neutrophil
CGAATGTTCTTCGGTC-1_nmr.CIC_2	nmr.CIC_2	1224	527	1	3	Neutrophil	Neutrophil
CGACCTTAGACAGACC-1_nmr.CIC_2	nmr.CIC_2	1001	445	1	3	Neutrophil	Neutrophil
CGACCTTAGCGATAGC-1_nmr.CIC_2	nmr.CIC_2	1004	516	1	3	Neutrophil	Neutrophil
CGACCTTAGTCCAGGA-1_nmr.CIC_2	nmr.CIC_2	1590	731	2	4	T-cell	T-cell
CGACCTTCAATACGCT-1_nmr.CIC_2	nmr.CIC_2	686	410	3	1	B-cell	B-cell
CGACCTTCATGCTAGT-1_nmr.CIC_2	nmr.CIC_2	9014	2246	4	5	Monocyte	Monocyte
CGACCTTGTTTGTTGG-1_nmr.CIC_2	nmr.CIC_2	1636	656	2	4	T-cell	T-cell
CGACCTTTCCTAGTGA-1_nmr.CIC_2	nmr.CIC_2	1304	521	1	3	Neutrophil	Neutrophil
CGACCTTTCTCTTGAT-1_nmr.CIC_2	nmr.CIC_2	1614	688	2	4	T-cell	T-cell
CGACTTCAGTCCTCCT-1_nmr.CIC_2	nmr.CIC_2	7561	1943	4	5	Monocyte	Monocyte
CGACTTCGTAGGGTAC-1_nmr.CIC_2	nmr.CIC_2	990	417	1	3	Neutrophil	Neutrophil
CGACTTCTCTTGTATC-1_nmr.CIC_2	nmr.CIC_2	1569	810	3	1	B-cell	B-cell
CGACTTCTCTTTACAC-1_nmr.CIC_2	nmr.CIC_2	903	388	1	3	Neutrophil	Neutrophil
CGAGAAGAGCTGTCTA-1_nmr.CIC_2	nmr.CIC_2	1433	494	1	3	Neutrophil	Neutrophil
CGAGAAGCACACCGCA-1_nmr.CIC_2	nmr.CIC_2	1304	496	1	3	Neutrophil	Neutrophil
CGAGAAGCAGCCTTTC-1_nmr.CIC_2	nmr.CIC_2	1027	416	1	3	Neutrophil	Neutrophil
CGAGAAGCATATACCG-1_nmr.CIC_2	nmr.CIC_2	752	354	1	3	Neutrophil	Neutrophil
CGAGAAGCATCCCATC-1_nmr.CIC_2	nmr.CIC_2	1069	496	1	3	Neutrophil	Neutrophil
CGAGAAGGTATATCCG-1_nmr.CIC_2	nmr.CIC_2	634	415	2	4	T-cell	T-cell
CGAGAAGGTCATATCG-1_nmr.CIC_2	nmr.CIC_2	1791	762	2	4	T-cell	T-cell
CGAGAAGGTCCATGAT-1_nmr.CIC_2	nmr.CIC_2	1126	460	1	3	Neutrophil	Neutrophil
CGAGAAGTCCCTCTTT-1_nmr.CIC_2	nmr.CIC_2	1791	806	2	4	T-cell	T-cell
CGAGAAGTCCGTAGGC-1_nmr.CIC_2	nmr.CIC_2	777	350	1	3	Neutrophil	Neutrophil
CGAGCACAGACAATAC-1_nmr.CIC_2	nmr.CIC_2	4884	1555	2	4	T-cell	T-cell
CGAGCACAGGGCTTGA-1_nmr.CIC_2	nmr.CIC_2	1244	609	3	1	B-cell	B-cell
CGAGCACAGTAGGTGC-1_nmr.CIC_2	nmr.CIC_2	633	311	1	3	Neutrophil	Neutrophil
CGAGCACCACACTGCG-1_nmr.CIC_2	nmr.CIC_2	1711	835	2	12	T-cell	CD8-T-cell
CGAGCACTCAAACCAC-1_nmr.CIC_2	nmr.CIC_2	1747	727	2	4	T-cell	T-cell
CGAGCACTCCTGTACC-1_nmr.CIC_2	nmr.CIC_2	499	351	2	4	T-cell	T-cell
CGAGCCACAGAGCCAA-1_nmr.CIC_2	nmr.CIC_2	2892	1068	2	12	T-cell	CD8-T-cell
CGAGCCACATGAACCT-1_nmr.CIC_2	nmr.CIC_2	1296	488	1	3	Neutrophil	Neutrophil
CGAGCCACATGATCCA-1_nmr.CIC_2	nmr.CIC_2	1962	803	2	4	T-cell	T-cell
CGAGCCACATGGAATA-1_nmr.CIC_2	nmr.CIC_2	369	269	2	4	T-cell	T-cell
CGAGCCAGTCATGCCG-1_nmr.CIC_2	nmr.CIC_2	1043	447	1	3	Neutrophil	Neutrophil
CGAGCCAGTCGCGTGT-1_nmr.CIC_2	nmr.CIC_2	1512	718	2	4	T-cell	T-cell
CGAGCCAGTGATGTGG-1_nmr.CIC_2	nmr.CIC_2	2999	1133	2	4	T-cell	T-cell
CGATCGGAGTCATCCA-1_nmr.CIC_2	nmr.CIC_2	725	417	1	3	Neutrophil	Neutrophil
CGATCGGCACCACCAG-1_nmr.CIC_2	nmr.CIC_2	3099	1200	2	4	T-cell	T-cell
CGATCGGCAGCTGTAT-1_nmr.CIC_2	nmr.CIC_2	831	344	1	3	Neutrophil	Neutrophil
CGATCGGGTGATGCCC-1_nmr.CIC_2	nmr.CIC_2	1243	594	2	4	T-cell	T-cell
CGATCGGGTGTGAAAT-1_nmr.CIC_2	nmr.CIC_2	1415	540	1	3	Neutrophil	Neutrophil
CGATCGGGTGTTGAGG-1_nmr.CIC_2	nmr.CIC_2	1435	613	2	4	T-cell	T-cell
CGATCGGGTTTACTCT-1_nmr.CIC_2	nmr.CIC_2	945	541	3	1	B-cell	B-cell
CGATCGGGTTTGTTTC-1_nmr.CIC_2	nmr.CIC_2	1657	700	2	4	T-cell	T-cell
CGATCGGTCGGACAAG-1_nmr.CIC_2	nmr.CIC_2	1025	421	1	3	Neutrophil	Neutrophil
CGATCGGTCTTACCGC-1_nmr.CIC_2	nmr.CIC_2	868	544	3	1	B-cell	B-cell
CGATGGCAGACTGTAA-1_nmr.CIC_2	nmr.CIC_2	1836	767	2	4	T-cell	T-cell
CGATGGCAGAGACGAA-1_nmr.CIC_2	nmr.CIC_2	883	312	1	3	Neutrophil	Neutrophil
CGATGGCAGGTCGGAT-1_nmr.CIC_2	nmr.CIC_2	852	443	1	3	Neutrophil	Neutrophil
CGATGGCAGTACGTAA-1_nmr.CIC_2	nmr.CIC_2	864	478	1	3	Neutrophil	Neutrophil
CGATGGCAGTCCATAC-1_nmr.CIC_2	nmr.CIC_2	1223	487	1	3	Neutrophil	Neutrophil
CGATGGCAGTCCGGTC-1_nmr.CIC_2	nmr.CIC_2	922	549	3	1	B-cell	B-cell
CGATGGCGTCTGCGGT-1_nmr.CIC_2	nmr.CIC_2	917	405	1	3	Neutrophil	Neutrophil
CGATGGCGTTCTGAAC-1_nmr.CIC_2	nmr.CIC_2	1146	430	1	3	Neutrophil	Neutrophil
CGATGGCTCCTTAATC-1_nmr.CIC_2	nmr.CIC_2	1504	503	1	3	Neutrophil	Neutrophil
CGATGTAAGAGCTTCT-1_nmr.CIC_2	nmr.CIC_2	1023	453	1	3	Neutrophil	Neutrophil
CGATGTACATCTCGCT-1_nmr.CIC_2	nmr.CIC_2	280	236	2	4	T-cell	T-cell
CGATGTAGTTTAGCTG-1_nmr.CIC_2	nmr.CIC_2	1084	591	3	1	B-cell	B-cell
CGATGTATCAGTCCCT-1_nmr.CIC_2	nmr.CIC_2	1285	506	1	3	Neutrophil	Neutrophil
CGATTGAAGACGCACA-1_nmr.CIC_2	nmr.CIC_2	880	421	1	3	Neutrophil	Neutrophil
CGATTGAAGACGCTTT-1_nmr.CIC_2	nmr.CIC_2	1676	609	1	3	Neutrophil	Neutrophil
CGATTGAAGCAGCGTA-1_nmr.CIC_2	nmr.CIC_2	1449	701	2	4	T-cell	T-cell
CGATTGACACAGGAGT-1_nmr.CIC_2	nmr.CIC_2	1016	430	1	3	Neutrophil	Neutrophil
CGATTGAGTCCAACTA-1_nmr.CIC_2	nmr.CIC_2	1107	616	2	4	T-cell	T-cell
CGATTGAGTTCGTTGA-1_nmr.CIC_2	nmr.CIC_2	1505	526	1	3	Neutrophil	Neutrophil
CGATTGATCAACACGT-1_nmr.CIC_2	nmr.CIC_2	1400	682	3	1	B-cell	B-cell
CGATTGATCAACCATG-1_nmr.CIC_2	nmr.CIC_2	5367	486	5	2	Erythroid-cell	Erythroid-cell
CGCCAAGAGCGTAATA-1_nmr.CIC_2	nmr.CIC_2	1060	580	3	1	B-cell	B-cell
CGCCAAGAGTTTAGGA-1_nmr.CIC_2	nmr.CIC_2	3912	817	1	10	Neutrophil	Ltf-high-neutrophil
CGCCAAGCAGCCTTGG-1_nmr.CIC_2	nmr.CIC_2	1492	498	1	3	Neutrophil	Neutrophil
CGCCAAGGTCCGTGAC-1_nmr.CIC_2	nmr.CIC_2	1927	808	2	4	T-cell	T-cell
CGCCAAGTCAACGCTA-1_nmr.CIC_2	nmr.CIC_2	1251	441	1	3	Neutrophil	Neutrophil
CGCCAAGTCGACCAGC-1_nmr.CIC_2	nmr.CIC_2	2039	815	2	4	T-cell	T-cell
CGCCAAGTCGAGAGCA-1_nmr.CIC_2	nmr.CIC_2	1289	613	2	4	T-cell	T-cell
CGCGGTAAGCGATATA-1_nmr.CIC_2	nmr.CIC_2	983	410	1	3	Neutrophil	Neutrophil
CGCGGTAAGCGCTCCA-1_nmr.CIC_2	nmr.CIC_2	5197	223	5	2	Erythroid-cell	Erythroid-cell
CGCGGTAAGTGTTTGC-1_nmr.CIC_2	nmr.CIC_2	1768	748	2	4	T-cell	T-cell
CGCGGTACACATGGGA-1_nmr.CIC_2	nmr.CIC_2	1360	468	1	3	Neutrophil	Neutrophil
CGCGGTACACCGATAT-1_nmr.CIC_2	nmr.CIC_2	1190	586	2	4	T-cell	T-cell
CGCGGTACAGCCTTGG-1_nmr.CIC_2	nmr.CIC_2	890	331	1	3	Neutrophil	Neutrophil
CGCGGTACATCACGTA-1_nmr.CIC_2	nmr.CIC_2	958	554	3	1	B-cell	B-cell
CGCGGTACATGAGCGA-1_nmr.CIC_2	nmr.CIC_2	1419	655	2	4	T-cell	T-cell
CGCGGTAGTAAACCTC-1_nmr.CIC_2	nmr.CIC_2	1553	779	3	1	B-cell	B-cell
CGCGGTAGTACTCGCG-1_nmr.CIC_2	nmr.CIC_2	1128	544	2	4	T-cell	T-cell
CGCGGTATCAATCACG-1_nmr.CIC_2	nmr.CIC_2	936	523	3	1	B-cell	B-cell
CGCGGTATCATAACCG-1_nmr.CIC_2	nmr.CIC_2	1264	679	2	4	T-cell	T-cell
CGCGGTATCCAAACAC-1_nmr.CIC_2	nmr.CIC_2	1997	885	2	4	T-cell	T-cell
CGCGGTATCGTCCAGG-1_nmr.CIC_2	nmr.CIC_2	1660	735	2	4	T-cell	T-cell
CGCGTTTAGCGATAGC-1_nmr.CIC_2	nmr.CIC_2	1950	787	2	4	T-cell	T-cell
CGCGTTTAGCTAGTTC-1_nmr.CIC_2	nmr.CIC_2	1239	456	1	3	Neutrophil	Neutrophil
CGCGTTTAGCTCCTTC-1_nmr.CIC_2	nmr.CIC_2	3011	961	2	4	T-cell	T-cell
CGCGTTTCACTTCTGC-1_nmr.CIC_2	nmr.CIC_2	1140	443	1	3	Neutrophil	Neutrophil
CGCGTTTCACTTGGAT-1_nmr.CIC_2	nmr.CIC_2	883	499	2	4	T-cell	T-cell
CGCGTTTCAGATCCAT-1_nmr.CIC_2	nmr.CIC_2	1466	546	1	3	Neutrophil	Neutrophil
CGCGTTTGTAGAAAGG-1_nmr.CIC_2	nmr.CIC_2	814	350	1	3	Neutrophil	Neutrophil
CGCGTTTGTCAATACC-1_nmr.CIC_2	nmr.CIC_2	818	381	1	3	Neutrophil	Neutrophil
CGCGTTTGTCTCCATC-1_nmr.CIC_2	nmr.CIC_2	908	488	2	4	T-cell	T-cell
CGCGTTTTCACCGGGT-1_nmr.CIC_2	nmr.CIC_2	1143	647	3	1	B-cell	B-cell
CGCGTTTTCCACGTGG-1_nmr.CIC_2	nmr.CIC_2	1147	615	3	1	B-cell	B-cell
CGCGTTTTCCCATTAT-1_nmr.CIC_2	nmr.CIC_2	861	464	4	5	Monocyte	Monocyte
CGCGTTTTCCTATGTT-1_nmr.CIC_2	nmr.CIC_2	506	275	2	4	T-cell	T-cell
CGCTATCAGCGATATA-1_nmr.CIC_2	nmr.CIC_2	1155	608	3	1	B-cell	B-cell
CGCTATCAGCGATTCT-1_nmr.CIC_2	nmr.CIC_2	1660	785	2	4	T-cell	T-cell
CGCTATCAGTAATCCC-1_nmr.CIC_2	nmr.CIC_2	1372	664	2	4	T-cell	T-cell
CGCTATCGTAAGAGGA-1_nmr.CIC_2	nmr.CIC_2	1526	693	2	4	T-cell	T-cell
CGCTATCGTAAGGGCT-1_nmr.CIC_2	nmr.CIC_2	775	426	1	3	Neutrophil	Neutrophil
CGCTATCGTCTAACGT-1_nmr.CIC_2	nmr.CIC_2	1209	488	1	3	Neutrophil	Neutrophil
CGCTATCGTGTTCGAT-1_nmr.CIC_2	nmr.CIC_2	2245	875	2	4	T-cell	T-cell
CGCTATCTCGAACGGA-1_nmr.CIC_2	nmr.CIC_2	996	619	3	1	B-cell	B-cell
CGCTGGAAGAACTGTA-1_nmr.CIC_2	nmr.CIC_2	933	523	3	1	B-cell	B-cell
CGCTGGACAAGTCTAC-1_nmr.CIC_2	nmr.CIC_2	695	347	1	3	Neutrophil	Neutrophil
CGCTGGACAAGTTAAG-1_nmr.CIC_2	nmr.CIC_2	2892	1134	2	4	T-cell	T-cell
CGCTGGACATACTACG-1_nmr.CIC_2	nmr.CIC_2	546	274	1	3	Neutrophil	Neutrophil
CGCTGGACATCTATGG-1_nmr.CIC_2	nmr.CIC_2	1215	453	1	3	Neutrophil	Neutrophil
CGCTGGAGTAAATGTG-1_nmr.CIC_2	nmr.CIC_2	1078	394	1	3	Neutrophil	Neutrophil
CGCTGGAGTGATAAAC-1_nmr.CIC_2	nmr.CIC_2	1133	588	3	1	B-cell	B-cell
CGCTGGAGTGGTTTCA-1_nmr.CIC_2	nmr.CIC_2	598	339	3	1	B-cell	B-cell
CGCTGGAGTGTTGAGG-1_nmr.CIC_2	nmr.CIC_2	1716	765	2	4	T-cell	T-cell
CGCTGGAGTTAAGATG-1_nmr.CIC_2	nmr.CIC_2	1554	536	1	3	Neutrophil	Neutrophil
CGCTGGATCAACACTG-1_nmr.CIC_2	nmr.CIC_2	1383	516	1	3	Neutrophil	Neutrophil
CGCTGGATCTCATTCA-1_nmr.CIC_2	nmr.CIC_2	1220	573	2	4	T-cell	T-cell
CGCTTCACAGCATGAG-1_nmr.CIC_2	nmr.CIC_2	944	413	1	3	Neutrophil	Neutrophil
CGCTTCAGTACAGACG-1_nmr.CIC_2	nmr.CIC_2	925	347	1	3	Neutrophil	Neutrophil
CGCTTCAGTCGGATCC-1_nmr.CIC_2	nmr.CIC_2	993	409	1	3	Neutrophil	Neutrophil
CGCTTCATCATGTCTT-1_nmr.CIC_2	nmr.CIC_2	818	414	1	3	Neutrophil	Neutrophil
CGCTTCATCTAAGCCA-1_nmr.CIC_2	nmr.CIC_2	1504	732	2	4	T-cell	T-cell
CGGACACAGACAATAC-1_nmr.CIC_2	nmr.CIC_2	1213	651	3	1	B-cell	B-cell
CGGACACAGACTAGAT-1_nmr.CIC_2	nmr.CIC_2	562	284	1	3	Neutrophil	Neutrophil
CGGACACAGCGTTGCC-1_nmr.CIC_2	nmr.CIC_2	1691	758	2	4	T-cell	T-cell
CGGACACAGTAGCGGT-1_nmr.CIC_2	nmr.CIC_2	887	405	1	3	Neutrophil	Neutrophil
CGGACACAGTGTTGAA-1_nmr.CIC_2	nmr.CIC_2	615	391	3	1	B-cell	B-cell
CGGACACCAGTTCATG-1_nmr.CIC_2	nmr.CIC_2	363	174	7	11	Unassigned.2	Unassigned.2
CGGACACCATCGATGT-1_nmr.CIC_2	nmr.CIC_2	1684	754	2	4	T-cell	T-cell
CGGACACCATCTCGCT-1_nmr.CIC_2	nmr.CIC_2	2271	1022	8	9	APC	Dendritic-cell
CGGACACCATGCTAGT-1_nmr.CIC_2	nmr.CIC_2	962	415	1	3	Neutrophil	Neutrophil
CGGACACGTCATCCCT-1_nmr.CIC_2	nmr.CIC_2	1208	514	1	3	Neutrophil	Neutrophil
CGGACACGTGTCCTCT-1_nmr.CIC_2	nmr.CIC_2	668	301	1	3	Neutrophil	Neutrophil
CGGACACTCAAGGTAA-1_nmr.CIC_2	nmr.CIC_2	2116	946	2	4	T-cell	T-cell
CGGACGTAGCGCTTAT-1_nmr.CIC_2	nmr.CIC_2	1420	444	1	3	Neutrophil	Neutrophil
CGGACGTAGCGTTGCC-1_nmr.CIC_2	nmr.CIC_2	6606	1647	4	5	Monocyte	Monocyte
CGGACGTTCCAGTATG-1_nmr.CIC_2	nmr.CIC_2	3617	1241	4	5	Monocyte	Monocyte
CGGACGTTCCTGTACC-1_nmr.CIC_2	nmr.CIC_2	1101	450	1	3	Neutrophil	Neutrophil
CGGACGTTCTTAGAGC-1_nmr.CIC_2	nmr.CIC_2	1354	720	3	1	B-cell	B-cell
CGGACTGAGAAGGGTA-1_nmr.CIC_2	nmr.CIC_2	402	299	2	4	T-cell	T-cell
CGGACTGAGCCCTAAT-1_nmr.CIC_2	nmr.CIC_2	742	356	1	3	Neutrophil	Neutrophil
CGGACTGAGGCTACGA-1_nmr.CIC_2	nmr.CIC_2	5670	477	5	2	Erythroid-cell	Erythroid-cell
CGGACTGCAAGCGCTC-1_nmr.CIC_2	nmr.CIC_2	802	364	1	3	Neutrophil	Neutrophil
CGGACTGGTCGCTTTC-1_nmr.CIC_2	nmr.CIC_2	922	377	1	3	Neutrophil	Neutrophil
CGGACTGGTGAGCGAT-1_nmr.CIC_2	nmr.CIC_2	1426	701	2	4	T-cell	T-cell
CGGACTGGTTCCGGCA-1_nmr.CIC_2	nmr.CIC_2	930	478	2	4	T-cell	T-cell
CGGACTGTCATCACCC-1_nmr.CIC_2	nmr.CIC_2	912	431	1	3	Neutrophil	Neutrophil
CGGACTGTCTTAGAGC-1_nmr.CIC_2	nmr.CIC_2	3405	1171	4	5	Monocyte	Monocyte
CGGAGCTAGAAGGTGA-1_nmr.CIC_2	nmr.CIC_2	1138	469	1	3	Neutrophil	Neutrophil
CGGAGCTAGGTGTGGT-1_nmr.CIC_2	nmr.CIC_2	1586	712	2	4	T-cell	T-cell
CGGAGCTCAACTGGCC-1_nmr.CIC_2	nmr.CIC_2	1146	507	1	3	Neutrophil	Neutrophil
CGGAGCTCACACGCTG-1_nmr.CIC_2	nmr.CIC_2	2389	599	1	3	Neutrophil	Neutrophil
CGGAGCTCACGGCGTT-1_nmr.CIC_2	nmr.CIC_2	1294	685	2	4	T-cell	T-cell
CGGAGCTCAGCCTTTC-1_nmr.CIC_2	nmr.CIC_2	1615	763	2	4	T-cell	T-cell
CGGAGCTCATGCATGT-1_nmr.CIC_2	nmr.CIC_2	938	427	1	3	Neutrophil	Neutrophil
CGGAGCTTCTTTACAC-1_nmr.CIC_2	nmr.CIC_2	2054	790	2	4	T-cell	T-cell
CGGAGTCAGACAGACC-1_nmr.CIC_2	nmr.CIC_2	1285	588	2	4	T-cell	T-cell
CGGAGTCAGGGCACTA-1_nmr.CIC_2	nmr.CIC_2	843	361	1	3	Neutrophil	Neutrophil
CGGAGTCAGTCCAGGA-1_nmr.CIC_2	nmr.CIC_2	1744	803	2	4	T-cell	T-cell
CGGAGTCAGTGTACTC-1_nmr.CIC_2	nmr.CIC_2	1626	691	2	4	T-cell	T-cell
CGGAGTCCAAGCTGTT-1_nmr.CIC_2	nmr.CIC_2	890	453	1	3	Neutrophil	Neutrophil
CGGAGTCCAATGTAAG-1_nmr.CIC_2	nmr.CIC_2	777	342	1	3	Neutrophil	Neutrophil
CGGAGTCCAGCGAACA-1_nmr.CIC_2	nmr.CIC_2	1007	475	1	3	Neutrophil	Neutrophil
CGGAGTCCATCACCCT-1_nmr.CIC_2	nmr.CIC_2	1047	521	2	4	T-cell	T-cell
CGGAGTCGTGTAACGG-1_nmr.CIC_2	nmr.CIC_2	1173	601	2	4	T-cell	T-cell
CGGAGTCTCCGAGCCA-1_nmr.CIC_2	nmr.CIC_2	1035	576	3	1	B-cell	B-cell
CGGCTAGAGATGCCAG-1_nmr.CIC_2	nmr.CIC_2	1254	677	3	1	B-cell	B-cell
CGGCTAGAGCCACGCT-1_nmr.CIC_2	nmr.CIC_2	6057	230	5	2	Erythroid-cell	Erythroid-cell
CGGCTAGCAACTTGAC-1_nmr.CIC_2	nmr.CIC_2	637	467	2	4	T-cell	T-cell
CGGCTAGCAAGAGGCT-1_nmr.CIC_2	nmr.CIC_2	1560	543	1	3	Neutrophil	Neutrophil
CGGCTAGCAATAACGA-1_nmr.CIC_2	nmr.CIC_2	942	416	1	3	Neutrophil	Neutrophil
CGGCTAGCAATCCAAC-1_nmr.CIC_2	nmr.CIC_2	788	445	1	3	Neutrophil	Neutrophil
CGGCTAGGTCTCTTTA-1_nmr.CIC_2	nmr.CIC_2	2658	1269	3	1	B-cell	B-cell
CGGCTAGGTCTGATTG-1_nmr.CIC_2	nmr.CIC_2	4833	203	5	2	Erythroid-cell	Erythroid-cell
CGGCTAGGTGCTCTTC-1_nmr.CIC_2	nmr.CIC_2	2458	963	2	4	T-cell	T-cell
CGGCTAGGTTGAGTTC-1_nmr.CIC_2	nmr.CIC_2	1583	616	1	3	Neutrophil	Neutrophil
CGGCTAGTCGGACAAG-1_nmr.CIC_2	nmr.CIC_2	1241	674	3	1	B-cell	B-cell
CGGGTCAAGAGACTTA-1_nmr.CIC_2	nmr.CIC_2	1206	668	3	1	B-cell	B-cell
CGGGTCAAGGTAGCTG-1_nmr.CIC_2	nmr.CIC_2	995	428	1	3	Neutrophil	Neutrophil
CGGGTCAGTACTCTCC-1_nmr.CIC_2	nmr.CIC_2	1297	490	1	3	Neutrophil	Neutrophil
CGGGTCAGTCGGCATC-1_nmr.CIC_2	nmr.CIC_2	1063	509	2	4	T-cell	T-cell
CGGGTCAGTTCTGTTT-1_nmr.CIC_2	nmr.CIC_2	332	184	7	11	Unassigned.2	Unassigned.2
CGGGTCAGTTTAGCTG-1_nmr.CIC_2	nmr.CIC_2	807	458	2	4	T-cell	T-cell
CGGGTCATCCAGTAGT-1_nmr.CIC_2	nmr.CIC_2	1085	614	3	1	B-cell	B-cell
CGGGTCATCGGGAGTA-1_nmr.CIC_2	nmr.CIC_2	2368	1059	2	12	T-cell	CD8-T-cell
CGGTTAAAGATGCGAC-1_nmr.CIC_2	nmr.CIC_2	1433	691	2	4	T-cell	T-cell
CGGTTAAAGTAATCCC-1_nmr.CIC_2	nmr.CIC_2	2231	855	2	4	T-cell	T-cell
CGGTTAAAGTACGTAA-1_nmr.CIC_2	nmr.CIC_2	1827	616	1	3	Neutrophil	Neutrophil
CGGTTAACACGGTGTC-1_nmr.CIC_2	nmr.CIC_2	2448	955	2	4	T-cell	T-cell
CGGTTAACAGCCAGAA-1_nmr.CIC_2	nmr.CIC_2	1300	456	1	3	Neutrophil	Neutrophil
CGGTTAAGTAAACCTC-1_nmr.CIC_2	nmr.CIC_2	980	421	1	3	Neutrophil	Neutrophil
CGGTTAAGTATTCTCT-1_nmr.CIC_2	nmr.CIC_2	786	382	1	3	Neutrophil	Neutrophil
CGGTTAATCTGAGTGT-1_nmr.CIC_2	nmr.CIC_2	2037	784	2	4	T-cell	T-cell
CGTAGCGAGTACACCT-1_nmr.CIC_2	nmr.CIC_2	1086	599	2	4	T-cell	T-cell
CGTAGCGCAAAGGAAG-1_nmr.CIC_2	nmr.CIC_2	808	379	1	3	Neutrophil	Neutrophil
CGTAGCGCACACTGCG-1_nmr.CIC_2	nmr.CIC_2	934	530	2	4	T-cell	T-cell
CGTAGCGCAGGCAGTA-1_nmr.CIC_2	nmr.CIC_2	1047	599	3	1	B-cell	B-cell
CGTAGCGCATAACCTG-1_nmr.CIC_2	nmr.CIC_2	1146	567	2	4	T-cell	T-cell
CGTAGCGGTACCGTAT-1_nmr.CIC_2	nmr.CIC_2	1290	534	1	3	Neutrophil	Neutrophil
CGTAGCGGTGGCAAAC-1_nmr.CIC_2	nmr.CIC_2	1538	819	3	1	B-cell	B-cell
CGTAGCGTCAATCACG-1_nmr.CIC_2	nmr.CIC_2	949	474	3	1	B-cell	B-cell
CGTAGCGTCCTCAACC-1_nmr.CIC_2	nmr.CIC_2	990	454	1	3	Neutrophil	Neutrophil
CGTAGCGTCTGGCGAC-1_nmr.CIC_2	nmr.CIC_2	1565	576	1	3	Neutrophil	Neutrophil
CGTAGGCAGACGCACA-1_nmr.CIC_2	nmr.CIC_2	1265	480	1	3	Neutrophil	Neutrophil
CGTAGGCAGCCACTAT-1_nmr.CIC_2	nmr.CIC_2	935	564	3	1	B-cell	B-cell
CGTAGGCAGCTAACAA-1_nmr.CIC_2	nmr.CIC_2	1362	642	2	4	T-cell	T-cell
CGTAGGCAGGGTTTCT-1_nmr.CIC_2	nmr.CIC_2	1822	743	2	4	T-cell	T-cell
CGTAGGCCATCATCCC-1_nmr.CIC_2	nmr.CIC_2	2647	1079	2	4	T-cell	T-cell
CGTAGGCGTAACGACG-1_nmr.CIC_2	nmr.CIC_2	952	424	1	3	Neutrophil	Neutrophil
CGTAGGCGTCCGTCAG-1_nmr.CIC_2	nmr.CIC_2	1292	681	2	4	T-cell	T-cell
CGTAGGCTCATCTGCC-1_nmr.CIC_2	nmr.CIC_2	1221	597	3	1	B-cell	B-cell
CGTAGGCTCCCAACGG-1_nmr.CIC_2	nmr.CIC_2	1732	770	2	4	T-cell	T-cell
CGTAGGCTCCTCTAGC-1_nmr.CIC_2	nmr.CIC_2	1327	509	1	3	Neutrophil	Neutrophil
CGTCACTAGCTCCTTC-1_nmr.CIC_2	nmr.CIC_2	1533	615	2	4	T-cell	T-cell
CGTCACTAGTCCGGTC-1_nmr.CIC_2	nmr.CIC_2	1384	692	3	1	B-cell	B-cell
CGTCACTAGTTTCCTT-1_nmr.CIC_2	nmr.CIC_2	1755	567	1	3	Neutrophil	Neutrophil
CGTCACTCACATTTCT-1_nmr.CIC_2	nmr.CIC_2	3453	1123	2	4	T-cell	T-cell
CGTCACTCAGAGCCAA-1_nmr.CIC_2	nmr.CIC_2	985	461	1	3	Neutrophil	Neutrophil
CGTCACTCAGTTCATG-1_nmr.CIC_2	nmr.CIC_2	1323	504	1	3	Neutrophil	Neutrophil
CGTCACTGTGTTGGGA-1_nmr.CIC_2	nmr.CIC_2	908	413	1	3	Neutrophil	Neutrophil
CGTCAGGAGAGCCCAA-1_nmr.CIC_2	nmr.CIC_2	964	425	1	3	Neutrophil	Neutrophil
CGTCAGGAGATGCGAC-1_nmr.CIC_2	nmr.CIC_2	1313	602	2	4	T-cell	T-cell
CGTCAGGAGGGTGTTG-1_nmr.CIC_2	nmr.CIC_2	3130	1111	2	4	T-cell	T-cell
CGTCAGGCAAGCGTAG-1_nmr.CIC_2	nmr.CIC_2	1350	504	1	3	Neutrophil	Neutrophil
CGTCAGGCACCGGAAA-1_nmr.CIC_2	nmr.CIC_2	828	430	2	4	T-cell	T-cell
CGTCAGGCAGCCTTGG-1_nmr.CIC_2	nmr.CIC_2	1301	505	1	3	Neutrophil	Neutrophil
CGTCAGGGTCAATGTC-1_nmr.CIC_2	nmr.CIC_2	3024	1131	8	9	APC	Dendritic-cell
CGTCAGGGTGTGACCC-1_nmr.CIC_2	nmr.CIC_2	945	309	1	3	Neutrophil	Neutrophil
CGTCAGGGTTACAGAA-1_nmr.CIC_2	nmr.CIC_2	1244	493	1	3	Neutrophil	Neutrophil
CGTCAGGTCCTTAATC-1_nmr.CIC_2	nmr.CIC_2	1847	755	2	4	T-cell	T-cell
CGTCAGGTCGAGCCCA-1_nmr.CIC_2	nmr.CIC_2	1586	717	2	4	T-cell	T-cell
CGTCCATAGATGCCTT-1_nmr.CIC_2	nmr.CIC_2	2091	823	2	4	T-cell	T-cell
CGTCCATAGCTTATCG-1_nmr.CIC_2	nmr.CIC_2	1472	539	1	3	Neutrophil	Neutrophil
CGTCCATAGGACACCA-1_nmr.CIC_2	nmr.CIC_2	1364	626	2	4	T-cell	T-cell
CGTCCATAGGTGTGGT-1_nmr.CIC_2	nmr.CIC_2	1832	752	2	4	T-cell	T-cell
CGTCCATCAGCTCGAC-1_nmr.CIC_2	nmr.CIC_2	1948	904	2	4	T-cell	T-cell
CGTCCATGTCGCATAT-1_nmr.CIC_2	nmr.CIC_2	1145	420	1	3	Neutrophil	Neutrophil
CGTCTACAGATATACG-1_nmr.CIC_2	nmr.CIC_2	2366	927	2	4	T-cell	T-cell
CGTCTACAGATGTGTA-1_nmr.CIC_2	nmr.CIC_2	961	429	1	3	Neutrophil	Neutrophil
CGTCTACAGCGATGAC-1_nmr.CIC_2	nmr.CIC_2	2246	936	2	4	T-cell	T-cell
CGTCTACCAGGGTTAG-1_nmr.CIC_2	nmr.CIC_2	1589	536	1	3	Neutrophil	Neutrophil
CGTCTACGTTCGTGAT-1_nmr.CIC_2	nmr.CIC_2	1746	566	1	3	Neutrophil	Neutrophil
CGTCTACTCCTTTCTC-1_nmr.CIC_2	nmr.CIC_2	2290	827	2	4	T-cell	T-cell
CGTCTACTCGCATGAT-1_nmr.CIC_2	nmr.CIC_2	1370	632	2	4	T-cell	T-cell
CGTGAGCAGCCGCCTA-1_nmr.CIC_2	nmr.CIC_2	1019	430	1	3	Neutrophil	Neutrophil
CGTGAGCAGGTGCTAG-1_nmr.CIC_2	nmr.CIC_2	1325	569	2	4	T-cell	T-cell
CGTGAGCAGTGGGATC-1_nmr.CIC_2	nmr.CIC_2	4890	802	1	10	Neutrophil	Ltf-high-neutrophil
CGTGAGCGTATATGAG-1_nmr.CIC_2	nmr.CIC_2	1987	888	2	4	T-cell	T-cell
CGTGAGCTCTGCTGCT-1_nmr.CIC_2	nmr.CIC_2	5515	1510	4	5	Monocyte	Monocyte
CGTGTAAAGAAGAAGC-1_nmr.CIC_2	nmr.CIC_2	1456	654	2	4	T-cell	T-cell
CGTGTAAAGTACATGA-1_nmr.CIC_2	nmr.CIC_2	1245	512	1	3	Neutrophil	Neutrophil
CGTGTAAGTCATCCCT-1_nmr.CIC_2	nmr.CIC_2	1321	462	1	3	Neutrophil	Neutrophil
CGTGTAATCAGAGACG-1_nmr.CIC_2	nmr.CIC_2	714	363	1	3	Neutrophil	Neutrophil
CGTGTAATCGCGATCG-1_nmr.CIC_2	nmr.CIC_2	813	419	3	1	B-cell	B-cell
CGTGTAATCGTTTGCC-1_nmr.CIC_2	nmr.CIC_2	1053	398	1	3	Neutrophil	Neutrophil
CGTGTCTAGTCTCCTC-1_nmr.CIC_2	nmr.CIC_2	3501	1383	1	3	Neutrophil	Neutrophil
CGTGTCTGTAGTACCT-1_nmr.CIC_2	nmr.CIC_2	1530	682	2	4	T-cell	T-cell
CGTGTCTGTCGAATCT-1_nmr.CIC_2	nmr.CIC_2	2535	970	2	4	T-cell	T-cell
CGTGTCTGTTATCCGA-1_nmr.CIC_2	nmr.CIC_2	1409	600	2	4	T-cell	T-cell
CGTGTCTTCAGTGTTG-1_nmr.CIC_2	nmr.CIC_2	585	384	2	4	T-cell	T-cell
CGTGTCTTCCACTGGG-1_nmr.CIC_2	nmr.CIC_2	1353	613	3	1	B-cell	B-cell
CGTGTCTTCCGGCACA-1_nmr.CIC_2	nmr.CIC_2	1336	441	1	3	Neutrophil	Neutrophil
CGTGTCTTCGTTTGCC-1_nmr.CIC_2	nmr.CIC_2	1217	443	1	3	Neutrophil	Neutrophil
CGTGTCTTCTTGTACT-1_nmr.CIC_2	nmr.CIC_2	1080	526	1	3	Neutrophil	Neutrophil
CGTGTCTTCTTTAGGG-1_nmr.CIC_2	nmr.CIC_2	857	315	1	3	Neutrophil	Neutrophil
CGTTAGAAGTCACGCC-1_nmr.CIC_2	nmr.CIC_2	1115	435	1	3	Neutrophil	Neutrophil
CGTTAGAAGTCCGGTC-1_nmr.CIC_2	nmr.CIC_2	2076	581	1	3	Neutrophil	Neutrophil
CGTTAGACAGTGACAG-1_nmr.CIC_2	nmr.CIC_2	2747	943	2	4	T-cell	T-cell
CGTTAGAGTGCTAGCC-1_nmr.CIC_2	nmr.CIC_2	732	365	1	3	Neutrophil	Neutrophil
CGTTAGATCCTATGTT-1_nmr.CIC_2	nmr.CIC_2	1402	577	1	3	Neutrophil	Neutrophil
CGTTAGATCGATCCCT-1_nmr.CIC_2	nmr.CIC_2	3249	1085	9	6	Mast-cell	Mast-cell
CGTTAGATCTGTTGAG-1_nmr.CIC_2	nmr.CIC_2	2025	833	2	4	T-cell	T-cell
CGTTCTGAGCAATCTC-1_nmr.CIC_2	nmr.CIC_2	1785	818	2	4	T-cell	T-cell
CGTTCTGCACGGCCAT-1_nmr.CIC_2	nmr.CIC_2	1733	600	1	3	Neutrophil	Neutrophil
CGTTCTGCACTGTGTA-1_nmr.CIC_2	nmr.CIC_2	1468	663	2	4	T-cell	T-cell
CGTTCTGCATCAGTCA-1_nmr.CIC_2	nmr.CIC_2	1456	555	1	3	Neutrophil	Neutrophil
CGTTCTGGTCCATCCT-1_nmr.CIC_2	nmr.CIC_2	1996	765	6	7	Unassigned.1	Unassigned.1
CGTTCTGGTTTACTCT-1_nmr.CIC_2	nmr.CIC_2	1281	517	1	3	Neutrophil	Neutrophil
CGTTCTGTCAGGCAAG-1_nmr.CIC_2	nmr.CIC_2	4195	1403	2	4	T-cell	T-cell
CGTTCTGTCCGCAGTG-1_nmr.CIC_2	nmr.CIC_2	2680	937	2	4	T-cell	T-cell
CGTTGGGCAACGCACC-1_nmr.CIC_2	nmr.CIC_2	1257	470	1	3	Neutrophil	Neutrophil
CGTTGGGCAAGTTAAG-1_nmr.CIC_2	nmr.CIC_2	970	498	2	4	T-cell	T-cell
CGTTGGGCACAGTCGC-1_nmr.CIC_2	nmr.CIC_2	1419	679	2	4	T-cell	T-cell
CGTTGGGCAGACGCCT-1_nmr.CIC_2	nmr.CIC_2	2427	910	2	4	T-cell	T-cell
CGTTGGGCATCTATGG-1_nmr.CIC_2	nmr.CIC_2	3506	1077	4	5	Monocyte	Monocyte
CGTTGGGCATTTGCTT-1_nmr.CIC_2	nmr.CIC_2	2040	805	2	4	T-cell	T-cell
CGTTGGGGTCCAGTTA-1_nmr.CIC_2	nmr.CIC_2	824	322	1	3	Neutrophil	Neutrophil
CGTTGGGTCGCGCCAA-1_nmr.CIC_2	nmr.CIC_2	1168	615	3	1	B-cell	B-cell
CGTTGGGTCGGAAATA-1_nmr.CIC_2	nmr.CIC_2	1746	589	1	3	Neutrophil	Neutrophil
CTAACTTAGGACAGCT-1_nmr.CIC_2	nmr.CIC_2	3856	498	5	2	Erythroid-cell	Erythroid-cell
CTAACTTAGGCTCATT-1_nmr.CIC_2	nmr.CIC_2	1239	537	1	3	Neutrophil	Neutrophil
CTAACTTAGTGTTGAA-1_nmr.CIC_2	nmr.CIC_2	2091	876	2	4	T-cell	T-cell
CTAACTTCAGCCAGAA-1_nmr.CIC_2	nmr.CIC_2	502	260	1	3	Neutrophil	Neutrophil
CTAACTTGTCGCGTGT-1_nmr.CIC_2	nmr.CIC_2	859	367	1	3	Neutrophil	Neutrophil
CTAACTTTCACCAGGC-1_nmr.CIC_2	nmr.CIC_2	742	430	2	4	T-cell	T-cell
CTAACTTTCCATTCTA-1_nmr.CIC_2	nmr.CIC_2	1266	660	2	4	T-cell	T-cell
CTAACTTTCGAGGTAG-1_nmr.CIC_2	nmr.CIC_2	2960	1214	2	4	T-cell	T-cell
CTAACTTTCTCTAAGG-1_nmr.CIC_2	nmr.CIC_2	1051	412	1	3	Neutrophil	Neutrophil
CTAAGACCACTGCCAG-1_nmr.CIC_2	nmr.CIC_2	1692	734	2	4	T-cell	T-cell
CTAAGACCATGTCCTC-1_nmr.CIC_2	nmr.CIC_2	3631	1322	4	5	Monocyte	Monocyte
CTAATGGAGAGTGAGA-1_nmr.CIC_2	nmr.CIC_2	263	179	2	4	T-cell	T-cell
CTAATGGAGCAATCTC-1_nmr.CIC_2	nmr.CIC_2	1649	872	2	12	T-cell	CD8-T-cell
CTAATGGAGCCACGCT-1_nmr.CIC_2	nmr.CIC_2	2574	999	2	4	T-cell	T-cell
CTAATGGAGCTACCGC-1_nmr.CIC_2	nmr.CIC_2	933	380	1	3	Neutrophil	Neutrophil
CTAATGGCAGATCTGT-1_nmr.CIC_2	nmr.CIC_2	1272	615	2	4	T-cell	T-cell
CTAATGGCATCTGGTA-1_nmr.CIC_2	nmr.CIC_2	291	174	1	3	Neutrophil	Neutrophil
CTAATGGGTATATGGA-1_nmr.CIC_2	nmr.CIC_2	530	299	2	4	T-cell	T-cell
CTAATGGTCCGTTGCT-1_nmr.CIC_2	nmr.CIC_2	1802	605	1	3	Neutrophil	Neutrophil
CTAATGGTCGGAGCAA-1_nmr.CIC_2	nmr.CIC_2	5836	1752	2	4	T-cell	T-cell
CTAATGGTCGGTGTTA-1_nmr.CIC_2	nmr.CIC_2	180	166	2	4	T-cell	T-cell
CTACACCAGGGTCTCC-1_nmr.CIC_2	nmr.CIC_2	2489	1033	2	4	T-cell	T-cell
CTACACCAGTACGTAA-1_nmr.CIC_2	nmr.CIC_2	726	351	1	3	Neutrophil	Neutrophil
CTACACCCAAGTTCTG-1_nmr.CIC_2	nmr.CIC_2	1743	823	3	1	B-cell	B-cell
CTACACCCATGACATC-1_nmr.CIC_2	nmr.CIC_2	897	420	1	3	Neutrophil	Neutrophil
CTACACCGTCGCATCG-1_nmr.CIC_2	nmr.CIC_2	798	392	1	3	Neutrophil	Neutrophil
CTACACCTCACCCTCA-1_nmr.CIC_2	nmr.CIC_2	928	375	1	3	Neutrophil	Neutrophil
CTACACCTCTACTTAC-1_nmr.CIC_2	nmr.CIC_2	1691	666	2	4	T-cell	T-cell
CTACATTAGTCCTCCT-1_nmr.CIC_2	nmr.CIC_2	726	438	1	3	Neutrophil	Neutrophil
CTACATTGTATGAAAC-1_nmr.CIC_2	nmr.CIC_2	2321	888	2	4	T-cell	T-cell
CTACATTGTCTCCACT-1_nmr.CIC_2	nmr.CIC_2	2479	439	1	3	Neutrophil	Neutrophil
CTACATTGTTCGTCTC-1_nmr.CIC_2	nmr.CIC_2	1975	600	1	3	Neutrophil	Neutrophil
CTACATTTCAGGCCCA-1_nmr.CIC_2	nmr.CIC_2	1150	436	1	3	Neutrophil	Neutrophil
CTACCCACAATGAAAC-1_nmr.CIC_2	nmr.CIC_2	1447	655	2	4	T-cell	T-cell
CTACCCACACGCTTTC-1_nmr.CIC_2	nmr.CIC_2	1121	571	2	4	T-cell	T-cell
CTACCCAGTATAGGTA-1_nmr.CIC_2	nmr.CIC_2	1428	694	2	4	T-cell	T-cell
CTACCCAGTTGACGTT-1_nmr.CIC_2	nmr.CIC_2	1271	697	3	1	B-cell	B-cell
CTACGTCAGGTGCTAG-1_nmr.CIC_2	nmr.CIC_2	1546	735	3	1	B-cell	B-cell
CTACGTCGTCCCTACT-1_nmr.CIC_2	nmr.CIC_2	1259	698	3	1	B-cell	B-cell
CTACGTCGTCGACTGC-1_nmr.CIC_2	nmr.CIC_2	1919	813	2	4	T-cell	T-cell
CTACGTCGTTAGTGGG-1_nmr.CIC_2	nmr.CIC_2	1074	450	1	3	Neutrophil	Neutrophil
CTACGTCGTTGCGTTA-1_nmr.CIC_2	nmr.CIC_2	329	260	2	4	T-cell	T-cell
CTAGAGTAGATGCGAC-1_nmr.CIC_2	nmr.CIC_2	2033	558	1	3	Neutrophil	Neutrophil
CTAGAGTAGCACCGTC-1_nmr.CIC_2	nmr.CIC_2	845	485	3	1	B-cell	B-cell
CTAGAGTAGGCCCTTG-1_nmr.CIC_2	nmr.CIC_2	933	535	3	1	B-cell	B-cell
CTAGAGTCACTTACGA-1_nmr.CIC_2	nmr.CIC_2	928	409	1	3	Neutrophil	Neutrophil
CTAGAGTGTAGGGACT-1_nmr.CIC_2	nmr.CIC_2	1920	739	2	4	T-cell	T-cell
CTAGAGTTCAATCACG-1_nmr.CIC_2	nmr.CIC_2	1927	765	2	4	T-cell	T-cell
CTAGAGTTCTCCGGTT-1_nmr.CIC_2	nmr.CIC_2	1629	561	1	3	Neutrophil	Neutrophil
CTAGCCTAGCAGGTCA-1_nmr.CIC_2	nmr.CIC_2	1218	424	1	3	Neutrophil	Neutrophil
CTAGCCTAGCGCTTAT-1_nmr.CIC_2	nmr.CIC_2	261	186	2	4	T-cell	T-cell
CTAGCCTAGGGTTTCT-1_nmr.CIC_2	nmr.CIC_2	1522	467	1	3	Neutrophil	Neutrophil
CTAGCCTCATATGCTG-1_nmr.CIC_2	nmr.CIC_2	807	484	2	4	T-cell	T-cell
CTAGCCTGTTCAGACT-1_nmr.CIC_2	nmr.CIC_2	1236	480	1	3	Neutrophil	Neutrophil
CTAGCCTTCACGCATA-1_nmr.CIC_2	nmr.CIC_2	1271	612	2	4	T-cell	T-cell
CTAGCCTTCGGATGTT-1_nmr.CIC_2	nmr.CIC_2	947	415	1	3	Neutrophil	Neutrophil
CTAGTGAAGATATACG-1_nmr.CIC_2	nmr.CIC_2	1151	477	1	3	Neutrophil	Neutrophil
CTAGTGAAGCTCCTTC-1_nmr.CIC_2	nmr.CIC_2	1070	444	1	3	Neutrophil	Neutrophil
CTAGTGAAGGTACTCT-1_nmr.CIC_2	nmr.CIC_2	969	384	1	3	Neutrophil	Neutrophil
CTAGTGACACGAAGCA-1_nmr.CIC_2	nmr.CIC_2	2518	1077	2	4	T-cell	T-cell
CTAGTGAGTACAGACG-1_nmr.CIC_2	nmr.CIC_2	808	440	2	4	T-cell	T-cell
CTAGTGATCCAAACTG-1_nmr.CIC_2	nmr.CIC_2	690	372	1	3	Neutrophil	Neutrophil
CTCACACAGCTCAACT-1_nmr.CIC_2	nmr.CIC_2	3138	1154	2	4	T-cell	T-cell
CTCACACCACACTGCG-1_nmr.CIC_2	nmr.CIC_2	1643	759	3	1	B-cell	B-cell
CTCACACCAGAGTGTG-1_nmr.CIC_2	nmr.CIC_2	1784	731	2	4	T-cell	T-cell
CTCACACCAGCGTAAG-1_nmr.CIC_2	nmr.CIC_2	1212	491	1	3	Neutrophil	Neutrophil
CTCACACGTCCATCCT-1_nmr.CIC_2	nmr.CIC_2	2379	979	2	4	T-cell	T-cell
CTCACACTCCCTAATT-1_nmr.CIC_2	nmr.CIC_2	1080	586	3	1	B-cell	B-cell
CTCACACTCGCAAACT-1_nmr.CIC_2	nmr.CIC_2	2052	863	2	4	T-cell	T-cell
CTCACACTCGGCGCTA-1_nmr.CIC_2	nmr.CIC_2	1672	720	2	4	T-cell	T-cell
CTCACACTCTGTCAAG-1_nmr.CIC_2	nmr.CIC_2	842	383	1	3	Neutrophil	Neutrophil
CTCAGAACAGTTAACC-1_nmr.CIC_2	nmr.CIC_2	3061	1091	2	4	T-cell	T-cell
CTCAGAACATGCCTAA-1_nmr.CIC_2	nmr.CIC_2	1608	749	3	1	B-cell	B-cell
CTCAGAAGTCCAGTAT-1_nmr.CIC_2	nmr.CIC_2	1397	762	3	1	B-cell	B-cell
CTCAGAAGTCCTGCTT-1_nmr.CIC_2	nmr.CIC_2	1321	551	1	3	Neutrophil	Neutrophil
CTCAGAAGTCGCGGTT-1_nmr.CIC_2	nmr.CIC_2	934	399	1	3	Neutrophil	Neutrophil
CTCAGAATCACGCATA-1_nmr.CIC_2	nmr.CIC_2	3168	1095	4	5	Monocyte	Monocyte
CTCATTAAGCAAATCA-1_nmr.CIC_2	nmr.CIC_2	679	327	1	3	Neutrophil	Neutrophil
CTCATTAAGTGCCAGA-1_nmr.CIC_2	nmr.CIC_2	1187	594	2	4	T-cell	T-cell
CTCATTACACACTGCG-1_nmr.CIC_2	nmr.CIC_2	1446	617	2	4	T-cell	T-cell
CTCATTACACCGGAAA-1_nmr.CIC_2	nmr.CIC_2	753	323	1	3	Neutrophil	Neutrophil
CTCATTAGTAGGCTGA-1_nmr.CIC_2	nmr.CIC_2	2713	1070	2	4	T-cell	T-cell
CTCATTATCGCAAGCC-1_nmr.CIC_2	nmr.CIC_2	770	449	1	3	Neutrophil	Neutrophil
CTCCTAGAGACCGGAT-1_nmr.CIC_2	nmr.CIC_2	1179	497	1	3	Neutrophil	Neutrophil
CTCCTAGAGGGTATCG-1_nmr.CIC_2	nmr.CIC_2	877	402	1	3	Neutrophil	Neutrophil
CTCCTAGAGTGTACTC-1_nmr.CIC_2	nmr.CIC_2	828	363	1	3	Neutrophil	Neutrophil
CTCCTAGCACGGTGTC-1_nmr.CIC_2	nmr.CIC_2	995	427	1	3	Neutrophil	Neutrophil
CTCCTAGCATGACGGA-1_nmr.CIC_2	nmr.CIC_2	755	325	1	3	Neutrophil	Neutrophil
CTCCTAGGTTAGATGA-1_nmr.CIC_2	nmr.CIC_2	1414	605	2	4	T-cell	T-cell
CTCCTAGGTTTGTGTG-1_nmr.CIC_2	nmr.CIC_2	1086	577	3	1	B-cell	B-cell
CTCCTAGTCTTCATGT-1_nmr.CIC_2	nmr.CIC_2	1180	599	2	4	T-cell	T-cell
CTCGAAAAGCCGGTAA-1_nmr.CIC_2	nmr.CIC_2	953	514	3	1	B-cell	B-cell
CTCGAAAAGCGCTCCA-1_nmr.CIC_2	nmr.CIC_2	1063	403	1	3	Neutrophil	Neutrophil
CTCGAAAGTAGCACGA-1_nmr.CIC_2	nmr.CIC_2	979	571	3	1	B-cell	B-cell
CTCGAAAGTCATACTG-1_nmr.CIC_2	nmr.CIC_2	1479	751	2	4	T-cell	T-cell
CTCGAAAGTCATGCAT-1_nmr.CIC_2	nmr.CIC_2	1591	761	2	4	T-cell	T-cell
CTCGAAAGTGTTGGGA-1_nmr.CIC_2	nmr.CIC_2	1279	707	3	1	B-cell	B-cell
CTCGAAAGTTTGCATG-1_nmr.CIC_2	nmr.CIC_2	1063	462	1	3	Neutrophil	Neutrophil
CTCGAAATCAACGGGA-1_nmr.CIC_2	nmr.CIC_2	1270	603	2	4	T-cell	T-cell
CTCGAGGAGCGGATCA-1_nmr.CIC_2	nmr.CIC_2	4940	1740	2	4	T-cell	T-cell
CTCGAGGAGCTTTGGT-1_nmr.CIC_2	nmr.CIC_2	986	550	2	4	T-cell	T-cell
CTCGAGGAGGGTGTGT-1_nmr.CIC_2	nmr.CIC_2	1147	459	1	3	Neutrophil	Neutrophil
CTCGAGGCAAACTGTC-1_nmr.CIC_2	nmr.CIC_2	879	479	1	3	Neutrophil	Neutrophil
CTCGAGGGTAAACGCG-1_nmr.CIC_2	nmr.CIC_2	1610	775	2	4	T-cell	T-cell
CTCGAGGGTTTGTTTC-1_nmr.CIC_2	nmr.CIC_2	2685	1220	2	4	T-cell	T-cell
CTCGAGGTCCATGCTC-1_nmr.CIC_2	nmr.CIC_2	3628	1436	9	6	Mast-cell	Mast-cell
CTCGAGGTCGTCCAGG-1_nmr.CIC_2	nmr.CIC_2	1247	654	2	4	T-cell	T-cell
CTCGAGGTCTCCCTGA-1_nmr.CIC_2	nmr.CIC_2	590	245	1	3	Neutrophil	Neutrophil
CTCGGAGAGAAGGACA-1_nmr.CIC_2	nmr.CIC_2	2300	975	2	12	T-cell	CD8-T-cell
CTCGGAGAGCGATAGC-1_nmr.CIC_2	nmr.CIC_2	1575	713	3	1	B-cell	B-cell
CTCGGAGCAAATACAG-1_nmr.CIC_2	nmr.CIC_2	802	348	1	3	Neutrophil	Neutrophil
CTCGGAGCAGGATTGG-1_nmr.CIC_2	nmr.CIC_2	1865	984	3	1	B-cell	B-cell
CTCGGAGCATGTCTCC-1_nmr.CIC_2	nmr.CIC_2	1386	769	3	1	B-cell	B-cell
CTCGGAGGTACTTAGC-1_nmr.CIC_2	nmr.CIC_2	1483	690	2	4	T-cell	T-cell
CTCGGAGGTCTTCTCG-1_nmr.CIC_2	nmr.CIC_2	1182	437	1	3	Neutrophil	Neutrophil
CTCGGAGGTGAAGGCT-1_nmr.CIC_2	nmr.CIC_2	1023	547	3	1	B-cell	B-cell
CTCGGGACATGCAATC-1_nmr.CIC_2	nmr.CIC_2	2222	857	2	4	T-cell	T-cell
CTCGGGAGTAAGTTCC-1_nmr.CIC_2	nmr.CIC_2	1251	603	3	1	B-cell	B-cell
CTCGGGAGTCCAGTAT-1_nmr.CIC_2	nmr.CIC_2	1293	663	2	4	T-cell	T-cell
CTCGGGAGTTCAACCA-1_nmr.CIC_2	nmr.CIC_2	1017	384	1	3	Neutrophil	Neutrophil
CTCGGGATCACCGGGT-1_nmr.CIC_2	nmr.CIC_2	730	339	1	3	Neutrophil	Neutrophil
CTCGGGATCCTCTAGC-1_nmr.CIC_2	nmr.CIC_2	1603	667	2	4	T-cell	T-cell
CTCGTACCAAGCTGGA-1_nmr.CIC_2	nmr.CIC_2	811	330	1	3	Neutrophil	Neutrophil
CTCGTACCAATGAAAC-1_nmr.CIC_2	nmr.CIC_2	1767	789	2	4	T-cell	T-cell
CTCGTACCATCACAAC-1_nmr.CIC_2	nmr.CIC_2	966	417	1	3	Neutrophil	Neutrophil
CTCGTACGTCAAAGAT-1_nmr.CIC_2	nmr.CIC_2	1104	423	1	3	Neutrophil	Neutrophil
CTCGTACGTGACGCCT-1_nmr.CIC_2	nmr.CIC_2	1111	598	3	1	B-cell	B-cell
CTCGTACGTTTGGGCC-1_nmr.CIC_2	nmr.CIC_2	779	465	2	4	T-cell	T-cell
CTCGTACTCAAGATCC-1_nmr.CIC_2	nmr.CIC_2	834	336	1	3	Neutrophil	Neutrophil
CTCGTACTCGTACCGG-1_nmr.CIC_2	nmr.CIC_2	1886	791	2	4	T-cell	T-cell
CTCGTACTCTCAAGTG-1_nmr.CIC_2	nmr.CIC_2	1096	405	1	3	Neutrophil	Neutrophil
CTCGTCAAGAATAGGG-1_nmr.CIC_2	nmr.CIC_2	1175	612	3	1	B-cell	B-cell
CTCGTCAAGCATGGCA-1_nmr.CIC_2	nmr.CIC_2	2046	759	2	4	T-cell	T-cell
CTCGTCAAGGATGGTC-1_nmr.CIC_2	nmr.CIC_2	1274	618	3	1	B-cell	B-cell
CTCGTCAGTAGCGCTC-1_nmr.CIC_2	nmr.CIC_2	1366	522	1	3	Neutrophil	Neutrophil
CTCGTCAGTCAACATC-1_nmr.CIC_2	nmr.CIC_2	1116	421	1	3	Neutrophil	Neutrophil
CTCGTCAGTCTTGATG-1_nmr.CIC_2	nmr.CIC_2	1125	631	3	1	B-cell	B-cell
CTCGTCAGTGAACCTT-1_nmr.CIC_2	nmr.CIC_2	1240	453	1	3	Neutrophil	Neutrophil
CTCGTCATCACATGCA-1_nmr.CIC_2	nmr.CIC_2	739	451	2	4	T-cell	T-cell
CTCGTCATCCGTAGTA-1_nmr.CIC_2	nmr.CIC_2	1279	551	2	4	T-cell	T-cell
CTCGTCATCGGCATCG-1_nmr.CIC_2	nmr.CIC_2	2295	843	2	4	T-cell	T-cell
CTCGTCATCGTCGTTC-1_nmr.CIC_2	nmr.CIC_2	1709	555	1	3	Neutrophil	Neutrophil
CTCGTCATCGTTTATC-1_nmr.CIC_2	nmr.CIC_2	6322	1757	4	5	Monocyte	Monocyte
CTCTAATAGAAGAAGC-1_nmr.CIC_2	nmr.CIC_2	1726	867	3	1	B-cell	B-cell
CTCTAATAGACTTTCG-1_nmr.CIC_2	nmr.CIC_2	1467	689	2	4	T-cell	T-cell
CTCTAATCACAAGACG-1_nmr.CIC_2	nmr.CIC_2	1509	847	3	1	B-cell	B-cell
CTCTAATCACAAGTAA-1_nmr.CIC_2	nmr.CIC_2	2967	1213	2	4	T-cell	T-cell
CTCTAATCATATGGTC-1_nmr.CIC_2	nmr.CIC_2	850	475	2	4	T-cell	T-cell
CTCTAATTCAGCTCGG-1_nmr.CIC_2	nmr.CIC_2	1188	442	1	3	Neutrophil	Neutrophil
CTCTAATTCCCTCAGT-1_nmr.CIC_2	nmr.CIC_2	750	293	1	3	Neutrophil	Neutrophil
CTCTACGAGAAGAAGC-1_nmr.CIC_2	nmr.CIC_2	1755	652	1	3	Neutrophil	Neutrophil
CTCTACGAGAGGTTAT-1_nmr.CIC_2	nmr.CIC_2	980	365	1	3	Neutrophil	Neutrophil
CTCTACGAGCGTGAGT-1_nmr.CIC_2	nmr.CIC_2	2711	1072	8	9	APC	Dendritic-cell
CTCTACGAGCTGTTCA-1_nmr.CIC_2	nmr.CIC_2	648	316	1	3	Neutrophil	Neutrophil
CTCTACGAGTGTACTC-1_nmr.CIC_2	nmr.CIC_2	1806	579	1	3	Neutrophil	Neutrophil
CTCTACGCAATCGAAA-1_nmr.CIC_2	nmr.CIC_2	1352	515	1	3	Neutrophil	Neutrophil
CTCTACGCACCCATGG-1_nmr.CIC_2	nmr.CIC_2	2610	995	6	7	Unassigned.1	Unassigned.1
CTCTACGGTATAATGG-1_nmr.CIC_2	nmr.CIC_2	1359	478	1	3	Neutrophil	Neutrophil
CTCTACGGTTGAGTTC-1_nmr.CIC_2	nmr.CIC_2	1137	432	1	3	Neutrophil	Neutrophil
CTCTGGTAGATCCCGC-1_nmr.CIC_2	nmr.CIC_2	982	344	1	3	Neutrophil	Neutrophil
CTCTGGTCACAGACTT-1_nmr.CIC_2	nmr.CIC_2	2779	366	1	3	Neutrophil	Neutrophil
CTCTGGTCACTTCTGC-1_nmr.CIC_2	nmr.CIC_2	1080	622	3	1	B-cell	B-cell
CTCTGGTCAGCCTATA-1_nmr.CIC_2	nmr.CIC_2	4973	1694	4	5	Monocyte	Monocyte
CTCTGGTTCCCTTGTG-1_nmr.CIC_2	nmr.CIC_2	5073	1691	3	13	B-cell	Unassigned.3
CTCTGGTTCGTGTAGT-1_nmr.CIC_2	nmr.CIC_2	971	348	1	3	Neutrophil	Neutrophil
CTCTGGTTCTAACTGG-1_nmr.CIC_2	nmr.CIC_2	1192	501	1	3	Neutrophil	Neutrophil
CTGAAACAGAGTCTGG-1_nmr.CIC_2	nmr.CIC_2	2320	854	2	4	T-cell	T-cell
CTGAAACAGCCGATTT-1_nmr.CIC_2	nmr.CIC_2	827	385	1	3	Neutrophil	Neutrophil
CTGAAACCAAGACACG-1_nmr.CIC_2	nmr.CIC_2	1418	627	2	4	T-cell	T-cell
CTGAAACCATATGAGA-1_nmr.CIC_2	nmr.CIC_2	880	444	1	3	Neutrophil	Neutrophil
CTGAAACGTAAGCACG-1_nmr.CIC_2	nmr.CIC_2	1222	678	3	1	B-cell	B-cell
CTGAAACGTAGAGTGC-1_nmr.CIC_2	nmr.CIC_2	1530	580	2	4	T-cell	T-cell
CTGAAACGTGCTTCTC-1_nmr.CIC_2	nmr.CIC_2	1746	914	3	1	B-cell	B-cell
CTGAAACGTTAGTGGG-1_nmr.CIC_2	nmr.CIC_2	2213	946	2	4	T-cell	T-cell
CTGAAACTCCATGCTC-1_nmr.CIC_2	nmr.CIC_2	1730	822	2	4	T-cell	T-cell
CTGAAACTCTACTCAT-1_nmr.CIC_2	nmr.CIC_2	1637	573	1	3	Neutrophil	Neutrophil
CTGAAGTAGATATGCA-1_nmr.CIC_2	nmr.CIC_2	1634	546	1	3	Neutrophil	Neutrophil
CTGAAGTAGATCGGGT-1_nmr.CIC_2	nmr.CIC_2	1225	607	3	1	B-cell	B-cell
CTGAAGTAGCTGTTCA-1_nmr.CIC_2	nmr.CIC_2	1014	433	1	3	Neutrophil	Neutrophil
CTGAAGTAGGCATGTG-1_nmr.CIC_2	nmr.CIC_2	1292	638	2	4	T-cell	T-cell
CTGAAGTAGTGTACGG-1_nmr.CIC_2	nmr.CIC_2	1101	601	3	1	B-cell	B-cell
CTGAAGTTCCTGCAGG-1_nmr.CIC_2	nmr.CIC_2	955	418	1	3	Neutrophil	Neutrophil
CTGAAGTTCGTGGTCG-1_nmr.CIC_2	nmr.CIC_2	870	476	1	3	Neutrophil	Neutrophil
CTGATAGAGTTGAGTA-1_nmr.CIC_2	nmr.CIC_2	5590	172	5	2	Erythroid-cell	Erythroid-cell
CTGATAGCACAACGTT-1_nmr.CIC_2	nmr.CIC_2	1667	469	1	3	Neutrophil	Neutrophil
CTGATAGGTCTAGCCG-1_nmr.CIC_2	nmr.CIC_2	979	407	1	3	Neutrophil	Neutrophil
CTGATAGTCACTCTTA-1_nmr.CIC_2	nmr.CIC_2	951	537	3	1	B-cell	B-cell
CTGATAGTCAGTCAGT-1_nmr.CIC_2	nmr.CIC_2	4789	1437	4	5	Monocyte	Monocyte
CTGATAGTCCGAGCCA-1_nmr.CIC_2	nmr.CIC_2	955	363	1	3	Neutrophil	Neutrophil
CTGATAGTCGTCACGG-1_nmr.CIC_2	nmr.CIC_2	1167	555	2	4	T-cell	T-cell
CTGATAGTCGTTGCCT-1_nmr.CIC_2	nmr.CIC_2	922	334	1	3	Neutrophil	Neutrophil
CTGATCCAGAGTCTGG-1_nmr.CIC_2	nmr.CIC_2	1292	683	2	4	T-cell	T-cell
CTGATCCAGATGTAAC-1_nmr.CIC_2	nmr.CIC_2	1430	480	1	3	Neutrophil	Neutrophil
CTGATCCAGCTGCGAA-1_nmr.CIC_2	nmr.CIC_2	1703	872	2	4	T-cell	T-cell
CTGATCCCAAGGCTCC-1_nmr.CIC_2	nmr.CIC_2	1461	507	1	3	Neutrophil	Neutrophil
CTGATCCGTGATGTCT-1_nmr.CIC_2	nmr.CIC_2	1021	482	1	3	Neutrophil	Neutrophil
CTGATCCGTTGCGTTA-1_nmr.CIC_2	nmr.CIC_2	1466	687	2	4	T-cell	T-cell
CTGCCTAAGCATGGCA-1_nmr.CIC_2	nmr.CIC_2	1242	631	2	4	T-cell	T-cell
CTGCCTACAATAGCGG-1_nmr.CIC_2	nmr.CIC_2	702	343	1	3	Neutrophil	Neutrophil
CTGCCTAGTAGCAAAT-1_nmr.CIC_2	nmr.CIC_2	1306	643	2	4	T-cell	T-cell
CTGCCTAGTAGTGAAT-1_nmr.CIC_2	nmr.CIC_2	676	348	1	3	Neutrophil	Neutrophil
CTGCCTAGTGGCAAAC-1_nmr.CIC_2	nmr.CIC_2	784	339	1	3	Neutrophil	Neutrophil
CTGCCTATCCCTCAGT-1_nmr.CIC_2	nmr.CIC_2	1461	688	2	4	T-cell	T-cell
CTGCCTATCTCAACTT-1_nmr.CIC_2	nmr.CIC_2	1029	572	3	1	B-cell	B-cell
CTGCCTATCTTAGAGC-1_nmr.CIC_2	nmr.CIC_2	738	516	3	1	B-cell	B-cell
CTGCGGAAGAATGTGT-1_nmr.CIC_2	nmr.CIC_2	1159	510	1	3	Neutrophil	Neutrophil
CTGCGGAAGAATTGTG-1_nmr.CIC_2	nmr.CIC_2	2480	988	2	12	T-cell	CD8-T-cell
CTGCGGAAGAGGTACC-1_nmr.CIC_2	nmr.CIC_2	624	278	1	3	Neutrophil	Neutrophil
CTGCGGAAGAGGTTGC-1_nmr.CIC_2	nmr.CIC_2	834	389	1	3	Neutrophil	Neutrophil
CTGCGGAAGCAATCTC-1_nmr.CIC_2	nmr.CIC_2	9312	2373	4	5	Monocyte	Monocyte
CTGCGGAAGCGAGAAA-1_nmr.CIC_2	nmr.CIC_2	1159	600	3	1	B-cell	B-cell
CTGCGGAAGGACACCA-1_nmr.CIC_2	nmr.CIC_2	2410	918	6	7	Unassigned.1	Unassigned.1
CTGCGGACAAAGTGCG-1_nmr.CIC_2	nmr.CIC_2	1606	632	2	4	T-cell	T-cell
CTGCGGACACCGAATT-1_nmr.CIC_2	nmr.CIC_2	1123	558	3	1	B-cell	B-cell
CTGCGGACACGTTGGC-1_nmr.CIC_2	nmr.CIC_2	1319	647	2	4	T-cell	T-cell
CTGCGGAGTAGCGCAA-1_nmr.CIC_2	nmr.CIC_2	1237	591	8	9	APC	Dendritic-cell
CTGCGGAGTCGCTTCT-1_nmr.CIC_2	nmr.CIC_2	999	452	1	3	Neutrophil	Neutrophil
CTGCTGTAGAGAACAG-1_nmr.CIC_2	nmr.CIC_2	825	367	1	3	Neutrophil	Neutrophil
CTGCTGTAGGGAGTAA-1_nmr.CIC_2	nmr.CIC_2	319	260	2	4	T-cell	T-cell
CTGCTGTCAAGTTAAG-1_nmr.CIC_2	nmr.CIC_2	1796	752	2	4	T-cell	T-cell
CTGCTGTCACGGCTAC-1_nmr.CIC_2	nmr.CIC_2	1912	720	2	4	T-cell	T-cell
CTGCTGTCAGACGTAG-1_nmr.CIC_2	nmr.CIC_2	1022	426	1	3	Neutrophil	Neutrophil
CTGCTGTCAGCCTTTC-1_nmr.CIC_2	nmr.CIC_2	681	327	1	3	Neutrophil	Neutrophil
CTGCTGTCAGTCGATT-1_nmr.CIC_2	nmr.CIC_2	2993	1208	2	12	T-cell	CD8-T-cell
CTGCTGTCATCGATGT-1_nmr.CIC_2	nmr.CIC_2	999	483	1	3	Neutrophil	Neutrophil
CTGCTGTGTGCACCAC-1_nmr.CIC_2	nmr.CIC_2	2027	863	2	4	T-cell	T-cell
CTGCTGTGTGGAAAGA-1_nmr.CIC_2	nmr.CIC_2	856	380	1	3	Neutrophil	Neutrophil
CTGCTGTGTTGCTCCT-1_nmr.CIC_2	nmr.CIC_2	1336	523	1	3	Neutrophil	Neutrophil
CTGCTGTTCAGCATGT-1_nmr.CIC_2	nmr.CIC_2	1388	496	1	3	Neutrophil	Neutrophil
CTGCTGTTCCGAGCCA-1_nmr.CIC_2	nmr.CIC_2	7334	1966	4	5	Monocyte	Monocyte
CTGCTGTTCTTCGGTC-1_nmr.CIC_2	nmr.CIC_2	1285	551	1	3	Neutrophil	Neutrophil
CTGGTCTAGTAGGCCA-1_nmr.CIC_2	nmr.CIC_2	3914	173	5	2	Erythroid-cell	Erythroid-cell
CTGGTCTCAGGGATTG-1_nmr.CIC_2	nmr.CIC_2	1721	763	2	4	T-cell	T-cell
CTGGTCTGTAGTGAAT-1_nmr.CIC_2	nmr.CIC_2	1080	438	1	3	Neutrophil	Neutrophil
CTGGTCTTCACAGTAC-1_nmr.CIC_2	nmr.CIC_2	842	363	1	3	Neutrophil	Neutrophil
CTGGTCTTCACATACG-1_nmr.CIC_2	nmr.CIC_2	1550	518	1	3	Neutrophil	Neutrophil
CTGGTCTTCACGACTA-1_nmr.CIC_2	nmr.CIC_2	927	469	2	4	T-cell	T-cell
CTGGTCTTCTACTATC-1_nmr.CIC_2	nmr.CIC_2	989	440	1	3	Neutrophil	Neutrophil
CTGTGCTAGATGCCAG-1_nmr.CIC_2	nmr.CIC_2	2484	972	2	4	T-cell	T-cell
CTGTGCTCAATGGAAT-1_nmr.CIC_2	nmr.CIC_2	1051	557	3	1	B-cell	B-cell
CTGTGCTCATATGCTG-1_nmr.CIC_2	nmr.CIC_2	2063	900	2	4	T-cell	T-cell
CTGTGCTGTGCCTGTG-1_nmr.CIC_2	nmr.CIC_2	1223	630	3	1	B-cell	B-cell
CTGTGCTGTTTGGGCC-1_nmr.CIC_2	nmr.CIC_2	828	506	3	1	B-cell	B-cell
CTGTGCTTCGGACAAG-1_nmr.CIC_2	nmr.CIC_2	1289	464	1	3	Neutrophil	Neutrophil
CTGTTTAAGCAATATG-1_nmr.CIC_2	nmr.CIC_2	1185	662	3	1	B-cell	B-cell
CTGTTTAAGGCCGAAT-1_nmr.CIC_2	nmr.CIC_2	1312	707	3	1	B-cell	B-cell
CTGTTTACACGAGGTA-1_nmr.CIC_2	nmr.CIC_2	876	399	1	3	Neutrophil	Neutrophil
CTGTTTACAGGCAGTA-1_nmr.CIC_2	nmr.CIC_2	817	506	3	1	B-cell	B-cell
CTGTTTAGTTAAAGAC-1_nmr.CIC_2	nmr.CIC_2	1046	471	1	3	Neutrophil	Neutrophil
CTTAACTAGCAACGGT-1_nmr.CIC_2	nmr.CIC_2	950	556	3	1	B-cell	B-cell
CTTAACTAGCCTCGTG-1_nmr.CIC_2	nmr.CIC_2	1599	725	2	4	T-cell	T-cell
CTTAACTAGTTGTCGT-1_nmr.CIC_2	nmr.CIC_2	1003	391	1	3	Neutrophil	Neutrophil
CTTAACTCATACTCTT-1_nmr.CIC_2	nmr.CIC_2	943	438	1	3	Neutrophil	Neutrophil
CTTAACTTCTCCCTGA-1_nmr.CIC_2	nmr.CIC_2	2840	1065	2	4	T-cell	T-cell
CTTAACTTCTTGTATC-1_nmr.CIC_2	nmr.CIC_2	2341	850	2	4	T-cell	T-cell
CTTACCGAGACCACGA-1_nmr.CIC_2	nmr.CIC_2	5165	168	5	2	Erythroid-cell	Erythroid-cell
CTTACCGAGCTAAGAT-1_nmr.CIC_2	nmr.CIC_2	2383	937	8	9	APC	Dendritic-cell
CTTACCGCAAGCTGAG-1_nmr.CIC_2	nmr.CIC_2	232	193	2	4	T-cell	T-cell
CTTACCGCAGTGGGAT-1_nmr.CIC_2	nmr.CIC_2	773	309	1	3	Neutrophil	Neutrophil
CTTACCGTCCCTCAGT-1_nmr.CIC_2	nmr.CIC_2	1322	649	2	4	T-cell	T-cell
CTTACCGTCGGAAATA-1_nmr.CIC_2	nmr.CIC_2	1455	671	2	4	T-cell	T-cell
CTTACCGTCTACTCAT-1_nmr.CIC_2	nmr.CIC_2	952	448	1	3	Neutrophil	Neutrophil
CTTACCGTCTTACCTA-1_nmr.CIC_2	nmr.CIC_2	2942	1192	3	13	B-cell	Unassigned.3
CTTAGGACAAGTCATC-1_nmr.CIC_2	nmr.CIC_2	893	408	1	3	Neutrophil	Neutrophil
CTTAGGACAAGTCTGT-1_nmr.CIC_2	nmr.CIC_2	822	490	3	1	B-cell	B-cell
CTTAGGACATGCAATC-1_nmr.CIC_2	nmr.CIC_2	862	474	1	3	Neutrophil	Neutrophil
CTTAGGACATTCGACA-1_nmr.CIC_2	nmr.CIC_2	1215	477	1	3	Neutrophil	Neutrophil
CTTAGGAGTCGGCTCA-1_nmr.CIC_2	nmr.CIC_2	855	375	1	3	Neutrophil	Neutrophil
CTTCTCTAGAGGTTAT-1_nmr.CIC_2	nmr.CIC_2	1028	407	1	3	Neutrophil	Neutrophil
CTTCTCTCAGACGCTC-1_nmr.CIC_2	nmr.CIC_2	630	345	1	3	Neutrophil	Neutrophil
CTTCTCTCATACTACG-1_nmr.CIC_2	nmr.CIC_2	2106	821	2	4	T-cell	T-cell
CTTCTCTGTACCGCTG-1_nmr.CIC_2	nmr.CIC_2	413	294	2	4	T-cell	T-cell
CTTCTCTGTTCTGTTT-1_nmr.CIC_2	nmr.CIC_2	1109	479	1	3	Neutrophil	Neutrophil
CTTCTCTTCAAACCGT-1_nmr.CIC_2	nmr.CIC_2	1360	663	2	4	T-cell	T-cell
CTTCTCTTCAACCAAC-1_nmr.CIC_2	nmr.CIC_2	687	363	1	3	Neutrophil	Neutrophil
CTTCTCTTCCATGCTC-1_nmr.CIC_2	nmr.CIC_2	5150	196	5	2	Erythroid-cell	Erythroid-cell
CTTCTCTTCGCTTGTC-1_nmr.CIC_2	nmr.CIC_2	2584	762	5	2	Erythroid-cell	Erythroid-cell
CTTGGCTCAAGCCTAT-1_nmr.CIC_2	nmr.CIC_2	895	525	3	1	B-cell	B-cell
CTTGGCTCACGCGAAA-1_nmr.CIC_2	nmr.CIC_2	924	388	1	3	Neutrophil	Neutrophil
CTTGGCTCACTGAAGG-1_nmr.CIC_2	nmr.CIC_2	5475	188	5	2	Erythroid-cell	Erythroid-cell
CTTGGCTCAGCCTTGG-1_nmr.CIC_2	nmr.CIC_2	4562	1057	3	8	B-cell	Plasma-cell
CTTGGCTGTAGAAGGA-1_nmr.CIC_2	nmr.CIC_2	1303	600	2	4	T-cell	T-cell
CTTGGCTGTCATGCAT-1_nmr.CIC_2	nmr.CIC_2	1310	534	1	3	Neutrophil	Neutrophil
CTTGGCTTCAAGCCTA-1_nmr.CIC_2	nmr.CIC_2	982	580	3	1	B-cell	B-cell
CTTGGCTTCAGCGATT-1_nmr.CIC_2	nmr.CIC_2	1143	467	1	3	Neutrophil	Neutrophil
CTTGGCTTCAGGCGAA-1_nmr.CIC_2	nmr.CIC_2	2745	1088	2	4	T-cell	T-cell
CTTGGCTTCGAACTGT-1_nmr.CIC_2	nmr.CIC_2	1888	809	2	4	T-cell	T-cell
CTTTGCGAGCATCATC-1_nmr.CIC_2	nmr.CIC_2	1805	857	2	4	T-cell	T-cell
CTTTGCGAGTGATCGG-1_nmr.CIC_2	nmr.CIC_2	359	176	1	3	Neutrophil	Neutrophil
CTTTGCGCAACACCTA-1_nmr.CIC_2	nmr.CIC_2	863	346	1	3	Neutrophil	Neutrophil
CTTTGCGCAGTAAGCG-1_nmr.CIC_2	nmr.CIC_2	1465	708	2	4	T-cell	T-cell
CTTTGCGGTAAATGAC-1_nmr.CIC_2	nmr.CIC_2	1317	779	3	1	B-cell	B-cell
CTTTGCGGTGAACCTT-1_nmr.CIC_2	nmr.CIC_2	1354	485	1	3	Neutrophil	Neutrophil
CTTTGCGTCAACGGCC-1_nmr.CIC_2	nmr.CIC_2	6472	213	5	2	Erythroid-cell	Erythroid-cell
CTTTGCGTCAGAAATG-1_nmr.CIC_2	nmr.CIC_2	1000	459	1	3	Neutrophil	Neutrophil
CTTTGCGTCATTTGGG-1_nmr.CIC_2	nmr.CIC_2	1779	773	2	4	T-cell	T-cell
CTTTGCGTCGCGATCG-1_nmr.CIC_2	nmr.CIC_2	708	330	1	3	Neutrophil	Neutrophil
CTTTGCGTCTGCAGTA-1_nmr.CIC_2	nmr.CIC_2	1053	535	2	4	T-cell	T-cell
GAAACTCAGGATATAC-1_nmr.CIC_2	nmr.CIC_2	2192	863	2	4	T-cell	T-cell
GAAACTCAGGTGTGGT-1_nmr.CIC_2	nmr.CIC_2	4570	167	5	2	Erythroid-cell	Erythroid-cell
GAAACTCAGTACTTGC-1_nmr.CIC_2	nmr.CIC_2	863	382	1	3	Neutrophil	Neutrophil
GAAACTCAGTCGTACT-1_nmr.CIC_2	nmr.CIC_2	984	424	1	3	Neutrophil	Neutrophil
GAAACTCCAAACCTAC-1_nmr.CIC_2	nmr.CIC_2	2193	827	2	4	T-cell	T-cell
GAAACTCCAGATCCAT-1_nmr.CIC_2	nmr.CIC_2	1970	958	2	4	T-cell	T-cell
GAAACTCGTCTCGTTC-1_nmr.CIC_2	nmr.CIC_2	6753	1930	4	5	Monocyte	Monocyte
GAAACTCGTTAAAGTG-1_nmr.CIC_2	nmr.CIC_2	2297	912	2	4	T-cell	T-cell
GAAACTCTCCAAACTG-1_nmr.CIC_2	nmr.CIC_2	1285	477	1	3	Neutrophil	Neutrophil
GAAACTCTCGTTTGCC-1_nmr.CIC_2	nmr.CIC_2	1369	645	3	1	B-cell	B-cell
GAAATGACACAGACAG-1_nmr.CIC_2	nmr.CIC_2	975	451	1	3	Neutrophil	Neutrophil
[truncated: 8,533 more rows]
