# Supplementary material for: Single-cell transcriptomics of the naked mole-rat reveals unexpected features of mammalian immunity
Source: PLoS Biol. 2019 Nov 21;17(11):e3000528. doi: 10.1371/journal.pbio.3000528 (PMC6894886; doi:10.1371/journal.pbio.3000528)
Supplement: S9 Table — For each marker gene in each of the converged clusters of the mouse circulating immune scRNA-seq data, provided are its Ensembl gene ID, gene symbol, gene description, gene biotype, and converged cluster and cell type. scRNA-seq, single-cell RNA-sequencing. (CSV) [file pbio.3000528.s021.csv]

gene_id	symbol	description	biotype	converged.cluster	converged.cell.type
ENSMUSG00000064341	mt-Nd1	mitochondrially encoded NADH dehydrogenase 1	protein_coding	8	Multiplet
ENSMUSG00000076498	Trbc2	T cell receptor beta constant 2	TR_C_gene	1	T-cell
ENSMUSG00000056290	Ms4a4b	membrane-spanning 4-domains subfamily A member 4B	protein_coding	1	T-cell
ENSMUSG00000032094	Cd3d	CD3 antigen delta polypeptide	protein_coding	1	T-cell
ENSMUSG00000002033	Cd3g	CD3 antigen gamma polypeptide	protein_coding	1	T-cell
ENSMUSG00000009687	Fxyd5	FXYD domain-containing ion transport regulator 5	protein_coding	9	Mast-cell
ENSMUSG00000024677	Ms4a6b	membrane-spanning 4-domains subfamily A member 6B	protein_coding	4	Ly6c-high-monocyte
ENSMUSG00000076490	Trbc1	T cell receptor beta constant region 1	TR_C_gene	1	T-cell
ENSMUSG00000003882	Il7r	interleukin 7 receptor	protein_coding	1	T-cell
ENSMUSG00000032011	Thy1	thymus cell antigen 1 theta	protein_coding	1	T-cell
ENSMUSG00000076928	Trac	T cell receptor alpha constant	TR_C_gene	1	T-cell
ENSMUSG00000032093	Cd3e	CD3 antigen epsilon polypeptide	protein_coding	1	T-cell
ENSMUSG00000031532	Saraf	store-operated calcium entry-associated regulatory factor	protein_coding	1	T-cell
ENSMUSG00000022148	Fyb	FYN binding protein	protein_coding	3	Ly6c-low-monocyte
ENSMUSG00000027985	Lef1	lymphoid enhancer binding factor 1	protein_coding	1	T-cell
ENSMUSG00000030742	Lat	linker for activation of T cells	protein_coding	8	Multiplet
ENSMUSG00000053044	Cd8b1	CD8 antigen beta chain 1	protein_coding	1	T-cell
ENSMUSG00000032412	Atp1b3	ATPase Na+/K+ transporting beta 3 polypeptide	protein_coding	1	T-cell
ENSMUSG00000026989	Dapl1	death associated protein-like 1	protein_coding	1	T-cell
ENSMUSG00000000782	Tcf7	transcription factor 7 T cell specific	protein_coding	1	T-cell
ENSMUSG00000026012	Cd28	CD28 antigen	protein_coding	1	T-cell
ENSMUSG00000000184	Ccnd2	cyclin D2	protein_coding	6	NK-cell
ENSMUSG00000054892	Txk	TXK tyrosine kinase	protein_coding	6	NK-cell
ENSMUSG00000048163	Selplg	selectin platelet (p-selectin) ligand	protein_coding	6	NK-cell
ENSMUSG00000048251	Bcl11b	B cell leukemia/lymphoma 11B	protein_coding	1	T-cell
ENSMUSG00000004612	Nkg7	natural killer cell group 7 sequence	protein_coding	6	NK-cell
ENSMUSG00000030844	Rgs10	regulator of G-protein signalling 10	protein_coding	4	Ly6c-high-monocyte
ENSMUSG00000021728	Emb	embigin	protein_coding	4	Ly6c-high-monocyte
ENSMUSG00000017493	Igfbp4	insulin-like growth factor binding protein 4	protein_coding	1	T-cell
ENSMUSG00000005763	Cd247	CD247 antigen	protein_coding	1	T-cell
ENSMUSG00000086320	Gm12840	predicted gene 12840	lincRNA	9	Mast-cell
ENSMUSG00000075010	AW112010	expressed sequence AW112010	lincRNA	6	NK-cell
ENSMUSG00000053977	Cd8a	CD8 antigen alpha chain	protein_coding	8	Multiplet
ENSMUSG00000030165	Klrd1	killer cell lectin-like receptor subfamily D member 1	protein_coding	6	NK-cell
ENSMUSG00000031513	Leprotl1	leptin receptor overlapping transcript-like 1	protein_coding	9	Mast-cell
ENSMUSG00000030336	Cd27	CD27 antigen	protein_coding	1	T-cell
ENSMUSG00000078763	Slfn1	schlafen 1	protein_coding	4	Ly6c-high-monocyte
ENSMUSG00000022584	Ly6c2	lymphocyte antigen 6 complex locus C2	protein_coding	4	Ly6c-high-monocyte
ENSMUSG00000024910	Ctsw	cathepsin W	protein_coding	6	NK-cell
ENSMUSG00000060550	H2-Q7	histocompatibility 2 Q region locus 7	protein_coding	6	NK-cell
ENSMUSG00000051457	Spn	sialophorin	protein_coding	3	Ly6c-low-monocyte
ENSMUSG00000022018	Rgcc	regulator of cell cycle	protein_coding	1	T-cell
ENSMUSG00000020101	Vsir	V-set immunoregulatory receptor	protein_coding	4	Ly6c-high-monocyte
ENSMUSG00000024669	Cd5	CD5 antigen	protein_coding	1	T-cell
ENSMUSG00000025163	Cd7	CD7 antigen	protein_coding	9	Mast-cell
ENSMUSG00000020644	Id2	inhibitor of DNA binding 2	protein_coding	6	NK-cell
ENSMUSG00000057329	Bcl2	B cell leukemia/lymphoma 2	protein_coding	8	Multiplet
ENSMUSG00000023274	Cd4	CD4 antigen	protein_coding	8	Multiplet
ENSMUSG00000035042	Ccl5	chemokine (C-C motif) ligand 5	protein_coding	6	NK-cell
ENSMUSG00000068220	Lgals1	lectin galactose binding soluble 1	protein_coding	6	NK-cell
ENSMUSG00000007891	Ctsd	cathepsin D	protein_coding	9	Mast-cell
ENSMUSG00000068129	Cst7	cystatin F (leukocystatin)	protein_coding	6	NK-cell
ENSMUSG00000064357	mt-Atp6	mitochondrially encoded ATP synthase 6	protein_coding	8	Multiplet
ENSMUSG00000079017	Ifi27l2a	interferon alpha-inducible protein 27 like 2A	protein_coding	4	Ly6c-high-monocyte
ENSMUSG00000068227	Il2rb	interleukin 2 receptor beta chain	protein_coding	6	NK-cell
ENSMUSG00000029570	Lfng	LFNG O-fucosylpeptide 3-beta-N-acetylglucosaminyltransferase	protein_coding	6	NK-cell
ENSMUSG00000028064	Sema4a	sema domain immunoglobulin domain (Ig) transmembrane domain (TM) and short cytoplasmic domain (semaphorin) 4A	protein_coding	6	NK-cell
ENSMUSG00000085603	Gm11346	predicted gene 11346	transcribed_processed_pseudogene	1	T-cell
ENSMUSG00000026070	Il18r1	interleukin 18 receptor 1	protein_coding	9	Mast-cell
ENSMUSG00000036944	Tmem71	transmembrane protein 71	protein_coding	9	Mast-cell
ENSMUSG00000070691	Runx3	runt related transcription factor 3	protein_coding	6	NK-cell
ENSMUSG00000076617	Ighm	immunoglobulin heavy constant mu	IG_C_gene	2	B-cell
ENSMUSG00000098178	Gm42418	predicted gene 42418	lincRNA	8	Multiplet
ENSMUSG00000102212	C230085N15Rik	RIKEN cDNA C230085N15 gene	TEC	8	Multiplet
ENSMUSG00000106918	Mrpl33	mitochondrial ribosomal protein L33	protein_coding	4	Ly6c-high-monocyte
ENSMUSG00000060216	Arrb2	arrestin beta 2	protein_coding	9	Mast-cell
ENSMUSG00000055044	Pdlim1	PDZ and LIM domain 1 (elfin)	protein_coding	4	Ly6c-high-monocyte
ENSMUSG00000030830	Itgal	integrin alpha L	protein_coding	3	Ly6c-low-monocyte
ENSMUSG00000024856	Cdk2ap2	CDK2-associated protein 2	protein_coding	7	Unassigned
ENSMUSG00000000290	Itgb2	integrin beta 2	protein_coding	3	Ly6c-low-monocyte
ENSMUSG00000020009	Ifngr1	interferon gamma receptor 1	protein_coding	4	Ly6c-high-monocyte
ENSMUSG00000028071	Sh2d2a	SH2 domain containing 2A	protein_coding	6	NK-cell
ENSMUSG00000041607	Mbp	myelin basic protein	protein_coding	3	Ly6c-low-monocyte
ENSMUSG00000001020	S100a4	S100 calcium binding protein A4	protein_coding	4	Ly6c-high-monocyte
ENSMUSG00000032712	2810474O19Rik	retroelement silencing factor 1	protein_coding	7	Unassigned
ENSMUSG00000000078	Klf6	Kruppel-like factor 6	protein_coding	9	Mast-cell
ENSMUSG00000020978	Klhdc2	kelch domain containing 2	protein_coding	6	NK-cell
ENSMUSG00000033083	Tbc1d4	TBC1 domain family member 4	protein_coding	9	Mast-cell
ENSMUSG00000039621	Prex1	phosphatidylinositol-3 4 5-trisphosphate-dependent Rac exchange factor 1	protein_coding	6	NK-cell
ENSMUSG00000029344	Tpst2	protein-tyrosine sulfotransferase 2	protein_coding	6	NK-cell
ENSMUSG00000032202	Rab27a	RAB27A member RAS oncogene family	protein_coding	7	Unassigned
ENSMUSG00000018965	Ywhah	tyrosine 3-monooxygenase/tryptophan 5-monooxygenase activation protein eta polypeptide	protein_coding	4	Ly6c-high-monocyte
ENSMUSG00000029860	Zyx	zyxin	protein_coding	4	Ly6c-high-monocyte
ENSMUSG00000056888	Glipr1	GLI pathogenesis-related 1 (glioma)	protein_coding	4	Ly6c-high-monocyte
ENSMUSG00000037400	Atp11b	ATPase class VI type 11B	protein_coding	9	Mast-cell
ENSMUSG00000064215	Ifi27	interferon alpha-inducible protein 27	protein_coding	1	T-cell
ENSMUSG00000046718	Bst2	bone marrow stromal cell antigen 2	protein_coding	4	Ly6c-high-monocyte
ENSMUSG00000026728	Vim	vimentin	protein_coding	4	Ly6c-high-monocyte
ENSMUSG00000044258	Ctla2a	cytotoxic T lymphocyte-associated protein 2 alpha	protein_coding	6	NK-cell
ENSMUSG00000021910	Nisch	nischarin	protein_coding	9	Mast-cell
ENSMUSG00000002897	Il17ra	interleukin 17 receptor A	protein_coding	3	Ly6c-low-monocyte
ENSMUSG00000030149	Klrk1	killer cell lectin-like receptor subfamily K member 1	protein_coding	6	NK-cell
ENSMUSG00000030342	Cd9	CD9 antigen	protein_coding	9	Mast-cell
ENSMUSG00000030341	Tnfrsf1a	tumor necrosis factor receptor superfamily member 1a	protein_coding	4	Ly6c-high-monocyte
ENSMUSG00000099881	2810013P06Rik	RIKEN cDNA 2810013P06 gene	bidirectional_promoter_lncRNA	8	Multiplet
ENSMUSG00000005533	Igf1r	insulin-like growth factor I receptor	protein_coding	9	Mast-cell
ENSMUSG00000001025	S100a6	S100 calcium binding protein A6 (calcyclin)	protein_coding	5	Neutrophil
ENSMUSG00000026573	Xcl1	chemokine (C motif) ligand 1	protein_coding	6	NK-cell
ENSMUSG00000024965	Fermt3	fermitin family member 3	protein_coding	4	Ly6c-high-monocyte
ENSMUSG00000029322	Plac8	placenta-specific 8	protein_coding	4	Ly6c-high-monocyte
ENSMUSG00000024610	Cd74	CD74 antigen (invariant polypeptide of major histocompatibility complex class II antigen-associated)	protein_coding	2	B-cell
ENSMUSG00000024456	Diaph1	diaphanous related formin 1	protein_coding	4	Ly6c-high-monocyte
ENSMUSG00000022377	Asap1	ArfGAP with SH3 domain ankyrin repeat and PH domain1	protein_coding	4	Ly6c-high-monocyte
ENSMUSG00000059436	Max	Max protein	protein_coding	9	Mast-cell
ENSMUSG00000070733	Fryl	FRY like transcription coactivator	protein_coding	8	Multiplet
ENSMUSG00000032231	Anxa2	annexin A2	protein_coding	4	Ly6c-high-monocyte
ENSMUSG00000054717	Hmgb2	high mobility group box 2	protein_coding	4	Ly6c-high-monocyte
ENSMUSG00000048534	Amica1	junction adhesion molecule like	protein_coding	5	Neutrophil
ENSMUSG00000079419	Ms4a6c	membrane-spanning 4-domains subfamily A member 6C	protein_coding	4	Ly6c-high-monocyte
ENSMUSG00000039168	Dap	death-associated protein	protein_coding	4	Ly6c-high-monocyte
ENSMUSG00000031584	Gsr	glutathione reductase	protein_coding	5	Neutrophil
ENSMUSG00000067599	Klra7	killer cell lectin-like receptor subfamily A member 7	protein_coding	6	NK-cell
ENSMUSG00000022892	App	amyloid beta (A4) precursor protein	protein_coding	4	Ly6c-high-monocyte
ENSMUSG00000041831	Sytl3	synaptotagmin-like 3	protein_coding	9	Mast-cell
ENSMUSG00000005973	Rcn1	reticulocalbin 1	protein_coding	9	Mast-cell
ENSMUSG00000031672	Got2	glutamatic-oxaloacetic transaminase 2 mitochondrial	protein_coding	4	Ly6c-high-monocyte
ENSMUSG00000036172	Cd200r3	CD200 receptor 3	protein_coding	9	Mast-cell
ENSMUSG00000024300	Myo1f	myosin IF	protein_coding	3	Ly6c-low-monocyte
ENSMUSG00000000131	Xpo6	exportin 6	protein_coding	8	Multiplet
ENSMUSG00000017631	Abr	active BCR-related gene	protein_coding	7	Unassigned
ENSMUSG00000020982	Nemf	nuclear export mediator factor	protein_coding	4	Ly6c-high-monocyte
ENSMUSG00000022365	Derl1	Der1-like domain family member 1	protein_coding	4	Ly6c-high-monocyte
ENSMUSG00000050241	Klre1	killer cell lectin-like receptor family E member 1	protein_coding	6	NK-cell
ENSMUSG00000033355	Rtp4	receptor transporter protein 4	protein_coding	4	Ly6c-high-monocyte
ENSMUSG00000026727	Rsu1	Ras suppressor protein 1	protein_coding	4	Ly6c-high-monocyte
ENSMUSG00000021939	Ctsb	cathepsin B	protein_coding	3	Ly6c-low-monocyte
ENSMUSG00000055296	Tmem245	transmembrane protein 245	protein_coding	8	Multiplet
ENSMUSG00000004460	Dnajb11	DnaJ heat shock protein family (Hsp40) member B11	protein_coding	4	Ly6c-high-monocyte
ENSMUSG00000010095	Slc3a2	solute carrier family 3 (activators of dibasic and neutral amino acid transport) member 2	protein_coding	9	Mast-cell
ENSMUSG00000009633	G0s2	G0/G1 switch gene 2	protein_coding	7	Unassigned
ENSMUSG00000014867	Surf4	surfeit gene 4	protein_coding	4	Ly6c-high-monocyte
ENSMUSG00000096054	Syne1	spectrin repeat containing nuclear envelope 1	protein_coding	9	Mast-cell
ENSMUSG00000021094	Dhrs7	dehydrogenase/reductase (SDR family) member 7	protein_coding	5	Neutrophil
ENSMUSG00000028367	Txn1	thioredoxin 1	protein_coding	5	Neutrophil
ENSMUSG00000030167	Klrc1	killer cell lectin-like receptor subfamily C member 1	protein_coding	6	NK-cell
ENSMUSG00000040592	Cd79b	CD79B antigen	protein_coding	2	B-cell
ENSMUSG00000023132	Gzma	granzyme A	protein_coding	6	NK-cell
ENSMUSG00000027533	Fabp5	fatty acid binding protein 5 epidermal	protein_coding	9	Mast-cell
ENSMUSG00000049686	Orai1	ORAI calcium release-activated calcium modulator 1	protein_coding	4	Ly6c-high-monocyte
ENSMUSG00000091993	B930036N10Rik	RIKEN cDNA B930036N10 gene	antisense	9	Mast-cell
ENSMUSG00000022667	Cd200r1	CD200 receptor 1	protein_coding	9	Mast-cell
ENSMUSG00000052736	Klrc2	killer cell lectin-like receptor subfamily C member 2	protein_coding	6	NK-cell
ENSMUSG00000055805	Fmnl1	formin-like 1	protein_coding	3	Ly6c-low-monocyte
ENSMUSG00000102153	Gm37474	predicted gene 37474	TEC	8	Multiplet
ENSMUSG00000030178	Klra13-ps	killer cell lectin-like receptor subfamily A member 13 pseudogene	transcribed_unprocessed_pseudogene	6	NK-cell
ENSMUSG00000030114	Klrg1	killer cell lectin-like receptor subfamily G member 1	protein_coding	6	NK-cell
ENSMUSG00000029217	Tec	tec protein tyrosine kinase	protein_coding	9	Mast-cell
ENSMUSG00000070327	Rnf213	ring finger protein 213	protein_coding	4	Ly6c-high-monocyte
ENSMUSG00000015437	Gzmb	granzyme B	protein_coding	6	NK-cell
ENSMUSG00000032316	Clk3	CDC-like kinase 3	protein_coding	4	Ly6c-high-monocyte
ENSMUSG00000029470	P2rx4	purinergic receptor P2X ligand-gated ion channel 4	protein_coding	9	Mast-cell
ENSMUSG00000089929	Bcl2a1b	B cell leukemia/lymphoma 2 related protein A1b	protein_coding	3	Ly6c-low-monocyte
ENSMUSG00000024066	Xdh	xanthine dehydrogenase	protein_coding	4	Ly6c-high-monocyte
ENSMUSG00000056054	S100a8	S100 calcium binding protein A8 (calgranulin A)	protein_coding	5	Neutrophil
ENSMUSG00000056498	Tmem154	transmembrane protein 154	protein_coding	7	Unassigned
ENSMUSG00000032434	Cmtm6	CKLF-like MARVEL transmembrane domain containing 6	protein_coding	4	Ly6c-high-monocyte
ENSMUSG00000061689	Dlgap4	DLG associated protein 4	protein_coding	4	Ly6c-high-monocyte
ENSMUSG00000026483	Fam129a	family with sequence similarity 129 member A	protein_coding	4	Ly6c-high-monocyte
ENSMUSG00000062376	Borcs7	BLOC-1 related complex subunit 7	protein_coding	6	NK-cell
ENSMUSG00000040229	Gpr34	G protein-coupled receptor 34	protein_coding	9	Mast-cell
ENSMUSG00000018930	Ccl4	chemokine (C-C motif) ligand 4	protein_coding	9	Mast-cell
ENSMUSG00000024590	Lmnb1	lamin B1	protein_coding	5	Neutrophil
ENSMUSG00000021591	Glrx	glutaredoxin	protein_coding	4	Ly6c-high-monocyte
ENSMUSG00000022973	Synj1	synaptojanin 1	protein_coding	4	Ly6c-high-monocyte
ENSMUSG00000076609	Igkc	immunoglobulin kappa constant	IG_C_gene	2	B-cell
ENSMUSG00000036594	H2-Aa	histocompatibility 2 class II antigen A alpha	protein_coding	2	B-cell
ENSMUSG00000073421	H2-Ab1	histocompatibility 2 class II antigen A beta 1	protein_coding	2	B-cell
ENSMUSG00000060586	H2-Eb1	histocompatibility 2 class II antigen E beta	protein_coding	2	B-cell
ENSMUSG00000003379	Cd79a	CD79A antigen (immunoglobulin-associated alpha)	protein_coding	2	B-cell
ENSMUSG00000034634	Ly6d	lymphocyte antigen 6 complex locus D	protein_coding	2	B-cell
ENSMUSG00000000903	Vpreb3	pre-B lymphocyte gene 3	protein_coding	2	B-cell
ENSMUSG00000109684	RP23-106I21.6	predicted gene 45745	TEC	2	B-cell
ENSMUSG00000002111	Spi1	spleen focus forming virus (SFFV) proviral integration oncogene	protein_coding	4	Ly6c-high-monocyte
ENSMUSG00000027447	Cst3	cystatin C	protein_coding	3	Ly6c-low-monocyte
ENSMUSG00000002985	Apoe	apolipoprotein E	protein_coding	3	Ly6c-low-monocyte
ENSMUSG00000003484	Cyp4f18	cytochrome P450 family 4 subfamily f polypeptide 18	protein_coding	9	Mast-cell
ENSMUSG00000050708	Ftl1	ferritin light polypeptide 1	protein_coding	3	Ly6c-low-monocyte
ENSMUSG00000026480	Ncf2	neutrophil cytosolic factor 2	protein_coding	4	Ly6c-high-monocyte
ENSMUSG00000045730	Adrb2	adrenergic receptor beta 2	protein_coding	3	Ly6c-low-monocyte
ENSMUSG00000026872	Zeb2	zinc finger E-box binding homeobox 2	protein_coding	4	Ly6c-high-monocyte
ENSMUSG00000027506	Tpd52	tumor protein D52	protein_coding	4	Ly6c-high-monocyte
ENSMUSG00000038811	Gngt2	guanine nucleotide binding protein (G protein) gamma transducing activity polypeptide 2	protein_coding	3	Ly6c-low-monocyte
ENSMUSG00000044786	Zfp36	zinc finger protein 36	protein_coding	7	Unassigned
ENSMUSG00000057135	Scimp	SLP adaptor and CSK interacting membrane protein	protein_coding	6	NK-cell
ENSMUSG00000073940	Hbb-bt	hemoglobin beta adult t chain	protein_coding	5	Neutrophil
ENSMUSG00000052749	Trim30b	tripartite motif-containing 30B	protein_coding	7	Unassigned
ENSMUSG00000026987	Baz2b	bromodomain adjacent to zinc finger domain 2B	protein_coding	7	Unassigned
ENSMUSG00000069792	Wfdc17	WAP four-disulfide core domain 17	protein_coding	4	Ly6c-high-monocyte
ENSMUSG00000037731	Themis2	thymocyte selection associated family member 2	protein_coding	4	Ly6c-high-monocyte
ENSMUSG00000021250	Fos	FBJ osteosarcoma oncogene	protein_coding	4	Ly6c-high-monocyte
ENSMUSG00000025503	Taldo1	transaldolase 1	protein_coding	4	Ly6c-high-monocyte
ENSMUSG00000030579	Tyrobp	TYRO protein tyrosine kinase binding protein	protein_coding	4	Ly6c-high-monocyte
ENSMUSG00000098557	Kctd12	potassium channel tetramerisation domain containing 12	protein_coding	7	Unassigned
ENSMUSG00000036181	Hist1h1c	histone cluster 1 H1c	protein_coding	5	Neutrophil
ENSMUSG00000069662	Marcks	myristoylated alanine rich protein kinase C substrate	protein_coding	5	Neutrophil
ENSMUSG00000058818	Pirb	paired Ig-like receptor B	protein_coding	4	Ly6c-high-monocyte
ENSMUSG00000068566	Myadm	myeloid-associated differentiation marker	protein_coding	4	Ly6c-high-monocyte
ENSMUSG00000027907	S100a11	S100 calcium binding protein A11	protein_coding	5	Neutrophil
ENSMUSG00000027878	Notch2	notch 2	protein_coding	7	Unassigned
ENSMUSG00000031490	Eif4ebp1	eukaryotic translation initiation factor 4E binding protein 1	protein_coding	4	Ly6c-high-monocyte
ENSMUSG00000051748	Wfdc21	WAP four-disulfide core domain 21	protein_coding	5	Neutrophil
ENSMUSG00000031146	Plp2	proteolipid protein 2	protein_coding	9	Mast-cell
ENSMUSG00000002058	Unc119	unc-119 lipid binding chaperone	protein_coding	3	Ly6c-low-monocyte
ENSMUSG00000059182	Skap2	src family associated phosphoprotein 2	protein_coding	4	Ly6c-high-monocyte
ENSMUSG00000073155	1810058I24Rik	RIKEN cDNA 1810058I24 gene	lincRNA	9	Mast-cell
ENSMUSG00000022540	Rogdi	rogdi homolog	protein_coding	4	Ly6c-high-monocyte
ENSMUSG00000053560	Ier2	immediate early response 2	protein_coding	9	Mast-cell
ENSMUSG00000073538	E330020D12Rik	Riken cDNA E330020D12 gene	processed_transcript	9	Mast-cell
ENSMUSG00000026357	Rgs18	regulator of G-protein signaling 18	protein_coding	9	Mast-cell
ENSMUSG00000018102	Hist1h2bc	histone cluster 1 H2bc	protein_coding	5	Neutrophil
ENSMUSG00000051397	Tacstd2	tumor-associated calcium signal transducer 2	protein_coding	9	Mast-cell
ENSMUSG00000049313	Sorl1	sortilin-related receptor LDLR class A repeats-containing	protein_coding	7	Unassigned
ENSMUSG00000030413	Pglyrp1	peptidoglycan recognition protein 1	protein_coding	5	Neutrophil
ENSMUSG00000036390	Gadd45a	growth arrest and DNA-damage-inducible 45 alpha	protein_coding	5	Neutrophil
ENSMUSG00000047180	Neurl3	neuralized E3 ubiquitin protein ligase 3	protein_coding	7	Unassigned
ENSMUSG00000027346	Gpcpd1	glycerophosphocholine phosphodiesterase 1	protein_coding	7	Unassigned
ENSMUSG00000025283	Sat1	spermidine/spermine N1-acetyl transferase 1	protein_coding	4	Ly6c-high-monocyte
ENSMUSG00000022636	Alcam	activated leukocyte cell adhesion molecule	protein_coding	4	Ly6c-high-monocyte
ENSMUSG00000024750	Zfand5	zinc finger AN1-type domain 5	protein_coding	3	Ly6c-low-monocyte
ENSMUSG00000075706	Gpx4	glutathione peroxidase 4	protein_coding	9	Mast-cell
ENSMUSG00000026158	Ogfrl1	opioid growth factor receptor-like 1	protein_coding	4	Ly6c-high-monocyte
ENSMUSG00000044768	D1Ertd622e	DNA segment Chr 1 ERATO Doi 622 expressed	protein_coding	3	Ly6c-low-monocyte
ENSMUSG00000021998	Lcp1	lymphocyte cytosolic protein 1	protein_coding	7	Unassigned
ENSMUSG00000024953	Prdx5	peroxiredoxin 5	protein_coding	4	Ly6c-high-monocyte
ENSMUSG00000008540	Mgst1	microsomal glutathione S-transferase 1	protein_coding	4	Ly6c-high-monocyte
ENSMUSG00000019960	Dusp6	dual specificity phosphatase 6	protein_coding	3	Ly6c-low-monocyte
ENSMUSG00000026879	Gsn	gelsolin	protein_coding	4	Ly6c-high-monocyte
ENSMUSG00000053158	Fes	feline sarcoma oncogene	protein_coding	4	Ly6c-high-monocyte
ENSMUSG00000038059	Smim3	small integral membrane protein 3	protein_coding	9	Mast-cell
ENSMUSG00000022876	Samsn1	SAM domain SH3 domain and nuclear localization signals 1	protein_coding	3	Ly6c-low-monocyte
ENSMUSG00000008384	Sertad1	SERTA domain containing 1	protein_coding	7	Unassigned
ENSMUSG00000025779	Ly96	lymphocyte antigen 96	protein_coding	4	Ly6c-high-monocyte
ENSMUSG00000027287	Snap23	synaptosomal-associated protein 23	protein_coding	9	Mast-cell
ENSMUSG00000026360	Rgs2	regulator of G-protein signaling 2	protein_coding	9	Mast-cell
ENSMUSG00000069516	Lyz2	lysozyme 2	protein_coding	4	Ly6c-high-monocyte
ENSMUSG00000025875	Tspan17	tetraspanin 17	protein_coding	4	Ly6c-high-monocyte
ENSMUSG00000058715	Fcer1g	Fc receptor IgE high affinity I gamma polypeptide	protein_coding	3	Ly6c-low-monocyte
ENSMUSG00000025492	Ifitm3	interferon induced transmembrane protein 3	protein_coding	4	Ly6c-high-monocyte
ENSMUSG00000073412	Lst1	leukocyte specific transcript 1	protein_coding	3	Ly6c-low-monocyte
ENSMUSG00000060591	Ifitm2	interferon induced transmembrane protein 2	protein_coding	4	Ly6c-high-monocyte
ENSMUSG00000072596	Ear2	eosinophil-associated ribonuclease A family member 2	protein_coding	3	Ly6c-low-monocyte
ENSMUSG00000075705	Msrb1	methionine sulfoxide reductase B1	protein_coding	5	Neutrophil
ENSMUSG00000059108	Ifitm6	interferon induced transmembrane protein 6	protein_coding	4	Ly6c-high-monocyte
ENSMUSG00000050335	Lgals3	lectin galactose binding soluble 3	protein_coding	4	Ly6c-high-monocyte
ENSMUSG00000060063	Alox5ap	arachidonate 5-lipoxygenase activating protein	protein_coding	9	Mast-cell
ENSMUSG00000018927	Ccl6	chemokine (C-C motif) ligand 6	protein_coding	9	Mast-cell
ENSMUSG00000044811	Cd300c2	CD300C molecule 2	protein_coding	3	Ly6c-low-monocyte
ENSMUSG00000024621	Csf1r	colony stimulating factor 1 receptor	protein_coding	3	Ly6c-low-monocyte
ENSMUSG00000020681	Ace	angiotensin I converting enzyme (peptidyl-dipeptidase A) 1	protein_coding	3	Ly6c-low-monocyte
ENSMUSG00000034652	Cd300a	CD300A molecule	protein_coding	4	Ly6c-high-monocyte
ENSMUSG00000059089	Fcgr4	Fc receptor IgG low affinity IV	protein_coding	3	Ly6c-low-monocyte
ENSMUSG00000060600	Eno3	enolase 3 beta muscle	protein_coding	3	Ly6c-low-monocyte
ENSMUSG00000056501	Cebpb	CCAAT/enhancer binding protein (C/EBP) beta	protein_coding	3	Ly6c-low-monocyte
ENSMUSG00000039208	Metrnl	meteorin glial cell differentiation regulator-like	protein_coding	3	Ly6c-low-monocyte
ENSMUSG00000046245	Pilra	paired immunoglobin-like type 2 receptor alpha	protein_coding	3	Ly6c-low-monocyte
ENSMUSG00000022586	Ly6i	lymphocyte antigen 6 complex locus I	protein_coding	3	Ly6c-low-monocyte
ENSMUSG00000035004	Igsf6	immunoglobulin superfamily member 6	protein_coding	4	Ly6c-high-monocyte
ENSMUSG00000028874	Fgr	FGR proto-oncogene Src family tyrosine kinase	protein_coding	3	Ly6c-low-monocyte
ENSMUSG00000014846	Tppp3	tubulin polymerization-promoting protein family member 3	protein_coding	3	Ly6c-low-monocyte
ENSMUSG00000023034	Nr4a1	nuclear receptor subfamily 4 group A member 1	protein_coding	3	Ly6c-low-monocyte
ENSMUSG00000030126	Tmcc1	transmembrane and coiled coil domains 1	protein_coding	3	Ly6c-low-monocyte
ENSMUSG00000074677	Sirpb1c	signal-regulatory protein beta 1C	protein_coding	4	Ly6c-high-monocyte
ENSMUSG00000062515	Fabp4	fatty acid binding protein 4 adipocyte	protein_coding	3	Ly6c-low-monocyte
ENSMUSG00000059498	Fcgr3	Fc receptor IgG low affinity III	protein_coding	4	Ly6c-high-monocyte
ENSMUSG00000048498	Cd300e	CD300E molecule	protein_coding	3	Ly6c-low-monocyte
ENSMUSG00000034641	Cd300ld	CD300 molecule like family member d	protein_coding	5	Neutrophil
ENSMUSG00000028599	Tnfrsf1b	tumor necrosis factor receptor superfamily member 1b	protein_coding	3	Ly6c-low-monocyte
ENSMUSG00000041754	Trem3	triggering receptor expressed on myeloid cells 3	protein_coding	3	Ly6c-low-monocyte
ENSMUSG00000102037	Bcl2a1a	B cell leukemia/lymphoma 2 related protein A1a	protein_coding	3	Ly6c-low-monocyte
ENSMUSG00000023913	Pla2g7	phospholipase A2 group VII (platelet-activating factor acetylhydrolase plasma)	protein_coding	5	Neutrophil
ENSMUSG00000099974	Bcl2a1d	B cell leukemia/lymphoma 2 related protein A1d	protein_coding	3	Ly6c-low-monocyte
ENSMUSG00000046805	Mpeg1	macrophage expressed gene 1	protein_coding	4	Ly6c-high-monocyte
ENSMUSG00000019122	Ccl9	chemokine (C-C motif) ligand 9	protein_coding	9	Mast-cell
ENSMUSG00000037902	Sirpa	signal-regulatory protein alpha	protein_coding	3	Ly6c-low-monocyte
ENSMUSG00000005087	Cd44	CD44 antigen	protein_coding	4	Ly6c-high-monocyte
ENSMUSG00000066682	Pilrb2	paired immunoglobin-like type 2 receptor beta 2	protein_coding	3	Ly6c-low-monocyte
ENSMUSG00000013974	Mcemp1	mast cell expressed membrane protein 1	protein_coding	4	Ly6c-high-monocyte
ENSMUSG00000066684	Pilrb1	paired immunoglobin-like type 2 receptor beta 1	protein_coding	3	Ly6c-low-monocyte
ENSMUSG00000004709	Cd244	CD244 molecule A	protein_coding	9	Mast-cell
ENSMUSG00000035493	Tgfbi	transforming growth factor beta induced	protein_coding	4	Ly6c-high-monocyte
ENSMUSG00000030203	Dusp16	dual specificity phosphatase 16	protein_coding	3	Ly6c-low-monocyte
ENSMUSG00000024053	Emilin2	elastin microfibril interfacer 2	protein_coding	9	Mast-cell
ENSMUSG00000025161	Slc16a3	solute carrier family 16 (monocarboxylic acid transporters) member 3	protein_coding	5	Neutrophil
ENSMUSG00000078783	Gm9733	predicted gene 9733	protein_coding	4	Ly6c-high-monocyte
ENSMUSG00000031722	Hp	haptoglobin	protein_coding	5	Neutrophil
ENSMUSG00000073489	Ifi204	interferon activated gene 204	protein_coding	4	Ly6c-high-monocyte
ENSMUSG00000095028	Sirpb1b	signal-regulatory protein beta 1B	protein_coding	7	Unassigned
ENSMUSG00000040713	Creg1	cellular repressor of E1A-stimulated genes 1	protein_coding	9	Mast-cell
ENSMUSG00000101585	1600010M07Rik	RIKEN cDNA 1600010M07 gene	antisense	5	Neutrophil
ENSMUSG00000032554	Trf	transferrin	protein_coding	9	Mast-cell
ENSMUSG00000027398	Il1b	interleukin 1 beta	protein_coding	5	Neutrophil
ENSMUSG00000079293	Clec7a	C-type lectin domain family 7 member a	polymorphic_pseudogene	4	Ly6c-high-monocyte
ENSMUSG00000049988	Lrrc25	leucine rich repeat containing 25	protein_coding	4	Ly6c-high-monocyte
ENSMUSG00000030789	Itgax	integrin alpha X	protein_coding	3	Ly6c-low-monocyte
ENSMUSG00000030786	Itgam	integrin alpha M	protein_coding	4	Ly6c-high-monocyte
ENSMUSG00000078780	Gm5150	predicted gene 5150	protein_coding	7	Unassigned
ENSMUSG00000063193	Cd300lb	CD300 molecule like family member B	protein_coding	9	Mast-cell
ENSMUSG00000040907	Atp1a3	ATPase Na+/K+ transporting alpha 3 polypeptide	protein_coding	4	Ly6c-high-monocyte
ENSMUSG00000021360	Gcnt2	glucosaminyl (N-acetyl) transferase 2 I-branching enzyme	protein_coding	5	Neutrophil
ENSMUSG00000015839	Nfe2l2	nuclear factor erythroid derived 2 like 2	protein_coding	3	Ly6c-low-monocyte
ENSMUSG00000058624	Gda	guanine deaminase	protein_coding	5	Neutrophil
ENSMUSG00000053687	Dpep2	dipeptidase 2	protein_coding	3	Ly6c-low-monocyte
ENSMUSG00000062593	Lilrb4a	predicted gene 49339	protein_coding	9	Mast-cell
ENSMUSG00000022788	Fgd4	FYVE RhoGEF and PH domain containing 4	protein_coding	4	Ly6c-high-monocyte
ENSMUSG00000030703	Gdpd3	glycerophosphodiester phosphodiesterase domain containing 3	protein_coding	4	Ly6c-high-monocyte
ENSMUSG00000005803	Sqrdl	sulfide quinone oxidoreductase	protein_coding	4	Ly6c-high-monocyte
ENSMUSG00000028266	Lmo4	LIM domain only 4	protein_coding	4	Ly6c-high-monocyte
ENSMUSG00000058099	Nfam1	Nfat activating molecule with ITAM motif 1	protein_coding	4	Ly6c-high-monocyte
ENSMUSG00000024190	Dusp1	dual specificity phosphatase 1	protein_coding	5	Neutrophil
ENSMUSG00000028859	Csf3r	colony stimulating factor 3 receptor (granulocyte)	protein_coding	5	Neutrophil
ENSMUSG00000040809	Chil3	chitinase-like 3	protein_coding	4	Ly6c-high-monocyte
ENSMUSG00000071637	Cebpd	CCAAT/enhancer binding protein (C/EBP) delta	protein_coding	5	Neutrophil
ENSMUSG00000029580	Actb	actin beta	protein_coding	4	Ly6c-high-monocyte
ENSMUSG00000058794	Nfe2	nuclear factor erythroid derived 2	protein_coding	4	Ly6c-high-monocyte
ENSMUSG00000046908	Ltb4r1	leukotriene B4 receptor 1	protein_coding	4	Ly6c-high-monocyte
ENSMUSG00000030142	Clec4e	C-type lectin domain family 4 member e	protein_coding	5	Neutrophil
ENSMUSG00000030589	Rasgrp4	RAS guanyl releasing protein 4	protein_coding	4	Ly6c-high-monocyte
ENSMUSG00000021069	Pygl	liver glycogen phosphorylase	protein_coding	5	Neutrophil
ENSMUSG00000024659	Anxa1	annexin A1	protein_coding	4	Ly6c-high-monocyte
ENSMUSG00000017057	Il13ra1	interleukin 13 receptor alpha 1	protein_coding	4	Ly6c-high-monocyte
ENSMUSG00000071713	Csf2rb	colony stimulating factor 2 receptor beta low-affinity (granulocyte-macrophage)	protein_coding	9	Mast-cell
ENSMUSG00000026064	Ptp4a1	protein tyrosine phosphatase 4a1	protein_coding	3	Ly6c-low-monocyte
ENSMUSG00000021281	Tnfaip2	tumor necrosis factor alpha-induced protein 2	protein_coding	5	Neutrophil
ENSMUSG00000022500	Litaf	LPS-induced TN factor	protein_coding	7	Unassigned
ENSMUSG00000069515	Lyz1	lysozyme 1	protein_coding	4	Ly6c-high-monocyte
ENSMUSG00000020823	Sec14l1	SEC14-like lipid binding 1	protein_coding	3	Ly6c-low-monocyte
ENSMUSG00000000628	Hk2	hexokinase 2	protein_coding	9	Mast-cell
ENSMUSG00000024164	C3	complement component 3	protein_coding	4	Ly6c-high-monocyte
ENSMUSG00000004451	Ralb	v-ral simian leukemia viral oncogene B	protein_coding	4	Ly6c-high-monocyte
ENSMUSG00000023915	Tnfrsf21	tumor necrosis factor receptor superfamily member 21	protein_coding	4	Ly6c-high-monocyte
ENSMUSG00000038612	Mcl1	myeloid cell leukemia sequence 1	protein_coding	7	Unassigned
ENSMUSG00000028497	Hacd4	3-hydroxyacyl-CoA dehydratase 4	protein_coding	9	Mast-cell
ENSMUSG00000049130	C5ar1	complement component 5a receptor 1	protein_coding	5	Neutrophil
ENSMUSG00000028961	Pgd	phosphogluconate dehydrogenase	protein_coding	4	Ly6c-high-monocyte
ENSMUSG00000030148	Clec4a2	C-type lectin domain family 4 member a2	protein_coding	4	Ly6c-high-monocyte
ENSMUSG00000024011	Pi16	peptidase inhibitor 16	protein_coding	5	Neutrophil
ENSMUSG00000078122	F630028O10Rik	RIKEN cDNA F630028O10 gene	antisense	7	Unassigned
ENSMUSG00000037260	Hgsnat	heparan-alpha-glucosaminide N-acetyltransferase	protein_coding	4	Ly6c-high-monocyte
ENSMUSG00000079481	Nhsl2	NHS-like 2	protein_coding	4	Ly6c-high-monocyte
ENSMUSG00000029810	Tmem176b	transmembrane protein 176B	protein_coding	4	Ly6c-high-monocyte
ENSMUSG00000052270	Fpr2	formyl peptide receptor 2	protein_coding	5	Neutrophil
ENSMUSG00000042599	Kdm7a	lysine (K)-specific demethylase 7A	protein_coding	4	Ly6c-high-monocyte
ENSMUSG00000026628	Atf3	activating transcription factor 3	protein_coding	4	Ly6c-high-monocyte
ENSMUSG00000029426	Scarb2	scavenger receptor class B member 2	protein_coding	4	Ly6c-high-monocyte
ENSMUSG00000036918	Ttc7	tetratricopeptide repeat domain 7	protein_coding	7	Unassigned
ENSMUSG00000045636	Mtus1	mitochondrial tumor suppressor 1	protein_coding	7	Unassigned
ENSMUSG00000028657	Ppt1	palmitoyl-protein thioesterase 1	protein_coding	4	Ly6c-high-monocyte
ENSMUSG00000031652	N4bp1	NEDD4 binding protein 1	protein_coding	4	Ly6c-high-monocyte
ENSMUSG00000002147	Stat6	signal transducer and activator of transcription 6	protein_coding	3	Ly6c-low-monocyte
ENSMUSG00000024431	Nr3c1	nuclear receptor subfamily 3 group C member 1	protein_coding	4	Ly6c-high-monocyte
ENSMUSG00000026880	Stom	stomatin	protein_coding	4	Ly6c-high-monocyte
ENSMUSG00000022564	Grina	glutamate receptor ionotropic N-methyl D-aspartate-associated protein 1 (glutamate binding)	protein_coding	5	Neutrophil
ENSMUSG00000039361	Picalm	phosphatidylinositol binding clathrin assembly protein	protein_coding	7	Unassigned
ENSMUSG00000039232	Stx11	syntaxin 11	protein_coding	4	Ly6c-high-monocyte
ENSMUSG00000032508	Myd88	myeloid differentiation primary response gene 88	protein_coding	4	Ly6c-high-monocyte
ENSMUSG00000107355	AI839979	expressed sequence AI839979	lincRNA	4	Ly6c-high-monocyte
ENSMUSG00000049091	Sephs2	selenophosphate synthetase 2	protein_coding	9	Mast-cell
ENSMUSG00000102051	I830127L07Rik	RIKEN cDNA I830127L07 gene	transcribed_unprocessed_pseudogene	4	Ly6c-high-monocyte
ENSMUSG00000074794	Arrdc3	arrestin domain containing 3	protein_coding	5	Neutrophil
ENSMUSG00000022089	Bin3	bridging integrator 3	protein_coding	4	Ly6c-high-monocyte
ENSMUSG00000001128	Cfp	complement factor properdin	protein_coding	4	Ly6c-high-monocyte
ENSMUSG00000037960	Card19	caspase recruitment domain family member 19	protein_coding	4	Ly6c-high-monocyte
ENSMUSG00000097354	2310001H17Rik	RIKEN cDNA 2310001H17 gene	lincRNA	5	Neutrophil
ENSMUSG00000029561	Oasl2	2'-5' oligoadenylate synthetase-like 2	protein_coding	4	Ly6c-high-monocyte
ENSMUSG00000036402	Gng12	guanine nucleotide binding protein (G protein) gamma 12	protein_coding	9	Mast-cell
ENSMUSG00000042745	Id1	inhibitor of DNA binding 1	protein_coding	9	Mast-cell
ENSMUSG00000055053	Nfic	nuclear factor I/C	protein_coding	4	Ly6c-high-monocyte
ENSMUSG00000018171	Vmp1	vacuole membrane protein 1	protein_coding	4	Ly6c-high-monocyte
ENSMUSG00000044456	Rin3	Ras and Rab interactor 3	protein_coding	7	Unassigned
ENSMUSG00000071714	Csf2rb2	colony stimulating factor 2 receptor beta 2 low-affinity (granulocyte-macrophage)	protein_coding	9	Mast-cell
ENSMUSG00000018736	Ndel1	nudE neurodevelopment protein 1 like 1	protein_coding	7	Unassigned
ENSMUSG00000022663	Atg3	autophagy related 3	protein_coding	4	Ly6c-high-monocyte
ENSMUSG00000030096	Slc6a6	solute carrier family 6 (neurotransmitter transporter taurine) member 6	protein_coding	4	Ly6c-high-monocyte
ENSMUSG00000014075	Tctex1d2	Tctex1 domain containing 2	protein_coding	5	Neutrophil
ENSMUSG00000028864	Hgf	hepatocyte growth factor	protein_coding	9	Mast-cell
ENSMUSG00000047798	Cd300lf	CD300 molecule like family member F	protein_coding	7	Unassigned
ENSMUSG00000044080	S100a1	S100 calcium binding protein A1	protein_coding	4	Ly6c-high-monocyte
ENSMUSG00000045679	Pqlc3	PQ loop repeat containing	protein_coding	4	Ly6c-high-monocyte
ENSMUSG00000025491	Ifitm1	interferon induced transmembrane protein 1	protein_coding	9	Mast-cell
ENSMUSG00000074361	C5ar2	complement component 5a receptor 2	protein_coding	7	Unassigned
ENSMUSG00000037966	Ninj1	ninjurin 1	protein_coding	4	Ly6c-high-monocyte
ENSMUSG00000017002	Slpi	secretory leukocyte peptidase inhibitor	protein_coding	5	Neutrophil
ENSMUSG00000030921	Trim30a	tripartite motif-containing 30A	protein_coding	4	Ly6c-high-monocyte
ENSMUSG00000005800	Mmp8	matrix metallopeptidase 8	protein_coding	5	Neutrophil
ENSMUSG00000031494	Cd209a	CD209a antigen	protein_coding	4	Ly6c-high-monocyte
ENSMUSG00000019873	Reep3	receptor accessory protein 3	protein_coding	4	Ly6c-high-monocyte
ENSMUSG00000039899	Fgl2	fibrinogen-like protein 2	protein_coding	7	Unassigned
ENSMUSG00000033066	Gas7	growth arrest specific 7	protein_coding	4	Ly6c-high-monocyte
ENSMUSG00000041488	Stx3	syntaxin 3	protein_coding	9	Mast-cell
ENSMUSG00000035781	R3hdm4	R3H domain containing 4	protein_coding	4	Ly6c-high-monocyte
ENSMUSG00000074813	Gm14005	predicted gene 14005	lincRNA	9	Mast-cell
ENSMUSG00000020415	Pttg1	pituitary tumor-transforming gene 1	protein_coding	4	Ly6c-high-monocyte
ENSMUSG00000004609	Cd33	CD33 antigen	protein_coding	7	Unassigned
ENSMUSG00000047881	Rell1	RELT-like 1	protein_coding	4	Ly6c-high-monocyte
ENSMUSG00000110841	RP23-269H21.1	glutathione peroxidase 4 pseudogene 2	transcribed_processed_pseudogene	4	Ly6c-high-monocyte
ENSMUSG00000026469	Xpr1	xenotropic and polytropic retrovirus receptor 1	protein_coding	4	Ly6c-high-monocyte
ENSMUSG00000066026	Dhrs3	dehydrogenase/reductase (SDR family) member 3	protein_coding	9	Mast-cell
ENSMUSG00000057143	Trim12c	tripartite motif-containing 12C	protein_coding	7	Unassigned
ENSMUSG00000030144	Clec4d	C-type lectin domain family 4 member d	protein_coding	5	Neutrophil
ENSMUSG00000029366	Dck	deoxycytidine kinase	protein_coding	7	Unassigned
ENSMUSG00000030083	Abtb1	ankyrin repeat and BTB (POZ) domain containing 1	protein_coding	7	Unassigned
ENSMUSG00000020029	Nudt4	nudix (nucleoside diphosphate linked moiety X)-type motif 4	protein_coding	5	Neutrophil
ENSMUSG00000034928	Rnf44	ring finger protein 44	protein_coding	7	Unassigned
ENSMUSG00000025804	Ccr1	chemokine (C-C motif) receptor 1	protein_coding	9	Mast-cell
ENSMUSG00000039753	Fbxl5	F-box and leucine-rich repeat protein 5	protein_coding	5	Neutrophil
ENSMUSG00000028431	Ikbkap	inhibitor of kappa light polypeptide enhancer in B cells kinase complex-associated protein	protein_coding	5	Neutrophil
ENSMUSG00000026977	7-Mar	membrane-associated ring finger (C3HC4) 7	protein_coding	7	Unassigned
ENSMUSG00000036381	P2ry14	purinergic receptor P2Y G-protein coupled 14	protein_coding	9	Mast-cell
ENSMUSG00000038418	Egr1	early growth response 1	protein_coding	9	Mast-cell
ENSMUSG00000075595	Zfp652	zinc finger protein 652	protein_coding	8	Multiplet
ENSMUSG00000056071	S100a9	S100 calcium binding protein A9 (calgranulin B)	protein_coding	5	Neutrophil
ENSMUSG00000022555	Dgat1	diacylglycerol O-acyltransferase 1	protein_coding	9	Mast-cell
ENSMUSG00000034361	Cpne2	copine II	protein_coding	9	Mast-cell
ENSMUSG00000003541	Ier3	immediate early response 3	protein_coding	9	Mast-cell
ENSMUSG00000090192	Gm16556	predicted gene 16556	processed_transcript	5	Neutrophil
ENSMUSG00000044948	Cfap43	cilia and flagella associated protein 43	protein_coding	7	Unassigned
ENSMUSG00000053338	Tarm1	T cell-interacting activating receptor on myeloid cells 1	protein_coding	7	Unassigned
ENSMUSG00000026822	Lcn2	lipocalin 2	protein_coding	5	Neutrophil
ENSMUSG00000027737	Slc7a11	solute carrier family 7 (cationic amino acid transporter y+ system) member 11	protein_coding	7	Unassigned
ENSMUSG00000000982	Ccl3	chemokine (C-C motif) ligand 3	protein_coding	9	Mast-cell
ENSMUSG00000025351	Cd63	CD63 antigen	protein_coding	9	Mast-cell
ENSMUSG00000064147	Rab44	RAB44 member RAS oncogene family	protein_coding	9	Mast-cell
ENSMUSG00000026073	Il1r2	interleukin 1 receptor type II	protein_coding	5	Neutrophil
ENSMUSG00000022651	Retnlg	resistin like gamma	protein_coding	5	Neutrophil
ENSMUSG00000026180	Cxcr2	chemokine (C-X-C motif) receptor 2	protein_coding	7	Unassigned
ENSMUSG00000017737	Mmp9	matrix metallopeptidase 9	protein_coding	7	Unassigned
ENSMUSG00000001156	Mxd1	MAX dimerization protein 1	protein_coding	5	Neutrophil
ENSMUSG00000027360	Hdc	histidine decarboxylase	protein_coding	9	Mast-cell
ENSMUSG00000067235	H2-Q10	histocompatibility 2 Q region locus 10	protein_coding	5	Neutrophil
ENSMUSG00000037095	Lrg1	leucine-rich alpha-2-glycoprotein 1	protein_coding	5	Neutrophil
ENSMUSG00000059657	Stfa2l1	stefin A2 like 1	protein_coding	7	Unassigned
ENSMUSG00000021125	Arg2	arginase type II	protein_coding	5	Neutrophil
ENSMUSG00000025993	Slc40a1	solute carrier family 40 (iron-regulated transporter) member 1	protein_coding	7	Unassigned
ENSMUSG00000079597	Gm5483	predicted gene 5483	protein_coding	7	Unassigned
ENSMUSG00000044103	Il1f9	interleukin 1 family member 9	protein_coding	5	Neutrophil
ENSMUSG00000033508	Asprv1	aspartic peptidase retroviral-like 1	protein_coding	5	Neutrophil
ENSMUSG00000014599	Csf1	colony stimulating factor 1 (macrophage)	protein_coding	9	Mast-cell
ENSMUSG00000058755	Osm	oncostatin M	protein_coding	9	Mast-cell
ENSMUSG00000032204	Aqp9	aquaporin 9	protein_coding	9	Mast-cell
ENSMUSG00000030325	Klrb1c	killer cell lectin-like receptor subfamily B member 1C	protein_coding	6	NK-cell
ENSMUSG00000062524	Ncr1	natural cytotoxicity triggering receptor 1	protein_coding	6	NK-cell
ENSMUSG00000079852	Klra4	killer cell lectin-like receptor subfamily A member 4	protein_coding	6	NK-cell
ENSMUSG00000089727	Klra8	killer cell lectin-like receptor subfamily A member 8	protein_coding	6	NK-cell
ENSMUSG00000033024	Klra9	killer cell lectin-like receptor subfamily A member 9	protein_coding	6	NK-cell
ENSMUSG00000022225	Cma1	chymase 1 mast cell	protein_coding	6	NK-cell
ENSMUSG00000043932	Klri2	killer cell lectin-like receptor family I member 2	protein_coding	6	NK-cell
ENSMUSG00000067591	Klra3	killer cell lectin-like receptor subfamily A member 3	protein_coding	6	NK-cell
ENSMUSG00000067750	Khdc1a	KH domain containing 1A	protein_coding	6	NK-cell
ENSMUSG00000074874	Ctla2b	cytotoxic T lymphocyte-associated protein 2 beta	protein_coding	6	NK-cell
ENSMUSG00000005339	Fcer1a	Fc receptor IgE high affinity I alpha polypeptide	protein_coding	9	Mast-cell
ENSMUSG00000030470	Csrp3	cysteine and glycine-rich protein 3	protein_coding	9	Mast-cell
ENSMUSG00000022157	Mcpt8	mast cell protease 8	protein_coding	9	Mast-cell
ENSMUSG00000032323	Cyp11a1	cytochrome P450 family 11 subfamily a polypeptide 1	protein_coding	9	Mast-cell
ENSMUSG00000001865	Cpa3	carboxypeptidase A3 mast cell	protein_coding	9	Mast-cell
ENSMUSG00000015053	Gata2	GATA binding protein 2	protein_coding	9	Mast-cell
ENSMUSG00000024680	Ms4a2	membrane-spanning 4-domains subfamily A member 2	protein_coding	9	Mast-cell
ENSMUSG00000020787	P2rx1	purinergic receptor P2X ligand-gated ion channel 1	protein_coding	9	Mast-cell
ENSMUSG00000034664	Itga2b	integrin alpha 2b	protein_coding	9	Mast-cell
