# Supplementary material for: Single-cell transcriptomics of the naked mole-rat reveals unexpected features of mammalian immunity
Source: PLoS Biol. 2019 Nov 21;17(11):e3000528. doi: 10.1371/journal.pbio.3000528 (PMC6894886; doi:10.1371/journal.pbio.3000528)
Supplement: S12 Table — For each species, for each gene family, provided are the species and gene ID (Ensembl for all species except NM-R, for which it is RefSeq) of the genes used as query, the hit gene ID, symbol, and family. LRC, leukocyte receptor complex; MHC-I, major histocompatibility complex class I; NKC, natural killer cell receptor complex; NM-R, naked mole-rat. (CSV) [file pbio.3000528.s024.csv]

search.species	query.gene.family	query.gene_ids	hit.gene_id	hit.symbol	hit.gene.family
human	KLRA	human_ENSG00000256667_KLRA1P;horse_ENSECAG00000023351;horse_ENSECAG00000002234_LY49B;horse_ENSECAG00000040244_LY49D;horse_ENSECAG00000018937_LY49F;horse_ENSECAG00000036744;horse_ENSECAG00000039435;goat_ENSCHIG00000022710;sheep_ENSOARG00000020943;pig_ENSSSCG00000000636;mouse.lemur_ENSMICG00000013206;sooty.mangabey_ENSCATG00000022098;olive.baboon_ENSPANG00000017981;macaque_ENSMMUG00000005081;pig.ta…	ENSG00000256667	KLRA1P	KLRA
human	KLRB	human_ENSG00000111796_KLRB1;horse_ENSECAG00000034172_KLRB1;dolphin_ENSTTRG00000015741_KLRB1;goat_ENSCHIG00000009896;sheep_ENSOARG00000017210;pig_ENSSSCG00000039708_KLRB1;mouse.lemur_ENSMICG00000043292_KLRB1;marmoset_ENSCJAG00000011120_KLRB1;sooty.mangabey_ENSCATG00000036847_KLRB1;olive.baboon_ENSPANG00000017447_KLRB1;macaque_ENSMMUG00000044047_KLRB1;pig.tailed.macaque_ENSMNEG00000044478_KLRB1;ver…	ENSG00000111796	KLRB1	KLRB
human	KLRC	human_ENSG00000205809_KLRC2;mas.night.monkey_ENSANAG00000010030;olive.baboon_ENSPANG00000023803_KLRC1;macaque_ENSMMUG00000018327;bonobo_ENSPPAG00000022396_KLRC1	ENSG00000205809	KLRC2	KLRC
human	KLRC	human_ENSG00000205809_KLRC2;human_ENSG00000205810_KLRC3;human_ENSG00000255641_RP11-277P12.6;mas.night.monkey_ENSANAG00000010030;olive.baboon_ENSPANG00000023803_KLRC1;olive.baboon_ENSPANG00000023803_KLRC1;olive.baboon_ENSPANG00000023771;macaque_ENSMMUG00000018307_KLRC3;macaque_ENSMMUG00000018327;pig.tailed.macaque_ENSMNEG00000043294;vervet.agm_ENSCSAG00000008905;vervet.agm_ENSCSAG00000008966;orang…	ENSG00000255641	RP11-277P12.6	KLRC
human	KLRC	human_ENSG00000205810_KLRC3;human_ENSG00000255641_RP11-277P12.6;mas.night.monkey_ENSANAG00000010030;olive.baboon_ENSPANG00000023803_KLRC1;olive.baboon_ENSPANG00000023771;macaque_ENSMMUG00000018307_KLRC3;pig.tailed.macaque_ENSMNEG00000043294;vervet.agm_ENSCSAG00000008905;vervet.agm_ENSCSAG00000008966;orangutan_ENSPPYG00000004273;bonobo_ENSPPAG00000033050;bonobo_ENSPPAG00000043602;chimpanzee_ENSPTR…	ENSG00000205810	KLRC3	KLRC
human	KLRC	human_ENSG00000255819_KLRC4-KLRK1;microbat_ENSMLUG00000012575;microbat_ENSMLUG00000027469;microbat_ENSMLUG00000027413;microbat_ENSMLUG00000030584;horse_ENSECAG00000021893;horse_ENSECAG00000022791;horse_ENSECAG00000038787;horse_ENSECAG00000033117;mouse.lemur_ENSMICG00000027197;mouse.lemur_ENSMICG00000029893;mouse.lemur_ENSMICG00000032954;mouse.lemur_ENSMICG00000044318;sooty.mangabey_ENSCATG0000001…	ENSG00000183542	KLRC4	KLRC
human	KLRD	human_ENSG00000134539_KLRD1;armadillo_ENSDNOG00000012820;armadillo_ENSDNOG00000034296;dolphin_ENSTTRG00000013109_KLRD1;cow_ENSBTAG00000000966;goat_ENSCHIG00000014652;sheep_ENSOARG00000021003;mouse.lemur_ENSMICG00000032546_KLRD1;mouse.lemur_ENSMICG00000032546_KLRD1;marmoset_ENSCJAG00000021669_KLRD1;mas.night.monkey_ENSANAG00000023550_KLRD1;sooty.mangabey_ENSCATG00000032211_KLRD1;olive.baboon_ENSPA…	ENSG00000134539	KLRD1	KLRD
human	KLRF	human_ENSG00000150045_KLRF1;armadillo_ENSDNOG00000007226_KLRF1;microbat_ENSMLUG00000017786;cat_ENSFCAG00000008833_KLRF1;dog_ENSCAFG00000030153_KLRF1;dingo_ENSCAFG00020006152_KLRF1;horse_ENSECAG00000035527_KLRF1;cow_ENSBTAG00000037534_KLRF1;pig_ENSSSCG00000000655_KLRF1;mouse.lemur_ENSMICG00000004007_KLRF1;marmoset_ENSCJAG00000018584_KLRF1;mas.night.monkey_ENSANAG00000023222_KLRF1;sooty.mangabey_EN…	ENSG00000150045	KLRF1	KLRF
human	KLRF	human_ENSG00000256797_KLRF2;mas.night.monkey_ENSANAG00000028187_KLRF2;sooty.mangabey_ENSCATG00000019698_KLRF2;olive.baboon_ENSPANG00000015337_KLRF2;macaque_ENSMMUG00000041703_KLRF2;pig.tailed.macaque_ENSMNEG00000026694_KLRF2;vervet.agm_ENSCSAG00000009265_KLRF2;orangutan_ENSPPYG00000004260;gorilla_ENSGGOG00000038281_KLRF2;bonobo_ENSPPAG00000039440_KLRF2;chimpanzee_ENSPTRG00000042023_KLRF2;gibbon_E…	ENSG00000256797	KLRF2	KLRF
human	KLRG	human_ENSG00000139187_KLRG1;mouse_ENSMUSG00000030114_Klrg1;guinea.pig_ENSCPOG00000032778_KLRG1;nmr_101722776_Klrg1;chinchilla_ENSCLAG00000016032_KLRG1;dmr_ENSFDAG00000017314_KLRG1;bmr_ENSNGAG00000023075_Klrg1;hedgehog_ENSEEUG00000002463_KLRG1;dog_ENSCAFG00000028762_KLRG1;dingo_ENSCAFG00020005971_KLRG1;horse_ENSECAG00000024523_KLRG1;pig_ENSSSCG00000000663;mouse.lemur_ENSMICG00000015069_KLRG1;marmo…	ENSG00000139187	KLRG1	KLRG
human	KIR	guinea.pig_ENSCPOG00000007412;mouse.lemur_ENSMICG00000015997_KIR3DL3;sooty.mangabey_ENSCATG00000011819;sooty.mangabey_ENSCATG00000013521;sooty.mangabey_ENSCATG00000043559;sooty.mangabey_ENSCATG00000042950;olive.baboon_ENSPANG00000031638;olive.baboon_ENSPANG00000016636;olive.baboon_ENSPANG00000020088;olive.baboon_ENSPANG00000030433;olive.baboon_ENSPANG00000031194;olive.baboon_ENSPANG00000030211;ol…	ENSG00000240403	KIR3DL2	KIR
human	KIR	guinea.pig_ENSCPOG00000007412;armadillo_ENSDNOG00000040917;horse_ENSECAG00000016418_KIR3DL;mas.night.monkey_ENSANAG00000036175;sooty.mangabey_ENSCATG00000004844_KIR3DL3;sooty.mangabey_ENSCATG00000013521;sooty.mangabey_ENSCATG00000042950;olive.baboon_ENSPANG00000002646_KIR3DL3;olive.baboon_ENSPANG00000031194;olive.baboon_ENSPANG00000029224;olive.baboon_ENSPANG00000030211;olive.baboon_ENSPANG000000…	ENSG00000242019	KIR3DL3	KIR
human	KIR	cow_ENSBTAG00000047270;olive.baboon_ENSPANG00000031021;olive.baboon_ENSPANG00000020088;olive.baboon_ENSPANG00000030293;macaque_ENSMMUG00000010125_MAMU-KIR;bonobo_ENSPPAG00000043055;chimpanzee_ENSPTRG00000044265_KIR2DL3;chimpanzee_ENSPTRG00000046570_KIR3DL5;gibbon_ENSNLEG00000035298;donkey_ENSEASG00005021546;human_ENSG00000221957_KIR2DS4	ENSG00000221957	KIR2DS4	KIR
human	KIR	sooty.mangabey_ENSCATG00000011819;sooty.mangabey_ENSCATG00000043559;sooty.mangabey_ENSCATG00000017229;sooty.mangabey_ENSCATG00000042950;olive.baboon_ENSPANG00000030433;olive.baboon_ENSPANG00000031194;olive.baboon_ENSPANG00000030211;olive.baboon_ENSPANG00000030293;olive.baboon_ENSPANG00000000222;olive.baboon_ENSPANG00000021185;macaque_ENSMMUG00000029392_KIR3DL3;macaque_ENSMMUG00000001519_KIR2DL4;m…	ENSG00000242473	KIR2DP1	KIR
human	LILR	microbat_ENSMLUG00000024330	ENSG00000170858	LILRP2	KIR
human	LILR	microbat_ENSMLUG00000024330	ENSG00000186152	LILRP1	KIR
human	LILR	cow_ENSBTAG00000054741;sheep_ENSOARG00000007834	ENSG00000104974	LILRA1	KIR
human	KIR	marmoset_ENSCJAG00000001253;mas.night.monkey_ENSANAG00000038994;mas.night.monkey_ENSANAG00000039410;sooty.mangabey_ENSCATG00000038939;olive.baboon_ENSPANG00000012788;macaque_ENSMMUG00000013286_KIR3DL0;pig.tailed.macaque_ENSMNEG00000044330;orangutan_ENSPPYG00000010386;gorilla_ENSGGOG00000006465_KIR3DX1;bonobo_ENSPPAG00000036202;chimpanzee_ENSPTRG00000011462;chimpanzee_ENSPTRG00000045849_KIR3DX1;gi…	ENSG00000104970	KIR3DX1	KIR
human	KIR	mas.night.monkey_ENSANAG00000033158;sooty.mangabey_ENSCATG00000011819;olive.baboon_ENSPANG00000031021;macaque_ENSMMUG00000029392_KIR3DL3;macaque_ENSMMUG00000001519_KIR2DL4;pig.tailed.macaque_ENSMNEG00000038642_KIR2DL4;vervet.agm_ENSCSAG00000001792;orangutan_ENSPPYG00000010392;chimpanzee_ENSPTRG00000044325_KIR3DS6;chimpanzee_ENSPTRG00000023937_KIR2DL5A;chimpanzee_ENSPTRG00000045427_KIR2DL5A;donkey…	ENSG00000189013	KIR2DL4	KIR
human	LILR	human_ENSG00000104974_LILRA1;human_ENSG00000239998_LILRA2;deer.mouse_ENSPEMG00000016522;deer.mouse_ENSPEMG00000017088;chinese.hamster_ENSCGRG00000000303;golden.hamster_ENSMAUG00000012428;prairie.vole_ENSMOCG00000014480;armadillo_ENSDNOG00000009902;armadillo_ENSDNOG00000047274;hedgehog_ENSEEUG00000002021;hedgehog_ENSEEUG00000003249;hedgehog_ENSEEUG00000014856;microbat_ENSMLUG00000009133;microbat_E…	ENSG00000104974	LILRA1	LILR
human	LILR	human_ENSG00000104974_LILRA1;human_ENSG00000239998_LILRA2;deer.mouse_ENSPEMG00000016522;deer.mouse_ENSPEMG00000017088;chinese.hamster_ENSCGRG00000000303;golden.hamster_ENSMAUG00000012428;prairie.vole_ENSMOCG00000014480;armadillo_ENSDNOG00000009902;armadillo_ENSDNOG00000047274;hedgehog_ENSEEUG00000002021;hedgehog_ENSEEUG00000003249;hedgehog_ENSEEUG00000014856;microbat_ENSMLUG00000009133;microbat_E…	ENSG00000239998	LILRA2	LILR
human	LILR	human_ENSG00000239961_LILRA4;guinea.pig_ENSCPOG00000001212;armadillo_ENSDNOG00000004377;armadillo_ENSDNOG00000040856;microbat_ENSMLUG00000029268;microbat_ENSMLUG00000024472;horse_ENSECAG00000029197;cow_ENSBTAG00000004043;cow_ENSBTAG00000053351;cow_ENSBTAG00000052386;goat_ENSCHIG00000005560;sheep_ENSOARG00000000467;sheep_ENSOARG00000002651;marmoset_ENSCJAG00000039155_LILRA4;mas.night.monkey_ENSANA…	ENSG00000239961	LILRA4	LILR
human	LILR	human_ENSG00000187116_LILRA5;mouse_ENSMUSG00000030427_Lilra6;chinchilla_ENSCLAG00000001529;jerboa_ENSJJAG00000015200;deer.mouse_ENSPEMG00000021376_Lilra5;hedgehog_ENSEEUG00000003300;microbat_ENSMLUG00000024472;horse_ENSECAG00000030746_ILT11A;horse_ENSECAG00000031571;horse_ENSECAG00000029197;sooty.mangabey_ENSCATG00000032964_LILRA4;olive.baboon_ENSPANG00000012247_LILRA5;macaque_ENSMMUG00000016577;…	ENSG00000187116	LILRA5	LILR
human	KIR	tasmanian.devil_ENSSHAG00000002372	ENSG00000240403	KIR3DL2	LILR
human	LILR	human_ENSG00000204577_LILRB3;rat_ENSRNOG00000053260_Lilrb3a;armadillo_ENSDNOG00000035344;microbat_ENSMLUG00000025304;microbat_ENSMLUG00000005707;microbat_ENSMLUG00000025152;microbat_ENSMLUG00000026147;microbat_ENSMLUG00000029804;microbat_ENSMLUG00000005247;dog_ENSCAFG00000029582;dingo_ENSCAFG00020017250;horse_ENSECAG00000014250;dolphin_ENSTTRG00000001274;dolphin_ENSTTRG00000006573;cow_ENSBTAG0000…	ENSG00000204577	LILRB3	LILR
human	LILR	human_ENSG00000244482_LILRA6;guinea.pig_ENSCPOG00000007087;dmr_ENSFDAG00000031481;armadillo_ENSDNOG00000005722;armadillo_ENSDNOG00000035344;armadillo_ENSDNOG00000043640;hedgehog_ENSEEUG00000014948;microbat_ENSMLUG00000001439;microbat_ENSMLUG00000029268;microbat_ENSMLUG00000025304;microbat_ENSMLUG00000008511;microbat_ENSMLUG00000029804;microbat_ENSMLUG00000005247;cat_ENSFCAG00000024812;dog_ENSCAFG…	ENSG00000244482	LILRA6	LILR
human	LILR	human_ENSG00000105609_LILRB5;opossum_ENSMODG00000002490;microbat_ENSMLUG00000002765;microbat_ENSMLUG00000026223;microbat_ENSMLUG00000029268;microbat_ENSMLUG00000025304;microbat_ENSMLUG00000023930;microbat_ENSMLUG00000024448;dingo_ENSCAFG00020017250;marmoset_ENSCJAG00000045574_LILRB5;mas.night.monkey_ENSANAG00000031666_LILRB5;sooty.mangabey_ENSCATG00000041349;olive.baboon_ENSPANG00000004008_LILRB5…	ENSG00000105609	LILRB5	LILR
human	LILR	human_ENSG00000104972_LILRB1;mouse_ENSMUSG00000074419_Gm15448;dingo_ENSCAFG00020016912;horse_ENSECAG00000035495;sooty.mangabey_ENSCATG00000013520_LILRB1;macaque_ENSMMUG00000048481_LILRA3;macaque_ENSMMUG00000021876;macaque_ENSMMUG00000013289;macaque_ENSMMUG00000037831;pig.tailed.macaque_ENSMNEG00000011346;pig.tailed.macaque_ENSMNEG00000033426;pig.tailed.macaque_ENSMNEG00000039033;vervet.agm_ENSCSA…	ENSG00000104972	LILRB1	LILR
human	LILR	human_ENSG00000131042_LILRB2;rat_ENSRNOG00000053260_Lilrb3a;guinea.pig_ENSCPOG00000007087;microbat_ENSMLUG00000005243;microbat_ENSMLUG00000029268;microbat_ENSMLUG00000022941;microbat_ENSMLUG00000029804;microbat_ENSMLUG00000012573;microbat_ENSMLUG00000024807;dingo_ENSCAFG00020017200;sheep_ENSOARG00000002700;marmoset_ENSCJAG00000001166;marmoset_ENSCJAG00000017403;mas.night.monkey_ENSANAG00000021929…	ENSG00000131042	LILRB2	LILR
human	LILR	human_ENSG00000186818_LILRB4;armadillo_ENSDNOG00000009902;microbat_ENSMLUG00000026039;sooty.mangabey_ENSCATG00000013520_LILRB1;macaque_ENSMMUG00000047009_LILRB4;pig.tailed.macaque_ENSMNEG00000033426;vervet.agm_ENSCSAG00000001828_LILRB4;gorilla_ENSGGOG00000037108;bonobo_ENSPPAG00000040667;chimpanzee_ENSPTRG00000011468_LILRB4;chimpanzee_ENSPTRG00000046222;gibbon_ENSNLEG00000032447_LILRB4;human_ENSG…	ENSG00000186818	LILRB4	LILR
human	LILR	human_ENSG00000170858_LILRP2;nmr_101722653_LOC101722653;nmr_101716592_LOC101716592;deer.mouse_ENSPEMG00000017088;armadillo_ENSDNOG00000034746;hedgehog_ENSEEUG00000005473;hedgehog_ENSEEUG00000013345;hedgehog_ENSEEUG00000015206;microbat_ENSMLUG00000001195;microbat_ENSMLUG00000029268;microbat_ENSMLUG00000022831;microbat_ENSMLUG00000005707;microbat_ENSMLUG00000026661;dingo_ENSCAFG00020017250;horse_EN…	ENSG00000170858	LILRP2	LILR
human	LILR	human_ENSG00000186152_LILRP1;mouse_ENSMUSG00000030427_Lilra6;guinea.pig_ENSCPOG00000001212;guinea.pig_ENSCPOG00000033005;nmr_101722653_LOC101722653;armadillo_ENSDNOG00000047274;microbat_ENSMLUG00000023866;microbat_ENSMLUG00000029268;microbat_ENSMLUG00000025304;microbat_ENSMLUG00000009133;microbat_ENSMLUG00000023240;microbat_ENSMLUG00000012727;microbat_ENSMLUG00000024472;cat_ENSFCAG00000003601;din…	ENSG00000186152	LILRP1	LILR
mouse	KLRA	mouse_ENSMUSG00000089727_Klra8;rat_ENSRNOG00000061895_Ly49si1	ENSMUSG00000089727	Klra8	KLRA
mouse	KLRA	mouse_ENSMUSG00000030173_Klra5;rat_ENSRNOG00000051661_Ly49s5;rat_ENSRNOG00000061664_AABR07062211.1	ENSMUSG00000030173	Klra5	KLRA
mouse	KLRA	mouse_ENSMUSG00000014543_Klra17;rat_ENSRNOG00000046046_Ly49i2;rat_ENSRNOG00000051600_Ly49i4;rat_ENSRNOG00000054007_AABR07062170.1;rat_ENSRNOG00000053656_LOC690020;rat_ENSRNOG00000053337_Ly49s6;deer.mouse_ENSPEMG00000014490	ENSMUSG00000014543	Klra17	KLRA
mouse	KLRA	mouse_ENSMUSG00000067599_Klra7;rat_ENSRNOG00000060241_LOC497796;rat_ENSRNOG00000058993_AABR07062183.1	ENSMUSG00000067599	Klra7	KLRA
mouse	KLRA	mouse_ENSMUSG00000079853_Klra1;rat_ENSRNOG00000061895_Ly49si1	ENSMUSG00000079853	Klra1	KLRA
mouse	KLRA	mouse_ENSMUSG00000033024_Klra9	ENSMUSG00000033024	Klra9	KLRA
mouse	KLRA	mouse_ENSMUSG00000061769_Klra6	ENSMUSG00000061769	Klra6	KLRA
mouse	KLRA	mouse_ENSMUSG00000067591_Klra3	ENSMUSG00000067591	Klra3	KLRA
mouse	KLRA	mouse_ENSMUSG00000072718_Klra10	ENSMUSG00000072718	Klra10	KLRA
mouse	KLRA	mouse_ENSMUSG00000079852_Klra4	ENSMUSG00000079852	Klra4	KLRA
mouse	KLRA	mouse_ENSMUSG00000084204_Gm6584;rat_ENSRNOG00000051489_Klra1;rat_ENSRNOG00000056529_AABR07062185.1;rat_ENSRNOG00000062297_Klra5;rat_ENSRNOG00000053772_Klra22;rat_ENSRNOG00000058775_Ly49s7;rat_ENSRNOG00000060202_AABR07062152.1;rat_ENSRNOG00000053661_LOC502907	ENSMUSG00000084204	Gm6584	KLRA
mouse	KLRA	rat_ENSRNOG00000031515_Klra2;deer.mouse_ENSPEMG00000011731;chinese.hamster_ENSCGRG00000010327;golden.hamster_ENSMAUG00000014803	ENSMUSG00000030187	Klra2	KLRA
mouse	KLRA	rat_ENSRNOG00000048253_LOC100911272;rat_ENSRNOG00000061895_Ly49si1;rat_ENSRNOG00000057069_Ly49i7;rat_ENSRNOG00000058993_AABR07062183.1	ENSMUSG00000107492	Gm6590	KLRA
mouse	KLRB	mouse_ENSMUSG00000079298_Klrb1b;mouse_ENSMUSG00000107872_Gm44511;rat_ENSRNOG00000007310_Klrb1a;deer.mouse_ENSPEMG00000007931;prairie.vole_ENSMOCG00000014934	ENSMUSG00000079298	Klrb1b	KLRB
mouse	KLRB	mouse_ENSMUSG00000079298_Klrb1b;mouse_ENSMUSG00000030325_Klrb1c;mouse_ENSMUSG00000107872_Gm44511;rat_ENSRNOG00000007310_Klrb1a;deer.mouse_ENSPEMG00000007931;chinese.hamster_ENSCGRG00000015064;prairie.vole_ENSMOCG00000014934	ENSMUSG00000107872	Gm44511	KLRB
mouse	KLRB	mouse_ENSMUSG00000030325_Klrb1c;deer.mouse_ENSPEMG00000007931;chinese.hamster_ENSCGRG00000015064	ENSMUSG00000030325	Klrb1c	KLRB
mouse	KLRB	mouse_ENSMUSG00000030154_Klrb1f;rat_ENSRNOG00000007811_Klrb1c	ENSMUSG00000030154	Klrb1f	KLRB
mouse	KLRB	mouse_ENSMUSG00000030361_Klrb1a;rat_ENSRNOG00000007310_Klrb1a	ENSMUSG00000030361	Klrb1a	KLRB
mouse	KLRB	mouse_ENSMUSG00000079299_Klrb1;rat_ENSRNOG00000057410_Klrb1;deer.mouse_ENSPEMG00000023819;chinese.hamster_ENSCGRG00000000138;golden.hamster_ENSMAUG00000014160;prairie.vole_ENSMOCG00000000226	ENSMUSG00000079299	Klrb1	KLRB
mouse	KLRB	deer.mouse_ENSPEMG00000016832	ENSMUSG00000079295	Klrb1-ps1	KLRB
mouse	KLRC	mouse_ENSMUSG00000030167_Klrc1;rat_ENSRNOG00000055196_Klrc1;deer.mouse_ENSPEMG00000005241_Klrc1;golden.hamster_ENSMAUG00000014060_Klrc1;prairie.vole_ENSMOCG00000016273_Klrc1	ENSMUSG00000030167	Klrc1	KLRC
mouse	KLRC	mouse_ENSMUSG00000033027_Klrc3;deer.mouse_ENSPEMG00000017465;chinese.hamster_ENSCGRG00000014679;prairie.vole_ENSMOCG00000017205	ENSMUSG00000033027	Klrc3	KLRC
mouse	KLRC	mouse_ENSMUSG00000052736_Klrc2;rat_ENSRNOG00000052467_Klrc3;chinese.hamster_ENSCGRG00000015947_Klrc1	ENSMUSG00000052736	Klrc2	KLRC
mouse	KLRD	mouse_ENSMUSG00000030165_Klrd1;rat_ENSRNOG00000060246_Klrd1;deer.mouse_ENSPEMG00000010698_Klrd1	ENSMUSG00000030165	Klrd1	KLRD
mouse	KLRE	mouse_ENSMUSG00000050241_Klre1;rat_ENSRNOG00000058714_Klre1;deer.mouse_ENSPEMG00000000709_Klre1;chinese.hamster_ENSCGRG00000007497_Klre1;golden.hamster_ENSMAUG00000008490_Klre1;prairie.vole_ENSMOCG00000014157_Klre1	ENSMUSG00000050241	Klre1	KLRE
mouse	KLRG	human_ENSG00000139187_KLRG1;mouse_ENSMUSG00000030114_Klrg1;rat_ENSRNOG00000014918_Klrg1;guinea.pig_ENSCPOG00000032778_KLRG1;nmr_101722776_Klrg1;deer.mouse_ENSPEMG00000010031_Klrg1;golden.hamster_ENSMAUG00000015031_Klrg1;prairie.vole_ENSMOCG00000021687_Klrg1;dog_ENSCAFG00000028762_KLRG1;dingo_ENSCAFG00020005971_KLRG1;marmoset_ENSCJAG00000018697_KLRG1;mas.night.monkey_ENSANAG00000022214_KLRG1;sooty…	ENSMUSG00000030114	Klrg1	KLRG
mouse	KLRH	mouse_ENSMUSG00000071158_Gm156;rat_ENSRNOG00000059182_Klrh1;deer.mouse_ENSPEMG00000000899_Gm156;chinese.hamster_ENSCGRG00000016644_Gm156;golden.hamster_ENSMAUG00000004046;prairie.vole_ENSMOCG00000001773_Gm156	ENSMUSG00000071158	Gm156	KLRH
mouse	KLRI	mouse_ENSMUSG00000043932_Klri2;deer.mouse_ENSPEMG00000015819_Klri1	ENSMUSG00000043932	Klri2	KLRI
mouse	KLRI	mouse_ENSMUSG00000067610_Klri1;rat_ENSRNOG00000057643_Klri2;golden.hamster_ENSMAUG00000005190	ENSMUSG00000067610	Klri1	KLRI
mouse	KLRK	mouse_ENSMUSG00000030149_Klrk1;rat_ENSRNOG00000061739_Klrk1;chinchilla_ENSCLAG00000016399_KLRK1;deer.mouse_ENSPEMG00000014067_Klrk1;chinese.hamster_ENSCGRG00000016556_Klrk1;golden.hamster_ENSMAUG00000002635_Klrk1;prairie.vole_ENSMOCG00000009655_Klrk1;bmr_ENSNGAG00000016170_Klrk1;dog_ENSCAFG00000025596_KLRK1;dingo_ENSCAFG00020006243_KLRK1;cow_ENSBTAG00000004917_KLRK1;goat_ENSCHIG00000011749_KLRK1;…	ENSMUSG00000030149	Klrk1	KLRK
mouse	KIR	mouse_ENSMUSG00000057439_Kir3dl2	ENSMUSG00000057439	Kir3dl2	KIR
mouse	KIR	mouse_ENSMUSG00000031424_Kir3dl1;rat_ENSRNOG00000027843_Kir3dl1	ENSMUSG00000031424	Kir3dl1	KIR
mouse	LILR	mas.night.monkey_ENSANAG00000036175;olive.baboon_ENSPANG00000031194	ENSMUSG00000080917	Gm15922	KIR
mouse	LILR	mouse_ENSMUSG00000112148_Lilrb4a;mouse_ENSMUSG00000112023_Lilr4b;mouse_ENSMUSG00000062593_Gm49339;mouse_ENSMUSG00000062593_Lilrb4a;chinese.hamster_ENSCGRG00000017658;chinese.hamster_ENSCGRG00000017658;human_ENSG00000204577_LILRB3;human_ENSG00000244482_LILRA6;human_ENSG00000104974_LILRA1;human_ENSG00000239998_LILRA2;human_ENSG00000186818_LILRB4;human_ENSG00000187116_LILRA5;human_ENSG00000170858_LI…	ENSMUSG00000062593	Lilrb4a	LILR
mouse	LILR	mouse_ENSMUSG00000112148_Lilrb4a;mouse_ENSMUSG00000062593_Gm49339;mouse_ENSMUSG00000062593_Lilrb4a;chinese.hamster_ENSCGRG00000017658;human_ENSG00000239998_LILRA2;mouse_ENSMUSG00000112148_Lilrb4a;mouse_ENSMUSG00000062593_Gm49339;mouse_ENSMUSG00000062593_Lilrb4a;rat_ENSRNOG00000027811_Lilrb4;chinese.hamster_ENSCGRG00000017658;cow_ENSBTAG00000053934;cow_ENSBTAG00000048555;orangutan_ENSPPYG000000103…	ENSMUSG00000112148	Lilrb4a	LILR
mouse	LILR	mouse_ENSMUSG00000112023_Lilr4b;chinese.hamster_ENSCGRG00000017658;human_ENSG00000204577_LILRB3;human_ENSG00000244482_LILRA6;human_ENSG00000104974_LILRA1;human_ENSG00000186818_LILRB4;human_ENSG00000187116_LILRA5;human_ENSG00000170858_LILRP2;mouse_ENSMUSG00000112023_Lilr4b;armadillo_ENSDNOG00000009902;armadillo_ENSDNOG00000049291;armadillo_ENSDNOG00000035344;microbat_ENSMLUG00000001195;microbat_EN…	ENSMUSG00000112023	Lilr4b	LILR
mouse	LILR	human_ENSG00000244482_LILRA6;human_ENSG00000104974_LILRA1;human_ENSG00000131042_LILRB2;human_ENSG00000170858_LILRP2;human_ENSG00000186152_LILRP1;mouse_ENSMUSG00000030427_Lilra6;microbat_ENSMLUG00000023866;microbat_ENSMLUG00000002765;microbat_ENSMLUG00000005243;microbat_ENSMLUG00000025304;microbat_ENSMLUG00000005707;microbat_ENSMLUG00000009133;microbat_ENSMLUG00000026147;microbat_ENSMLUG0000002980…	ENSMUSG00000030427	Lilra6	LILR
mouse	LILR	human_ENSG00000239998_LILRA2;human_ENSG00000104972_LILRB1;human_ENSG00000187116_LILRA5;mouse_ENSMUSG00000074417_Gm14548;nmr_101722653_LOC101722653;deer.mouse_ENSPEMG00000016522;deer.mouse_ENSPEMG00000017088;chinese.hamster_ENSCGRG00000000209;armadillo_ENSDNOG00000035344;armadillo_ENSDNOG00000040856;microbat_ENSMLUG00000001195;microbat_ENSMLUG00000029268;microbat_ENSMLUG00000026039;microbat_ENSMLU…	ENSMUSG00000074417	Gm14548	LILR
mouse	LILR	mouse_ENSMUSG00000058818_Pirb;rat_ENSRNOG00000053260_Lilrb3a;rat_ENSRNOG00000058422_Pirb;rat_ENSRNOG00000054954_Lilrb2;guinea.pig_ENSCPOG00000001212;guinea.pig_ENSCPOG00000033005;deer.mouse_ENSPEMG00000011847;microbat_ENSMLUG00000026223;pig.tailed.macaque_ENSMNEG00000027497_LILRB5;bonobo_ENSPPAG00000025521_LILRB5;bonobo_ENSPPAG00000033576;bonobo_ENSPPAG00000036768;chimpanzee_ENSPTRG00000011467_LI…	ENSMUSG00000058818	Pirb	LILR
mouse	LILR	mouse_ENSMUSG00000074419_Gm15448;chinchilla_ENSCLAG00000001600;human_ENSG00000104974_LILRA1;human_ENSG00000105609_LILRB5;human_ENSG00000239961_LILRA4;human_ENSG00000187116_LILRA5;mouse_ENSMUSG00000074419_Gm15448;chinchilla_ENSCLAG00000001600;dmr_ENSFDAG00000031481;microbat_ENSMLUG00000003451;olive.baboon_ENSPANG00000009163;olive.baboon_ENSPANG00000012247_LILRA5;macaque_ENSMMUG00000016577;pig.tail…	ENSMUSG00000074419	Gm15448	LILR
mouse	LILR	mouse_ENSMUSG00000089942_Pira2;rat_ENSRNOG00000058538_AABR07002001.1;deer.mouse_ENSPEMG00000016522;golden.hamster_ENSMAUG00000012428;prairie.vole_ENSMOCG00000014480;mouse_ENSMUSG00000089942_Pira2;rat_ENSRNOG00000058538_AABR07002001.1;guinea.pig_ENSCPOG00000007087;deer.mouse_ENSPEMG00000016522;golden.hamster_ENSMAUG00000012428;prairie.vole_ENSMOCG00000014480;horse_ENSECAG00000035361	ENSMUSG00000089942	Pira2	LILR
mouse	LILR	mouse_ENSMUSG00000070873_Lilra5;rat_ENSRNOG00000027808_Lilra5;deer.mouse_ENSPEMG00000021376_Lilra5;chinese.hamster_ENSCGRG00000003548_Lilra5;prairie.vole_ENSMOCG00000017659_Lilra5;macaque_ENSMMUG00000041249;macaque_ENSMMUG00000048321;gibbon_ENSNLEG00000034903;donkey_ENSEASG00005021489;mouse_ENSMUSG00000070873_Lilra5;rat_ENSRNOG00000027808_Lilra5;deer.mouse_ENSPEMG00000021376_Lilra5;chinese.hamste…	ENSMUSG00000070873	Lilra5	LILR
mouse	LILR	mouse_ENSMUSG00000081665_Pira1;rat_ENSRNOG00000053260_Lilrb3a;golden.hamster_ENSMAUG00000012428;mouse_ENSMUSG00000081665_Pira1;rat_ENSRNOG00000053260_Lilrb3a;golden.hamster_ENSMAUG00000012428	ENSMUSG00000081665	Pira1	LILR
mouse	LILR	mouse_ENSMUSG00000080917_Gm15922;prairie.vole_ENSMOCG00000014136;mouse.lemur_ENSMICG00000032456;mas.night.monkey_ENSANAG00000022089;mouse_ENSMUSG00000080917_Gm15922;opossum_ENSMODG00000002375	ENSMUSG00000080917	Gm15922	LILR
rat	KLRA	mouse_ENSMUSG00000014543_Klra17;mouse_ENSMUSG00000067599_Klra7;mouse_ENSMUSG00000033024_Klra9;rat_ENSRNOG00000056529_AABR07062185.1;rat_ENSRNOG00000060241_LOC497796;mouse_ENSMUSG00000030173_Klra5;rat_ENSRNOG00000051661_Ly49s5;prairie.vole_ENSMOCG00000014801	ENSRNOG00000051661	Ly49s5	KLRA
rat	KLRA	mouse_ENSMUSG00000014543_Klra17;mouse_ENSMUSG00000067599_Klra7;mouse_ENSMUSG00000033024_Klra9;rat_ENSRNOG00000060241_LOC497796	ENSRNOG00000060241	LOC497796	KLRA
rat	KLRA	rat_ENSRNOG00000051600_Ly49i4;rat_ENSRNOG00000051600_Ly49i4;rat_ENSRNOG00000051447_Ly49s4	ENSRNOG00000051447	Ly49s4	KLRA
rat	KLRA	rat_ENSRNOG00000051600_Ly49i4;rat_ENSRNOG00000051600_Ly49i4;rat_ENSRNOG00000051447_Ly49s4	ENSRNOG00000051600	Ly49i4	KLRA
rat	KLRA	rat_ENSRNOG00000056529_AABR07062185.1	ENSRNOG00000056529	AABR07062185.1	KLRA
rat	KLRA	rat_ENSRNOG00000054007_AABR07062170.1	ENSRNOG00000054007	AABR07062170.1	KLRA
rat	KLRA	rat_ENSRNOG00000054007_AABR07062170.1;mouse_ENSMUSG00000089727_Klra8;mouse_ENSMUSG00000084204_Gm6584;rat_ENSRNOG00000061895_Ly49si1;rat_ENSRNOG00000061895_Ly49si1	ENSRNOG00000061895	Ly49si1	KLRA
rat	KLRA	rat_ENSRNOG00000058775_Ly49s7	ENSRNOG00000058775	Ly49s7	KLRA
rat	KLRA	rat_ENSRNOG00000058775_Ly49s7;rat_ENSRNOG00000062297_Klra5	ENSRNOG00000062297	Klra5	KLRA
rat	KLRA	mouse_ENSMUSG00000030187_Klra2;rat_ENSRNOG00000031515_Klra2	ENSRNOG00000031515	Klra2	KLRA
rat	KLRA	rat_ENSRNOG00000046046_Ly49i2;rat_ENSRNOG00000051600_Ly49i4	ENSRNOG00000046046	Ly49i2	KLRA
rat	KLRA	rat_ENSRNOG00000048253_LOC100911272;rat_ENSRNOG00000057069_Ly49i7	ENSRNOG00000057069	Ly49i7	KLRA
rat	KLRA	rat_ENSRNOG00000051489_Klra1	ENSRNOG00000051489	Klra1	KLRA
rat	KLRA	rat_ENSRNOG00000054265_Ly49si3;rat_ENSRNOG00000055455_Ly49si2	ENSRNOG00000054265	Ly49si3	KLRA
rat	KLRA	rat_ENSRNOG00000053772_Klra22	ENSRNOG00000053772	Klra22	KLRA
rat	KLRA	rat_ENSRNOG00000053656_LOC690020;deer.mouse_ENSPEMG00000009705;deer.mouse_ENSPEMG00000011731;chinese.hamster_ENSCGRG00000010327;chinese.hamster_ENSCGRG00000017470	ENSRNOG00000053656	LOC690020	KLRA
rat	KLRA	rat_ENSRNOG00000061664_AABR07062211.1	ENSRNOG00000061664	AABR07062211.1	KLRA
rat	KLRA	rat_ENSRNOG00000060202_AABR07062152.1;deer.mouse_ENSPEMG00000001679	ENSRNOG00000060202	AABR07062152.1	KLRA
rat	KLRA	rat_ENSRNOG00000058993_AABR07062183.1	ENSRNOG00000058993	AABR07062183.1	KLRA
rat	KLRA	rat_ENSRNOG00000053661_LOC502907	ENSRNOG00000053661	LOC502907	KLRA
rat	KLRB	mouse_ENSMUSG00000030154_Klrb1f;rat_ENSRNOG00000007811_Klrb1c;deer.mouse_ENSPEMG00000023819;golden.hamster_ENSMAUG00000014160	ENSRNOG00000007811	Klrb1c	KLRB
rat	KLRB	mouse_ENSMUSG00000030361_Klrb1a;mouse_ENSMUSG00000030325_Klrb1c;rat_ENSRNOG00000007310_Klrb1a;deer.mouse_ENSPEMG00000007931;deer.mouse_ENSPEMG00000007931;deer.mouse_ENSPEMG00000016832;golden.hamster_ENSMAUG00000019339;prairie.vole_ENSMOCG00000014934	ENSRNOG00000007310	Klrb1a	KLRB
rat	KLRB	mouse_ENSMUSG00000079299_Klrb1;rat_ENSRNOG00000057410_Klrb1	ENSRNOG00000057410	Klrb1	KLRB
rat	KLRC	mouse_ENSMUSG00000030167_Klrc1;rat_ENSRNOG00000055196_Klrc1;deer.mouse_ENSPEMG00000017465;golden.hamster_ENSMAUG00000014060_Klrc1	ENSRNOG00000055196	Klrc1	KLRC
rat	KLRC	mouse_ENSMUSG00000033027_Klrc3;mouse_ENSMUSG00000052736_Klrc2;rat_ENSRNOG00000052467_Klrc3;rat_ENSRNOG00000052467_Klrc3	ENSRNOG00000052467	Klrc3	KLRC
rat	KLRD	mouse_ENSMUSG00000030165_Klrd1;rat_ENSRNOG00000060246_Klrd1;chinchilla_ENSCLAG00000015230_KLRD1;chinese.hamster_ENSCGRG00000018095_Klrd1;marmoset_ENSCJAG00000021669_KLRD1	ENSRNOG00000060246	Klrd1	KLRD
rat	KLRE	mouse_ENSMUSG00000050241_Klre1;rat_ENSRNOG00000058714_Klre1;deer.mouse_ENSPEMG00000000709_Klre1;chinese.hamster_ENSCGRG00000007497_Klre1;golden.hamster_ENSMAUG00000008490_Klre1;bmr_ENSNGAG00000015692_Klre1;horse_ENSECAG00000016880;cow_ENSBTAG00000030426;goat_ENSCHIG00000007401;sheep_ENSOARG00000021005;donkey_ENSEASG00005014793	ENSRNOG00000058714	Klre1	KLRE
rat	KLRG	mouse_ENSMUSG00000030114_Klrg1;rat_ENSRNOG00000014918_Klrg1;chinese.hamster_ENSCGRG00000014540_Klrg1;golden.hamster_ENSMAUG00000015031_Klrg1;prairie.vole_ENSMOCG00000021687_Klrg1	ENSRNOG00000014918	Klrg1	KLRG
rat	KLRG	deer.mouse_ENSPEMG00000010031_Klrg1;pig_ENSSSCG00000000663	ENSRNOG00000050763	AC127013.1	KLRG
rat	KLRH	mouse_ENSMUSG00000071158_Gm156;rat_ENSRNOG00000059182_Klrh1;deer.mouse_ENSPEMG00000000899_Gm156;chinese.hamster_ENSCGRG00000016644_Gm156;golden.hamster_ENSMAUG00000004046;prairie.vole_ENSMOCG00000001773_Gm156	ENSRNOG00000059182	Klrh1	KLRH
rat	KLRI	mouse_ENSMUSG00000067610_Klri1;rat_ENSRNOG00000052803_Klri1;deer.mouse_ENSPEMG00000015819_Klri1;golden.hamster_ENSMAUG00000005190	ENSRNOG00000052803	Klri1	KLRI
rat	KLRI	rat_ENSRNOG00000057643_Klri2;chinese.hamster_ENSCGRG00000012927_Klri1	ENSRNOG00000057643	Klri2	KLRI
rat	KLRK	mouse_ENSMUSG00000030149_Klrk1;rat_ENSRNOG00000061739_Klrk1;nmr_101713324_Klrk1;jerboa_ENSJJAG00000010061_Klrk1;deer.mouse_ENSPEMG00000014067_Klrk1;chinese.hamster_ENSCGRG00000016556_Klrk1;golden.hamster_ENSMAUG00000002635_Klrk1;prairie.vole_ENSMOCG00000009655_Klrk1;bmr_ENSNGAG00000016170_Klrk1;dog_ENSCAFG00000025596_KLRK1;dingo_ENSCAFG00020006243_KLRK1;horse_ENSECAG00000017267_KLRK1;cow_ENSBTAG0…	ENSRNOG00000061739	Klrk1	KLRK
rat	KIR	mouse_ENSMUSG00000057439_Kir3dl2;mouse_ENSMUSG00000031424_Kir3dl1;rat_ENSRNOG00000027843_Kir3dl1	ENSRNOG00000027843	Kir3dl1	KIR
rat	LILR	mas.night.monkey_ENSANAG00000036175;olive.baboon_ENSPANG00000031194	ENSRNOG00000053260	Lilrb3a	KIR
rat	LILR	mouse_ENSMUSG00000058818_Pirb;deer.mouse_ENSPEMG00000011847;mouse_ENSMUSG00000058818_Pirb;deer.mouse_ENSPEMG00000011847;human_ENSG00000204577_LILRB3;human_ENSG00000244482_LILRA6;human_ENSG00000104974_LILRA1;human_ENSG00000239998_LILRA2;human_ENSG00000239961_LILRA4;human_ENSG00000104972_LILRB1;human_ENSG00000131042_LILRB2;human_ENSG00000170858_LILRP2;human_ENSG00000186152_LILRP1;mouse_ENSMUSG00000…	ENSRNOG00000053260	Lilrb3a	LILR
rat	LILR	mouse_ENSMUSG00000058818_Pirb;deer.mouse_ENSPEMG00000011847;mouse_ENSMUSG00000058818_Pirb;deer.mouse_ENSPEMG00000011847	ENSRNOG00000058538	AABR07002001.1	LILR
rat	LILR	mouse_ENSMUSG00000112148_Lilrb4a;mouse_ENSMUSG00000112023_Lilr4b;mouse_ENSMUSG00000062593_Gm49339;mouse_ENSMUSG00000062593_Lilrb4a;rat_ENSRNOG00000027811_Lilrb4;chinese.hamster_ENSCGRG00000017658;mouse_ENSMUSG00000112148_Lilrb4a;mouse_ENSMUSG00000112023_Lilr4b;mouse_ENSMUSG00000062593_Gm49339;mouse_ENSMUSG00000062593_Lilrb4a;chinese.hamster_ENSCGRG00000017658	ENSRNOG00000027811	Lilrb4	LILR
rat	LILR	mouse_ENSMUSG00000070873_Lilra5;rat_ENSRNOG00000027808_Lilra5;deer.mouse_ENSPEMG00000021376_Lilra5;chinese.hamster_ENSCGRG00000003548_Lilra5;golden.hamster_ENSMAUG00000013497_Lilra5;prairie.vole_ENSMOCG00000017659_Lilra5;horse_ENSECAG00000031571;donkey_ENSEASG00005021443;donkey_ENSEASG00005021489;mouse_ENSMUSG00000070873_Lilra5;rat_ENSRNOG00000027808_Lilra5;deer.mouse_ENSPEMG00000021376_Lilra5;ch…	ENSRNOG00000027808	Lilra5	LILR
rat	LILR	rat_ENSRNOG00000048238_AABR07002418.1;golden.hamster_ENSMAUG00000020114;rat_ENSRNOG00000048238_AABR07002418.1;dingo_ENSCAFG00020017180;olive.baboon_ENSPANG00000012247_LILRA5	ENSRNOG00000048238	AABR07002418.1	LILR
rat	LILR	rat_ENSRNOG00000046683_Lilrb3;rat_ENSRNOG00000046683_Lilrb3;opossum_ENSMODG00000002399;mouse.lemur_ENSMICG00000032456	ENSRNOG00000046683	Lilrb3	LILR
rat	LILR	rat_ENSRNOG00000058087_Lilrc2;rat_ENSRNOG00000058087_Lilrc2;horse_ENSECAG00000013848_LILRA	ENSRNOG00000058087	Lilrc2	LILR
rat	LILR	rat_ENSRNOG00000054954_Lilrb2;chinese.hamster_ENSCGRG00000000209;rat_ENSRNOG00000054954_Lilrb2;chinese.hamster_ENSCGRG00000000209	ENSRNOG00000054954	Lilrb2	LILR
guinea.pig	KLRA	guinea.pig_ENSCPOG00000037685	ENSCPOG00000037685	NA	KLRA
guinea.pig	KLRA	nmr_101714034_LOC101714034;armadillo_ENSDNOG00000036230;rabbit_ENSOCUG00000026825;sloth_ENSCHOG00000004374	ENSCPOG00000012655	NA	KLRA
guinea.pig	KLRC	guinea.pig_ENSCPOG00000001854;nmr_101713681_LOC101713681;horse_ENSECAG00000033117	ENSCPOG00000001854	NA	KLRC
guinea.pig	KLRC	guinea.pig_ENSCPOG00000032082	ENSCPOG00000032082	NA	KLRC
guinea.pig	KLRD	guinea.pig_ENSCPOG00000009595_KLRD1;nmr_101711887_Klrd1;chinchilla_ENSCLAG00000015230_KLRD1;deer.mouse_ENSPEMG00000010698_Klrd1;dmr_ENSFDAG00000009146_KLRD1;shrew_ENSSARG00000009284;goat_ENSCHIG00000014652;tarsier_ENSTSYG00000004366_KLRD1;rabbit_ENSOCUG00000029274_KLRD1	ENSCPOG00000009595	KLRD1	KLRD
guinea.pig	KLRE	guinea.pig_ENSCPOG00000033649;chinchilla_ENSCLAG00000014861;chinese.hamster_ENSCGRG00000007497_Klre1;golden.hamster_ENSMAUG00000008490_Klre1	ENSCPOG00000033649	NA	KLRE
guinea.pig	KLRG	human_ENSG00000139187_KLRG1;guinea.pig_ENSCPOG00000032778_KLRG1;nmr_101722776_Klrg1;chinchilla_ENSCLAG00000016032_KLRG1;chinese.hamster_ENSCGRG00000014540_Klrg1;dmr_ENSFDAG00000017314_KLRG1;bmr_ENSNGAG00000023075_Klrg1;armadillo_ENSDNOG00000036997;hedgehog_ENSEEUG00000002463_KLRG1;dog_ENSCAFG00000028762_KLRG1;dingo_ENSCAFG00020005971_KLRG1;mouse.lemur_ENSMICG00000015069_KLRG1;marmoset_ENSCJAG0000…	ENSCPOG00000032778	KLRG1	KLRG
guinea.pig	KLRI	guinea.pig_ENSCPOG00000026823	ENSCPOG00000026823	NA	KLRI
guinea.pig	KLRK	human_ENSG00000213809_KLRK1;guinea.pig_ENSCPOG00000031840;nmr_101713324_Klrk1;chinchilla_ENSCLAG00000016399_KLRK1;jerboa_ENSJJAG00000010061_Klrk1;dog_ENSCAFG00000025596_KLRK1;dingo_ENSCAFG00020006243_KLRK1;horse_ENSECAG00000017267_KLRK1;cow_ENSBTAG00000004917_KLRK1;mouse.lemur_ENSMICG00000046162_KLRK1;mas.night.monkey_ENSANAG00000030265_KLRK1;orangutan_ENSPPYG00000004271_KLRK1;gibbon_ENSNLEG00000…	ENSCPOG00000031840	NA	KLRK
guinea.pig	KLRK	guinea.pig_ENSCPOG00000031015;deer.mouse_ENSPEMG00000014067_Klrk1;dmr_ENSFDAG00000015510_KLRK1;prairie.vole_ENSMOCG00000009655_Klrk1;goat_ENSCHIG00000011749_KLRK1;sheep_ENSOARG00000021000_KLRK1;sooty.mangabey_ENSCATG00000044248_KLRK1	ENSCPOG00000031015	NA	KLRK
guinea.pig	KIR	guinea.pig_ENSCPOG00000007412;sooty.mangabey_ENSCATG00000004844_KIR3DL3;olive.baboon_ENSPANG00000030211;macaque_ENSMMUG00000010125_MAMU-KIR;pig.tailed.macaque_ENSMNEG00000031177;pig.tailed.macaque_ENSMNEG00000033359;human_ENSG00000189013_KIR2DL4;goat_ENSCHIG00000024938;sooty.mangabey_ENSCATG00000038939;sooty.mangabey_ENSCATG00000017229;olive.baboon_ENSPANG00000031021;olive.baboon_ENSPANG000000127…	ENSCPOG00000007412	NA	KIR
guinea.pig	LILR	shrew_ENSSARG00000007800;microbat_ENSMLUG00000024330;goat_ENSCHIG00000015442;sheep_ENSOARG00000000844;sheep_ENSOARG00000002305;sooty.mangabey_ENSCATG00000011819;sooty.mangabey_ENSCATG00000013521;olive.baboon_ENSPANG00000031638;macaque_ENSMMUG00000030771	ENSCPOG00000007087	NA	KIR
guinea.pig	LILR	microbat_ENSMLUG00000024330;sooty.mangabey_ENSCATG00000043559	ENSCPOG00000001212	NA	KIR
guinea.pig	LILR	sheep_ENSOARG00000001805	ENSCPOG00000033005	NA	KIR
guinea.pig	LILR	human_ENSG00000204577_LILRB3;human_ENSG00000244482_LILRA6;human_ENSG00000105609_LILRB5;guinea.pig_ENSCPOG00000007087;nmr_101722653_LOC101722653;chinchilla_ENSCLAG00000001921;deer.mouse_ENSPEMG00000017088;deer.mouse_ENSPEMG00000017088;opossum_ENSMODG00000002375;opossum_ENSMODG00000002490;opossum_ENSMODG00000004280;armadillo_ENSDNOG00000005722;armadillo_ENSDNOG00000009902;armadillo_ENSDNOG000000436…	ENSCPOG00000007087	NA	LILR
guinea.pig	LILR	human_ENSG00000104974_LILRA1;human_ENSG00000239998_LILRA2;human_ENSG00000105609_LILRB5;human_ENSG00000239961_LILRA4;human_ENSG00000104972_LILRB1;human_ENSG00000186818_LILRB4;human_ENSG00000187116_LILRA5;human_ENSG00000170858_LILRP2;human_ENSG00000186152_LILRP1;rat_ENSRNOG00000053260_Lilrb3a;chinchilla_ENSCLAG00000001111;jerboa_ENSJJAG00000015200;chinese.hamster_ENSCGRG00000000209;dmr_ENSFDAG00000…	ENSCPOG00000001212	NA	LILR
guinea.pig	LILR	mouse_ENSMUSG00000112148_Lilrb4a;mouse_ENSMUSG00000112023_Lilr4b;rat_ENSRNOG00000027811_Lilrb4;rat_ENSRNOG00000054954_Lilrb2;guinea.pig_ENSCPOG00000000328;nmr_106007604_LOC106007604;chinese.hamster_ENSCGRG00000000303;microbat_ENSMLUG00000001439;horse_ENSECAG00000029197;mouse.lemur_ENSMICG00000032456;sooty.mangabey_ENSCATG00000032964_LILRA4;macaque_ENSMMUG00000016577;bonobo_ENSPPAG00000028774_LILR…	ENSCPOG00000000328	NA	LILR
guinea.pig	LILR	guinea.pig_ENSCPOG00000033005;bmr_ENSNGAG00000023247;cat_ENSFCAG00000003601;goat_ENSCHIG00000010756;rat_ENSRNOG00000053260_Lilrb3a;rat_ENSRNOG00000058422_Pirb;guinea.pig_ENSCPOG00000033005;prairie.vole_ENSMOCG00000014480;bmr_ENSNGAG00000023247;armadillo_ENSDNOG00000047274;microbat_ENSMLUG00000026147;cat_ENSFCAG00000003601;dog_ENSCAFG00000024425;dog_ENSCAFG00000030509;dingo_ENSCAFG00020016912;ding…	ENSCPOG00000033005	NA	LILR
guinea.pig	LILR	guinea.pig_ENSCPOG00000030847;donkey_ENSEASG00005021445;human_ENSG00000187116_LILRA5;rat_ENSRNOG00000027808_Lilra5;guinea.pig_ENSCPOG00000030847;golden.hamster_ENSMAUG00000013497_Lilra5;microbat_ENSMLUG00000029268;microbat_ENSMLUG00000024448;horse_ENSECAG00000011895_ILT11B;pig_ENSSSCG00000037426;donkey_ENSEASG00005021445	ENSCPOG00000030847	NA	LILR
guinea.pig	KIR	opossum_ENSMODG00000025595;sloth_ENSCHOG00000013722;tasmanian.devil_ENSSHAG00000002372	ENSCPOG00000007412	NA	LILR
nmr	KLRA	guinea.pig_ENSCPOG00000012655;guinea.pig_ENSCPOG00000037685;nmr_101714034_LOC101714034;chinchilla_ENSCLAG00000015963;armadillo_ENSDNOG00000036230;dog_ENSCAFG00000013443_KLRA1;dingo_ENSCAFG00020006392;horse_ENSECAG00000023351;horse_ENSECAG00000002234_LY49B;horse_ENSECAG00000036744;horse_ENSECAG00000039435;sooty.mangabey_ENSCATG00000022098;olive.baboon_ENSPANG00000017981;macaque_ENSMMUG00000005081;…	101714034	LOC101714034	KLRA
nmr	KLRC	nmr_101713681_LOC101713681	101713681	LOC101713681	KLRC
nmr	KLRD	guinea.pig_ENSCPOG00000009595_KLRD1;nmr_101711887_Klrd1;chinchilla_ENSCLAG00000015230_KLRD1;deer.mouse_ENSPEMG00000010698_Klrd1;chinese.hamster_ENSCGRG00000018095_Klrd1;dmr_ENSFDAG00000009146_KLRD1;golden.hamster_ENSMAUG00000015760_Klrd1;armadillo_ENSDNOG00000046475;microbat_ENSMLUG00000014409_KLRD1;horse_ENSECAG00000031528;cow_ENSBTAG00000046389;goat_ENSCHIG00000014652;sheep_ENSOARG00000021003;m…	101711887	Klrd1	KLRD
nmr	KLRD	nmr_101715335_LOC101715335;chinchilla_ENSCLAG00000014861;deer.mouse_ENSPEMG00000000709_Klre1;prairie.vole_ENSMOCG00000014157_Klre1;bmr_ENSNGAG00000015692_Klre1	101711887	Klrd1	KLRE
nmr	KLRE	nmr_101715335_LOC101715335;deer.mouse_ENSPEMG00000000709_Klre1;chinese.hamster_ENSCGRG00000007497_Klre1;golden.hamster_ENSMAUG00000008490_Klre1;prairie.vole_ENSMOCG00000014157_Klre1;bmr_ENSNGAG00000015692_Klre1	101715335	LOC101715335	KLRE
nmr	KLRG	human_ENSG00000139187_KLRG1;guinea.pig_ENSCPOG00000032778_KLRG1;nmr_101722776_Klrg1;chinchilla_ENSCLAG00000016032_KLRG1;deer.mouse_ENSPEMG00000010031_Klrg1;dmr_ENSFDAG00000017314_KLRG1;bmr_ENSNGAG00000023075_Klrg1;armadillo_ENSDNOG00000036997;dog_ENSCAFG00000028762_KLRG1;dingo_ENSCAFG00020005971_KLRG1;horse_ENSECAG00000024523_KLRG1;goat_ENSCHIG00000008744_KLRG1;mouse.lemur_ENSMICG00000015069_KLRG…	101722776	Klrg1	KLRG
nmr	KLRK	human_ENSG00000213809_KLRK1;mouse_ENSMUSG00000030149_Klrk1;rat_ENSRNOG00000061739_Klrk1;guinea.pig_ENSCPOG00000031840;guinea.pig_ENSCPOG00000031015;nmr_101713324_Klrk1;chinchilla_ENSCLAG00000016399_KLRK1;jerboa_ENSJJAG00000010061_Klrk1;chinese.hamster_ENSCGRG00000016556_Klrk1;dmr_ENSFDAG00000015510_KLRK1;golden.hamster_ENSMAUG00000002635_Klrk1;prairie.vole_ENSMOCG00000009655_Klrk1;bmr_ENSNGAG0000…	101713324	Klrk1	KLRK
nmr	LILR	guinea.pig_ENSCPOG00000007412;microbat_ENSMLUG00000024330;cow_ENSBTAG00000054818_KIR3DL2;goat_ENSCHIG00000024938;sheep_ENSOARG00000001805;sheep_ENSOARG00000002217;mouse.lemur_ENSMICG00000015997_KIR3DL3;mas.night.monkey_ENSANAG00000036175;sooty.mangabey_ENSCATG00000036788_KIR2DL4;olive.baboon_ENSPANG00000012788;olive.baboon_ENSPANG00000016636;olive.baboon_ENSPANG00000020088;olive.baboon_ENSPANG000…	101722653	LOC101722653	KIR
nmr	LILR	guinea.pig_ENSCPOG00000007087;human_ENSG00000204577_LILRB3;human_ENSG00000244482_LILRA6;nmr_101716592_LOC101716592;hedgehog_ENSEEUG00000010557;hedgehog_ENSEEUG00000014700;microbat_ENSMLUG00000001195;microbat_ENSMLUG00000002765;microbat_ENSMLUG00000029268;microbat_ENSMLUG00000009133;microbat_ENSMLUG00000012573;microbat_ENSMLUG00000023240;microbat_ENSMLUG00000023930;cat_ENSFCAG00000024812;horse_ENS…	101716592	LOC101716592	LILR
nmr	LILR	nmr_101720880_LOC101720880;chinchilla_ENSCLAG00000001076;chinchilla_ENSCLAG00000001196;nmr_101720880_LOC101720880;chinchilla_ENSCLAG00000001076;chinchilla_ENSCLAG00000001196	101720880	LOC101720880	LILR
nmr	LILR	human_ENSG00000204577_LILRB3;human_ENSG00000244482_LILRA6;human_ENSG00000104974_LILRA1;human_ENSG00000105609_LILRB5;human_ENSG00000239961_LILRA4;human_ENSG00000187116_LILRA5;mouse_ENSMUSG00000030427_Lilra6;guinea.pig_ENSCPOG00000001212;nmr_101722653_LOC101722653;microbat_ENSMLUG00000005707;horse_ENSECAG00000032599;cow_ENSBTAG00000053934;cow_ENSBTAG00000048555;cow_ENSBTAG00000052386;cow_ENSBTAG000…	101722653	LOC101722653	LILR
nmr	LILR	human_ENSG00000104974_LILRA1;human_ENSG00000239998_LILRA2;human_ENSG00000105609_LILRB5;human_ENSG00000104972_LILRB1;human_ENSG00000186818_LILRB4;human_ENSG00000187116_LILRA5;human_ENSG00000186152_LILRP1;mouse_ENSMUSG00000074419_Gm15448;mouse_ENSMUSG00000081665_Pira1;rat_ENSRNOG00000053260_Lilrb3a;guinea.pig_ENSCPOG00000000328;guinea.pig_ENSCPOG00000030847;nmr_106007604_LOC106007604;chinchilla_ENS…	106007604	LOC106007604	LILR
chinchilla	KLRA	guinea.pig_ENSCPOG00000037685;guinea.pig_ENSCPOG00000040358;chinchilla_ENSCLAG00000015963;deer.mouse_ENSPEMG00000014490;horse_ENSECAG00000018937_LY49F	ENSCLAG00000015963	NA	KLRA
chinchilla	KLRD	rat_ENSRNOG00000060246_Klrd1;guinea.pig_ENSCPOG00000009595_KLRD1;nmr_101711887_Klrd1;chinchilla_ENSCLAG00000015230_KLRD1;deer.mouse_ENSPEMG00000010698_Klrd1;dmr_ENSFDAG00000009146_KLRD1;armadillo_ENSDNOG00000009640;armadillo_ENSDNOG00000009809;armadillo_ENSDNOG00000012820;shrew_ENSSARG00000009284;horse_ENSECAG00000031528;cow_ENSBTAG00000000966;goat_ENSCHIG00000014652;tarsier_ENSTSYG00000004366_KL…	ENSCLAG00000015230	KLRD1	KLRD
chinchilla	KLRE	guinea.pig_ENSCPOG00000033649;nmr_101715335_LOC101715335;chinchilla_ENSCLAG00000014861;chinese.hamster_ENSCGRG00000007497_Klre1;golden.hamster_ENSMAUG00000008490_Klre1;donkey_ENSEASG00005014793	ENSCLAG00000014861	NA	KLRE
chinchilla	KLRG	human_ENSG00000139187_KLRG1;mouse_ENSMUSG00000030114_Klrg1;guinea.pig_ENSCPOG00000032778_KLRG1;nmr_101722776_Klrg1;chinchilla_ENSCLAG00000016032_KLRG1;deer.mouse_ENSPEMG00000010031_Klrg1;dmr_ENSFDAG00000017314_KLRG1;prairie.vole_ENSMOCG00000021687_Klrg1;bmr_ENSNGAG00000023075_Klrg1;dog_ENSCAFG00000028762_KLRG1;dingo_ENSCAFG00020005971_KLRG1;goat_ENSCHIG00000008744_KLRG1;marmoset_ENSCJAG0000001869…	ENSCLAG00000016032	KLRG1	KLRG
chinchilla	KLRK	human_ENSG00000213809_KLRK1;mouse_ENSMUSG00000030149_Klrk1;guinea.pig_ENSCPOG00000031840;guinea.pig_ENSCPOG00000031015;nmr_101713324_Klrk1;chinchilla_ENSCLAG00000016399_KLRK1;jerboa_ENSJJAG00000010061_Klrk1;deer.mouse_ENSPEMG00000014067_Klrk1;chinese.hamster_ENSCGRG00000016556_Klrk1;dmr_ENSFDAG00000015510_KLRK1;golden.hamster_ENSMAUG00000002635_Klrk1;prairie.vole_ENSMOCG00000009655_Klrk1;bmr_ENSN…	ENSCLAG00000016399	KLRK1	KLRK
chinchilla	LILR	rat_ENSRNOG00000027843_Kir3dl1;mas.night.monkey_ENSANAG00000036175;microbat_ENSMLUG00000024330	ENSCLAG00000001600	NA	KIR
chinchilla	LILR	rat_ENSRNOG00000027843_Kir3dl1;mas.night.monkey_ENSANAG00000036175	ENSCLAG00000001921	NA	KIR
chinchilla	LILR	mouse_ENSMUSG00000030427_Lilra6;mouse_ENSMUSG00000074417_Gm14548;mouse_ENSMUSG00000058818_Pirb;mouse_ENSMUSG00000074419_Gm15448;mouse_ENSMUSG00000089942_Pira2;mouse_ENSMUSG00000081665_Pira1;rat_ENSRNOG00000046683_Lilrb3;chinchilla_ENSCLAG00000001600;deer.mouse_ENSPEMG00000011847;golden.hamster_ENSMAUG00000013497_Lilra5;prairie.vole_ENSMOCG00000014136;opossum_ENSMODG00000025595;hedgehog_ENSEEUG000…	ENSCLAG00000001600	NA	LILR
chinchilla	LILR	mouse_ENSMUSG00000030427_Lilra6;mouse_ENSMUSG00000074417_Gm14548;mouse_ENSMUSG00000058818_Pirb;mouse_ENSMUSG00000074419_Gm15448;mouse_ENSMUSG00000089942_Pira2;mouse_ENSMUSG00000081665_Pira1;rat_ENSRNOG00000046683_Lilrb3;chinchilla_ENSCLAG00000001600;deer.mouse_ENSPEMG00000011847;golden.hamster_ENSMAUG00000013497_Lilra5;prairie.vole_ENSMOCG00000014136;opossum_ENSMODG00000025595;hedgehog_ENSEEUG000…	ENSCLAG00000001921	NA	LILR
chinchilla	LILR	nmr_101720880_LOC101720880;nmr_101720880_LOC101720880	ENSCLAG00000001076	NA	LILR
chinchilla	LILR	nmr_101720880_LOC101720880	ENSCLAG00000001196	NA	LILR
chinchilla	LILR	chinchilla_ENSCLAG00000000651;microbat_ENSMLUG00000028595;cow_ENSBTAG00000038797;cow_ENSBTAG00000055058;sloth_ENSCHOG00000010125;donkey_ENSEASG00005021489;rat_ENSRNOG00000048238_AABR07002418.1;armadillo_ENSDNOG00000005722;horse_ENSECAG00000030746_ILT11A;cow_ENSBTAG00000055058;mouse.lemur_ENSMICG00000042111;mas.night.monkey_ENSANAG00000001007;sooty.mangabey_ENSCATG00000041349;pig.tailed.macaque_EN…	ENSCLAG00000000651	NA	LILR
chinchilla	LILR	deer.mouse_ENSPEMG00000016522;golden.hamster_ENSMAUG00000012428;prairie.vole_ENSMOCG00000014480;hedgehog_ENSEEUG00000003300;microbat_ENSMLUG00000029268;microbat_ENSMLUG00000026661;microbat_ENSMLUG00000024472;dog_ENSCAFG00000028453;dingo_ENSCAFG00020016912;dingo_ENSCAFG00020017180;cow_ENSBTAG00000050536;cow_ENSBTAG00000054081;marmoset_ENSCJAG00000045574_LILRB5;olive.baboon_ENSPANG00000008082_LILRB…	ENSCLAG00000001111	NA	LILR
chinchilla	LILR	hedgehog_ENSEEUG00000010557;rabbit_ENSOCUG00000006581;chinchilla_ENSCLAG00000000967;hedgehog_ENSEEUG00000003300;microbat_ENSMLUG00000026223;microbat_ENSMLUG00000012573;dingo_ENSCAFG00020017250;horse_ENSECAG00000030746_ILT11A;cow_ENSBTAG00000048555;cow_ENSBTAG00000052386;olive.baboon_ENSPANG00000008082_LILRB1;vervet.agm_ENSCSAG00000001845;tarsier_ENSTSYG00000001319	ENSCLAG00000000967	NA	LILR
chinchilla	LILR	microbat_ENSMLUG00000001195;microbat_ENSMLUG00000005707;rabbit_ENSOCUG00000027285;chinchilla_ENSCLAG00000001529;prairie.vole_ENSMOCG00000017659_Lilra5	ENSCLAG00000001529	NA	LILR
jerboa	KLRB	jerboa_ENSJJAG00000020704	ENSJJAG00000020704	NA	KLRB
jerboa	KLRK	human_ENSG00000213809_KLRK1;mouse_ENSMUSG00000030149_Klrk1;rat_ENSRNOG00000061739_Klrk1;chinchilla_ENSCLAG00000016399_KLRK1;jerboa_ENSJJAG00000010061_Klrk1;deer.mouse_ENSPEMG00000014067_Klrk1;chinese.hamster_ENSCGRG00000016556_Klrk1;dmr_ENSFDAG00000015510_KLRK1;golden.hamster_ENSMAUG00000002635_Klrk1;bmr_ENSNGAG00000016170_Klrk1;armadillo_ENSDNOG00000005259;horse_ENSECAG00000017267_KLRK1;cow_ENSB…	ENSJJAG00000010061	Klrk1	KLRK
jerboa	LILR	human_ENSG00000105609_LILRB5;human_ENSG00000131042_LILRB2;rat_ENSRNOG00000046683_Lilrb3;guinea.pig_ENSCPOG00000007087;guinea.pig_ENSCPOG00000001212;guinea.pig_ENSCPOG00000030847;nmr_101722653_LOC101722653;nmr_101716592_LOC101716592;nmr_106007604_LOC106007604;chinchilla_ENSCLAG00000001600;jerboa_ENSJJAG00000015200;deer.mouse_ENSPEMG00000017088;deer.mouse_ENSPEMG00000019464;deer.mouse_ENSPEMG000000…	ENSJJAG00000015200	NA	LILR
deer.mouse	KLRA	mouse_ENSMUSG00000014543_Klra17;rat_ENSRNOG00000048253_LOC100911272;rat_ENSRNOG00000051600_Ly49i4;rat_ENSRNOG00000061664_AABR07062211.1;rat_ENSRNOG00000057069_Ly49i7;rat_ENSRNOG00000053661_LOC502907;deer.mouse_ENSPEMG00000014490;cat_ENSFCAG00000008387_KLRAP1;dog_ENSCAFG00000013443_KLRA1;dingo_ENSCAFG00020006392;sloth_ENSCHOG00000004374	ENSPEMG00000014490	NA	KLRA
deer.mouse	KLRA	mouse_ENSMUSG00000030187_Klra2;rat_ENSRNOG00000046046_Ly49i2;rat_ENSRNOG00000051600_Ly49i4;rat_ENSRNOG00000062297_Klra5;rat_ENSRNOG00000060241_LOC497796;rat_ENSRNOG00000053772_Klra22;rat_ENSRNOG00000051661_Ly49s5;rat_ENSRNOG00000061895_Ly49si1;rat_ENSRNOG00000058775_Ly49s7;rat_ENSRNOG00000060202_AABR07062152.1;rat_ENSRNOG00000053337_Ly49s6;deer.mouse_ENSPEMG00000011731;chinese.hamster_ENSCGRG0000…	ENSPEMG00000011731	NA	KLRA
deer.mouse	KLRA	rat_ENSRNOG00000053656_LOC690020;deer.mouse_ENSPEMG00000001679	ENSPEMG00000001679	NA	KLRA
deer.mouse	KLRA	rat_ENSRNOG00000058993_AABR07062183.1;deer.mouse_ENSPEMG00000009705;prairie.vole_ENSMOCG00000017899	ENSPEMG00000009705	NA	KLRA
deer.mouse	KLRB	mouse_ENSMUSG00000030154_Klrb1f;mouse_ENSMUSG00000079298_Klrb1b;mouse_ENSMUSG00000079299_Klrb1;mouse_ENSMUSG00000107872_Gm44511;rat_ENSRNOG00000007811_Klrb1c;rat_ENSRNOG00000057410_Klrb1;deer.mouse_ENSPEMG00000023819;golden.hamster_ENSMAUG00000010187;golden.hamster_ENSMAUG00000014160;armadillo_ENSDNOG00000036892_KLRB1;hedgehog_ENSEEUG00000004995;dolphin_ENSTTRG00000015741_KLRB1;cow_ENSBTAG0000001…	ENSPEMG00000023819	NA	KLRB
deer.mouse	KLRB	mouse_ENSMUSG00000079299_Klrb1;mouse_ENSMUSG00000107872_Gm44511;rat_ENSRNOG00000007310_Klrb1a;deer.mouse_ENSPEMG00000007931;deer.mouse_ENSPEMG00000007931;chinese.hamster_ENSCGRG00000014981;golden.hamster_ENSMAUG00000019339;prairie.vole_ENSMOCG00000014934	ENSPEMG00000007931	NA	KLRB
deer.mouse	KLRB	deer.mouse_ENSPEMG00000016832;prairie.vole_ENSMOCG00000011850	ENSPEMG00000016832	NA	KLRB
deer.mouse	KLRC	mouse_ENSMUSG00000030167_Klrc1;rat_ENSRNOG00000055196_Klrc1;deer.mouse_ENSPEMG00000005241_Klrc1;chinese.hamster_ENSCGRG00000015947_Klrc1;golden.hamster_ENSMAUG00000014060_Klrc1;prairie.vole_ENSMOCG00000016273_Klrc1;microbat_ENSMLUG00000030584;goat_ENSCHIG00000010959;sheep_ENSOARG00000020964;sheep_ENSOARG00000020990;sheep_ENSOARG00000020995;mouse.lemur_ENSMICG00000027197	ENSPEMG00000005241	Klrc1	KLRC
deer.mouse	KLRC	mouse_ENSMUSG00000033027_Klrc3;rat_ENSRNOG00000055196_Klrc1;rat_ENSRNOG00000052467_Klrc3;deer.mouse_ENSPEMG00000005241_Klrc1;deer.mouse_ENSPEMG00000017465;chinese.hamster_ENSCGRG00000014679;chinese.hamster_ENSCGRG00000015947_Klrc1;microbat_ENSMLUG00000012575;microbat_ENSMLUG00000026404;microbat_ENSMLUG00000027469;microbat_ENSMLUG00000030584;dolphin_ENSTTRG00000013100;cow_ENSBTAG00000046268;cow_EN…	ENSPEMG00000017465	NA	KLRC
deer.mouse	KLRD	mouse_ENSMUSG00000030165_Klrd1;rat_ENSRNOG00000060246_Klrd1;guinea.pig_ENSCPOG00000009595_KLRD1;nmr_101711887_Klrd1;chinchilla_ENSCLAG00000015230_KLRD1;deer.mouse_ENSPEMG00000010698_Klrd1;chinese.hamster_ENSCGRG00000018095_Klrd1;dmr_ENSFDAG00000009146_KLRD1;golden.hamster_ENSMAUG00000015760_Klrd1;prairie.vole_ENSMOCG00000019998_Klrd1;armadillo_ENSDNOG00000009809;armadillo_ENSDNOG00000046475;shrew…	ENSPEMG00000010698	Klrd1	KLRD
deer.mouse	KLRE	mouse_ENSMUSG00000050241_Klre1;nmr_101715335_LOC101715335;deer.mouse_ENSPEMG00000000709_Klre1;chinese.hamster_ENSCGRG00000007497_Klre1;golden.hamster_ENSMAUG00000008490_Klre1;prairie.vole_ENSMOCG00000014157_Klre1;bmr_ENSNGAG00000015692_Klre1;sheep_ENSOARG00000021005;pig_ENSSSCG00000026217;rabbit_ENSOCUG00000026074	ENSPEMG00000000709	Klre1	KLRE
deer.mouse	KLRG	human_ENSG00000139187_KLRG1;mouse_ENSMUSG00000030114_Klrg1;deer.mouse_ENSPEMG00000010031_Klrg1;chinese.hamster_ENSCGRG00000014540_Klrg1;dmr_ENSFDAG00000017314_KLRG1;golden.hamster_ENSMAUG00000015031_Klrg1;prairie.vole_ENSMOCG00000021687_Klrg1;pig_ENSSSCG00000000663	ENSPEMG00000010031	Klrg1	KLRG
deer.mouse	KLRH	mouse_ENSMUSG00000071158_Gm156;deer.mouse_ENSPEMG00000000899_Gm156;chinese.hamster_ENSCGRG00000016644_Gm156;golden.hamster_ENSMAUG00000004046;prairie.vole_ENSMOCG00000001773_Gm156	ENSPEMG00000000899	Gm156	KLRH
deer.mouse	KLRI	mouse_ENSMUSG00000043932_Klri2;mouse_ENSMUSG00000067610_Klri1;rat_ENSRNOG00000052803_Klri1;rat_ENSRNOG00000057643_Klri2;deer.mouse_ENSPEMG00000005466	ENSPEMG00000005466	NA	KLRI
deer.mouse	KLRI	deer.mouse_ENSPEMG00000015819_Klri1	ENSPEMG00000015819	Klri1	KLRI
deer.mouse	KLRK	mouse_ENSMUSG00000030149_Klrk1;rat_ENSRNOG00000061739_Klrk1;guinea.pig_ENSCPOG00000031015;nmr_101713324_Klrk1;chinchilla_ENSCLAG00000016399_KLRK1;jerboa_ENSJJAG00000010061_Klrk1;deer.mouse_ENSPEMG00000014067_Klrk1;chinese.hamster_ENSCGRG00000016556_Klrk1;dmr_ENSFDAG00000015510_KLRK1;golden.hamster_ENSMAUG00000002635_Klrk1;prairie.vole_ENSMOCG00000009655_Klrk1;bmr_ENSNGAG00000016170_Klrk1;cat_ENSF…	ENSPEMG00000014067	Klrk1	KLRK
deer.mouse	LILR	mas.night.monkey_ENSANAG00000038994;olive.baboon_ENSPANG00000029224;olive.baboon_ENSPANG00000030211;pig.tailed.macaque_ENSMNEG00000031177;pig.tailed.macaque_ENSMNEG00000044330;vervet.agm_ENSCSAG00000001792;donkey_ENSEASG00005021546	ENSPEMG00000017088	NA	KIR
deer.mouse	LILR	mas.night.monkey_ENSANAG00000039410	ENSPEMG00000016522	NA	KIR
deer.mouse	LILR	pig.tailed.macaque_ENSMNEG00000044330	ENSPEMG00000011847	NA	KIR
deer.mouse	LILR	human_ENSG00000204577_LILRB3;human_ENSG00000244482_LILRA6;human_ENSG00000239998_LILRA2;human_ENSG00000239961_LILRA4;human_ENSG00000104972_LILRB1;human_ENSG00000131042_LILRB2;human_ENSG00000170858_LILRP2;human_ENSG00000186152_LILRP1;mouse_ENSMUSG00000030427_Lilra6;mouse_ENSMUSG00000074417_Gm14548;mouse_ENSMUSG00000058818_Pirb;mouse_ENSMUSG00000074419_Gm15448;mouse_ENSMUSG00000089942_Pira2;mouse_EN…	ENSPEMG00000017088	NA	LILR
deer.mouse	LILR	human_ENSG00000104974_LILRA1;human_ENSG00000239998_LILRA2;human_ENSG00000105609_LILRB5;human_ENSG00000186152_LILRP1;mouse_ENSMUSG00000058818_Pirb;mouse_ENSMUSG00000074419_Gm15448;rat_ENSRNOG00000053260_Lilrb3a;rat_ENSRNOG00000058422_Pirb;guinea.pig_ENSCPOG00000030847;nmr_101716592_LOC101716592;chinchilla_ENSCLAG00000001600;deer.mouse_ENSPEMG00000011847;chinese.hamster_ENSCGRG00000000209;bmr_ENSNG…	ENSPEMG00000011847	NA	LILR
deer.mouse	LILR	human_ENSG00000239961_LILRA4;mouse_ENSMUSG00000112148_Lilrb4a;mouse_ENSMUSG00000062593_Gm49339;mouse_ENSMUSG00000062593_Lilrb4a;rat_ENSRNOG00000027811_Lilrb4;rat_ENSRNOG00000048238_AABR07002418.1;rat_ENSRNOG00000046683_Lilrb3;chinese.hamster_ENSCGRG00000017658;golden.hamster_ENSMAUG00000020114;prairie.vole_ENSMOCG00000010977;microbat_ENSMLUG00000001195;microbat_ENSMLUG00000002765;microbat_ENSMLUG…	ENSPEMG00000019464	NA	LILR
deer.mouse	LILR	prairie.vole_ENSMOCG00000010977;pig_ENSSSCG00000039956	ENSPEMG00000016522	NA	LILR
chinese.hamster	KLRA	human_ENSG00000256667_KLRA1P;mouse_ENSMUSG00000014543_Klra17;mouse_ENSMUSG00000079853_Klra1;mouse_ENSMUSG00000030187_Klra2;mouse_ENSMUSG00000084204_Gm6584;rat_ENSRNOG00000048253_LOC100911272;rat_ENSRNOG00000051489_Klra1;rat_ENSRNOG00000051600_Ly49i4;rat_ENSRNOG00000062297_Klra5;rat_ENSRNOG00000054007_AABR07062170.1;rat_ENSRNOG00000058775_Ly49s7;rat_ENSRNOG00000053656_LOC690020;rat_ENSRNOG00000060…	ENSCGRG00000010327	NA	KLRA
chinese.hamster	KLRA	mouse_ENSMUSG00000030187_Klra2;chinese.hamster_ENSCGRG00000003814;golden.hamster_ENSMAUG00000009903;golden.hamster_ENSMAUG00000014803;prairie.vole_ENSMOCG00000014801	ENSCGRG00000003814	NA	KLRA
chinese.hamster	KLRA	rat_ENSRNOG00000060613_AABR07062185.2;chinese.hamster_ENSCGRG00000017470;golden.hamster_ENSMAUG00000014803	ENSCGRG00000017470	NA	KLRA
chinese.hamster	KLRB	mouse_ENSMUSG00000030154_Klrb1f;rat_ENSRNOG00000007811_Klrb1c;deer.mouse_ENSPEMG00000023819;chinese.hamster_ENSCGRG00000000138;mouse.lemur_ENSMICG00000043292_KLRB1;orangutan_ENSPPYG00000004256_KLRB1;gibbon_ENSNLEG00000032753_KLRB1	ENSCGRG00000000138	NA	KLRB
chinese.hamster	KLRB	mouse_ENSMUSG00000030325_Klrb1c;deer.mouse_ENSPEMG00000007931;deer.mouse_ENSPEMG00000016832;chinese.hamster_ENSCGRG00000015064;prairie.vole_ENSMOCG00000011850	ENSCGRG00000015064	NA	KLRB
chinese.hamster	KLRB	mouse_ENSMUSG00000107872_Gm44511;deer.mouse_ENSPEMG00000007931;chinese.hamster_ENSCGRG00000014981;golden.hamster_ENSMAUG00000019339;prairie.vole_ENSMOCG00000000894;prairie.vole_ENSMOCG00000014934	ENSCGRG00000014981	NA	KLRB
chinese.hamster	KLRC	human_ENSG00000183542_KLRC4;human_ENSG00000205809_KLRC2;human_ENSG00000205810_KLRC3;human_ENSG00000255819_KLRC4-KLRK1;mouse_ENSMUSG00000033027_Klrc3;mouse_ENSMUSG00000052736_Klrc2;deer.mouse_ENSPEMG00000017465;chinese.hamster_ENSCGRG00000014679;golden.hamster_ENSMAUG00000006550;prairie.vole_ENSMOCG00000016273_Klrc1;prairie.vole_ENSMOCG00000017205;goat_ENSCHIG00000001120;sheep_ENSOARG00000020964;o…	ENSCGRG00000014679	NA	KLRC
chinese.hamster	KLRC	mouse_ENSMUSG00000030167_Klrc1;deer.mouse_ENSPEMG00000005241_Klrc1;chinese.hamster_ENSCGRG00000015947_Klrc1;golden.hamster_ENSMAUG00000014060_Klrc1;mouse.lemur_ENSMICG00000029893;donkey_ENSEASG00005014774	ENSCGRG00000015947	Klrc1	KLRC
chinese.hamster	KLRE	mouse_ENSMUSG00000050241_Klre1;rat_ENSRNOG00000058714_Klre1;guinea.pig_ENSCPOG00000033649;nmr_101715335_LOC101715335;chinchilla_ENSCLAG00000014861;deer.mouse_ENSPEMG00000000709_Klre1;chinese.hamster_ENSCGRG00000007497_Klre1;golden.hamster_ENSMAUG00000008490_Klre1;prairie.vole_ENSMOCG00000014157_Klre1;bmr_ENSNGAG00000015692_Klre1;horse_ENSECAG00000016880;cow_ENSBTAG00000030426;goat_ENSCHIG00000007…	ENSCGRG00000007497	Klre1	KLRE
chinese.hamster	KLRF	chinese.hamster_ENSCGRG00000000211;goat_ENSCHIG00000017095;rabbit_ENSOCUG00000029599	ENSCGRG00000000211	NA	KLRF
chinese.hamster	KLRG	mouse_ENSMUSG00000030114_Klrg1;rat_ENSRNOG00000014918_Klrg1;guinea.pig_ENSCPOG00000032778_KLRG1;deer.mouse_ENSPEMG00000010031_Klrg1;chinese.hamster_ENSCGRG00000014540_Klrg1;golden.hamster_ENSMAUG00000015031_Klrg1;prairie.vole_ENSMOCG00000021687_Klrg1;hedgehog_ENSEEUG00000002463_KLRG1;dog_ENSCAFG00000028762_KLRG1;dingo_ENSCAFG00020005971_KLRG1;goat_ENSCHIG00000008744_KLRG1;marmoset_ENSCJAG00000018…	ENSCGRG00000014540	Klrg1	KLRG
chinese.hamster	KLRH	mouse_ENSMUSG00000071158_Gm156;rat_ENSRNOG00000059182_Klrh1;deer.mouse_ENSPEMG00000000899_Gm156;chinese.hamster_ENSCGRG00000016644_Gm156;golden.hamster_ENSMAUG00000004046;prairie.vole_ENSMOCG00000001773_Gm156	ENSCGRG00000016644	Gm156	KLRH
chinese.hamster	KLRI	chinese.hamster_ENSCGRG00000012927_Klri1;golden.hamster_ENSMAUG00000001962;golden.hamster_ENSMAUG00000005190;prairie.vole_ENSMOCG00000006877	ENSCGRG00000012927	Klri1	KLRI
chinese.hamster	KLRI	cow_ENSBTAG00000051183;cow_ENSBTAG00000049823;goat_ENSCHIG00000011347;sheep_ENSOARG00000020983;sheep_ENSOARG00000020985	ENSCGRG00000000261	NA	KLRI
chinese.hamster	KLRK	human_ENSG00000213809_KLRK1;mouse_ENSMUSG00000030149_Klrk1;rat_ENSRNOG00000061739_Klrk1;guinea.pig_ENSCPOG00000031840;guinea.pig_ENSCPOG00000031015;nmr_101713324_Klrk1;chinchilla_ENSCLAG00000016399_KLRK1;deer.mouse_ENSPEMG00000014067_Klrk1;chinese.hamster_ENSCGRG00000016556_Klrk1;dmr_ENSFDAG00000015510_KLRK1;golden.hamster_ENSMAUG00000002635_Klrk1;prairie.vole_ENSMOCG00000009655_Klrk1;bmr_ENSNGAG…	ENSCGRG00000016556	Klrk1	KLRK
chinese.hamster	KLRK	platypus_ENSOANG00000020324	ENSCGRG00000009678	Clec9a	KLRK
chinese.hamster	LILR	cow_ENSBTAG00000039215_KIR2DL5A	ENSCGRG00000000303	NA	KIR
chinese.hamster	LILR	sooty.mangabey_ENSCATG00000043559;orangutan_ENSPPYG00000010390	ENSCGRG00000000209	NA	KIR
chinese.hamster	LILR	human_ENSG00000104974_LILRA1;human_ENSG00000104972_LILRB1;rat_ENSRNOG00000058538_AABR07002001.1;guinea.pig_ENSCPOG00000030847;chinchilla_ENSCLAG00000000651;chinchilla_ENSCLAG00000000967;chinchilla_ENSCLAG00000001600;deer.mouse_ENSPEMG00000011847;deer.mouse_ENSPEMG00000017088;chinese.hamster_ENSCGRG00000000303;dmr_ENSFDAG00000031481;golden.hamster_ENSMAUG00000013497_Lilra5;prairie.vole_ENSMOCG0000…	ENSCGRG00000000303	NA	LILR
chinese.hamster	LILR	human_ENSG00000170858_LILRP2;chinchilla_ENSCLAG00000001529;chinese.hamster_ENSCGRG00000000209;bmr_ENSNGAG00000023247;hedgehog_ENSEEUG00000003300;microbat_ENSMLUG00000022831;horse_ENSECAG00000030746_ILT11A;mouse.lemur_ENSMICG00000047575;mouse.lemur_ENSMICG00000042111;marmoset_ENSCJAG00000001139;mas.night.monkey_ENSANAG00000001007;sooty.mangabey_ENSCATG00000013520_LILRB1;sooty.mangabey_ENSCATG00000…	ENSCGRG00000000209	NA	LILR
chinese.hamster	LILR	mouse_ENSMUSG00000112148_Lilrb4a;mouse_ENSMUSG00000062593_Gm49339;mouse_ENSMUSG00000062593_Lilrb4a;rat_ENSRNOG00000027811_Lilrb4;rat_ENSRNOG00000048238_AABR07002418.1;chinese.hamster_ENSCGRG00000017658;golden.hamster_ENSMAUG00000020114;prairie.vole_ENSMOCG00000010977;cat_ENSFCAG00000026877;cat_ENSFCAG00000027054;horse_ENSECAG00000012768;horse_ENSECAG00000035315;donkey_ENSEASG00005021452;donkey_EN…	ENSCGRG00000017658	NA	LILR
chinese.hamster	LILR	mouse_ENSMUSG00000070873_Lilra5;rat_ENSRNOG00000027808_Lilra5;deer.mouse_ENSPEMG00000016522;deer.mouse_ENSPEMG00000021376_Lilra5;chinese.hamster_ENSCGRG00000003548_Lilra5;golden.hamster_ENSMAUG00000013497_Lilra5;prairie.vole_ENSMOCG00000017659_Lilra5;mouse.lemur_ENSMICG00000009116;donkey_ENSEASG00005021428;chinchilla_ENSCLAG00000001529;chinchilla_ENSCLAG00000001600;golden.hamster_ENSMAUG000000124…	ENSCGRG00000003548	Lilra5	LILR
dmr	KLRD	human_ENSG00000134539_KLRD1;rat_ENSRNOG00000060246_Klrd1;guinea.pig_ENSCPOG00000009595_KLRD1;nmr_101711887_Klrd1;chinchilla_ENSCLAG00000015230_KLRD1;deer.mouse_ENSPEMG00000010698_Klrd1;dmr_ENSFDAG00000009146_KLRD1;armadillo_ENSDNOG00000009809;microbat_ENSMLUG00000014409_KLRD1;horse_ENSECAG00000031528;dolphin_ENSTTRG00000013109_KLRD1;cow_ENSBTAG00000046389;goat_ENSCHIG00000014652;sheep_ENSOARG0000…	ENSFDAG00000009146	KLRD1	KLRD
dmr	KLRK	human_ENSG00000213809_KLRK1;rat_ENSRNOG00000061739_Klrk1;guinea.pig_ENSCPOG00000031840;guinea.pig_ENSCPOG00000031015;nmr_101713324_Klrk1;chinchilla_ENSCLAG00000016399_KLRK1;jerboa_ENSJJAG00000010061_Klrk1;deer.mouse_ENSPEMG00000014067_Klrk1;chinese.hamster_ENSCGRG00000016556_Klrk1;dmr_ENSFDAG00000015510_KLRK1;golden.hamster_ENSMAUG00000002635_Klrk1;bmr_ENSNGAG00000016170_Klrk1;armadillo_ENSDNOG00…	ENSFDAG00000015510	KLRK1	KLRK
dmr	LILR	dmr_ENSFDAG00000031481;pig_ENSSSCG00000034920	ENSFDAG00000031481	NA	LILR
golden.hamster	KLRA	mouse_ENSMUSG00000030187_Klra2;rat_ENSRNOG00000051489_Klra1;rat_ENSRNOG00000056529_AABR07062185.1;rat_ENSRNOG00000061895_Ly49si1;rat_ENSRNOG00000054007_AABR07062170.1;rat_ENSRNOG00000053656_LOC690020;rat_ENSRNOG00000053661_LOC502907;deer.mouse_ENSPEMG00000001679;deer.mouse_ENSPEMG00000009705;chinese.hamster_ENSCGRG00000017470;golden.hamster_ENSMAUG00000014803;prairie.vole_ENSMOCG00000017899	ENSMAUG00000014803	NA	KLRA
golden.hamster	KLRA	rat_ENSRNOG00000031515_Klra2;rat_ENSRNOG00000051600_Ly49i4;rat_ENSRNOG00000054265_Ly49si3;rat_ENSRNOG00000056529_AABR07062185.1;rat_ENSRNOG00000051447_Ly49s4;rat_ENSRNOG00000060241_LOC497796;rat_ENSRNOG00000051661_Ly49s5;rat_ENSRNOG00000061895_Ly49si1;rat_ENSRNOG00000054007_AABR07062170.1;rat_ENSRNOG00000053656_LOC690020;rat_ENSRNOG00000055455_Ly49si2;rat_ENSRNOG00000058993_AABR07062183.1;rat_ENS…	ENSMAUG00000009903	NA	KLRA
golden.hamster	KLRB	mouse_ENSMUSG00000030154_Klrb1f;mouse_ENSMUSG00000079299_Klrb1;rat_ENSRNOG00000007811_Klrb1c;deer.mouse_ENSPEMG00000023819;golden.hamster_ENSMAUG00000014160;prairie.vole_ENSMOCG00000000226;pig_ENSSSCG00000039708_KLRB1;mouse.lemur_ENSMICG00000043292_KLRB1;sooty.mangabey_ENSCATG00000036847_KLRB1;olive.baboon_ENSPANG00000017447_KLRB1;macaque_ENSMMUG00000044047_KLRB1;pig.tailed.macaque_ENSMNEG0000004…	ENSMAUG00000014160	NA	KLRB
golden.hamster	KLRB	mouse_ENSMUSG00000030361_Klrb1a;rat_ENSRNOG00000007310_Klrb1a;deer.mouse_ENSPEMG00000007931;deer.mouse_ENSPEMG00000007931;deer.mouse_ENSPEMG00000016832;chinese.hamster_ENSCGRG00000014981;chinese.hamster_ENSCGRG00000015064;golden.hamster_ENSMAUG00000019339;prairie.vole_ENSMOCG00000000894;prairie.vole_ENSMOCG00000011850	ENSMAUG00000019339	NA	KLRB
golden.hamster	KLRB	golden.hamster_ENSMAUG00000010187	ENSMAUG00000010187	NA	KLRB
golden.hamster	KLRC	mouse_ENSMUSG00000030167_Klrc1;mouse_ENSMUSG00000052736_Klrc2;rat_ENSRNOG00000055196_Klrc1;deer.mouse_ENSPEMG00000005241_Klrc1;chinese.hamster_ENSCGRG00000015947_Klrc1;golden.hamster_ENSMAUG00000014060_Klrc1;prairie.vole_ENSMOCG00000016273_Klrc1;shrew_ENSSARG00000009772;microbat_ENSMLUG00000012575;microbat_ENSMLUG00000026404;microbat_ENSMLUG00000027469;microbat_ENSMLUG00000027413;microbat_ENSMLUG…	ENSMAUG00000006550	NA	KLRC
golden.hamster	KLRC	mouse_ENSMUSG00000030167_Klrc1;mouse_ENSMUSG00000052736_Klrc2;rat_ENSRNOG00000055196_Klrc1;deer.mouse_ENSPEMG00000005241_Klrc1;chinese.hamster_ENSCGRG00000015947_Klrc1;golden.hamster_ENSMAUG00000014060_Klrc1;prairie.vole_ENSMOCG00000016273_Klrc1;shrew_ENSSARG00000009772;microbat_ENSMLUG00000012575;microbat_ENSMLUG00000026404;microbat_ENSMLUG00000027469;microbat_ENSMLUG00000027413;microbat_ENSMLUG…	ENSMAUG00000014060	Klrc1	KLRC
golden.hamster	KLRD	chinchilla_ENSCLAG00000015230_KLRD1;chinese.hamster_ENSCGRG00000018095_Klrd1;golden.hamster_ENSMAUG00000015760_Klrd1;prairie.vole_ENSMOCG00000019998_Klrd1;horse_ENSECAG00000031528;pig_ENSSSCG00000000642;marmoset_ENSCJAG00000021669_KLRD1;mas.night.monkey_ENSANAG00000023550_KLRD1;vervet.agm_ENSCSAG00000009068;donkey_ENSEASG00005014790_KLRD1	ENSMAUG00000015760	Klrd1	KLRD
golden.hamster	KLRE	mouse_ENSMUSG00000050241_Klre1;rat_ENSRNOG00000058714_Klre1;guinea.pig_ENSCPOG00000033649;nmr_101715335_LOC101715335;chinchilla_ENSCLAG00000014861;deer.mouse_ENSPEMG00000000709_Klre1;chinese.hamster_ENSCGRG00000007497_Klre1;golden.hamster_ENSMAUG00000008490_Klre1;bmr_ENSNGAG00000015692_Klre1;horse_ENSECAG00000016880;cow_ENSBTAG00000030426;goat_ENSCHIG00000007401;sheep_ENSOARG00000021005	ENSMAUG00000008490	Klre1	KLRE
golden.hamster	KLRG	mouse_ENSMUSG00000030114_Klrg1;rat_ENSRNOG00000014918_Klrg1;guinea.pig_ENSCPOG00000032778_KLRG1;deer.mouse_ENSPEMG00000010031_Klrg1;chinese.hamster_ENSCGRG00000014540_Klrg1;dmr_ENSFDAG00000017314_KLRG1;golden.hamster_ENSMAUG00000015031_Klrg1;prairie.vole_ENSMOCG00000021687_Klrg1;bmr_ENSNGAG00000023075_Klrg1;hedgehog_ENSEEUG00000002463_KLRG1;marmoset_ENSCJAG00000018697_KLRG1;mas.night.monkey_ENSAN…	ENSMAUG00000015031	Klrg1	KLRG
golden.hamster	KLRH	mouse_ENSMUSG00000071158_Gm156;rat_ENSRNOG00000059182_Klrh1;deer.mouse_ENSPEMG00000000899_Gm156;chinese.hamster_ENSCGRG00000016644_Gm156;golden.hamster_ENSMAUG00000004046;prairie.vole_ENSMOCG00000001773_Gm156	ENSMAUG00000004046	NA	KLRH
golden.hamster	KLRI	mouse_ENSMUSG00000043932_Klri2;mouse_ENSMUSG00000067610_Klri1;rat_ENSRNOG00000052803_Klri1;rat_ENSRNOG00000057643_Klri2;chinese.hamster_ENSCGRG00000012927_Klri1;golden.hamster_ENSMAUG00000005190;prairie.vole_ENSMOCG00000006877	ENSMAUG00000005190	NA	KLRI
golden.hamster	KLRI	deer.mouse_ENSPEMG00000015819_Klri1;golden.hamster_ENSMAUG00000001962	ENSMAUG00000001962	NA	KLRI
golden.hamster	KLRK	human_ENSG00000213809_KLRK1;mouse_ENSMUSG00000030149_Klrk1;rat_ENSRNOG00000061739_Klrk1;guinea.pig_ENSCPOG00000031840;guinea.pig_ENSCPOG00000031015;nmr_101713324_Klrk1;chinchilla_ENSCLAG00000016399_KLRK1;jerboa_ENSJJAG00000010061_Klrk1;deer.mouse_ENSPEMG00000014067_Klrk1;chinese.hamster_ENSCGRG00000016556_Klrk1;dmr_ENSFDAG00000015510_KLRK1;golden.hamster_ENSMAUG00000002635_Klrk1;prairie.vole_ENSM…	ENSMAUG00000002635	Klrk1	KLRK
golden.hamster	KLRK	platypus_ENSOANG00000020324	ENSMAUG00000017304	Clec9a	KLRK
golden.hamster	LILR	vervet.agm_ENSCSAG00000001785;orangutan_ENSPPYG00000010390;chimpanzee_ENSPTRG00000045627_KIR3DL1;chimpanzee_ENSPTRG00000048523_KIR3DL1	ENSMAUG00000012428	NA	KIR
golden.hamster	LILR	human_ENSG00000105609_LILRB5;mouse_ENSMUSG00000030427_Lilra6;mouse_ENSMUSG00000074417_Gm14548;mouse_ENSMUSG00000058818_Pirb;mouse_ENSMUSG00000074419_Gm15448;mouse_ENSMUSG00000089942_Pira2;mouse_ENSMUSG00000081665_Pira1;mouse_ENSMUSG00000080917_Gm15922;rat_ENSRNOG00000053260_Lilrb3a;guinea.pig_ENSCPOG00000001212;chinchilla_ENSCLAG00000001600;deer.mouse_ENSPEMG00000016522;deer.mouse_ENSPEMG00000017…	ENSMAUG00000012428	NA	LILR
golden.hamster	LILR	mouse_ENSMUSG00000112148_Lilrb4a;mouse_ENSMUSG00000112023_Lilr4b;mouse_ENSMUSG00000062593_Gm49339;mouse_ENSMUSG00000062593_Lilrb4a;chinese.hamster_ENSCGRG00000017658;golden.hamster_ENSMAUG00000020114;mouse_ENSMUSG00000112023_Lilr4b;deer.mouse_ENSPEMG00000019464;chinese.hamster_ENSCGRG00000017658;golden.hamster_ENSMAUG00000020114	ENSMAUG00000020114	NA	LILR
golden.hamster	LILR	rat_ENSRNOG00000027808_Lilra5;chinchilla_ENSCLAG00000000967;chinchilla_ENSCLAG00000001529;deer.mouse_ENSPEMG00000021376_Lilra5;chinese.hamster_ENSCGRG00000003548_Lilra5;golden.hamster_ENSMAUG00000013497_Lilra5;prairie.vole_ENSMOCG00000017659_Lilra5;opossum_ENSMODG00000002405;opossum_ENSMODG00000002399;hedgehog_ENSEEUG00000002021;microbat_ENSMLUG00000024472;horse_ENSECAG00000011895_ILT11B;horse_EN…	ENSMAUG00000013497	Lilra5	LILR
prairie.vole	KLRA	mouse_ENSMUSG00000030173_Klra5;prairie.vole_ENSMOCG00000014801	ENSMOCG00000014801	NA	KLRA
prairie.vole	KLRA	deer.mouse_ENSPEMG00000009705;deer.mouse_ENSPEMG00000011731;deer.mouse_ENSPEMG00000014490;chinese.hamster_ENSCGRG00000003814;chinese.hamster_ENSCGRG00000010327;chinese.hamster_ENSCGRG00000017470;golden.hamster_ENSMAUG00000014803;prairie.vole_ENSMOCG00000017899	ENSMOCG00000017899	NA	KLRA
prairie.vole	KLRA	prairie.vole_ENSMOCG00000017011	ENSMOCG00000017011	NA	KLRA
prairie.vole	KLRB	mouse_ENSMUSG00000030361_Klrb1a;deer.mouse_ENSPEMG00000007931;deer.mouse_ENSPEMG00000016832;prairie.vole_ENSMOCG00000000894;prairie.vole_ENSMOCG00000011850;prairie.vole_ENSMOCG00000014934	ENSMOCG00000000894	NA	KLRB
prairie.vole	KLRB	mouse_ENSMUSG00000030361_Klrb1a;mouse_ENSMUSG00000030325_Klrb1c;rat_ENSRNOG00000007310_Klrb1a;deer.mouse_ENSPEMG00000007931;deer.mouse_ENSPEMG00000016832;chinese.hamster_ENSCGRG00000014981;chinese.hamster_ENSCGRG00000015064;prairie.vole_ENSMOCG00000000894;prairie.vole_ENSMOCG00000011850;sloth_ENSCHOG00000009794	ENSMOCG00000011850	NA	KLRB
prairie.vole	KLRB	chinese.hamster_ENSCGRG00000014981;golden.hamster_ENSMAUG00000019339	ENSMOCG00000014934	NA	KLRB
prairie.vole	KLRB	prairie.vole_ENSMOCG00000000226;bmr_ENSNGAG00000020128;hedgehog_ENSEEUG00000004995	ENSMOCG00000000226	NA	KLRB
prairie.vole	KLRC	mouse_ENSMUSG00000030167_Klrc1;mouse_ENSMUSG00000033027_Klrc3;deer.mouse_ENSPEMG00000017465;chinese.hamster_ENSCGRG00000014679;golden.hamster_ENSMAUG00000006550;prairie.vole_ENSMOCG00000017205;horse_ENSECAG00000022791;donkey_ENSEASG00005014758	ENSMOCG00000017205	NA	KLRC
prairie.vole	KLRC	rat_ENSRNOG00000052467_Klrc3	ENSMOCG00000001635	NA	KLRC
prairie.vole	KLRC	deer.mouse_ENSPEMG00000005241_Klrc1;chinese.hamster_ENSCGRG00000015947_Klrc1;golden.hamster_ENSMAUG00000014060_Klrc1;prairie.vole_ENSMOCG00000016273_Klrc1;microbat_ENSMLUG00000012575;cow_ENSBTAG00000046268;goat_ENSCHIG00000001120;goat_ENSCHIG00000009906;sheep_ENSOARG00000000861;sheep_ENSOARG00000020964	ENSMOCG00000016273	Klrc1	KLRC
prairie.vole	KLRD	mouse_ENSMUSG00000030165_Klrd1;rat_ENSRNOG00000060246_Klrd1;deer.mouse_ENSPEMG00000010698_Klrd1;golden.hamster_ENSMAUG00000015760_Klrd1;prairie.vole_ENSMOCG00000019998_Klrd1;vervet.agm_ENSCSAG00000009068	ENSMOCG00000019998	Klrd1	KLRD
prairie.vole	KLRE	mouse_ENSMUSG00000050241_Klre1;rat_ENSRNOG00000058714_Klre1;nmr_101715335_LOC101715335;deer.mouse_ENSPEMG00000000709_Klre1;chinese.hamster_ENSCGRG00000007497_Klre1;golden.hamster_ENSMAUG00000008490_Klre1;prairie.vole_ENSMOCG00000014157_Klre1;bmr_ENSNGAG00000015692_Klre1	ENSMOCG00000014157	Klre1	KLRE
prairie.vole	KLRG	chinese.hamster_ENSCGRG00000014540_Klrg1;golden.hamster_ENSMAUG00000015031_Klrg1;prairie.vole_ENSMOCG00000021687_Klrg1;hedgehog_ENSEEUG00000002463_KLRG1;dog_ENSCAFG00000028762_KLRG1;dingo_ENSCAFG00020005971_KLRG1;mouse.lemur_ENSMICG00000015069_KLRG1;sooty.mangabey_ENSCATG00000032979_KLRG1	ENSMOCG00000021687	Klrg1	KLRG
prairie.vole	KLRH	mouse_ENSMUSG00000071158_Gm156;rat_ENSRNOG00000059182_Klrh1;deer.mouse_ENSPEMG00000000899_Gm156;chinese.hamster_ENSCGRG00000016644_Gm156;golden.hamster_ENSMAUG00000004046;prairie.vole_ENSMOCG00000001773_Gm156;horse_ENSECAG00000037919	ENSMOCG00000001773	Gm156	KLRH
prairie.vole	KLRI	chinese.hamster_ENSCGRG00000012927_Klri1;golden.hamster_ENSMAUG00000005190;prairie.vole_ENSMOCG00000006877	ENSMOCG00000006877	NA	KLRI
prairie.vole	KLRK	mouse_ENSMUSG00000030149_Klrk1;rat_ENSRNOG00000061739_Klrk1;guinea.pig_ENSCPOG00000031015;nmr_101713324_Klrk1;deer.mouse_ENSPEMG00000014067_Klrk1;chinese.hamster_ENSCGRG00000016556_Klrk1;golden.hamster_ENSMAUG00000002635_Klrk1;prairie.vole_ENSMOCG00000009655_Klrk1;bmr_ENSNGAG00000016170_Klrk1;armadillo_ENSDNOG00000005259;shrew_ENSSARG00000001684_KLRK1;microbat_ENSMLUG00000002097_KLRK1;cat_ENSFCAG…	ENSMOCG00000009655	Klrk1	KLRK
prairie.vole	LILR	olive.baboon_ENSPANG00000031194;macaque_ENSMMUG00000030771;pig.tailed.macaque_ENSMNEG00000033281_KIR3DL3;orangutan_ENSPPYG00000010389;orangutan_ENSPPYG00000010391;orangutan_ENSPPYG00000010521;gorilla_ENSGGOG00000005194;bonobo_ENSPPAG00000028730;human_ENSG00000242473_KIR2DP1;human_ENSG00000283937_KIR2DS1	ENSMOCG00000014480	NA	KIR
prairie.vole	LILR	human_ENSG00000204577_LILRB3;human_ENSG00000239998_LILRA2;human_ENSG00000187116_LILRA5;mouse_ENSMUSG00000074419_Gm15448;mouse_ENSMUSG00000089942_Pira2;mouse_ENSMUSG00000081665_Pira1;guinea.pig_ENSCPOG00000007087;guinea.pig_ENSCPOG00000033005;chinchilla_ENSCLAG00000000651;deer.mouse_ENSPEMG00000016522;prairie.vole_ENSMOCG00000014480;bmr_ENSNGAG00000023247;armadillo_ENSDNOG00000047274;microbat_ENSM…	ENSMOCG00000014480	NA	LILR
prairie.vole	LILR	human_ENSG00000239961_LILRA4;mouse_ENSMUSG00000030427_Lilra6;mouse_ENSMUSG00000074419_Gm15448;mouse_ENSMUSG00000089942_Pira2;mouse_ENSMUSG00000081665_Pira1;rat_ENSRNOG00000058538_AABR07002001.1;prairie.vole_ENSMOCG00000014136;armadillo_ENSDNOG00000040856;microbat_ENSMLUG00000029804;microbat_ENSMLUG00000012573;dog_ENSCAFG00000029582;dingo_ENSCAFG00020017250;horse_ENSECAG00000011895_ILT11B;horse_EN…	ENSMOCG00000014136	NA	LILR
prairie.vole	LILR	mouse_ENSMUSG00000112148_Lilrb4a;mouse_ENSMUSG00000112023_Lilr4b;chinese.hamster_ENSCGRG00000017658;golden.hamster_ENSMAUG00000020114;prairie.vole_ENSMOCG00000010977;tarsier_ENSTSYG00000001319;mouse_ENSMUSG00000112148_Lilrb4a;rat_ENSRNOG00000048238_AABR07002418.1;deer.mouse_ENSPEMG00000019464;chinese.hamster_ENSCGRG00000017658;golden.hamster_ENSMAUG00000020114;prairie.vole_ENSMOCG00000010977	ENSMOCG00000010977	NA	LILR
prairie.vole	LILR	mouse_ENSMUSG00000070873_Lilra5;rat_ENSRNOG00000027808_Lilra5;deer.mouse_ENSPEMG00000021376_Lilra5;chinese.hamster_ENSCGRG00000003548_Lilra5;golden.hamster_ENSMAUG00000013497_Lilra5;prairie.vole_ENSMOCG00000017659_Lilra5;armadillo_ENSDNOG00000004377;armadillo_ENSDNOG00000009902;armadillo_ENSDNOG00000043640;horse_ENSECAG00000031571;horse_ENSECAG00000029197;horse_ENSECAG00000036115;mouse.lemur_ENSM…	ENSMOCG00000017659	Lilra5	LILR
bmr	KLRB	rat_ENSRNOG00000007310_Klrb1a;golden.hamster_ENSMAUG00000010187;golden.hamster_ENSMAUG00000014160;bmr_ENSNGAG00000020128;bmr_ENSNGAG00000022895;horse_ENSECAG00000034172_KLRB1;pig_ENSSSCG00000039708_KLRB1;donkey_ENSEASG00005014838_KLRB1	ENSNGAG00000022895	NA	KLRB
bmr	KLRB	deer.mouse_ENSPEMG00000023819;chinese.hamster_ENSCGRG00000000226;prairie.vole_ENSMOCG00000000226;goat_ENSCHIG00000009896;mouse.lemur_ENSMICG00000043292_KLRB1;sooty.mangabey_ENSCATG00000036847_KLRB1;olive.baboon_ENSPANG00000017447_KLRB1;macaque_ENSMMUG00000044047_KLRB1;pig.tailed.macaque_ENSMNEG00000044478_KLRB1;gibbon_ENSNLEG00000032753_KLRB1	ENSNGAG00000020128	NA	KLRB
bmr	KLRE	mouse_ENSMUSG00000050241_Klre1;rat_ENSRNOG00000058714_Klre1;nmr_101715335_LOC101715335;deer.mouse_ENSPEMG00000000709_Klre1;chinese.hamster_ENSCGRG00000007497_Klre1;golden.hamster_ENSMAUG00000008490_Klre1;prairie.vole_ENSMOCG00000014157_Klre1;bmr_ENSNGAG00000015692_Klre1;horse_ENSECAG00000016880;cow_ENSBTAG00000030426;goat_ENSCHIG00000007401;sheep_ENSOARG00000021005;pig_ENSSSCG00000026217;rabbit_E…	ENSNGAG00000015692	Klre1	KLRE
bmr	KLRG	human_ENSG00000139187_KLRG1;mouse_ENSMUSG00000030114_Klrg1;guinea.pig_ENSCPOG00000032778_KLRG1;nmr_101722776_Klrg1;chinchilla_ENSCLAG00000016032_KLRG1;deer.mouse_ENSPEMG00000010031_Klrg1;chinese.hamster_ENSCGRG00000014540_Klrg1;dmr_ENSFDAG00000017314_KLRG1;prairie.vole_ENSMOCG00000021687_Klrg1;bmr_ENSNGAG00000023075_Klrg1;armadillo_ENSDNOG00000036997;hedgehog_ENSEEUG00000002463_KLRG1;dog_ENSCAFG0…	ENSNGAG00000023075	Klrg1	KLRG
bmr	KLRI	mouse_ENSMUSG00000067610_Klri1;bmr_ENSNGAG00000018953	ENSNGAG00000018953	NA	KLRI
bmr	KLRI	cow_ENSBTAG00000051183	ENSNGAG00000019684	NA	KLRI
bmr	KLRK	human_ENSG00000213809_KLRK1;mouse_ENSMUSG00000030149_Klrk1;rat_ENSRNOG00000061739_Klrk1;guinea.pig_ENSCPOG00000031840;nmr_101713324_Klrk1;deer.mouse_ENSPEMG00000014067_Klrk1;chinese.hamster_ENSCGRG00000016556_Klrk1;dmr_ENSFDAG00000015510_KLRK1;golden.hamster_ENSMAUG00000002635_Klrk1;prairie.vole_ENSMOCG00000009655_Klrk1;bmr_ENSNGAG00000016170_Klrk1;armadillo_ENSDNOG00000005259;microbat_ENSMLUG000…	ENSNGAG00000016170	Klrk1	KLRK
bmr	KLRK	platypus_ENSOANG00000020324	ENSNGAG00000019682	Clec9a	KLRK
bmr	LILR	human_ENSG00000204577_LILRB3;human_ENSG00000244482_LILRA6;human_ENSG00000104974_LILRA1;human_ENSG00000239998_LILRA2;human_ENSG00000105609_LILRB5;human_ENSG00000239961_LILRA4;human_ENSG00000104972_LILRB1;human_ENSG00000131042_LILRB2;human_ENSG00000186818_LILRB4;human_ENSG00000187116_LILRA5;human_ENSG00000170858_LILRP2;human_ENSG00000186152_LILRP1;mouse_ENSMUSG00000030427_Lilra6;mouse_ENSMUSG000000…	ENSNGAG00000023247	NA	LILR
bmr	LILR	mouse_ENSMUSG00000112148_Lilrb4a;mouse_ENSMUSG00000112023_Lilr4b;rat_ENSRNOG00000048238_AABR07002418.1	ENSNGAG00000002792	NA	LILR
rabbit	KLRA	pig_ENSSSCG00000000636;mouse.lemur_ENSMICG00000013206;rabbit_ENSOCUG00000007301	ENSOCUG00000007301	NA	KLRA
rabbit	KLRA	pig_ENSSSCG00000000636;mouse.lemur_ENSMICG00000013206;rabbit_ENSOCUG00000007301;human_ENSG00000256667_KLRA1P;macaque_ENSMMUG00000005081;pig.tailed.macaque_ENSMNEG00000044634;vervet.agm_ENSCSAG00000008812;gibbon_ENSNLEG00000029739;rabbit_ENSOCUG00000023245;sloth_ENSCHOG00000004374;donkey_ENSEASG00005014730	ENSOCUG00000023245	NA	KLRA
rabbit	KLRA	human_ENSG00000256667_KLRA1P;nmr_101714034_LOC101714034;armadillo_ENSDNOG00000036230;cat_ENSFCAG00000008387_KLRAP1;horse_ENSECAG00000040244_LY49D;pig_ENSSSCG00000000636;sooty.mangabey_ENSCATG00000022098;rabbit_ENSOCUG00000026825	ENSOCUG00000026825	NA	KLRA
rabbit	KLRA	microbat_ENSMLUG00000003523;horse_ENSECAG00000023351;horse_ENSECAG00000002234_LY49B;horse_ENSECAG00000040244_LY49D;horse_ENSECAG00000018937_LY49F;horse_ENSECAG00000036744;horse_ENSECAG00000039435;orangutan_ENSPPYG00000004276;gorilla_ENSGGOG00000013162;bonobo_ENSPPAG00000042507;chimpanzee_ENSPTRG00000046438;gibbon_ENSNLEG00000029739;rabbit_ENSOCUG00000001876;donkey_ENSEASG00005014731;donkey_ENSEAS…	ENSOCUG00000001876	NA	KLRA
rabbit	KLRA	olive.baboon_ENSPANG00000017981;rabbit_ENSOCUG00000025201	ENSOCUG00000025201	NA	KLRA
rabbit	KLRC	microbat_ENSMLUG00000012575;microbat_ENSMLUG00000027469;microbat_ENSMLUG00000030584;horse_ENSECAG00000021893;horse_ENSECAG00000022791;horse_ENSECAG00000038787;mouse.lemur_ENSMICG00000029893;mouse.lemur_ENSMICG00000032954;mouse.lemur_ENSMICG00000044318;mouse.lemur_ENSMICG00000048270;tarsier_ENSTSYG00000010843_KLRC1;rabbit_ENSOCUG00000025311;donkey_ENSEASG00005014774;donkey_ENSEASG00005014783	ENSOCUG00000025311	NA	KLRC
rabbit	KLRD	nmr_101711887_Klrd1;deer.mouse_ENSPEMG00000010698_Klrd1;shrew_ENSSARG00000004180;macaque_ENSMMUG00000018298_KLRD1;pig.tailed.macaque_ENSMNEG00000044683_KLRD1;rabbit_ENSOCUG00000029274_KLRD1;sloth_ENSCHOG00000000276	ENSOCUG00000029274	KLRD1	KLRD
rabbit	KLRF	microbat_ENSMLUG00000028496;cat_ENSFCAG00000042120;horse_ENSECAG00000035478;cow_ENSBTAG00000053740;goat_ENSCHIG00000017095;rabbit_ENSOCUG00000029599;donkey_ENSEASG00005014825	ENSOCUG00000029599	NA	KLRF
rabbit	KLRG	human_ENSG00000139187_KLRG1;guinea.pig_ENSCPOG00000032778_KLRG1;nmr_101722776_Klrg1;dmr_ENSFDAG00000017314_KLRG1;prairie.vole_ENSMOCG00000021687_Klrg1;dog_ENSCAFG00000028762_KLRG1;dingo_ENSCAFG00020005971_KLRG1;pig_ENSSSCG00000000663;marmoset_ENSCJAG00000018697_KLRG1;mas.night.monkey_ENSANAG00000022214_KLRG1;sooty.mangabey_ENSCATG00000032979_KLRG1;olive.baboon_ENSPANG00000022135_KLRG1;macaque_ENS…	ENSOCUG00000017827	KLRG1	KLRG
rabbit	KLRH	rabbit_ENSOCUG00000024768	ENSOCUG00000024768	NA	KLRH
rabbit	KLRH	rabbit_ENSOCUG00000024768;rabbit_ENSOCUG00000027958	ENSOCUG00000027958	NA	KLRH
rabbit	KLRH	rabbit_ENSOCUG00000023118	ENSOCUG00000023118	NA	KLRH
rabbit	KLRI	horse_ENSECAG00000016712;rabbit_ENSOCUG00000025495;donkey_ENSEASG00005014754	ENSOCUG00000025495	NA	KLRI
rabbit	KLRK	human_ENSG00000213809_KLRK1;mouse_ENSMUSG00000030149_Klrk1;rat_ENSRNOG00000061739_Klrk1;guinea.pig_ENSCPOG00000031840;guinea.pig_ENSCPOG00000031015;nmr_101713324_Klrk1;chinchilla_ENSCLAG00000016399_KLRK1;jerboa_ENSJJAG00000010061_Klrk1;deer.mouse_ENSPEMG00000014067_Klrk1;dmr_ENSFDAG00000015510_KLRK1;golden.hamster_ENSMAUG00000002635_Klrk1;prairie.vole_ENSMOCG00000009655_Klrk1;bmr_ENSNGAG000000161…	ENSOCUG00000026199	KLRK1	KLRK
rabbit	LILR	macaque_ENSMMUG00000009456;macaque_ENSMMUG00000030771;pig.tailed.macaque_ENSMNEG00000031177;gorilla_ENSGGOG00000005196_KIR3DL3;bonobo_ENSPPAG00000038850;chimpanzee_ENSPTRG00000034567;chimpanzee_ENSPTRG00000044244;chimpanzee_ENSPTRG00000045501;human_ENSG00000242473_KIR2DP1;microbat_ENSMLUG00000024330;microbat_ENSMLUG00000024330;cow_ENSBTAG00000039215_KIR2DL5A	ENSOCUG00000004096	NA	KIR
rabbit	LILR	sheep_ENSOARG00000002371;microbat_ENSMLUG00000024330;sooty.mangabey_ENSCATG00000043559;olive.baboon_ENSPANG00000030433;olive.baboon_ENSPANG00000031194	ENSOCUG00000021244	NA	KIR
rabbit	LILR	armadillo_ENSDNOG00000040917;cow_ENSBTAG00000039215_KIR2DL5A;sooty.mangabey_ENSCATG00000004844_KIR3DL3;human_ENSG00000274143_KIR2DL5A	ENSOCUG00000027925	NA	KIR
rabbit	LILR	microbat_ENSMLUG00000024330	ENSOCUG00000027285	NA	KIR
rabbit	LILR	sooty.mangabey_ENSCATG00000036788_KIR2DL4;olive.baboon_ENSPANG00000016636;macaque_ENSMMUG00000001519_KIR2DL4;pig.tailed.macaque_ENSMNEG00000038642_KIR2DL4;vervet.agm_ENSCSAG00000001792;orangutan_ENSPPYG00000010389;orangutan_ENSPPYG00000010392;bonobo_ENSPPAG00000031393;bonobo_ENSPPAG00000043055;chimpanzee_ENSPTRG00000044325_KIR3DS6;chimpanzee_ENSPTRG00000011472_KIR2DL4;chimpanzee_ENSPTRG0000002393…	ENSOCUG00000021238	NA	KIR
rabbit	LILR	microbat_ENSMLUG00000026223;microbat_ENSMLUG00000026039;cow_ENSBTAG00000053934;macaque_ENSMMUG00000016578;pig.tailed.macaque_ENSMNEG00000035553;human_ENSG00000104972_LILRB1;microbat_ENSMLUG00000001195;microbat_ENSMLUG00000026223;microbat_ENSMLUG00000012573;sheep_ENSOARG00000000625;pig.tailed.macaque_ENSMNEG00000035553;pig.tailed.macaque_ENSMNEG00000039879;human_ENSG00000244482_LILRA6;human_ENSG00…	ENSOCUG00000004096	NA	LILR
rabbit	LILR	human_ENSG00000204577_LILRB3;human_ENSG00000244482_LILRA6;human_ENSG00000104974_LILRA1;human_ENSG00000239998_LILRA2;human_ENSG00000105609_LILRB5;human_ENSG00000239961_LILRA4;human_ENSG00000170858_LILRP2;nmr_101722653_LOC101722653;nmr_106007604_LOC106007604;chinchilla_ENSCLAG00000001600;chinchilla_ENSCLAG00000001921;armadillo_ENSDNOG00000009902;microbat_ENSMLUG00000001439;microbat_ENSMLUG000000034…	ENSOCUG00000027285	NA	LILR
rabbit	LILR	human_ENSG00000104974_LILRA1;human_ENSG00000239998_LILRA2;human_ENSG00000105609_LILRB5;human_ENSG00000104972_LILRB1;human_ENSG00000170858_LILRP2;guinea.pig_ENSCPOG00000007087;guinea.pig_ENSCPOG00000001212;nmr_106007604_LOC106007604;chinchilla_ENSCLAG00000001921;opossum_ENSMODG00000003262;armadillo_ENSDNOG00000004377;armadillo_ENSDNOG00000009902;armadillo_ENSDNOG00000049291;armadillo_ENSDNOG000000…	ENSOCUG00000021244	NA	LILR
rabbit	LILR	human_ENSG00000105609_LILRB5;guinea.pig_ENSCPOG00000007087;chinchilla_ENSCLAG00000001196;armadillo_ENSDNOG00000009902;hedgehog_ENSEEUG00000013856;microbat_ENSMLUG00000005243;microbat_ENSMLUG00000022831;microbat_ENSMLUG00000005707;microbat_ENSMLUG00000012573;cat_ENSFCAG00000003601;dingo_ENSCAFG00020017250;cow_ENSBTAG00000048555;cow_ENSBTAG00000054407;cow_ENSBTAG00000049932_LILRA4;cow_ENSBTAG000000…	ENSOCUG00000027925	NA	LILR
rabbit	LILR	human_ENSG00000239961_LILRA4;microbat_ENSMLUG00000024936;microbat_ENSMLUG00000026147;horse_ENSECAG00000035812;rabbit_ENSOCUG00000000363;rabbit_ENSOCUG00000004766;rabbit_ENSOCUG00000027925;rabbit_ENSOCUG00000026374;donkey_ENSEASG00005021537;donkey_ENSEASG00005021562;human_ENSG00000131042_LILRB2;chinese.hamster_ENSCGRG00000000209;armadillo_ENSDNOG00000009902;hedgehog_ENSEEUG00000005473;hedgehog_ENS…	ENSOCUG00000026374	NA	LILR
rabbit	LILR	armadillo_ENSDNOG00000042191;human_ENSG00000204577_LILRB3;human_ENSG00000131042_LILRB2;sheep_ENSOARG00000000467;tasmanian.devil_ENSSHAG00000002372	ENSOCUG00000006581	NA	LILR
rabbit	LILR	armadillo_ENSDNOG00000034746;macaque_ENSMMUG00000048321	ENSOCUG00000000363	NA	LILR
platypus	KLRC	platypus_ENSOANG00000000675;platypus_ENSOANG00000010821	ENSOANG00000000675	NA	KLRC
platypus	KLRD	platypus_ENSOANG00000000675;platypus_ENSOANG00000012395	ENSOANG00000019762	NA	KLRC
platypus	KLRD	platypus_ENSOANG00000000675;platypus_ENSOANG00000010818;platypus_ENSOANG00000012395	ENSOANG00000019859	NA	KLRC
platypus	KLRK	platypus_ENSOANG00000000675	ENSOANG00000021466	NA	KLRC
platypus	KLRD	platypus_ENSOANG00000010818	ENSOANG00000004078	NA	KLRC
platypus	KLRC	platypus_ENSOANG00000010818	ENSOANG00000010818	NA	KLRC
platypus	KLRK	platypus_ENSOANG00000010818;platypus_ENSOANG00000010821;platypus_ENSOANG00000012395	ENSOANG00000019947	NA	KLRC
platypus	KLRK	platypus_ENSOANG00000010818;platypus_ENSOANG00000011533;platypus_ENSOANG00000012395;tarsier_ENSTSYG00000010843_KLRC1	ENSOANG00000020324	NA	KLRC
platypus	KLRC	platypus_ENSOANG00000010818	ENSOANG00000021662	NA	KLRC
platypus	KLRD	platypus_ENSOANG00000010818	ENSOANG00000021662	NA	KLRC
platypus	KLRK	platypus_ENSOANG00000010818	ENSOANG00000021662	NA	KLRC
platypus	KLRK	platypus_ENSOANG00000010818;platypus_ENSOANG00000012395;platypus_ENSOANG00000021200;platypus_ENSOANG00000021660	ENSOANG00000022162	NA	KLRC
platypus	KLRD	platypus_ENSOANG00000010821	ENSOANG00000022588	NA	KLRC
platypus	KLRC	platypus_ENSOANG00000011533;platypus_ENSOANG00000014061;platypus_ENSOANG00000020259;platypus_ENSOANG00000015104	ENSOANG00000011533	NA	KLRC
platypus	KLRC	platypus_ENSOANG00000011533;platypus_ENSOANG00000014061	ENSOANG00000014061	NA	KLRC
platypus	KLRC	platypus_ENSOANG00000011533;platypus_ENSOANG00000014061;platypus_ENSOANG00000020259	ENSOANG00000020259	NA	KLRC
platypus	KLRK	platypus_ENSOANG00000011533;platypus_ENSOANG00000020259	ENSOANG00000022086	NA	KLRC
platypus	KLRC	platypus_ENSOANG00000011533;platypus_ENSOANG00000014061	ENSOANG00000022213	NA	KLRC
platypus	KLRK	platypus_ENSOANG00000011533;platypus_ENSOANG00000014061	ENSOANG00000022213	NA	KLRC
platypus	KLRD	platypus_ENSOANG00000012395	ENSOANG00000010820	NA	KLRC
platypus	KLRC	platypus_ENSOANG00000012395	ENSOANG00000012395	NA	KLRC
platypus	KLRD	platypus_ENSOANG00000012395	ENSOANG00000022217	NA	KLRC
platypus	KLRI	platypus_ENSOANG00000020259	ENSOANG00000012220	NA	KLRC
platypus	KLRC	platypus_ENSOANG00000015104	ENSOANG00000015104	NA	KLRC
platypus	KLRC	platypus_ENSOANG00000021200;platypus_ENSOANG00000021660	ENSOANG00000021660	NA	KLRC
platypus	KLRD	platypus_ENSOANG00000011925	ENSOANG00000011925	NA	KLRD
platypus	KLRD	platypus_ENSOANG00000011925;platypus_ENSOANG00000004077;platypus_ENSOANG00000020773;platypus_ENSOANG00000021582;platypus_ENSOANG00000021663	ENSOANG00000021663	NA	KLRD
platypus	KLRC	guinea.pig_ENSCPOG00000009595_KLRD1;nmr_101711887_Klrd1;chinchilla_ENSCLAG00000015230_KLRD1;platypus_ENSOANG00000004078;platypus_ENSOANG00000010820;platypus_ENSOANG00000011924;platypus_ENSOANG00000019762;platypus_ENSOANG00000022588;shrew_ENSSARG00000004180	ENSOANG00000012395	NA	KLRD
platypus	KLRK	deer.mouse_ENSPEMG00000010698_Klrd1;platypus_ENSOANG00000002375;platypus_ENSOANG00000004077;platypus_ENSOANG00000004078;platypus_ENSOANG00000010820;platypus_ENSOANG00000021202;platypus_ENSOANG00000021663;platypus_ENSOANG00000022217	ENSOANG00000022162	NA	KLRD
platypus	KLRD	platypus_ENSOANG00000002373;platypus_ENSOANG00000019854;platypus_ENSOANG00000020269;platypus_ENSOANG00000021955	ENSOANG00000002373	NA	KLRD
platypus	KLRD	platypus_ENSOANG00000002373;platypus_ENSOANG00000003343;platypus_ENSOANG00000008742;platypus_ENSOANG00000010816;platypus_ENSOANG00000013603;platypus_ENSOANG00000014062;platypus_ENSOANG00000019854;platypus_ENSOANG00000020269;platypus_ENSOANG00000020654;platypus_ENSOANG00000020773;platypus_ENSOANG00000021199;platypus_ENSOANG00000021201;platypus_ENSOANG00000021503;platypus_ENSOANG00000021582;platypu…	ENSOANG00000019854	NA	KLRD
platypus	KLRD	platypus_ENSOANG00000002373;platypus_ENSOANG00000003343;platypus_ENSOANG00000008742;platypus_ENSOANG00000010816;platypus_ENSOANG00000013603;platypus_ENSOANG00000014062;platypus_ENSOANG00000020654;platypus_ENSOANG00000020773;platypus_ENSOANG00000021199;platypus_ENSOANG00000021201;platypus_ENSOANG00000021503;platypus_ENSOANG00000021876;platypus_ENSOANG00000021955;platypus_ENSOANG00000022744;platypu…	ENSOANG00000021582	NA	KLRD
platypus	KLRD	platypus_ENSOANG00000002373	ENSOANG00000021955	NA	KLRD
platypus	KLRD	platypus_ENSOANG00000002373;platypus_ENSOANG00000004078;platypus_ENSOANG00000008742;platypus_ENSOANG00000014062;platypus_ENSOANG00000019854;platypus_ENSOANG00000020269;platypus_ENSOANG00000020773;platypus_ENSOANG00000021582	ENSOANG00000022304	NA	KLRD
platypus	KLRD	platypus_ENSOANG00000002373;platypus_ENSOANG00000020269;platypus_ENSOANG00000020773;platypus_ENSOANG00000022304;platypus_ENSOANG00000022744	ENSOANG00000022744	NA	KLRD
platypus	KLRD	platypus_ENSOANG00000002375	ENSOANG00000002375	NA	KLRD
platypus	KLRH	platypus_ENSOANG00000002375;platypus_ENSOANG00000021663	ENSOANG00000003717	NA	KLRD
platypus	KLRD	platypus_ENSOANG00000002375	ENSOANG00000004077	NA	KLRD
platypus	KLRD	platypus_ENSOANG00000002375	ENSOANG00000009550	NA	KLRD
platypus	KLRH	platypus_ENSOANG00000002375	ENSOANG00000009550	NA	KLRD
platypus	KLRK	platypus_ENSOANG00000002375;platypus_ENSOANG00000002376;platypus_ENSOANG00000004078;platypus_ENSOANG00000010820;platypus_ENSOANG00000011924;platypus_ENSOANG00000019762;platypus_ENSOANG00000019859;platypus_ENSOANG00000007202;platypus_ENSOANG00000022217;dolphin_ENSTTRG00000013109_KLRD1	ENSOANG00000020324	NA	KLRD
platypus	KLRD	platypus_ENSOANG00000002376;platypus_ENSOANG00000019859	ENSOANG00000002376	NA	KLRD
platypus	KLRD	platypus_ENSOANG00000002376;platypus_ENSOANG00000010820;platypus_ENSOANG00000011924;platypus_ENSOANG00000014257;platypus_ENSOANG00000014258;platypus_ENSOANG00000014259;platypus_ENSOANG00000019762;platypus_ENSOANG00000019801;platypus_ENSOANG00000021467;platypus_ENSOANG00000022217;shrew_ENSSARG00000004180	ENSOANG00000019762	NA	KLRD
platypus	KLRD	platypus_ENSOANG00000002376;platypus_ENSOANG00000011924;platypus_ENSOANG00000014257;platypus_ENSOANG00000014258;platypus_ENSOANG00000014259;platypus_ENSOANG00000019762;platypus_ENSOANG00000019801;platypus_ENSOANG00000019859;platypus_ENSOANG00000007202;platypus_ENSOANG00000021467;platypus_ENSOANG00000022217;armadillo_ENSDNOG00000009640;mouse.lemur_ENSMICG00000032546_KLRD1;gorilla_ENSGGOG0000001051…	ENSOANG00000019801	NA	KLRD
platypus	KLRD	platypus_ENSOANG00000002376;platypus_ENSOANG00000004078;platypus_ENSOANG00000010820;platypus_ENSOANG00000011924;platypus_ENSOANG00000014257;platypus_ENSOANG00000014258;platypus_ENSOANG00000014259;platypus_ENSOANG00000019762;platypus_ENSOANG00000019801;platypus_ENSOANG00000007202;platypus_ENSOANG00000021467;platypus_ENSOANG00000022217;platypus_ENSOANG00000022588;shrew_ENSSARG00000004180	ENSOANG00000019859	NA	KLRD
platypus	KLRD	platypus_ENSOANG00000002376;platypus_ENSOANG00000010820	ENSOANG00000022217	NA	KLRD
platypus	KLRD	platypus_ENSOANG00000002376;platypus_ENSOANG00000019762;platypus_ENSOANG00000019859;platypus_ENSOANG00000022588	ENSOANG00000022588	NA	KLRD
platypus	KLRD	platypus_ENSOANG00000003125	ENSOANG00000003125	NA	KLRD
platypus	KLRD	platypus_ENSOANG00000003343;platypus_ENSOANG00000013603;platypus_ENSOANG00000021955;platypus_ENSOANG00000022744	ENSOANG00000013603	NA	KLRD
platypus	KLRD	platypus_ENSOANG00000003343;platypus_ENSOANG00000021199;platypus_ENSOANG00000022008	ENSOANG00000021876	NA	KLRD
platypus	KLRD	platypus_ENSOANG00000003343;platypus_ENSOANG00000008742;platypus_ENSOANG00000013603;platypus_ENSOANG00000014062;platypus_ENSOANG00000020773;platypus_ENSOANG00000020773;platypus_ENSOANG00000021503;platypus_ENSOANG00000021876;platypus_ENSOANG00000030770	ENSOANG00000030770	NA	KLRD
platypus	KLRD	platypus_ENSOANG00000004078	ENSOANG00000004078	NA	KLRD
platypus	KLRC	platypus_ENSOANG00000004078	ENSOANG00000010818	NA	KLRD
platypus	KLRK	platypus_ENSOANG00000004078;platypus_ENSOANG00000010820;platypus_ENSOANG00000019762;platypus_ENSOANG00000022588;shrew_ENSSARG00000004180;shrew_ENSSARG00000009284;microbat_ENSMLUG00000014409_KLRD1;cat_ENSFCAG00000044628_KLRD1;dolphin_ENSTTRG00000013109_KLRD1;rabbit_ENSOCUG00000029274_KLRD1;sloth_ENSCHOG00000006221	ENSOANG00000019947	NA	KLRD
platypus	KLRD	platypus_ENSOANG00000008742;platypus_ENSOANG00000021503;platypus_ENSOANG00000021876;platypus_ENSOANG00000022304;platypus_ENSOANG00000030770	ENSOANG00000008742	NA	KLRD
platypus	KLRD	platypus_ENSOANG00000008742;platypus_ENSOANG00000020269;platypus_ENSOANG00000020773;platypus_ENSOANG00000021582	ENSOANG00000020773	NA	KLRD
platypus	KLRD	platypus_ENSOANG00000010820;platypus_ENSOANG00000011924;platypus_ENSOANG00000022217	ENSOANG00000010820	NA	KLRD
platypus	KLRD	platypus_ENSOANG00000011924	ENSOANG00000011924	NA	KLRD
platypus	KLRK	platypus_ENSOANG00000011924;platypus_ENSOANG00000022588	ENSOANG00000021466	NA	KLRD
platypus	KLRD	platypus_ENSOANG00000013603;platypus_ENSOANG00000019854;platypus_ENSOANG00000020773;platypus_ENSOANG00000021582	ENSOANG00000021503	NA	KLRD
platypus	KLRD	platypus_ENSOANG00000014257;platypus_ENSOANG00000014258;platypus_ENSOANG00000014259;platypus_ENSOANG00000007202	ENSOANG00000007202	NA	KLRD
platypus	KLRD	platypus_ENSOANG00000014257;platypus_ENSOANG00000019762	ENSOANG00000014257	NA	KLRD
platypus	KLRD	platypus_ENSOANG00000014258	ENSOANG00000014258	NA	KLRD
platypus	KLRD	platypus_ENSOANG00000014259;platypus_ENSOANG00000019801	ENSOANG00000014259	NA	KLRD
platypus	KLRD	platypus_ENSOANG00000019762;platypus_ENSOANG00000021467	ENSOANG00000021467	NA	KLRD
platypus	KLRD	platypus_ENSOANG00000020147	ENSOANG00000020147	NA	KLRD
platypus	KLRD	platypus_ENSOANG00000020654;platypus_ENSOANG00000021201	ENSOANG00000021201	NA	KLRD
platypus	KLRD	platypus_ENSOANG00000021202	ENSOANG00000002372	NA	KLRD
platypus	KLRK	platypus_ENSOANG00000021202	ENSOANG00000002372	NA	KLRD
platypus	KLRK	platypus_ENSOANG00000021202	ENSOANG00000010817	NA	KLRD
platypus	KLRD	platypus_ENSOANG00000021202	ENSOANG00000021202	NA	KLRD
platypus	KLRC	platypus_ENSOANG00000022217	ENSOANG00000021662	NA	KLRD
platypus	KLRD	platypus_ENSOANG00000022217	ENSOANG00000021662	NA	KLRD
platypus	KLRK	platypus_ENSOANG00000022217	ENSOANG00000021662	NA	KLRD
platypus	KLRI	platypus_ENSOANG00000022588	ENSOANG00000010819	NA	KLRD
platypus	KLRD	platypus_ENSOANG00000022744	ENSOANG00000020269	NA	KLRD
platypus	KLRD	platypus_ENSOANG00000022744	ENSOANG00000020654	NA	KLRD
platypus	KLRK	bmr_ENSNGAG00000015692_Klre1	ENSOANG00000021466	NA	KLRE
platypus	KLRF	platypus_ENSOANG00000019797	ENSOANG00000019797	NA	KLRF
platypus	KLRF	platypus_ENSOANG00000020380;platypus_ENSOANG00000022706;platypus_ENSOANG00000030897	ENSOANG00000020380	NA	KLRF
platypus	KLRF	platypus_ENSOANG00000020380	ENSOANG00000030897	NA	KLRF
platypus	KLRF	platypus_ENSOANG00000020983;platypus_ENSOANG00000021510;platypus_ENSOANG00000021938;platypus_ENSOANG00000022136;platypus_ENSOANG00000022406;platypus_ENSOANG00000022526	ENSOANG00000020983	NA	KLRF
platypus	KLRF	platypus_ENSOANG00000020983;platypus_ENSOANG00000021510;platypus_ENSOANG00000021938;platypus_ENSOANG00000022136	ENSOANG00000022136	NA	KLRF
platypus	KLRF	platypus_ENSOANG00000020983;platypus_ENSOANG00000022406	ENSOANG00000022406	NA	KLRF
platypus	KLRF	platypus_ENSOANG00000020983;platypus_ENSOANG00000022526	ENSOANG00000022526	NA	KLRF
platypus	KLRF	platypus_ENSOANG00000021510	ENSOANG00000021510	NA	KLRF
platypus	KLRF	platypus_ENSOANG00000022136	ENSOANG00000020613	NA	KLRF
platypus	KLRH	platypus_ENSOANG00000003717	ENSOANG00000003717	NA	KLRH
platypus	KLRD	platypus_ENSOANG00000003717	ENSOANG00000009550	NA	KLRH
platypus	KLRH	platypus_ENSOANG00000003717	ENSOANG00000009550	NA	KLRH
platypus	KLRD	chinese.hamster_ENSCGRG00000016556_Klrk1;golden.hamster_ENSMAUG00000002635_Klrk1;platypus_ENSOANG00000019947	ENSOANG00000022588	NA	KLRK
platypus	KLRK	platypus_ENSOANG00000004249	ENSOANG00000004249	NA	KLRK
platypus	KLRC	platypus_ENSOANG00000004249;platypus_ENSOANG00000022086	ENSOANG00000011533	NA	KLRK
platypus	KLRC	platypus_ENSOANG00000004249;platypus_ENSOANG00000022086	ENSOANG00000014061	NA	KLRK
platypus	KLRC	platypus_ENSOANG00000004249;platypus_ENSOANG00000022086	ENSOANG00000020259	NA	KLRK
platypus	KLRK	platypus_ENSOANG00000004249;platypus_ENSOANG00000019947;platypus_ENSOANG00000020324;platypus_ENSOANG00000021466;platypus_ENSOANG00000022086;platypus_ENSOANG00000022162;platypus_ENSOANG00000022437;horse_ENSECAG00000017267_KLRK1;cow_ENSBTAG00000004917_KLRK1;goat_ENSCHIG00000011749_KLRK1;sheep_ENSOARG00000021000_KLRK1;donkey_ENSEASG00005014786_KLRK1	ENSOANG00000020324	NA	KLRK
platypus	KLRK	platypus_ENSOANG00000004249;platypus_ENSOANG00000022086	ENSOANG00000022086	NA	KLRK
platypus	KLRK	platypus_ENSOANG00000010817;platypus_ENSOANG00000021198;platypus_ENSOANG00000022437	ENSOANG00000021198	NA	KLRK
platypus	KLRD	platypus_ENSOANG00000019947;platypus_ENSOANG00000021466;cow_ENSBTAG00000004917_KLRK1;goat_ENSCHIG00000011749_KLRK1;sheep_ENSOARG00000021000_KLRK1	ENSOANG00000010820	NA	KLRK
platypus	KLRC	platypus_ENSOANG00000019947;platypus_ENSOANG00000021466;platypus_ENSOANG00000022162;cow_ENSBTAG00000004917_KLRK1;goat_ENSCHIG00000011749_KLRK1;sheep_ENSOARG00000021000_KLRK1	ENSOANG00000012395	NA	KLRK
platypus	KLRD	platypus_ENSOANG00000019947;cat_ENSFCAG00000040686_KLRK1;dog_ENSCAFG00000025596_KLRK1;dingo_ENSCAFG00020006243_KLRK1;horse_ENSECAG00000017267_KLRK1;cow_ENSBTAG00000004917_KLRK1;pig_ENSSSCG00000040465_KLRK1;sloth_ENSCHOG00000003114_KLRK1;donkey_ENSEASG00005014786_KLRK1	ENSOANG00000014257	NA	KLRK
platypus	KLRD	platypus_ENSOANG00000019947;platypus_ENSOANG00000021466;platypus_ENSOANG00000022162;armadillo_ENSDNOG00000017667_KLRK1;microbat_ENSMLUG00000002097_KLRK1;dog_ENSCAFG00000025596_KLRK1;dingo_ENSCAFG00020006243_KLRK1;goat_ENSCHIG00000011749_KLRK1;sheep_ENSOARG00000021000_KLRK1;pig_ENSSSCG00000040465_KLRK1;sloth_ENSCHOG00000003114_KLRK1;wallaby_ENSMEUG00000013778	ENSOANG00000019762	NA	KLRK
platypus	KLRD	platypus_ENSOANG00000019947;platypus_ENSOANG00000021466;platypus_ENSOANG00000022162;opossum_ENSMODG00000025455;armadillo_ENSDNOG00000017667_KLRK1;microbat_ENSMLUG00000002097_KLRK1;cat_ENSFCAG00000040686_KLRK1;dog_ENSCAFG00000025596_KLRK1;dingo_ENSCAFG00020006243_KLRK1;goat_ENSCHIG00000011749_KLRK1;sheep_ENSOARG00000021000_KLRK1;pig_ENSSSCG00000040465_KLRK1;sloth_ENSCHOG00000003114_KLRK1	ENSOANG00000019859	NA	KLRK
platypus	KLRK	platypus_ENSOANG00000019947;platypus_ENSOANG00000020324;platypus_ENSOANG00000022162;opossum_ENSMODG00000025455;armadillo_ENSDNOG00000017667_KLRK1;cow_ENSBTAG00000004917_KLRK1;sloth_ENSCHOG00000003114_KLRK1	ENSOANG00000019947	NA	KLRK
platypus	KLRK	platypus_ENSOANG00000019947;platypus_ENSOANG00000020324;platypus_ENSOANG00000022162;armadillo_ENSDNOG00000017667_KLRK1;sloth_ENSCHOG00000003114_KLRK1	ENSOANG00000022162	NA	KLRK
platypus	KLRC	platypus_ENSOANG00000019947;platypus_ENSOANG00000022086;platypus_ENSOANG00000022162;cat_ENSFCAG00000040686_KLRK1;dog_ENSCAFG00000025596_KLRK1;dingo_ENSCAFG00020006243_KLRK1;horse_ENSECAG00000017267_KLRK1;cow_ENSBTAG00000004917_KLRK1;goat_ENSCHIG00000011749_KLRK1;sheep_ENSOARG00000021000_KLRK1;pig_ENSSSCG00000040465_KLRK1;sloth_ENSCHOG00000003114_KLRK1;donkey_ENSEASG00005014786_KLRK1	ENSOANG00000022213	NA	KLRK
platypus	KLRK	platypus_ENSOANG00000019947;platypus_ENSOANG00000022086;platypus_ENSOANG00000022162;cat_ENSFCAG00000040686_KLRK1;dog_ENSCAFG00000025596_KLRK1;dingo_ENSCAFG00020006243_KLRK1;horse_ENSECAG00000017267_KLRK1;cow_ENSBTAG00000004917_KLRK1;goat_ENSCHIG00000011749_KLRK1;sheep_ENSOARG00000021000_KLRK1;pig_ENSSSCG00000040465_KLRK1;sloth_ENSCHOG00000003114_KLRK1;donkey_ENSEASG00005014786_KLRK1	ENSOANG00000022213	NA	KLRK
platypus	KLRC	platypus_ENSOANG00000020324;platypus_ENSOANG00000022162	ENSOANG00000010818	NA	KLRK
platypus	KLRC	platypus_ENSOANG00000020324;platypus_ENSOANG00000022162	ENSOANG00000021660	NA	KLRK
platypus	KLRD	platypus_ENSOANG00000021198;platypus_ENSOANG00000022437	ENSOANG00000002372	NA	KLRK
platypus	KLRK	platypus_ENSOANG00000021198;platypus_ENSOANG00000022437	ENSOANG00000002372	NA	KLRK
platypus	KLRK	platypus_ENSOANG00000021198;platypus_ENSOANG00000022437	ENSOANG00000010817	NA	KLRK
platypus	KLRD	platypus_ENSOANG00000021466	ENSOANG00000007202	NA	KLRK
platypus	KLRD	platypus_ENSOANG00000021466	ENSOANG00000019801	NA	KLRK
platypus	KLRC	sheep_ENSOARG00000021000_KLRK1	ENSOANG00000021662	NA	KLRK
platypus	KLRD	sheep_ENSOARG00000021000_KLRK1	ENSOANG00000021662	NA	KLRK
platypus	KLRK	sheep_ENSOARG00000021000_KLRK1	ENSOANG00000021662	NA	KLRK
platypus	LILR	pig_ENSSSCG00000033933;marmoset_ENSCJAG00000001253	ENSOANG00000020947	NA	KIR
tasmanian.devil	KLRJ	tasmanian.devil_ENSSHAG00000005920	ENSSHAG00000005920	NA	KLRJ
tasmanian.devil	KLRK	human_ENSG00000213809_KLRK1;koala_ENSPCIG00000013802;horse_ENSECAG00000017267_KLRK1;cow_ENSBTAG00000004917_KLRK1;goat_ENSCHIG00000011749_KLRK1;sheep_ENSOARG00000021000_KLRK1;tarsier_ENSTSYG00000007177_KLRK1;tasmanian.devil_ENSSHAG00000006171_KLRK1;wallaby_ENSMEUG00000013778	ENSSHAG00000006171	KLRK1	KLRK
tasmanian.devil	LILR	guinea.pig_ENSCPOG00000007412;microbat_ENSMLUG00000024330;microbat_ENSMLUG00000024330;cow_ENSBTAG00000039215_KIR2DL5A;pig.tailed.macaque_ENSMNEG00000033359;goat_ENSCHIG00000019623;sheep_ENSOARG00000002102;sheep_ENSOARG00000002217;sheep_ENSOARG00000002450;sheep_ENSOARG00000007834;sooty.mangabey_ENSCATG00000004844_KIR3DL3	ENSSHAG00000000598	NA	KIR
tasmanian.devil	LILR	microbat_ENSMLUG00000024330;guinea.pig_ENSCPOG00000007412;microbat_ENSMLUG00000024330;cow_ENSBTAG00000039215_KIR2DL5A;goat_ENSCHIG00000019623;sheep_ENSOARG00000002102;sheep_ENSOARG00000002217;sheep_ENSOARG00000002450;sheep_ENSOARG00000007834;pig_ENSSSCG00000033933;sooty.mangabey_ENSCATG00000004844_KIR3DL3;olive.baboon_ENSPANG00000012788;macaque_ENSMMUG00000030771;pig.tailed.macaque_ENSMNEG0000002…	ENSSHAG00000002372	NA	KIR
tasmanian.devil	LILR	human_ENSG00000204577_LILRB3;human_ENSG00000244482_LILRA6;human_ENSG00000104974_LILRA1;human_ENSG00000239998_LILRA2;human_ENSG00000105609_LILRB5;human_ENSG00000239961_LILRA4;human_ENSG00000104972_LILRB1;human_ENSG00000186818_LILRB4;human_ENSG00000170858_LILRP2;guinea.pig_ENSCPOG00000007087;guinea.pig_ENSCPOG00000001212;guinea.pig_ENSCPOG00000030847;chinchilla_ENSCLAG00000000967;bmr_ENSNGAG0000002…	ENSSHAG00000002372	NA	LILR
tasmanian.devil	LILR	human_ENSG00000239998_LILRA2;guinea.pig_ENSCPOG00000000328;guinea.pig_ENSCPOG00000007087;prairie.vole_ENSMOCG00000017659_Lilra5;opossum_ENSMODG00000003262;opossum_ENSMODG00000004280;opossum_ENSMODG00000004312;armadillo_ENSDNOG00000043640;armadillo_ENSDNOG00000040856;microbat_ENSMLUG00000012573;horse_ENSECAG00000037431;horse_ENSECAG00000035361;vervet.agm_ENSCSAG00000001888;bonobo_ENSPPAG0000002877…	ENSSHAG00000000598	NA	LILR
wallaby	KLRK	platypus_ENSOANG00000022217;shrew_ENSSARG00000004180	ENSMEUG00000013778	NA	KLRD
wallaby	KLRK	human_ENSG00000213809_KLRK1;koala_ENSPCIG00000013802;armadillo_ENSDNOG00000005259;armadillo_ENSDNOG00000017667_KLRK1;cat_ENSFCAG00000040686_KLRK1;horse_ENSECAG00000017267_KLRK1;cow_ENSBTAG00000004917_KLRK1;goat_ENSCHIG00000011749_KLRK1;sheep_ENSOARG00000021000_KLRK1;pig_ENSSSCG00000040465_KLRK1;mas.night.monkey_ENSANAG00000030265_KLRK1;tarsier_ENSTSYG00000007177_KLRK1;sloth_ENSCHOG00000003114_KLR…	ENSMEUG00000013778	NA	KLRK
wallaby	LILR	guinea.pig_ENSCPOG00000007412;microbat_ENSMLUG00000024330;orangutan_ENSPPYG00000010390	ENSMEUG00000010207	NA	KIR
wallaby	LILR	guinea.pig_ENSCPOG00000007412;microbat_ENSMLUG00000024330;cow_ENSBTAG00000039215_KIR2DL5A;pig.tailed.macaque_ENSMNEG00000014203;cow_ENSBTAG00000045951;goat_ENSCHIG00000011266;goat_ENSCHIG00000017270;sheep_ENSOARG00000002217;sheep_ENSOARG00000007834;pig_ENSSSCG00000033933	ENSMEUG00000011978	NA	KIR
wallaby	LILR	guinea.pig_ENSCPOG00000007412;microbat_ENSMLUG00000024330	ENSMEUG00000015742	NA	KIR
wallaby	LILR	mouse_ENSMUSG00000057439_Kir3dl2;guinea.pig_ENSCPOG00000007412;microbat_ENSMLUG00000024330;horse_ENSECAG00000016418_KIR3DL;cow_ENSBTAG00000022807_KIR3DS1;cow_ENSBTAG00000054741;cow_ENSBTAG00000045795;cow_ENSBTAG00000054818_KIR3DL2;cow_ENSBTAG00000039215_KIR2DL5A;goat_ENSCHIG00000011266;goat_ENSCHIG00000013560;goat_ENSCHIG00000015442;goat_ENSCHIG00000019623;goat_ENSCHIG00000021553;goat_ENSCHIG0000…	ENSMEUG00000007095	NA	KIR
wallaby	LILR	human_ENSG00000244482_LILRA6;human_ENSG00000239998_LILRA2;human_ENSG00000239961_LILRA4;human_ENSG00000131042_LILRB2;human_ENSG00000186818_LILRB4;guinea.pig_ENSCPOG00000001212;guinea.pig_ENSCPOG00000033005;chinchilla_ENSCLAG00000001600;opossum_ENSMODG00000003262;opossum_ENSMODG00000004280;armadillo_ENSDNOG00000035344;armadillo_ENSDNOG00000043640;hedgehog_ENSEEUG00000015861;microbat_ENSMLUG00000024…	ENSMEUG00000007095	NA	LILR
wallaby	LILR	human_ENSG00000239998_LILRA2;human_ENSG00000187116_LILRA5;nmr_106007604_LOC106007604;opossum_ENSMODG00000002399;opossum_ENSMODG00000004357;opossum_ENSMODG00000025582;opossum_ENSMODG00000025594;opossum_ENSMODG00000025595;armadillo_ENSDNOG00000004377;armadillo_ENSDNOG00000005722;armadillo_ENSDNOG00000009902;armadillo_ENSDNOG00000015754;armadillo_ENSDNOG00000047274;microbat_ENSMLUG00000003451;microb…	ENSMEUG00000010207	NA	LILR
wallaby	LILR	guinea.pig_ENSCPOG00000000328;guinea.pig_ENSCPOG00000007087;chinchilla_ENSCLAG00000000967;chinchilla_ENSCLAG00000001529;bmr_ENSNGAG00000023247;armadillo_ENSDNOG00000049291;armadillo_ENSDNOG00000040856;microbat_ENSMLUG00000001439;microbat_ENSMLUG00000023866;microbat_ENSMLUG00000026223;microbat_ENSMLUG00000005275;microbat_ENSMLUG00000012573;horse_ENSECAG00000030746_ILT11A;pig_ENSSSCG00000029231;ora…	ENSMEUG00000015742	NA	LILR
wallaby	LILR	guinea.pig_ENSCPOG00000030847;opossum_ENSMODG00000004280;opossum_ENSMODG00000018658;opossum_ENSMODG00000025594;opossum_ENSMODG00000025595;hedgehog_ENSEEUG00000010685;hedgehog_ENSEEUG00000015861;horse_ENSECAG00000035812;cow_ENSBTAG00000038797;goat_ENSCHIG00000017908;pig_ENSSSCG00000029231;pig_ENSSSCG00000003282;pig_ENSSSCG00000030433;pig_ENSSSCG00000037426;mouse.lemur_ENSMICG00000032456;gibbon_ENS…	ENSMEUG00000011978	NA	LILR
koala	KLRJ	opossum_ENSMODG00000027408;tasmanian.devil_ENSSHAG00000005920	ENSPCIG00000013806	NA	KLRJ
koala	KLRK	koala_ENSPCIG00000013802;horse_ENSECAG00000017267_KLRK1;marmoset_ENSCJAG00000021667_KLRK1;tasmanian.devil_ENSSHAG00000006171_KLRK1;wallaby_ENSMEUG00000013778	ENSPCIG00000013802	NA	KLRK
koala	LILR	golden.hamster_ENSMAUG00000013497_Lilra5;koala_ENSPCIG00000006986;horse_ENSECAG00000030746_ILT11A;pig_ENSSSCG00000029231;marmoset_ENSCJAG00000017403	ENSPCIG00000006986	NA	LILR
opossum	KLRK	human_ENSG00000213809_KLRK1;koala_ENSPCIG00000013802;opossum_ENSMODG00000025455;tasmanian.devil_ENSSHAG00000006171_KLRK1;wallaby_ENSMEUG00000013778	ENSMODG00000025455	NA	KLRK
opossum	LILR	cow_ENSBTAG00000022807_KIR3DS1;cow_ENSBTAG00000054741;cow_ENSBTAG00000054818_KIR3DL2;goat_ENSCHIG00000019623;sheep_ENSOARG00000002102;sheep_ENSOARG00000002450;sheep_ENSOARG00000007834	ENSMODG00000004280	NA	KIR
opossum	LILR	human_ENSG00000104974_LILRA1;human_ENSG00000105609_LILRB5;human_ENSG00000239961_LILRA4;human_ENSG00000187116_LILRA5;mouse_ENSMUSG00000074419_Gm15448;rat_ENSRNOG00000053260_Lilrb3a;guinea.pig_ENSCPOG00000007087;opossum_ENSMODG00000002375;opossum_ENSMODG00000018658;armadillo_ENSDNOG00000009902;hedgehog_ENSEEUG00000013856;microbat_ENSMLUG00000026223;microbat_ENSMLUG00000029268;microbat_ENSMLUG000000…	ENSMODG00000002375	NA	LILR
opossum	LILR	human_ENSG00000104974_LILRA1;human_ENSG00000187116_LILRA5;rat_ENSRNOG00000058538_AABR07002001.1;chinchilla_ENSCLAG00000001529;chinchilla_ENSCLAG00000001600;dmr_ENSFDAG00000031481;golden.hamster_ENSMAUG00000012428;opossum_ENSMODG00000003262;microbat_ENSMLUG00000029268;goat_ENSCHIG00000004523;mas.night.monkey_ENSANAG00000001007;mas.night.monkey_ENSANAG00000022089;mas.night.monkey_ENSANAG00000031666…	ENSMODG00000003262	NA	LILR
opossum	LILR	human_ENSG00000239998_LILRA2;human_ENSG00000104972_LILRB1;opossum_ENSMODG00000003249;microbat_ENSMLUG00000001439;dolphin_ENSTTRG00000001273;mouse.lemur_ENSMICG00000009116;mouse.lemur_ENSMICG00000010017;olive.baboon_ENSPANG00000008082_LILRB1;gorilla_ENSGGOG00000007138;gorilla_ENSGGOG00000013723_LILRA2;bonobo_ENSPPAG00000036152;chimpanzee_ENSPTRG00000011466;chimpanzee_ENSPTRG00000048836;chimpanzee_…	ENSMODG00000003249	NA	LILR
opossum	LILR	mouse_ENSMUSG00000030427_Lilra6;mouse_ENSMUSG00000074417_Gm14548;chinchilla_ENSCLAG00000000967;jerboa_ENSJJAG00000015200;chinese.hamster_ENSCGRG00000000303;opossum_ENSMODG00000018605;microbat_ENSMLUG00000022831;microbat_ENSMLUG00000026147;microbat_ENSMLUG00000024472;dog_ENSCAFG00000029582;dingo_ENSCAFG00020017250;marmoset_ENSCJAG00000001166;marmoset_ENSCJAG00000039155_LILRA4;sooty.mangabey_ENSCAT…	ENSMODG00000018605	NA	LILR
opossum	LILR	chinese.hamster_ENSCGRG00000003548_Lilra5;golden.hamster_ENSMAUG00000013497_Lilra5;prairie.vole_ENSMOCG00000017659_Lilra5;opossum_ENSMODG00000002399;microbat_ENSMLUG00000023866;microbat_ENSMLUG00000025304;microbat_ENSMLUG00000024807;horse_ENSECAG00000037431;horse_ENSECAG00000012768;horse_ENSECAG00000030746_ILT11A;horse_ENSECAG00000032599;horse_ENSECAG00000035315;horse_ENSECAG00000039668;olive.bab…	ENSMODG00000002399	NA	LILR
opossum	LILR	opossum_ENSMODG00000002375;opossum_ENSMODG00000002399;opossum_ENSMODG00000018658;opossum_ENSMODG00000025595;bmr_ENSNGAG00000023247;opossum_ENSMODG00000002375;opossum_ENSMODG00000002399;opossum_ENSMODG00000018658;opossum_ENSMODG00000025594;opossum_ENSMODG00000025595;pig_ENSSSCG00000029231;pig_ENSSSCG00000003282	ENSMODG00000018658	NA	LILR
opossum	LILR	opossum_ENSMODG00000002405;gorilla_ENSGGOG00000013782;wallaby_ENSMEUG00000015742;opossum_ENSMODG00000002405	ENSMODG00000002405	NA	LILR
opossum	LILR	opossum_ENSMODG00000002490;opossum_ENSMODG00000002490	ENSMODG00000002490	NA	LILR
opossum	LILR	opossum_ENSMODG00000004280;opossum_ENSMODG00000004280	ENSMODG00000004280	NA	LILR
opossum	LILR	opossum_ENSMODG00000004312;armadillo_ENSDNOG00000035344;opossum_ENSMODG00000004312	ENSMODG00000004312	NA	LILR
opossum	LILR	opossum_ENSMODG00000004357	ENSMODG00000004357	NA	LILR
opossum	LILR	opossum_ENSMODG00000015647;opossum_ENSMODG00000025582;opossum_ENSMODG00000025582	ENSMODG00000025582	NA	LILR
opossum	LILR	opossum_ENSMODG00000025581;microbat_ENSMLUG00000003451;microbat_ENSMLUG00000029268;microbat_ENSMLUG00000026039;microbat_ENSMLUG00000025152;cat_ENSFCAG00000026877;cat_ENSFCAG00000027054;cat_ENSFCAG00000024812;horse_ENSECAG00000035495;horse_ENSECAG00000031571;cow_ENSBTAG00000053934;cow_ENSBTAG00000053351;cow_ENSBTAG00000049178;cow_ENSBTAG00000054407;cow_ENSBTAG00000049932_LILRA4;cow_ENSBTAG00000054…	ENSMODG00000025581	NA	LILR
opossum	LILR	microbat_ENSMLUG00000023930;gibbon_ENSNLEG00000026717;cat_ENSFCAG00000003601;gibbon_ENSNLEG00000026929	ENSMODG00000002874	NA	LILR
opossum	LILR	opossum_ENSMODG00000003960	ENSMODG00000003960	NA	LILR
opossum	LILR	opossum_ENSMODG00000025594	ENSMODG00000025594	NA	LILR
opossum	LILR	opossum_ENSMODG00000025595	ENSMODG00000025595	NA	LILR
sloth	LILR	horse_ENSECAG00000016418_KIR3DL;cow_ENSBTAG00000039215_KIR2DL5A;mas.night.monkey_ENSANAG00000036175;sooty.mangabey_ENSCATG00000017229;pig.tailed.macaque_ENSMNEG00000033359;gibbon_ENSNLEG00000010508;guinea.pig_ENSCPOG00000007412;microbat_ENSMLUG00000024330;horse_ENSECAG00000016418_KIR3DL;cow_ENSBTAG00000045951;cow_ENSBTAG00000045795;cow_ENSBTAG00000039215_KIR2DL5A;cow_ENSBTAG00000052880;goat_ENSCH…	ENSCHOG00000007423	NA	KIR
sloth	LILR	marmoset_ENSCJAG00000001253;gorilla_ENSGGOG00000006465_KIR3DX1	ENSCHOG00000013722	NA	KIR
sloth	LILR	mouse_ENSMUSG00000057439_Kir3dl2;cow_ENSBTAG00000022807_KIR3DS1;cow_ENSBTAG00000054741;mas.night.monkey_ENSANAG00000039410;vervet.agm_ENSCSAG00000001792;human_ENSG00000104970_KIR3DX1	ENSCHOG00000010125	NA	KIR
sloth	LILR	human_ENSG00000204577_LILRB3;human_ENSG00000244482_LILRA6;human_ENSG00000104974_LILRA1;human_ENSG00000239998_LILRA2;human_ENSG00000186818_LILRB4;human_ENSG00000187116_LILRA5;human_ENSG00000186152_LILRP1;mouse_ENSMUSG00000074419_Gm15448;mouse_ENSMUSG00000089942_Pira2;rat_ENSRNOG00000058538_AABR07002001.1;chinchilla_ENSCLAG00000000967;chinchilla_ENSCLAG00000001111;dmr_ENSFDAG00000031481;golden.hams…	ENSCHOG00000007423	NA	LILR
sloth	LILR	human_ENSG00000104974_LILRA1;human_ENSG00000239998_LILRA2;human_ENSG00000104972_LILRB1;human_ENSG00000186818_LILRB4;human_ENSG00000187116_LILRA5;guinea.pig_ENSCPOG00000033005;golden.hamster_ENSMAUG00000020114;armadillo_ENSDNOG00000009902;hedgehog_ENSEEUG00000005473;hedgehog_ENSEEUG00000013856;shrew_ENSSARG00000001934;shrew_ENSSARG00000006742;microbat_ENSMLUG00000024936;microbat_ENSMLUG00000001439…	ENSCHOG00000006380	NA	LILR
sloth	LILR	mouse_ENSMUSG00000112148_Lilrb4a;mouse_ENSMUSG00000074419_Gm15448;mouse_ENSMUSG00000112023_Lilr4b;mouse_ENSMUSG00000062593_Gm49339;mouse_ENSMUSG00000062593_Lilrb4a;rat_ENSRNOG00000048238_AABR07002418.1;rat_ENSRNOG00000058087_Lilrc2;guinea.pig_ENSCPOG00000000328;chinchilla_ENSCLAG00000000651;chinchilla_ENSCLAG00000001076;chinchilla_ENSCLAG00000001921;deer.mouse_ENSPEMG00000016522;chinese.hamster_E…	ENSCHOG00000010125	NA	LILR
armadillo	KLRB	human_ENSG00000111796_KLRB1;armadillo_ENSDNOG00000036892_KLRB1;dog_ENSCAFG00000013612_KLRB1;dingo_ENSCAFG00020006106_KLRB1;dolphin_ENSTTRG00000015741_KLRB1;cow_ENSBTAG00000012029_KLRB1;pig_ENSSSCG00000039708_KLRB1;mouse.lemur_ENSMICG00000043292_KLRB1;sooty.mangabey_ENSCATG00000036847_KLRB1;olive.baboon_ENSPANG00000017447_KLRB1;macaque_ENSMMUG00000044047_KLRB1;pig.tailed.macaque_ENSMNEG00000044478…	ENSDNOG00000036892	KLRB1	KLRB
armadillo	KLRC	human_ENSG00000134545_KLRC1;human_ENSG00000183542_KLRC4;human_ENSG00000205809_KLRC2;human_ENSG00000255641_RP11-277P12.6;human_ENSG00000255819_KLRC4-KLRK1;armadillo_ENSDNOG00000049536;armadillo_ENSDNOG00000031030;armadillo_ENSDNOG00000042917;armadillo_ENSDNOG00000047056;armadillo_ENSDNOG00000031498;armadillo_ENSDNOG00000043082;microbat_ENSMLUG00000012575;microbat_ENSMLUG00000027469;microbat_ENSMLU…	ENSDNOG00000047056	NA	KLRC
armadillo	KLRC	human_ENSG00000205810_KLRC3;armadillo_ENSDNOG00000001947;shrew_ENSSARG00000012156;horse_ENSECAG00000021893;horse_ENSECAG00000022791;horse_ENSECAG00000033117;horse_ENSECAG00000028056;orangutan_ENSPPYG00000004274_KLRC1;chimpanzee_ENSPTRG00000029781_KLRC3;gibbon_ENSNLEG00000003287;gibbon_ENSNLEG00000003326_KLRC1;donkey_ENSEASG00005014758;donkey_ENSEASG00005014764;donkey_ENSEASG00005014769;donkey_ENS…	ENSDNOG00000001947	NA	KLRC
armadillo	KLRC	mouse_ENSMUSG00000030167_Klrc1;mouse_ENSMUSG00000052736_Klrc2;microbat_ENSMLUG00000026404;microbat_ENSMLUG00000030584;olive.baboon_ENSPANG00000023803_KLRC1	ENSDNOG00000031030	NA	KLRC
armadillo	KLRC	prairie.vole_ENSMOCG00000017205;armadillo_ENSDNOG00000043082;microbat_ENSMLUG00000027413;cat_ENSFCAG00000046019;horse_ENSECAG00000022791;mouse.lemur_ENSMICG00000027197;mouse.lemur_ENSMICG00000044318;marmoset_ENSCJAG00000021663_KLRC1;mas.night.monkey_ENSANAG00000010030;mas.night.monkey_ENSANAG00000025123_KLRC1;bonobo_ENSPPAG00000033050;gibbon_ENSNLEG00000003326_KLRC1;donkey_ENSEASG00005014758;donk…	ENSDNOG00000043082	NA	KLRC
armadillo	KLRC	armadillo_ENSDNOG00000049536;armadillo_ENSDNOG00000031030	ENSDNOG00000049536	NA	KLRC
armadillo	KLRC	armadillo_ENSDNOG00000042917;donkey_ENSEASG00005014774	ENSDNOG00000042917	NA	KLRC
armadillo	KLRC	armadillo_ENSDNOG00000031498;cat_ENSFCAG00000044918;dog_ENSCAFG00000013453;dingo_ENSCAFG00020006261;dingo_ENSCAFG00020006328;rabbit_ENSOCUG00000025311	ENSDNOG00000031498	NA	KLRC
armadillo	KLRK	microbat_ENSMLUG00000027469;horse_ENSECAG00000033117;cow_ENSBTAG00000046268;mouse.lemur_ENSMICG00000029893;donkey_ENSEASG00005014783	ENSDNOG00000005259	NA	KLRC
armadillo	KLRD	human_ENSG00000134539_KLRD1;rat_ENSRNOG00000060246_Klrd1;armadillo_ENSDNOG00000009640;armadillo_ENSDNOG00000012820;armadillo_ENSDNOG00000046475;cat_ENSFCAG00000044628_KLRD1;dog_ENSCAFG00000013459_KLRD1;cow_ENSBTAG00000000966;cow_ENSBTAG00000046389;goat_ENSCHIG00000014652;mouse.lemur_ENSMICG00000032546_KLRD1;marmoset_ENSCJAG00000021669_KLRD1;sooty.mangabey_ENSCATG00000032211_KLRD1;gorilla_ENSGGOG0…	ENSDNOG00000009640	NA	KLRD
armadillo	KLRD	human_ENSG00000134539_KLRD1;deer.mouse_ENSPEMG00000010698_Klrd1;armadillo_ENSDNOG00000009809;armadillo_ENSDNOG00000034296;shrew_ENSSARG00000009284;sheep_ENSOARG00000021003;mouse.lemur_ENSMICG00000032546_KLRD1;marmoset_ENSCJAG00000021669_KLRD1;mas.night.monkey_ENSANAG00000023550_KLRD1;olive.baboon_ENSPANG00000006738_KLRD1;macaque_ENSMMUG00000018298_KLRD1;pig.tailed.macaque_ENSMNEG00000044683_KLRD1…	ENSDNOG00000009809	NA	KLRD
armadillo	KLRD	human_ENSG00000134539_KLRD1;chinchilla_ENSCLAG00000015230_KLRD1;deer.mouse_ENSPEMG00000010698_Klrd1;armadillo_ENSDNOG00000009640;armadillo_ENSDNOG00000009809;armadillo_ENSDNOG00000012820;armadillo_ENSDNOG00000046475;armadillo_ENSDNOG00000034296;cat_ENSFCAG00000044628_KLRD1;dog_ENSCAFG00000013459_KLRD1;cow_ENSBTAG00000000966;mouse.lemur_ENSMICG00000032546_KLRD1;marmoset_ENSCJAG00000021669_KLRD1;ma…	ENSDNOG00000012820	NA	KLRD
armadillo	KLRD	rat_ENSRNOG00000060246_Klrd1;armadillo_ENSDNOG00000009640;armadillo_ENSDNOG00000046475;horse_ENSECAG00000031528;cow_ENSBTAG00000046389;pig_ENSSSCG00000000642;marmoset_ENSCJAG00000021669_KLRD1;mas.night.monkey_ENSANAG00000023550_KLRD1;vervet.agm_ENSCSAG00000009068;gorilla_ENSGGOG00000010515_KLRD1;gibbon_ENSNLEG00000003274_KLRD1;sloth_ENSCHOG00000000276	ENSDNOG00000046475	NA	KLRD
armadillo	KLRD	chinchilla_ENSCLAG00000015230_KLRD1	ENSDNOG00000052905	NA	KLRD
armadillo	KLRD	armadillo_ENSDNOG00000009809;armadillo_ENSDNOG00000034296;cat_ENSFCAG00000044628_KLRD1;horse_ENSECAG00000031528;pig_ENSSSCG00000000642;mouse.lemur_ENSMICG00000032546_KLRD1;mas.night.monkey_ENSANAG00000023550_KLRD1;tarsier_ENSTSYG00000004366_KLRD1;sloth_ENSCHOG00000006221;donkey_ENSEASG00005014790_KLRD1	ENSDNOG00000034296	NA	KLRD
armadillo	KLRF	human_ENSG00000150045_KLRF1;armadillo_ENSDNOG00000007226_KLRF1;hedgehog_ENSEEUG00000015054_KLRF1;microbat_ENSMLUG00000017786;cat_ENSFCAG00000008833_KLRF1;horse_ENSECAG00000035527_KLRF1;cow_ENSBTAG00000037534_KLRF1;goat_ENSCHIG00000015393_KLRF1;pig_ENSSSCG00000000655_KLRF1;marmoset_ENSCJAG00000018584_KLRF1;sooty.mangabey_ENSCATG00000044727_KLRF1;olive.baboon_ENSPANG00000026388_KLRF1;macaque_ENSMMU…	ENSDNOG00000007226	KLRF1	KLRF
armadillo	KLRG	human_ENSG00000139187_KLRG1;guinea.pig_ENSCPOG00000032778_KLRG1;nmr_101722776_Klrg1;dmr_ENSFDAG00000017314_KLRG1;prairie.vole_ENSMOCG00000021687_Klrg1;bmr_ENSNGAG00000023075_Klrg1;armadillo_ENSDNOG00000036997;cat_ENSFCAG00000044898_KLRG1;dog_ENSCAFG00000028762_KLRG1;dingo_ENSCAFG00020005971_KLRG1;horse_ENSECAG00000024523_KLRG1;sloth_ENSCHOG00000010061_KLRG1;donkey_ENSEASG00005015934_KLRG1	ENSDNOG00000036997	NA	KLRG
armadillo	KLRK	human_ENSG00000213809_KLRK1;mouse_ENSMUSG00000030149_Klrk1;chinchilla_ENSCLAG00000016399_KLRK1;jerboa_ENSJJAG00000010061_Klrk1;dmr_ENSFDAG00000015510_KLRK1;bmr_ENSNGAG00000016170_Klrk1;armadillo_ENSDNOG00000005259;armadillo_ENSDNOG00000017667_KLRK1;microbat_ENSMLUG00000002097_KLRK1;horse_ENSECAG00000017267_KLRK1;pig_ENSSSCG00000040465_KLRK1;marmoset_ENSCJAG00000021667_KLRK1;mas.night.monkey_ENSAN…	ENSDNOG00000017667	KLRK1	KLRK
armadillo	KLRK	nmr_101713324_Klrk1;golden.hamster_ENSMAUG00000002635_Klrk1;prairie.vole_ENSMOCG00000009655_Klrk1;hedgehog_ENSEEUG00000003574_KLRK1;cat_ENSFCAG00000040686_KLRK1;dog_ENSCAFG00000025596_KLRK1;dingo_ENSCAFG00020006243_KLRK1;cow_ENSBTAG00000004917_KLRK1;goat_ENSCHIG00000011749_KLRK1;sheep_ENSOARG00000021000_KLRK1;mouse.lemur_ENSMICG00000046162_KLRK1	ENSDNOG00000005259	NA	KLRK
armadillo	KLRK	platypus_ENSOANG00000022162	ENSDNOG00000036466	CLEC7A	KLRK
armadillo	KLRC	armadillo_ENSDNOG00000005259	ENSDNOG00000047056	NA	KLRK
armadillo	LILR	mouse_ENSMUSG00000057439_Kir3dl2;mouse_ENSMUSG00000031424_Kir3dl1;guinea.pig_ENSCPOG00000007412;shrew_ENSSARG00000007800;microbat_ENSMLUG00000024330;cow_ENSBTAG00000022807_KIR3DS1;cow_ENSBTAG00000054741;cow_ENSBTAG00000045795;cow_ENSBTAG00000054818_KIR3DL2;cow_ENSBTAG00000039215_KIR2DL5A;sheep_ENSOARG00000001805;mas.night.monkey_ENSANAG00000036175;sooty.mangabey_ENSCATG00000004844_KIR3DL3;olive.b…	ENSDNOG00000040856	NA	KIR
armadillo	LILR	mouse_ENSMUSG00000057439_Kir3dl2;mouse_ENSMUSG00000031424_Kir3dl1;guinea.pig_ENSCPOG00000007412;microbat_ENSMLUG00000024330;cow_ENSBTAG00000022807_KIR3DS1;cow_ENSBTAG00000054741;cow_ENSBTAG00000054818_KIR3DL2;cow_ENSBTAG00000039215_KIR2DL5A;sheep_ENSOARG00000001805;mas.night.monkey_ENSANAG00000036175;sooty.mangabey_ENSCATG00000004844_KIR3DL3;sooty.mangabey_ENSCATG00000043559;olive.baboon_ENSPANG0…	ENSDNOG00000043640	NA	KIR
armadillo	LILR	mouse_ENSMUSG00000057439_Kir3dl2	ENSDNOG00000049291	NA	KIR
armadillo	LILR	rat_ENSRNOG00000027843_Kir3dl1;microbat_ENSMLUG00000024330;cow_ENSBTAG00000045951;goat_ENSCHIG00000011266;goat_ENSCHIG00000017270;goat_ENSCHIG00000025463;sheep_ENSOARG00000002450;sheep_ENSOARG00000007834;mouse.lemur_ENSMICG00000015997_KIR3DL3;chimpanzee_ENSPTRG00000045849_KIR3DX1;donkey_ENSEASG00005021546	ENSDNOG00000035344	NA	KIR
armadillo	KIR	guinea.pig_ENSCPOG00000007412;armadillo_ENSDNOG00000040917;horse_ENSECAG00000016418_KIR3DL;cow_ENSBTAG00000022807_KIR3DS1;cow_ENSBTAG00000045795;cow_ENSBTAG00000039215_KIR2DL5A;goat_ENSCHIG00000015442;goat_ENSCHIG00000024938;sheep_ENSOARG00000002217;sheep_ENSOARG00000007951;mouse.lemur_ENSMICG00000015997_KIR3DL3;marmoset_ENSCJAG00000001253;mas.night.monkey_ENSANAG00000033158;sooty.mangabey_ENSCAT…	ENSDNOG00000040917	NA	KIR
armadillo	LILR	shrew_ENSSARG00000007800;microbat_ENSMLUG00000024330;horse_ENSECAG00000016418_KIR3DL;cow_ENSBTAG00000045951;cow_ENSBTAG00000045795;cow_ENSBTAG00000054818_KIR3DL2;cow_ENSBTAG00000039215_KIR2DL5A;goat_ENSCHIG00000011266;goat_ENSCHIG00000021553;goat_ENSCHIG00000025463;sheep_ENSOARG00000000844;sheep_ENSOARG00000002102;sheep_ENSOARG00000002316;sheep_ENSOARG00000002418;sheep_ENSOARG00000002450;sheep_EN…	ENSDNOG00000015754	NA	KIR
armadillo	LILR	microbat_ENSMLUG00000024330	ENSDNOG00000009902	NA	KIR
armadillo	LILR	goat_ENSCHIG00000013560;goat_ENSCHIG00000019623;sheep_ENSOARG00000002217	ENSDNOG00000047274	NA	KIR
armadillo	LILR	goat_ENSCHIG00000017270;sheep_ENSOARG00000000844	ENSDNOG00000005722	NA	KIR
armadillo	LILR	sheep_ENSOARG00000001805;sheep_ENSOARG00000002371	ENSDNOG00000034746	NA	KIR
armadillo	LILR	mas.night.monkey_ENSANAG00000038994	ENSDNOG00000004377	NA	KIR
armadillo	LILR	human_ENSG00000186818_LILRB4;human_ENSG00000204577_LILRB3;human_ENSG00000244482_LILRA6;human_ENSG00000104974_LILRA1;human_ENSG00000239998_LILRA2;human_ENSG00000105609_LILRB5;human_ENSG00000239961_LILRA4;human_ENSG00000104972_LILRB1;human_ENSG00000186818_LILRB4;human_ENSG00000187116_LILRA5;human_ENSG00000170858_LILRP2;mouse_ENSMUSG00000030427_Lilra6;mouse_ENSMUSG00000112148_Lilrb4a;mouse_ENSMUSG00…	ENSDNOG00000009902	NA	LILR
armadillo	LILR	human_ENSG00000204577_LILRB3;human_ENSG00000244482_LILRA6;human_ENSG00000239998_LILRA2;human_ENSG00000105609_LILRB5;human_ENSG00000239961_LILRA4;human_ENSG00000104972_LILRB1;human_ENSG00000131042_LILRB2;human_ENSG00000186818_LILRB4;human_ENSG00000187116_LILRA5;human_ENSG00000170858_LILRP2;human_ENSG00000186152_LILRP1;mouse_ENSMUSG00000030427_Lilra6;mouse_ENSMUSG00000074417_Gm14548;mouse_ENSMUSG00…	ENSDNOG00000015754	NA	LILR
armadillo	LILR	human_ENSG00000204577_LILRB3;human_ENSG00000244482_LILRA6;human_ENSG00000104974_LILRA1;human_ENSG00000239998_LILRA2;human_ENSG00000239998_LILRA2;human_ENSG00000105609_LILRB5;human_ENSG00000239961_LILRA4;human_ENSG00000104972_LILRB1;human_ENSG00000131042_LILRB2;human_ENSG00000186818_LILRB4;human_ENSG00000187116_LILRA5;human_ENSG00000170858_LILRP2;human_ENSG00000186152_LILRP1;mouse_ENSMUSG000001121…	ENSDNOG00000035344	NA	LILR
armadillo	LILR	human_ENSG00000204577_LILRB3;human_ENSG00000244482_LILRA6;human_ENSG00000104974_LILRA1;human_ENSG00000239998_LILRA2;human_ENSG00000105609_LILRB5;human_ENSG00000239961_LILRA4;human_ENSG00000104972_LILRB1;human_ENSG00000186818_LILRB4;human_ENSG00000187116_LILRA5;human_ENSG00000170858_LILRP2;mouse_ENSMUSG00000074417_Gm14548;mouse_ENSMUSG00000058818_Pirb;mouse_ENSMUSG00000112023_Lilr4b;mouse_ENSMUSG0…	ENSDNOG00000040856	NA	LILR
armadillo	LILR	human_ENSG00000204577_LILRB3;human_ENSG00000244482_LILRA6;human_ENSG00000104974_LILRA1;human_ENSG00000239998_LILRA2;human_ENSG00000187116_LILRA5;human_ENSG00000170858_LILRP2;bmr_ENSNGAG00000023247;armadillo_ENSDNOG00000015754;armadillo_ENSDNOG00000047274;armadillo_ENSDNOG00000035344;microbat_ENSMLUG00000002765;microbat_ENSMLUG00000003451;microbat_ENSMLUG00000029268;microbat_ENSMLUG00000025152;cat…	ENSDNOG00000047274	NA	LILR
armadillo	LILR	human_ENSG00000239998_LILRA2;human_ENSG00000105609_LILRB5;human_ENSG00000186818_LILRB4;human_ENSG00000187116_LILRA5;human_ENSG00000170858_LILRP2;mouse_ENSMUSG00000030427_Lilra6;mouse_ENSMUSG00000074417_Gm14548;mouse_ENSMUSG00000058818_Pirb;mouse_ENSMUSG00000112148_Lilrb4a;mouse_ENSMUSG00000112023_Lilr4b;mouse_ENSMUSG00000089942_Pira2;mouse_ENSMUSG00000081665_Pira1;rat_ENSRNOG00000053260_Lilrb3a;r…	ENSDNOG00000043640	NA	LILR
armadillo	LILR	rat_ENSRNOG00000027811_Lilrb4;rat_ENSRNOG00000048238_AABR07002418.1;chinese.hamster_ENSCGRG00000017658;golden.hamster_ENSMAUG00000020114;opossum_ENSMODG00000025581;shrew_ENSSARG00000011611;sloth_ENSCHOG00000013722	ENSDNOG00000049291	NA	LILR
armadillo	LILR	nmr_101720880_LOC101720880;rabbit_ENSOCUG00000026374	ENSDNOG00000034746	NA	LILR
armadillo	LILR	armadillo_ENSDNOG00000042191;pig_ENSSSCG00000028802;pig_ENSSSCG00000036017;rat_ENSRNOG00000053260_Lilrb3a;rat_ENSRNOG00000058422_Pirb;armadillo_ENSDNOG00000042191;microbat_ENSMLUG00000029804;dingo_ENSCAFG00020016912;horse_ENSECAG00000037431;horse_ENSECAG00000012768;horse_ENSECAG00000035495;horse_ENSECAG00000029197;sloth_ENSCHOG00000007423;donkey_ENSEASG00005021428	ENSDNOG00000042191	NA	LILR
armadillo	LILR	sooty.mangabey_ENSCATG00000013520_LILRB1;donkey_ENSEASG00005021476;human_ENSG00000239998_LILRA2;mouse_ENSMUSG00000070873_Lilra5;rat_ENSRNOG00000027808_Lilra5;opossum_ENSMODG00000002490;opossum_ENSMODG00000018658;hedgehog_ENSEEUG00000010557;dingo_ENSCAFG00020018342;sooty.mangabey_ENSCATG00000013520_LILRB1;macaque_ENSMMUG00000047009_LILRB4;bonobo_ENSPPAG00000040667;tasmanian.devil_ENSSHAG00000002372	ENSDNOG00000004377	NA	LILR
armadillo	LILR	rabbit_ENSOCUG00000006581;rat_ENSRNOG00000054954_Lilrb2;opossum_ENSMODG00000002399;opossum_ENSMODG00000003262;opossum_ENSMODG00000004357;hedgehog_ENSEEUG00000013856;dingo_ENSCAFG00020017200;horse_ENSECAG00000036115;dolphin_ENSTTRG00000001275;rabbit_ENSOCUG00000004766	ENSDNOG00000005722	NA	LILR
hedgehog	KLRA	human_ENSG00000256667_KLRA1P;hedgehog_ENSEEUG00000001217;shrew_ENSSARG00000009708;horse_ENSECAG00000023351;horse_ENSECAG00000002234_LY49B;horse_ENSECAG00000040244_LY49D;horse_ENSECAG00000018937_LY49F;goat_ENSCHIG00000022710;sheep_ENSOARG00000020943;sooty.mangabey_ENSCATG00000022098;macaque_ENSMMUG00000005081;pig.tailed.macaque_ENSMNEG00000044634;vervet.agm_ENSCSAG00000008812;orangutan_ENSPPYG0000…	ENSEEUG00000001217	NA	KLRA
hedgehog	KLRB	mouse_ENSMUSG00000030361_Klrb1a;rat_ENSRNOG00000007310_Klrb1a;rat_ENSRNOG00000007811_Klrb1c;deer.mouse_ENSPEMG00000023819;chinese.hamster_ENSCGRG00000000226;golden.hamster_ENSMAUG00000014160;prairie.vole_ENSMOCG00000000226;hedgehog_ENSEEUG00000004995;cat_ENSFCAG00000045317_KLRB1;dog_ENSCAFG00000013612_KLRB1;dingo_ENSCAFG00020006106_KLRB1;cow_ENSBTAG00000012029_KLRB1;pig_ENSSSCG00000039708_KLRB1;m…	ENSEEUG00000004995	NA	KLRB
hedgehog	KLRC	hedgehog_ENSEEUG00000015371;microbat_ENSMLUG00000026404;microbat_ENSMLUG00000027469;microbat_ENSMLUG00000030584;horse_ENSECAG00000021893;horse_ENSECAG00000022791;donkey_ENSEASG00005014783	ENSEEUG00000015371	NA	KLRC
hedgehog	KLRD	human_ENSG00000134539_KLRD1;armadillo_ENSDNOG00000046475;hedgehog_ENSEEUG00000010251;cat_ENSFCAG00000044628_KLRD1;horse_ENSECAG00000031528;cow_ENSBTAG00000000966;cow_ENSBTAG00000046389;goat_ENSCHIG00000009324;sheep_ENSOARG00000021002;sheep_ENSOARG00000021003;sooty.mangabey_ENSCATG00000032211_KLRD1;olive.baboon_ENSPANG00000006738_KLRD1;macaque_ENSMMUG00000018298_KLRD1;pig.tailed.macaque_ENSMNEG000…	ENSEEUG00000010251	NA	KLRD
hedgehog	KLRD	armadillo_ENSDNOG00000009640;armadillo_ENSDNOG00000012820;armadillo_ENSDNOG00000046475;hedgehog_ENSEEUG00000006319;microbat_ENSMLUG00000014409_KLRD1;cat_ENSFCAG00000044628_KLRD1;horse_ENSECAG00000031528;cow_ENSBTAG00000046389;goat_ENSCHIG00000009324;sheep_ENSOARG00000021002;pig_ENSSSCG00000000642;rabbit_ENSOCUG00000029274_KLRD1;donkey_ENSEASG00005014790_KLRD1	ENSEEUG00000006319	NA	KLRD
hedgehog	KLRC	armadillo_ENSDNOG00000046475;pig_ENSSSCG00000000642	ENSEEUG00000015371	NA	KLRD
hedgehog	KLRD	hedgehog_ENSEEUG00000010787;mouse.lemur_ENSMICG00000032546_KLRD1	ENSEEUG00000010787	NA	KLRD
hedgehog	KLRF	human_ENSG00000150045_KLRF1;armadillo_ENSDNOG00000007226_KLRF1;hedgehog_ENSEEUG00000015054_KLRF1;microbat_ENSMLUG00000017786;cat_ENSFCAG00000008833_KLRF1;dingo_ENSCAFG00020006152_KLRF1;horse_ENSECAG00000035527_KLRF1;cow_ENSBTAG00000037534_KLRF1;goat_ENSCHIG00000015393_KLRF1;sheep_ENSOARG00000021058_KLRF1;pig_ENSSSCG00000000655_KLRF1;mouse.lemur_ENSMICG00000004007_KLRF1;marmoset_ENSCJAG00000018584…	ENSEEUG00000015054	KLRF1	KLRF
hedgehog	KLRG	human_ENSG00000139187_KLRG1;mouse_ENSMUSG00000030114_Klrg1;guinea.pig_ENSCPOG00000032778_KLRG1;dmr_ENSFDAG00000017314_KLRG1;golden.hamster_ENSMAUG00000015031_Klrg1;prairie.vole_ENSMOCG00000021687_Klrg1;bmr_ENSNGAG00000023075_Klrg1;armadillo_ENSDNOG00000036997;hedgehog_ENSEEUG00000002463_KLRG1;dog_ENSCAFG00000028762_KLRG1;dingo_ENSCAFG00020005971_KLRG1;horse_ENSECAG00000024523_KLRG1;cow_ENSBTAG000…	ENSEEUG00000002463	KLRG1	KLRG
hedgehog	KLRK	human_ENSG00000213809_KLRK1;nmr_101713324_Klrk1;chinchilla_ENSCLAG00000016399_KLRK1;jerboa_ENSJJAG00000010061_Klrk1;chinese.hamster_ENSCGRG00000016556_Klrk1;dmr_ENSFDAG00000015510_KLRK1;golden.hamster_ENSMAUG00000002635_Klrk1;bmr_ENSNGAG00000016170_Klrk1;armadillo_ENSDNOG00000017667_KLRK1;hedgehog_ENSEEUG00000003574_KLRK1;shrew_ENSSARG00000001684_KLRK1;microbat_ENSMLUG00000002097_KLRK1;dog_ENSCAF…	ENSEEUG00000003574	KLRK1	KLRK
hedgehog	LILR	microbat_ENSMLUG00000024330;cow_ENSBTAG00000039215_KIR2DL5A;goat_ENSCHIG00000011266;sooty.mangabey_ENSCATG00000011819;sooty.mangabey_ENSCATG00000043559;olive.baboon_ENSPANG00000031021;olive.baboon_ENSPANG00000012788;olive.baboon_ENSPANG00000016636;olive.baboon_ENSPANG00000020088;olive.baboon_ENSPANG00000030433;olive.baboon_ENSPANG00000031194;olive.baboon_ENSPANG00000029224;olive.baboon_ENSPANG000…	ENSEEUG00000002021	NA	KIR
hedgehog	LILR	microbat_ENSMLUG00000024330;mouse.lemur_ENSMICG00000015997_KIR3DL3	ENSEEUG00000013856	NA	KIR
hedgehog	LILR	goat_ENSCHIG00000011266	ENSEEUG00000014700	NA	KIR
hedgehog	LILR	goat_ENSCHIG00000017093;sheep_ENSOARG00000002102;sheep_ENSOARG00000002418;olive.baboon_ENSPANG00000029224;olive.baboon_ENSPANG00000030211;pig.tailed.macaque_ENSMNEG00000031177;vervet.agm_ENSCSAG00000001792;donkey_ENSEASG00005021416	ENSEEUG00000003249	NA	KIR
hedgehog	LILR	mas.night.monkey_ENSANAG00000036175;sooty.mangabey_ENSCATG00000017229;olive.baboon_ENSPANG00000012788;olive.baboon_ENSPANG00000016636;macaque_ENSMMUG00000013286_KIR3DL0;vervet.agm_ENSCSAG00000001785;orangutan_ENSPPYG00000010386;bonobo_ENSPPAG00000036202;chimpanzee_ENSPTRG00000011462;chimpanzee_ENSPTRG00000045849_KIR3DX1;gibbon_ENSNLEG00000010508;donkey_ENSEASG00005021154;donkey_ENSEASG00005021546…	ENSEEUG00000010557	NA	KIR
hedgehog	LILR	sooty.mangabey_ENSCATG00000011819;sooty.mangabey_ENSCATG00000043559;olive.baboon_ENSPANG00000031021;olive.baboon_ENSPANG00000016636;olive.baboon_ENSPANG00000020088;olive.baboon_ENSPANG00000030433;olive.baboon_ENSPANG00000031194;olive.baboon_ENSPANG00000029224;olive.baboon_ENSPANG00000030293;macaque_ENSMMUG00000009456;macaque_ENSMMUG00000010125_MAMU-KIR;pig.tailed.macaque_ENSMNEG00000027934;pig.ta…	ENSEEUG00000005473	NA	KIR
hedgehog	LILR	sooty.mangabey_ENSCATG00000043559;olive.baboon_ENSPANG00000031194;macaque_ENSMMUG00000010125_MAMU-KIR;pig.tailed.macaque_ENSMNEG00000027934;pig.tailed.macaque_ENSMNEG00000033359;vervet.agm_ENSCSAG00000001785;gibbon_ENSNLEG00000029382	ENSEEUG00000015206	NA	KIR
hedgehog	LILR	pig.tailed.macaque_ENSMNEG00000033359;microbat_ENSMLUG00000024330;microbat_ENSMLUG00000024330;cow_ENSBTAG00000054818_KIR3DL2;sheep_ENSOARG00000002371;bonobo_ENSPPAG00000038850;tarsier_ENSTSYG00000010527;human_ENSG00000274143_KIR2DL5A	ENSEEUG00000013345	NA	KIR
hedgehog	LILR	pig.tailed.macaque_ENSMNEG00000033359	ENSEEUG00000014948	NA	KIR
hedgehog	LILR	guinea.pig_ENSCPOG00000007412;microbat_ENSMLUG00000024330	ENSEEUG00000015861	NA	KIR
hedgehog	LILR	mas.night.monkey_ENSANAG00000036175;donkey_ENSEASG00005021154	ENSEEUG00000010685	NA	KIR
hedgehog	LILR	human_ENSG00000204577_LILRB3;human_ENSG00000244482_LILRA6;human_ENSG00000104974_LILRA1;human_ENSG00000239998_LILRA2;human_ENSG00000105609_LILRB5;human_ENSG00000239961_LILRA4;human_ENSG00000104972_LILRB1;human_ENSG00000131042_LILRB2;human_ENSG00000186818_LILRB4;human_ENSG00000187116_LILRA5;human_ENSG00000170858_LILRP2;human_ENSG00000186152_LILRP1;mouse_ENSMUSG00000030427_Lilra6;mouse_ENSMUSG000000…	ENSEEUG00000002021	NA	LILR
hedgehog	LILR	human_ENSG00000204577_LILRB3;human_ENSG00000244482_LILRA6;human_ENSG00000104974_LILRA1;human_ENSG00000239998_LILRA2;human_ENSG00000105609_LILRB5;human_ENSG00000239961_LILRA4;human_ENSG00000131042_LILRB2;human_ENSG00000186818_LILRB4;human_ENSG00000187116_LILRA5;human_ENSG00000170858_LILRP2;human_ENSG00000186152_LILRP1;mouse_ENSMUSG00000074417_Gm14548;mouse_ENSMUSG00000074419_Gm15448;rat_ENSRNOG000…	ENSEEUG00000010557	NA	LILR
hedgehog	LILR	human_ENSG00000204577_LILRB3;human_ENSG00000239998_LILRA2;guinea.pig_ENSCPOG00000007087;nmr_106007604_LOC106007604;chinchilla_ENSCLAG00000000651;chinchilla_ENSCLAG00000000967;chinchilla_ENSCLAG00000001600;prairie.vole_ENSMOCG00000014480;opossum_ENSMODG00000002490;armadillo_ENSDNOG00000035344;armadillo_ENSDNOG00000043640;microbat_ENSMLUG00000022831;microbat_ENSMLUG00000005836;microbat_ENSMLUG00000…	ENSEEUG00000014856	NA	LILR
hedgehog	LILR	human_ENSG00000204577_LILRB3;human_ENSG00000104974_LILRA1;human_ENSG00000105609_LILRB5;human_ENSG00000104972_LILRB1;human_ENSG00000170858_LILRP2;rat_ENSRNOG00000053260_Lilrb3a;rat_ENSRNOG00000058538_AABR07002001.1;guinea.pig_ENSCPOG00000007087;chinchilla_ENSCLAG00000001111;chinchilla_ENSCLAG00000001600;jerboa_ENSJJAG00000015200;microbat_ENSMLUG00000023866;microbat_ENSMLUG00000002765;microbat_ENSM…	ENSEEUG00000014948	NA	LILR
hedgehog	LILR	human_ENSG00000204577_LILRB3;human_ENSG00000239998_LILRA2;human_ENSG00000105609_LILRB5;human_ENSG00000131042_LILRB2;human_ENSG00000187116_LILRA5;mouse_ENSMUSG00000030427_Lilra6;mouse_ENSMUSG00000058818_Pirb;mouse_ENSMUSG00000112148_Lilrb4a;mouse_ENSMUSG00000112023_Lilr4b;mouse_ENSMUSG00000062593_Gm49339;mouse_ENSMUSG00000081665_Pira1;mouse_ENSMUSG00000062593_Lilrb4a;rat_ENSRNOG00000058087_Lilrc2;…	ENSEEUG00000015206	NA	LILR
hedgehog	LILR	human_ENSG00000104974_LILRA1;human_ENSG00000239998_LILRA2;human_ENSG00000105609_LILRB5;human_ENSG00000105609_LILRB5;human_ENSG00000239961_LILRA4;human_ENSG00000104972_LILRB1;human_ENSG00000131042_LILRB2;human_ENSG00000187116_LILRA5;human_ENSG00000170858_LILRP2;mouse_ENSMUSG00000030427_Lilra6;mouse_ENSMUSG00000074417_Gm14548;mouse_ENSMUSG00000058818_Pirb;mouse_ENSMUSG00000074419_Gm15448;mouse_ENSM…	ENSEEUG00000013345	NA	LILR
hedgehog	LILR	human_ENSG00000239998_LILRA2;mouse_ENSMUSG00000112148_Lilrb4a;mouse_ENSMUSG00000112023_Lilr4b;mouse_ENSMUSG00000062593_Gm49339;mouse_ENSMUSG00000062593_Lilrb4a;rat_ENSRNOG00000048238_AABR07002418.1;rat_ENSRNOG00000058087_Lilrc2;chinchilla_ENSCLAG00000001076;deer.mouse_ENSPEMG00000019464;chinese.hamster_ENSCGRG00000017658;opossum_ENSMODG00000002490;horse_ENSECAG00000035812;pig_ENSSSCG00000035226;s…	ENSEEUG00000005473	NA	LILR
hedgehog	LILR	human_ENSG00000239998_LILRA2;golden.hamster_ENSMAUG00000020114;opossum_ENSMODG00000004280;opossum_ENSMODG00000004312;wallaby_ENSMEUG00000011978;donkey_ENSEASG00005021476	ENSEEUG00000013856	NA	LILR
hedgehog	LILR	human_ENSG00000239961_LILRA4;olive.baboon_ENSPANG00000012100;macaque_ENSMMUG00000041442_LILRAB;pig.tailed.macaque_ENSMNEG00000011346;rabbit_ENSOCUG00000027925;rabbit_ENSOCUG00000026374;guinea.pig_ENSCPOG00000007087;guinea.pig_ENSCPOG00000001212;golden.hamster_ENSMAUG00000012428;prairie.vole_ENSMOCG00000014136;hedgehog_ENSEEUG00000010557;hedgehog_ENSEEUG00000010685;hedgehog_ENSEEUG00000015861;ding…	ENSEEUG00000015861	NA	LILR
hedgehog	LILR	human_ENSG00000131042_LILRB2;mouse_ENSMUSG00000030427_Lilra6;rat_ENSRNOG00000046683_Lilrb3;nmr_101720880_LOC101720880;golden.hamster_ENSMAUG00000020114;koala_ENSPCIG00000006986;mouse_ENSMUSG00000112148_Lilrb4a;goat_ENSCHIG00000017908;donkey_ENSEASG00005021428	ENSEEUG00000003249	NA	LILR
hedgehog	LILR	bmr_ENSNGAG00000002792;cat_ENSFCAG00000024812;bonobo_ENSPPAG00000036152;sloth_ENSCHOG00000010125;guinea.pig_ENSCPOG00000007087;microbat_ENSMLUG00000022831;microbat_ENSMLUG00000005247;cow_ENSBTAG00000053934;cow_ENSBTAG00000053351;cow_ENSBTAG00000048555;cow_ENSBTAG00000052386;marmoset_ENSCJAG00000017403;mas.night.monkey_ENSANAG00000001007;sooty.mangabey_ENSCATG00000041349;olive.baboon_ENSPANG000000…	ENSEEUG00000014700	NA	LILR
hedgehog	LILR	microbat_ENSMLUG00000026039;horse_ENSECAG00000032599;sheep_ENSOARG00000002714;rabbit_ENSOCUG00000021244;rabbit_ENSOCUG00000026374;tasmanian.devil_ENSSHAG00000002372;wallaby_ENSMEUG00000011978;horse_ENSECAG00000036115;cow_ENSBTAG00000039413;rabbit_ENSOCUG00000026374	ENSEEUG00000007002	NA	LILR
hedgehog	LILR	opossum_ENSMODG00000002405;wallaby_ENSMEUG00000007095	ENSEEUG00000010685	NA	LILR
shrew	KLRB	shrew_ENSSARG00000004393;shrew_ENSSARG00000012098	ENSSARG00000004393	NA	KLRB
shrew	KLRB	dolphin_ENSTTRG00000015741_KLRB1;mouse.lemur_ENSMICG00000043292_KLRB1;orangutan_ENSPPYG00000004256_KLRB1;gibbon_ENSNLEG00000032753_KLRB1	ENSSARG00000012098	NA	KLRB
shrew	KLRC	human_ENSG00000205809_KLRC2;human_ENSG00000205810_KLRC3;golden.hamster_ENSMAUG00000014060_Klrc1;prairie.vole_ENSMOCG00000016273_Klrc1;shrew_ENSSARG00000009772;microbat_ENSMLUG00000012575;microbat_ENSMLUG00000027413;dog_ENSCAFG00000014042;sooty.mangabey_ENSCATG00000044695_KLRC1;bonobo_ENSPPAG00000043602;chimpanzee_ENSPTRG00000052684;gibbon_ENSNLEG00000003326_KLRC1	ENSSARG00000009772	NA	KLRC
shrew	KLRC	mouse_ENSMUSG00000033027_Klrc3;golden.hamster_ENSMAUG00000006550;armadillo_ENSDNOG00000031498;shrew_ENSSARG00000006343;shrew_ENSSARG00000009772;microbat_ENSMLUG00000027469;microbat_ENSMLUG00000027413;dog_ENSCAFG00000014042;horse_ENSECAG00000022791;horse_ENSECAG00000038787;horse_ENSECAG00000033117;cow_ENSBTAG00000052486;cow_ENSBTAG00000049367;cow_ENSBTAG00000054633_KLRC1;cow_ENSBTAG00000054018;cow…	ENSSARG00000006343	NA	KLRC
shrew	KLRC	armadillo_ENSDNOG00000001947;microbat_ENSMLUG00000012575;microbat_ENSMLUG00000030584;horse_ENSECAG00000022764;sheep_ENSOARG00000020995;sloth_ENSCHOG00000011344;donkey_ENSEASG00005014769	ENSSARG00000012156	NA	KLRC
shrew	KLRD	chinchilla_ENSCLAG00000015230_KLRD1;deer.mouse_ENSPEMG00000010698_Klrd1;chinese.hamster_ENSCGRG00000018095_Klrd1;golden.hamster_ENSMAUG00000015760_Klrd1;prairie.vole_ENSMOCG00000019998_Klrd1;shrew_ENSSARG00000004180;shrew_ENSSARG00000009284;horse_ENSECAG00000031528;cow_ENSBTAG00000046389;goat_ENSCHIG00000014652;tarsier_ENSTSYG00000004366_KLRD1;rabbit_ENSOCUG00000029274_KLRD1;sloth_ENSCHOG00000000…	ENSSARG00000004180	NA	KLRD
shrew	KLRD	chinchilla_ENSCLAG00000015230_KLRD1;golden.hamster_ENSMAUG00000015760_Klrd1;prairie.vole_ENSMOCG00000019998_Klrd1;armadillo_ENSDNOG00000009809;shrew_ENSSARG00000009284;microbat_ENSMLUG00000014409_KLRD1;horse_ENSECAG00000031528;cow_ENSBTAG00000046389;goat_ENSCHIG00000014652;pig_ENSSSCG00000000642;mouse.lemur_ENSMICG00000032546_KLRD1;rabbit_ENSOCUG00000029274_KLRD1;sloth_ENSCHOG00000002658;sloth_EN…	ENSSARG00000009284	NA	KLRD
shrew	KLRF	armadillo_ENSDNOG00000007226_KLRF1;hedgehog_ENSEEUG00000015054_KLRF1;shrew_ENSSARG00000012718_KLRF1;microbat_ENSMLUG00000017786;cat_ENSFCAG00000008833_KLRF1;horse_ENSECAG00000035527_KLRF1;cow_ENSBTAG00000037534_KLRF1;goat_ENSCHIG00000015393_KLRF1;pig_ENSSSCG00000000655_KLRF1;mouse.lemur_ENSMICG00000004007_KLRF1;mas.night.monkey_ENSANAG00000023222_KLRF1;sloth_ENSCHOG00000007508_KLRF1;donkey_ENSEAS…	ENSSARG00000012718	KLRF1	KLRF
shrew	KLRK	human_ENSG00000213809_KLRK1;guinea.pig_ENSCPOG00000031015;dmr_ENSFDAG00000015510_KLRK1;prairie.vole_ENSMOCG00000009655_Klrk1;bmr_ENSNGAG00000016170_Klrk1;hedgehog_ENSEEUG00000003574_KLRK1;shrew_ENSSARG00000001684_KLRK1;microbat_ENSMLUG00000002097_KLRK1;cat_ENSFCAG00000040686_KLRK1;dog_ENSCAFG00000025596_KLRK1;dingo_ENSCAFG00020006243_KLRK1;cow_ENSBTAG00000004917_KLRK1;goat_ENSCHIG00000011749_KLRK…	ENSSARG00000001684	KLRK1	KLRK
shrew	KIR	armadillo_ENSDNOG00000040917;shrew_ENSSARG00000007800;goat_ENSCHIG00000017270;goat_ENSCHIG00000019623;goat_ENSCHIG00000021553;goat_ENSCHIG00000024938;sheep_ENSOARG00000000844;sheep_ENSOARG00000002217;sheep_ENSOARG00000002305;mouse.lemur_ENSMICG00000015997_KIR3DL3;mas.night.monkey_ENSANAG00000036175;mas.night.monkey_ENSANAG00000033158;sooty.mangabey_ENSCATG00000011819;sooty.mangabey_ENSCATG0000001…	ENSSARG00000007800	NA	KIR
shrew	LILR	microbat_ENSMLUG00000024330;mas.night.monkey_ENSANAG00000039410;donkey_ENSEASG00005021416;donkey_ENSEASG00005021546	ENSSARG00000001934	NA	KIR
shrew	LILR	microbat_ENSMLUG00000024330;cow_ENSBTAG00000022807_KIR3DS1;goat_ENSCHIG00000017093;mas.night.monkey_ENSANAG00000038994;sooty.mangabey_ENSCATG00000017229;olive.baboon_ENSPANG00000029224;olive.baboon_ENSPANG00000030211;macaque_ENSMMUG00000010125_MAMU-KIR;pig.tailed.macaque_ENSMNEG00000027934;pig.tailed.macaque_ENSMNEG00000031177;pig.tailed.macaque_ENSMNEG00000033359;pig.tailed.macaque_ENSMNEG000000…	ENSSARG00000006742	NA	KIR
shrew	LILR	mas.night.monkey_ENSANAG00000039410	ENSSARG00000011611	NA	KIR
shrew	LILR	human_ENSG00000187116_LILRA5;human_ENSG00000204577_LILRB3;human_ENSG00000244482_LILRA6;human_ENSG00000104974_LILRA1;human_ENSG00000239998_LILRA2;human_ENSG00000105609_LILRB5;human_ENSG00000104972_LILRB1;human_ENSG00000131042_LILRB2;human_ENSG00000186818_LILRB4;human_ENSG00000170858_LILRP2;mouse_ENSMUSG00000112148_Lilrb4a;mouse_ENSMUSG00000112023_Lilr4b;mouse_ENSMUSG00000062593_Gm49339;mouse_ENSMU…	ENSSARG00000001934	NA	LILR
shrew	KIR	microbat_ENSMLUG00000022941;horse_ENSECAG00000035495;tarsier_ENSTSYG00000005387	ENSSARG00000007800	NA	LILR
shrew	LILR	human_ENSG00000204577_LILRB3;human_ENSG00000244482_LILRA6;human_ENSG00000104974_LILRA1;human_ENSG00000239998_LILRA2;human_ENSG00000105609_LILRB5;human_ENSG00000239961_LILRA4;human_ENSG00000104972_LILRB1;human_ENSG00000186818_LILRB4;human_ENSG00000187116_LILRA5;human_ENSG00000170858_LILRP2;human_ENSG00000186152_LILRP1;mouse_ENSMUSG00000112148_Lilrb4a;mouse_ENSMUSG00000112023_Lilr4b;mouse_ENSMUSG00…	ENSSARG00000006742	NA	LILR
shrew	LILR	human_ENSG00000239998_LILRA2;human_ENSG00000105609_LILRB5;human_ENSG00000239961_LILRA4;human_ENSG00000186818_LILRB4;mouse_ENSMUSG00000074417_Gm14548;mouse_ENSMUSG00000074419_Gm15448;mouse_ENSMUSG00000112023_Lilr4b;rat_ENSRNOG00000058538_AABR07002001.1;guinea.pig_ENSCPOG00000007087;guinea.pig_ENSCPOG00000030847;nmr_106007604_LOC106007604;chinchilla_ENSCLAG00000000967;chinchilla_ENSCLAG00000001529;…	ENSSARG00000000231	NA	LILR
shrew	LILR	shrew_ENSSARG00000010128;microbat_ENSMLUG00000022831;microbat_ENSMLUG00000029804;tarsier_ENSTSYG00000001319;donkey_ENSEASG00005021436	ENSSARG00000010128	NA	LILR
shrew	LILR	dog_ENSCAFG00000024425;dingo_ENSCAFG00020018342	ENSSARG00000011611	NA	LILR
microbat	KLRA	human_ENSG00000256667_KLRA1P;microbat_ENSMLUG00000003523;cat_ENSFCAG00000008387_KLRAP1;horse_ENSECAG00000023351;horse_ENSECAG00000002234_LY49B;pig_ENSSSCG00000000636;orangutan_ENSPPYG00000004276;gorilla_ENSGGOG00000013162;bonobo_ENSPPAG00000042507;chimpanzee_ENSPTRG00000046438;gibbon_ENSNLEG00000029739;sloth_ENSCHOG00000004374;donkey_ENSEASG00005014740;donkey_ENSEASG00005014746	ENSMLUG00000003523	NA	KLRA
microbat	KLRC	human_ENSG00000134545_KLRC1;human_ENSG00000183542_KLRC4;human_ENSG00000205809_KLRC2;human_ENSG00000255819_KLRC4-KLRK1;armadillo_ENSDNOG00000042917;armadillo_ENSDNOG00000047056;microbat_ENSMLUG00000027469;dog_ENSCAFG00000013453;marmoset_ENSCJAG00000021663_KLRC1;marmoset_ENSCJAG00000044086;mas.night.monkey_ENSANAG00000010030;mas.night.monkey_ENSANAG00000025123_KLRC1;sooty.mangabey_ENSCATG0000001342…	ENSMLUG00000027469	NA	KLRC
microbat	KLRC	deer.mouse_ENSPEMG00000017465;microbat_ENSMLUG00000012575;cat_ENSFCAG00000044455;dog_ENSCAFG00000013453;dog_ENSCAFG00000028587;dingo_ENSCAFG00020006261;dingo_ENSCAFG00020006328;dingo_ENSCAFG00020006348;dingo_ENSCAFG00020006359;dingo_ENSCAFG00020006368;horse_ENSECAG00000022791;horse_ENSECAG00000038787;dolphin_ENSTTRG00000013100;mouse.lemur_ENSMICG00000029481;mouse.lemur_ENSMICG00000029893;mouse.le…	ENSMLUG00000012575	NA	KLRC
microbat	KLRC	microbat_ENSMLUG00000026404;cat_ENSFCAG00000044918;dog_ENSCAFG00000014042;horse_ENSECAG00000021893;cow_ENSBTAG00000052514_NKG2A;pig_ENSSSCG00000000640;mouse.lemur_ENSMICG00000027197;donkey_ENSEASG00005014783	ENSMLUG00000027413	NA	KLRC
microbat	KLRC	microbat_ENSMLUG00000030584;horse_ENSECAG00000022791;cow_ENSBTAG00000038843_NKG2C;cow_ENSBTAG00000054018;sheep_ENSOARG00000020995	ENSMLUG00000030584	NA	KLRC
microbat	KLRC	horse_ENSECAG00000028056;cow_ENSBTAG00000046268;cow_ENSBTAG00000052658_NKG2A;goat_ENSCHIG00000010959;sheep_ENSOARG00000020990;vervet.agm_ENSCSAG00000008856_KLRC1;donkey_ENSEASG00005014758;donkey_ENSEASG00005014764;donkey_ENSEASG00005014769	ENSMLUG00000026404	NA	KLRC
microbat	KLRD	rat_ENSRNOG00000060246_Klrd1;microbat_ENSMLUG00000014409_KLRD1;cat_ENSFCAG00000044628_KLRD1;horse_ENSECAG00000031528;cow_ENSBTAG00000000966;cow_ENSBTAG00000046389;goat_ENSCHIG00000009324;goat_ENSCHIG00000014652;sheep_ENSOARG00000021002;sheep_ENSOARG00000021003;mouse.lemur_ENSMICG00000032546_KLRD1;rabbit_ENSOCUG00000029274_KLRD1;sloth_ENSCHOG00000000276;sloth_ENSCHOG00000002658;sloth_ENSCHOG000000…	ENSMLUG00000014409	KLRD1	KLRD
microbat	KLRF	human_ENSG00000150045_KLRF1;hedgehog_ENSEEUG00000015054_KLRF1;microbat_ENSMLUG00000017786;cat_ENSFCAG00000008833_KLRF1;dog_ENSCAFG00000030153_KLRF1;dingo_ENSCAFG00020006152_KLRF1;horse_ENSECAG00000035527_KLRF1;cow_ENSBTAG00000037534_KLRF1;goat_ENSCHIG00000015393_KLRF1;sheep_ENSOARG00000021058_KLRF1;pig_ENSSSCG00000000655_KLRF1;mouse.lemur_ENSMICG00000004007_KLRF1;marmoset_ENSCJAG00000018584_KLRF1…	ENSMLUG00000017786	NA	KLRF
microbat	KLRF	microbat_ENSMLUG00000028496;cat_ENSFCAG00000042120;horse_ENSECAG00000035478;cow_ENSBTAG00000053740;goat_ENSCHIG00000017095;rabbit_ENSOCUG00000029599;donkey_ENSEASG00005014825	ENSMLUG00000028496	NA	KLRF
microbat	KLRF	microbat_ENSMLUG00000022417_KLRF2;cat_ENSFCAG00000023412_KLRF2	ENSMLUG00000022417	KLRF2	KLRF
microbat	KLRJ	microbat_ENSMLUG00000022289;cat_ENSFCAG00000025057;dingo_ENSCAFG00020006375;horse_ENSECAG00000035033;horse_ENSECAG00000033229;cow_ENSBTAG00000022861_KLRJ1;goat_ENSCHIG00000010615;sheep_ENSOARG00000020980;pig_ENSSSCG00000000638;donkey_ENSEASG00005014753;donkey_ENSEASG00005015993	ENSMLUG00000022289	NA	KLRJ
microbat	KLRK	chinese.hamster_ENSCGRG00000016556_Klrk1;golden.hamster_ENSMAUG00000002635_Klrk1;armadillo_ENSDNOG00000017667_KLRK1;microbat_ENSMLUG00000002097_KLRK1;mouse.lemur_ENSMICG00000046162_KLRK1;sooty.mangabey_ENSCATG00000044248_KLRK1;olive.baboon_ENSPANG00000020675_KLRK1;macaque_ENSMMUG00000018305_NKG2D;pig.tailed.macaque_ENSMNEG00000037419_KLRK1;gibbon_ENSNLEG00000034787_KLRK1	ENSMLUG00000002097	KLRK1	KLRK
microbat	KLRC	armadillo_ENSDNOG00000005259	ENSMLUG00000027469	NA	KLRK
microbat	LILR	goat_ENSCHIG00000019623;sheep_ENSOARG00000002450;sheep_ENSOARG00000007834;olive.baboon_ENSPANG00000031021;olive.baboon_ENSPANG00000012788;olive.baboon_ENSPANG00000031194;macaque_ENSMMUG00000009456;macaque_ENSMMUG00000010125_MAMU-KIR;macaque_ENSMMUG00000030771;pig.tailed.macaque_ENSMNEG00000027934;pig.tailed.macaque_ENSMNEG00000044330;chimpanzee_ENSPTRG00000045849_KIR3DX1;cow_ENSBTAG00000045795;go…	ENSMLUG00000009133	NA	KIR
microbat	LILR	goat_ENSCHIG00000019623;sheep_ENSOARG00000002450;sheep_ENSOARG00000007834;olive.baboon_ENSPANG00000031021;olive.baboon_ENSPANG00000012788;olive.baboon_ENSPANG00000031194;macaque_ENSMMUG00000009456;macaque_ENSMMUG00000010125_MAMU-KIR;macaque_ENSMMUG00000030771;pig.tailed.macaque_ENSMNEG00000027934;pig.tailed.macaque_ENSMNEG00000044330;chimpanzee_ENSPTRG00000045849_KIR3DX1;rat_ENSRNOG00000027843_Ki…	ENSMLUG00000029268	NA	KIR
microbat	LILR	mouse_ENSMUSG00000057439_Kir3dl2;mouse_ENSMUSG00000031424_Kir3dl1;armadillo_ENSDNOG00000040917;shrew_ENSSARG00000007800;microbat_ENSMLUG00000024330;cow_ENSBTAG00000045795;cow_ENSBTAG00000054818_KIR3DL2;cow_ENSBTAG00000039215_KIR2DL5A;goat_ENSCHIG00000011266;sheep_ENSOARG00000002371;mouse.lemur_ENSMICG00000015997_KIR3DL3;marmoset_ENSCJAG00000001253;mas.night.monkey_ENSANAG00000036175;mas.night.mon…	ENSMLUG00000005247	NA	KIR
microbat	LILR	mouse_ENSMUSG00000057439_Kir3dl2;mouse_ENSMUSG00000031424_Kir3dl1;pig.tailed.macaque_ENSMNEG00000014203	ENSMLUG00000005275	NA	KIR
microbat	LILR	guinea.pig_ENSCPOG00000007412;microbat_ENSMLUG00000024330;cow_ENSBTAG00000047270;cow_ENSBTAG00000045951;goat_ENSCHIG00000015442;goat_ENSCHIG00000017270;goat_ENSCHIG00000019623;goat_ENSCHIG00000021553;goat_ENSCHIG00000022734;goat_ENSCHIG00000024938;sheep_ENSOARG00000002102;sheep_ENSOARG00000002217;sheep_ENSOARG00000002305;sheep_ENSOARG00000002316;sheep_ENSOARG00000002418;mas.night.monkey_ENSANAG00…	ENSMLUG00000028595	NA	KIR
microbat	LILR	armadillo_ENSDNOG00000040917;donkey_ENSEASG00005021546	ENSMLUG00000023930	NA	KIR
microbat	LILR	armadillo_ENSDNOG00000040917;microbat_ENSMLUG00000024330;horse_ENSECAG00000016418_KIR3DL;mas.night.monkey_ENSANAG00000036175;mas.night.monkey_ENSANAG00000038994;sooty.mangabey_ENSCATG00000004844_KIR3DL3;sooty.mangabey_ENSCATG00000011819;sooty.mangabey_ENSCATG00000038939;sooty.mangabey_ENSCATG00000043559;olive.baboon_ENSPANG00000031021;olive.baboon_ENSPANG00000012788;olive.baboon_ENSPANG0000003043…	ENSMLUG00000024807	NA	KIR
microbat	LILR	shrew_ENSSARG00000007800;goat_ENSCHIG00000011266;goat_ENSCHIG00000015442;goat_ENSCHIG00000024938;sheep_ENSOARG00000002102;sheep_ENSOARG00000002418;mas.night.monkey_ENSANAG00000036175;sooty.mangabey_ENSCATG00000036788_KIR2DL4;olive.baboon_ENSPANG00000016636;olive.baboon_ENSPANG00000029224;macaque_ENSMMUG00000029392_KIR3DL3;macaque_ENSMMUG00000001519_KIR2DL4;pig.tailed.macaque_ENSMNEG00000038642_KI…	ENSMLUG00000022941	NA	KIR
microbat	LILR	microbat_ENSMLUG00000024330;cow_ENSBTAG00000049820;cow_ENSBTAG00000022807_KIR3DS1;cow_ENSBTAG00000054818_KIR3DL2;goat_ENSCHIG00000017270;sheep_ENSOARG00000000844;sheep_ENSOARG00000002217;sheep_ENSOARG00000002305;pig_ENSSSCG00000033933;mas.night.monkey_ENSANAG00000039410;sooty.mangabey_ENSCATG00000004844_KIR3DL3;sooty.mangabey_ENSCATG00000011819;sooty.mangabey_ENSCATG00000013521;sooty.mangabey_ENS…	ENSMLUG00000002765	NA	KIR
microbat	LILR	microbat_ENSMLUG00000024330;horse_ENSECAG00000016418_KIR3DL;cow_ENSBTAG00000049820;cow_ENSBTAG00000022807_KIR3DS1;cow_ENSBTAG00000045795;sheep_ENSOARG00000000844;sheep_ENSOARG00000001805;sheep_ENSOARG00000002217;sheep_ENSOARG00000002305;sheep_ENSOARG00000002371;sheep_ENSOARG00000002385;pig_ENSSSCG00000033933;mas.night.monkey_ENSANAG00000036175;mas.night.monkey_ENSANAG00000036175;mas.night.monkey_…	ENSMLUG00000005707	NA	KIR
microbat	LILR	microbat_ENSMLUG00000024330;cow_ENSBTAG00000054741;cow_ENSBTAG00000054818_KIR3DL2;pig.tailed.macaque_ENSMNEG00000027934;gorilla_ENSGGOG00000013874	ENSMLUG00000022831	NA	KIR
microbat	LILR	microbat_ENSMLUG00000024330;cow_ENSBTAG00000049820;cow_ENSBTAG00000022807_KIR3DS1;cow_ENSBTAG00000045795;cow_ENSBTAG00000039215_KIR2DL5A;goat_ENSCHIG00000017270;goat_ENSCHIG00000021553;sheep_ENSOARG00000000844;sheep_ENSOARG00000002217;sheep_ENSOARG00000002305;sheep_ENSOARG00000002371;sheep_ENSOARG00000002385;mouse.lemur_ENSMICG00000015997_KIR3DL3;mas.night.monkey_ENSANAG00000036175;mas.night.monk…	ENSMLUG00000023866	NA	KIR
microbat	LILR	microbat_ENSMLUG00000024330;mas.night.monkey_ENSANAG00000039410	ENSMLUG00000026039	NA	KIR
microbat	LILR	horse_ENSECAG00000016418_KIR3DL;cow_ENSBTAG00000047270;goat_ENSCHIG00000019623;mas.night.monkey_ENSANAG00000038994;sooty.mangabey_ENSCATG00000004844_KIR3DL3;sooty.mangabey_ENSCATG00000013521;sooty.mangabey_ENSCATG00000038939;olive.baboon_ENSPANG00000031021;olive.baboon_ENSPANG00000012788;olive.baboon_ENSPANG00000031194;macaque_ENSMMUG00000009456;macaque_ENSMMUG00000010125_MAMU-KIR;macaque_ENSMMUG…	ENSMLUG00000024472	NA	KIR
microbat	LILR	cow_ENSBTAG00000049820;cow_ENSBTAG00000022807_KIR3DS1;goat_ENSCHIG00000013560;goat_ENSCHIG00000017270;sheep_ENSOARG00000002217;olive.baboon_ENSPANG00000002646_KIR3DL3;bonobo_ENSPPAG00000031393;chimpanzee_ENSPTRG00000023937_KIR2DL5A;chimpanzee_ENSPTRG00000045427_KIR2DL5A;human_ENSG00000284089_KIR2DL5B;human_ENSG00000189013_KIR2DL4;human_ENSG00000274143_KIR2DL5A	ENSMLUG00000025304	NA	KIR
microbat	LILR	cow_ENSBTAG00000022807_KIR3DS1;goat_ENSCHIG00000013560;pig_ENSSSCG00000033933;sooty.mangabey_ENSCATG00000004844_KIR3DL3;sooty.mangabey_ENSCATG00000043559;vervet.agm_ENSCSAG00000001801;chimpanzee_ENSPTRG00000011472_KIR2DL4;human_ENSG00000189013_KIR2DL4	ENSMLUG00000022684	NA	KIR
microbat	LILR	cow_ENSBTAG00000054741;cow_ENSBTAG00000054818_KIR3DL2;goat_ENSCHIG00000024938;sheep_ENSOARG00000002371;sheep_ENSOARG00000002450;sheep_ENSOARG00000007834;mouse.lemur_ENSMICG00000015997_KIR3DL3;mas.night.monkey_ENSANAG00000036175;sooty.mangabey_ENSCATG00000011819;sooty.mangabey_ENSCATG00000043559;sooty.mangabey_ENSCATG00000017229;olive.baboon_ENSPANG00000031021;olive.baboon_ENSPANG00000012788;olive…	ENSMLUG00000005243	NA	KIR
microbat	LILR	cow_ENSBTAG00000054818_KIR3DL2;cow_ENSBTAG00000039215_KIR2DL5A;mouse.lemur_ENSMICG00000015997_KIR3DL3;mas.night.monkey_ENSANAG00000036175;mas.night.monkey_ENSANAG00000038994;sooty.mangabey_ENSCATG00000011819;sooty.mangabey_ENSCATG00000038939;olive.baboon_ENSPANG00000012788;olive.baboon_ENSPANG00000030433;macaque_ENSMMUG00000030771;macaque_ENSMMUG00000013286_KIR3DL0;macaque_ENSMMUG00000029392_KIR3…	ENSMLUG00000026147	NA	KIR
microbat	LILR	sheep_ENSOARG00000000844;sheep_ENSOARG00000002316;sheep_ENSOARG00000002418	ENSMLUG00000001195	NA	KIR
microbat	LILR	sheep_ENSOARG00000002217;sheep_ENSOARG00000002385;sooty.mangabey_ENSCATG00000036788_KIR2DL4	ENSMLUG00000023240	NA	KIR
microbat	LILR	sheep_ENSOARG00000002371	ENSMLUG00000012727	NA	KIR
microbat	LILR	mas.night.monkey_ENSANAG00000039410	ENSMLUG00000003451	NA	KIR
microbat	LILR	goat_ENSCHIG00000017093	ENSMLUG00000008511	NA	KIR
microbat	LILR	human_ENSG00000204577_LILRB3;human_ENSG00000105609_LILRB5;human_ENSG00000104972_LILRB1;human_ENSG00000131042_LILRB2;human_ENSG00000186818_LILRB4;mouse_ENSMUSG00000030427_Lilra6;mouse_ENSMUSG00000074417_Gm14548;mouse_ENSMUSG00000058818_Pirb;mouse_ENSMUSG00000089942_Pira2;mouse_ENSMUSG00000081665_Pira1;mouse_ENSMUSG00000080917_Gm15922;rat_ENSRNOG00000053260_Lilrb3a;rat_ENSRNOG00000058422_Pirb;guine…	ENSMLUG00000009133	NA	LILR
microbat	LILR	human_ENSG00000204577_LILRB3;human_ENSG00000105609_LILRB5;human_ENSG00000104972_LILRB1;human_ENSG00000131042_LILRB2;human_ENSG00000186818_LILRB4;mouse_ENSMUSG00000030427_Lilra6;mouse_ENSMUSG00000074417_Gm14548;mouse_ENSMUSG00000058818_Pirb;mouse_ENSMUSG00000089942_Pira2;mouse_ENSMUSG00000081665_Pira1;mouse_ENSMUSG00000080917_Gm15922;rat_ENSRNOG00000053260_Lilrb3a;rat_ENSRNOG00000058422_Pirb;guine…	ENSMLUG00000029268	NA	LILR
microbat	LILR	human_ENSG00000204577_LILRB3;human_ENSG00000244482_LILRA6;human_ENSG00000104974_LILRA1;human_ENSG00000239998_LILRA2;human_ENSG00000105609_LILRB5;human_ENSG00000239961_LILRA4;human_ENSG00000104972_LILRB1;human_ENSG00000131042_LILRB2;human_ENSG00000186818_LILRB4;human_ENSG00000170858_LILRP2;human_ENSG00000186152_LILRP1;mouse_ENSMUSG00000030427_Lilra6;mouse_ENSMUSG00000074417_Gm14548;mouse_ENSMUSG00…	ENSMLUG00000026147	NA	LILR
microbat	LILR	human_ENSG00000104972_LILRB1;human_ENSG00000239961_LILRA4;guinea.pig_ENSCPOG00000007087;guinea.pig_ENSCPOG00000030847;chinchilla_ENSCLAG00000001600;deer.mouse_ENSPEMG00000016522;deer.mouse_ENSPEMG00000017088;microbat_ENSMLUG00000029268;microbat_ENSMLUG00000025304;microbat_ENSMLUG00000023240;microbat_ENSMLUG00000022684;microbat_ENSMLUG00000024472;dingo_ENSCAFG00020016912;cow_ENSBTAG00000053934;cow…	ENSMLUG00000022684	NA	LILR
microbat	LILR	microbat_ENSMLUG00000029268;microbat_ENSMLUG00000029268;human_ENSG00000204577_LILRB3;human_ENSG00000244482_LILRA6;human_ENSG00000104974_LILRA1;human_ENSG00000239998_LILRA2;human_ENSG00000105609_LILRB5;human_ENSG00000239961_LILRA4;human_ENSG00000104972_LILRB1;human_ENSG00000131042_LILRB2;human_ENSG00000186818_LILRB4;human_ENSG00000187116_LILRA5;human_ENSG00000170858_LILRP2;human_ENSG00000186152_LI…	ENSMLUG00000005707	NA	LILR
microbat	LILR	pig_ENSSSCG00000037426;pig_ENSSSCG00000037426;human_ENSG00000204577_LILRB3;human_ENSG00000244482_LILRA6;human_ENSG00000104974_LILRA1;human_ENSG00000239998_LILRA2;human_ENSG00000105609_LILRB5;human_ENSG00000239961_LILRA4;human_ENSG00000104972_LILRB1;human_ENSG00000131042_LILRB2;human_ENSG00000187116_LILRA5;human_ENSG00000170858_LILRP2;human_ENSG00000186152_LILRP1;mouse_ENSMUSG00000030427_Lilra6;mo…	ENSMLUG00000028595	NA	LILR
microbat	LILR	human_ENSG00000204577_LILRB3;human_ENSG00000244482_LILRA6;human_ENSG00000104974_LILRA1;human_ENSG00000239998_LILRA2;human_ENSG00000105609_LILRB5;human_ENSG00000239961_LILRA4;human_ENSG00000104972_LILRB1;human_ENSG00000131042_LILRB2;human_ENSG00000186818_LILRB4;human_ENSG00000187116_LILRA5;human_ENSG00000170858_LILRP2;human_ENSG00000186152_LILRP1;mouse_ENSMUSG00000030427_Lilra6;mouse_ENSMUSG000000…	ENSMLUG00000002765	NA	LILR
microbat	LILR	human_ENSG00000204577_LILRB3;human_ENSG00000244482_LILRA6;human_ENSG00000104974_LILRA1;human_ENSG00000104974_LILRA1;human_ENSG00000105609_LILRB5;human_ENSG00000239961_LILRA4;human_ENSG00000104972_LILRB1;human_ENSG00000131042_LILRB2;human_ENSG00000186818_LILRB4;human_ENSG00000187116_LILRA5;human_ENSG00000170858_LILRP2;human_ENSG00000186152_LILRP1;mouse_ENSMUSG00000030427_Lilra6;mouse_ENSMUSG000000…	ENSMLUG00000005247	NA	LILR
microbat	LILR	human_ENSG00000204577_LILRB3;human_ENSG00000244482_LILRA6;human_ENSG00000104974_LILRA1;human_ENSG00000239998_LILRA2;human_ENSG00000239961_LILRA4;human_ENSG00000104972_LILRB1;human_ENSG00000187116_LILRA5;human_ENSG00000170858_LILRP2;human_ENSG00000170858_LILRP2;mouse_ENSMUSG00000030427_Lilra6;mouse_ENSMUSG00000074417_Gm14548;mouse_ENSMUSG00000058818_Pirb;mouse_ENSMUSG00000112148_Lilrb4a;mouse_ENSM…	ENSMLUG00000022831	NA	LILR
microbat	LILR	human_ENSG00000204577_LILRB3;human_ENSG00000244482_LILRA6;human_ENSG00000104974_LILRA1;human_ENSG00000239998_LILRA2;human_ENSG00000105609_LILRB5;human_ENSG00000239961_LILRA4;human_ENSG00000104972_LILRB1;human_ENSG00000131042_LILRB2;human_ENSG00000186818_LILRB4;human_ENSG00000187116_LILRA5;human_ENSG00000170858_LILRP2;human_ENSG00000186152_LILRP1;mouse_ENSMUSG00000030427_Lilra6;mouse_ENSMUSG000000…	ENSMLUG00000023866	NA	LILR
microbat	LILR	human_ENSG00000204577_LILRB3;human_ENSG00000105609_LILRB5;human_ENSG00000131042_LILRB2;rat_ENSRNOG00000058538_AABR07002001.1;guinea.pig_ENSCPOG00000000328;guinea.pig_ENSCPOG00000001212;guinea.pig_ENSCPOG00000030847;deer.mouse_ENSPEMG00000017088;deer.mouse_ENSPEMG00000021376_Lilra5;chinese.hamster_ENSCGRG00000003548_Lilra5;golden.hamster_ENSMAUG00000012428;golden.hamster_ENSMAUG00000013497_Lilra5;…	ENSMLUG00000023930	NA	LILR
microbat	LILR	human_ENSG00000204577_LILRB3;human_ENSG00000244482_LILRA6;human_ENSG00000104974_LILRA1;human_ENSG00000239998_LILRA2;human_ENSG00000105609_LILRB5;human_ENSG00000239961_LILRA4;human_ENSG00000104972_LILRB1;human_ENSG00000131042_LILRB2;human_ENSG00000186818_LILRB4;human_ENSG00000187116_LILRA5;human_ENSG00000170858_LILRP2;human_ENSG00000186152_LILRP1;mouse_ENSMUSG00000030427_Lilra6;mouse_ENSMUSG000000…	ENSMLUG00000024807	NA	LILR
microbat	LILR	human_ENSG00000204577_LILRB3;human_ENSG00000244482_LILRA6;human_ENSG00000104974_LILRA1;human_ENSG00000239998_LILRA2;human_ENSG00000104972_LILRB1;human_ENSG00000186818_LILRB4;human_ENSG00000187116_LILRA5;human_ENSG00000170858_LILRP2;mouse_ENSMUSG00000030427_Lilra6;mouse_ENSMUSG00000030427_Lilra6;mouse_ENSMUSG00000074417_Gm14548;mouse_ENSMUSG00000058818_Pirb;mouse_ENSMUSG00000074419_Gm15448;mouse_E…	ENSMLUG00000026039	NA	LILR
microbat	LILR	human_ENSG00000104974_LILRA1;human_ENSG00000239998_LILRA2;human_ENSG00000239961_LILRA4;human_ENSG00000170858_LILRP2;rat_ENSRNOG00000046683_Lilrb3;rat_ENSRNOG00000053260_Lilrb3a;rat_ENSRNOG00000058422_Pirb;rat_ENSRNOG00000054954_Lilrb2;guinea.pig_ENSCPOG00000001212;guinea.pig_ENSCPOG00000033005;nmr_101722653_LOC101722653;nmr_101716592_LOC101716592;deer.mouse_ENSPEMG00000016522;bmr_ENSNGAG000000232…	ENSMLUG00000005243	NA	LILR
microbat	LILR	human_ENSG00000239961_LILRA4;human_ENSG00000170858_LILRP2;rat_ENSRNOG00000027808_Lilra5;nmr_101716592_LOC101716592;deer.mouse_ENSPEMG00000017088;armadillo_ENSDNOG00000035344;hedgehog_ENSEEUG00000003300;microbat_ENSMLUG00000022831;microbat_ENSMLUG00000024448;cat_ENSFCAG00000003601;cat_ENSFCAG00000042858;cow_ENSBTAG00000053934;cow_ENSBTAG00000053351;cow_ENSBTAG00000054949;cow_ENSBTAG00000050566;cow…	ENSMLUG00000024448	NA	LILR
microbat	LILR	human_ENSG00000187116_LILRA5;mouse_ENSMUSG00000030427_Lilra6;mouse_ENSMUSG00000058818_Pirb;mouse_ENSMUSG00000080917_Gm15922;guinea.pig_ENSCPOG00000007087;chinchilla_ENSCLAG00000001111;chinchilla_ENSCLAG00000001921;deer.mouse_ENSPEMG00000011847;deer.mouse_ENSPEMG00000016522;deer.mouse_ENSPEMG00000017088;chinese.hamster_ENSCGRG00000000209;prairie.vole_ENSMOCG00000014136;opossum_ENSMODG00000002490;o…	ENSMLUG00000012727	NA	LILR
microbat	LILR	rat_ENSRNOG00000027808_Lilra5;prairie.vole_ENSMOCG00000014136;dingo_ENSCAFG00020016912;dingo_ENSCAFG00020017200;dingo_ENSCAFG00020018342;cow_ENSBTAG00000053934;donkey_ENSEASG00005021443;donkey_ENSEASG00005021489;human_ENSG00000187116_LILRA5;prairie.vole_ENSMOCG00000014136;armadillo_ENSDNOG00000043640;hedgehog_ENSEEUG00000013856;cat_ENSFCAG00000042858;dingo_ENSCAFG00020016912;dingo_ENSCAFG00020017…	ENSMLUG00000005275	NA	LILR
microbat	LILR	rat_ENSRNOG00000027808_Lilra5;nmr_101716592_LOC101716592;chinchilla_ENSCLAG00000001600;deer.mouse_ENSPEMG00000017088;chinese.hamster_ENSCGRG00000000209;prairie.vole_ENSMOCG00000014136;opossum_ENSMODG00000002874;microbat_ENSMLUG00000025304;microbat_ENSMLUG00000026661;microbat_ENSMLUG00000024472;dingo_ENSCAFG00020017180;olive.baboon_ENSPANG00000008082_LILRB1;donkey_ENSEASG00005021476;mouse_ENSMUSG0…	ENSMLUG00000024472	NA	LILR
microbat	LILR	rat_ENSRNOG00000054954_Lilrb2;guinea.pig_ENSCPOG00000007087;deer.mouse_ENSPEMG00000017088;chinese.hamster_ENSCGRG00000003548_Lilra5;dmr_ENSFDAG00000031481;golden.hamster_ENSMAUG00000012428;hedgehog_ENSEEUG00000015206;horse_ENSECAG00000035315;donkey_ENSEASG00005021452;human_ENSG00000204577_LILRB3;human_ENSG00000244482_LILRA6;human_ENSG00000104974_LILRA1;human_ENSG00000239961_LILRA4;nmr_101722653_L…	ENSMLUG00000003451	NA	LILR
microbat	LILR	opossum_ENSMODG00000004312;opossum_ENSMODG00000004357;opossum_ENSMODG00000018658;dog_ENSCAFG00000030509;dingo_ENSCAFG00020017200;horse_ENSECAG00000035495;horse_ENSECAG00000035812;cow_ENSBTAG00000053934;cow_ENSBTAG00000004043;goat_ENSCHIG00000005560;goat_ENSCHIG00000018706;sheep_ENSOARG00000000467;pig_ENSSSCG00000035226;orangutan_ENSPPYG00000029596;rabbit_ENSOCUG00000021238;sloth_ENSCHOG0000000742…	ENSMLUG00000022941	NA	LILR
cat	KLRB	cat_ENSFCAG00000045317_KLRB1;dog_ENSCAFG00000013612_KLRB1;dingo_ENSCAFG00020006106_KLRB1;horse_ENSECAG00000034172_KLRB1;cow_ENSBTAG00000012029_KLRB1;goat_ENSCHIG00000009896;pig_ENSSSCG00000039708_KLRB1;mouse.lemur_ENSMICG00000043292_KLRB1;marmoset_ENSCJAG00000011120_KLRB1;sooty.mangabey_ENSCATG00000036847_KLRB1;olive.baboon_ENSPANG00000017447_KLRB1;macaque_ENSMMUG00000044047_KLRB1;pig.tailed.maca…	ENSFCAG00000045317	KLRB1	KLRB
cat	KLRD	human_ENSG00000134539_KLRD1;armadillo_ENSDNOG00000009640;armadillo_ENSDNOG00000009809;armadillo_ENSDNOG00000012820;cat_ENSFCAG00000044628_KLRD1;dog_ENSCAFG00000013459_KLRD1;horse_ENSECAG00000031528;dolphin_ENSTTRG00000013109_KLRD1;mouse.lemur_ENSMICG00000032546_KLRD1;orangutan_ENSPPYG00000004270_KLRD1;gorilla_ENSGGOG00000010515_KLRD1;bonobo_ENSPPAG00000041727_KLRD1;chimpanzee_ENSPTRG00000004671_K…	ENSFCAG00000044628	KLRD1	KLRD
cat	KLRF	human_ENSG00000150045_KLRF1;armadillo_ENSDNOG00000007226_KLRF1;hedgehog_ENSEEUG00000015054_KLRF1;shrew_ENSSARG00000012718_KLRF1;microbat_ENSMLUG00000017786;cat_ENSFCAG00000008833_KLRF1;dog_ENSCAFG00000030153_KLRF1;dingo_ENSCAFG00020006152_KLRF1;horse_ENSECAG00000035527_KLRF1;cow_ENSBTAG00000037534_KLRF1;goat_ENSCHIG00000015393_KLRF1;sheep_ENSOARG00000021058_KLRF1;pig_ENSSSCG00000000655_KLRF1;mous…	ENSFCAG00000008833	KLRF1	KLRF
cat	KLRF	microbat_ENSMLUG00000028496;cat_ENSFCAG00000042120;horse_ENSECAG00000035478;goat_ENSCHIG00000017095;rabbit_ENSOCUG00000029599;donkey_ENSEASG00005014825	ENSFCAG00000042120	NA	KLRF
cat	KLRF	cat_ENSFCAG00000023412_KLRF2;cow_ENSBTAG00000046980_KLRF2;goat_ENSCHIG00000007053_KLRF2;sheep_ENSOARG00000021038_KLRF2;vervet.agm_ENSCSAG00000009265_KLRF2;gibbon_ENSNLEG00000003058_KLRF2	ENSFCAG00000023412	KLRF2	KLRF
cat	KLRG	armadillo_ENSDNOG00000036997;cat_ENSFCAG00000044898_KLRG1;dog_ENSCAFG00000028762_KLRG1;dingo_ENSCAFG00020005971_KLRG1;cow_ENSBTAG00000013640_KLRG1;goat_ENSCHIG00000008744_KLRG1;sooty.mangabey_ENSCATG00000032979_KLRG1;olive.baboon_ENSPANG00000022135_KLRG1;macaque_ENSMMUG00000001418_KLRG1;pig.tailed.macaque_ENSMNEG00000030196_KLRG1;bonobo_ENSPPAG00000040135_KLRG1;chimpanzee_ENSPTRG00000004649_KLRG1…	ENSFCAG00000044898	KLRG1	KLRG
cat	KLRJ	microbat_ENSMLUG00000022289;cat_ENSFCAG00000025057;dingo_ENSCAFG00020006375;horse_ENSECAG00000033229;cow_ENSBTAG00000022861_KLRJ1;goat_ENSCHIG00000010615;sheep_ENSOARG00000020980;donkey_ENSEASG00005015993	ENSFCAG00000025057	NA	KLRJ
cat	KLRK	human_ENSG00000213809_KLRK1;guinea.pig_ENSCPOG00000031840;guinea.pig_ENSCPOG00000031015;nmr_101713324_Klrk1;chinchilla_ENSCLAG00000016399_KLRK1;chinese.hamster_ENSCGRG00000016556_Klrk1;dmr_ENSFDAG00000015510_KLRK1;golden.hamster_ENSMAUG00000002635_Klrk1;prairie.vole_ENSMOCG00000009655_Klrk1;bmr_ENSNGAG00000016170_Klrk1;armadillo_ENSDNOG00000005259;armadillo_ENSDNOG00000017667_KLRK1;shrew_ENSSARG0…	ENSFCAG00000040686	KLRK1	KLRK
cat	LILR	microbat_ENSMLUG00000024330;pig.tailed.macaque_ENSMNEG00000027934;orangutan_ENSPPYG00000010386;bonobo_ENSPPAG00000036202;chimpanzee_ENSPTRG00000011462;chimpanzee_ENSPTRG00000045849_KIR3DX1;gibbon_ENSNLEG00000010508;human_ENSG00000104970_KIR3DX1	ENSFCAG00000003601	NA	KIR
cat	LILR	sooty.mangabey_ENSCATG00000004844_KIR3DL3;vervet.agm_ENSCSAG00000001801	ENSFCAG00000024812	NA	KIR
cat	LILR	human_ENSG00000204577_LILRB3;human_ENSG00000244482_LILRA6;human_ENSG00000104974_LILRA1;human_ENSG00000239998_LILRA2;human_ENSG00000105609_LILRB5;human_ENSG00000239961_LILRA4;human_ENSG00000104972_LILRB1;human_ENSG00000170858_LILRP2;mouse_ENSMUSG00000074417_Gm14548;mouse_ENSMUSG00000112023_Lilr4b;nmr_101722653_LOC101722653;nmr_106007604_LOC106007604;chinchilla_ENSCLAG00000001600;dmr_ENSFDAG0000003…	ENSFCAG00000024812	NA	LILR
cat	LILR	human_ENSG00000204577_LILRB3;human_ENSG00000244482_LILRA6;human_ENSG00000104974_LILRA1;human_ENSG00000239998_LILRA2;human_ENSG00000105609_LILRB5;human_ENSG00000104972_LILRB1;human_ENSG00000186818_LILRB4;human_ENSG00000187116_LILRA5;mouse_ENSMUSG00000030427_Lilra6;mouse_ENSMUSG00000058818_Pirb;mouse_ENSMUSG00000112148_Lilrb4a;mouse_ENSMUSG00000112023_Lilr4b;mouse_ENSMUSG00000089942_Pira2;mouse_ENS…	ENSFCAG00000027054	NA	LILR
cat	LILR	human_ENSG00000239998_LILRA2;human_ENSG00000105609_LILRB5;human_ENSG00000104972_LILRB1;human_ENSG00000186818_LILRB4;human_ENSG00000187116_LILRA5;rat_ENSRNOG00000053260_Lilrb3a;rat_ENSRNOG00000058422_Pirb;chinchilla_ENSCLAG00000001921;deer.mouse_ENSPEMG00000011847;deer.mouse_ENSPEMG00000017088;armadillo_ENSDNOG00000005722;hedgehog_ENSEEUG00000002021;hedgehog_ENSEEUG00000003300;microbat_ENSMLUG0000…	ENSFCAG00000003601	NA	LILR
cat	LILR	mouse_ENSMUSG00000058818_Pirb;mouse_ENSMUSG00000080917_Gm15922;chinese.hamster_ENSCGRG00000000303;opossum_ENSMODG00000002375;armadillo_ENSDNOG00000035344;microbat_ENSMLUG00000029268;microbat_ENSMLUG00000028595;cat_ENSFCAG00000026877;dingo_ENSCAFG00020017180;horse_ENSECAG00000031571;horse_ENSECAG00000035315;horse_ENSECAG00000039668;cow_ENSBTAG00000053681;mouse.lemur_ENSMICG00000032456;olive.baboon…	ENSFCAG00000026877	NA	LILR
cat	LILR	rat_ENSRNOG00000048238_AABR07002418.1;guinea.pig_ENSCPOG00000000328;guinea.pig_ENSCPOG00000007087;dmr_ENSFDAG00000031481;microbat_ENSMLUG00000029804;cat_ENSFCAG00000042858;mouse.lemur_ENSMICG00000010017;mouse.lemur_ENSMICG00000042111;microbat_ENSMLUG00000022831;cat_ENSFCAG00000042858	ENSFCAG00000042858	NA	LILR
dog	KLRA	nmr_101714034_LOC101714034;dog_ENSCAFG00000013443_KLRA1;dingo_ENSCAFG00020006392;horse_ENSECAG00000018937_LY49F;mouse.lemur_ENSMICG00000013206;donkey_ENSEASG00005014750	ENSCAFG00000013443	KLRA1	KLRA
dog	KLRB	dog_ENSCAFG00000013612_KLRB1;dingo_ENSCAFG00020006106_KLRB1;horse_ENSECAG00000034172_KLRB1;dolphin_ENSTTRG00000015741_KLRB1;cow_ENSBTAG00000012029_KLRB1;goat_ENSCHIG00000009896;mouse.lemur_ENSMICG00000043292_KLRB1;marmoset_ENSCJAG00000011120_KLRB1;sooty.mangabey_ENSCATG00000036847_KLRB1;olive.baboon_ENSPANG00000017447_KLRB1;macaque_ENSMMUG00000044047_KLRB1;pig.tailed.macaque_ENSMNEG00000044478_KL…	ENSCAFG00000013612	KLRB1	KLRB
dog	KLRC	microbat_ENSMLUG00000012575;microbat_ENSMLUG00000026404;microbat_ENSMLUG00000027469;microbat_ENSMLUG00000030584;dog_ENSCAFG00000014042;dingo_ENSCAFG00020006348;horse_ENSECAG00000022791;donkey_ENSEASG00005014774	ENSCAFG00000014042	NA	KLRC
dog	KLRC	microbat_ENSMLUG00000027413;dog_ENSCAFG00000013453;dingo_ENSCAFG00020006359;donkey_ENSEASG00005014774	ENSCAFG00000013453	NA	KLRC
dog	KLRC	cat_ENSFCAG00000044918;cat_ENSFCAG00000044455;horse_ENSECAG00000038787;horse_ENSECAG00000033117;sheep_ENSOARG00000000861;donkey_ENSEASG00005014774	ENSCAFG00000028587	NA	KLRC
dog	KLRD	microbat_ENSMLUG00000014409_KLRD1;cat_ENSFCAG00000044628_KLRD1;dog_ENSCAFG00000013459_KLRD1	ENSCAFG00000013459	KLRD1	KLRD
dog	KLRF	human_ENSG00000150045_KLRF1;armadillo_ENSDNOG00000007226_KLRF1;microbat_ENSMLUG00000017786;cat_ENSFCAG00000008833_KLRF1;dog_ENSCAFG00000030153_KLRF1;dingo_ENSCAFG00020006152_KLRF1;horse_ENSECAG00000035527_KLRF1;cow_ENSBTAG00000037534_KLRF1;goat_ENSCHIG00000015393_KLRF1;sheep_ENSOARG00000021058_KLRF1;pig_ENSSSCG00000000655_KLRF1;mouse.lemur_ENSMICG00000004007_KLRF1;marmoset_ENSCJAG00000018584_KLRF…	ENSCAFG00000030153	KLRF1	KLRF
dog	KLRG	human_ENSG00000139187_KLRG1;mouse_ENSMUSG00000030114_Klrg1;guinea.pig_ENSCPOG00000032778_KLRG1;nmr_101722776_Klrg1;chinchilla_ENSCLAG00000016032_KLRG1;dmr_ENSFDAG00000017314_KLRG1;golden.hamster_ENSMAUG00000015031_Klrg1;prairie.vole_ENSMOCG00000021687_Klrg1;bmr_ENSNGAG00000023075_Klrg1;armadillo_ENSDNOG00000036997;hedgehog_ENSEEUG00000002463_KLRG1;cat_ENSFCAG00000044898_KLRG1;dog_ENSCAFG000000287…	ENSCAFG00000028762	KLRG1	KLRG
dog	KLRH	dog_ENSCAFG00000030923;horse_ENSECAG00000037919;sheep_ENSOARG00000020955;pig_ENSSSCG00000033403	ENSCAFG00000030923	NA	KLRH
dog	KLRC	cat_ENSFCAG00000025057;donkey_ENSEASG00005015993	ENSCAFG00000033152	NA	KLRJ
dog	KLRK	human_ENSG00000213809_KLRK1;mouse_ENSMUSG00000030149_Klrk1;rat_ENSRNOG00000061739_Klrk1;guinea.pig_ENSCPOG00000031840;guinea.pig_ENSCPOG00000031015;nmr_101713324_Klrk1;chinchilla_ENSCLAG00000016399_KLRK1;deer.mouse_ENSPEMG00000014067_Klrk1;chinese.hamster_ENSCGRG00000016556_Klrk1;dmr_ENSFDAG00000015510_KLRK1;golden.hamster_ENSMAUG00000002635_Klrk1;prairie.vole_ENSMOCG00000009655_Klrk1;bmr_ENSNGAG…	ENSCAFG00000025596	KLRK1	KLRK
dog	LILR	microbat_ENSMLUG00000024330	ENSCAFG00000024425	NA	KIR
dog	LILR	microbat_ENSMLUG00000024330	ENSCAFG00000030509	NA	KIR
dog	LILR	pig.tailed.macaque_ENSMNEG00000044330	ENSCAFG00000028453	NA	KIR
dog	LILR	human_ENSG00000204577_LILRB3;human_ENSG00000244482_LILRA6;human_ENSG00000104974_LILRA1;human_ENSG00000239998_LILRA2;human_ENSG00000104972_LILRB1;human_ENSG00000187116_LILRA5;mouse_ENSMUSG00000112148_Lilrb4a;mouse_ENSMUSG00000112023_Lilr4b;mouse_ENSMUSG00000062593_Gm49339;mouse_ENSMUSG00000062593_Lilrb4a;prairie.vole_ENSMOCG00000014480;bmr_ENSNGAG00000023247;armadillo_ENSDNOG00000015754;armadillo_…	ENSCAFG00000028453	NA	LILR
dog	LILR	human_ENSG00000204577_LILRB3;human_ENSG00000104974_LILRA1;human_ENSG00000239998_LILRA2;human_ENSG00000105609_LILRB5;human_ENSG00000170858_LILRP2;mouse_ENSMUSG00000074417_Gm14548;rat_ENSRNOG00000053260_Lilrb3a;guinea.pig_ENSCPOG00000007087;chinchilla_ENSCLAG00000000967;jerboa_ENSJJAG00000015200;deer.mouse_ENSPEMG00000011847;deer.mouse_ENSPEMG00000017088;prairie.vole_ENSMOCG00000014136;opossum_ENSM…	ENSCAFG00000029582	NA	LILR
dog	LILR	microbat_ENSMLUG00000028595;dog_ENSCAFG00000030509;pig_ENSSSCG00000028802;rabbit_ENSOCUG00000021238;donkey_ENSEASG00005021537;microbat_ENSMLUG00000022941;microbat_ENSMLUG00000026147;microbat_ENSMLUG00000029804;microbat_ENSMLUG00000028595;dog_ENSCAFG00000030509;dingo_ENSCAFG00020017200;horse_ENSECAG00000008745;horse_ENSECAG00000035495;horse_ENSECAG00000013848_LILRA;horse_ENSECAG00000035812;horse_E…	ENSCAFG00000030509	NA	LILR
dog	LILR	microbat_ENSMLUG00000024472;dog_ENSCAFG00000024425;dingo_ENSCAFG00020018342;horse_ENSECAG00000035495;horse_ENSECAG00000029197;pig_ENSSSCG00000028802;pig_ENSSSCG00000039956;pig_ENSSSCG00000036017	ENSCAFG00000024425	NA	LILR
dingo	KLRA	nmr_101714034_LOC101714034;deer.mouse_ENSPEMG00000014490;dog_ENSCAFG00000013443_KLRA1;dingo_ENSCAFG00020006392;horse_ENSECAG00000040244_LY49D;horse_ENSECAG00000018937_LY49F;mouse.lemur_ENSMICG00000013206;donkey_ENSEASG00005014730;donkey_ENSEASG00005014750	ENSCAFG00020006392	NA	KLRA
dingo	KLRB	armadillo_ENSDNOG00000036892_KLRB1;dog_ENSCAFG00000013612_KLRB1;dingo_ENSCAFG00020006106_KLRB1;horse_ENSECAG00000034172_KLRB1;dolphin_ENSTTRG00000015741_KLRB1;cow_ENSBTAG00000012029_KLRB1;goat_ENSCHIG00000009896;mouse.lemur_ENSMICG00000043292_KLRB1;marmoset_ENSCJAG00000011120_KLRB1;sooty.mangabey_ENSCATG00000036847_KLRB1;olive.baboon_ENSPANG00000017447_KLRB1;macaque_ENSMMUG00000044047_KLRB1;pig.t…	ENSCAFG00020006106	KLRB1	KLRB
dingo	KLRC	armadillo_ENSDNOG00000031030;armadillo_ENSDNOG00000047056;dingo_ENSCAFG00020006328;pig_ENSSSCG00000000640	ENSCAFG00020006328	NA	KLRC
dingo	KLRC	microbat_ENSMLUG00000012575;microbat_ENSMLUG00000026404;microbat_ENSMLUG00000027469;microbat_ENSMLUG00000030584;dog_ENSCAFG00000014042;dingo_ENSCAFG00020006348;horse_ENSECAG00000022791;donkey_ENSEASG00005014774	ENSCAFG00020006348	NA	KLRC
dingo	KLRC	microbat_ENSMLUG00000027413;cat_ENSFCAG00000044918;cat_ENSFCAG00000044455;horse_ENSECAG00000038787;horse_ENSECAG00000033117;sheep_ENSOARG00000000861;donkey_ENSEASG00005014774	ENSCAFG00020006261	NA	KLRC
dingo	KLRC	dog_ENSCAFG00000013453;dingo_ENSCAFG00020006359;donkey_ENSEASG00005014774	ENSCAFG00020006359	NA	KLRC
dingo	KLRF	human_ENSG00000150045_KLRF1;armadillo_ENSDNOG00000007226_KLRF1;microbat_ENSMLUG00000017786;cat_ENSFCAG00000008833_KLRF1;dog_ENSCAFG00000030153_KLRF1;dingo_ENSCAFG00020006152_KLRF1;horse_ENSECAG00000035527_KLRF1;cow_ENSBTAG00000037534_KLRF1;goat_ENSCHIG00000015393_KLRF1;sheep_ENSOARG00000021058_KLRF1;pig_ENSSSCG00000000655_KLRF1;mouse.lemur_ENSMICG00000004007_KLRF1;marmoset_ENSCJAG00000018584_KLRF…	ENSCAFG00020006152	KLRF1	KLRF
dingo	KLRG	human_ENSG00000139187_KLRG1;mouse_ENSMUSG00000030114_Klrg1;guinea.pig_ENSCPOG00000032778_KLRG1;nmr_101722776_Klrg1;chinchilla_ENSCLAG00000016032_KLRG1;dmr_ENSFDAG00000017314_KLRG1;golden.hamster_ENSMAUG00000015031_Klrg1;prairie.vole_ENSMOCG00000021687_Klrg1;bmr_ENSNGAG00000023075_Klrg1;armadillo_ENSDNOG00000036997;hedgehog_ENSEEUG00000002463_KLRG1;cat_ENSFCAG00000044898_KLRG1;dog_ENSCAFG000000287…	ENSCAFG00020005971	KLRG1	KLRG
dingo	KLRJ	microbat_ENSMLUG00000022289;cat_ENSFCAG00000025057;dingo_ENSCAFG00020006375;horse_ENSECAG00000035033;horse_ENSECAG00000033229;cow_ENSBTAG00000022861_KLRJ1;goat_ENSCHIG00000010615;sheep_ENSOARG00000020980;donkey_ENSEASG00005014753;donkey_ENSEASG00005015993	ENSCAFG00020006375	NA	KLRJ
dingo	KLRK	human_ENSG00000213809_KLRK1;mouse_ENSMUSG00000030149_Klrk1;rat_ENSRNOG00000061739_Klrk1;guinea.pig_ENSCPOG00000031840;guinea.pig_ENSCPOG00000031015;nmr_101713324_Klrk1;chinchilla_ENSCLAG00000016399_KLRK1;deer.mouse_ENSPEMG00000014067_Klrk1;chinese.hamster_ENSCGRG00000016556_Klrk1;dmr_ENSFDAG00000015510_KLRK1;golden.hamster_ENSMAUG00000002635_Klrk1;prairie.vole_ENSMOCG00000009655_Klrk1;bmr_ENSNGAG…	ENSCAFG00020006243	KLRK1	KLRK
dingo	LILR	microbat_ENSMLUG00000024330	ENSCAFG00020017200	NA	KIR
dingo	LILR	microbat_ENSMLUG00000024330	ENSCAFG00020018342	NA	KIR
dingo	LILR	pig.tailed.macaque_ENSMNEG00000044330	ENSCAFG00020016912	NA	KIR
dingo	LILR	human_ENSG00000204577_LILRB3;human_ENSG00000244482_LILRA6;guinea.pig_ENSCPOG00000000328;microbat_ENSMLUG00000029268;microbat_ENSMLUG00000022831;dingo_ENSCAFG00020017180;horse_ENSECAG00000031571;pig_ENSSSCG00000034920;mouse.lemur_ENSMICG00000032456;sooty.mangabey_ENSCATG00000032964_LILRA4;olive.baboon_ENSPANG00000008880;olive.baboon_ENSPANG00000012247_LILRA5;pig.tailed.macaque_ENSMNEG00000029440_L…	ENSCAFG00020017180	NA	LILR
dingo	LILR	human_ENSG00000204577_LILRB3;human_ENSG00000104974_LILRA1;human_ENSG00000239998_LILRA2;human_ENSG00000105609_LILRB5;human_ENSG00000104972_LILRB1;human_ENSG00000131042_LILRB2;human_ENSG00000170858_LILRP2;mouse_ENSMUSG00000074417_Gm14548;mouse_ENSMUSG00000058818_Pirb;mouse_ENSMUSG00000089942_Pira2;mouse_ENSMUSG00000081665_Pira1;rat_ENSRNOG00000053260_Lilrb3a;rat_ENSRNOG00000058422_Pirb;guinea.pig_E…	ENSCAFG00020017250	NA	LILR
dingo	LILR	human_ENSG00000244482_LILRA6;human_ENSG00000104974_LILRA1;human_ENSG00000239998_LILRA2;human_ENSG00000239961_LILRA4;human_ENSG00000104972_LILRB1;human_ENSG00000131042_LILRB2;human_ENSG00000187116_LILRA5;human_ENSG00000186152_LILRP1;mouse_ENSMUSG00000030427_Lilra6;guinea.pig_ENSCPOG00000001212;guinea.pig_ENSCPOG00000033005;chinchilla_ENSCLAG00000001600;chinchilla_ENSCLAG00000001921;armadillo_ENSDN…	ENSCAFG00020016912	NA	LILR
dingo	LILR	microbat_ENSMLUG00000022941;microbat_ENSMLUG00000026147;microbat_ENSMLUG00000029804;microbat_ENSMLUG00000028595;dog_ENSCAFG00000030509;dingo_ENSCAFG00020017200;horse_ENSECAG00000008745;horse_ENSECAG00000035495;horse_ENSECAG00000013848_LILRA;horse_ENSECAG00000035812;horse_ENSECAG00000029197;sheep_ENSOARG00000002513;sheep_ENSOARG00000002700;vervet.agm_ENSCSAG00000001887;rabbit_ENSOCUG00000021238;do…	ENSCAFG00020017200	NA	LILR
dingo	LILR	microbat_ENSMLUG00000024472;dog_ENSCAFG00000024425;dingo_ENSCAFG00020018342;horse_ENSECAG00000035495;horse_ENSECAG00000029197;cow_ENSBTAG00000039413;goat_ENSCHIG00000017908;pig_ENSSSCG00000028802;pig_ENSSSCG00000039956;pig_ENSSSCG00000036017;pig_ENSSSCG00000035226;sloth_ENSCHOG00000007423;donkey_ENSEASG00005021489;pig_ENSSSCG00000028802;pig_ENSSSCG00000036017	ENSCAFG00020018342	NA	LILR
horse	KLRA	horse_ENSECAG00000039435;sooty.mangabey_ENSCATG00000022098;macaque_ENSMMUG00000005081;pig.tailed.macaque_ENSMNEG00000044634;nmr_101714034_LOC101714034;horse_ENSECAG00000036744;orangutan_ENSPPYG00000004276;sloth_ENSCHOG00000004374;donkey_ENSEASG00005014731	ENSECAG00000036744	NA	KLRA
horse	KLRA	horse_ENSECAG00000039435;sooty.mangabey_ENSCATG00000022098;macaque_ENSMMUG00000005081;pig.tailed.macaque_ENSMNEG00000044634	ENSECAG00000039435	NA	KLRA
horse	KLRA	human_ENSG00000256667_KLRA1P;cat_ENSFCAG00000008387_KLRAP1;horse_ENSECAG00000040244_LY49D;sheep_ENSOARG00000020943;pig_ENSSSCG00000000636;gorilla_ENSGGOG00000013162;bonobo_ENSPPAG00000042507;chimpanzee_ENSPTRG00000046438;gibbon_ENSNLEG00000029739;rabbit_ENSOCUG00000026825;donkey_ENSEASG00005014730	ENSECAG00000040244	LY49D	KLRA
horse	KLRA	chinchilla_ENSCLAG00000015963;horse_ENSECAG00000018937_LY49F;vervet.agm_ENSCSAG00000008812;rabbit_ENSOCUG00000026825;donkey_ENSEASG00005014750	ENSECAG00000018937	LY49F	KLRA
horse	KLRA	horse_ENSECAG00000023351;donkey_ENSEASG00005014740	ENSECAG00000023351	NA	KLRA
horse	KLRA	horse_ENSECAG00000002234_LY49B;donkey_ENSEASG00005014740;donkey_ENSEASG00005014746	ENSECAG00000002234	LY49B	KLRA
horse	KLRH	olive.baboon_ENSPANG00000017981;rabbit_ENSOCUG00000001876;rabbit_ENSOCUG00000023245;rabbit_ENSOCUG00000025201	ENSECAG00000037919	NA	KLRA
horse	KLRB	human_ENSG00000111796_KLRB1;cat_ENSFCAG00000045317_KLRB1;dog_ENSCAFG00000013612_KLRB1;dingo_ENSCAFG00020006106_KLRB1;horse_ENSECAG00000034172_KLRB1;dolphin_ENSTTRG00000015741_KLRB1;cow_ENSBTAG00000012029_KLRB1;goat_ENSCHIG00000009896;sheep_ENSOARG00000017210;pig_ENSSSCG00000039708_KLRB1;mouse.lemur_ENSMICG00000043292_KLRB1;marmoset_ENSCJAG00000011120_KLRB1;sooty.mangabey_ENSCATG00000036847_KLRB1;…	ENSECAG00000034172	KLRB1	KLRB
horse	KLRC	human_ENSG00000134545_KLRC1;human_ENSG00000205809_KLRC2;armadillo_ENSDNOG00000001947;armadillo_ENSDNOG00000042917;armadillo_ENSDNOG00000047056;armadillo_ENSDNOG00000043082;shrew_ENSSARG00000012156;microbat_ENSMLUG00000027469;cat_ENSFCAG00000046019;dog_ENSCAFG00000013453;dingo_ENSCAFG00020006328;dingo_ENSCAFG00020006348;dingo_ENSCAFG00020006359;dingo_ENSCAFG00020006368;horse_ENSECAG00000038787;cow…	ENSECAG00000038787	NA	KLRC
horse	KLRC	human_ENSG00000255819_KLRC4-KLRK1;armadillo_ENSDNOG00000031030;armadillo_ENSDNOG00000043082;horse_ENSECAG00000021893;donkey_ENSEASG00005014783	ENSECAG00000021893	NA	KLRC
horse	KLRC	guinea.pig_ENSCPOG00000001854;guinea.pig_ENSCPOG00000032082;dog_ENSCAFG00000014042;horse_ENSECAG00000033117	ENSECAG00000033117	NA	KLRC
horse	KLRC	armadillo_ENSDNOG00000031030;microbat_ENSMLUG00000026404;horse_ENSECAG00000022764;goat_ENSCHIG00000001120;sheep_ENSOARG00000020964;donkey_ENSEASG00005014769	ENSECAG00000022764	NA	KLRC
horse	KLRC	armadillo_ENSDNOG00000031498;microbat_ENSMLUG00000012575;microbat_ENSMLUG00000026404;microbat_ENSMLUG00000030584;dingo_ENSCAFG00020006261;horse_ENSECAG00000022791;dolphin_ENSTTRG00000013100;cow_ENSBTAG00000046268;cow_ENSBTAG00000052658_NKG2A;cow_ENSBTAG00000049367;cow_ENSBTAG00000054018;goat_ENSCHIG00000011398;sheep_ENSOARG00000000861;mouse.lemur_ENSMICG00000029481;mouse.lemur_ENSMICG00000032954;…	ENSECAG00000022791	NA	KLRC
horse	KLRC	cat_ENSFCAG00000044918;dog_ENSCAFG00000028587;dingo_ENSCAFG00020006261	ENSECAG00000028056	NA	KLRC
horse	KLRJ	dog_ENSCAFG00000033152	ENSECAG00000033229	NA	KLRC
horse	KLRC	horse_ENSECAG00000039164;sheep_ENSOARG00000020949	ENSECAG00000039164	NA	KLRC
horse	KLRD	horse_ENSECAG00000031528;guinea.pig_ENSCPOG00000009595_KLRD1;nmr_101711887_Klrd1;chinchilla_ENSCLAG00000015230_KLRD1;deer.mouse_ENSPEMG00000010698_Klrd1;dmr_ENSFDAG00000009146_KLRD1;golden.hamster_ENSMAUG00000015760_Klrd1;armadillo_ENSDNOG00000009640;armadillo_ENSDNOG00000009809;armadillo_ENSDNOG00000012820;armadillo_ENSDNOG00000046475;hedgehog_ENSEEUG00000006319;microbat_ENSMLUG00000014409_KLRD1…	ENSECAG00000031528	NA	KLRD
horse	KLRD	horse_ENSECAG00000031528	ENSECAG00000038935	NA	KLRD
horse	KLRE	horse_ENSECAG00000016880	ENSECAG00000014832	NA	KLRE
horse	KLRE	horse_ENSECAG00000016880;rat_ENSRNOG00000058714_Klre1;bmr_ENSNGAG00000015692_Klre1;cow_ENSBTAG00000030426;goat_ENSCHIG00000007401;sheep_ENSOARG00000021005;pig_ENSSSCG00000026217;rabbit_ENSOCUG00000026074;donkey_ENSEASG00005014793	ENSECAG00000016880	NA	KLRE
horse	KLRF	horse_ENSECAG00000035478	ENSECAG00000021563	NA	KLRF
horse	KLRF	horse_ENSECAG00000035478;microbat_ENSMLUG00000028496;cat_ENSFCAG00000042120;rabbit_ENSOCUG00000029599;donkey_ENSEASG00005014825	ENSECAG00000035478	NA	KLRF
horse	KLRF	human_ENSG00000150045_KLRF1;armadillo_ENSDNOG00000007226_KLRF1;shrew_ENSSARG00000012718_KLRF1;microbat_ENSMLUG00000017786;cat_ENSFCAG00000008833_KLRF1;dingo_ENSCAFG00020006152_KLRF1;horse_ENSECAG00000035527_KLRF1;cow_ENSBTAG00000037534_KLRF1;goat_ENSCHIG00000015393_KLRF1;sheep_ENSOARG00000021058_KLRF1;pig_ENSSSCG00000000655_KLRF1;mouse.lemur_ENSMICG00000004007_KLRF1;marmoset_ENSCJAG00000018584_KL…	ENSECAG00000035527	KLRF1	KLRF
horse	KLRG	human_ENSG00000139187_KLRG1;nmr_101722776_Klrg1;chinchilla_ENSCLAG00000016032_KLRG1;bmr_ENSNGAG00000023075_Klrg1;cat_ENSFCAG00000044898_KLRG1;dog_ENSCAFG00000028762_KLRG1;dingo_ENSCAFG00020005971_KLRG1;horse_ENSECAG00000024523_KLRG1;cow_ENSBTAG00000013640_KLRG1;goat_ENSCHIG00000008744_KLRG1;sheep_ENSOARG00000001353;mouse.lemur_ENSMICG00000015069_KLRG1;marmoset_ENSCJAG00000018697_KLRG1;mas.night.m…	ENSECAG00000024523	KLRG1	KLRG
horse	KLRH	dog_ENSCAFG00000030923;horse_ENSECAG00000037919;sheep_ENSOARG00000020955;pig_ENSSSCG00000033403	ENSECAG00000037919	NA	KLRH
horse	KLRH	horse_ENSECAG00000038580	ENSECAG00000038580	NA	KLRH
horse	KLRI	horse_ENSECAG00000016712;cow_ENSBTAG00000049823;goat_ENSCHIG00000011347;sheep_ENSOARG00000020985;pig_ENSSSCG00000000639;rabbit_ENSOCUG00000025495;donkey_ENSEASG00005014754	ENSECAG00000016712	NA	KLRI
horse	KLRJ	microbat_ENSMLUG00000022289;cat_ENSFCAG00000025057;horse_ENSECAG00000033229;donkey_ENSEASG00005015993	ENSECAG00000033229	NA	KLRJ
horse	KLRJ	dingo_ENSCAFG00020006375;horse_ENSECAG00000035033;cow_ENSBTAG00000022861_KLRJ1;goat_ENSCHIG00000010615;sheep_ENSOARG00000020980;pig_ENSSSCG00000000638;donkey_ENSEASG00005014753	ENSECAG00000035033	NA	KLRJ
horse	KLRK	human_ENSG00000213809_KLRK1;rat_ENSRNOG00000061739_Klrk1;nmr_101713324_Klrk1;chinchilla_ENSCLAG00000016399_KLRK1;jerboa_ENSJJAG00000010061_Klrk1;deer.mouse_ENSPEMG00000014067_Klrk1;chinese.hamster_ENSCGRG00000016556_Klrk1;dmr_ENSFDAG00000015510_KLRK1;golden.hamster_ENSMAUG00000002635_Klrk1;prairie.vole_ENSMOCG00000009655_Klrk1;bmr_ENSNGAG00000016170_Klrk1;armadillo_ENSDNOG00000005259;hedgehog_ENS…	ENSECAG00000017267	KLRK1	KLRK
horse	KLRC	armadillo_ENSDNOG00000005259	ENSECAG00000022764	NA	KLRK
horse	LILR	shrew_ENSSARG00000007800;mouse.lemur_ENSMICG00000015997_KIR3DL3;chimpanzee_ENSPTRG00000043047_KIR2DL1;rat_ENSRNOG00000027843_Kir3dl1;cow_ENSBTAG00000045951;goat_ENSCHIG00000021553;sheep_ENSOARG00000002217;sooty.mangabey_ENSCATG00000011819;sooty.mangabey_ENSCATG00000013521;olive.baboon_ENSPANG00000031021;olive.baboon_ENSPANG00000012788;macaque_ENSMMUG00000010125_MAMU-KIR;pig.tailed.macaque_ENSMNEG…	ENSECAG00000030746	ILT11A	KIR
horse	LILR	microbat_ENSMLUG00000024330	ENSECAG00000008745	NA	KIR
horse	LILR	microbat_ENSMLUG00000024330	ENSECAG00000035495	NA	KIR
horse	LILR	microbat_ENSMLUG00000024330	ENSECAG00000036115	NA	KIR
horse	KIR	horse_ENSECAG00000016418_KIR3DL;cow_ENSBTAG00000047270;cow_ENSBTAG00000022807_KIR3DS1;cow_ENSBTAG00000054741;cow_ENSBTAG00000039215_KIR2DL5A;cow_ENSBTAG00000052880;goat_ENSCHIG00000017093;goat_ENSCHIG00000019623;sheep_ENSOARG00000002102;pig_ENSSSCG00000033933;marmoset_ENSCJAG00000001253;sooty.mangabey_ENSCATG00000011819;sooty.mangabey_ENSCATG00000038939;olive.baboon_ENSPANG00000031021;olive.baboo…	ENSECAG00000016418	KIR3DL	KIR
horse	LILR	cow_ENSBTAG00000022807_KIR3DS1;cow_ENSBTAG00000054741;sooty.mangabey_ENSCATG00000004844_KIR3DL3;sooty.mangabey_ENSCATG00000017229;vervet.agm_ENSCSAG00000001801;vervet.agm_ENSCSAG00000001784;human_ENSG00000104970_KIR3DX1	ENSECAG00000031571	NA	KIR
horse	LILR	human_ENSG00000204577_LILRB3;human_ENSG00000105609_LILRB5;human_ENSG00000239961_LILRA4;human_ENSG00000104972_LILRB1;human_ENSG00000131042_LILRB2;mouse_ENSMUSG00000030427_Lilra6;rat_ENSRNOG00000053260_Lilrb3a;nmr_106007604_LOC106007604;chinchilla_ENSCLAG00000001600;deer.mouse_ENSPEMG00000017088;chinese.hamster_ENSCGRG00000000209;prairie.vole_ENSMOCG00000014136;armadillo_ENSDNOG00000004377;armadill…	ENSECAG00000022716	NA	LILR
horse	LILR	human_ENSG00000204577_LILRB3;human_ENSG00000105609_LILRB5;human_ENSG00000239961_LILRA4;human_ENSG00000104972_LILRB1;human_ENSG00000131042_LILRB2;mouse_ENSMUSG00000030427_Lilra6;rat_ENSRNOG00000053260_Lilrb3a;nmr_106007604_LOC106007604;chinchilla_ENSCLAG00000001600;deer.mouse_ENSPEMG00000017088;chinese.hamster_ENSCGRG00000000209;prairie.vole_ENSMOCG00000014136;armadillo_ENSDNOG00000004377;armadill…	ENSECAG00000030746	ILT11A	LILR
horse	LILR	human_ENSG00000204577_LILRB3;human_ENSG00000244482_LILRA6;human_ENSG00000104974_LILRA1;human_ENSG00000239998_LILRA2;human_ENSG00000239961_LILRA4;human_ENSG00000104972_LILRB1;human_ENSG00000187116_LILRA5;human_ENSG00000186152_LILRP1;guinea.pig_ENSCPOG00000030847;nmr_106007604_LOC106007604;jerboa_ENSJJAG00000015200;prairie.vole_ENSMOCG00000014480;armadillo_ENSDNOG00000009902;armadillo_ENSDNOG000000…	ENSECAG00000032599	NA	LILR
horse	LILR	human_ENSG00000204577_LILRB3;human_ENSG00000244482_LILRA6;human_ENSG00000104974_LILRA1;human_ENSG00000239998_LILRA2;human_ENSG00000239961_LILRA4;human_ENSG00000104972_LILRB1;human_ENSG00000187116_LILRA5;human_ENSG00000186152_LILRP1;guinea.pig_ENSCPOG00000030847;nmr_106007604_LOC106007604;jerboa_ENSJJAG00000015200;prairie.vole_ENSMOCG00000014480;armadillo_ENSDNOG00000009902;armadillo_ENSDNOG000000…	ENSECAG00000036115	NA	LILR
horse	LILR	hedgehog_ENSEEUG00000007002;microbat_ENSMLUG00000026147;dingo_ENSCAFG00020017200;horse_ENSECAG00000013848_LILRA;dolphin_ENSTTRG00000001275;cow_ENSBTAG00000039413;goat_ENSCHIG00000017908;pig_ENSSSCG00000035226;donkey_ENSEASG00005021571;rat_ENSRNOG00000058087_Lilrc2;microbat_ENSMLUG00000026147;dog_ENSCAFG00000030509;dingo_ENSCAFG00020017200;horse_ENSECAG00000013848_LILRA;dolphin_ENSTTRG00000001275;…	ENSECAG00000013848	LILRA	LILR
horse	LILR	microbat_ENSMLUG00000026147;dingo_ENSCAFG00020017200;horse_ENSECAG00000035812;goat_ENSCHIG00000017908;rabbit_ENSOCUG00000006581;donkey_ENSEASG00005021562;microbat_ENSMLUG00000026147;dog_ENSCAFG00000030509;dingo_ENSCAFG00020017200;dingo_ENSCAFG00020018342;horse_ENSECAG00000035812;rabbit_ENSOCUG00000000363;rabbit_ENSOCUG00000004766;rabbit_ENSOCUG00000006581;rabbit_ENSOCUG00000021244;donkey_ENSEASG0…	ENSECAG00000035812	NA	LILR
horse	LILR	human_ENSG00000204577_LILRB3;human_ENSG00000244482_LILRA6;human_ENSG00000104974_LILRA1;human_ENSG00000187116_LILRA5;guinea.pig_ENSCPOG00000007087;chinese.hamster_ENSCGRG00000000303;golden.hamster_ENSMAUG00000012428;golden.hamster_ENSMAUG00000013497_Lilra5;prairie.vole_ENSMOCG00000017659_Lilra5;armadillo_ENSDNOG00000015754;hedgehog_ENSEEUG00000002021;hedgehog_ENSEEUG00000003249;hedgehog_ENSEEUG000…	ENSECAG00000035315	NA	LILR
horse	LILR	human_ENSG00000244482_LILRA6;human_ENSG00000104974_LILRA1;human_ENSG00000131042_LILRB2;mouse_ENSMUSG00000030427_Lilra6;mouse_ENSMUSG00000058818_Pirb;mouse_ENSMUSG00000089942_Pira2;mouse_ENSMUSG00000081665_Pira1;guinea.pig_ENSCPOG00000001212;deer.mouse_ENSPEMG00000011847;bmr_ENSNGAG00000023247;opossum_ENSMODG00000002490;microbat_ENSMLUG00000005243;microbat_ENSMLUG00000029804;microbat_ENSMLUG000000…	ENSECAG00000014250	NA	LILR
horse	LILR	human_ENSG00000104974_LILRA1;guinea.pig_ENSCPOG00000033005;armadillo_ENSDNOG00000034746;microbat_ENSMLUG00000029268;horse_ENSECAG00000037431;donkey_ENSEASG00005021436;donkey_ENSEASG00005021452;hedgehog_ENSEEUG00000010557;microbat_ENSMLUG00000029268;horse_ENSECAG00000037431	ENSECAG00000037431	NA	LILR
horse	LILR	human_ENSG00000186152_LILRP1;opossum_ENSMODG00000002399;armadillo_ENSDNOG00000035344;armadillo_ENSDNOG00000040856;microbat_ENSMLUG00000028595;horse_ENSECAG00000029197;gorilla_ENSGGOG00000013781;rabbit_ENSOCUG00000026374;armadillo_ENSDNOG00000040856;sheep_ENSOARG00000002741	ENSECAG00000029197	NA	LILR
horse	LILR	guinea.pig_ENSCPOG00000000328;nmr_101716592_LOC101716592;chinchilla_ENSCLAG00000001111;chinchilla_ENSCLAG00000001529;chinchilla_ENSCLAG00000001921;deer.mouse_ENSPEMG00000016522;golden.hamster_ENSMAUG00000020114;microbat_ENSMLUG00000029268;microbat_ENSMLUG00000025152;microbat_ENSMLUG00000024472;dingo_ENSCAFG00020017250;pig_ENSSSCG00000029231;rabbit_ENSOCUG00000004096;donkey_ENSEASG00005021436;mous…	ENSECAG00000012756	NA	LILR
horse	LILR	guinea.pig_ENSCPOG00000007087;guinea.pig_ENSCPOG00000001212;nmr_101716592_LOC101716592;armadillo_ENSDNOG00000035344;microbat_ENSMLUG00000029268;horse_ENSECAG00000012768;cow_ENSBTAG00000053934;cow_ENSBTAG00000050536;marmoset_ENSCJAG00000045574_LILRB5;mas.night.monkey_ENSANAG00000022668_LILRA4;mas.night.monkey_ENSANAG00000031666_LILRB5;sooty.mangabey_ENSCATG00000032964_LILRA4;pig.tailed.macaque_ENS…	ENSECAG00000012768	NA	LILR
horse	LILR	deer.mouse_ENSPEMG00000021376_Lilra5;chinese.hamster_ENSCGRG00000003548_Lilra5;microbat_ENSMLUG00000029804;horse_ENSECAG00000031571;donkey_ENSEASG00005021489;human_ENSG00000104974_LILRA1;mouse_ENSMUSG00000058818_Pirb;nmr_101722653_LOC101722653;bmr_ENSNGAG00000002792;opossum_ENSMODG00000002375;opossum_ENSMODG00000002874;opossum_ENSMODG00000003262;armadillo_ENSDNOG00000035344;armadillo_ENSDNOG00000…	ENSECAG00000031571	NA	LILR
horse	LILR	golden.hamster_ENSMAUG00000012428;microbat_ENSMLUG00000029804;horse_ENSECAG00000035361;donkey_ENSEASG00005021476	ENSECAG00000035361	NA	LILR
horse	LILR	microbat_ENSMLUG00000022941;microbat_ENSMLUG00000009133;microbat_ENSMLUG00000005247;dog_ENSCAFG00000024425;dog_ENSCAFG00000030509;dingo_ENSCAFG00020017200;dingo_ENSCAFG00020018342;horse_ENSECAG00000035495;sheep_ENSOARG00000002513;mouse.lemur_ENSMICG00000047575;gorilla_ENSGGOG00000001925;rabbit_ENSOCUG00000021238;horse_ENSECAG00000035495;pig_ENSSSCG00000028802;pig_ENSSSCG00000039956;pig_ENSSSCG000…	ENSECAG00000035495	NA	LILR
horse	LILR	microbat_ENSMLUG00000029804;dingo_ENSCAFG00020016912;horse_ENSECAG00000039668;marmoset_ENSCJAG00000048087	ENSECAG00000039668	NA	LILR
horse	LILR	dingo_ENSCAFG00020017200;horse_ENSECAG00000008745;sheep_ENSOARG00000002700;sloth_ENSCHOG00000007423;sheep_ENSOARG00000002700;sloth_ENSCHOG00000006380;sloth_ENSCHOG00000007423	ENSECAG00000008745	NA	LILR
horse	LILR	horse_ENSECAG00000011895_ILT11B;cow_ENSBTAG00000054407;pig.tailed.macaque_ENSMNEG00000029440_LILRA5;donkey_ENSEASG00005021489;human_ENSG00000186818_LILRB4;mouse_ENSMUSG00000112148_Lilrb4a;mouse_ENSMUSG00000112023_Lilr4b;mouse_ENSMUSG00000062593_Gm49339;mouse_ENSMUSG00000062593_Lilrb4a;microbat_ENSMLUG00000029268;microbat_ENSMLUG00000029804;dingo_ENSCAFG00020017180;dingo_ENSCAFG00020017250;horse_E…	ENSECAG00000011895	ILT11B	LILR
donkey	KLRA	human_ENSG00000256667_KLRA1P;cat_ENSFCAG00000008387_KLRAP1;horse_ENSECAG00000040244_LY49D;goat_ENSCHIG00000022710;pig_ENSSSCG00000000636;gorilla_ENSGGOG00000013162;bonobo_ENSPPAG00000042507;chimpanzee_ENSPTRG00000046438;gibbon_ENSNLEG00000029739;donkey_ENSEASG00005014730	ENSEASG00005014730	NA	KLRA
donkey	KLRA	nmr_101714034_LOC101714034;shrew_ENSSARG00000009708;horse_ENSECAG00000036744;horse_ENSECAG00000039435;mouse.lemur_ENSMICG00000013206;sooty.mangabey_ENSCATG00000022098;olive.baboon_ENSPANG00000017981;macaque_ENSMMUG00000005081;pig.tailed.macaque_ENSMNEG00000044634;vervet.agm_ENSCSAG00000008812;orangutan_ENSPPYG00000004276;rabbit_ENSOCUG00000001876;sloth_ENSCHOG00000004374;donkey_ENSEASG00005014731	ENSEASG00005014731	NA	KLRA
donkey	KLRA	chinchilla_ENSCLAG00000015963;horse_ENSECAG00000002234_LY49B;rabbit_ENSOCUG00000007301;rabbit_ENSOCUG00000026825;donkey_ENSEASG00005014746	ENSEASG00005014746	NA	KLRA
donkey	KLRA	horse_ENSECAG00000023351;donkey_ENSEASG00005014740	ENSEASG00005014740	NA	KLRA
donkey	KLRA	horse_ENSECAG00000018937_LY49F;rabbit_ENSOCUG00000007301;rabbit_ENSOCUG00000026825;donkey_ENSEASG00005014750	ENSEASG00005014750	NA	KLRA
donkey	KLRB	human_ENSG00000111796_KLRB1;armadillo_ENSDNOG00000036892_KLRB1;cat_ENSFCAG00000045317_KLRB1;dog_ENSCAFG00000013612_KLRB1;dingo_ENSCAFG00020006106_KLRB1;horse_ENSECAG00000034172_KLRB1;dolphin_ENSTTRG00000015741_KLRB1;cow_ENSBTAG00000012029_KLRB1;goat_ENSCHIG00000009896;sheep_ENSOARG00000017210;pig_ENSSSCG00000039708_KLRB1;mouse.lemur_ENSMICG00000043292_KLRB1;marmoset_ENSCJAG00000011120_KLRB1;sooty…	ENSEASG00005014838	KLRB1	KLRB
donkey	KLRC	human_ENSG00000255819_KLRC4-KLRK1;armadillo_ENSDNOG00000049536;armadillo_ENSDNOG00000031030;armadillo_ENSDNOG00000043082;dog_ENSCAFG00000013453;horse_ENSECAG00000021893;donkey_ENSEASG00005014783;human_ENSG00000134545_KLRC1;human_ENSG00000205809_KLRC2;chinese.hamster_ENSCGRG00000015947_Klrc1;armadillo_ENSDNOG00000001947;armadillo_ENSDNOG00000042917;armadillo_ENSDNOG00000047056;armadillo_ENSDNOG000…	ENSEASG00005014774	NA	KLRC
donkey	KLRC	human_ENSG00000255819_KLRC4-KLRK1;armadillo_ENSDNOG00000049536;armadillo_ENSDNOG00000031030;armadillo_ENSDNOG00000043082;dog_ENSCAFG00000013453;horse_ENSECAG00000021893;donkey_ENSEASG00005014783	ENSEASG00005014783	NA	KLRC
donkey	KLRC	human_ENSG00000205809_KLRC2;human_ENSG00000255819_KLRC4-KLRK1;dog_ENSCAFG00000028587;dingo_ENSCAFG00020006261;horse_ENSECAG00000028056;mouse.lemur_ENSMICG00000029893;donkey_ENSEASG00005014764	ENSEASG00005014764	NA	KLRC
donkey	KLRC	prairie.vole_ENSMOCG00000017205;microbat_ENSMLUG00000026404;horse_ENSECAG00000022791;dolphin_ENSTTRG00000013100;cow_ENSBTAG00000052658_NKG2A;cow_ENSBTAG00000049367;cow_ENSBTAG00000054018;goat_ENSCHIG00000010959;sheep_ENSOARG00000000861;sheep_ENSOARG00000020990;mouse.lemur_ENSMICG00000044318;mas.night.monkey_ENSANAG00000010030;sooty.mangabey_ENSCATG00000013427;sooty.mangabey_ENSCATG00000044695_KLR…	ENSEASG00005014758	NA	KLRC
donkey	KLRJ	dog_ENSCAFG00000033152	ENSEASG00005015993	NA	KLRC
donkey	KLRC	horse_ENSECAG00000022764;donkey_ENSEASG00005014769	ENSEASG00005014769	NA	KLRC
donkey	KLRD	guinea.pig_ENSCPOG00000009595_KLRD1;nmr_101711887_Klrd1;chinchilla_ENSCLAG00000015230_KLRD1;deer.mouse_ENSPEMG00000010698_Klrd1;dmr_ENSFDAG00000009146_KLRD1;golden.hamster_ENSMAUG00000015760_Klrd1;armadillo_ENSDNOG00000009640;armadillo_ENSDNOG00000009809;armadillo_ENSDNOG00000012820;armadillo_ENSDNOG00000046475;hedgehog_ENSEEUG00000006319;microbat_ENSMLUG00000014409_KLRD1;cat_ENSFCAG00000044628_K…	ENSEASG00005014790	KLRD1	KLRD
donkey	KLRE	rat_ENSRNOG00000058714_Klre1;chinchilla_ENSCLAG00000014861;chinese.hamster_ENSCGRG00000007497_Klre1;golden.hamster_ENSMAUG00000008490_Klre1;bmr_ENSNGAG00000015692_Klre1;horse_ENSECAG00000016880;cow_ENSBTAG00000030426;goat_ENSCHIG00000007401;sheep_ENSOARG00000021005;pig_ENSSSCG00000026217;rabbit_ENSOCUG00000026074;donkey_ENSEASG00005014793	ENSEASG00005014793	NA	KLRE
donkey	KLRF	human_ENSG00000150045_KLRF1;armadillo_ENSDNOG00000007226_KLRF1;shrew_ENSSARG00000012718_KLRF1;microbat_ENSMLUG00000017786;cat_ENSFCAG00000008833_KLRF1;dingo_ENSCAFG00020006152_KLRF1;horse_ENSECAG00000035527_KLRF1;cow_ENSBTAG00000037534_KLRF1;goat_ENSCHIG00000015393_KLRF1;sheep_ENSOARG00000021058_KLRF1;pig_ENSSSCG00000000655_KLRF1;mouse.lemur_ENSMICG00000004007_KLRF1;marmoset_ENSCJAG00000018584_KL…	ENSEASG00005014819	KLRF1	KLRF
donkey	KLRF	microbat_ENSMLUG00000028496;cat_ENSFCAG00000042120;horse_ENSECAG00000035478;rabbit_ENSOCUG00000029599;donkey_ENSEASG00005014825	ENSEASG00005014825	NA	KLRF
donkey	KLRG	human_ENSG00000139187_KLRG1;nmr_101722776_Klrg1;chinchilla_ENSCLAG00000016032_KLRG1;bmr_ENSNGAG00000023075_Klrg1;armadillo_ENSDNOG00000036997;cat_ENSFCAG00000044898_KLRG1;dog_ENSCAFG00000028762_KLRG1;dingo_ENSCAFG00020005971_KLRG1;horse_ENSECAG00000024523_KLRG1;cow_ENSBTAG00000013640_KLRG1;goat_ENSCHIG00000008744_KLRG1;mouse.lemur_ENSMICG00000015069_KLRG1;marmoset_ENSCJAG00000018697_KLRG1;mas.nig…	ENSEASG00005015934	KLRG1	KLRG
donkey	KLRJ	sheep_ENSOARG00000020975	ENSEASG00005014753	NA	KLRH
donkey	KLRI	horse_ENSECAG00000016712;cow_ENSBTAG00000049823;goat_ENSCHIG00000011347;sheep_ENSOARG00000020985;pig_ENSSSCG00000000639;rabbit_ENSOCUG00000025495;donkey_ENSEASG00005014754	ENSEASG00005014754	NA	KLRI
donkey	KLRJ	microbat_ENSMLUG00000022289;cat_ENSFCAG00000025057;horse_ENSECAG00000033229;cow_ENSBTAG00000022861_KLRJ1;pig_ENSSSCG00000000638;donkey_ENSEASG00005015993	ENSEASG00005015993	NA	KLRJ
donkey	KLRJ	dingo_ENSCAFG00020006375;horse_ENSECAG00000035033;goat_ENSCHIG00000010615;sheep_ENSOARG00000020980;donkey_ENSEASG00005014753	ENSEASG00005014753	NA	KLRJ
donkey	KLRC	armadillo_ENSDNOG00000005259	ENSEASG00005014774	NA	KLRK
donkey	KLRC	armadillo_ENSDNOG00000005259	ENSEASG00005014783	NA	KLRK
donkey	KLRK	human_ENSG00000213809_KLRK1;mouse_ENSMUSG00000030149_Klrk1;rat_ENSRNOG00000061739_Klrk1;nmr_101713324_Klrk1;chinese.hamster_ENSCGRG00000016556_Klrk1;bmr_ENSNGAG00000016170_Klrk1;armadillo_ENSDNOG00000005259;hedgehog_ENSEEUG00000003574_KLRK1;shrew_ENSSARG00000001684_KLRK1;microbat_ENSMLUG00000002097_KLRK1;cat_ENSFCAG00000040686_KLRK1;dog_ENSCAFG00000025596_KLRK1;dingo_ENSCAFG00020006243_KLRK1;hors…	ENSEASG00005014786	KLRK1	KLRK
donkey	KIR	mouse_ENSMUSG00000057439_Kir3dl2;mouse_ENSMUSG00000031424_Kir3dl1;cow_ENSBTAG00000052880;sheep_ENSOARG00000002102;sooty.mangabey_ENSCATG00000011819;sooty.mangabey_ENSCATG00000042950;olive.baboon_ENSPANG00000020088;olive.baboon_ENSPANG00000030433;macaque_ENSMMUG00000010125_MAMU-KIR;pig.tailed.macaque_ENSMNEG00000027934;pig.tailed.macaque_ENSMNEG00000033281_KIR3DL3;vervet.agm_ENSCSAG00000001785;ora…	ENSEASG00005021546	NA	KIR
donkey	LILR	guinea.pig_ENSCPOG00000007412;microbat_ENSMLUG00000024330;mas.night.monkey_ENSANAG00000036175;orangutan_ENSPPYG00000010521	ENSEASG00005021532	NA	KIR
donkey	KIR	armadillo_ENSDNOG00000040917;horse_ENSECAG00000016418_KIR3DL;cow_ENSBTAG00000047270;cow_ENSBTAG00000054741;cow_ENSBTAG00000045951;cow_ENSBTAG00000045795;cow_ENSBTAG00000039215_KIR2DL5A;goat_ENSCHIG00000017093;goat_ENSCHIG00000017270;goat_ENSCHIG00000021553;sheep_ENSOARG00000000844;sheep_ENSOARG00000002217;sheep_ENSOARG00000002385;sheep_ENSOARG00000002450;pig_ENSSSCG00000033933;mas.night.monkey_EN…	ENSEASG00005021154	NA	KIR
donkey	LILR	microbat_ENSMLUG00000024330	ENSEASG00005021428	NA	KIR
donkey	LILR	microbat_ENSMLUG00000024330;goat_ENSCHIG00000011266	ENSEASG00005021571	NA	KIR
donkey	LILR	cow_ENSBTAG00000054741;human_ENSG00000104970_KIR3DX1	ENSEASG00005021489	NA	KIR
donkey	KIR	goat_ENSCHIG00000024938;sheep_ENSOARG00000002385;sheep_ENSOARG00000007834;sooty.mangabey_ENSCATG00000013521;olive.baboon_ENSPANG00000012788;macaque_ENSMMUG00000013286_KIR3DL0;pig.tailed.macaque_ENSMNEG00000044330;orangutan_ENSPPYG00000010386;orangutan_ENSPPYG00000010391;bonobo_ENSPPAG00000036202;chimpanzee_ENSPTRG00000011462;chimpanzee_ENSPTRG00000045849_KIR3DX1;gibbon_ENSNLEG00000035298;donkey_E…	ENSEASG00005021416	NA	KIR
donkey	LILR	mas.night.monkey_ENSANAG00000039410	ENSEASG00005021436	NA	KIR
donkey	LILR	vervet.agm_ENSCSAG00000001792	ENSEASG00005021476	NA	KIR
donkey	LILR	human_ENSG00000204577_LILRB3;human_ENSG00000244482_LILRA6;human_ENSG00000104974_LILRA1;human_ENSG00000239998_LILRA2;human_ENSG00000105609_LILRB5;human_ENSG00000239961_LILRA4;human_ENSG00000104972_LILRB1;human_ENSG00000131042_LILRB2;human_ENSG00000186818_LILRB4;human_ENSG00000170858_LILRP2;human_ENSG00000186152_LILRP1;guinea.pig_ENSCPOG00000033005;nmr_101722653_LOC101722653;nmr_101716592_LOC101716…	ENSEASG00005021466	NA	LILR
donkey	LILR	human_ENSG00000204577_LILRB3;human_ENSG00000244482_LILRA6;human_ENSG00000104974_LILRA1;human_ENSG00000239998_LILRA2;rat_ENSRNOG00000058538_AABR07002001.1;nmr_106007604_LOC106007604;jerboa_ENSJJAG00000015200;armadillo_ENSDNOG00000049291;armadillo_ENSDNOG00000035344;armadillo_ENSDNOG00000043640;hedgehog_ENSEEUG00000014700;hedgehog_ENSEEUG00000014856;hedgehog_ENSEEUG00000014948;hedgehog_ENSEEUG00000…	ENSEASG00005021533	NA	LILR
donkey	LILR	human_ENSG00000104974_LILRA1;human_ENSG00000239998_LILRA2;human_ENSG00000239961_LILRA4;guinea.pig_ENSCPOG00000007087;guinea.pig_ENSCPOG00000030847;chinchilla_ENSCLAG00000000651;chinchilla_ENSCLAG00000001111;chinchilla_ENSCLAG00000001921;deer.mouse_ENSPEMG00000016522;deer.mouse_ENSPEMG00000017088;golden.hamster_ENSMAUG00000012428;prairie.vole_ENSMOCG00000017659_Lilra5;armadillo_ENSDNOG00000009902;…	ENSEASG00005021445	NA	LILR
donkey	LILR	human_ENSG00000104974_LILRA1;rat_ENSRNOG00000053260_Lilrb3a;rat_ENSRNOG00000058422_Pirb;armadillo_ENSDNOG00000034746;microbat_ENSMLUG00000001195;cat_ENSFCAG00000024812;horse_ENSECAG00000037431;horse_ENSECAG00000012768;cow_ENSBTAG00000048555;cow_ENSBTAG00000050536;cow_ENSBTAG00000054949;cow_ENSBTAG00000055058;goat_ENSCHIG00000004523;pig_ENSSSCG00000003282;olive.baboon_ENSPANG00000008082_LILRB1;mac…	ENSEASG00005021452	NA	LILR
donkey	LILR	human_ENSG00000105609_LILRB5;mouse_ENSMUSG00000070873_Lilra5;nmr_101716592_LOC101716592;deer.mouse_ENSPEMG00000011847;deer.mouse_ENSPEMG00000016522;deer.mouse_ENSPEMG00000021376_Lilra5;chinese.hamster_ENSCGRG00000000303;golden.hamster_ENSMAUG00000012428;microbat_ENSMLUG00000025304;microbat_ENSMLUG00000026147;microbat_ENSMLUG00000029804;microbat_ENSMLUG00000023930;dingo_ENSCAFG00020018342;horse_EN…	ENSEASG00005021489	NA	LILR
donkey	LILR	human_ENSG00000104972_LILRB1;golden.hamster_ENSMAUG00000013497_Lilra5;armadillo_ENSDNOG00000049291;armadillo_ENSDNOG00000035344;shrew_ENSSARG00000011611;dog_ENSCAFG00000024425;horse_ENSECAG00000029197;pig_ENSSSCG00000028802;macaque_ENSMMUG00000016577;rabbit_ENSOCUG00000004096;sloth_ENSCHOG00000007423;donkey_ENSEASG00005021537;microbat_ENSMLUG00000028595;sheep_ENSOARG00000002741;pig_ENSSSCG0000002…	ENSEASG00005021537	NA	LILR
donkey	LILR	human_ENSG00000104972_LILRB1;rat_ENSRNOG00000053260_Lilrb3a;opossum_ENSMODG00000002405;opossum_ENSMODG00000002399;armadillo_ENSDNOG00000004377;armadillo_ENSDNOG00000043640;microbat_ENSMLUG00000025304;microbat_ENSMLUG00000026039;microbat_ENSMLUG00000008511;microbat_ENSMLUG00000022941;microbat_ENSMLUG00000009133;dog_ENSCAFG00000030509;dingo_ENSCAFG00020016912;dingo_ENSCAFG00020017200;dingo_ENSCAFG0…	ENSEASG00005021571	NA	LILR
donkey	LILR	human_ENSG00000131042_LILRB2;rat_ENSRNOG00000053260_Lilrb3a;guinea.pig_ENSCPOG00000001212;golden.hamster_ENSMAUG00000020114;armadillo_ENSDNOG00000047274;hedgehog_ENSEEUG00000005473;microbat_ENSMLUG00000025304;microbat_ENSMLUG00000005707;microbat_ENSMLUG00000024807;microbat_ENSMLUG00000024472;cat_ENSFCAG00000003601;dingo_ENSCAFG00020016912;horse_ENSECAG00000022716;horse_ENSECAG00000012756;cow_ENSB…	ENSEASG00005021436	NA	LILR
donkey	LILR	human_ENSG00000187116_LILRA5;hedgehog_ENSEEUG00000014856;horse_ENSECAG00000030746_ILT11A;cow_ENSBTAG00000055058;donkey_ENSEASG00005021540;hedgehog_ENSEEUG00000003300;dingo_ENSCAFG00020016912;horse_ENSECAG00000030746_ILT11A;cow_ENSBTAG00000055058;olive.baboon_ENSPANG00000012247_LILRA5;pig.tailed.macaque_ENSMNEG00000033426;vervet.agm_ENSCSAG00000001885;chimpanzee_ENSPTRG00000011455_LILRA5;gibbon_EN…	ENSEASG00005021540	NA	LILR
donkey	LILR	mouse_ENSMUSG00000058818_Pirb;mouse_ENSMUSG00000081665_Pira1;mouse_ENSMUSG00000080917_Gm15922;rat_ENSRNOG00000054954_Lilrb2;golden.hamster_ENSMAUG00000013497_Lilra5;horse_ENSECAG00000036115;cow_ENSBTAG00000054949;mas.night.monkey_ENSANAG00000022620;orangutan_ENSPPYG00000029401;donkey_ENSEASG00005021532;donkey_ENSEASG00005021532	ENSEASG00005021532	NA	LILR
donkey	LILR	guinea.pig_ENSCPOG00000030847;chinchilla_ENSCLAG00000001529;macaque_ENSMMUG00000016577;chimpanzee_ENSPTRG00000011466;donkey_ENSEASG00005021460;chinchilla_ENSCLAG00000000967;microbat_ENSMLUG00000029268;cat_ENSFCAG00000042858;chimpanzee_ENSPTRG00000011466;donkey_ENSEASG00005021460	ENSEASG00005021460	NA	LILR
donkey	LILR	armadillo_ENSDNOG00000009902;microbat_ENSMLUG00000001195;microbat_ENSMLUG00000022831;microbat_ENSMLUG00000026147;microbat_ENSMLUG00000012573;dingo_ENSCAFG00020018342;sheep_ENSOARG00000002513;sheep_ENSOARG00000002700;mouse.lemur_ENSMICG00000047575;chimpanzee_ENSPTRG00000045259_LILRA2;donkey_ENSEASG00005021428;sheep_ENSOARG00000002513;sheep_ENSOARG00000002700;sheep_ENSOARG00000002714;sloth_ENSCHOG0…	ENSEASG00005021428	NA	LILR
donkey	LILR	hedgehog_ENSEEUG00000010685;hedgehog_ENSEEUG00000015861;horse_ENSECAG00000035812;rabbit_ENSOCUG00000000363;rabbit_ENSOCUG00000006581;horse_ENSECAG00000035812;donkey_ENSEASG00005021562	ENSEASG00005021562	NA	LILR
donkey	LILR	microbat_ENSMLUG00000026223;microbat_ENSMLUG00000029804;dingo_ENSCAFG00020016912;horse_ENSECAG00000035361;horse_ENSECAG00000039668;cow_ENSBTAG00000049932_LILRA4;macaque_ENSMMUG00000048321;donkey_ENSEASG00005021476;human_ENSG00000239961_LILRA4;human_ENSG00000186152_LILRP1;mouse_ENSMUSG00000089942_Pira2;cow_ENSBTAG00000049932_LILRA4;cow_ENSBTAG00000050822	ENSEASG00005021476	NA	LILR
donkey	LILR	donkey_ENSEASG00005021443;human_ENSG00000244482_LILRA6;guinea.pig_ENSCPOG00000033005;dingo_ENSCAFG00020017180;donkey_ENSEASG00005021443	ENSEASG00005021443	NA	LILR
dolphin	KLRB	human_ENSG00000111796_KLRB1;mouse_ENSMUSG00000030361_Klrb1a;rat_ENSRNOG00000007310_Klrb1a;rat_ENSRNOG00000007811_Klrb1c;deer.mouse_ENSPEMG00000023819;golden.hamster_ENSMAUG00000014160;prairie.vole_ENSMOCG00000011850;armadillo_ENSDNOG00000036892_KLRB1;hedgehog_ENSEEUG00000004995;dog_ENSCAFG00000013612_KLRB1;dingo_ENSCAFG00020006106_KLRB1;horse_ENSECAG00000034172_KLRB1;dolphin_ENSTTRG00000015741_KL…	ENSTTRG00000015741	KLRB1	KLRB
dolphin	KLRC	human_ENSG00000205809_KLRC2;deer.mouse_ENSPEMG00000005241_Klrc1;deer.mouse_ENSPEMG00000017465;golden.hamster_ENSMAUG00000014060_Klrc1;prairie.vole_ENSMOCG00000017205;microbat_ENSMLUG00000012575;microbat_ENSMLUG00000026404;microbat_ENSMLUG00000027469;microbat_ENSMLUG00000027413;microbat_ENSMLUG00000030584;cat_ENSFCAG00000044918;horse_ENSECAG00000021893;horse_ENSECAG00000022764;horse_ENSECAG0000002…	ENSTTRG00000013100	NA	KLRC
dolphin	KLRC	dolphin_ENSTTRG00000004888;dolphin_ENSTTRG00000013100;cow_ENSBTAG00000046268;cow_ENSBTAG00000052486;cow_ENSBTAG00000049367;cow_ENSBTAG00000054633_KLRC1;cow_ENSBTAG00000054018;cow_ENSBTAG00000052514_NKG2A;goat_ENSCHIG00000009906;sheep_ENSOARG00000020964	ENSTTRG00000004888	NA	KLRC
dolphin	KLRD	human_ENSG00000134539_KLRD1;rat_ENSRNOG00000060246_Klrd1;guinea.pig_ENSCPOG00000009595_KLRD1;armadillo_ENSDNOG00000046475;shrew_ENSSARG00000009284;microbat_ENSMLUG00000014409_KLRD1;cat_ENSFCAG00000044628_KLRD1;horse_ENSECAG00000031528;dolphin_ENSTTRG00000013109_KLRD1;cow_ENSBTAG00000000966;cow_ENSBTAG00000046389;goat_ENSCHIG00000009324;goat_ENSCHIG00000014652;sheep_ENSOARG00000021002;sheep_ENSOAR…	ENSTTRG00000013109	KLRD1	KLRD
dolphin	KLRD	platypus_ENSOANG00000020324	ENSTTRG00000013109	KLRD1	KLRK
dolphin	LILR	microbat_ENSMLUG00000024330;cow_ENSBTAG00000054818_KIR3DL2;cow_ENSBTAG00000039215_KIR2DL5A;goat_ENSCHIG00000011266;sheep_ENSOARG00000001805;mas.night.monkey_ENSANAG00000036175;sooty.mangabey_ENSCATG00000004844_KIR3DL3;sooty.mangabey_ENSCATG00000011819;sooty.mangabey_ENSCATG00000038939;sooty.mangabey_ENSCATG00000043559;olive.baboon_ENSPANG00000031021;olive.baboon_ENSPANG00000012788;olive.baboon_EN…	ENSTTRG00000006573	NA	KIR
dolphin	LILR	cow_ENSBTAG00000045951;cow_ENSBTAG00000052880;goat_ENSCHIG00000019623;sheep_ENSOARG00000002450;sheep_ENSOARG00000007834;sooty.mangabey_ENSCATG00000043559;olive.baboon_ENSPANG00000030293;macaque_ENSMMUG00000021882_KIR3DL21;orangutan_ENSPPYG00000010392	ENSTTRG00000001273	NA	KIR
dolphin	LILR	cow_ENSBTAG00000045795;goat_ENSCHIG00000021553;sheep_ENSOARG00000002217;sheep_ENSOARG00000002305;sooty.mangabey_ENSCATG00000013521;sooty.mangabey_ENSCATG00000036788_KIR2DL4;olive.baboon_ENSPANG00000002646_KIR3DL3;olive.baboon_ENSPANG00000031638;olive.baboon_ENSPANG00000031021;olive.baboon_ENSPANG00000030433;olive.baboon_ENSPANG00000031194;olive.baboon_ENSPANG00000029224;olive.baboon_ENSPANG000000…	ENSTTRG00000001274	NA	KIR
dolphin	LILR	human_ENSG00000187116_LILRA5;mouse.lemur_ENSMICG00000047575;pig.tailed.macaque_ENSMNEG00000029440_LILRA5;human_ENSG00000204577_LILRB3;human_ENSG00000104974_LILRA1;human_ENSG00000239998_LILRA2;human_ENSG00000105609_LILRB5;human_ENSG00000239961_LILRA4;human_ENSG00000104972_LILRB1;human_ENSG00000131042_LILRB2;human_ENSG00000186818_LILRB4;human_ENSG00000170858_LILRP2;human_ENSG00000186152_LILRP1;mous…	ENSTTRG00000006573	NA	LILR
dolphin	LILR	opossum_ENSMODG00000004357;opossum_ENSMODG00000025594;shrew_ENSSARG00000010128;tasmanian.devil_ENSSHAG00000000598	ENSTTRG00000001274	NA	LILR
cow	KLRA	human_ENSG00000256667_KLRA1P;armadillo_ENSDNOG00000036230;horse_ENSECAG00000002234_LY49B;horse_ENSECAG00000018937_LY49F;cow_ENSBTAG00000009252_KLRA1;goat_ENSCHIG00000022710;sheep_ENSOARG00000020943;mouse.lemur_ENSMICG00000013206;sooty.mangabey_ENSCATG00000022098;olive.baboon_ENSPANG00000017981;macaque_ENSMMUG00000005081;pig.tailed.macaque_ENSMNEG00000044634;vervet.agm_ENSCSAG00000008812;orangutan…	ENSBTAG00000009252	KLRA1	KLRA
cow	KLRB	prairie.vole_ENSMOCG00000000226;cat_ENSFCAG00000045317_KLRB1;dog_ENSCAFG00000013612_KLRB1;dingo_ENSCAFG00020006106_KLRB1;horse_ENSECAG00000034172_KLRB1;dolphin_ENSTTRG00000015741_KLRB1;cow_ENSBTAG00000012029_KLRB1;goat_ENSCHIG00000009896;pig_ENSSSCG00000039708_KLRB1;mouse.lemur_ENSMICG00000043292_KLRB1;marmoset_ENSCJAG00000011120_KLRB1;olive.baboon_ENSPANG00000017447_KLRB1;macaque_ENSMMUG00000044…	ENSBTAG00000012029	KLRB1	KLRB
cow	KLRC	deer.mouse_ENSPEMG00000017465;cow_ENSBTAG00000046268;goat_ENSCHIG00000001120;goat_ENSCHIG00000009906;sheep_ENSOARG00000000861;sheep_ENSOARG00000020964;pig_ENSSSCG00000000640;sloth_ENSCHOG00000011344	ENSBTAG00000046268	NA	KLRC
cow	KLRC	microbat_ENSMLUG00000027469;microbat_ENSMLUG00000027413;horse_ENSECAG00000038787;dolphin_ENSTTRG00000013100;cow_ENSBTAG00000052658_NKG2A;goat_ENSCHIG00000010959;sheep_ENSOARG00000020990;mouse.lemur_ENSMICG00000032954;donkey_ENSEASG00005014769;donkey_ENSEASG00005014774	ENSBTAG00000052658	NKG2A	KLRC
cow	KLRC	dingo_ENSCAFG00020006328;dingo_ENSCAFG00020006348;horse_ENSECAG00000022791;cow_ENSBTAG00000049367;goat_ENSCHIG00000011398;donkey_ENSEASG00005014764	ENSBTAG00000049367	NA	KLRC
cow	KLRC	horse_ENSECAG00000039164;sheep_ENSOARG00000020949	ENSBTAG00000052865	NA	KLRC
cow	KLRC	cow_ENSBTAG00000052486	ENSBTAG00000052486	NA	KLRC
cow	KLRC	cow_ENSBTAG00000052486;cow_ENSBTAG00000054018	ENSBTAG00000054018	NA	KLRC
cow	KLRC	cow_ENSBTAG00000038843_NKG2C;sheep_ENSOARG00000020995	ENSBTAG00000038843	NKG2C	KLRC
cow	KLRC	cow_ENSBTAG00000054633_KLRC1	ENSBTAG00000054633	KLRC1	KLRC
cow	KLRC	cow_ENSBTAG00000052514_NKG2A;mouse.lemur_ENSMICG00000029893	ENSBTAG00000052514	NKG2A	KLRC
cow	KLRD	human_ENSG00000134539_KLRD1;horse_ENSECAG00000031528;dolphin_ENSTTRG00000013109_KLRD1;cow_ENSBTAG00000000966;goat_ENSCHIG00000014652;sheep_ENSOARG00000021003;pig_ENSSSCG00000000642;marmoset_ENSCJAG00000021669_KLRD1;mas.night.monkey_ENSANAG00000023550_KLRD1;olive.baboon_ENSPANG00000006738_KLRD1;macaque_ENSMMUG00000018298_KLRD1;pig.tailed.macaque_ENSMNEG00000044683_KLRD1;gorilla_ENSGGOG00000010515_…	ENSBTAG00000000966	NA	KLRD
cow	KLRD	nmr_101711887_Klrd1;deer.mouse_ENSPEMG00000010698_Klrd1;cow_ENSBTAG00000046389;goat_ENSCHIG00000009324;sheep_ENSOARG00000021002;tarsier_ENSTSYG00000004366_KLRD1;sloth_ENSCHOG00000000276;sloth_ENSCHOG00000002658;donkey_ENSEASG00005014790_KLRD1	ENSBTAG00000046389	NA	KLRD
cow	KLRE	rat_ENSRNOG00000058714_Klre1;chinese.hamster_ENSCGRG00000007497_Klre1;golden.hamster_ENSMAUG00000008490_Klre1;bmr_ENSNGAG00000015692_Klre1;horse_ENSECAG00000016880;cow_ENSBTAG00000030426;goat_ENSCHIG00000007401;sheep_ENSOARG00000021005;pig_ENSSSCG00000026217;rabbit_ENSOCUG00000026074;donkey_ENSEASG00005014793	ENSBTAG00000030426	NA	KLRE
cow	KLRF	human_ENSG00000150045_KLRF1;armadillo_ENSDNOG00000007226_KLRF1;hedgehog_ENSEEUG00000015054_KLRF1;microbat_ENSMLUG00000017786;cat_ENSFCAG00000008833_KLRF1;dingo_ENSCAFG00020006152_KLRF1;horse_ENSECAG00000035527_KLRF1;cow_ENSBTAG00000037534_KLRF1;goat_ENSCHIG00000015393_KLRF1;sheep_ENSOARG00000021058_KLRF1;pig_ENSSSCG00000000655_KLRF1;mouse.lemur_ENSMICG00000004007_KLRF1;marmoset_ENSCJAG00000018584…	ENSBTAG00000037534	KLRF1	KLRF
cow	KLRF	microbat_ENSMLUG00000028496;cat_ENSFCAG00000042120;horse_ENSECAG00000035478;cow_ENSBTAG00000053740;goat_ENSCHIG00000017095;rabbit_ENSOCUG00000029599;donkey_ENSEASG00005014825	ENSBTAG00000053740	NA	KLRF
cow	KLRF	microbat_ENSMLUG00000022417_KLRF2;cat_ENSFCAG00000023412_KLRF2;cow_ENSBTAG00000046980_KLRF2;goat_ENSCHIG00000007053_KLRF2;sheep_ENSOARG00000021038_KLRF2;gibbon_ENSNLEG00000003058_KLRF2	ENSBTAG00000046980	KLRF2	KLRF
cow	KLRG	human_ENSG00000139187_KLRG1;bmr_ENSNGAG00000023075_Klrg1;cat_ENSFCAG00000044898_KLRG1;dog_ENSCAFG00000028762_KLRG1;dingo_ENSCAFG00020005971_KLRG1;horse_ENSECAG00000024523_KLRG1;cow_ENSBTAG00000013640_KLRG1;goat_ENSCHIG00000008744_KLRG1;mouse.lemur_ENSMICG00000015069_KLRG1;marmoset_ENSCJAG00000018697_KLRG1;mas.night.monkey_ENSANAG00000022214_KLRG1;sooty.mangabey_ENSCATG00000032979_KLRG1;olive.babo…	ENSBTAG00000013640	KLRG1	KLRG
cow	KLRH	horse_ENSECAG00000037919;sheep_ENSOARG00000020955;pig_ENSSSCG00000033403	ENSBTAG00000053262	NA	KLRH
cow	KLRH	cow_ENSBTAG00000050324;goat_ENSCHIG00000025205;sheep_ENSOARG00000020975;pig_ENSSSCG00000036743	ENSBTAG00000050324	NA	KLRH
cow	KLRI	horse_ENSECAG00000016712;cow_ENSBTAG00000049823;goat_ENSCHIG00000011347;sheep_ENSOARG00000020983;sheep_ENSOARG00000020985;pig_ENSSSCG00000000639;donkey_ENSEASG00005014754	ENSBTAG00000049823	NA	KLRI
cow	KLRI	cow_ENSBTAG00000051183	ENSBTAG00000051183	NA	KLRI
cow	KLRJ	microbat_ENSMLUG00000022289;cat_ENSFCAG00000025057;dingo_ENSCAFG00020006375;horse_ENSECAG00000035033;horse_ENSECAG00000033229;cow_ENSBTAG00000022861_KLRJ1;goat_ENSCHIG00000010615;sheep_ENSOARG00000020980;pig_ENSSSCG00000000638;donkey_ENSEASG00005014753;donkey_ENSEASG00005015993	ENSBTAG00000022861	KLRJ1	KLRJ
cow	KLRK	human_ENSG00000213809_KLRK1;rat_ENSRNOG00000061739_Klrk1;nmr_101713324_Klrk1;jerboa_ENSJJAG00000010061_Klrk1;deer.mouse_ENSPEMG00000014067_Klrk1;chinese.hamster_ENSCGRG00000016556_Klrk1;dmr_ENSFDAG00000015510_KLRK1;golden.hamster_ENSMAUG00000002635_Klrk1;prairie.vole_ENSMOCG00000009655_Klrk1;bmr_ENSNGAG00000016170_Klrk1;armadillo_ENSDNOG00000005259;armadillo_ENSDNOG00000017667_KLRK1;hedgehog_ENSE…	ENSBTAG00000004917	KLRK1	KLRK
cow	LILR	mouse_ENSMUSG00000057439_Kir3dl2;mouse_ENSMUSG00000031424_Kir3dl1;microbat_ENSMLUG00000024330;cow_ENSBTAG00000049820;cow_ENSBTAG00000022807_KIR3DS1;cow_ENSBTAG00000054741;cow_ENSBTAG00000045951;cow_ENSBTAG00000039215_KIR2DL5A;cow_ENSBTAG00000052880;goat_ENSCHIG00000011266;goat_ENSCHIG00000017270;goat_ENSCHIG00000021553;goat_ENSCHIG00000024938;goat_ENSCHIG00000025463;sheep_ENSOARG00000000844;sheep…	ENSBTAG00000050608	NA	KIR
cow	LILR	mouse_ENSMUSG00000031424_Kir3dl1;microbat_ENSMLUG00000024330;mas.night.monkey_ENSANAG00000039410;pig.tailed.macaque_ENSMNEG00000044330;guinea.pig_ENSCPOG00000007412;pig.tailed.macaque_ENSMNEG00000014203	ENSBTAG00000053934	NA	KIR
cow	KIR	armadillo_ENSDNOG00000040917;cow_ENSBTAG00000045795;sheep_ENSOARG00000002217;human_ENSG00000104970_KIR3DX1	ENSBTAG00000045795	NA	KIR
cow	LILR	microbat_ENSMLUG00000024330	ENSBTAG00000039413	NA	KIR
cow	LILR	microbat_ENSMLUG00000024330	ENSBTAG00000053351	NA	KIR
cow	LILR	microbat_ENSMLUG00000024330;olive.baboon_ENSPANG00000012788;pig.tailed.macaque_ENSMNEG00000044330;chimpanzee_ENSPTRG00000045849_KIR3DX1	ENSBTAG00000054705	NA	KIR
cow	KIR	horse_ENSECAG00000016418_KIR3DL;cow_ENSBTAG00000039215_KIR2DL5A;pig_ENSSSCG00000033933;olive.baboon_ENSPANG00000012788;olive.baboon_ENSPANG00000030293;macaque_ENSMMUG00000009456;macaque_ENSMMUG00000030771;pig.tailed.macaque_ENSMNEG00000031177;donkey_ENSEASG00005021154;donkey_ENSEASG00005021416;donkey_ENSEASG00005021546	ENSBTAG00000039215	KIR2DL5A	KIR
cow	KIR	cow_ENSBTAG00000049820;sheep_ENSOARG00000000844;sheep_ENSOARG00000002217;sheep_ENSOARG00000002316;sheep_ENSOARG00000002418	ENSBTAG00000049820	NA	KIR
cow	LILR	cow_ENSBTAG00000049820;cow_ENSBTAG00000047270;cow_ENSBTAG00000022807_KIR3DS1;cow_ENSBTAG00000054741;cow_ENSBTAG00000045951;cow_ENSBTAG00000045795;cow_ENSBTAG00000054818_KIR3DL2;goat_ENSCHIG00000011266;goat_ENSCHIG00000015442;sheep_ENSOARG00000002371;sheep_ENSOARG00000002418;sheep_ENSOARG00000002450;sheep_ENSOARG00000007834;sheep_ENSOARG00000007951	ENSBTAG00000054407	NA	KIR
cow	KIR	cow_ENSBTAG00000047270;goat_ENSCHIG00000013560;goat_ENSCHIG00000017270;chimpanzee_ENSPTRG00000044265_KIR2DL3;chimpanzee_ENSPTRG00000046570_KIR3DL5;donkey_ENSEASG00005021154;human_ENSG00000284511_KIR2DS2;human_ENSG00000242473_KIR2DP1	ENSBTAG00000047270	NA	KIR
cow	KIR	cow_ENSBTAG00000022807_KIR3DS1;goat_ENSCHIG00000011266;goat_ENSCHIG00000017093;goat_ENSCHIG00000024938;goat_ENSCHIG00000025463;sheep_ENSOARG00000001805;sheep_ENSOARG00000002305;sheep_ENSOARG00000002385;sheep_ENSOARG00000007834	ENSBTAG00000022807	KIR3DS1	KIR
cow	LILR	cow_ENSBTAG00000022807_KIR3DS1;cow_ENSBTAG00000054741;cow_ENSBTAG00000054818_KIR3DL2;sheep_ENSOARG00000002371	ENSBTAG00000050822	NA	KIR
cow	KIR	cow_ENSBTAG00000054741;goat_ENSCHIG00000015442;goat_ENSCHIG00000022734;sheep_ENSOARG00000002102;sheep_ENSOARG00000002217;sheep_ENSOARG00000002450;sheep_ENSOARG00000007951;donkey_ENSEASG00005021546	ENSBTAG00000054741	NA	KIR
cow	KIR	cow_ENSBTAG00000045951;mouse.lemur_ENSMICG00000015997_KIR3DL3	ENSBTAG00000045951	NA	KIR
cow	KIR	cow_ENSBTAG00000054818_KIR3DL2;goat_ENSCHIG00000019623;goat_ENSCHIG00000021553	ENSBTAG00000054818	KIR3DL2	KIR
cow	KIR	cow_ENSBTAG00000052880;donkey_ENSEASG00005021154	ENSBTAG00000052880	NA	KIR
cow	LILR	goat_ENSCHIG00000011266;goat_ENSCHIG00000015442;sheep_ENSOARG00000002450;sheep_ENSOARG00000007834;pig_ENSSSCG00000033933	ENSBTAG00000049932	LILRA4	KIR
cow	LILR	goat_ENSCHIG00000019623;sheep_ENSOARG00000002102;sheep_ENSOARG00000002217;sheep_ENSOARG00000007834	ENSBTAG00000050566	NA	KIR
cow	LILR	guinea.pig_ENSCPOG00000007412;cow_ENSBTAG00000039215_KIR2DL5A	ENSBTAG00000052386	NA	KIR
cow	LILR	microbat_ENSMLUG00000024330	ENSBTAG00000048555	NA	KIR
cow	LILR	goat_ENSCHIG00000011266	ENSBTAG00000055058	NA	KIR
cow	LILR	cow_ENSBTAG00000039086;cow_ENSBTAG00000039086;human_ENSG00000131042_LILRB2;human_ENSG00000187116_LILRA5;guinea.pig_ENSCPOG00000007087;chinchilla_ENSCLAG00000000651;chinchilla_ENSCLAG00000001111;chinchilla_ENSCLAG00000001600;chinchilla_ENSCLAG00000001921;armadillo_ENSDNOG00000015754;armadillo_ENSDNOG00000047274;hedgehog_ENSEEUG00000010557;microbat_ENSMLUG00000026039;microbat_ENSMLUG00000024472;mic…	ENSBTAG00000039086	NA	LILR
cow	LILR	human_ENSG00000204577_LILRB3;human_ENSG00000244482_LILRA6;human_ENSG00000104974_LILRA1;human_ENSG00000239998_LILRA2;human_ENSG00000105609_LILRB5;human_ENSG00000104972_LILRB1;human_ENSG00000131042_LILRB2;human_ENSG00000187116_LILRA5;guinea.pig_ENSCPOG00000000328;guinea.pig_ENSCPOG00000007087;nmr_101722653_LOC101722653;nmr_101716592_LOC101716592;nmr_106007604_LOC106007604;chinchilla_ENSCLAG00000000…	ENSBTAG00000049178	NA	LILR
cow	LILR	human_ENSG00000204577_LILRB3;human_ENSG00000244482_LILRA6;human_ENSG00000239961_LILRA4;human_ENSG00000104972_LILRB1;golden.hamster_ENSMAUG00000012428;armadillo_ENSDNOG00000049291;hedgehog_ENSEEUG00000005473;hedgehog_ENSEEUG00000013345;microbat_ENSMLUG00000023866;microbat_ENSMLUG00000003451;microbat_ENSMLUG00000024807;microbat_ENSMLUG00000023240;microbat_ENSMLUG00000012727;cat_ENSFCAG00000024812;c…	ENSBTAG00000050566	NA	LILR
cow	LILR	human_ENSG00000204577_LILRB3;human_ENSG00000244482_LILRA6;human_ENSG00000104974_LILRA1;human_ENSG00000239998_LILRA2;human_ENSG00000105609_LILRB5;human_ENSG00000239961_LILRA4;human_ENSG00000104972_LILRB1;human_ENSG00000131042_LILRB2;human_ENSG00000186818_LILRB4;human_ENSG00000187116_LILRA5;human_ENSG00000170858_LILRP2;human_ENSG00000186152_LILRP1;mouse_ENSMUSG00000030427_Lilra6;mouse_ENSMUSG000000…	ENSBTAG00000050608	NA	LILR
cow	LILR	human_ENSG00000204577_LILRB3;human_ENSG00000244482_LILRA6;human_ENSG00000104974_LILRA1;human_ENSG00000239998_LILRA2;human_ENSG00000105609_LILRB5;human_ENSG00000239961_LILRA4;human_ENSG00000104972_LILRB1;human_ENSG00000131042_LILRB2;human_ENSG00000186818_LILRB4;human_ENSG00000187116_LILRA5;human_ENSG00000170858_LILRP2;human_ENSG00000186152_LILRP1;mouse_ENSMUSG00000030427_Lilra6;mouse_ENSMUSG000000…	ENSBTAG00000053934	NA	LILR
cow	LILR	human_ENSG00000204577_LILRB3;human_ENSG00000244482_LILRA6;human_ENSG00000104974_LILRA1;mouse_ENSMUSG00000089942_Pira2;guinea.pig_ENSCPOG00000001212;guinea.pig_ENSCPOG00000030847;chinchilla_ENSCLAG00000000967;golden.hamster_ENSMAUG00000013497_Lilra5;prairie.vole_ENSMOCG00000017659_Lilra5;armadillo_ENSDNOG00000035344;hedgehog_ENSEEUG00000003300;hedgehog_ENSEEUG00000010557;hedgehog_ENSEEUG0000001385…	ENSBTAG00000055058	NA	LILR
cow	LILR	human_ENSG00000239998_LILRA2;human_ENSG00000239961_LILRA4;human_ENSG00000104972_LILRB1;human_ENSG00000186152_LILRP1;dmr_ENSFDAG00000031481;golden.hamster_ENSMAUG00000012428;armadillo_ENSDNOG00000035344;hedgehog_ENSEEUG00000010685;hedgehog_ENSEEUG00000015861;microbat_ENSMLUG00000024936;microbat_ENSMLUG00000003451;microbat_ENSMLUG00000005243;microbat_ENSMLUG00000029268;microbat_ENSMLUG00000022941;m…	ENSBTAG00000038797	NA	LILR
cow	LILR	human_ENSG00000105609_LILRB5;chinchilla_ENSCLAG00000001600;hedgehog_ENSEEUG00000015206;microbat_ENSMLUG00000024936;microbat_ENSMLUG00000026223;microbat_ENSMLUG00000022831;microbat_ENSMLUG00000026147;cow_ENSBTAG00000050822;goat_ENSCHIG00000005560;sheep_ENSOARG00000002513;mouse.lemur_ENSMICG00000047575;marmoset_ENSCJAG00000001166;mas.night.monkey_ENSANAG00000001007;sooty.mangabey_ENSCATG00000041349…	ENSBTAG00000050822	NA	LILR
cow	LILR	human_ENSG00000105609_LILRB5;human_ENSG00000131042_LILRB2;mouse_ENSMUSG00000030427_Lilra6;rat_ENSRNOG00000054954_Lilrb2;guinea.pig_ENSCPOG00000033005;golden.hamster_ENSMAUG00000012428;opossum_ENSMODG00000004280;armadillo_ENSDNOG00000040856;hedgehog_ENSEEUG00000010685;microbat_ENSMLUG00000026223;microbat_ENSMLUG00000005275;microbat_ENSMLUG00000005707;microbat_ENSMLUG00000024448;horse_ENSECAG000000…	ENSBTAG00000054705	NA	LILR
cow	LILR	human_ENSG00000239961_LILRA4;human_ENSG00000186818_LILRB4;human_ENSG00000170858_LILRP2;guinea.pig_ENSCPOG00000001212;guinea.pig_ENSCPOG00000033005;armadillo_ENSDNOG00000005722;armadillo_ENSDNOG00000035344;hedgehog_ENSEEUG00000013345;hedgehog_ENSEEUG00000015206;microbat_ENSMLUG00000024936;microbat_ENSMLUG00000029268;microbat_ENSMLUG00000005707;microbat_ENSMLUG00000008511;microbat_ENSMLUG0000002859…	ENSBTAG00000050536	NA	LILR
cow	LILR	human_ENSG00000239961_LILRA4;human_ENSG00000186152_LILRP1;mouse_ENSMUSG00000058818_Pirb;mouse_ENSMUSG00000089942_Pira2;rat_ENSRNOG00000053260_Lilrb3a;chinchilla_ENSCLAG00000001111;jerboa_ENSJJAG00000015200;deer.mouse_ENSPEMG00000017088;prairie.vole_ENSMOCG00000014136;bmr_ENSNGAG00000023247;armadillo_ENSDNOG00000004377;armadillo_ENSDNOG00000035344;hedgehog_ENSEEUG00000002021;hedgehog_ENSEEUG000000…	ENSBTAG00000052386	NA	LILR
cow	LILR	human_ENSG00000104972_LILRB1;human_ENSG00000187116_LILRA5;nmr_106007604_LOC106007604;chinchilla_ENSCLAG00000000651;chinchilla_ENSCLAG00000001600;microbat_ENSMLUG00000022831;microbat_ENSMLUG00000024472;horse_ENSECAG00000012768;horse_ENSECAG00000035495;cow_ENSBTAG00000048555;goat_ENSCHIG00000005560;pig_ENSSSCG00000029231;mouse.lemur_ENSMICG00000009123;marmoset_ENSCJAG00000001139;sooty.mangabey_ENSC…	ENSBTAG00000048555	NA	LILR
cow	LILR	human_ENSG00000104972_LILRB1;armadillo_ENSDNOG00000034746;cow_ENSBTAG00000054407;goat_ENSCHIG00000010756;pig_ENSSSCG00000035226;pig.tailed.macaque_ENSMNEG00000042690;orangutan_ENSPPYG00000010379_LILRA4;human_ENSG00000239961_LILRA4;human_ENSG00000104972_LILRB1;armadillo_ENSDNOG00000034746;cow_ENSBTAG00000053934;cow_ENSBTAG00000054407;goat_ENSCHIG00000010756;pig.tailed.macaque_ENSMNEG00000042690;or…	ENSBTAG00000054407	NA	LILR
cow	LILR	mouse_ENSMUSG00000030427_Lilra6;shrew_ENSSARG00000006742;microbat_ENSMLUG00000025304;microbat_ENSMLUG00000022831;microbat_ENSMLUG00000026039;dingo_ENSCAFG00020016912;cow_ENSBTAG00000049932_LILRA4;pig_ENSSSCG00000028802;marmoset_ENSCJAG00000048087;olive.baboon_ENSPANG00000012247_LILRA5;pig.tailed.macaque_ENSMNEG00000029440_LILRA5;orangutan_ENSPPYG00000010378_LILRA5;gorilla_ENSGGOG00000013723_LILRA…	ENSBTAG00000049932	LILRA4	LILR
cow	LILR	nmr_101722653_LOC101722653;armadillo_ENSDNOG00000047274;microbat_ENSMLUG00000024448;horse_ENSECAG00000037431;dolphin_ENSTTRG00000001274;dolphin_ENSTTRG00000006573;cow_ENSBTAG00000053351;pig_ENSSSCG00000025687;mas.night.monkey_ENSANAG00000022620;sooty.mangabey_ENSCATG00000041349;olive.baboon_ENSPANG00000012100;pig.tailed.macaque_ENSMNEG00000033426;bonobo_ENSPPAG00000033274;chimpanzee_ENSPTRG000000…	ENSBTAG00000053351	NA	LILR
cow	LILR	deer.mouse_ENSPEMG00000021376_Lilra5	ENSBTAG00000054949	NA	LILR
cow	KIR	opossum_ENSMODG00000004280;opossum_ENSMODG00000004312	ENSBTAG00000054818	KIR3DL2	LILR
cow	LILR	hedgehog_ENSEEUG00000015206;rabbit_ENSOCUG00000000363;rabbit_ENSOCUG00000004096;cow_ENSBTAG00000004043;goat_ENSCHIG00000018706	ENSBTAG00000004043	NA	LILR
cow	LILR	dog_ENSCAFG00000024425;dingo_ENSCAFG00020017200;dingo_ENSCAFG00020018342;horse_ENSECAG00000008745;cow_ENSBTAG00000039413;goat_ENSCHIG00000017908;sheep_ENSOARG00000002513;pig_ENSSSCG00000028802;pig_ENSSSCG00000039956;vervet.agm_ENSCSAG00000001889;donkey_ENSEASG00005021428;donkey_ENSEASG00005021489;donkey_ENSEASG00005021537;donkey_ENSEASG00005021571;horse_ENSECAG00000035812;horse_ENSECAG00000031571…	ENSBTAG00000039413	NA	LILR
cow	KIR	mouse.lemur_ENSMICG00000009123	ENSBTAG00000047270	NA	LILR
cow	KIR	tasmanian.devil_ENSSHAG00000000598	ENSBTAG00000054741	NA	LILR
cow	LILR	rat_ENSRNOG00000027811_Lilrb4;rat_ENSRNOG00000048238_AABR07002418.1;rat_ENSRNOG00000058087_Lilrc2;chinese.hamster_ENSCGRG00000017658;golden.hamster_ENSMAUG00000020114	ENSBTAG00000054081	NA	LILR
cow	LILR	chinese.hamster_ENSCGRG00000017658	ENSBTAG00000053681	NA	LILR
goat	KLRB	mouse_ENSMUSG00000030361_Klrb1a;dolphin_ENSTTRG00000015741_KLRB1;cow_ENSBTAG00000012029_KLRB1	ENSCHIG00000001661	NA	KLRB
goat	KLRB	hedgehog_ENSEEUG00000004995;horse_ENSECAG00000034172_KLRB1;cow_ENSBTAG00000012029_KLRB1;goat_ENSCHIG00000009896;orangutan_ENSPPYG00000004256_KLRB1;gorilla_ENSGGOG00000005970_KLRB1;tarsier_ENSTSYG00000013018_KLRB1	ENSCHIG00000009896	NA	KLRB
goat	KLRC	mouse_ENSMUSG00000030167_Klrc1;deer.mouse_ENSPEMG00000005241_Klrc1;golden.hamster_ENSMAUG00000014060_Klrc1;prairie.vole_ENSMOCG00000016273_Klrc1;cat_ENSFCAG00000044918;dingo_ENSCAFG00020006261;dingo_ENSCAFG00020006368;goat_ENSCHIG00000001120	ENSCHIG00000001120	NA	KLRC
goat	KLRC	deer.mouse_ENSPEMG00000017465;horse_ENSECAG00000021893;cow_ENSBTAG00000052486;cow_ENSBTAG00000049367;cow_ENSBTAG00000054633_KLRC1;cow_ENSBTAG00000054018;cow_ENSBTAG00000052514_NKG2A;goat_ENSCHIG00000011398;donkey_ENSEASG00005014783	ENSCHIG00000011398	NA	KLRC
goat	KLRC	microbat_ENSMLUG00000012575;horse_ENSECAG00000033117;cow_ENSBTAG00000046268;goat_ENSCHIG00000009906;sheep_ENSOARG00000000861;sheep_ENSOARG00000020964;pig_ENSSSCG00000000640	ENSCHIG00000009906	NA	KLRC
goat	KLRC	microbat_ENSMLUG00000026404;microbat_ENSMLUG00000027469;microbat_ENSMLUG00000030584;horse_ENSECAG00000038787;dolphin_ENSTTRG00000013100;cow_ENSBTAG00000038843_NKG2C;cow_ENSBTAG00000052658_NKG2A;goat_ENSCHIG00000010959;sheep_ENSOARG00000020990;sheep_ENSOARG00000020995;mouse.lemur_ENSMICG00000032954;donkey_ENSEASG00005014764;donkey_ENSEASG00005014769;donkey_ENSEASG00005014774	ENSCHIG00000010959	NA	KLRC
goat	KLRC	horse_ENSECAG00000039164;sheep_ENSOARG00000020949	ENSCHIG00000019231	NA	KLRC
goat	KLRD	human_ENSG00000134539_KLRD1;guinea.pig_ENSCPOG00000009595_KLRD1;nmr_101711887_Klrd1;chinchilla_ENSCLAG00000015230_KLRD1;dmr_ENSFDAG00000009146_KLRD1;armadillo_ENSDNOG00000009640;armadillo_ENSDNOG00000009809;armadillo_ENSDNOG00000012820;armadillo_ENSDNOG00000046475;microbat_ENSMLUG00000014409_KLRD1;horse_ENSECAG00000031528;dolphin_ENSTTRG00000013109_KLRD1;cow_ENSBTAG00000000966;goat_ENSCHIG0000001…	ENSCHIG00000014652	NA	KLRD
goat	KLRD	cow_ENSBTAG00000046389;goat_ENSCHIG00000009324;sheep_ENSOARG00000021002	ENSCHIG00000009324	NA	KLRD
goat	KLRE	rat_ENSRNOG00000058714_Klre1;chinese.hamster_ENSCGRG00000007497_Klre1;bmr_ENSNGAG00000015692_Klre1;horse_ENSECAG00000016880;cow_ENSBTAG00000030426;goat_ENSCHIG00000007401;sheep_ENSOARG00000021005;pig_ENSSSCG00000026217;rabbit_ENSOCUG00000026074;donkey_ENSEASG00005014793	ENSCHIG00000007401	NA	KLRE
goat	KLRF	human_ENSG00000150045_KLRF1;armadillo_ENSDNOG00000007226_KLRF1;hedgehog_ENSEEUG00000015054_KLRF1;microbat_ENSMLUG00000017786;cat_ENSFCAG00000008833_KLRF1;dingo_ENSCAFG00020006152_KLRF1;horse_ENSECAG00000035527_KLRF1;cow_ENSBTAG00000037534_KLRF1;goat_ENSCHIG00000015393_KLRF1;sheep_ENSOARG00000021058_KLRF1;pig_ENSSSCG00000000655_KLRF1;mouse.lemur_ENSMICG00000004007_KLRF1;marmoset_ENSCJAG00000018584…	ENSCHIG00000015393	KLRF1	KLRF
goat	KLRF	human_ENSG00000256797_KLRF2;microbat_ENSMLUG00000022417_KLRF2;cat_ENSFCAG00000023412_KLRF2;cow_ENSBTAG00000046980_KLRF2;goat_ENSCHIG00000007053_KLRF2;sheep_ENSOARG00000021038_KLRF2;bonobo_ENSPPAG00000039440_KLRF2;chimpanzee_ENSPTRG00000042023_KLRF2	ENSCHIG00000007053	KLRF2	KLRF
goat	KLRF	microbat_ENSMLUG00000028496;horse_ENSECAG00000035478;cow_ENSBTAG00000053740;goat_ENSCHIG00000017095;donkey_ENSEASG00005014825	ENSCHIG00000017095	NA	KLRF
goat	KLRG	human_ENSG00000139187_KLRG1;nmr_101722776_Klrg1;chinchilla_ENSCLAG00000016032_KLRG1;dmr_ENSFDAG00000017314_KLRG1;bmr_ENSNGAG00000023075_Klrg1;armadillo_ENSDNOG00000036997;hedgehog_ENSEEUG00000002463_KLRG1;cat_ENSFCAG00000044898_KLRG1;dog_ENSCAFG00000028762_KLRG1;dingo_ENSCAFG00020005971_KLRG1;horse_ENSECAG00000024523_KLRG1;cow_ENSBTAG00000013640_KLRG1;goat_ENSCHIG00000008744_KLRG1;sheep_ENSOARG00…	ENSCHIG00000008744	KLRG1	KLRG
goat	KLRH	cow_ENSBTAG00000050324;goat_ENSCHIG00000025205;sheep_ENSOARG00000020975	ENSCHIG00000025205	NA	KLRH
goat	KLRI	horse_ENSECAG00000016712;cow_ENSBTAG00000051183;cow_ENSBTAG00000049823;goat_ENSCHIG00000011347;goat_ENSCHIG00000011347;sheep_ENSOARG00000020983;sheep_ENSOARG00000020985;pig_ENSSSCG00000000639;donkey_ENSEASG00005014754	ENSCHIG00000011347	NA	KLRI
goat	KLRJ	microbat_ENSMLUG00000022289;cat_ENSFCAG00000025057;dingo_ENSCAFG00020006375;horse_ENSECAG00000035033;horse_ENSECAG00000033229;cow_ENSBTAG00000022861_KLRJ1;goat_ENSCHIG00000010615;sheep_ENSOARG00000020980;pig_ENSSSCG00000000638;donkey_ENSEASG00005014753;donkey_ENSEASG00005015993	ENSCHIG00000010615	NA	KLRJ
goat	KLRK	human_ENSG00000213809_KLRK1;mouse_ENSMUSG00000030149_Klrk1;rat_ENSRNOG00000061739_Klrk1;nmr_101713324_Klrk1;jerboa_ENSJJAG00000010061_Klrk1;deer.mouse_ENSPEMG00000014067_Klrk1;dmr_ENSFDAG00000015510_KLRK1;golden.hamster_ENSMAUG00000002635_Klrk1;prairie.vole_ENSMOCG00000009655_Klrk1;bmr_ENSNGAG00000016170_Klrk1;armadillo_ENSDNOG00000005259;armadillo_ENSDNOG00000017667_KLRK1;hedgehog_ENSEEUG0000000…	ENSCHIG00000011749	KLRK1	KLRK
goat	KIR	guinea.pig_ENSCPOG00000007412;cow_ENSBTAG00000022807_KIR3DS1;goat_ENSCHIG00000024938;sheep_ENSOARG00000002385;sheep_ENSOARG00000007951;mas.night.monkey_ENSANAG00000036175;sooty.mangabey_ENSCATG00000017229;olive.baboon_ENSPANG00000002646_KIR3DL3;olive.baboon_ENSPANG00000000222;macaque_ENSMMUG00000013286_KIR3DL0;pig.tailed.macaque_ENSMNEG00000033281_KIR3DL3;orangutan_ENSPPYG00000010391;orangutan_EN…	ENSCHIG00000024938	NA	KIR
goat	KIR	armadillo_ENSDNOG00000040917;cow_ENSBTAG00000049820;goat_ENSCHIG00000022734;sheep_ENSOARG00000002418	ENSCHIG00000022734	NA	KIR
goat	LILR	microbat_ENSMLUG00000024330	ENSCHIG00000017908	NA	KIR
goat	KIR	horse_ENSECAG00000016418_KIR3DL;cow_ENSBTAG00000022807_KIR3DS1;cow_ENSBTAG00000054818_KIR3DL2;goat_ENSCHIG00000019623;sheep_ENSOARG00000002217;sheep_ENSOARG00000002305;chimpanzee_ENSPTRG00000044265_KIR2DL3;chimpanzee_ENSPTRG00000046570_KIR3DL5;donkey_ENSEASG00005021154;donkey_ENSEASG00005021546	ENSCHIG00000019623	NA	KIR
goat	KIR	cow_ENSBTAG00000047270;cow_ENSBTAG00000045951;cow_ENSBTAG00000039215_KIR2DL5A;goat_ENSCHIG00000017270;sheep_ENSOARG00000002217	ENSCHIG00000017270	NA	KIR
goat	KIR	cow_ENSBTAG00000054741;cow_ENSBTAG00000045795;goat_ENSCHIG00000021553;sheep_ENSOARG00000002102;sheep_ENSOARG00000002450;sheep_ENSOARG00000001931;chimpanzee_ENSPTRG00000011462;chimpanzee_ENSPTRG00000045849_KIR3DX1;gibbon_ENSNLEG00000010508	ENSCHIG00000021553	NA	KIR
goat	KIR	goat_ENSCHIG00000011266;sheep_ENSOARG00000002316;sooty.mangabey_ENSCATG00000011819;sooty.mangabey_ENSCATG00000013521;olive.baboon_ENSPANG00000031638;olive.baboon_ENSPANG00000016636;olive.baboon_ENSPANG00000020088;olive.baboon_ENSPANG00000030433;olive.baboon_ENSPANG00000030211;macaque_ENSMMUG00000009456;macaque_ENSMMUG00000030771;pig.tailed.macaque_ENSMNEG00000027934;pig.tailed.macaque_ENSMNEG0000…	ENSCHIG00000011266	NA	KIR
goat	KIR	goat_ENSCHIG00000013560	ENSCHIG00000013560	NA	KIR
goat	KIR	goat_ENSCHIG00000015442;sheep_ENSOARG00000000844;sheep_ENSOARG00000007834	ENSCHIG00000015442	NA	KIR
goat	KIR	goat_ENSCHIG00000017093;sheep_ENSOARG00000001805	ENSCHIG00000017093	NA	KIR
goat	KIR	goat_ENSCHIG00000025463	ENSCHIG00000025463	NA	KIR
goat	LILR	microbat_ENSMLUG00000029268;pig_ENSSSCG00000029231;microbat_ENSMLUG00000029268;pig_ENSSSCG00000029231;human_ENSG00000204577_LILRB3;human_ENSG00000104974_LILRA1;human_ENSG00000239998_LILRA2;human_ENSG00000105609_LILRB5;human_ENSG00000239961_LILRA4;human_ENSG00000104972_LILRB1;human_ENSG00000131042_LILRB2;human_ENSG00000186818_LILRB4;human_ENSG00000187116_LILRA5;human_ENSG00000170858_LILRP2;guinea.…	ENSCHIG00000004523	NA	LILR
goat	LILR	human_ENSG00000244482_LILRA6;human_ENSG00000104974_LILRA1;human_ENSG00000239998_LILRA2;human_ENSG00000131042_LILRB2;human_ENSG00000170858_LILRP2;human_ENSG00000186152_LILRP1;guinea.pig_ENSCPOG00000007087;chinchilla_ENSCLAG00000000651;chinchilla_ENSCLAG00000001111;armadillo_ENSDNOG00000004377;armadillo_ENSDNOG00000005722;armadillo_ENSDNOG00000015754;armadillo_ENSDNOG00000047274;armadillo_ENSDNOG00…	ENSCHIG00000005560	NA	LILR
goat	LILR	human_ENSG00000239998_LILRA2;human_ENSG00000104972_LILRB1;guinea.pig_ENSCPOG00000033005;deer.mouse_ENSPEMG00000017088;microbat_ENSMLUG00000029268;microbat_ENSMLUG00000009133;microbat_ENSMLUG00000012573;microbat_ENSMLUG00000026661;microbat_ENSMLUG00000023930;microbat_ENSMLUG00000024472;dingo_ENSCAFG00020016912;dingo_ENSCAFG00020017250;horse_ENSECAG00000029197;cow_ENSBTAG00000054407;goat_ENSCHIG000…	ENSCHIG00000010756	NA	LILR
goat	LILR	microbat_ENSMLUG00000001195;microbat_ENSMLUG00000022941;dog_ENSCAFG00000030509;dingo_ENSCAFG00020017200;horse_ENSECAG00000008745;horse_ENSECAG00000035495;cow_ENSBTAG00000039413;goat_ENSCHIG00000017908;sheep_ENSOARG00000002513;pig_ENSSSCG00000028802;marmoset_ENSCJAG00000045574_LILRB5;sooty.mangabey_ENSCATG00000044873;macaque_ENSMMUG00000046629;vervet.agm_ENSCSAG00000001889;vervet.agm_ENSCSAG000000…	ENSCHIG00000017908	NA	LILR
goat	KIR	mouse.lemur_ENSMICG00000009123	ENSCHIG00000021553	NA	LILR
goat	LILR	gibbon_ENSNLEG00000010527_LILRA2;human_ENSG00000104974_LILRA1;cow_ENSBTAG00000004043;goat_ENSCHIG00000018706;sooty.mangabey_ENSCATG00000041349;macaque_ENSMMUG00000016574_LILRB5;vervet.agm_ENSCSAG00000001890_LILRB5;gorilla_ENSGGOG00000043413_LILRA5;bonobo_ENSPPAG00000036152;chimpanzee_ENSPTRG00000011455_LILRA5;chimpanzee_ENSPTRG00000048836	ENSCHIG00000018706	NA	LILR
sheep	KIR	armadillo_ENSDNOG00000040917;cow_ENSBTAG00000049820;cow_ENSBTAG00000022807_KIR3DS1;cow_ENSBTAG00000045951;cow_ENSBTAG00000052880;goat_ENSCHIG00000011266;goat_ENSCHIG00000017093;goat_ENSCHIG00000025463;sheep_ENSOARG00000000844;sheep_ENSOARG00000001805;sheep_ENSOARG00000002305;sheep_ENSOARG00000002371;pig_ENSSSCG00000033933;guinea.pig_ENSCPOG00000007412;horse_ENSECAG00000016418_KIR3DL;cow_ENSBTAG00…	ENSOARG00000002217	NA	KIR
sheep	KIR	armadillo_ENSDNOG00000040917;cow_ENSBTAG00000052880;goat_ENSCHIG00000011266;sheep_ENSOARG00000000844	ENSOARG00000002316	NA	KIR
sheep	KIR	cow_ENSBTAG00000049820;cow_ENSBTAG00000022807_KIR3DS1;goat_ENSCHIG00000017093;goat_ENSCHIG00000025463;sheep_ENSOARG00000000844;sheep_ENSOARG00000001805;sheep_ENSOARG00000002305;pig_ENSSSCG00000033933	ENSOARG00000002305	NA	KIR
sheep	KIR	cow_ENSBTAG00000045951;sheep_ENSOARG00000002371	ENSOARG00000002371	NA	KIR
sheep	KIR	mouse_ENSMUSG00000057439_Kir3dl2;guinea.pig_ENSCPOG00000007412;horse_ENSECAG00000016418_KIR3DL;cow_ENSBTAG00000049820;cow_ENSBTAG00000047270;cow_ENSBTAG00000022807_KIR3DS1;cow_ENSBTAG00000054741;cow_ENSBTAG00000045951;cow_ENSBTAG00000045795;cow_ENSBTAG00000054818_KIR3DL2;cow_ENSBTAG00000039215_KIR2DL5A;cow_ENSBTAG00000052880;goat_ENSCHIG00000011266;goat_ENSCHIG00000013560;goat_ENSCHIG00000015442;…	ENSOARG00000001805	NA	KIR
sheep	KIR	armadillo_ENSDNOG00000040917;goat_ENSCHIG00000017093;goat_ENSCHIG00000021553;sheep_ENSOARG00000002102;sheep_ENSOARG00000002450;sheep_ENSOARG00000007951;sheep_ENSOARG00000001931;gorilla_ENSGGOG00000006465_KIR3DX1;chimpanzee_ENSPTRG00000011462;chimpanzee_ENSPTRG00000045849_KIR3DX1;gibbon_ENSNLEG00000010508;human_ENSG00000104970_KIR3DX1	ENSOARG00000002450	NA	KIR
sheep	KIR	armadillo_ENSDNOG00000040917;cow_ENSBTAG00000049820;cow_ENSBTAG00000022807_KIR3DS1;cow_ENSBTAG00000054818_KIR3DL2;goat_ENSCHIG00000017093;goat_ENSCHIG00000019623;goat_ENSCHIG00000021553;goat_ENSCHIG00000025463;sheep_ENSOARG00000000844;sheep_ENSOARG00000001805;sheep_ENSOARG00000002305;sheep_ENSOARG00000002385;pig_ENSSSCG00000033933;gorilla_ENSGGOG00000005189;bonobo_ENSPPAG00000028730;chimpanzee_EN…	ENSOARG00000007823	NA	KIR
sheep	KIR	shrew_ENSSARG00000007800;sooty.mangabey_ENSCATG00000043559;olive.baboon_ENSPANG00000031194;olive.baboon_ENSPANG00000029224;olive.baboon_ENSPANG00000030211;vervet.agm_ENSCSAG00000001784;human_ENSG00000240403_KIR3DL2;donkey_ENSEASG00005021546	ENSOARG00000000844	NA	KIR
sheep	LILR	microbat_ENSMLUG00000024330;goat_ENSCHIG00000021553;donkey_ENSEASG00005021416	ENSOARG00000001224	NA	KIR
sheep	LILR	microbat_ENSMLUG00000024330	ENSOARG00000002513	NA	KIR
sheep	LILR	microbat_ENSMLUG00000024330;goat_ENSCHIG00000021553;sheep_ENSOARG00000002217;pig_ENSSSCG00000033933;marmoset_ENSCJAG00000001253;olive.baboon_ENSPANG00000020088;orangutan_ENSPPYG00000010386;bonobo_ENSPPAG00000036202;bonobo_ENSPPAG00000043055;chimpanzee_ENSPTRG00000011462;chimpanzee_ENSPTRG00000045849_KIR3DX1;gibbon_ENSNLEG00000010508;human_ENSG00000104970_KIR3DX1	ENSOARG00000002741	NA	KIR
sheep	KIR	cow_ENSBTAG00000054741;goat_ENSCHIG00000024938;sheep_ENSOARG00000002102;sheep_ENSOARG00000001931;olive.baboon_ENSPANG00000002646_KIR3DL3;pig.tailed.macaque_ENSMNEG00000033281_KIR3DL3;orangutan_ENSPPYG00000010391;orangutan_ENSPPYG00000010521;gibbon_ENSNLEG00000035298;cow_ENSBTAG00000054741	ENSOARG00000007951	NA	KIR
sheep	KIR	cow_ENSBTAG00000045951;cow_ENSBTAG00000054818_KIR3DL2;cow_ENSBTAG00000039215_KIR2DL5A;cow_ENSBTAG00000052880;goat_ENSCHIG00000013560;goat_ENSCHIG00000021553;sheep_ENSOARG00000002217;sheep_ENSOARG00000007834;mas.night.monkey_ENSANAG00000036175;sooty.mangabey_ENSCATG00000011819;sooty.mangabey_ENSCATG00000013521;olive.baboon_ENSPANG00000031638;pig.tailed.macaque_ENSMNEG00000031177;donkey_ENSEASG0000…	ENSOARG00000007834	NA	KIR
sheep	KIR	goat_ENSCHIG00000015442;goat_ENSCHIG00000022734;sheep_ENSOARG00000002418	ENSOARG00000002418	NA	KIR
sheep	KIR	sheep_ENSOARG00000002385;mas.night.monkey_ENSANAG00000036175;olive.baboon_ENSPANG00000002646_KIR3DL3;pig.tailed.macaque_ENSMNEG00000033281_KIR3DL3;gibbon_ENSNLEG00000035298	ENSOARG00000002385	NA	KIR
sheep	KIR	olive.baboon_ENSPANG00000016636;macaque_ENSMMUG00000001519_KIR2DL4;pig.tailed.macaque_ENSMNEG00000038642_KIR2DL4;human_ENSG00000284511_KIR2DS2	ENSOARG00000002102	NA	KIR
sheep	LILR	chimpanzee_ENSPTRG00000044244;human_ENSG00000274143_KIR2DL5A	ENSOARG00000000625	NA	KIR
sheep	LILR	human_ENSG00000239961_LILRA4;human_ENSG00000131042_LILRB2;hedgehog_ENSEEUG00000005473;hedgehog_ENSEEUG00000014948;dingo_ENSCAFG00020017250;goat_ENSCHIG00000018706;sheep_ENSOARG00000000467;mas.night.monkey_ENSANAG00000001007;sooty.mangabey_ENSCATG00000013520_LILRB1;sooty.mangabey_ENSCATG00000013520_LILRB1;macaque_ENSMMUG00000047009_LILRB4;pig.tailed.macaque_ENSMNEG00000011346;pig.tailed.macaque_EN…	ENSOARG00000002651	NA	LILR
sheep	LILR	goat_ENSCHIG00000010756;goat_ENSCHIG00000010756;human_ENSG00000187116_LILRA5;mouse_ENSMUSG00000030427_Lilra6;mouse_ENSMUSG00000074417_Gm14548;mouse_ENSMUSG00000058818_Pirb;mouse_ENSMUSG00000089942_Pira2;mouse_ENSMUSG00000081665_Pira1;mouse_ENSMUSG00000080917_Gm15922;rat_ENSRNOG00000053260_Lilrb3a;guinea.pig_ENSCPOG00000007087;chinchilla_ENSCLAG00000001921;deer.mouse_ENSPEMG00000011847;deer.mouse_…	ENSOARG00000001224	NA	LILR
sheep	LILR	human_ENSG00000204577_LILRB3;human_ENSG00000131042_LILRB2;human_ENSG00000186818_LILRB4;mouse_ENSMUSG00000030427_Lilra6;mouse_ENSMUSG00000074417_Gm14548;mouse_ENSMUSG00000058818_Pirb;mouse_ENSMUSG00000074419_Gm15448;mouse_ENSMUSG00000089942_Pira2;mouse_ENSMUSG00000081665_Pira1;mouse_ENSMUSG00000080917_Gm15922;rat_ENSRNOG00000053260_Lilrb3a;rat_ENSRNOG00000058422_Pirb;deer.mouse_ENSPEMG00000011847;…	ENSOARG00000000467	NA	LILR
sheep	LILR	human_ENSG00000204577_LILRB3;human_ENSG00000104974_LILRA1;human_ENSG00000239998_LILRA2;human_ENSG00000105609_LILRB5;human_ENSG00000239961_LILRA4;human_ENSG00000104972_LILRB1;human_ENSG00000131042_LILRB2;human_ENSG00000187116_LILRA5;human_ENSG00000170858_LILRP2;human_ENSG00000186152_LILRP1;mouse_ENSMUSG00000030427_Lilra6;mouse_ENSMUSG00000074417_Gm14548;mouse_ENSMUSG00000058818_Pirb;mouse_ENSMUSG0…	ENSOARG00000000625	NA	LILR
sheep	KIR	human_ENSG00000204577_LILRB3;human_ENSG00000244482_LILRA6;human_ENSG00000104974_LILRA1;human_ENSG00000239998_LILRA2;human_ENSG00000239961_LILRA4;human_ENSG00000104972_LILRB1;human_ENSG00000131042_LILRB2;human_ENSG00000170858_LILRP2;human_ENSG00000186152_LILRP1;mouse_ENSMUSG00000030427_Lilra6;mouse_ENSMUSG00000058818_Pirb;mouse_ENSMUSG00000080917_Gm15922;rat_ENSRNOG00000046683_Lilrb3;rat_ENSRNOG00…	ENSOARG00000001805	NA	LILR
sheep	LILR	human_ENSG00000204577_LILRB3;human_ENSG00000244482_LILRA6;human_ENSG00000239998_LILRA2;human_ENSG00000170858_LILRP2;human_ENSG00000186152_LILRP1;guinea.pig_ENSCPOG00000007087;guinea.pig_ENSCPOG00000001212;guinea.pig_ENSCPOG00000030847;nmr_101722653_LOC101722653;nmr_101716592_LOC101716592;chinchilla_ENSCLAG00000001111;chinchilla_ENSCLAG00000001921;chinese.hamster_ENSCGRG00000000303;armadillo_ENSDN…	ENSOARG00000002513	NA	LILR
sheep	LILR	human_ENSG00000104974_LILRA1;human_ENSG00000239998_LILRA2;human_ENSG00000105609_LILRB5;human_ENSG00000104972_LILRB1;human_ENSG00000131042_LILRB2;human_ENSG00000187116_LILRA5;human_ENSG00000186152_LILRP1;mouse_ENSMUSG00000030427_Lilra6;mouse_ENSMUSG00000058818_Pirb;mouse_ENSMUSG00000089942_Pira2;mouse_ENSMUSG00000070873_Lilra5;mouse_ENSMUSG00000080917_Gm15922;rat_ENSRNOG00000053260_Lilrb3a;rat_ENS…	ENSOARG00000002741	NA	LILR
sheep	KIR	rat_ENSRNOG00000046683_Lilrb3;tasmanian.devil_ENSSHAG00000002372	ENSOARG00000000844	NA	LILR
sheep	KIR	opossum_ENSMODG00000004280;opossum_ENSMODG00000004312	ENSOARG00000002450	NA	LILR
sheep	KIR	opossum_ENSMODG00000004280;opossum_ENSMODG00000004312;vervet.agm_ENSCSAG00000001880_LILRA4	ENSOARG00000007834	NA	LILR
sheep	LILR	hedgehog_ENSEEUG00000003249;horse_ENSECAG00000022716;horse_ENSECAG00000035812;cow_ENSBTAG00000048555;sheep_ENSOARG00000002700;marmoset_ENSCJAG00000045574_LILRB5;mas.night.monkey_ENSANAG00000001007;sheep_ENSOARG00000002700;donkey_ENSEASG00005021428	ENSOARG00000002700	NA	LILR
sheep	KIR	dingo_ENSCAFG00020017200;dingo_ENSCAFG00020018342;cow_ENSBTAG00000052386;cow_ENSBTAG00000055058;mas.night.monkey_ENSANAG00000001007;sooty.mangabey_ENSCATG00000041349;donkey_ENSEASG00005021436	ENSOARG00000002102	NA	LILR
sheep	KIR	mouse.lemur_ENSMICG00000009123	ENSOARG00000002217	NA	LILR
sheep	LILR	sheep_ENSOARG00000002714	ENSOARG00000002714	NA	LILR
pig	KLRA	human_ENSG00000256667_KLRA1P;microbat_ENSMLUG00000003523;cat_ENSFCAG00000008387_KLRAP1;horse_ENSECAG00000023351;horse_ENSECAG00000002234_LY49B;horse_ENSECAG00000036744;horse_ENSECAG00000039435;cow_ENSBTAG00000009252_KLRA1;goat_ENSCHIG00000022710;sheep_ENSOARG00000020943;pig_ENSSSCG00000000636;sooty.mangabey_ENSCATG00000022098;olive.baboon_ENSPANG00000017981;macaque_ENSMMUG00000005081;pig.tailed.m…	ENSSSCG00000000636	NA	KLRA
pig	KLRB	human_ENSG00000111796_KLRB1;cat_ENSFCAG00000045317_KLRB1;horse_ENSECAG00000034172_KLRB1;dolphin_ENSTTRG00000015741_KLRB1;cow_ENSBTAG00000012029_KLRB1;goat_ENSCHIG00000009896;sheep_ENSOARG00000017210;pig_ENSSSCG00000039708_KLRB1;mouse.lemur_ENSMICG00000043292_KLRB1;marmoset_ENSCJAG00000011120_KLRB1;sooty.mangabey_ENSCATG00000036847_KLRB1;olive.baboon_ENSPANG00000017447_KLRB1;gorilla_ENSGGOG0000000…	ENSSSCG00000039708	KLRB1	KLRB
pig	KLRC	armadillo_ENSDNOG00000049536;armadillo_ENSDNOG00000047056;microbat_ENSMLUG00000026404;microbat_ENSMLUG00000027413;microbat_ENSMLUG00000030584;horse_ENSECAG00000022764;horse_ENSECAG00000028056;dolphin_ENSTTRG00000013100;cow_ENSBTAG00000046268;cow_ENSBTAG00000052486;goat_ENSCHIG00000009906;goat_ENSCHIG00000011398;sheep_ENSOARG00000020964;pig_ENSSSCG00000000640;mouse.lemur_ENSMICG00000027197;orangut…	ENSSSCG00000000640	NA	KLRC
pig	KLRK	armadillo_ENSDNOG00000049536;armadillo_ENSDNOG00000047056;microbat_ENSMLUG00000026404;microbat_ENSMLUG00000027413;microbat_ENSMLUG00000030584;horse_ENSECAG00000022764;horse_ENSECAG00000028056;dolphin_ENSTTRG00000013100;cow_ENSBTAG00000046268;cow_ENSBTAG00000052486;goat_ENSCHIG00000009906;goat_ENSCHIG00000011398;sheep_ENSOARG00000020964;pig_ENSSSCG00000000640;mouse.lemur_ENSMICG00000027197;orangut…	ENSSSCG00000040465	KLRK1	KLRC
pig	KLRJ	dog_ENSCAFG00000033152	ENSSSCG00000000638	NA	KLRC
pig	KLRD	guinea.pig_ENSCPOG00000009595_KLRD1;armadillo_ENSDNOG00000009640;armadillo_ENSDNOG00000009809;armadillo_ENSDNOG00000012820;armadillo_ENSDNOG00000046475;armadillo_ENSDNOG00000034296;horse_ENSECAG00000031528;dolphin_ENSTTRG00000013109_KLRD1;cow_ENSBTAG00000000966;cow_ENSBTAG00000046389;goat_ENSCHIG00000009324;goat_ENSCHIG00000014652;sheep_ENSOARG00000021002;sheep_ENSOARG00000021003;pig_ENSSSCG00000…	ENSSSCG00000000642	NA	KLRD
pig	KLRE	bmr_ENSNGAG00000015692_Klre1;horse_ENSECAG00000016880;cow_ENSBTAG00000030426;goat_ENSCHIG00000007401;sheep_ENSOARG00000021005;pig_ENSSSCG00000026217;rabbit_ENSOCUG00000026074	ENSSSCG00000026217	NA	KLRE
pig	KLRF	human_ENSG00000150045_KLRF1;armadillo_ENSDNOG00000007226_KLRF1;shrew_ENSSARG00000012718_KLRF1;microbat_ENSMLUG00000017786;cat_ENSFCAG00000008833_KLRF1;dingo_ENSCAFG00020006152_KLRF1;horse_ENSECAG00000035527_KLRF1;cow_ENSBTAG00000037534_KLRF1;goat_ENSCHIG00000015393_KLRF1;sheep_ENSOARG00000021058_KLRF1;pig_ENSSSCG00000000655_KLRF1;mouse.lemur_ENSMICG00000004007_KLRF1;marmoset_ENSCJAG00000018584_KL…	ENSSSCG00000000655	KLRF1	KLRF
pig	KLRH	cow_ENSBTAG00000050324;pig_ENSSSCG00000036743	ENSSSCG00000036743	NA	KLRH
pig	KLRH	pig_ENSSSCG00000033403	ENSSSCG00000033403	NA	KLRH
pig	KLRI	horse_ENSECAG00000016712;cow_ENSBTAG00000051183;cow_ENSBTAG00000049823;goat_ENSCHIG00000011347;sheep_ENSOARG00000020983;sheep_ENSOARG00000020985;pig_ENSSSCG00000000639;donkey_ENSEASG00005014754	ENSSSCG00000000639	NA	KLRI
pig	KLRJ	microbat_ENSMLUG00000022289;horse_ENSECAG00000033229;cow_ENSBTAG00000022861_KLRJ1;goat_ENSCHIG00000010615;sheep_ENSOARG00000020980;pig_ENSSSCG00000000638;donkey_ENSEASG00005015993	ENSSSCG00000000638	NA	KLRJ
pig	KLRK	human_ENSG00000213809_KLRK1;mouse_ENSMUSG00000030149_Klrk1;guinea.pig_ENSCPOG00000031840;nmr_101713324_Klrk1;chinchilla_ENSCLAG00000016399_KLRK1;deer.mouse_ENSPEMG00000014067_Klrk1;bmr_ENSNGAG00000016170_Klrk1;armadillo_ENSDNOG00000017667_KLRK1;shrew_ENSSARG00000001684_KLRK1;cat_ENSFCAG00000040686_KLRK1;dog_ENSCAFG00000025596_KLRK1;dingo_ENSCAFG00020006243_KLRK1;horse_ENSECAG00000017267_KLRK1;cow…	ENSSSCG00000040465	KLRK1	KLRK
pig	LILR	mouse_ENSMUSG00000057439_Kir3dl2;mouse_ENSMUSG00000031424_Kir3dl1;guinea.pig_ENSCPOG00000007412;microbat_ENSMLUG00000024330;horse_ENSECAG00000016418_KIR3DL;cow_ENSBTAG00000022807_KIR3DS1;cow_ENSBTAG00000054741;cow_ENSBTAG00000045951;cow_ENSBTAG00000039215_KIR2DL5A;cow_ENSBTAG00000052880;goat_ENSCHIG00000015442;goat_ENSCHIG00000022734;goat_ENSCHIG00000024938;goat_ENSCHIG00000025463;sheep_ENSOARG00…	ENSSSCG00000003282	NA	KIR
pig	KIR	guinea.pig_ENSCPOG00000007412;horse_ENSECAG00000016418_KIR3DL;cow_ENSBTAG00000047270;cow_ENSBTAG00000022807_KIR3DS1;cow_ENSBTAG00000054741;cow_ENSBTAG00000045951;cow_ENSBTAG00000045795;cow_ENSBTAG00000054818_KIR3DL2;cow_ENSBTAG00000039215_KIR2DL5A;cow_ENSBTAG00000052880;goat_ENSCHIG00000011266;goat_ENSCHIG00000013560;goat_ENSCHIG00000015442;goat_ENSCHIG00000017270;goat_ENSCHIG00000019623;goat_ENS…	ENSSSCG00000033933	NA	KIR
pig	LILR	shrew_ENSSARG00000007800;microbat_ENSMLUG00000024330;cow_ENSBTAG00000049820;cow_ENSBTAG00000054818_KIR3DL2;goat_ENSCHIG00000011266;goat_ENSCHIG00000013560;goat_ENSCHIG00000017270;goat_ENSCHIG00000021553;sheep_ENSOARG00000002371;sheep_ENSOARG00000002385;sheep_ENSOARG00000002418;sheep_ENSOARG00000007834;donkey_ENSEASG00005021546	ENSSSCG00000039956	NA	KIR
pig	LILR	microbat_ENSMLUG00000024330	ENSSSCG00000029231	NA	KIR
pig	LILR	human_ENSG00000104974_LILRA1;armadillo_ENSDNOG00000049291;armadillo_ENSDNOG00000043640;hedgehog_ENSEEUG00000003249;hedgehog_ENSEEUG00000013856;microbat_ENSMLUG00000001195;microbat_ENSMLUG00000023866;microbat_ENSMLUG00000003451;microbat_ENSMLUG00000029268;microbat_ENSMLUG00000025304;microbat_ENSMLUG00000005707;microbat_ENSMLUG00000008511;microbat_ENSMLUG00000029804;dog_ENSCAFG00000028453;dingo_ENS…	ENSSSCG00000029231	NA	LILR
pig	LILR	human_ENSG00000104974_LILRA1;hedgehog_ENSEEUG00000003249;hedgehog_ENSEEUG00000013856;microbat_ENSMLUG00000001195;microbat_ENSMLUG00000023866;microbat_ENSMLUG00000029268;microbat_ENSMLUG00000025304;microbat_ENSMLUG00000005707;microbat_ENSMLUG00000008511;microbat_ENSMLUG00000029804;dingo_ENSCAFG00020017250;horse_ENSECAG00000029197;sheep_ENSOARG00000002513;sheep_ENSOARG00000002700;sheep_ENSOARG00000…	ENSSSCG00000034920	NA	LILR
pig	LILR	armadillo_ENSDNOG00000049291;armadillo_ENSDNOG00000043640;microbat_ENSMLUG00000003451;microbat_ENSMLUG00000008511;microbat_ENSMLUG00000029804;dog_ENSCAFG00000028453;horse_ENSECAG00000022716;horse_ENSECAG00000035812;horse_ENSECAG00000029197;cow_ENSBTAG00000053934;cow_ENSBTAG00000052386;cow_ENSBTAG00000054949;pig_ENSSSCG00000029231;pig_ENSSSCG00000036644;rabbit_ENSOCUG00000021238;sloth_ENSCHOG00000…	ENSSSCG00000036644	NA	LILR
pig	LILR	sheep_ENSOARG00000002700;sheep_ENSOARG00000002714;donkey_ENSEASG00005021428;sheep_ENSOARG00000002700;pig_ENSSSCG00000035226;donkey_ENSEASG00005021428	ENSSSCG00000035226	NA	LILR
pig	LILR	human_ENSG00000204577_LILRB3;human_ENSG00000244482_LILRA6;human_ENSG00000104974_LILRA1;human_ENSG00000239998_LILRA2;human_ENSG00000105609_LILRB5;human_ENSG00000239961_LILRA4;human_ENSG00000104972_LILRB1;human_ENSG00000131042_LILRB2;human_ENSG00000186818_LILRB4;human_ENSG00000186818_LILRB4;human_ENSG00000187116_LILRA5;human_ENSG00000170858_LILRP2;human_ENSG00000186152_LILRP1;mouse_ENSMUSG000000304…	ENSSSCG00000003282	NA	LILR
pig	LILR	human_ENSG00000204577_LILRB3;human_ENSG00000104974_LILRA1;human_ENSG00000187116_LILRA5;armadillo_ENSDNOG00000015754;microbat_ENSMLUG00000001439;cat_ENSFCAG00000026877;cat_ENSFCAG00000027054;horse_ENSECAG00000037431;horse_ENSECAG00000011895_ILT11B;horse_ENSECAG00000012768;horse_ENSECAG00000032599;cow_ENSBTAG00000054407;cow_ENSBTAG00000050536;cow_ENSBTAG00000050608;cow_ENSBTAG00000039086;goat_ENSCH…	ENSSSCG00000030433	NA	LILR
pig	LILR	human_ENSG00000244482_LILRA6;human_ENSG00000239998_LILRA2;human_ENSG00000105609_LILRB5;human_ENSG00000239961_LILRA4;human_ENSG00000170858_LILRP2;dmr_ENSFDAG00000031481;armadillo_ENSDNOG00000004377;armadillo_ENSDNOG00000005722;hedgehog_ENSEEUG00000003300;shrew_ENSSARG00000006742;microbat_ENSMLUG00000024936;microbat_ENSMLUG00000005243;microbat_ENSMLUG00000029268;microbat_ENSMLUG00000025304;microbat…	ENSSSCG00000037426	NA	LILR
pig	LILR	human_ENSG00000104974_LILRA1;human_ENSG00000105609_LILRB5;human_ENSG00000104972_LILRB1;human_ENSG00000186818_LILRB4;guinea.pig_ENSCPOG00000033005;armadillo_ENSDNOG00000035344;hedgehog_ENSEEUG00000005473;hedgehog_ENSEEUG00000014856;microbat_ENSMLUG00000025304;microbat_ENSMLUG00000022831;microbat_ENSMLUG00000009133;microbat_ENSMLUG00000023930;cat_ENSFCAG00000024812;dingo_ENSCAFG00020017250;cow_ENSB…	ENSSSCG00000003272	NA	LILR
pig	LILR	human_ENSG00000239998_LILRA2;human_ENSG00000239961_LILRA4;human_ENSG00000187116_LILRA5;human_ENSG00000186152_LILRP1;chinchilla_ENSCLAG00000000967;dmr_ENSFDAG00000031481;microbat_ENSMLUG00000026039;microbat_ENSMLUG00000012573;dog_ENSCAFG00000029582;dingo_ENSCAFG00020017250;horse_ENSECAG00000031571;cow_ENSBTAG00000054705;cow_ENSBTAG00000052386;pig_ENSSSCG00000025687;mas.night.monkey_ENSANAG00000001…	ENSSSCG00000025687	NA	LILR
pig	LILR	armadillo_ENSDNOG00000042191;hedgehog_ENSEEUG00000015861;microbat_ENSMLUG00000022941;microbat_ENSMLUG00000026147;microbat_ENSMLUG00000026661;dog_ENSCAFG00000030509;dingo_ENSCAFG00020017200;horse_ENSECAG00000008745;horse_ENSECAG00000035495;horse_ENSECAG00000013848_LILRA;dolphin_ENSTTRG00000001275;goat_ENSCHIG00000017908;sheep_ENSOARG00000002513;sheep_ENSOARG00000002700;sheep_ENSOARG00000002714;pig…	ENSSSCG00000039956	NA	LILR
pig	LILR	microbat_ENSMLUG00000026661;dingo_ENSCAFG00020018342;horse_ENSECAG00000035495;horse_ENSECAG00000013848_LILRA;pig_ENSSSCG00000028802;rabbit_ENSOCUG00000027925;donkey_ENSEASG00005021571;microbat_ENSMLUG00000026147;dingo_ENSCAFG00020018342;horse_ENSECAG00000035495;dolphin_ENSTTRG00000001275;pig_ENSSSCG00000028802;rabbit_ENSOCUG00000000363;sloth_ENSCHOG00000007423;donkey_ENSEASG00005021571	ENSSSCG00000028802	NA	LILR
pig	LILR	deer.mouse_ENSPEMG00000016522;pig_ENSSSCG00000036017;donkey_ENSEASG00005021489	ENSSSCG00000036017	NA	LILR
mouse.lemur	KLRA	nmr_101714034_LOC101714034;cat_ENSFCAG00000008387_KLRAP1;dog_ENSCAFG00000013443_KLRA1;dingo_ENSCAFG00020006392;horse_ENSECAG00000023351;horse_ENSECAG00000002234_LY49B;horse_ENSECAG00000040244_LY49D;horse_ENSECAG00000018937_LY49F;horse_ENSECAG00000036744;horse_ENSECAG00000039435;mouse.lemur_ENSMICG00000013206;sooty.mangabey_ENSCATG00000022098;macaque_ENSMMUG00000005081;pig.tailed.macaque_ENSMNEG00…	ENSMICG00000013206	NA	KLRA
mouse.lemur	KLRB	human_ENSG00000111796_KLRB1;armadillo_ENSDNOG00000036892_KLRB1;cat_ENSFCAG00000045317_KLRB1;dog_ENSCAFG00000013612_KLRB1;dingo_ENSCAFG00020006106_KLRB1;horse_ENSECAG00000034172_KLRB1;dolphin_ENSTTRG00000015741_KLRB1;cow_ENSBTAG00000012029_KLRB1;goat_ENSCHIG00000009896;sheep_ENSOARG00000017210;pig_ENSSSCG00000039708_KLRB1;mouse.lemur_ENSMICG00000043292_KLRB1;marmoset_ENSCJAG00000011120_KLRB1;sooty…	ENSMICG00000043292	KLRB1	KLRB
mouse.lemur	KLRC	human_ENSG00000183542_KLRC4;human_ENSG00000255819_KLRC4-KLRK1;mouse.lemur_ENSMICG00000044318;gorilla_ENSGGOG00000024573;bonobo_ENSPPAG00000022396_KLRC1;chimpanzee_ENSPTRG00000029778_KLRC1	ENSMICG00000044318	NA	KLRC
mouse.lemur	KLRC	human_ENSG00000205809_KLRC2;human_ENSG00000205810_KLRC3;armadillo_ENSDNOG00000043082;microbat_ENSMLUG00000027413;dog_ENSCAFG00000014042;mouse.lemur_ENSMICG00000027197;mas.night.monkey_ENSANAG00000010030;olive.baboon_ENSPANG00000030165;macaque_ENSMMUG00000018307_KLRC3;pig.tailed.macaque_ENSMNEG00000033794;pig.tailed.macaque_ENSMNEG00000043294;vervet.agm_ENSCSAG00000008905;bonobo_ENSPPAG00000033050…	ENSMICG00000027197	NA	KLRC
mouse.lemur	KLRC	human_ENSG00000205809_KLRC2;microbat_ENSMLUG00000012575;dolphin_ENSTTRG00000013100;mouse.lemur_ENSMICG00000029481;marmoset_ENSCJAG00000021663_KLRC1;mas.night.monkey_ENSANAG00000025123_KLRC1;sooty.mangabey_ENSCATG00000044695_KLRC1;macaque_ENSMMUG00000003587_KLRC1;macaque_ENSMMUG00000018327;pig.tailed.macaque_ENSMNEG00000039901_KLRC1;gorilla_ENSGGOG00000000505_KLRC1;bonobo_ENSPPAG00000043602;chimpa…	ENSMICG00000029481	NA	KLRC
mouse.lemur	KLRC	deer.mouse_ENSPEMG00000017465;microbat_ENSMLUG00000026404;microbat_ENSMLUG00000027469;microbat_ENSMLUG00000030584;mouse.lemur_ENSMICG00000048270;pig.tailed.macaque_ENSMNEG00000043294	ENSMICG00000048270	NA	KLRC
mouse.lemur	KLRC	horse_ENSECAG00000021893;horse_ENSECAG00000022791;horse_ENSECAG00000038787;cow_ENSBTAG00000052486;cow_ENSBTAG00000052658_NKG2A;cow_ENSBTAG00000049367;cow_ENSBTAG00000054018;cow_ENSBTAG00000052514_NKG2A;goat_ENSCHIG00000010959;goat_ENSCHIG00000011398;sheep_ENSOARG00000020990;mouse.lemur_ENSMICG00000032954;sooty.mangabey_ENSCATG00000044695_KLRC1;tarsier_ENSTSYG00000010843_KLRC1;rabbit_ENSOCUG000000…	ENSMICG00000032954	NA	KLRC
mouse.lemur	KLRC	horse_ENSECAG00000022764;horse_ENSECAG00000033117;horse_ENSECAG00000028056;cow_ENSBTAG00000038843_NKG2C;sheep_ENSOARG00000020995;mouse.lemur_ENSMICG00000029893;mas.night.monkey_ENSANAG00000010030;sooty.mangabey_ENSCATG00000013427;olive.baboon_ENSPANG00000023771;macaque_ENSMMUG00000018317;vervet.agm_ENSCSAG00000008966;orangutan_ENSPPYG00000004274_KLRC1;gorilla_ENSGGOG00000024573;chimpanzee_ENSPTRG…	ENSMICG00000029893	NA	KLRC
mouse.lemur	KLRD	human_ENSG00000134539_KLRD1;human_ENSG00000134539_KLRD1;armadillo_ENSDNOG00000009640;armadillo_ENSDNOG00000009809;armadillo_ENSDNOG00000012820;shrew_ENSSARG00000009284;dolphin_ENSTTRG00000013109_KLRD1;pig_ENSSSCG00000000642;mouse.lemur_ENSMICG00000032546_KLRD1;marmoset_ENSCJAG00000021669_KLRD1;mas.night.monkey_ENSANAG00000023550_KLRD1;sooty.mangabey_ENSCATG00000032211_KLRD1;olive.baboon_ENSPANG00…	ENSMICG00000032546	KLRD1	KLRD
mouse.lemur	KLRF	human_ENSG00000150045_KLRF1;microbat_ENSMLUG00000017786;cat_ENSFCAG00000008833_KLRF1;dingo_ENSCAFG00020006152_KLRF1;horse_ENSECAG00000035527_KLRF1;cow_ENSBTAG00000037534_KLRF1;goat_ENSCHIG00000015393_KLRF1;pig_ENSSSCG00000000655_KLRF1;mouse.lemur_ENSMICG00000004007_KLRF1;marmoset_ENSCJAG00000018584_KLRF1;mas.night.monkey_ENSANAG00000023222_KLRF1;sooty.mangabey_ENSCATG00000044727_KLRF1;olive.baboo…	ENSMICG00000004007	KLRF1	KLRF
mouse.lemur	KLRG	human_ENSG00000139187_KLRG1;guinea.pig_ENSCPOG00000032778_KLRG1;nmr_101722776_Klrg1;chinchilla_ENSCLAG00000016032_KLRG1;deer.mouse_ENSPEMG00000010031_Klrg1;dmr_ENSFDAG00000017314_KLRG1;prairie.vole_ENSMOCG00000021687_Klrg1;bmr_ENSNGAG00000023075_Klrg1;dog_ENSCAFG00000028762_KLRG1;dingo_ENSCAFG00020005971_KLRG1;horse_ENSECAG00000024523_KLRG1;goat_ENSCHIG00000008744_KLRG1;mouse.lemur_ENSMICG0000001…	ENSMICG00000015069	KLRG1	KLRG
mouse.lemur	KLRK	human_ENSG00000213809_KLRK1;mouse_ENSMUSG00000030149_Klrk1;rat_ENSRNOG00000061739_Klrk1;guinea.pig_ENSCPOG00000031840;nmr_101713324_Klrk1;chinchilla_ENSCLAG00000016399_KLRK1;jerboa_ENSJJAG00000010061_Klrk1;deer.mouse_ENSPEMG00000014067_Klrk1;chinese.hamster_ENSCGRG00000016556_Klrk1;golden.hamster_ENSMAUG00000002635_Klrk1;prairie.vole_ENSMOCG00000009655_Klrk1;bmr_ENSNGAG00000016170_Klrk1;armadillo…	ENSMICG00000046162	KLRK1	KLRK
mouse.lemur	LILR	cow_ENSBTAG00000054818_KIR3DL2;goat_ENSCHIG00000011266;goat_ENSCHIG00000013560;goat_ENSCHIG00000017270;goat_ENSCHIG00000019623;sheep_ENSOARG00000000844;sheep_ENSOARG00000002217;sheep_ENSOARG00000002305;sheep_ENSOARG00000002385	ENSMICG00000009123	NA	KIR
mouse.lemur	LILR	cow_ENSBTAG00000054818_KIR3DL2;goat_ENSCHIG00000011266;goat_ENSCHIG00000013560;goat_ENSCHIG00000017270;goat_ENSCHIG00000019623;sheep_ENSOARG00000000844;sheep_ENSOARG00000002217;sheep_ENSOARG00000002305;sheep_ENSOARG00000002385;microbat_ENSMLUG00000024330	ENSMICG00000032456	NA	KIR
mouse.lemur	KIR	guinea.pig_ENSCPOG00000007412;cow_ENSBTAG00000045951;goat_ENSCHIG00000015442;mouse.lemur_ENSMICG00000015997_KIR3DL3;mas.night.monkey_ENSANAG00000036175;sooty.mangabey_ENSCATG00000011819;sooty.mangabey_ENSCATG00000013521;sooty.mangabey_ENSCATG00000043559;sooty.mangabey_ENSCATG00000036788_KIR2DL4;olive.baboon_ENSPANG00000031638;olive.baboon_ENSPANG00000031021;olive.baboon_ENSPANG00000016636;olive.b…	ENSMICG00000015997	KIR3DL3	KIR
mouse.lemur	LILR	microbat_ENSMLUG00000024330	ENSMICG00000009116	NA	KIR
mouse.lemur	LILR	human_ENSG00000239961_LILRA4;human_ENSG00000187116_LILRA5;mouse_ENSMUSG00000030427_Lilra6;mouse_ENSMUSG00000089942_Pira2;rat_ENSRNOG00000046683_Lilrb3;guinea.pig_ENSCPOG00000007087;guinea.pig_ENSCPOG00000001212;nmr_106007604_LOC106007604;chinchilla_ENSCLAG00000000651;chinchilla_ENSCLAG00000001111;chinchilla_ENSCLAG00000001600;chinchilla_ENSCLAG00000001921;prairie.vole_ENSMOCG00000014136;armadillo…	ENSMICG00000009123	NA	LILR
mouse.lemur	LILR	human_ENSG00000239961_LILRA4;human_ENSG00000187116_LILRA5;mouse_ENSMUSG00000030427_Lilra6;mouse_ENSMUSG00000074417_Gm14548;mouse_ENSMUSG00000089942_Pira2;rat_ENSRNOG00000046683_Lilrb3;guinea.pig_ENSCPOG00000007087;guinea.pig_ENSCPOG00000001212;nmr_106007604_LOC106007604;chinchilla_ENSCLAG00000000651;chinchilla_ENSCLAG00000001111;chinchilla_ENSCLAG00000001600;chinchilla_ENSCLAG00000001921;deer.mou…	ENSMICG00000032456	NA	LILR
mouse.lemur	LILR	mouse_ENSMUSG00000074417_Gm14548;guinea.pig_ENSCPOG00000007087;deer.mouse_ENSPEMG00000017088;golden.hamster_ENSMAUG00000012428;prairie.vole_ENSMOCG00000014136;hedgehog_ENSEEUG00000013856;microbat_ENSMLUG00000029804;microbat_ENSMLUG00000024448;horse_ENSECAG00000030746_ILT11A;horse_ENSECAG00000035361;cow_ENSBTAG00000039086;orangutan_ENSPPYG00000010539;gorilla_ENSGGOG00000043413_LILRA5;donkey_ENSEAS…	ENSMICG00000010017	NA	LILR
mouse.lemur	LILR	human_ENSG00000204577_LILRB3;human_ENSG00000244482_LILRA6;human_ENSG00000239998_LILRA2;human_ENSG00000104972_LILRB1;human_ENSG00000186818_LILRB4;human_ENSG00000186152_LILRP1;mouse_ENSMUSG00000058818_Pirb;mouse_ENSMUSG00000081665_Pira1;guinea.pig_ENSCPOG00000033005;nmr_101722653_LOC101722653;nmr_101716592_LOC101716592;deer.mouse_ENSPEMG00000011847;deer.mouse_ENSPEMG00000016522;deer.mouse_ENSPEMG00…	ENSMICG00000047575	NA	LILR
mouse.lemur	LILR	human_ENSG00000244482_LILRA6;human_ENSG00000104974_LILRA1;human_ENSG00000239998_LILRA2;guinea.pig_ENSCPOG00000030847;deer.mouse_ENSPEMG00000011847;deer.mouse_ENSPEMG00000017088;bmr_ENSNGAG00000023247;armadillo_ENSDNOG00000015754;microbat_ENSMLUG00000003451;microbat_ENSMLUG00000029268;microbat_ENSMLUG00000005836;microbat_ENSMLUG00000009133;cat_ENSFCAG00000042858;dingo_ENSCAFG00020017250;horse_ENSE…	ENSMICG00000042111	NA	LILR
mouse.lemur	LILR	human_ENSG00000239998_LILRA2;human_ENSG00000104972_LILRB1;armadillo_ENSDNOG00000004377;armadillo_ENSDNOG00000005722;armadillo_ENSDNOG00000035344;armadillo_ENSDNOG00000034746;microbat_ENSMLUG00000024936;microbat_ENSMLUG00000023866;microbat_ENSMLUG00000026039;microbat_ENSMLUG00000008511;microbat_ENSMLUG00000028595;microbat_ENSMLUG00000024472;dingo_ENSCAFG00020017250;horse_ENSECAG00000029197;horse_E…	ENSMICG00000009116	NA	LILR
marmoset	KLRB	human_ENSG00000111796_KLRB1;cat_ENSFCAG00000045317_KLRB1;horse_ENSECAG00000034172_KLRB1;dolphin_ENSTTRG00000015741_KLRB1;goat_ENSCHIG00000009896;sheep_ENSOARG00000017210;pig_ENSSSCG00000039708_KLRB1;mouse.lemur_ENSMICG00000043292_KLRB1;marmoset_ENSCJAG00000011120_KLRB1;sooty.mangabey_ENSCATG00000036847_KLRB1;olive.baboon_ENSPANG00000017447_KLRB1;macaque_ENSMMUG00000044047_KLRB1;pig.tailed.macaque…	ENSCJAG00000011120	KLRB1	KLRB
marmoset	KLRB	cow_ENSBTAG00000012029_KLRB1	ENSCJAG00000050582	NA	KLRB
marmoset	KLRC	human_ENSG00000134545_KLRC1;human_ENSG00000134545_KLRC1;human_ENSG00000205809_KLRC2;human_ENSG00000255819_KLRC4-KLRK1;mouse.lemur_ENSMICG00000029481;marmoset_ENSCJAG00000021663_KLRC1;mas.night.monkey_ENSANAG00000025123_KLRC1;sooty.mangabey_ENSCATG00000044695_KLRC1;olive.baboon_ENSPANG00000023803_KLRC1;pig.tailed.macaque_ENSMNEG00000039901_KLRC1;orangutan_ENSPPYG00000004274_KLRC1;gorilla_ENSGGOG00…	ENSCJAG00000021663	KLRC1	KLRC
marmoset	KLRC	human_ENSG00000134545_KLRC1;human_ENSG00000205809_KLRC2;human_ENSG00000205810_KLRC3;human_ENSG00000255641_RP11-277P12.6;marmoset_ENSCJAG00000044086;mas.night.monkey_ENSANAG00000010030;sooty.mangabey_ENSCATG00000044695_KLRC1;olive.baboon_ENSPANG00000023803_KLRC1;olive.baboon_ENSPANG00000023771;macaque_ENSMMUG00000003587_KLRC1;macaque_ENSMMUG00000018307_KLRC3;pig.tailed.macaque_ENSMNEG00000039901_K…	ENSCJAG00000044086	NA	KLRC
marmoset	KLRD	human_ENSG00000134539_KLRD1;rat_ENSRNOG00000060246_Klrd1;deer.mouse_ENSPEMG00000010698_Klrd1;golden.hamster_ENSMAUG00000015760_Klrd1;armadillo_ENSDNOG00000009640;armadillo_ENSDNOG00000009809;armadillo_ENSDNOG00000012820;armadillo_ENSDNOG00000046475;armadillo_ENSDNOG00000034296;horse_ENSECAG00000031528;goat_ENSCHIG00000014652;mouse.lemur_ENSMICG00000032546_KLRD1;marmoset_ENSCJAG00000021669_KLRD1;m…	ENSCJAG00000021669	KLRD1	KLRD
marmoset	KLRF	human_ENSG00000150045_KLRF1;armadillo_ENSDNOG00000007226_KLRF1;microbat_ENSMLUG00000017786;cat_ENSFCAG00000008833_KLRF1;dog_ENSCAFG00000030153_KLRF1;dingo_ENSCAFG00020006152_KLRF1;horse_ENSECAG00000035527_KLRF1;cow_ENSBTAG00000037534_KLRF1;goat_ENSCHIG00000015393_KLRF1;sheep_ENSOARG00000021058_KLRF1;pig_ENSSSCG00000000655_KLRF1;mouse.lemur_ENSMICG00000004007_KLRF1;marmoset_ENSCJAG00000018584_KLRF…	ENSCJAG00000018584	KLRF1	KLRF
marmoset	KLRG	human_ENSG00000139187_KLRG1;guinea.pig_ENSCPOG00000032778_KLRG1;chinchilla_ENSCLAG00000016032_KLRG1;dog_ENSCAFG00000028762_KLRG1;dingo_ENSCAFG00020005971_KLRG1;pig_ENSSSCG00000000663;mouse.lemur_ENSMICG00000015069_KLRG1;marmoset_ENSCJAG00000018697_KLRG1;mas.night.monkey_ENSANAG00000022214_KLRG1;sooty.mangabey_ENSCATG00000032979_KLRG1;olive.baboon_ENSPANG00000022135_KLRG1;macaque_ENSMMUG0000000141…	ENSCJAG00000018697	KLRG1	KLRG
marmoset	KLRK	human_ENSG00000213809_KLRK1;mouse_ENSMUSG00000030149_Klrk1;rat_ENSRNOG00000061739_Klrk1;guinea.pig_ENSCPOG00000031840;guinea.pig_ENSCPOG00000031015;nmr_101713324_Klrk1;chinchilla_ENSCLAG00000016399_KLRK1;deer.mouse_ENSPEMG00000014067_Klrk1;chinese.hamster_ENSCGRG00000016556_Klrk1;dmr_ENSFDAG00000015510_KLRK1;golden.hamster_ENSMAUG00000002635_Klrk1;prairie.vole_ENSMOCG00000009655_Klrk1;bmr_ENSNGAG…	ENSCJAG00000021667	KLRK1	KLRK
marmoset	LILR	microbat_ENSMLUG00000024330	ENSCJAG00000017403	NA	KIR
marmoset	LILR	microbat_ENSMLUG00000024330;pig_ENSSSCG00000033933	ENSCJAG00000036927	NA	KIR
marmoset	KIR	marmoset_ENSCJAG00000001253;mas.night.monkey_ENSANAG00000039410;sooty.mangabey_ENSCATG00000011819;sooty.mangabey_ENSCATG00000038939;sooty.mangabey_ENSCATG00000043559;olive.baboon_ENSPANG00000031021;olive.baboon_ENSPANG00000012788;macaque_ENSMMUG00000009456;macaque_ENSMMUG00000010125_MAMU-KIR;macaque_ENSMMUG00000030771;macaque_ENSMMUG00000013286_KIR3DL0;pig.tailed.macaque_ENSMNEG00000027332;pig.ta…	ENSCJAG00000001253	NA	KIR
marmoset	LILR	human_ENSG00000105609_LILRB5;mouse.lemur_ENSMICG00000047575;human_ENSG00000105609_LILRB5;mouse.lemur_ENSMICG00000047575;human_ENSG00000204577_LILRB3;human_ENSG00000244482_LILRA6;human_ENSG00000186818_LILRB4;human_ENSG00000187116_LILRA5;human_ENSG00000170858_LILRP2;human_ENSG00000186152_LILRP1;guinea.pig_ENSCPOG00000007087;nmr_101716592_LOC101716592;bmr_ENSNGAG00000023247;opossum_ENSMODG0000000237…	ENSCJAG00000001139	NA	LILR
marmoset	LILR	human_ENSG00000104974_LILRA1;human_ENSG00000239998_LILRA2;human_ENSG00000104972_LILRB1;human_ENSG00000131042_LILRB2;human_ENSG00000186818_LILRB4;rat_ENSRNOG00000058087_Lilrc2;microbat_ENSMLUG00000005707;cat_ENSFCAG00000003601;cat_ENSFCAG00000027054;dingo_ENSCAFG00020017250;horse_ENSECAG00000013848_LILRA;cow_ENSBTAG00000054949;goat_ENSCHIG00000018706;marmoset_ENSCJAG00000001166;mas.night.monkey_EN…	ENSCJAG00000001166	NA	LILR
marmoset	LILR	human_ENSG00000104974_LILRA1;microbat_ENSMLUG00000026223;microbat_ENSMLUG00000025152;dingo_ENSCAFG00020017250;horse_ENSECAG00000037431;cow_ENSBTAG00000039413;mouse.lemur_ENSMICG00000042111;marmoset_ENSCJAG00000036927;mas.night.monkey_ENSANAG00000021929;mas.night.monkey_ENSANAG00000022089;sooty.mangabey_ENSCATG00000013520_LILRB1;olive.baboon_ENSPANG00000008082_LILRB1;macaque_ENSMMUG00000046629;mac…	ENSCJAG00000036927	NA	LILR
marmoset	LILR	human_ENSG00000104974_LILRA1;human_ENSG00000239998_LILRA2;human_ENSG00000104972_LILRB1;mouse_ENSMUSG00000058818_Pirb;mouse_ENSMUSG00000112023_Lilr4b;opossum_ENSMODG00000002399;opossum_ENSMODG00000002874;hedgehog_ENSEEUG00000005473;hedgehog_ENSEEUG00000013345;hedgehog_ENSEEUG00000014948;hedgehog_ENSEEUG00000015206;microbat_ENSMLUG00000024448;pig_ENSSSCG00000029231;marmoset_ENSCJAG00000048087;sooty…	ENSCJAG00000048087	NA	LILR
marmoset	LILR	human_ENSG00000239998_LILRA2;opossum_ENSMODG00000003262;dingo_ENSCAFG00020016912;horse_ENSECAG00000037431;marmoset_ENSCJAG00000017403;pig.tailed.macaque_ENSMNEG00000033426;human_ENSG00000239998_LILRA2;mouse_ENSMUSG00000030427_Lilra6;deer.mouse_ENSPEMG00000011847;horse_ENSECAG00000029197;marmoset_ENSCJAG00000017403;chimpanzee_ENSPTRG00000046222	ENSCJAG00000017403	NA	LILR
marmoset	LILR	human_ENSG00000105609_LILRB5;human_ENSG00000187116_LILRA5;mouse_ENSMUSG00000074419_Gm15448;rat_ENSRNOG00000053260_Lilrb3a;guinea.pig_ENSCPOG00000007087;chinese.hamster_ENSCGRG00000000303;golden.hamster_ENSMAUG00000012428;opossum_ENSMODG00000002490;hedgehog_ENSEEUG00000014700;shrew_ENSSARG00000006742;microbat_ENSMLUG00000005243;microbat_ENSMLUG00000029804;microbat_ENSMLUG00000012573;dog_ENSCAFG000…	ENSCJAG00000045574	LILRB5	LILR
marmoset	LILR	chinchilla_ENSCLAG00000000967;jerboa_ENSJJAG00000015200;deer.mouse_ENSPEMG00000017088;chinese.hamster_ENSCGRG00000000303;microbat_ENSMLUG00000002765;microbat_ENSMLUG00000024472;pig_ENSSSCG00000003282;marmoset_ENSCJAG00000039155_LILRA4;sooty.mangabey_ENSCATG00000032964_LILRA4;olive.baboon_ENSPANG00000009163;gibbon_ENSNLEG00000006325_LILRA5;human_ENSG00000239961_LILRA4;human_ENSG00000187116_LILRA5;…	ENSCJAG00000039155	LILRA4	LILR
mas.night.monkey	KLRC	human_ENSG00000134545_KLRC1;human_ENSG00000205809_KLRC2;human_ENSG00000205810_KLRC3;human_ENSG00000255641_RP11-277P12.6;human_ENSG00000255819_KLRC4-KLRK1;armadillo_ENSDNOG00000043082;microbat_ENSMLUG00000012575;microbat_ENSMLUG00000027469;microbat_ENSMLUG00000027413;microbat_ENSMLUG00000030584;mouse.lemur_ENSMICG00000027197;mouse.lemur_ENSMICG00000029893;mouse.lemur_ENSMICG00000032954;mouse.lemur…	ENSANAG00000010030	NA	KLRC
mas.night.monkey	KLRC	human_ENSG00000134545_KLRC1;horse_ENSECAG00000022791;horse_ENSECAG00000038787;horse_ENSECAG00000033117;pig_ENSSSCG00000000640;mouse.lemur_ENSMICG00000029481;marmoset_ENSCJAG00000021663_KLRC1;mas.night.monkey_ENSANAG00000025123_KLRC1;sooty.mangabey_ENSCATG00000044695_KLRC1;olive.baboon_ENSPANG00000023803_KLRC1;macaque_ENSMMUG00000003587_KLRC1;pig.tailed.macaque_ENSMNEG00000039901_KLRC1;orangutan_E…	ENSANAG00000025123	KLRC1	KLRC
mas.night.monkey	KLRD	human_ENSG00000134539_KLRD1;rat_ENSRNOG00000060246_Klrd1;guinea.pig_ENSCPOG00000009595_KLRD1;nmr_101711887_Klrd1;chinchilla_ENSCLAG00000015230_KLRD1;deer.mouse_ENSPEMG00000010698_Klrd1;dmr_ENSFDAG00000009146_KLRD1;golden.hamster_ENSMAUG00000015760_Klrd1;prairie.vole_ENSMOCG00000019998_Klrd1;armadillo_ENSDNOG00000009640;armadillo_ENSDNOG00000009809;armadillo_ENSDNOG00000012820;armadillo_ENSDNOG000…	ENSANAG00000023550	KLRD1	KLRD
mas.night.monkey	KLRF	human_ENSG00000150045_KLRF1;armadillo_ENSDNOG00000007226_KLRF1;shrew_ENSSARG00000012718_KLRF1;microbat_ENSMLUG00000017786;cat_ENSFCAG00000008833_KLRF1;dog_ENSCAFG00000030153_KLRF1;dingo_ENSCAFG00020006152_KLRF1;horse_ENSECAG00000035527_KLRF1;cow_ENSBTAG00000037534_KLRF1;goat_ENSCHIG00000015393_KLRF1;sheep_ENSOARG00000021058_KLRF1;pig_ENSSSCG00000000655_KLRF1;mouse.lemur_ENSMICG00000004007_KLRF1;m…	ENSANAG00000023222	KLRF1	KLRF
mas.night.monkey	KLRF	human_ENSG00000256797_KLRF2;cat_ENSFCAG00000023412_KLRF2;mas.night.monkey_ENSANAG00000028187_KLRF2;sooty.mangabey_ENSCATG00000019698_KLRF2;olive.baboon_ENSPANG00000015337_KLRF2;macaque_ENSMMUG00000041703_KLRF2;pig.tailed.macaque_ENSMNEG00000026694_KLRF2;vervet.agm_ENSCSAG00000009265_KLRF2;orangutan_ENSPPYG00000004260;gorilla_ENSGGOG00000038281_KLRF2;bonobo_ENSPPAG00000039440_KLRF2;chimpanzee_ENSP…	ENSANAG00000028187	KLRF2	KLRF
mas.night.monkey	KLRG	human_ENSG00000139187_KLRG1;rat_ENSRNOG00000014918_Klrg1;guinea.pig_ENSCPOG00000032778_KLRG1;nmr_101722776_Klrg1;chinchilla_ENSCLAG00000016032_KLRG1;deer.mouse_ENSPEMG00000010031_Klrg1;chinese.hamster_ENSCGRG00000014540_Klrg1;prairie.vole_ENSMOCG00000021687_Klrg1;bmr_ENSNGAG00000023075_Klrg1;dog_ENSCAFG00000028762_KLRG1;dingo_ENSCAFG00020005971_KLRG1;horse_ENSECAG00000024523_KLRG1;pig_ENSSSCG0000…	ENSANAG00000022214	KLRG1	KLRG
mas.night.monkey	KLRK	human_ENSG00000213809_KLRK1;mouse_ENSMUSG00000030149_Klrk1;rat_ENSRNOG00000061739_Klrk1;guinea.pig_ENSCPOG00000031840;guinea.pig_ENSCPOG00000031015;nmr_101713324_Klrk1;chinchilla_ENSCLAG00000016399_KLRK1;jerboa_ENSJJAG00000010061_Klrk1;deer.mouse_ENSPEMG00000014067_Klrk1;dmr_ENSFDAG00000015510_KLRK1;golden.hamster_ENSMAUG00000002635_Klrk1;prairie.vole_ENSMOCG00000009655_Klrk1;bmr_ENSNGAG000000161…	ENSANAG00000030265	KLRK1	KLRK
mas.night.monkey	KLRK	platypus_ENSOANG00000020324	ENSANAG00000021380	CLEC9A	KLRK
mas.night.monkey	KIR	mouse_ENSMUSG00000057439_Kir3dl2;mouse_ENSMUSG00000031424_Kir3dl1;guinea.pig_ENSCPOG00000007412;shrew_ENSSARG00000007800;cow_ENSBTAG00000049820;cow_ENSBTAG00000022807_KIR3DS1;cow_ENSBTAG00000045951;cow_ENSBTAG00000045795;cow_ENSBTAG00000054818_KIR3DL2;cow_ENSBTAG00000039215_KIR2DL5A;goat_ENSCHIG00000011266;goat_ENSCHIG00000017270;goat_ENSCHIG00000019623;goat_ENSCHIG00000021553;sheep_ENSOARG000000…	ENSANAG00000036175	NA	KIR
mas.night.monkey	LILR	rat_ENSRNOG00000027843_Kir3dl1;microbat_ENSMLUG00000024330;goat_ENSCHIG00000025463;sheep_ENSOARG00000002450;sheep_ENSOARG00000007834	ENSANAG00000021929	NA	KIR
mas.night.monkey	LILR	rat_ENSRNOG00000027843_Kir3dl1;microbat_ENSMLUG00000024330;sooty.mangabey_ENSCATG00000011819;sooty.mangabey_ENSCATG00000013521;sooty.mangabey_ENSCATG00000038939;sooty.mangabey_ENSCATG00000043559;olive.baboon_ENSPANG00000002646_KIR3DL3;olive.baboon_ENSPANG00000031638;olive.baboon_ENSPANG00000031021;olive.baboon_ENSPANG00000012788;olive.baboon_ENSPANG00000016636;olive.baboon_ENSPANG00000020088;oliv…	ENSANAG00000022668	LILRA4	KIR
mas.night.monkey	KIR	armadillo_ENSDNOG00000040917;mas.night.monkey_ENSANAG00000033158;sooty.mangabey_ENSCATG00000011819;sooty.mangabey_ENSCATG00000043559;sooty.mangabey_ENSCATG00000036788_KIR2DL4;sooty.mangabey_ENSCATG00000042950;olive.baboon_ENSPANG00000016636;olive.baboon_ENSPANG00000031194;olive.baboon_ENSPANG00000030293;macaque_ENSMMUG00000029392_KIR3DL3;macaque_ENSMMUG00000001519_KIR2DL4;pig.tailed.macaque_ENSMN…	ENSANAG00000033158	NA	KIR
mas.night.monkey	LILR	microbat_ENSMLUG00000024330;cow_ENSBTAG00000039215_KIR2DL5A;pig_ENSSSCG00000033933;sooty.mangabey_ENSCATG00000004844_KIR3DL3	ENSANAG00000001007	NA	KIR
mas.night.monkey	LILR	sheep_ENSOARG00000001805;olive.baboon_ENSPANG00000002646_KIR3DL3;olive.baboon_ENSPANG00000012788;pig.tailed.macaque_ENSMNEG00000044330;chimpanzee_ENSPTRG00000045627_KIR3DL1;chimpanzee_ENSPTRG00000045849_KIR3DX1;chimpanzee_ENSPTRG00000048523_KIR3DL1	ENSANAG00000031666	LILRB5	KIR
mas.night.monkey	KIR	mouse.lemur_ENSMICG00000015997_KIR3DL3;marmoset_ENSCJAG00000001253;mas.night.monkey_ENSANAG00000038994;olive.baboon_ENSPANG00000012788;bonobo_ENSPPAG00000028730;human_ENSG00000104970_KIR3DX1	ENSANAG00000038994	NA	KIR
mas.night.monkey	LILR	mas.night.monkey_ENSANAG00000038994;sooty.mangabey_ENSCATG00000043559;chimpanzee_ENSPTRG00000044265_KIR2DL3;chimpanzee_ENSPTRG00000046570_KIR3DL5	ENSANAG00000022620	NA	KIR
mas.night.monkey	LILR	mas.night.monkey_ENSANAG00000001007;mas.night.monkey_ENSANAG00000001007;human_ENSG00000204577_LILRB3;human_ENSG00000104974_LILRA1;human_ENSG00000239998_LILRA2;human_ENSG00000105609_LILRB5;human_ENSG00000239961_LILRA4;human_ENSG00000104972_LILRB1;human_ENSG00000131042_LILRB2;human_ENSG00000187116_LILRA5;mouse_ENSMUSG00000030427_Lilra6;mouse_ENSMUSG00000074417_Gm14548;mouse_ENSMUSG00000058818_Pirb;…	ENSANAG00000021929	NA	LILR
mas.night.monkey	LILR	gorilla_ENSGGOG00000043413_LILRA5;human_ENSG00000244482_LILRA6;human_ENSG00000104974_LILRA1;human_ENSG00000239998_LILRA2;human_ENSG00000105609_LILRB5;human_ENSG00000239961_LILRA4;human_ENSG00000104972_LILRB1;human_ENSG00000187116_LILRA5;human_ENSG00000170858_LILRP2;human_ENSG00000186152_LILRP1;mouse_ENSMUSG00000030427_Lilra6;rat_ENSRNOG00000058538_AABR07002001.1;guinea.pig_ENSCPOG00000030847;nmr_…	ENSANAG00000022089	NA	LILR
mas.night.monkey	LILR	human_ENSG00000204577_LILRB3;human_ENSG00000244482_LILRA6;human_ENSG00000104974_LILRA1;human_ENSG00000239998_LILRA2;human_ENSG00000104972_LILRB1;human_ENSG00000131042_LILRB2;human_ENSG00000187116_LILRA5;human_ENSG00000186152_LILRP1;mouse_ENSMUSG00000030427_Lilra6;mouse_ENSMUSG00000074417_Gm14548;mouse_ENSMUSG00000058818_Pirb;mouse_ENSMUSG00000089942_Pira2;mouse_ENSMUSG00000081665_Pira1;mouse_ENSM…	ENSANAG00000001007	NA	LILR
mas.night.monkey	KIR	human_ENSG00000239998_LILRA2;human_ENSG00000239961_LILRA4;mouse_ENSMUSG00000030427_Lilra6;mouse_ENSMUSG00000058818_Pirb;rat_ENSRNOG00000053260_Lilrb3a;rat_ENSRNOG00000058422_Pirb;rat_ENSRNOG00000054954_Lilrb2;guinea.pig_ENSCPOG00000007087;guinea.pig_ENSCPOG00000001212;guinea.pig_ENSCPOG00000033005;guinea.pig_ENSCPOG00000030847;nmr_101722653_LOC101722653;golden.hamster_ENSMAUG00000012428;opossum_E…	ENSANAG00000036175	NA	LILR
mas.night.monkey	LILR	human_ENSG00000105609_LILRB5;mouse_ENSMUSG00000074417_Gm14548;mouse_ENSMUSG00000058818_Pirb;rat_ENSRNOG00000054954_Lilrb2;guinea.pig_ENSCPOG00000007087;chinese.hamster_ENSCGRG00000000209;golden.hamster_ENSMAUG00000012428;prairie.vole_ENSMOCG00000014136;hedgehog_ENSEEUG00000005473;microbat_ENSMLUG00000029268;microbat_ENSMLUG00000025304;microbat_ENSMLUG00000022831;microbat_ENSMLUG00000009133;microb…	ENSANAG00000031666	LILRB5	LILR
mas.night.monkey	LILR	human_ENSG00000239961_LILRA4;human_ENSG00000187116_LILRA5;human_ENSG00000170858_LILRP2;rat_ENSRNOG00000053260_Lilrb3a;rat_ENSRNOG00000058422_Pirb;horse_ENSECAG00000012756;cow_ENSBTAG00000038797;goat_ENSCHIG00000005560;goat_ENSCHIG00000010756;sheep_ENSOARG00000000467;pig_ENSSSCG00000028802;pig_ENSSSCG00000039956;pig_ENSSSCG00000035226;marmoset_ENSCJAG00000039155_LILRA4;mas.night.monkey_ENSANAG0000…	ENSANAG00000022668	LILRA4	LILR
mas.night.monkey	LILR	nmr_101716592_LOC101716592;dmr_ENSFDAG00000031481;microbat_ENSMLUG00000025304;microbat_ENSMLUG00000029804;horse_ENSECAG00000035495;horse_ENSECAG00000029197;mas.night.monkey_ENSANAG00000021929;mas.night.monkey_ENSANAG00000022620;olive.baboon_ENSPANG00000012100;macaque_ENSMMUG00000021876;macaque_ENSMMUG00000037831;macaque_ENSMMUG00000041442_LILRAB;vervet.agm_ENSCSAG00000001887;vervet.agm_ENSCSAG000…	ENSANAG00000022620	NA	LILR
mas.night.monkey	KIR	marmoset_ENSCJAG00000036927	ENSANAG00000033158	NA	LILR
sooty.mangabey	KLRA	human_ENSG00000256667_KLRA1P;rat_ENSRNOG00000062297_Klra5;rat_ENSRNOG00000060202_AABR07062152.1;nmr_101714034_LOC101714034;chinchilla_ENSCLAG00000015963;armadillo_ENSDNOG00000036230;hedgehog_ENSEEUG00000001217;shrew_ENSSARG00000009708;dog_ENSCAFG00000013443_KLRA1;dingo_ENSCAFG00020006392;horse_ENSECAG00000018937_LY49F;horse_ENSECAG00000036744;horse_ENSECAG00000039435;cow_ENSBTAG00000009252_KLRA1;…	ENSCATG00000022098	NA	KLRA
sooty.mangabey	KLRB	human_ENSG00000111796_KLRB1;rat_ENSRNOG00000007811_Klrb1c;deer.mouse_ENSPEMG00000023819;golden.hamster_ENSMAUG00000014160;armadillo_ENSDNOG00000036892_KLRB1;hedgehog_ENSEEUG00000004995;cat_ENSFCAG00000045317_KLRB1;dog_ENSCAFG00000013612_KLRB1;dingo_ENSCAFG00020006106_KLRB1;horse_ENSECAG00000034172_KLRB1;dolphin_ENSTTRG00000015741_KLRB1;cow_ENSBTAG00000012029_KLRB1;goat_ENSCHIG00000009896;sheep_EN…	ENSCATG00000036847	KLRB1	KLRB
sooty.mangabey	KLRC	human_ENSG00000134545_KLRC1;human_ENSG00000205809_KLRC2;human_ENSG00000255819_KLRC4-KLRK1;armadillo_ENSDNOG00000047056;microbat_ENSMLUG00000012575;microbat_ENSMLUG00000027469;microbat_ENSMLUG00000027413;microbat_ENSMLUG00000030584;horse_ENSECAG00000022791;horse_ENSECAG00000038787;horse_ENSECAG00000033117;pig_ENSSSCG00000000640;mouse.lemur_ENSMICG00000029481;mouse.lemur_ENSMICG00000032954;mouse.le…	ENSCATG00000044695	KLRC1	KLRC
sooty.mangabey	KLRC	human_ENSG00000183542_KLRC4;human_ENSG00000205809_KLRC2;human_ENSG00000205810_KLRC3;human_ENSG00000255641_RP11-277P12.6;human_ENSG00000255819_KLRC4-KLRK1;horse_ENSECAG00000022791;mouse.lemur_ENSMICG00000027197;mouse.lemur_ENSMICG00000029893;marmoset_ENSCJAG00000044086;mas.night.monkey_ENSANAG00000010030;sooty.mangabey_ENSCATG00000013427;olive.baboon_ENSPANG00000030165;macaque_ENSMMUG00000018307_K…	ENSCATG00000013427	NA	KLRC
sooty.mangabey	KLRD	human_ENSG00000134539_KLRD1;chinchilla_ENSCLAG00000015230_KLRD1;deer.mouse_ENSPEMG00000010698_Klrd1;armadillo_ENSDNOG00000012820;armadillo_ENSDNOG00000046475;goat_ENSCHIG00000014652;sheep_ENSOARG00000021003;mouse.lemur_ENSMICG00000032546_KLRD1;marmoset_ENSCJAG00000021669_KLRD1;mas.night.monkey_ENSANAG00000023550_KLRD1;sooty.mangabey_ENSCATG00000032211_KLRD1;olive.baboon_ENSPANG00000006738_KLRD1;m…	ENSCATG00000032211	KLRD1	KLRD
sooty.mangabey	KLRF	human_ENSG00000150045_KLRF1;armadillo_ENSDNOG00000007226_KLRF1;hedgehog_ENSEEUG00000015054_KLRF1;microbat_ENSMLUG00000017786;cat_ENSFCAG00000008833_KLRF1;dog_ENSCAFG00000030153_KLRF1;dingo_ENSCAFG00020006152_KLRF1;horse_ENSECAG00000035527_KLRF1;cow_ENSBTAG00000037534_KLRF1;goat_ENSCHIG00000015393_KLRF1;pig_ENSSSCG00000000655_KLRF1;mouse.lemur_ENSMICG00000004007_KLRF1;marmoset_ENSCJAG00000018584_K…	ENSCATG00000044727	KLRF1	KLRF
sooty.mangabey	KLRF	human_ENSG00000256797_KLRF2;microbat_ENSMLUG00000022417_KLRF2;cat_ENSFCAG00000023412_KLRF2;mas.night.monkey_ENSANAG00000028187_KLRF2;sooty.mangabey_ENSCATG00000019698_KLRF2;olive.baboon_ENSPANG00000015337_KLRF2;macaque_ENSMMUG00000041703_KLRF2;pig.tailed.macaque_ENSMNEG00000026694_KLRF2;vervet.agm_ENSCSAG00000009265_KLRF2;orangutan_ENSPPYG00000004260;gorilla_ENSGGOG00000038281_KLRF2;bonobo_ENSPPA…	ENSCATG00000019698	KLRF2	KLRF
sooty.mangabey	KLRG	human_ENSG00000139187_KLRG1;rat_ENSRNOG00000014918_Klrg1;nmr_101722776_Klrg1;chinchilla_ENSCLAG00000016032_KLRG1;chinese.hamster_ENSCGRG00000014540_Klrg1;dmr_ENSFDAG00000017314_KLRG1;prairie.vole_ENSMOCG00000021687_Klrg1;bmr_ENSNGAG00000023075_Klrg1;cat_ENSFCAG00000044898_KLRG1;dog_ENSCAFG00000028762_KLRG1;dingo_ENSCAFG00020005971_KLRG1;horse_ENSECAG00000024523_KLRG1;pig_ENSSSCG00000000663;mouse.…	ENSCATG00000032979	KLRG1	KLRG
sooty.mangabey	KLRK	human_ENSG00000213809_KLRK1;mouse_ENSMUSG00000030149_Klrk1;rat_ENSRNOG00000061739_Klrk1;guinea.pig_ENSCPOG00000031840;guinea.pig_ENSCPOG00000031015;nmr_101713324_Klrk1;chinchilla_ENSCLAG00000016399_KLRK1;jerboa_ENSJJAG00000010061_Klrk1;deer.mouse_ENSPEMG00000014067_Klrk1;chinese.hamster_ENSCGRG00000016556_Klrk1;golden.hamster_ENSMAUG00000002635_Klrk1;prairie.vole_ENSMOCG00000009655_Klrk1;bmr_ENSN…	ENSCATG00000044248	KLRK1	KLRK
sooty.mangabey	KIR	pig_ENSSSCG00000033933;sooty.mangabey_ENSCATG00000011819;sooty.mangabey_ENSCATG00000042950;olive.baboon_ENSPANG00000031021;olive.baboon_ENSPANG00000030433;olive.baboon_ENSPANG00000031194;olive.baboon_ENSPANG00000029224;olive.baboon_ENSPANG00000030211;olive.baboon_ENSPANG00000021185;bonobo_ENSPPAG00000043055;chimpanzee_ENSPTRG00000045627_KIR3DL1;chimpanzee_ENSPTRG00000048523_KIR3DL1;donkey_ENSEASG…	ENSCATG00000042950	NA	KIR
sooty.mangabey	KIR	pig_ENSSSCG00000033933;sooty.mangabey_ENSCATG00000011819;sooty.mangabey_ENSCATG00000042950;olive.baboon_ENSPANG00000031021;olive.baboon_ENSPANG00000030433;olive.baboon_ENSPANG00000031194;olive.baboon_ENSPANG00000029224;olive.baboon_ENSPANG00000030211;olive.baboon_ENSPANG00000021185;bonobo_ENSPPAG00000043055;chimpanzee_ENSPTRG00000045627_KIR3DL1;chimpanzee_ENSPTRG00000048523_KIR3DL1;donkey_ENSEASG…	ENSCATG00000043559	NA	KIR
sooty.mangabey	KIR	mouse_ENSMUSG00000057439_Kir3dl2;microbat_ENSMLUG00000024330;cow_ENSBTAG00000049820;cow_ENSBTAG00000022807_KIR3DS1;cow_ENSBTAG00000045951;cow_ENSBTAG00000039215_KIR2DL5A;goat_ENSCHIG00000013560;goat_ENSCHIG00000017270;sheep_ENSOARG00000002217;sheep_ENSOARG00000007834;mouse.lemur_ENSMICG00000015997_KIR3DL3;mas.night.monkey_ENSANAG00000036175;mas.night.monkey_ENSANAG00000033158;sooty.mangabey_ENSCA…	ENSCATG00000011819	NA	KIR
sooty.mangabey	KIR	mouse_ENSMUSG00000057439_Kir3dl2;mouse_ENSMUSG00000031424_Kir3dl1;guinea.pig_ENSCPOG00000007412;armadillo_ENSDNOG00000040917;shrew_ENSSARG00000007800;cow_ENSBTAG00000047270;cow_ENSBTAG00000054741;goat_ENSCHIG00000011266;goat_ENSCHIG00000015442;goat_ENSCHIG00000022734;goat_ENSCHIG00000024938;sheep_ENSOARG00000000844;sheep_ENSOARG00000001805;sheep_ENSOARG00000002217;sheep_ENSOARG00000002305;sheep_E…	ENSCATG00000013521	NA	KIR
sooty.mangabey	LILR	mouse_ENSMUSG00000057439_Kir3dl2;microbat_ENSMLUG00000024330;pig_ENSSSCG00000033933;mas.night.monkey_ENSANAG00000038994;sooty.mangabey_ENSCATG00000004844_KIR3DL3;sooty.mangabey_ENSCATG00000011819;sooty.mangabey_ENSCATG00000013521;sooty.mangabey_ENSCATG00000038939;sooty.mangabey_ENSCATG00000043559;olive.baboon_ENSPANG00000031638;olive.baboon_ENSPANG00000031021;olive.baboon_ENSPANG00000012788;olive…	ENSCATG00000041349	NA	KIR
sooty.mangabey	KIR	armadillo_ENSDNOG00000040917;mas.night.monkey_ENSANAG00000033158;pig.tailed.macaque_ENSMNEG00000038642_KIR2DL4;orangutan_ENSPPYG00000010392;gorilla_ENSGGOG00000005189;chimpanzee_ENSPTRG00000044325_KIR3DS6;chimpanzee_ENSPTRG00000044244;gibbon_ENSNLEG00000035298	ENSCATG00000036788	KIR2DL4	KIR
sooty.mangabey	LILR	microbat_ENSMLUG00000024330;microbat_ENSMLUG00000024330	ENSCATG00000013520	LILRB1	KIR
sooty.mangabey	KIR	horse_ENSECAG00000016418_KIR3DL;goat_ENSCHIG00000017270;goat_ENSCHIG00000024938;sheep_ENSOARG00000002371;sheep_ENSOARG00000002385;marmoset_ENSCJAG00000001253;mas.night.monkey_ENSANAG00000038994;sooty.mangabey_ENSCATG00000038939;olive.baboon_ENSPANG00000012788;macaque_ENSMMUG00000013286_KIR3DL0;pig.tailed.macaque_ENSMNEG00000044330;orangutan_ENSPPYG00000010386;gorilla_ENSGGOG00000006465_KIR3DX1;bo…	ENSCATG00000038939	NA	KIR
sooty.mangabey	KIR	goat_ENSCHIG00000013560;sooty.mangabey_ENSCATG00000017229;olive.baboon_ENSPANG00000000222;pig.tailed.macaque_ENSMNEG00000014203;chimpanzee_ENSPTRG00000044265_KIR2DL3;chimpanzee_ENSPTRG00000043047_KIR2DL1;chimpanzee_ENSPTRG00000046570_KIR3DL5;chimpanzee_ENSPTRG00000050043;tarsier_ENSTSYG00000019430	ENSCATG00000017229	NA	KIR
sooty.mangabey	KIR	sheep_ENSOARG00000002217;sooty.mangabey_ENSCATG00000004844_KIR3DL3;olive.baboon_ENSPANG00000002646_KIR3DL3;macaque_ENSMMUG00000029392_KIR3DL3;pig.tailed.macaque_ENSMNEG00000033281_KIR3DL3;vervet.agm_ENSCSAG00000001801;vervet.agm_ENSCSAG00000001784;orangutan_ENSPPYG00000010389;orangutan_ENSPPYG00000010390;orangutan_ENSPPYG00000010521;gorilla_ENSGGOG00000005196_KIR3DL3;bonobo_ENSPPAG00000038850;bon…	ENSCATG00000004844	KIR3DL3	KIR
sooty.mangabey	LILR	human_ENSG00000187116_LILRA5;human_ENSG00000187116_LILRA5;human_ENSG00000244482_LILRA6;human_ENSG00000186152_LILRP1;rat_ENSRNOG00000053260_Lilrb3a;nmr_101722653_LOC101722653;nmr_106007604_LOC106007604;chinchilla_ENSCLAG00000000651;chinchilla_ENSCLAG00000001111;chinchilla_ENSCLAG00000001600;chinchilla_ENSCLAG00000001921;golden.hamster_ENSMAUG00000012428;armadillo_ENSDNOG00000005722;armadillo_ENSDN…	ENSCATG00000021849	NA	LILR
sooty.mangabey	LILR	pig_ENSSSCG00000030433;sloth_ENSCHOG00000010125;human_ENSG00000204577_LILRB3;human_ENSG00000204577_LILRB3;human_ENSG00000244482_LILRA6;human_ENSG00000104974_LILRA1;human_ENSG00000105609_LILRB5;human_ENSG00000239961_LILRA4;human_ENSG00000239961_LILRA4;human_ENSG00000104972_LILRB1;human_ENSG00000186818_LILRB4;human_ENSG00000187116_LILRA5;human_ENSG00000170858_LILRP2;human_ENSG00000186152_LILRP1;mou…	ENSCATG00000041349	NA	LILR
sooty.mangabey	KIR	human_ENSG00000204577_LILRB3;human_ENSG00000244482_LILRA6;human_ENSG00000104974_LILRA1;human_ENSG00000239998_LILRA2;human_ENSG00000105609_LILRB5;human_ENSG00000239961_LILRA4;human_ENSG00000131042_LILRB2;human_ENSG00000170858_LILRP2;human_ENSG00000186152_LILRP1;mouse_ENSMUSG00000030427_Lilra6;rat_ENSRNOG00000053260_Lilrb3a;rat_ENSRNOG00000058422_Pirb;rat_ENSRNOG00000054954_Lilrb2;guinea.pig_ENSCPO…	ENSCATG00000011819	NA	LILR
sooty.mangabey	LILR	human_ENSG00000239998_LILRA2;human_ENSG00000239998_LILRA2;human_ENSG00000104972_LILRB1;mouse_ENSMUSG00000030427_Lilra6;mouse_ENSMUSG00000074417_Gm14548;mouse_ENSMUSG00000058818_Pirb;mouse_ENSMUSG00000089942_Pira2;mouse_ENSMUSG00000081665_Pira1;mouse_ENSMUSG00000080917_Gm15922;rat_ENSRNOG00000053260_Lilrb3a;rat_ENSRNOG00000058422_Pirb;rat_ENSRNOG00000054954_Lilrb2;guinea.pig_ENSCPOG00000001212;nmr…	ENSCATG00000013520	LILRB1	LILR
sooty.mangabey	KIR	human_ENSG00000239998_LILRA2;human_ENSG00000131042_LILRB2;guinea.pig_ENSCPOG00000033005;golden.hamster_ENSMAUG00000013497_Lilra5;armadillo_ENSDNOG00000005722;armadillo_ENSDNOG00000009902;microbat_ENSMLUG00000029268;microbat_ENSMLUG00000025304;microbat_ENSMLUG00000005707;microbat_ENSMLUG00000022684;horse_ENSECAG00000037431;horse_ENSECAG00000022716;horse_ENSECAG00000036115;pig_ENSSSCG00000035226;so…	ENSCATG00000013521	NA	LILR
sooty.mangabey	LILR	hedgehog_ENSEEUG00000010685;hedgehog_ENSEEUG00000015861	ENSCATG00000044873	NA	LILR
sooty.mangabey	KIR	sheep_ENSOARG00000000625	ENSCATG00000004844	KIR3DL3	LILR
sooty.mangabey	LILR	opossum_ENSMODG00000003960	ENSCATG00000032964	LILRA4	LILR
sooty.mangabey	KIR	sloth_ENSCHOG00000013722	ENSCATG00000038939	NA	LILR
olive.baboon	KLRA	human_ENSG00000256667_KLRA1P;nmr_101714034_LOC101714034;microbat_ENSMLUG00000003523;horse_ENSECAG00000023351;horse_ENSECAG00000002234_LY49B;horse_ENSECAG00000040244_LY49D;horse_ENSECAG00000018937_LY49F;horse_ENSECAG00000036744;horse_ENSECAG00000039435;cow_ENSBTAG00000009252_KLRA1;goat_ENSCHIG00000022710;sheep_ENSOARG00000020943;pig_ENSSSCG00000000636;sooty.mangabey_ENSCATG00000022098;olive.baboon…	ENSPANG00000017981	NA	KLRA
olive.baboon	KLRB	human_ENSG00000111796_KLRB1;deer.mouse_ENSPEMG00000023819;armadillo_ENSDNOG00000036892_KLRB1;hedgehog_ENSEEUG00000004995;cat_ENSFCAG00000045317_KLRB1;dog_ENSCAFG00000013612_KLRB1;dingo_ENSCAFG00020006106_KLRB1;horse_ENSECAG00000034172_KLRB1;dolphin_ENSTTRG00000015741_KLRB1;cow_ENSBTAG00000012029_KLRB1;goat_ENSCHIG00000009896;sheep_ENSOARG00000017210;pig_ENSSSCG00000039708_KLRB1;mouse.lemur_ENSMIC…	ENSPANG00000017447	KLRB1	KLRB
olive.baboon	KLRC	human_ENSG00000134545_KLRC1;human_ENSG00000205809_KLRC2;human_ENSG00000205809_KLRC2;human_ENSG00000205810_KLRC3;human_ENSG00000255641_RP11-277P12.6;mouse_ENSMUSG00000033027_Klrc3;armadillo_ENSDNOG00000031030;armadillo_ENSDNOG00000042917;armadillo_ENSDNOG00000047056;armadillo_ENSDNOG00000031498;microbat_ENSMLUG00000026404;microbat_ENSMLUG00000030584;dog_ENSCAFG00000014042;dog_ENSCAFG00000028587;di…	ENSPANG00000023803	KLRC1	KLRC
olive.baboon	KLRC	human_ENSG00000183542_KLRC4;human_ENSG00000255819_KLRC4-KLRK1;prairie.vole_ENSMOCG00000017205;armadillo_ENSDNOG00000001947;armadillo_ENSDNOG00000043082;microbat_ENSMLUG00000012575;microbat_ENSMLUG00000026404;microbat_ENSMLUG00000027413;cat_ENSFCAG00000044918;dingo_ENSCAFG00020006368;goat_ENSCHIG00000011398;sheep_ENSOARG00000020995;mouse.lemur_ENSMICG00000027197;mouse.lemur_ENSMICG00000029893;mous…	ENSPANG00000030165	NA	KLRC
olive.baboon	KLRC	mas.night.monkey_ENSANAG00000010030;olive.baboon_ENSPANG00000023771;macaque_ENSMMUG00000018307_KLRC3;pig.tailed.macaque_ENSMNEG00000043294;vervet.agm_ENSCSAG00000008966;bonobo_ENSPPAG00000022396_KLRC1;chimpanzee_ENSPTRG00000029781_KLRC3	ENSPANG00000023771	NA	KLRC
olive.baboon	KLRD	human_ENSG00000134539_KLRD1;armadillo_ENSDNOG00000009640;armadillo_ENSDNOG00000009809;armadillo_ENSDNOG00000012820;dolphin_ENSTTRG00000013109_KLRD1;cow_ENSBTAG00000000966;goat_ENSCHIG00000014652;sheep_ENSOARG00000021003;pig_ENSSSCG00000000642;mouse.lemur_ENSMICG00000032546_KLRD1;marmoset_ENSCJAG00000021669_KLRD1;mas.night.monkey_ENSANAG00000023550_KLRD1;sooty.mangabey_ENSCATG00000032211_KLRD1;oli…	ENSPANG00000006738	KLRD1	KLRD
olive.baboon	KLRF	human_ENSG00000150045_KLRF1;armadillo_ENSDNOG00000007226_KLRF1;hedgehog_ENSEEUG00000015054_KLRF1;microbat_ENSMLUG00000017786;cat_ENSFCAG00000008833_KLRF1;dog_ENSCAFG00000030153_KLRF1;dingo_ENSCAFG00020006152_KLRF1;horse_ENSECAG00000035527_KLRF1;cow_ENSBTAG00000037534_KLRF1;goat_ENSCHIG00000015393_KLRF1;pig_ENSSSCG00000000655_KLRF1;mouse.lemur_ENSMICG00000004007_KLRF1;marmoset_ENSCJAG00000018584_K…	ENSPANG00000026388	KLRF1	KLRF
olive.baboon	KLRF	human_ENSG00000256797_KLRF2;mas.night.monkey_ENSANAG00000028187_KLRF2;sooty.mangabey_ENSCATG00000019698_KLRF2;olive.baboon_ENSPANG00000015337_KLRF2;macaque_ENSMMUG00000041703_KLRF2;pig.tailed.macaque_ENSMNEG00000026694_KLRF2;vervet.agm_ENSCSAG00000009265_KLRF2;orangutan_ENSPPYG00000004260;gorilla_ENSGGOG00000038281_KLRF2;bonobo_ENSPPAG00000039440_KLRF2;chimpanzee_ENSPTRG00000042023_KLRF2;gibbon_E…	ENSPANG00000015337	KLRF2	KLRF
olive.baboon	KLRG	human_ENSG00000139187_KLRG1;chinchilla_ENSCLAG00000016032_KLRG1;dmr_ENSFDAG00000017314_KLRG1;bmr_ENSNGAG00000023075_Klrg1;cat_ENSFCAG00000044898_KLRG1;horse_ENSECAG00000024523_KLRG1;pig_ENSSSCG00000000663;mouse.lemur_ENSMICG00000015069_KLRG1;marmoset_ENSCJAG00000018697_KLRG1;mas.night.monkey_ENSANAG00000022214_KLRG1;sooty.mangabey_ENSCATG00000032979_KLRG1;olive.baboon_ENSPANG00000022135_KLRG1;mac…	ENSPANG00000022135	KLRG1	KLRG
olive.baboon	KLRK	human_ENSG00000213809_KLRK1;guinea.pig_ENSCPOG00000031840;guinea.pig_ENSCPOG00000031015;nmr_101713324_Klrk1;chinchilla_ENSCLAG00000016399_KLRK1;chinese.hamster_ENSCGRG00000016556_Klrk1;golden.hamster_ENSMAUG00000002635_Klrk1;prairie.vole_ENSMOCG00000009655_Klrk1;bmr_ENSNGAG00000016170_Klrk1;armadillo_ENSDNOG00000005259;armadillo_ENSDNOG00000017667_KLRK1;microbat_ENSMLUG00000002097_KLRK1;cat_ENSFC…	ENSPANG00000020675	KLRK1	KLRK
olive.baboon	KIR	cow_ENSBTAG00000052880;olive.baboon_ENSPANG00000030211;olive.baboon_ENSPANG00000000222;orangutan_ENSPPYG00000010391;gorilla_ENSGGOG00000013874;chimpanzee_ENSPTRG00000050043;donkey_ENSEASG00005021154;donkey_ENSEASG00005021546	ENSPANG00000030211	NA	KIR
olive.baboon	KIR	sooty.mangabey_ENSCATG00000011819;pig.tailed.macaque_ENSMNEG00000038642_KIR2DL4;mouse_ENSMUSG00000031424_Kir3dl1;guinea.pig_ENSCPOG00000007412;microbat_ENSMLUG00000024330;horse_ENSECAG00000016418_KIR3DL;goat_ENSCHIG00000013560;sheep_ENSOARG00000000844;sheep_ENSOARG00000002385;pig_ENSSSCG00000033933;mas.night.monkey_ENSANAG00000036175;mas.night.monkey_ENSANAG00000033158;sooty.mangabey_ENSCATG00000…	ENSPANG00000021185	NA	KIR
olive.baboon	KIR	mouse_ENSMUSG00000057439_Kir3dl2;mouse_ENSMUSG00000031424_Kir3dl1;mouse_ENSMUSG00000031424_Kir3dl1;guinea.pig_ENSCPOG00000007412;armadillo_ENSDNOG00000040917;shrew_ENSSARG00000007800;microbat_ENSMLUG00000024330;microbat_ENSMLUG00000024330;horse_ENSECAG00000016418_KIR3DL;cow_ENSBTAG00000049820;cow_ENSBTAG00000047270;cow_ENSBTAG00000022807_KIR3DS1;cow_ENSBTAG00000054741;cow_ENSBTAG00000045951;cow_E…	ENSPANG00000020088	NA	KIR
olive.baboon	KIR	mouse_ENSMUSG00000057439_Kir3dl2;mouse_ENSMUSG00000031424_Kir3dl1;microbat_ENSMLUG00000024330;cow_ENSBTAG00000049820;cow_ENSBTAG00000022807_KIR3DS1;cow_ENSBTAG00000039215_KIR2DL5A;goat_ENSCHIG00000015442;sheep_ENSOARG00000002217;vervet.agm_ENSCSAG00000001785;orangutan_ENSPPYG00000010392;bonobo_ENSPPAG00000036202;chimpanzee_ENSPTRG00000011462;chimpanzee_ENSPTRG00000045849_KIR3DX1	ENSPANG00000030293	NA	KIR
olive.baboon	KIR	mouse_ENSMUSG00000057439_Kir3dl2;mouse_ENSMUSG00000031424_Kir3dl1;armadillo_ENSDNOG00000040917;cow_ENSBTAG00000049820;cow_ENSBTAG00000054741;cow_ENSBTAG00000039215_KIR2DL5A;goat_ENSCHIG00000011266;goat_ENSCHIG00000017270;sheep_ENSOARG00000002217;sheep_ENSOARG00000002371;sheep_ENSOARG00000002418;sheep_ENSOARG00000002450;sheep_ENSOARG00000007834;mas.night.monkey_ENSANAG00000036175;mas.night.monkey_…	ENSPANG00000030433	NA	KIR
olive.baboon	KIR	mouse_ENSMUSG00000057439_Kir3dl2;mouse_ENSMUSG00000031424_Kir3dl1;cow_ENSBTAG00000054741;goat_ENSCHIG00000022734;goat_ENSCHIG00000024938;sheep_ENSOARG00000002371;sheep_ENSOARG00000002418;sheep_ENSOARG00000002450;sheep_ENSOARG00000007834;sooty.mangabey_ENSCATG00000013521;olive.baboon_ENSPANG00000020088;macaque_ENSMMUG00000010125_MAMU-KIR;pig.tailed.macaque_ENSMNEG00000031177;vervet.agm_ENSCSAG0000…	ENSPANG00000031638	NA	KIR
olive.baboon	KIR	guinea.pig_ENSCPOG00000007412;sheep_ENSOARG00000002385;sheep_ENSOARG00000007951;pig_ENSSSCG00000033933;sooty.mangabey_ENSCATG00000004844_KIR3DL3;olive.baboon_ENSPANG00000002646_KIR3DL3;macaque_ENSMMUG00000029392_KIR3DL3;pig.tailed.macaque_ENSMNEG00000033281_KIR3DL3;vervet.agm_ENSCSAG00000001801;vervet.agm_ENSCSAG00000001784;orangutan_ENSPPYG00000010391;orangutan_ENSPPYG00000010521;gorilla_ENSGGOG…	ENSPANG00000002646	KIR3DL3	KIR
olive.baboon	KIR	guinea.pig_ENSCPOG00000007412;armadillo_ENSDNOG00000040917;shrew_ENSSARG00000007800;microbat_ENSMLUG00000024330;horse_ENSECAG00000016418_KIR3DL;cow_ENSBTAG00000049820;cow_ENSBTAG00000022807_KIR3DS1;cow_ENSBTAG00000045951;cow_ENSBTAG00000054818_KIR3DL2;goat_ENSCHIG00000013560;goat_ENSCHIG00000015442;goat_ENSCHIG00000019623;sheep_ENSOARG00000001805;sheep_ENSOARG00000002217;sheep_ENSOARG00000002305;…	ENSPANG00000031021	NA	KIR
olive.baboon	KIR	armadillo_ENSDNOG00000040917;horse_ENSECAG00000016418_KIR3DL;sheep_ENSOARG00000001805;marmoset_ENSCJAG00000001253;mas.night.monkey_ENSANAG00000038994;sooty.mangabey_ENSCATG00000038939;olive.baboon_ENSPANG00000012788;macaque_ENSMMUG00000013286_KIR3DL0;pig.tailed.macaque_ENSMNEG00000044330;orangutan_ENSPPYG00000010386;gorilla_ENSGGOG00000006465_KIR3DX1;bonobo_ENSPPAG00000036202;chimpanzee_ENSPTRG00…	ENSPANG00000012788	NA	KIR
olive.baboon	LILR	microbat_ENSMLUG00000024330;microbat_ENSMLUG00000024330	ENSPANG00000008082	LILRB1	KIR
olive.baboon	LILR	microbat_ENSMLUG00000024330;horse_ENSECAG00000016418_KIR3DL;cow_ENSBTAG00000049820;cow_ENSBTAG00000045795;cow_ENSBTAG00000054818_KIR3DL2;goat_ENSCHIG00000017093;goat_ENSCHIG00000021553;sheep_ENSOARG00000000844;sheep_ENSOARG00000002217;sheep_ENSOARG00000002305;sheep_ENSOARG00000002385;pig_ENSSSCG00000033933;mas.night.monkey_ENSANAG00000036175;mas.night.monkey_ENSANAG00000039410;sooty.mangabey_ENSC…	ENSPANG00000016785	NA	KIR
olive.baboon	KIR	microbat_ENSMLUG00000024330;cow_ENSBTAG00000054818_KIR3DL2;goat_ENSCHIG00000013560;goat_ENSCHIG00000017270;sheep_ENSOARG00000002217;sheep_ENSOARG00000002305;mas.night.monkey_ENSANAG00000038994	ENSPANG00000029224	NA	KIR
olive.baboon	KIR	goat_ENSCHIG00000011266;sheep_ENSOARG00000002217;sheep_ENSOARG00000007834;mas.night.monkey_ENSANAG00000036175;mas.night.monkey_ENSANAG00000036175;mas.night.monkey_ENSANAG00000033158;sooty.mangabey_ENSCATG00000011819;sooty.mangabey_ENSCATG00000013521;sooty.mangabey_ENSCATG00000043559;sooty.mangabey_ENSCATG00000043559;sooty.mangabey_ENSCATG00000042950;olive.baboon_ENSPANG00000031638;olive.baboon_EN…	ENSPANG00000016636	NA	KIR
olive.baboon	KIR	goat_ENSCHIG00000013560;goat_ENSCHIG00000024938;sooty.mangabey_ENSCATG00000017229;olive.baboon_ENSPANG00000000222;pig.tailed.macaque_ENSMNEG00000014203;bonobo_ENSPPAG00000028730;bonobo_ENSPPAG00000031393;bonobo_ENSPPAG00000043055;chimpanzee_ENSPTRG00000044265_KIR2DL3;chimpanzee_ENSPTRG00000044244;chimpanzee_ENSPTRG00000046570_KIR3DL5;chimpanzee_ENSPTRG00000045501;human_ENSG00000242473_KIR2DP1	ENSPANG00000000222	NA	KIR
olive.baboon	LILR	human_ENSG00000187116_LILRA5;guinea.pig_ENSCPOG00000007087;guinea.pig_ENSCPOG00000030847;nmr_101722653_LOC101722653;nmr_106007604_LOC106007604;chinchilla_ENSCLAG00000000967;chinchilla_ENSCLAG00000001600;chinchilla_ENSCLAG00000001921;hedgehog_ENSEEUG00000003249;microbat_ENSMLUG00000003451;microbat_ENSMLUG00000029268;microbat_ENSMLUG00000022831;microbat_ENSMLUG00000026039;microbat_ENSMLUG0000002636…	ENSPANG00000009163	NA	LILR
olive.baboon	LILR	human_ENSG00000187116_LILRA5;guinea.pig_ENSCPOG00000007087;guinea.pig_ENSCPOG00000030847;nmr_101722653_LOC101722653;nmr_106007604_LOC106007604;chinchilla_ENSCLAG00000000967;chinchilla_ENSCLAG00000001600;chinchilla_ENSCLAG00000001921;hedgehog_ENSEEUG00000003249;microbat_ENSMLUG00000003451;microbat_ENSMLUG00000029268;microbat_ENSMLUG00000022831;microbat_ENSMLUG00000026039;microbat_ENSMLUG0000002636…	ENSPANG00000012247	LILRA5	LILR
olive.baboon	LILR	human_ENSG00000204577_LILRB3;human_ENSG00000105609_LILRB5;mouse_ENSMUSG00000058818_Pirb;mouse_ENSMUSG00000080917_Gm15922;rat_ENSRNOG00000053260_Lilrb3a;rat_ENSRNOG00000058422_Pirb;armadillo_ENSDNOG00000009902;microbat_ENSMLUG00000005836;dingo_ENSCAFG00020016912;dingo_ENSCAFG00020017250;goat_ENSCHIG00000004523;pig_ENSSSCG00000029231;pig_ENSSSCG00000003282;pig_ENSSSCG00000035226;marmoset_ENSCJAG000…	ENSPANG00000004008	LILRB5	LILR
olive.baboon	LILR	human_ENSG00000204577_LILRB3;human_ENSG00000104974_LILRA1;human_ENSG00000239998_LILRA2;human_ENSG00000239998_LILRA2;human_ENSG00000170858_LILRP2;mouse_ENSMUSG00000074419_Gm15448;rat_ENSRNOG00000053260_Lilrb3a;nmr_101716592_LOC101716592;chinchilla_ENSCLAG00000000651;chinchilla_ENSCLAG00000001111;deer.mouse_ENSPEMG00000016522;deer.mouse_ENSPEMG00000017088;dmr_ENSFDAG00000031481;golden.hamster_ENSMA…	ENSPANG00000008082	LILRB1	LILR
olive.baboon	KIR	human_ENSG00000204577_LILRB3;human_ENSG00000244482_LILRA6;human_ENSG00000104974_LILRA1;human_ENSG00000239998_LILRA2;human_ENSG00000105609_LILRB5;human_ENSG00000239961_LILRA4;human_ENSG00000104972_LILRB1;human_ENSG00000131042_LILRB2;human_ENSG00000187116_LILRA5;human_ENSG00000170858_LILRP2;human_ENSG00000186152_LILRP1;mouse_ENSMUSG00000030427_Lilra6;rat_ENSRNOG00000053260_Lilrb3a;rat_ENSRNOG000000…	ENSPANG00000020088	NA	LILR
olive.baboon	LILR	human_ENSG00000244482_LILRA6;human_ENSG00000186152_LILRP1;mouse_ENSMUSG00000074417_Gm14548;mouse_ENSMUSG00000074419_Gm15448;nmr_106007604_LOC106007604;deer.mouse_ENSPEMG00000011847;prairie.vole_ENSMOCG00000014480;armadillo_ENSDNOG00000004377;armadillo_ENSDNOG00000047274;armadillo_ENSDNOG00000035344;microbat_ENSMLUG00000001195;microbat_ENSMLUG00000023866;microbat_ENSMLUG00000002765;microbat_ENSMLU…	ENSPANG00000008880	NA	LILR
olive.baboon	KIR	human_ENSG00000244482_LILRA6;human_ENSG00000104974_LILRA1;human_ENSG00000105609_LILRB5;human_ENSG00000104972_LILRB1;human_ENSG00000131042_LILRB2;human_ENSG00000187116_LILRA5;human_ENSG00000186152_LILRP1;guinea.pig_ENSCPOG00000001212;microbat_ENSMLUG00000001195;microbat_ENSMLUG00000002765;microbat_ENSMLUG00000026223;microbat_ENSMLUG00000005243;microbat_ENSMLUG00000025304;microbat_ENSMLUG0000002283…	ENSPANG00000021185	NA	LILR
olive.baboon	KIR	human_ENSG00000244482_LILRA6;human_ENSG00000239998_LILRA2;human_ENSG00000239961_LILRA4;mouse_ENSMUSG00000030427_Lilra6;rat_ENSRNOG00000053260_Lilrb3a;jerboa_ENSJJAG00000015200;deer.mouse_ENSPEMG00000011847;deer.mouse_ENSPEMG00000017088;microbat_ENSMLUG00000026223;microbat_ENSMLUG00000026147;microbat_ENSMLUG00000024807;dingo_ENSCAFG00020016912;dingo_ENSCAFG00020017250;horse_ENSECAG00000008745;hors…	ENSPANG00000029224	NA	LILR
olive.baboon	LILR	human_ENSG00000104974_LILRA1;human_ENSG00000239998_LILRA2;human_ENSG00000170858_LILRP2;mouse_ENSMUSG00000112148_Lilrb4a;mouse_ENSMUSG00000074419_Gm15448;mouse_ENSMUSG00000062593_Gm49339;mouse_ENSMUSG00000062593_Lilrb4a;rat_ENSRNOG00000027811_Lilrb4;rat_ENSRNOG00000053260_Lilrb3a;rat_ENSRNOG00000053260_Lilrb3a;nmr_101720880_LOC101720880;nmr_101716592_LOC101716592;chinchilla_ENSCLAG00000000651;chin…	ENSPANG00000016785	NA	LILR
olive.baboon	KIR	human_ENSG00000239998_LILRA2;human_ENSG00000131042_LILRB2;human_ENSG00000170858_LILRP2;mouse_ENSMUSG00000030427_Lilra6;golden.hamster_ENSMAUG00000012428;hedgehog_ENSEEUG00000002021;hedgehog_ENSEEUG00000005473;hedgehog_ENSEEUG00000014948;microbat_ENSMLUG00000024472;dingo_ENSCAFG00020016912;dingo_ENSCAFG00020017250;horse_ENSECAG00000029197;goat_ENSCHIG00000004523;pig_ENSSSCG00000029231;pig_ENSSSCG0…	ENSPANG00000030293	NA	LILR
olive.baboon	KIR	human_ENSG00000239998_LILRA2;mouse_ENSMUSG00000030427_Lilra6;rat_ENSRNOG00000053260_Lilrb3a;rat_ENSRNOG00000058422_Pirb;guinea.pig_ENSCPOG00000007087;golden.hamster_ENSMAUG00000012428;hedgehog_ENSEEUG00000002021;hedgehog_ENSEEUG00000005473;hedgehog_ENSEEUG00000014948;microbat_ENSMLUG00000026223;microbat_ENSMLUG00000029268;microbat_ENSMLUG00000026039;microbat_ENSMLUG00000026147;microbat_ENSMLUG000…	ENSPANG00000030433	NA	LILR
olive.baboon	LILR	human_ENSG00000104972_LILRB1;human_ENSG00000131042_LILRB2;rat_ENSRNOG00000054954_Lilrb2;guinea.pig_ENSCPOG00000001212;armadillo_ENSDNOG00000040856;microbat_ENSMLUG00000022941;microbat_ENSMLUG00000024807;dingo_ENSCAFG00020017250;horse_ENSECAG00000022716;horse_ENSECAG00000029197;cow_ENSBTAG00000053934;cow_ENSBTAG00000048555;cow_ENSBTAG00000054705;goat_ENSCHIG00000005560;pig_ENSSSCG00000029231;mas.n…	ENSPANG00000012100	NA	LILR
olive.baboon	KIR	human_ENSG00000104972_LILRB1;human_ENSG00000131042_LILRB2;human_ENSG00000170858_LILRP2;guinea.pig_ENSCPOG00000007087;microbat_ENSMLUG00000026223;microbat_ENSMLUG00000029268;microbat_ENSMLUG00000025304;microbat_ENSMLUG00000005707;microbat_ENSMLUG00000022941;microbat_ENSMLUG00000026147;microbat_ENSMLUG00000024807;microbat_ENSMLUG00000023240;microbat_ENSMLUG00000012727;microbat_ENSMLUG00000023930;mi…	ENSPANG00000031021	NA	LILR
olive.baboon	KIR	opossum_ENSMODG00000004280;opossum_ENSMODG00000004312;wallaby_ENSMEUG00000007095	ENSPANG00000012788	NA	LILR
macaque	KLRA	human_ENSG00000256667_KLRA1P;microbat_ENSMLUG00000003523;horse_ENSECAG00000023351;horse_ENSECAG00000018937_LY49F;horse_ENSECAG00000036744;horse_ENSECAG00000039435;cow_ENSBTAG00000009252_KLRA1;goat_ENSCHIG00000022710;sheep_ENSOARG00000020943;pig_ENSSSCG00000000636;sooty.mangabey_ENSCATG00000022098;olive.baboon_ENSPANG00000017981;macaque_ENSMMUG00000005081;pig.tailed.macaque_ENSMNEG00000044634;verv…	ENSMMUG00000005081	NA	KLRA
macaque	KLRB	human_ENSG00000111796_KLRB1;deer.mouse_ENSPEMG00000023819;armadillo_ENSDNOG00000036892_KLRB1;hedgehog_ENSEEUG00000004995;cat_ENSFCAG00000045317_KLRB1;dog_ENSCAFG00000013612_KLRB1;dingo_ENSCAFG00020006106_KLRB1;horse_ENSECAG00000034172_KLRB1;dolphin_ENSTTRG00000015741_KLRB1;cow_ENSBTAG00000012029_KLRB1;goat_ENSCHIG00000009896;sheep_ENSOARG00000017210;pig_ENSSSCG00000039708_KLRB1;mouse.lemur_ENSMIC…	ENSMMUG00000044047	KLRB1	KLRB
macaque	KLRC	human_ENSG00000134545_KLRC1;human_ENSG00000205809_KLRC2;mouse.lemur_ENSMICG00000029481;marmoset_ENSCJAG00000021663_KLRC1;mas.night.monkey_ENSANAG00000025123_KLRC1;sooty.mangabey_ENSCATG00000044695_KLRC1;olive.baboon_ENSPANG00000023803_KLRC1;macaque_ENSMMUG00000003587_KLRC1;pig.tailed.macaque_ENSMNEG00000039901_KLRC1;vervet.agm_ENSCSAG00000008856_KLRC1;orangutan_ENSPPYG00000004274_KLRC1;gorilla_EN…	ENSMMUG00000003587	KLRC1	KLRC
macaque	KLRC	human_ENSG00000205809_KLRC2;human_ENSG00000205810_KLRC3;human_ENSG00000255641_RP11-277P12.6;human_ENSG00000255819_KLRC4-KLRK1;armadillo_ENSDNOG00000043082;microbat_ENSMLUG00000012575;microbat_ENSMLUG00000027469;microbat_ENSMLUG00000027413;microbat_ENSMLUG00000030584;horse_ENSECAG00000021893;horse_ENSECAG00000022791;mouse.lemur_ENSMICG00000027197;mouse.lemur_ENSMICG00000029893;mouse.lemur_ENSMICG0…	ENSMMUG00000018307	KLRC3	KLRC
macaque	KLRC	sooty.mangabey_ENSCATG00000013427	ENSMMUG00000018317	NA	KLRC
macaque	KLRC	macaque_ENSMMUG00000018327	ENSMMUG00000018327	NA	KLRC
macaque	KLRD	human_ENSG00000134539_KLRD1;armadillo_ENSDNOG00000009640;armadillo_ENSDNOG00000012820;armadillo_ENSDNOG00000046475;goat_ENSCHIG00000014652;mouse.lemur_ENSMICG00000032546_KLRD1;marmoset_ENSCJAG00000021669_KLRD1;mas.night.monkey_ENSANAG00000023550_KLRD1;sooty.mangabey_ENSCATG00000032211_KLRD1;olive.baboon_ENSPANG00000006738_KLRD1;macaque_ENSMMUG00000018298_KLRD1;pig.tailed.macaque_ENSMNEG0000004468…	ENSMMUG00000018298	KLRD1	KLRD
macaque	KLRF	human_ENSG00000150045_KLRF1;armadillo_ENSDNOG00000007226_KLRF1;hedgehog_ENSEEUG00000015054_KLRF1;microbat_ENSMLUG00000017786;cat_ENSFCAG00000008833_KLRF1;dog_ENSCAFG00000030153_KLRF1;dingo_ENSCAFG00020006152_KLRF1;horse_ENSECAG00000035527_KLRF1;cow_ENSBTAG00000037534_KLRF1;goat_ENSCHIG00000015393_KLRF1;sheep_ENSOARG00000021058_KLRF1;pig_ENSSSCG00000000655_KLRF1;mouse.lemur_ENSMICG00000004007_KLRF…	ENSMMUG00000015299	KLRF1	KLRF
macaque	KLRF	human_ENSG00000256797_KLRF2;mas.night.monkey_ENSANAG00000028187_KLRF2;sooty.mangabey_ENSCATG00000019698_KLRF2;olive.baboon_ENSPANG00000015337_KLRF2;macaque_ENSMMUG00000041703_KLRF2;pig.tailed.macaque_ENSMNEG00000026694_KLRF2;vervet.agm_ENSCSAG00000009265_KLRF2;orangutan_ENSPPYG00000004260;gorilla_ENSGGOG00000038281_KLRF2;bonobo_ENSPPAG00000039440_KLRF2;chimpanzee_ENSPTRG00000042023_KLRF2;gibbon_E…	ENSMMUG00000041703	KLRF2	KLRF
macaque	KLRG	human_ENSG00000139187_KLRG1;chinchilla_ENSCLAG00000016032_KLRG1;dmr_ENSFDAG00000017314_KLRG1;bmr_ENSNGAG00000023075_Klrg1;cat_ENSFCAG00000044898_KLRG1;horse_ENSECAG00000024523_KLRG1;pig_ENSSSCG00000000663;mouse.lemur_ENSMICG00000015069_KLRG1;marmoset_ENSCJAG00000018697_KLRG1;mas.night.monkey_ENSANAG00000022214_KLRG1;sooty.mangabey_ENSCATG00000032979_KLRG1;olive.baboon_ENSPANG00000022135_KLRG1;mac…	ENSMMUG00000001418	KLRG1	KLRG
macaque	KLRK	human_ENSG00000213809_KLRK1;guinea.pig_ENSCPOG00000031840;guinea.pig_ENSCPOG00000031015;nmr_101713324_Klrk1;chinchilla_ENSCLAG00000016399_KLRK1;chinese.hamster_ENSCGRG00000016556_Klrk1;dmr_ENSFDAG00000015510_KLRK1;golden.hamster_ENSMAUG00000002635_Klrk1;prairie.vole_ENSMOCG00000009655_Klrk1;bmr_ENSNGAG00000016170_Klrk1;armadillo_ENSDNOG00000005259;armadillo_ENSDNOG00000017667_KLRK1;microbat_ENSML…	ENSMMUG00000018305	NKG2D	KLRK
macaque	KIR	mouse_ENSMUSG00000057439_Kir3dl2;mouse_ENSMUSG00000031424_Kir3dl1;microbat_ENSMLUG00000024330;cow_ENSBTAG00000052880;pig_ENSSSCG00000033933;olive.baboon_ENSPANG00000016636;pig.tailed.macaque_ENSMNEG00000031177;vervet.agm_ENSCSAG00000001785;donkey_ENSEASG00005021154;human_ENSG00000189013_KIR2DL4	ENSMMUG00000021882	KIR3DL21	KIR
macaque	LILR	rat_ENSRNOG00000027843_Kir3dl1;microbat_ENSMLUG00000024330;horse_ENSECAG00000016418_KIR3DL;cow_ENSBTAG00000049820;cow_ENSBTAG00000022807_KIR3DS1;cow_ENSBTAG00000045795;cow_ENSBTAG00000054818_KIR3DL2;cow_ENSBTAG00000039215_KIR2DL5A;goat_ENSCHIG00000017093;goat_ENSCHIG00000017270;goat_ENSCHIG00000021553;sheep_ENSOARG00000000844;sheep_ENSOARG00000002217;sheep_ENSOARG00000002305;sheep_ENSOARG00000002…	ENSMMUG00000037831	NA	KIR
macaque	KIR	armadillo_ENSDNOG00000040917;mas.night.monkey_ENSANAG00000033158;pig.tailed.macaque_ENSMNEG00000014203;orangutan_ENSPPYG00000010392;gorilla_ENSGGOG00000013874;chimpanzee_ENSPTRG00000044325_KIR3DS6;chimpanzee_ENSPTRG00000023937_KIR2DL5A;chimpanzee_ENSPTRG00000045427_KIR2DL5A;tarsier_ENSTSYG00000019430	ENSMMUG00000001519	KIR2DL4	KIR
macaque	KIR	armadillo_ENSDNOG00000040917;cow_ENSBTAG00000054741;marmoset_ENSCJAG00000001253;mas.night.monkey_ENSANAG00000038994;sooty.mangabey_ENSCATG00000038939;olive.baboon_ENSPANG00000012788;macaque_ENSMMUG00000013286_KIR3DL0;pig.tailed.macaque_ENSMNEG00000044330;orangutan_ENSPPYG00000010386;gorilla_ENSGGOG00000006465_KIR3DX1;bonobo_ENSPPAG00000036202;chimpanzee_ENSPTRG00000011462;chimpanzee_ENSPTRG000000…	ENSMMUG00000013286	KIR3DL0	KIR
macaque	KIR	shrew_ENSSARG00000007800;cow_ENSBTAG00000054741;sheep_ENSOARG00000001931;marmoset_ENSCJAG00000001253;olive.baboon_ENSPANG00000020088;olive.baboon_ENSPANG00000029224;gorilla_ENSGGOG00000005196_KIR3DL3;human_ENSG00000221957_KIR2DS4	ENSMMUG00000030771	NA	KIR
macaque	LILR	microbat_ENSMLUG00000024330;mas.night.monkey_ENSANAG00000036175;sooty.mangabey_ENSCATG00000017229;pig.tailed.macaque_ENSMNEG00000044330	ENSMMUG00000016578	NA	KIR
macaque	LILR	microbat_ENSMLUG00000024330	ENSMMUG00000041249	NA	KIR
macaque	LILR	microbat_ENSMLUG00000024330;cow_ENSBTAG00000039215_KIR2DL5A;goat_ENSCHIG00000017093;goat_ENSCHIG00000017270;goat_ENSCHIG00000025463;sheep_ENSOARG00000001805;sheep_ENSOARG00000002217;sheep_ENSOARG00000002316;mouse.lemur_ENSMICG00000015997_KIR3DL3;marmoset_ENSCJAG00000001253;mas.night.monkey_ENSANAG00000036175;mas.night.monkey_ENSANAG00000038994;sooty.mangabey_ENSCATG00000004844_KIR3DL3;sooty.manga…	ENSMMUG00000041442	LILRAB	KIR
macaque	LILR	microbat_ENSMLUG00000024330	ENSMMUG00000044622	LILRA2	KIR
macaque	LILR	microbat_ENSMLUG00000024330;cow_ENSBTAG00000049820;cow_ENSBTAG00000047270;cow_ENSBTAG00000022807_KIR3DS1;cow_ENSBTAG00000045795;cow_ENSBTAG00000054818_KIR3DL2;cow_ENSBTAG00000052880;goat_ENSCHIG00000011266;goat_ENSCHIG00000019623;goat_ENSCHIG00000022734;goat_ENSCHIG00000024938;sheep_ENSOARG00000002102;sheep_ENSOARG00000002316;sheep_ENSOARG00000002450;sheep_ENSOARG00000007834;mas.night.monkey_ENSA…	ENSMMUG00000048481	LILRA3	KIR
macaque	KIR	horse_ENSECAG00000016418_KIR3DL;goat_ENSCHIG00000011266;goat_ENSCHIG00000017270;sheep_ENSOARG00000000844;sheep_ENSOARG00000002217;sheep_ENSOARG00000007834;pig_ENSSSCG00000033933;sooty.mangabey_ENSCATG00000011819;olive.baboon_ENSPANG00000031021;olive.baboon_ENSPANG00000016636;olive.baboon_ENSPANG00000020088;olive.baboon_ENSPANG00000030433;olive.baboon_ENSPANG00000031194;olive.baboon_ENSPANG0000003…	ENSMMUG00000009456	NA	KIR
macaque	KIR	cow_ENSBTAG00000022807_KIR3DS1;cow_ENSBTAG00000045951;cow_ENSBTAG00000045795;cow_ENSBTAG00000054818_KIR3DL2;goat_ENSCHIG00000019623;goat_ENSCHIG00000024938;sheep_ENSOARG00000001805;sheep_ENSOARG00000002385;sheep_ENSOARG00000007951;sooty.mangabey_ENSCATG00000004844_KIR3DL3;olive.baboon_ENSPANG00000002646_KIR3DL3;macaque_ENSMMUG00000029392_KIR3DL3;pig.tailed.macaque_ENSMNEG00000033281_KIR3DL3;verve…	ENSMMUG00000029392	KIR3DL3	KIR
macaque	KIR	mas.night.monkey_ENSANAG00000036175;sooty.mangabey_ENSCATG00000011819;sooty.mangabey_ENSCATG00000013521;sooty.mangabey_ENSCATG00000043559;sooty.mangabey_ENSCATG00000017229;sooty.mangabey_ENSCATG00000042950;olive.baboon_ENSPANG00000031638;olive.baboon_ENSPANG00000020088;olive.baboon_ENSPANG00000030433;olive.baboon_ENSPANG00000031194;olive.baboon_ENSPANG00000029224;olive.baboon_ENSPANG00000030211;o…	ENSMMUG00000010125	MAMU-KIR	KIR
macaque	LILR	mas.night.monkey_ENSANAG00000036175;sooty.mangabey_ENSCATG00000013521;olive.baboon_ENSPANG00000031021;olive.baboon_ENSPANG00000030433;olive.baboon_ENSPANG00000031194;olive.baboon_ENSPANG00000029224;olive.baboon_ENSPANG00000030211;macaque_ENSMMUG00000010125_MAMU-KIR;pig.tailed.macaque_ENSMNEG00000027332;vervet.agm_ENSCSAG00000001801;gorilla_ENSGGOG00000005189;gorilla_ENSGGOG00000006465_KIR3DX1;chi…	ENSMMUG00000021876	NA	KIR
macaque	LILR	guinea.pig_ENSCPOG00000007412;microbat_ENSMLUG00000024330;cow_ENSBTAG00000039215_KIR2DL5A;mouse.lemur_ENSMICG00000015997_KIR3DL3;mas.night.monkey_ENSANAG00000036175;sooty.mangabey_ENSCATG00000011819;sooty.mangabey_ENSCATG00000038939;sooty.mangabey_ENSCATG00000043559;sooty.mangabey_ENSCATG00000017229;olive.baboon_ENSPANG00000031021;olive.baboon_ENSPANG00000012788;olive.baboon_ENSPANG00000016636;ol…	ENSMMUG00000016577	NA	KIR
macaque	LILR	dingo_ENSCAFG00020016912;dingo_ENSCAFG00020017250;dingo_ENSCAFG00020018342;horse_ENSECAG00000037431;horse_ENSECAG00000029197;cow_ENSBTAG00000048555;pig_ENSSSCG00000003282;mas.night.monkey_ENSANAG00000001007;dingo_ENSCAFG00020016912;dingo_ENSCAFG00020017250;dingo_ENSCAFG00020018342;horse_ENSECAG00000037431;cow_ENSBTAG00000048555;pig_ENSSSCG00000003282;mas.night.monkey_ENSANAG00000001007;human_ENSG…	ENSMMUG00000041442	LILRAB	LILR
macaque	LILR	olive.baboon_ENSPANG00000008082_LILRB1;olive.baboon_ENSPANG00000008082_LILRB1;human_ENSG00000204577_LILRB3;human_ENSG00000244482_LILRA6;human_ENSG00000239998_LILRA2;human_ENSG00000105609_LILRB5;human_ENSG00000239961_LILRA4;human_ENSG00000131042_LILRB2;human_ENSG00000186818_LILRB4;human_ENSG00000187116_LILRA5;human_ENSG00000170858_LILRP2;human_ENSG00000186152_LILRP1;mouse_ENSMUSG00000030427_Lilra6…	ENSMMUG00000016578	NA	LILR
macaque	LILR	human_ENSG00000204577_LILRB3;human_ENSG00000244482_LILRA6;human_ENSG00000239961_LILRA4;rat_ENSRNOG00000048238_AABR07002418.1;guinea.pig_ENSCPOG00000007087;nmr_101722653_LOC101722653;nmr_106007604_LOC106007604;deer.mouse_ENSPEMG00000017088;armadillo_ENSDNOG00000005722;armadillo_ENSDNOG00000047274;armadillo_ENSDNOG00000043640;armadillo_ENSDNOG00000040856;hedgehog_ENSEEUG00000003249;hedgehog_ENSEEUG…	ENSMMUG00000041249	NA	LILR
macaque	LILR	human_ENSG00000204577_LILRB3;human_ENSG00000104974_LILRA1;human_ENSG00000239998_LILRA2;human_ENSG00000239998_LILRA2;human_ENSG00000131042_LILRB2;human_ENSG00000186818_LILRB4;human_ENSG00000170858_LILRP2;mouse_ENSMUSG00000030427_Lilra6;mouse_ENSMUSG00000074417_Gm14548;mouse_ENSMUSG00000058818_Pirb;mouse_ENSMUSG00000112148_Lilrb4a;mouse_ENSMUSG00000074419_Gm15448;mouse_ENSMUSG00000089942_Pira2;mous…	ENSMMUG00000048481	LILRA3	LILR
macaque	LILR	human_ENSG00000104974_LILRA1;mouse_ENSMUSG00000058818_Pirb;mouse_ENSMUSG00000080917_Gm15922;chinese.hamster_ENSCGRG00000000303;opossum_ENSMODG00000002490;opossum_ENSMODG00000003249;opossum_ENSMODG00000018605;opossum_ENSMODG00000025581;opossum_ENSMODG00000025595;marmoset_ENSCJAG00000048087;sooty.mangabey_ENSCATG00000044873;olive.baboon_ENSPANG00000009163;macaque_ENSMMUG00000021876;gibbon_ENSNLEG00…	ENSMMUG00000044622	LILRA2	LILR
macaque	LILR	human_ENSG00000104974_LILRA1;mouse_ENSMUSG00000030427_Lilra6;mouse_ENSMUSG00000058818_Pirb;mouse_ENSMUSG00000074419_Gm15448;mouse_ENSMUSG00000089942_Pira2;mouse_ENSMUSG00000080917_Gm15922;rat_ENSRNOG00000053260_Lilrb3a;rat_ENSRNOG00000058422_Pirb;rat_ENSRNOG00000058538_AABR07002001.1;chinchilla_ENSCLAG00000000967;golden.hamster_ENSMAUG00000012428;macaque_ENSMMUG00000048481_LILRA3;macaque_ENSMMUG0…	ENSMMUG00000046629	NA	LILR
macaque	LILR	human_ENSG00000239998_LILRA2;human_ENSG00000131042_LILRB2;mouse_ENSMUSG00000030427_Lilra6;mouse_ENSMUSG00000074417_Gm14548;mouse_ENSMUSG00000058818_Pirb;mouse_ENSMUSG00000112148_Lilrb4a;mouse_ENSMUSG00000112023_Lilr4b;mouse_ENSMUSG00000089942_Pira2;mouse_ENSMUSG00000062593_Gm49339;mouse_ENSMUSG00000081665_Pira1;mouse_ENSMUSG00000062593_Lilrb4a;mouse_ENSMUSG00000080917_Gm15922;rat_ENSRNOG000000482…	ENSMMUG00000016577	NA	LILR
macaque	LILR	human_ENSG00000239998_LILRA2;human_ENSG00000105609_LILRB5;guinea.pig_ENSCPOG00000007087;chinchilla_ENSCLAG00000001921;armadillo_ENSDNOG00000009902;hedgehog_ENSEEUG00000013856;microbat_ENSMLUG00000025304;microbat_ENSMLUG00000028595;microbat_ENSMLUG00000023930;horse_ENSECAG00000037431;horse_ENSECAG00000035315;cow_ENSBTAG00000053681;sheep_ENSOARG00000000625;pig_ENSSSCG00000029231;pig_ENSSSCG00000003…	ENSMMUG00000037831	NA	LILR
macaque	LILR	human_ENSG00000105609_LILRB5;mouse_ENSMUSG00000081665_Pira1;rat_ENSRNOG00000048238_AABR07002418.1;guinea.pig_ENSCPOG00000007087;guinea.pig_ENSCPOG00000001212;nmr_101716592_LOC101716592;chinchilla_ENSCLAG00000000651;chinchilla_ENSCLAG00000001529;jerboa_ENSJJAG00000015200;deer.mouse_ENSPEMG00000011847;deer.mouse_ENSPEMG00000016522;golden.hamster_ENSMAUG00000012428;bmr_ENSNGAG00000023247;opossum_ENS…	ENSMMUG00000016574	LILRB5	LILR
macaque	LILR	human_ENSG00000104972_LILRB1;human_ENSG00000131042_LILRB2;chinchilla_ENSCLAG00000000967;marmoset_ENSCJAG00000017403;sooty.mangabey_ENSCATG00000013520_LILRB1;sooty.mangabey_ENSCATG00000041349;sooty.mangabey_ENSCATG00000044873;olive.baboon_ENSPANG00000008082_LILRB1;olive.baboon_ENSPANG00000012100;macaque_ENSMMUG00000013289;macaque_ENSMMUG00000041442_LILRAB;pig.tailed.macaque_ENSMNEG00000011346;pig.…	ENSMMUG00000013289	NA	LILR
macaque	LILR	human_ENSG00000186818_LILRB4;armadillo_ENSDNOG00000015754;armadillo_ENSDNOG00000049291;armadillo_ENSDNOG00000035344;microbat_ENSMLUG00000023866;microbat_ENSMLUG00000012727;dingo_ENSCAFG00020017180;cow_ENSBTAG00000053351;sooty.mangabey_ENSCATG00000013520_LILRB1;macaque_ENSMMUG00000047009_LILRB4;pig.tailed.macaque_ENSMNEG00000033426;vervet.agm_ENSCSAG00000001828_LILRB4;bonobo_ENSPPAG00000040667;chi…	ENSMMUG00000047009	LILRB4	LILR
macaque	LILR	mouse_ENSMUSG00000074417_Gm14548;rat_ENSRNOG00000053260_Lilrb3a;guinea.pig_ENSCPOG00000000328;deer.mouse_ENSPEMG00000017088;chinese.hamster_ENSCGRG00000000209;chinese.hamster_ENSCGRG00000000303;golden.hamster_ENSMAUG00000013497_Lilra5;prairie.vole_ENSMOCG00000014480;prairie.vole_ENSMOCG00000017659_Lilra5;opossum_ENSMODG00000002399;armadillo_ENSDNOG00000049291;armadillo_ENSDNOG00000035344;hedgehog…	ENSMMUG00000021881	LILRA6	LILR
macaque	LILR	koala_ENSPCIG00000006986;hedgehog_ENSEEUG00000007002	ENSMMUG00000021876	NA	LILR
macaque	KIR	human_ENSG00000131042_LILRB2;human_ENSG00000186152_LILRP1;microbat_ENSMLUG00000023866;microbat_ENSMLUG00000029268;microbat_ENSMLUG00000025304;microbat_ENSMLUG00000022831;microbat_ENSMLUG00000026147;horse_ENSECAG00000035495;sooty.mangabey_ENSCATG00000013520_LILRB1;sooty.mangabey_ENSCATG00000041349;olive.baboon_ENSPANG00000009163;olive.baboon_ENSPANG00000008082_LILRB1;macaque_ENSMMUG00000046629;pig…	ENSMMUG00000021882	KIR3DL21	LILR
macaque	KIR	opossum_ENSMODG00000004280;opossum_ENSMODG00000004312;wallaby_ENSMEUG00000007095	ENSMMUG00000013286	KIR3DL0	LILR
macaque	LILR	microbat_ENSMLUG00000024472;cow_ENSBTAG00000050536;pig_ENSSSCG00000029231;mouse.lemur_ENSMICG00000047575;macaque_ENSMMUG00000048321;gibbon_ENSNLEG00000034903	ENSMMUG00000048321	NA	LILR
pig.tailed.macaque	KLRA	human_ENSG00000256667_KLRA1P;nmr_101714034_LOC101714034;armadillo_ENSDNOG00000036230;microbat_ENSMLUG00000003523;horse_ENSECAG00000018937_LY49F;horse_ENSECAG00000036744;horse_ENSECAG00000039435;cow_ENSBTAG00000009252_KLRA1;goat_ENSCHIG00000022710;sheep_ENSOARG00000020943;pig_ENSSSCG00000000636;sooty.mangabey_ENSCATG00000022098;olive.baboon_ENSPANG00000017981;macaque_ENSMMUG00000005081;pig.tailed.…	ENSMNEG00000044634	NA	KLRA
pig.tailed.macaque	KLRB	human_ENSG00000111796_KLRB1;deer.mouse_ENSPEMG00000023819;armadillo_ENSDNOG00000036892_KLRB1;hedgehog_ENSEEUG00000004995;cat_ENSFCAG00000045317_KLRB1;dog_ENSCAFG00000013612_KLRB1;dingo_ENSCAFG00020006106_KLRB1;horse_ENSECAG00000034172_KLRB1;dolphin_ENSTTRG00000015741_KLRB1;cow_ENSBTAG00000012029_KLRB1;goat_ENSCHIG00000009896;sheep_ENSOARG00000017210;pig_ENSSSCG00000039708_KLRB1;mouse.lemur_ENSMIC…	ENSMNEG00000044478	KLRB1	KLRB
pig.tailed.macaque	KLRC	human_ENSG00000134545_KLRC1;human_ENSG00000205809_KLRC2;armadillo_ENSDNOG00000047056;microbat_ENSMLUG00000027413;horse_ENSECAG00000021893;mouse.lemur_ENSMICG00000029481;marmoset_ENSCJAG00000021663_KLRC1;mas.night.monkey_ENSANAG00000025123_KLRC1;sooty.mangabey_ENSCATG00000044695_KLRC1;olive.baboon_ENSPANG00000023803_KLRC1;macaque_ENSMMUG00000003587_KLRC1;macaque_ENSMMUG00000018327;pig.tailed.macaq…	ENSMNEG00000039901	KLRC1	KLRC
pig.tailed.macaque	KLRC	human_ENSG00000205809_KLRC2;human_ENSG00000205810_KLRC3;human_ENSG00000255641_RP11-277P12.6;human_ENSG00000255819_KLRC4-KLRK1;microbat_ENSMLUG00000012575;microbat_ENSMLUG00000027469;microbat_ENSMLUG00000030584;horse_ENSECAG00000022791;horse_ENSECAG00000038787;cow_ENSBTAG00000052658_NKG2A;sheep_ENSOARG00000020995;mouse.lemur_ENSMICG00000027197;mouse.lemur_ENSMICG00000029893;mouse.lemur_ENSMICG0000…	ENSMNEG00000043294	NA	KLRC
pig.tailed.macaque	KLRC	horse_ENSECAG00000022791;sooty.mangabey_ENSCATG00000013427;tarsier_ENSTSYG00000010843_KLRC1	ENSMNEG00000033794	NA	KLRC
pig.tailed.macaque	KLRD	human_ENSG00000134539_KLRD1;deer.mouse_ENSPEMG00000010698_Klrd1;armadillo_ENSDNOG00000009640;armadillo_ENSDNOG00000012820;armadillo_ENSDNOG00000046475;cow_ENSBTAG00000000966;goat_ENSCHIG00000014652;mouse.lemur_ENSMICG00000032546_KLRD1;marmoset_ENSCJAG00000021669_KLRD1;mas.night.monkey_ENSANAG00000023550_KLRD1;sooty.mangabey_ENSCATG00000032211_KLRD1;olive.baboon_ENSPANG00000006738_KLRD1;macaque_EN…	ENSMNEG00000044683	KLRD1	KLRD
pig.tailed.macaque	KLRF	human_ENSG00000150045_KLRF1;armadillo_ENSDNOG00000007226_KLRF1;hedgehog_ENSEEUG00000015054_KLRF1;microbat_ENSMLUG00000017786;cat_ENSFCAG00000008833_KLRF1;dog_ENSCAFG00000030153_KLRF1;dingo_ENSCAFG00020006152_KLRF1;horse_ENSECAG00000035527_KLRF1;cow_ENSBTAG00000037534_KLRF1;goat_ENSCHIG00000015393_KLRF1;pig_ENSSSCG00000000655_KLRF1;mouse.lemur_ENSMICG00000004007_KLRF1;marmoset_ENSCJAG00000018584_K…	ENSMNEG00000028085	KLRF1	KLRF
pig.tailed.macaque	KLRF	human_ENSG00000256797_KLRF2;mas.night.monkey_ENSANAG00000028187_KLRF2;sooty.mangabey_ENSCATG00000019698_KLRF2;olive.baboon_ENSPANG00000015337_KLRF2;macaque_ENSMMUG00000041703_KLRF2;pig.tailed.macaque_ENSMNEG00000026694_KLRF2;vervet.agm_ENSCSAG00000009265_KLRF2;orangutan_ENSPPYG00000004260;gorilla_ENSGGOG00000038281_KLRF2;bonobo_ENSPPAG00000039440_KLRF2;chimpanzee_ENSPTRG00000042023_KLRF2;gibbon_E…	ENSMNEG00000026694	KLRF2	KLRF
pig.tailed.macaque	KLRG	human_ENSG00000139187_KLRG1;chinchilla_ENSCLAG00000016032_KLRG1;chinese.hamster_ENSCGRG00000014540_Klrg1;dmr_ENSFDAG00000017314_KLRG1;bmr_ENSNGAG00000023075_Klrg1;cat_ENSFCAG00000044898_KLRG1;dog_ENSCAFG00000028762_KLRG1;dingo_ENSCAFG00020005971_KLRG1;horse_ENSECAG00000024523_KLRG1;pig_ENSSSCG00000000663;mouse.lemur_ENSMICG00000015069_KLRG1;marmoset_ENSCJAG00000018697_KLRG1;mas.night.monkey_ENSAN…	ENSMNEG00000030196	KLRG1	KLRG
pig.tailed.macaque	KLRK	human_ENSG00000213809_KLRK1;guinea.pig_ENSCPOG00000031840;guinea.pig_ENSCPOG00000031015;nmr_101713324_Klrk1;chinchilla_ENSCLAG00000016399_KLRK1;chinese.hamster_ENSCGRG00000016556_Klrk1;golden.hamster_ENSMAUG00000002635_Klrk1;prairie.vole_ENSMOCG00000009655_Klrk1;bmr_ENSNGAG00000016170_Klrk1;armadillo_ENSDNOG00000005259;armadillo_ENSDNOG00000017667_KLRK1;microbat_ENSMLUG00000002097_KLRK1;cat_ENSFC…	ENSMNEG00000037419	KLRK1	KLRK
pig.tailed.macaque	KIR	olive.baboon_ENSPANG00000012788;chimpanzee_ENSPTRG00000045849_KIR3DX1;human_ENSG00000104970_KIR3DX1;horse_ENSECAG00000016418_KIR3DL;cow_ENSBTAG00000054741;goat_ENSCHIG00000013560;sheep_ENSOARG00000002102;sheep_ENSOARG00000002450;marmoset_ENSCJAG00000001253;mas.night.monkey_ENSANAG00000038994;sooty.mangabey_ENSCATG00000038939;macaque_ENSMMUG00000013286_KIR3DL0;pig.tailed.macaque_ENSMNEG00000044330…	ENSMNEG00000044330	NA	KIR
pig.tailed.macaque	KIR	armadillo_ENSDNOG00000040917;mas.night.monkey_ENSANAG00000036175;mas.night.monkey_ENSANAG00000033158;sooty.mangabey_ENSCATG00000043559;sooty.mangabey_ENSCATG00000042950;olive.baboon_ENSPANG00000031021;olive.baboon_ENSPANG00000030433;olive.baboon_ENSPANG00000031194;olive.baboon_ENSPANG00000029224;olive.baboon_ENSPANG00000030211;vervet.agm_ENSCSAG00000001792;orangutan_ENSPPYG00000010389;orangutan_E…	ENSMNEG00000038642	KIR2DL4	KIR
pig.tailed.macaque	LILR	microbat_ENSMLUG00000024330;pig_ENSSSCG00000033933	ENSMNEG00000033426	NA	KIR
pig.tailed.macaque	KIR	cow_ENSBTAG00000022807_KIR3DS1;cow_ENSBTAG00000045951;cow_ENSBTAG00000045795;cow_ENSBTAG00000054818_KIR3DL2;goat_ENSCHIG00000019623;goat_ENSCHIG00000024938;sheep_ENSOARG00000001805;sheep_ENSOARG00000002385;sheep_ENSOARG00000007951;sooty.mangabey_ENSCATG00000004844_KIR3DL3;olive.baboon_ENSPANG00000002646_KIR3DL3;macaque_ENSMMUG00000029392_KIR3DL3;pig.tailed.macaque_ENSMNEG00000033281_KIR3DL3;verve…	ENSMNEG00000033281	KIR3DL3	KIR
pig.tailed.macaque	KIR	cow_ENSBTAG00000039215_KIR2DL5A;sooty.mangabey_ENSCATG00000011819;sooty.mangabey_ENSCATG00000017229;olive.baboon_ENSPANG00000000222;pig.tailed.macaque_ENSMNEG00000014203;bonobo_ENSPPAG00000028730;bonobo_ENSPPAG00000043055;chimpanzee_ENSPTRG00000044265_KIR2DL3;chimpanzee_ENSPTRG00000044244;chimpanzee_ENSPTRG00000046570_KIR3DL5;human_ENSG00000242473_KIR2DP1;human_ENSG00000240403_KIR3DL2	ENSMNEG00000014203	NA	KIR
pig.tailed.macaque	KIR	goat_ENSCHIG00000011266;goat_ENSCHIG00000017270;sheep_ENSOARG00000000844;sheep_ENSOARG00000002217;sheep_ENSOARG00000007834;pig_ENSSSCG00000033933;mas.night.monkey_ENSANAG00000036175;sooty.mangabey_ENSCATG00000011819;sooty.mangabey_ENSCATG00000013521;sooty.mangabey_ENSCATG00000043559;olive.baboon_ENSPANG00000031638;olive.baboon_ENSPANG00000031021;olive.baboon_ENSPANG00000016636;olive.baboon_ENSPAN…	ENSMNEG00000033359	NA	KIR
pig.tailed.macaque	KIR	sheep_ENSOARG00000002217;sheep_ENSOARG00000002305	ENSMNEG00000027332	NA	KIR
pig.tailed.macaque	LILR	human_ENSG00000204577_LILRB3;human_ENSG00000244482_LILRA6;guinea.pig_ENSCPOG00000007087;armadillo_ENSDNOG00000047274;armadillo_ENSDNOG00000035344;armadillo_ENSDNOG00000043640;armadillo_ENSDNOG00000040856;hedgehog_ENSEEUG00000003249;microbat_ENSMLUG00000026223;microbat_ENSMLUG00000029268;microbat_ENSMLUG00000025304;microbat_ENSMLUG00000005707;microbat_ENSMLUG00000026039;microbat_ENSMLUG00000029804…	ENSMNEG00000039879	NA	LILR
pig.tailed.macaque	LILR	human_ENSG00000104974_LILRA1;human_ENSG00000239998_LILRA2;human_ENSG00000104972_LILRB1;human_ENSG00000186818_LILRB4;mouse_ENSMUSG00000030427_Lilra6;mouse_ENSMUSG00000089942_Pira2;golden.hamster_ENSMAUG00000012428;opossum_ENSMODG00000018605;opossum_ENSMODG00000025581;opossum_ENSMODG00000025595;armadillo_ENSDNOG00000049291;microbat_ENSMLUG00000022684;cat_ENSFCAG00000042858;dingo_ENSCAFG00020017180;…	ENSMNEG00000033426	NA	LILR
pig.tailed.macaque	LILR	human_ENSG00000104974_LILRA1;human_ENSG00000239998_LILRA2;human_ENSG00000104972_LILRB1;guinea.pig_ENSCPOG00000007087;shrew_ENSSARG00000011611;microbat_ENSMLUG00000012573;horse_ENSECAG00000030746_ILT11A;mas.night.monkey_ENSANAG00000021929;mas.night.monkey_ENSANAG00000022089;sooty.mangabey_ENSCATG00000044873;macaque_ENSMMUG00000048481_LILRA3;macaque_ENSMMUG00000046629;pig.tailed.macaque_ENSMNEG0000…	ENSMNEG00000039033	NA	LILR
pig.tailed.macaque	LILR	human_ENSG00000105609_LILRB5;mouse_ENSMUSG00000112023_Lilr4b;rat_ENSRNOG00000053260_Lilrb3a;rat_ENSRNOG00000058422_Pirb;jerboa_ENSJJAG00000015200;opossum_ENSMODG00000003262;armadillo_ENSDNOG00000047274;hedgehog_ENSEEUG00000013856;hedgehog_ENSEEUG00000014700;microbat_ENSMLUG00000029804;dingo_ENSCAFG00020016912;dingo_ENSCAFG00020017250;marmoset_ENSCJAG00000045574_LILRB5;sooty.mangabey_ENSCATG000000…	ENSMNEG00000027497	LILRB5	LILR
pig.tailed.macaque	LILR	human_ENSG00000239961_LILRA4;mouse_ENSMUSG00000058818_Pirb;chinchilla_ENSCLAG00000000651;opossum_ENSMODG00000003960;armadillo_ENSDNOG00000034746;hedgehog_ENSEEUG00000010685;hedgehog_ENSEEUG00000015861;horse_ENSECAG00000031571;cow_ENSBTAG00000054705;pig_ENSSSCG00000003282;marmoset_ENSCJAG00000039155_LILRA4;sooty.mangabey_ENSCATG00000032964_LILRA4;pig.tailed.macaque_ENSMNEG00000031187_LILRA4;vervet…	ENSMNEG00000031187	LILRA4	LILR
pig.tailed.macaque	LILR	mouse_ENSMUSG00000030427_Lilra6;mouse_ENSMUSG00000058818_Pirb;guinea.pig_ENSCPOG00000007087;chinchilla_ENSCLAG00000001600;chinchilla_ENSCLAG00000001921;deer.mouse_ENSPEMG00000017088;chinese.hamster_ENSCGRG00000000209;golden.hamster_ENSMAUG00000012428;prairie.vole_ENSMOCG00000014480;bmr_ENSNGAG00000023247;opossum_ENSMODG00000002490;opossum_ENSMODG00000003249;armadillo_ENSDNOG00000035344;hedgehog_E…	ENSMNEG00000035553	NA	LILR
pig.tailed.macaque	LILR	mouse_ENSMUSG00000074417_Gm14548;mouse_ENSMUSG00000080917_Gm15922;rat_ENSRNOG00000048238_AABR07002418.1;guinea.pig_ENSCPOG00000000328;deer.mouse_ENSPEMG00000016522;deer.mouse_ENSPEMG00000017088;chinese.hamster_ENSCGRG00000003548_Lilra5;chinese.hamster_ENSCGRG00000017658;dmr_ENSFDAG00000031481;golden.hamster_ENSMAUG00000013497_Lilra5;prairie.vole_ENSMOCG00000014480;prairie.vole_ENSMOCG00000017659_…	ENSMNEG00000042690	NA	LILR
pig.tailed.macaque	LILR	mouse_ENSMUSG00000058818_Pirb;mouse_ENSMUSG00000074419_Gm15448;rat_ENSRNOG00000058538_AABR07002001.1;guinea.pig_ENSCPOG00000007087;chinchilla_ENSCLAG00000001111;chinchilla_ENSCLAG00000001600;chinchilla_ENSCLAG00000001921;deer.mouse_ENSPEMG00000011847;deer.mouse_ENSPEMG00000016522;prairie.vole_ENSMOCG00000014136;opossum_ENSMODG00000003262;microbat_ENSMLUG00000012573;cat_ENSFCAG00000026877;horse_EN…	ENSMNEG00000029440	LILRA5	LILR
pig.tailed.macaque	LILR	pig.tailed.macaque_ENSMNEG00000011346;mouse_ENSMUSG00000030427_Lilra6;guinea.pig_ENSCPOG00000001212;horse_ENSECAG00000008745;horse_ENSECAG00000035495;marmoset_ENSCJAG00000001166;gibbon_ENSNLEG00000006319;gibbon_ENSNLEG00000010558	ENSMNEG00000011346	NA	LILR
pig.tailed.macaque	KIR	deer.mouse_ENSPEMG00000011847;deer.mouse_ENSPEMG00000017088;horse_ENSECAG00000035495	ENSMNEG00000031177	NA	LILR
pig.tailed.macaque	KIR	opossum_ENSMODG00000004280;opossum_ENSMODG00000004312;wallaby_ENSMEUG00000007095	ENSMNEG00000044330	NA	LILR
pig.tailed.macaque	KIR	dingo_ENSCAFG00020016912;horse_ENSECAG00000022716;marmoset_ENSCJAG00000001166;macaque_ENSMMUG00000021876;vervet.agm_ENSCSAG00000001889;gorilla_ENSGGOG00000013781;gorilla_ENSGGOG00000013789_LILRA4;bonobo_ENSPPAG00000032822_LILRA4;bonobo_ENSPPAG00000043744;chimpanzee_ENSPTRG00000011456_LILRA4;chimpanzee_ENSPTRG00000050080	ENSMNEG00000027332	NA	LILR
vervet.agm	KLRA	human_ENSG00000256667_KLRA1P;nmr_101714034_LOC101714034;horse_ENSECAG00000023351;horse_ENSECAG00000018937_LY49F;horse_ENSECAG00000036744;horse_ENSECAG00000039435;sheep_ENSOARG00000020943;pig_ENSSSCG00000000636;sooty.mangabey_ENSCATG00000022098;olive.baboon_ENSPANG00000017981;macaque_ENSMMUG00000005081;pig.tailed.macaque_ENSMNEG00000044634;vervet.agm_ENSCSAG00000008812;orangutan_ENSPPYG00000004276…	ENSCSAG00000008812	NA	KLRA
vervet.agm	KLRB	human_ENSG00000111796_KLRB1;deer.mouse_ENSPEMG00000023819;armadillo_ENSDNOG00000036892_KLRB1;hedgehog_ENSEEUG00000004995;cat_ENSFCAG00000045317_KLRB1;dog_ENSCAFG00000013612_KLRB1;dingo_ENSCAFG00020006106_KLRB1;horse_ENSECAG00000034172_KLRB1;dolphin_ENSTTRG00000015741_KLRB1;cow_ENSBTAG00000012029_KLRB1;goat_ENSCHIG00000009896;sheep_ENSOARG00000017210;pig_ENSSSCG00000039708_KLRB1;mouse.lemur_ENSMIC…	ENSCSAG00000009377	KLRB1	KLRB
vervet.agm	KLRC	human_ENSG00000134545_KLRC1;horse_ENSECAG00000022791;horse_ENSECAG00000033117;marmoset_ENSCJAG00000021663_KLRC1;mas.night.monkey_ENSANAG00000025123_KLRC1;sooty.mangabey_ENSCATG00000044695_KLRC1;olive.baboon_ENSPANG00000023803_KLRC1;macaque_ENSMMUG00000003587_KLRC1;pig.tailed.macaque_ENSMNEG00000039901_KLRC1;vervet.agm_ENSCSAG00000008856_KLRC1;orangutan_ENSPPYG00000004274_KLRC1;gorilla_ENSGGOG0000…	ENSCSAG00000008856	KLRC1	KLRC
vervet.agm	KLRC	human_ENSG00000134545_KLRC1;human_ENSG00000205809_KLRC2;human_ENSG00000205810_KLRC3;human_ENSG00000255641_RP11-277P12.6;human_ENSG00000255819_KLRC4-KLRK1;armadillo_ENSDNOG00000043082;microbat_ENSMLUG00000012575;microbat_ENSMLUG00000027469;microbat_ENSMLUG00000030584;dolphin_ENSTTRG00000013100;cow_ENSBTAG00000052658_NKG2A;mouse.lemur_ENSMICG00000029481;mouse.lemur_ENSMICG00000027197;mouse.lemur_EN…	ENSCSAG00000008905	NA	KLRC
vervet.agm	KLRC	mouse.lemur_ENSMICG00000029893;marmoset_ENSCJAG00000044086;mas.night.monkey_ENSANAG00000010030;olive.baboon_ENSPANG00000023771;macaque_ENSMMUG00000018307_KLRC3;pig.tailed.macaque_ENSMNEG00000043294;vervet.agm_ENSCSAG00000008966;gorilla_ENSGGOG00000024573;donkey_ENSEASG00005014758	ENSCSAG00000008966	NA	KLRC
vervet.agm	KLRD	human_ENSG00000134539_KLRD1;armadillo_ENSDNOG00000009640;armadillo_ENSDNOG00000012820;armadillo_ENSDNOG00000046475;horse_ENSECAG00000031528;dolphin_ENSTTRG00000013109_KLRD1;cow_ENSBTAG00000000966;goat_ENSCHIG00000014652;pig_ENSSSCG00000000642;mouse.lemur_ENSMICG00000032546_KLRD1;marmoset_ENSCJAG00000021669_KLRD1;mas.night.monkey_ENSANAG00000023550_KLRD1;sooty.mangabey_ENSCATG00000032211_KLRD1;oli…	ENSCSAG00000009068	NA	KLRD
vervet.agm	KLRF	human_ENSG00000150045_KLRF1;armadillo_ENSDNOG00000007226_KLRF1;hedgehog_ENSEEUG00000015054_KLRF1;microbat_ENSMLUG00000017786;cat_ENSFCAG00000008833_KLRF1;dog_ENSCAFG00000030153_KLRF1;dingo_ENSCAFG00020006152_KLRF1;horse_ENSECAG00000035527_KLRF1;cow_ENSBTAG00000037534_KLRF1;goat_ENSCHIG00000015393_KLRF1;sheep_ENSOARG00000021058_KLRF1;pig_ENSSSCG00000000655_KLRF1;mouse.lemur_ENSMICG00000004007_KLRF…	ENSCSAG00000009281	KLRF1	KLRF
vervet.agm	KLRF	human_ENSG00000256797_KLRF2;mas.night.monkey_ENSANAG00000028187_KLRF2;sooty.mangabey_ENSCATG00000019698_KLRF2;olive.baboon_ENSPANG00000015337_KLRF2;macaque_ENSMMUG00000041703_KLRF2;pig.tailed.macaque_ENSMNEG00000026694_KLRF2;vervet.agm_ENSCSAG00000009265_KLRF2;orangutan_ENSPPYG00000004260;gorilla_ENSGGOG00000038281_KLRF2;bonobo_ENSPPAG00000039440_KLRF2;chimpanzee_ENSPTRG00000042023_KLRF2;gibbon_E…	ENSCSAG00000009265	KLRF2	KLRF
vervet.agm	KLRG	human_ENSG00000139187_KLRG1;chinchilla_ENSCLAG00000016032_KLRG1;dmr_ENSFDAG00000017314_KLRG1;horse_ENSECAG00000024523_KLRG1;pig_ENSSSCG00000000663;mouse.lemur_ENSMICG00000015069_KLRG1;marmoset_ENSCJAG00000018697_KLRG1;mas.night.monkey_ENSANAG00000022214_KLRG1;sooty.mangabey_ENSCATG00000032979_KLRG1;olive.baboon_ENSPANG00000022135_KLRG1;macaque_ENSMMUG00000001418_KLRG1;pig.tailed.macaque_ENSMNEG00…	ENSCSAG00000009493	KLRG1	KLRG
vervet.agm	KLRK	human_ENSG00000213809_KLRK1;guinea.pig_ENSCPOG00000031840;nmr_101713324_Klrk1;chinese.hamster_ENSCGRG00000016556_Klrk1;dmr_ENSFDAG00000015510_KLRK1;golden.hamster_ENSMAUG00000002635_Klrk1;prairie.vole_ENSMOCG00000009655_Klrk1;bmr_ENSNGAG00000016170_Klrk1;armadillo_ENSDNOG00000017667_KLRK1;cat_ENSFCAG00000040686_KLRK1;dog_ENSCAFG00000025596_KLRK1;dingo_ENSCAFG00020006243_KLRK1;horse_ENSECAG0000001…	ENSCSAG00000009040	KLRK1	KLRK
vervet.agm	KIR	guinea.pig_ENSCPOG00000007412;goat_ENSCHIG00000011266;sheep_ENSOARG00000002217;sooty.mangabey_ENSCATG00000011819;sooty.mangabey_ENSCATG00000043559;olive.baboon_ENSPANG00000031638;olive.baboon_ENSPANG00000020088;olive.baboon_ENSPANG00000030433;olive.baboon_ENSPANG00000031194;olive.baboon_ENSPANG00000030293;pig.tailed.macaque_ENSMNEG00000031177;pig.tailed.macaque_ENSMNEG00000033359;vervet.agm_ENSCS…	ENSCSAG00000001785	NA	KIR
vervet.agm	LILR	guinea.pig_ENSCPOG00000007412;microbat_ENSMLUG00000024330;horse_ENSECAG00000016418_KIR3DL;cow_ENSBTAG00000049820;cow_ENSBTAG00000022807_KIR3DS1;cow_ENSBTAG00000054741;cow_ENSBTAG00000039215_KIR2DL5A;goat_ENSCHIG00000017093;sheep_ENSOARG00000007834;mouse.lemur_ENSMICG00000015997_KIR3DL3;mas.night.monkey_ENSANAG00000036175;mas.night.monkey_ENSANAG00000033158;mas.night.monkey_ENSANAG00000038994;soot…	ENSCSAG00000018400	NA	KIR
vervet.agm	LILR	microbat_ENSMLUG00000024330	ENSCSAG00000001845	NA	KIR
vervet.agm	LILR	microbat_ENSMLUG00000024330	ENSCSAG00000001880	LILRA4	KIR
vervet.agm	KIR	sheep_ENSOARG00000007834;sooty.mangabey_ENSCATG00000011819;olive.baboon_ENSPANG00000030433;olive.baboon_ENSPANG00000029224;pig.tailed.macaque_ENSMNEG00000033359;vervet.agm_ENSCSAG00000001784;orangutan_ENSPPYG00000010389;orangutan_ENSPPYG00000010391;gorilla_ENSGGOG00000005189;gorilla_ENSGGOG00000005194;bonobo_ENSPPAG00000028730;chimpanzee_ENSPTRG00000045627_KIR3DL1;chimpanzee_ENSPTRG00000044265_KI…	ENSCSAG00000001784	NA	KIR
vervet.agm	KIR	mas.night.monkey_ENSANAG00000036175;mas.night.monkey_ENSANAG00000033158;sooty.mangabey_ENSCATG00000043559;olive.baboon_ENSPANG00000031021;olive.baboon_ENSPANG00000030433;olive.baboon_ENSPANG00000030211;pig.tailed.macaque_ENSMNEG00000038642_KIR2DL4;vervet.agm_ENSCSAG00000001792;orangutan_ENSPPYG00000010392;gorilla_ENSGGOG00000005189;bonobo_ENSPPAG00000031393;bonobo_ENSPPAG00000043055;chimpanzee_EN…	ENSCSAG00000001792	NA	KIR
vervet.agm	KIR	sooty.mangabey_ENSCATG00000004844_KIR3DL3;olive.baboon_ENSPANG00000002646_KIR3DL3;macaque_ENSMMUG00000029392_KIR3DL3;pig.tailed.macaque_ENSMNEG00000033281_KIR3DL3;vervet.agm_ENSCSAG00000001801;gorilla_ENSGGOG00000005196_KIR3DL3;bonobo_ENSPPAG00000040550_KIR3DL3;chimpanzee_ENSPTRG00000044265_KIR2DL3;chimpanzee_ENSPTRG00000034567;chimpanzee_ENSPTRG00000022601_KIR3DL3;human_ENSG00000242019_KIR3DL3;h…	ENSCSAG00000001801	NA	KIR
vervet.agm	KIR	sooty.mangabey_ENSCATG00000011819;sooty.mangabey_ENSCATG00000013521;sooty.mangabey_ENSCATG00000043559;sooty.mangabey_ENSCATG00000042950;olive.baboon_ENSPANG00000031638;olive.baboon_ENSPANG00000031021;olive.baboon_ENSPANG00000016636;olive.baboon_ENSPANG00000020088;olive.baboon_ENSPANG00000030433;olive.baboon_ENSPANG00000031194;olive.baboon_ENSPANG00000029224;olive.baboon_ENSPANG00000030211;olive.b…	ENSCSAG00000001776	NA	KIR
vervet.agm	LILR	human_ENSG00000204577_LILRB3;human_ENSG00000244482_LILRA6;human_ENSG00000244482_LILRA6;human_ENSG00000104974_LILRA1;human_ENSG00000239998_LILRA2;human_ENSG00000105609_LILRB5;human_ENSG00000104972_LILRB1;human_ENSG00000131042_LILRB2;mouse_ENSMUSG00000030427_Lilra6;mouse_ENSMUSG00000058818_Pirb;mouse_ENSMUSG00000089942_Pira2;rat_ENSRNOG00000053260_Lilrb3a;guinea.pig_ENSCPOG00000001212;guinea.pig_EN…	ENSCSAG00000001889	NA	LILR
vervet.agm	LILR	human_ENSG00000204577_LILRB3;human_ENSG00000244482_LILRA6;human_ENSG00000244482_LILRA6;human_ENSG00000239998_LILRA2;human_ENSG00000105609_LILRB5;human_ENSG00000104972_LILRB1;mouse_ENSMUSG00000030427_Lilra6;mouse_ENSMUSG00000058818_Pirb;mouse_ENSMUSG00000089942_Pira2;rat_ENSRNOG00000053260_Lilrb3a;guinea.pig_ENSCPOG00000001212;nmr_101722653_LOC101722653;nmr_106007604_LOC106007604;chinchilla_ENSCLA…	ENSCSAG00000001890	LILRB5	LILR
vervet.agm	LILR	human_ENSG00000244482_LILRA6;human_ENSG00000239998_LILRA2;guinea.pig_ENSCPOG00000001212;nmr_101722653_LOC101722653;nmr_106007604_LOC106007604;chinchilla_ENSCLAG00000001111;chinchilla_ENSCLAG00000001921;deer.mouse_ENSPEMG00000017088;chinese.hamster_ENSCGRG00000000209;prairie.vole_ENSMOCG00000014136;opossum_ENSMODG00000002490;opossum_ENSMODG00000003249;armadillo_ENSDNOG00000005722;armadillo_ENSDNOG…	ENSCSAG00000001888	NA	LILR
vervet.agm	LILR	human_ENSG00000104974_LILRA1;human_ENSG00000239998_LILRA2;human_ENSG00000104972_LILRB1;human_ENSG00000131042_LILRB2;guinea.pig_ENSCPOG00000001212;microbat_ENSMLUG00000024936;microbat_ENSMLUG00000026147;dog_ENSCAFG00000030509;dingo_ENSCAFG00020016912;dingo_ENSCAFG00020017200;dingo_ENSCAFG00020018342;horse_ENSECAG00000037431;horse_ENSECAG00000035495;dolphin_ENSTTRG00000001274;cow_ENSBTAG00000048555…	ENSCSAG00000001887	NA	LILR
vervet.agm	LILR	horse_ENSECAG00000037431;horse_ENSECAG00000030746_ILT11A;macaque_ENSMMUG00000041249;horse_ENSECAG00000037431;horse_ENSECAG00000030746_ILT11A;macaque_ENSMMUG00000041249;human_ENSG00000204577_LILRB3;human_ENSG00000244482_LILRA6;human_ENSG00000104974_LILRA1;human_ENSG00000239998_LILRA2;human_ENSG00000105609_LILRB5;human_ENSG00000239961_LILRA4;human_ENSG00000104972_LILRB1;human_ENSG00000131042_LILRB2…	ENSCSAG00000018400	NA	LILR
vervet.agm	LILR	human_ENSG00000104974_LILRA1;human_ENSG00000239998_LILRA2;human_ENSG00000104972_LILRB1;human_ENSG00000131042_LILRB2;mouse_ENSMUSG00000074417_Gm14548;mouse_ENSMUSG00000080917_Gm15922;deer.mouse_ENSPEMG00000016522;dingo_ENSCAFG00020016912;horse_ENSECAG00000035495;horse_ENSECAG00000012756;cow_ENSBTAG00000048555;cow_ENSBTAG00000054705;marmoset_ENSCJAG00000001166;marmoset_ENSCJAG00000017403;mas.night.…	ENSCSAG00000001845	NA	LILR
vervet.agm	LILR	human_ENSG00000104974_LILRA1;marmoset_ENSCJAG00000048087;sooty.mangabey_ENSCATG00000013520_LILRB1;olive.baboon_ENSPANG00000008082_LILRB1;macaque_ENSMMUG00000046629;macaque_ENSMMUG00000044622_LILRA2;macaque_ENSMMUG00000013289;pig.tailed.macaque_ENSMNEG00000033426;pig.tailed.macaque_ENSMNEG00000039033;vervet.agm_ENSCSAG00000001867;orangutan_ENSPPYG00000010387;gorilla_ENSGGOG00000013723_LILRA2;goril…	ENSCSAG00000001867	NA	LILR
vervet.agm	LILR	human_ENSG00000239961_LILRA4;deer.mouse_ENSPEMG00000016522;hedgehog_ENSEEUG00000010557;microbat_ENSMLUG00000024472;cow_ENSBTAG00000038797;marmoset_ENSCJAG00000039155_LILRA4;mas.night.monkey_ENSANAG00000022668_LILRA4;sooty.mangabey_ENSCATG00000032964_LILRA4;olive.baboon_ENSPANG00000009163;pig.tailed.macaque_ENSMNEG00000031187_LILRA4;vervet.agm_ENSCSAG00000001880_LILRA4;orangutan_ENSPPYG00000010379…	ENSCSAG00000001880	LILRA4	LILR
vervet.agm	LILR	human_ENSG00000187116_LILRA5;rat_ENSRNOG00000054954_Lilrb2;nmr_101720880_LOC101720880;chinchilla_ENSCLAG00000000651;chinchilla_ENSCLAG00000000967;golden.hamster_ENSMAUG00000013497_Lilra5;prairie.vole_ENSMOCG00000014480;bmr_ENSNGAG00000023247;microbat_ENSMLUG00000024936;microbat_ENSMLUG00000002765;microbat_ENSMLUG00000025304;microbat_ENSMLUG00000005275;microbat_ENSMLUG00000005707;microbat_ENSMLUG0…	ENSCSAG00000001885	NA	LILR
vervet.agm	LILR	human_ENSG00000186152_LILRP1;guinea.pig_ENSCPOG00000030847;nmr_101716592_LOC101716592;nmr_106007604_LOC106007604;armadillo_ENSDNOG00000004377;armadillo_ENSDNOG00000015754;armadillo_ENSDNOG00000049291;armadillo_ENSDNOG00000047274;hedgehog_ENSEEUG00000014948;hedgehog_ENSEEUG00000015206;microbat_ENSMLUG00000001195;microbat_ENSMLUG00000023866;microbat_ENSMLUG00000029268;microbat_ENSMLUG00000022831;mi…	ENSCSAG00000001808	NA	LILR
vervet.agm	LILR	donkey_ENSEASG00005021537;human_ENSG00000186818_LILRB4;guinea.pig_ENSCPOG00000000328;opossum_ENSMODG00000018605;opossum_ENSMODG00000025581;opossum_ENSMODG00000025595;armadillo_ENSDNOG00000049291;hedgehog_ENSEEUG00000003300;microbat_ENSMLUG00000023866;microbat_ENSMLUG00000022831;microbat_ENSMLUG00000028595;microbat_ENSMLUG00000012727;microbat_ENSMLUG00000024448;horse_ENSECAG00000013848_LILRA;horse…	ENSCSAG00000001828	LILRB4	LILR
orangutan	KLRA	human_ENSG00000256667_KLRA1P;armadillo_ENSDNOG00000036230;hedgehog_ENSEEUG00000001217;cat_ENSFCAG00000008387_KLRAP1;horse_ENSECAG00000023351;horse_ENSECAG00000018937_LY49F;horse_ENSECAG00000036744;horse_ENSECAG00000039435;sheep_ENSOARG00000020943;pig_ENSSSCG00000000636;mouse.lemur_ENSMICG00000013206;sooty.mangabey_ENSCATG00000022098;olive.baboon_ENSPANG00000017981;macaque_ENSMMUG00000005081;pig.t…	ENSPPYG00000004276	NA	KLRA
orangutan	KLRB	human_ENSG00000111796_KLRB1;deer.mouse_ENSPEMG00000023819;armadillo_ENSDNOG00000036892_KLRB1;hedgehog_ENSEEUG00000004995;cat_ENSFCAG00000045317_KLRB1;dog_ENSCAFG00000013612_KLRB1;dingo_ENSCAFG00020006106_KLRB1;horse_ENSECAG00000034172_KLRB1;dolphin_ENSTTRG00000015741_KLRB1;cow_ENSBTAG00000012029_KLRB1;goat_ENSCHIG00000009896;sheep_ENSOARG00000017210;pig_ENSSSCG00000039708_KLRB1;mouse.lemur_ENSMIC…	ENSPPYG00000004256	KLRB1	KLRB
orangutan	KLRC	human_ENSG00000134545_KLRC1;human_ENSG00000205809_KLRC2;horse_ENSECAG00000022791;mouse.lemur_ENSMICG00000032954;marmoset_ENSCJAG00000021663_KLRC1;mas.night.monkey_ENSANAG00000025123_KLRC1;sooty.mangabey_ENSCATG00000044695_KLRC1;olive.baboon_ENSPANG00000023803_KLRC1;macaque_ENSMMUG00000003587_KLRC1;pig.tailed.macaque_ENSMNEG00000039901_KLRC1;vervet.agm_ENSCSAG00000008856_KLRC1;orangutan_ENSPPYG000…	ENSPPYG00000004274	KLRC1	KLRC
orangutan	KLRC	human_ENSG00000183542_KLRC4;human_ENSG00000255819_KLRC4-KLRK1;microbat_ENSMLUG00000012575;microbat_ENSMLUG00000027469;microbat_ENSMLUG00000027413;microbat_ENSMLUG00000030584;horse_ENSECAG00000022791;horse_ENSECAG00000038787;horse_ENSECAG00000033117;sooty.mangabey_ENSCATG00000013427;olive.baboon_ENSPANG00000030165;macaque_ENSMMUG00000018317;pig.tailed.macaque_ENSMNEG00000033794;orangutan_ENSPPYG00…	ENSPPYG00000004272	NA	KLRC
orangutan	KLRC	human_ENSG00000205809_KLRC2;human_ENSG00000205810_KLRC3;human_ENSG00000255641_RP11-277P12.6;horse_ENSECAG00000021893;mouse.lemur_ENSMICG00000027197;mouse.lemur_ENSMICG00000029893;mouse.lemur_ENSMICG00000044318;mouse.lemur_ENSMICG00000048270;marmoset_ENSCJAG00000044086;mas.night.monkey_ENSANAG00000010030;sooty.mangabey_ENSCATG00000044695_KLRC1;olive.baboon_ENSPANG00000023803_KLRC1;olive.baboon_ENS…	ENSPPYG00000004273	NA	KLRC
orangutan	KLRD	human_ENSG00000134539_KLRD1;armadillo_ENSDNOG00000009640;armadillo_ENSDNOG00000009809;armadillo_ENSDNOG00000012820;armadillo_ENSDNOG00000046475;armadillo_ENSDNOG00000034296;cat_ENSFCAG00000044628_KLRD1;horse_ENSECAG00000031528;goat_ENSCHIG00000014652;sheep_ENSOARG00000021003;mouse.lemur_ENSMICG00000032546_KLRD1;marmoset_ENSCJAG00000021669_KLRD1;mas.night.monkey_ENSANAG00000023550_KLRD1;sooty.mang…	ENSPPYG00000004270	KLRD1	KLRD
orangutan	KLRF	human_ENSG00000150045_KLRF1;armadillo_ENSDNOG00000007226_KLRF1;hedgehog_ENSEEUG00000015054_KLRF1;microbat_ENSMLUG00000017786;cat_ENSFCAG00000008833_KLRF1;dog_ENSCAFG00000030153_KLRF1;dingo_ENSCAFG00020006152_KLRF1;horse_ENSECAG00000035527_KLRF1;cow_ENSBTAG00000037534_KLRF1;goat_ENSCHIG00000015393_KLRF1;pig_ENSSSCG00000000655_KLRF1;mouse.lemur_ENSMICG00000004007_KLRF1;marmoset_ENSCJAG00000018584_K…	ENSPPYG00000004258	KLRF1	KLRF
orangutan	KLRF	orangutan_ENSPPYG00000004260	ENSPPYG00000004260	NA	KLRF
orangutan	KLRG	human_ENSG00000139187_KLRG1;chinese.hamster_ENSCGRG00000014540_Klrg1;hedgehog_ENSEEUG00000002463_KLRG1;horse_ENSECAG00000024523_KLRG1;pig_ENSSSCG00000000663;mouse.lemur_ENSMICG00000015069_KLRG1;marmoset_ENSCJAG00000018697_KLRG1;mas.night.monkey_ENSANAG00000022214_KLRG1;sooty.mangabey_ENSCATG00000032979_KLRG1;olive.baboon_ENSPANG00000022135_KLRG1;macaque_ENSMMUG00000001418_KLRG1;pig.tailed.macaque…	ENSPPYG00000004248	NA	KLRG
orangutan	KLRK	human_ENSG00000213809_KLRK1;guinea.pig_ENSCPOG00000031015;nmr_101713324_Klrk1;chinese.hamster_ENSCGRG00000016556_Klrk1;dmr_ENSFDAG00000015510_KLRK1;golden.hamster_ENSMAUG00000002635_Klrk1;prairie.vole_ENSMOCG00000009655_Klrk1;bmr_ENSNGAG00000016170_Klrk1;armadillo_ENSDNOG00000005259;armadillo_ENSDNOG00000017667_KLRK1;microbat_ENSMLUG00000002097_KLRK1;cat_ENSFCAG00000040686_KLRK1;dog_ENSCAFG000000…	ENSPPYG00000004271	KLRK1	KLRK
orangutan	KIR	guinea.pig_ENSCPOG00000007412;cow_ENSBTAG00000022807_KIR3DS1;cow_ENSBTAG00000054741;cow_ENSBTAG00000045951;cow_ENSBTAG00000054818_KIR3DL2;goat_ENSCHIG00000011266;goat_ENSCHIG00000013560;goat_ENSCHIG00000017270;goat_ENSCHIG00000019623;goat_ENSCHIG00000024938;sheep_ENSOARG00000000844;sheep_ENSOARG00000001805;sheep_ENSOARG00000002102;sheep_ENSOARG00000002217;sheep_ENSOARG00000002385;sheep_ENSOARG000…	ENSPPYG00000010521	NA	KIR
orangutan	LILR	microbat_ENSMLUG00000024330	ENSPPYG00000010388	NA	KIR
orangutan	LILR	microbat_ENSMLUG00000024330;mas.night.monkey_ENSANAG00000038994	ENSPPYG00000010564	NA	KIR
orangutan	LILR	microbat_ENSMLUG00000024330	ENSPPYG00000029401	NA	KIR
orangutan	KIR	cow_ENSBTAG00000022807_KIR3DS1;goat_ENSCHIG00000019623;goat_ENSCHIG00000024938;sheep_ENSOARG00000002385;sheep_ENSOARG00000007951;sooty.mangabey_ENSCATG00000017229;olive.baboon_ENSPANG00000030211;olive.baboon_ENSPANG00000000222;orangutan_ENSPPYG00000010391;orangutan_ENSPPYG00000010521;gorilla_ENSGGOG00000005189;gorilla_ENSGGOG00000005194;bonobo_ENSPPAG00000028730;bonobo_ENSPPAG00000043055;chimpanz…	ENSPPYG00000010391	NA	KIR
orangutan	LILR	cow_ENSBTAG00000054818_KIR3DL2	ENSPPYG00000029712	NA	KIR
orangutan	KIR	pig_ENSSSCG00000033933;mas.night.monkey_ENSANAG00000033158;sooty.mangabey_ENSCATG00000011819;sooty.mangabey_ENSCATG00000043559;olive.baboon_ENSPANG00000031021;olive.baboon_ENSPANG00000016636;olive.baboon_ENSPANG00000031194;olive.baboon_ENSPANG00000030293;macaque_ENSMMUG00000001519_KIR2DL4;pig.tailed.macaque_ENSMNEG00000033359;pig.tailed.macaque_ENSMNEG00000038642_KIR2DL4;orangutan_ENSPPYG00000010…	ENSPPYG00000010392	NA	KIR
orangutan	KIR	marmoset_ENSCJAG00000001253;mas.night.monkey_ENSANAG00000038994;mas.night.monkey_ENSANAG00000039410;sooty.mangabey_ENSCATG00000038939;olive.baboon_ENSPANG00000012788;macaque_ENSMMUG00000013286_KIR3DL0;pig.tailed.macaque_ENSMNEG00000044330;orangutan_ENSPPYG00000010386;gorilla_ENSGGOG00000006465_KIR3DX1;bonobo_ENSPPAG00000036202;chimpanzee_ENSPTRG00000011462;chimpanzee_ENSPTRG00000045849_KIR3DX1;gi…	ENSPPYG00000010386	NA	KIR
orangutan	KIR	mas.night.monkey_ENSANAG00000036175;sooty.mangabey_ENSCATG00000011819;sooty.mangabey_ENSCATG00000013521;sooty.mangabey_ENSCATG00000043559;sooty.mangabey_ENSCATG00000042950;olive.baboon_ENSPANG00000031638;olive.baboon_ENSPANG00000031021;olive.baboon_ENSPANG00000016636;olive.baboon_ENSPANG00000020088;olive.baboon_ENSPANG00000030433;olive.baboon_ENSPANG00000031194;olive.baboon_ENSPANG00000029224;oli…	ENSPPYG00000010390	NA	KIR
orangutan	KIR	pig.tailed.macaque_ENSMNEG00000033281_KIR3DL3;vervet.agm_ENSCSAG00000001784;orangutan_ENSPPYG00000010389;gorilla_ENSGGOG00000005189;gorilla_ENSGGOG00000005196_KIR3DL3;bonobo_ENSPPAG00000028730;bonobo_ENSPPAG00000040550_KIR3DL3;chimpanzee_ENSPTRG00000022601_KIR3DL3;gibbon_ENSNLEG00000013217;donkey_ENSEASG00005021154;donkey_ENSEASG00005021546;human_ENSG00000242019_KIR3DL3	ENSPPYG00000010389	NA	KIR
orangutan	LILR	donkey_ENSEASG00005021546	ENSPPYG00000029596	NA	KIR
orangutan	LILR	human_ENSG00000204577_LILRB3;human_ENSG00000244482_LILRA6;human_ENSG00000239998_LILRA2;human_ENSG00000104972_LILRB1;human_ENSG00000131042_LILRB2;human_ENSG00000170858_LILRP2;human_ENSG00000186152_LILRP1;mouse_ENSMUSG00000030427_Lilra6;mouse_ENSMUSG00000074417_Gm14548;mouse_ENSMUSG00000058818_Pirb;mouse_ENSMUSG00000089942_Pira2;guinea.pig_ENSCPOG00000007087;guinea.pig_ENSCPOG00000001212;guinea.pig…	ENSPPYG00000010564	NA	LILR
orangutan	LILR	human_ENSG00000244482_LILRA6;human_ENSG00000187116_LILRA5;chinchilla_ENSCLAG00000000967;chinchilla_ENSCLAG00000001529;jerboa_ENSJJAG00000015200;deer.mouse_ENSPEMG00000016522;deer.mouse_ENSPEMG00000017088;deer.mouse_ENSPEMG00000021376_Lilra5;chinese.hamster_ENSCGRG00000003548_Lilra5;golden.hamster_ENSMAUG00000013497_Lilra5;golden.hamster_ENSMAUG00000020114;armadillo_ENSDNOG00000004377;armadillo_EN…	ENSPPYG00000010378	LILRA5	LILR
orangutan	LILR	human_ENSG00000104974_LILRA1;rat_ENSRNOG00000058087_Lilrc2;prairie.vole_ENSMOCG00000014480;hedgehog_ENSEEUG00000005473;hedgehog_ENSEEUG00000014948;hedgehog_ENSEEUG00000015206;microbat_ENSMLUG00000005243;microbat_ENSMLUG00000029268;microbat_ENSMLUG00000005707;microbat_ENSMLUG00000022941;microbat_ENSMLUG00000009133;microbat_ENSMLUG00000012573;microbat_ENSMLUG00000023240;microbat_ENSMLUG00000024448;…	ENSPPYG00000010387	NA	LILR
orangutan	LILR	human_ENSG00000104974_LILRA1;human_ENSG00000105609_LILRB5;human_ENSG00000104972_LILRB1;human_ENSG00000131042_LILRB2;rat_ENSRNOG00000046683_Lilrb3;rat_ENSRNOG00000053260_Lilrb3a;golden.hamster_ENSMAUG00000012428;prairie.vole_ENSMOCG00000014480;armadillo_ENSDNOG00000009902;microbat_ENSMLUG00000005247;cat_ENSFCAG00000003601;dingo_ENSCAFG00020016912;dingo_ENSCAFG00020017250;horse_ENSECAG00000008745;h…	ENSPPYG00000010388	NA	LILR
orangutan	LILR	human_ENSG00000104974_LILRA1;human_ENSG00000105609_LILRB5;mouse_ENSMUSG00000030427_Lilra6;mouse_ENSMUSG00000058818_Pirb;mouse_ENSMUSG00000081665_Pira1;mouse_ENSMUSG00000080917_Gm15922;rat_ENSRNOG00000053260_Lilrb3a;guinea.pig_ENSCPOG00000007087;guinea.pig_ENSCPOG00000001212;chinese.hamster_ENSCGRG00000000209;prairie.vole_ENSMOCG00000014480;armadillo_ENSDNOG00000004377;armadillo_ENSDNOG00000047274…	ENSPPYG00000029401	NA	LILR
orangutan	LILR	human_ENSG00000104974_LILRA1;human_ENSG00000239998_LILRA2;human_ENSG00000104972_LILRB1;human_ENSG00000131042_LILRB2;deer.mouse_ENSPEMG00000017088;opossum_ENSMODG00000002490;opossum_ENSMODG00000003249;dingo_ENSCAFG00020017250;dolphin_ENSTTRG00000001275;cow_ENSBTAG00000048555;cow_ENSBTAG00000054949;marmoset_ENSCJAG00000048087;marmoset_ENSCJAG00000036927;marmoset_ENSCJAG00000017403;mas.night.monkey_…	ENSPPYG00000029596	NA	LILR
orangutan	LILR	human_ENSG00000239998_LILRA2;guinea.pig_ENSCPOG00000033005;microbat_ENSMLUG00000029268;microbat_ENSMLUG00000025304;cow_ENSBTAG00000052386;cow_ENSBTAG00000054949;pig_ENSSSCG00000029231;pig_ENSSSCG00000003282;pig_ENSSSCG00000035226;sooty.mangabey_ENSCATG00000013520_LILRB1;macaque_ENSMMUG00000044622_LILRA2;pig.tailed.macaque_ENSMNEG00000033426;orangutan_ENSPPYG00000029712;gorilla_ENSGGOG00000013723_…	ENSPPYG00000029712	NA	LILR
orangutan	LILR	human_ENSG00000105609_LILRB5;rat_ENSRNOG00000053260_Lilrb3a;guinea.pig_ENSCPOG00000007087;deer.mouse_ENSPEMG00000016522;prairie.vole_ENSMOCG00000014480;opossum_ENSMODG00000002874;armadillo_ENSDNOG00000009902;hedgehog_ENSEEUG00000005473;hedgehog_ENSEEUG00000014948;hedgehog_ENSEEUG00000015206;microbat_ENSMLUG00000029268;microbat_ENSMLUG00000009133;microbat_ENSMLUG00000024448;cat_ENSFCAG00000003601;…	ENSPPYG00000010539	NA	LILR
orangutan	LILR	human_ENSG00000239961_LILRA4;chinese.hamster_ENSCGRG00000000303;armadillo_ENSDNOG00000015754;hedgehog_ENSEEUG00000013345;microbat_ENSMLUG00000012727;microbat_ENSMLUG00000024472;horse_ENSECAG00000035315;cow_ENSBTAG00000053934;cow_ENSBTAG00000004043;cow_ENSBTAG00000053351;cow_ENSBTAG00000050536;cow_ENSBTAG00000038797;cow_ENSBTAG00000052386;cow_ENSBTAG00000054949;goat_ENSCHIG00000010756;sheep_ENSOAR…	ENSPPYG00000010379	LILRA4	LILR
orangutan	KIR	opossum_ENSMODG00000004280;opossum_ENSMODG00000004312;wallaby_ENSMEUG00000007095	ENSPPYG00000010386	NA	LILR
orangutan	KIR	sheep_ENSOARG00000000625	ENSPPYG00000010389	NA	LILR
gorilla	KLRA	human_ENSG00000256667_KLRA1P;horse_ENSECAG00000023351;horse_ENSECAG00000002234_LY49B;horse_ENSECAG00000040244_LY49D;horse_ENSECAG00000018937_LY49F;horse_ENSECAG00000036744;goat_ENSCHIG00000022710;sheep_ENSOARG00000020943;mouse.lemur_ENSMICG00000013206;sooty.mangabey_ENSCATG00000022098;olive.baboon_ENSPANG00000017981;macaque_ENSMMUG00000005081;pig.tailed.macaque_ENSMNEG00000044634;vervet.agm_ENSCS…	ENSGGOG00000013162	NA	KLRA
gorilla	KLRB	human_ENSG00000111796_KLRB1;horse_ENSECAG00000034172_KLRB1;dolphin_ENSTTRG00000015741_KLRB1;cow_ENSBTAG00000012029_KLRB1;goat_ENSCHIG00000009896;sheep_ENSOARG00000017210;pig_ENSSSCG00000039708_KLRB1;mouse.lemur_ENSMICG00000043292_KLRB1;marmoset_ENSCJAG00000011120_KLRB1;sooty.mangabey_ENSCATG00000036847_KLRB1;olive.baboon_ENSPANG00000017447_KLRB1;macaque_ENSMMUG00000044047_KLRB1;pig.tailed.macaque…	ENSGGOG00000005970	KLRB1	KLRB
gorilla	KLRC	human_ENSG00000134545_KLRC1;human_ENSG00000205809_KLRC2;armadillo_ENSDNOG00000047056;mouse.lemur_ENSMICG00000029481;marmoset_ENSCJAG00000021663_KLRC1;marmoset_ENSCJAG00000044086;mas.night.monkey_ENSANAG00000025123_KLRC1;sooty.mangabey_ENSCATG00000044695_KLRC1;olive.baboon_ENSPANG00000023803_KLRC1;macaque_ENSMMUG00000003587_KLRC1;macaque_ENSMMUG00000018327;pig.tailed.macaque_ENSMNEG00000039901_KLR…	ENSGGOG00000000505	KLRC1	KLRC
gorilla	KLRC	human_ENSG00000255819_KLRC4-KLRK1;microbat_ENSMLUG00000027469;mouse.lemur_ENSMICG00000029893;sooty.mangabey_ENSCATG00000013427;olive.baboon_ENSPANG00000030165;macaque_ENSMMUG00000018307_KLRC3;macaque_ENSMMUG00000018317;pig.tailed.macaque_ENSMNEG00000033794;donkey_ENSEASG00005014783	ENSGGOG00000027557	NA	KLRC
gorilla	KLRD	human_ENSG00000134539_KLRD1;armadillo_ENSDNOG00000012820;armadillo_ENSDNOG00000034296;cat_ENSFCAG00000044628_KLRD1;goat_ENSCHIG00000014652;sheep_ENSOARG00000021003;mouse.lemur_ENSMICG00000032546_KLRD1;marmoset_ENSCJAG00000021669_KLRD1;mas.night.monkey_ENSANAG00000023550_KLRD1;sooty.mangabey_ENSCATG00000032211_KLRD1;olive.baboon_ENSPANG00000006738_KLRD1;macaque_ENSMMUG00000018298_KLRD1;pig.tailed.…	ENSGGOG00000010515	KLRD1	KLRD
gorilla	KLRF	human_ENSG00000150045_KLRF1;armadillo_ENSDNOG00000007226_KLRF1;microbat_ENSMLUG00000017786;cat_ENSFCAG00000008833_KLRF1;dog_ENSCAFG00000030153_KLRF1;dingo_ENSCAFG00020006152_KLRF1;horse_ENSECAG00000035527_KLRF1;cow_ENSBTAG00000037534_KLRF1;goat_ENSCHIG00000015393_KLRF1;pig_ENSSSCG00000000655_KLRF1;mouse.lemur_ENSMICG00000004007_KLRF1;marmoset_ENSCJAG00000018584_KLRF1;mas.night.monkey_ENSANAG00000…	ENSGGOG00000026169	KLRF1	KLRF
gorilla	KLRF	human_ENSG00000256797_KLRF2;goat_ENSCHIG00000007053_KLRF2;mas.night.monkey_ENSANAG00000028187_KLRF2;sooty.mangabey_ENSCATG00000019698_KLRF2;olive.baboon_ENSPANG00000015337_KLRF2;macaque_ENSMMUG00000041703_KLRF2;pig.tailed.macaque_ENSMNEG00000026694_KLRF2;vervet.agm_ENSCSAG00000009265_KLRF2;orangutan_ENSPPYG00000004260;gorilla_ENSGGOG00000038281_KLRF2;bonobo_ENSPPAG00000039440_KLRF2;chimpanzee_ENS…	ENSGGOG00000038281	KLRF2	KLRF
gorilla	KLRG	human_ENSG00000139187_KLRG1;bmr_ENSNGAG00000023075_Klrg1;horse_ENSECAG00000024523_KLRG1;pig_ENSSSCG00000000663;marmoset_ENSCJAG00000018697_KLRG1;mas.night.monkey_ENSANAG00000022214_KLRG1;sooty.mangabey_ENSCATG00000032979_KLRG1;olive.baboon_ENSPANG00000022135_KLRG1;macaque_ENSMMUG00000001418_KLRG1;pig.tailed.macaque_ENSMNEG00000030196_KLRG1;vervet.agm_ENSCSAG00000009493_KLRG1;gorilla_ENSGGOG000000…	ENSGGOG00000008059	KLRG1	KLRG
gorilla	KLRK	human_ENSG00000213809_KLRK1;guinea.pig_ENSCPOG00000031840;dmr_ENSFDAG00000015510_KLRK1;bmr_ENSNGAG00000016170_Klrk1;armadillo_ENSDNOG00000017667_KLRK1;dog_ENSCAFG00000025596_KLRK1;dingo_ENSCAFG00020006243_KLRK1;horse_ENSECAG00000017267_KLRK1;cow_ENSBTAG00000004917_KLRK1;goat_ENSCHIG00000011749_KLRK1;sheep_ENSOARG00000021000_KLRK1;mouse.lemur_ENSMICG00000046162_KLRK1;marmoset_ENSCJAG00000021667_KL…	ENSGGOG00000006953	KLRK1	KLRK
gorilla	KLRK	human_ENSG00000213809_KLRK1;guinea.pig_ENSCPOG00000031840;dmr_ENSFDAG00000015510_KLRK1;bmr_ENSNGAG00000016170_Klrk1;armadillo_ENSDNOG00000017667_KLRK1;dog_ENSCAFG00000025596_KLRK1;dingo_ENSCAFG00020006243_KLRK1;horse_ENSECAG00000017267_KLRK1;cow_ENSBTAG00000004917_KLRK1;goat_ENSCHIG00000011749_KLRK1;sheep_ENSOARG00000021000_KLRK1;mouse.lemur_ENSMICG00000046162_KLRK1;marmoset_ENSCJAG00000021667_KL…	ENSGGOG00000043824	NA	KLRK
gorilla	KLRC	armadillo_ENSDNOG00000005259	ENSGGOG00000000505	KLRC1	KLRK
gorilla	KIR	mas.night.monkey_ENSANAG00000036175;mas.night.monkey_ENSANAG00000033158;sooty.mangabey_ENSCATG00000011819;sooty.mangabey_ENSCATG00000013521;sooty.mangabey_ENSCATG00000043559;sooty.mangabey_ENSCATG00000042950;olive.baboon_ENSPANG00000031638;olive.baboon_ENSPANG00000031021;olive.baboon_ENSPANG00000020088;olive.baboon_ENSPANG00000030433;olive.baboon_ENSPANG00000031194;olive.baboon_ENSPANG00000030211…	ENSGGOG00000005189	NA	KIR
gorilla	KIR	mas.night.monkey_ENSANAG00000036175;mas.night.monkey_ENSANAG00000033158;sooty.mangabey_ENSCATG00000011819;sooty.mangabey_ENSCATG00000013521;sooty.mangabey_ENSCATG00000043559;sooty.mangabey_ENSCATG00000042950;olive.baboon_ENSPANG00000031638;olive.baboon_ENSPANG00000031021;olive.baboon_ENSPANG00000020088;olive.baboon_ENSPANG00000030433;olive.baboon_ENSPANG00000031194;olive.baboon_ENSPANG00000030211…	ENSGGOG00000013874	NA	KIR
gorilla	KIR	chimpanzee_ENSPTRG00000044244;guinea.pig_ENSCPOG00000007412;sooty.mangabey_ENSCATG00000004844_KIR3DL3;sooty.mangabey_ENSCATG00000011819;sooty.mangabey_ENSCATG00000013521;sooty.mangabey_ENSCATG00000043559;sooty.mangabey_ENSCATG00000017229;olive.baboon_ENSPANG00000031638;olive.baboon_ENSPANG00000031021;olive.baboon_ENSPANG00000016636;olive.baboon_ENSPANG00000020088;olive.baboon_ENSPANG00000030433;o…	ENSGGOG00000005196	KIR3DL3	KIR
gorilla	LILR	microbat_ENSMLUG00000024330	ENSGGOG00000013782	NA	KIR
gorilla	LILR	microbat_ENSMLUG00000024330	ENSGGOG00000013789	LILRA4	KIR
gorilla	KIR	horse_ENSECAG00000016418_KIR3DL;sooty.mangabey_ENSCATG00000013521;olive.baboon_ENSPANG00000020088;olive.baboon_ENSPANG00000000222;pig.tailed.macaque_ENSMNEG00000014203;bonobo_ENSPPAG00000038850;human_ENSG00000240403_KIR3DL2	ENSGGOG00000005194	NA	KIR
gorilla	KIR	cow_ENSBTAG00000022807_KIR3DS1;cow_ENSBTAG00000054741;mouse.lemur_ENSMICG00000015997_KIR3DL3;marmoset_ENSCJAG00000001253;mas.night.monkey_ENSANAG00000038994;mas.night.monkey_ENSANAG00000039410;sooty.mangabey_ENSCATG00000038939;olive.baboon_ENSPANG00000012788;macaque_ENSMMUG00000013286_KIR3DL0;pig.tailed.macaque_ENSMNEG00000044330;orangutan_ENSPPYG00000010386;gorilla_ENSGGOG00000006465_KIR3DX1;bon…	ENSGGOG00000006465	KIR3DX1	KIR
gorilla	LILR	cow_ENSBTAG00000054818_KIR3DL2	ENSGGOG00000007138	NA	KIR
gorilla	LILR	pig_ENSSSCG00000033933	ENSGGOG00000013781	NA	KIR
gorilla	LILR	human_ENSG00000204577_LILRB3;human_ENSG00000244482_LILRA6;human_ENSG00000105609_LILRB5;nmr_101722653_LOC101722653;deer.mouse_ENSPEMG00000011847;deer.mouse_ENSPEMG00000017088;armadillo_ENSDNOG00000034746;microbat_ENSMLUG00000002765;microbat_ENSMLUG00000026223;microbat_ENSMLUG00000005243;microbat_ENSMLUG00000025304;microbat_ENSMLUG00000022831;microbat_ENSMLUG00000005836;microbat_ENSMLUG00000009133;…	ENSGGOG00000001925	NA	LILR
gorilla	LILR	human_ENSG00000104974_LILRA1;rat_ENSRNOG00000053260_Lilrb3a;armadillo_ENSDNOG00000040856;microbat_ENSMLUG00000022941;horse_ENSECAG00000013848_LILRA;cow_ENSBTAG00000053934;marmoset_ENSCJAG00000039155_LILRA4;marmoset_ENSCJAG00000048087;macaque_ENSMMUG00000046629;orangutan_ENSPPYG00000010387;gorilla_ENSGGOG00000013781;bonobo_ENSPPAG00000036152;bonobo_ENSPPAG00000043744;chimpanzee_ENSPTRG00000011466;…	ENSGGOG00000013781	NA	LILR
gorilla	LILR	human_ENSG00000239998_LILRA2;deer.mouse_ENSPEMG00000017088;armadillo_ENSDNOG00000005722;armadillo_ENSDNOG00000009902;armadillo_ENSDNOG00000049291;hedgehog_ENSEEUG00000005473;hedgehog_ENSEEUG00000014948;hedgehog_ENSEEUG00000015206;microbat_ENSMLUG00000024936;microbat_ENSMLUG00000022941;microbat_ENSMLUG00000012573;microbat_ENSMLUG00000028595;microbat_ENSMLUG00000024807;microbat_ENSMLUG00000022684;m…	ENSGGOG00000013723	LILRA2	LILR
gorilla	LILR	human_ENSG00000239961_LILRA4;armadillo_ENSDNOG00000004377;microbat_ENSMLUG00000029268;microbat_ENSMLUG00000025304;microbat_ENSMLUG00000024472;dingo_ENSCAFG00020017250;horse_ENSECAG00000035495;horse_ENSECAG00000029197;cow_ENSBTAG00000004043;cow_ENSBTAG00000053351;goat_ENSCHIG00000004523;sheep_ENSOARG00000000467;sheep_ENSOARG00000002651;pig_ENSSSCG00000029231;mas.night.monkey_ENSANAG00000022668_LIL…	ENSGGOG00000013789	LILRA4	LILR
gorilla	LILR	human_ENSG00000104972_LILRB1;human_ENSG00000131042_LILRB2;mouse_ENSMUSG00000030427_Lilra6;mouse_ENSMUSG00000074417_Gm14548;mouse_ENSMUSG00000058818_Pirb;mouse_ENSMUSG00000089942_Pira2;rat_ENSRNOG00000053260_Lilrb3a;rat_ENSRNOG00000058422_Pirb;guinea.pig_ENSCPOG00000007087;deer.mouse_ENSPEMG00000016522;chinese.hamster_ENSCGRG00000000303;golden.hamster_ENSMAUG00000012428;prairie.vole_ENSMOCG0000001…	ENSGGOG00000013782	NA	LILR
gorilla	LILR	human_ENSG00000131042_LILRB2;mouse_ENSMUSG00000030427_Lilra6;microbat_ENSMLUG00000023240;cow_ENSBTAG00000054949;mas.night.monkey_ENSANAG00000021929;mas.night.monkey_ENSANAG00000022620;macaque_ENSMMUG00000013289;macaque_ENSMMUG00000037831;macaque_ENSMMUG00000041442_LILRAB;pig.tailed.macaque_ENSMNEG00000039033;vervet.agm_ENSCSAG00000018400;vervet.agm_ENSCSAG00000001887;vervet.agm_ENSCSAG00000001867…	ENSGGOG00000007138	NA	LILR
gorilla	LILR	human_ENSG00000186818_LILRB4;pig_ENSSSCG00000039956;macaque_ENSMMUG00000047009_LILRB4;pig.tailed.macaque_ENSMNEG00000033426;vervet.agm_ENSCSAG00000001828_LILRB4;gorilla_ENSGGOG00000037108;bonobo_ENSPPAG00000040667	ENSGGOG00000037108	NA	LILR
gorilla	LILR	human_ENSG00000187116_LILRA5;mouse_ENSMUSG00000030427_Lilra6;guinea.pig_ENSCPOG00000030847;chinchilla_ENSCLAG00000000967;deer.mouse_ENSPEMG00000016522;armadillo_ENSDNOG00000035344;microbat_ENSMLUG00000001195;microbat_ENSMLUG00000025304;microbat_ENSMLUG00000008511;microbat_ENSMLUG00000009133;horse_ENSECAG00000030746_ILT11A;horse_ENSECAG00000035361;horse_ENSECAG00000031571;horse_ENSECAG00000029197;…	ENSGGOG00000043413	LILRA5	LILR
gorilla	KIR	opossum_ENSMODG00000004280;opossum_ENSMODG00000004312;wallaby_ENSMEUG00000007095	ENSGGOG00000006465	KIR3DX1	LILR
bonobo	KLRA	human_ENSG00000256667_KLRA1P;horse_ENSECAG00000002234_LY49B;horse_ENSECAG00000018937_LY49F;horse_ENSECAG00000036744;goat_ENSCHIG00000022710;sheep_ENSOARG00000020943;mouse.lemur_ENSMICG00000013206;sooty.mangabey_ENSCATG00000022098;olive.baboon_ENSPANG00000017981;macaque_ENSMMUG00000005081;pig.tailed.macaque_ENSMNEG00000044634;vervet.agm_ENSCSAG00000008812;orangutan_ENSPPYG00000004276;gorilla_ENSGG…	ENSPPAG00000042507	NA	KLRA
bonobo	KLRB	human_ENSG00000111796_KLRB1;horse_ENSECAG00000034172_KLRB1;dolphin_ENSTTRG00000015741_KLRB1;goat_ENSCHIG00000009896;sheep_ENSOARG00000017210;pig_ENSSSCG00000039708_KLRB1;mouse.lemur_ENSMICG00000043292_KLRB1;marmoset_ENSCJAG00000011120_KLRB1;sooty.mangabey_ENSCATG00000036847_KLRB1;olive.baboon_ENSPANG00000017447_KLRB1;macaque_ENSMMUG00000044047_KLRB1;pig.tailed.macaque_ENSMNEG00000044478_KLRB1;ver…	ENSPPAG00000031614	KLRB1	KLRB
bonobo	KLRK	human_ENSG00000255819_KLRC4-KLRK1;microbat_ENSMLUG00000012575;microbat_ENSMLUG00000027469;microbat_ENSMLUG00000030584;horse_ENSECAG00000021893;horse_ENSECAG00000022791;horse_ENSECAG00000038787;horse_ENSECAG00000033117;mouse.lemur_ENSMICG00000029893;mouse.lemur_ENSMICG00000032954;sooty.mangabey_ENSCATG00000013427;olive.baboon_ENSPANG00000030165;macaque_ENSMMUG00000018317;pig.tailed.macaque_ENSMNEG…	ENSPPAG00000009641	KLRK1	KLRC
bonobo	KLRC	human_ENSG00000255819_KLRC4-KLRK1;microbat_ENSMLUG00000012575;microbat_ENSMLUG00000027469;microbat_ENSMLUG00000030584;horse_ENSECAG00000021893;horse_ENSECAG00000022791;horse_ENSECAG00000038787;horse_ENSECAG00000033117;mouse.lemur_ENSMICG00000029893;mouse.lemur_ENSMICG00000032954;sooty.mangabey_ENSCATG00000013427;olive.baboon_ENSPANG00000030165;macaque_ENSMMUG00000018317;pig.tailed.macaque_ENSMNEG…	ENSPPAG00000035973	NA	KLRC
bonobo	KLRC	human_ENSG00000134545_KLRC1;human_ENSG00000134545_KLRC1;human_ENSG00000205809_KLRC2;human_ENSG00000205809_KLRC2;armadillo_ENSDNOG00000047056;mouse.lemur_ENSMICG00000029481;mouse.lemur_ENSMICG00000044318;marmoset_ENSCJAG00000021663_KLRC1;mas.night.monkey_ENSANAG00000010030;mas.night.monkey_ENSANAG00000025123_KLRC1;sooty.mangabey_ENSCATG00000044695_KLRC1;olive.baboon_ENSPANG00000023803_KLRC1;macaqu…	ENSPPAG00000022396	KLRC1	KLRC
bonobo	KLRC	human_ENSG00000205810_KLRC3;human_ENSG00000255641_RP11-277P12.6;microbat_ENSMLUG00000027413;marmoset_ENSCJAG00000044086;mas.night.monkey_ENSANAG00000010030;olive.baboon_ENSPANG00000023803_KLRC1;olive.baboon_ENSPANG00000023771;macaque_ENSMMUG00000018307_KLRC3;pig.tailed.macaque_ENSMNEG00000043294;vervet.agm_ENSCSAG00000008905;vervet.agm_ENSCSAG00000008966;orangutan_ENSPPYG00000004273;bonobo_ENSPPA…	ENSPPAG00000033050	NA	KLRC
bonobo	KLRC	pig_ENSSSCG00000000640;donkey_ENSEASG00005014764	ENSPPAG00000043602	NA	KLRC
bonobo	KLRD	human_ENSG00000134539_KLRD1;armadillo_ENSDNOG00000012820;armadillo_ENSDNOG00000034296;cat_ENSFCAG00000044628_KLRD1;dolphin_ENSTTRG00000013109_KLRD1;cow_ENSBTAG00000000966;goat_ENSCHIG00000014652;sheep_ENSOARG00000021003;mouse.lemur_ENSMICG00000032546_KLRD1;marmoset_ENSCJAG00000021669_KLRD1;mas.night.monkey_ENSANAG00000023550_KLRD1;sooty.mangabey_ENSCATG00000032211_KLRD1;olive.baboon_ENSPANG000000…	ENSPPAG00000041727	KLRD1	KLRD
bonobo	KLRF	human_ENSG00000150045_KLRF1;armadillo_ENSDNOG00000007226_KLRF1;microbat_ENSMLUG00000017786;cat_ENSFCAG00000008833_KLRF1;dog_ENSCAFG00000030153_KLRF1;dingo_ENSCAFG00020006152_KLRF1;horse_ENSECAG00000035527_KLRF1;cow_ENSBTAG00000037534_KLRF1;goat_ENSCHIG00000015393_KLRF1;pig_ENSSSCG00000000655_KLRF1;mouse.lemur_ENSMICG00000004007_KLRF1;marmoset_ENSCJAG00000018584_KLRF1;mas.night.monkey_ENSANAG00000…	ENSPPAG00000040358	KLRF1	KLRF
bonobo	KLRF	human_ENSG00000256797_KLRF2;mas.night.monkey_ENSANAG00000028187_KLRF2;sooty.mangabey_ENSCATG00000019698_KLRF2;olive.baboon_ENSPANG00000015337_KLRF2;macaque_ENSMMUG00000041703_KLRF2;pig.tailed.macaque_ENSMNEG00000026694_KLRF2;vervet.agm_ENSCSAG00000009265_KLRF2;orangutan_ENSPPYG00000004260;gorilla_ENSGGOG00000038281_KLRF2;bonobo_ENSPPAG00000039440_KLRF2;chimpanzee_ENSPTRG00000042023_KLRF2;gibbon_E…	ENSPPAG00000039440	KLRF2	KLRF
bonobo	KLRG	human_ENSG00000139187_KLRG1;mouse_ENSMUSG00000030114_Klrg1;guinea.pig_ENSCPOG00000032778_KLRG1;nmr_101722776_Klrg1;chinchilla_ENSCLAG00000016032_KLRG1;dmr_ENSFDAG00000017314_KLRG1;bmr_ENSNGAG00000023075_Klrg1;hedgehog_ENSEEUG00000002463_KLRG1;cat_ENSFCAG00000044898_KLRG1;dog_ENSCAFG00000028762_KLRG1;dingo_ENSCAFG00020005971_KLRG1;horse_ENSECAG00000024523_KLRG1;pig_ENSSSCG00000000663;mouse.lemur_E…	ENSPPAG00000040135	KLRG1	KLRG
bonobo	KLRK	human_ENSG00000213809_KLRK1;guinea.pig_ENSCPOG00000031840;chinese.hamster_ENSCGRG00000016556_Klrk1;dmr_ENSFDAG00000015510_KLRK1;golden.hamster_ENSMAUG00000002635_Klrk1;prairie.vole_ENSMOCG00000009655_Klrk1;bmr_ENSNGAG00000016170_Klrk1;armadillo_ENSDNOG00000017667_KLRK1;microbat_ENSMLUG00000002097_KLRK1;cat_ENSFCAG00000040686_KLRK1;dog_ENSCAFG00000025596_KLRK1;dingo_ENSCAFG00020006243_KLRK1;horse_…	ENSPPAG00000009641	KLRK1	KLRK
bonobo	KLRK	human_ENSG00000213809_KLRK1	ENSPPAG00000039684	NA	KLRK
bonobo	KIR	guinea.pig_ENSCPOG00000007412;cow_ENSBTAG00000049820;mas.night.monkey_ENSANAG00000036175;mas.night.monkey_ENSANAG00000033158;sooty.mangabey_ENSCATG00000011819;sooty.mangabey_ENSCATG00000013521;sooty.mangabey_ENSCATG00000043559;sooty.mangabey_ENSCATG00000036788_KIR2DL4;sooty.mangabey_ENSCATG00000042950;olive.baboon_ENSPANG00000031021;olive.baboon_ENSPANG00000031021;olive.baboon_ENSPANG00000016636;…	ENSPPAG00000031393	NA	KIR
bonobo	KIR	armadillo_ENSDNOG00000040917;cow_ENSBTAG00000022807_KIR3DS1;cow_ENSBTAG00000054741;sheep_ENSOARG00000007834;mouse.lemur_ENSMICG00000015997_KIR3DL3;marmoset_ENSCJAG00000001253;mas.night.monkey_ENSANAG00000038994;mas.night.monkey_ENSANAG00000039410;sooty.mangabey_ENSCATG00000038939;olive.baboon_ENSPANG00000012788;macaque_ENSMMUG00000013286_KIR3DL0;pig.tailed.macaque_ENSMNEG00000044330;orangutan_ENS…	ENSPPAG00000036202	NA	KIR
bonobo	LILR	microbat_ENSMLUG00000024330	ENSPPAG00000033274	NA	KIR
bonobo	KIR	horse_ENSECAG00000016418_KIR3DL;pig_ENSSSCG00000033933;sooty.mangabey_ENSCATG00000004844_KIR3DL3;olive.baboon_ENSPANG00000002646_KIR3DL3;olive.baboon_ENSPANG00000020088;macaque_ENSMMUG00000001519_KIR2DL4;pig.tailed.macaque_ENSMNEG00000033281_KIR3DL3;pig.tailed.macaque_ENSMNEG00000038642_KIR2DL4;vervet.agm_ENSCSAG00000001801;gorilla_ENSGGOG00000005189;gorilla_ENSGGOG00000005196_KIR3DL3;bonobo_ENSP…	ENSPPAG00000040550	KIR3DL3	KIR
bonobo	LILR	cow_ENSBTAG00000054818_KIR3DL2	ENSPPAG00000028774	LILRA2	KIR
bonobo	KIR	sheep_ENSOARG00000001805;mas.night.monkey_ENSANAG00000036175;sooty.mangabey_ENSCATG00000011819;sooty.mangabey_ENSCATG00000013521;sooty.mangabey_ENSCATG00000043559;sooty.mangabey_ENSCATG00000017229;sooty.mangabey_ENSCATG00000036788_KIR2DL4;sooty.mangabey_ENSCATG00000036788_KIR2DL4;sooty.mangabey_ENSCATG00000042950;olive.baboon_ENSPANG00000031638;olive.baboon_ENSPANG00000031021;olive.baboon_ENSPANG…	ENSPPAG00000028730	NA	KIR
bonobo	KIR	olive.baboon_ENSPANG00000020088;olive.baboon_ENSPANG00000030211;pig.tailed.macaque_ENSMNEG00000027332;pig.tailed.macaque_ENSMNEG00000031177;bonobo_ENSPPAG00000038850	ENSPPAG00000038850	NA	KIR
bonobo	KIR	bonobo_ENSPPAG00000043055	ENSPPAG00000043055	NA	KIR
bonobo	LILR	rat_ENSRNOG00000058538_AABR07002001.1;golden.hamster_ENSMAUG00000012428;bmr_ENSNGAG00000023247;microbat_ENSMLUG00000026147;microbat_ENSMLUG00000029804;cat_ENSFCAG00000003601;dingo_ENSCAFG00020017250;cow_ENSBTAG00000052386;mas.night.monkey_ENSANAG00000022089;macaque_ENSMMUG00000041442_LILRAB;pig.tailed.macaque_ENSMNEG00000033426;bonobo_ENSPPAG00000043744;rabbit_ENSOCUG00000004096;donkey_ENSEASG000…	ENSPPAG00000036152	NA	LILR
bonobo	LILR	rat_ENSRNOG00000058538_AABR07002001.1;golden.hamster_ENSMAUG00000012428;bmr_ENSNGAG00000023247;microbat_ENSMLUG00000026147;microbat_ENSMLUG00000029804;cat_ENSFCAG00000003601;dingo_ENSCAFG00020017250;cow_ENSBTAG00000052386;mas.night.monkey_ENSANAG00000022089;macaque_ENSMMUG00000041442_LILRAB;pig.tailed.macaque_ENSMNEG00000033426;bonobo_ENSPPAG00000043744;rabbit_ENSOCUG00000004096;donkey_ENSEASG000…	ENSPPAG00000043744	NA	LILR
bonobo	LILR	human_ENSG00000204577_LILRB3;human_ENSG00000244482_LILRA6;guinea.pig_ENSCPOG00000001212;deer.mouse_ENSPEMG00000017088;armadillo_ENSDNOG00000047274;armadillo_ENSDNOG00000040856;hedgehog_ENSEEUG00000005473;microbat_ENSMLUG00000023866;microbat_ENSMLUG00000002765;microbat_ENSMLUG00000005243;microbat_ENSMLUG00000029268;microbat_ENSMLUG00000025304;microbat_ENSMLUG00000026039;microbat_ENSMLUG00000008511…	ENSPPAG00000031550	NA	LILR
bonobo	LILR	human_ENSG00000204577_LILRB3;mouse_ENSMUSG00000030427_Lilra6;mouse_ENSMUSG00000074417_Gm14548;mouse_ENSMUSG00000058818_Pirb;mouse_ENSMUSG00000089942_Pira2;mouse_ENSMUSG00000081665_Pira1;nmr_101722653_LOC101722653;armadillo_ENSDNOG00000004377;hedgehog_ENSEEUG00000014948;hedgehog_ENSEEUG00000015206;microbat_ENSMLUG00000029268;microbat_ENSMLUG00000024807;microbat_ENSMLUG00000023930;dingo_ENSCAFG0002…	ENSPPAG00000036768	NA	LILR
bonobo	LILR	human_ENSG00000239998_LILRA2;deer.mouse_ENSPEMG00000017088;prairie.vole_ENSMOCG00000014480;armadillo_ENSDNOG00000005722;microbat_ENSMLUG00000022941;microbat_ENSMLUG00000024472;microbat_ENSMLUG00000024448;horse_ENSECAG00000013848_LILRA;cow_ENSBTAG00000054949;sheep_ENSOARG00000002513;sooty.mangabey_ENSCATG00000013520_LILRB1;olive.baboon_ENSPANG00000008082_LILRB1;macaque_ENSMMUG00000046629;macaque_E…	ENSPPAG00000028774	LILRA2	LILR
bonobo	LILR	human_ENSG00000105609_LILRB5;microbat_ENSMLUG00000005707;pig_ENSSSCG00000029231;marmoset_ENSCJAG00000001139;marmoset_ENSCJAG00000045574_LILRB5;mas.night.monkey_ENSANAG00000031666_LILRB5;sooty.mangabey_ENSCATG00000041349;olive.baboon_ENSPANG00000004008_LILRB5;macaque_ENSMMUG00000016574_LILRB5;pig.tailed.macaque_ENSMNEG00000027497_LILRB5;vervet.agm_ENSCSAG00000001890_LILRB5;orangutan_ENSPPYG0000001…	ENSPPAG00000025521	LILRB5	LILR
bonobo	LILR	human_ENSG00000239961_LILRA4;horse_ENSECAG00000035495;cow_ENSBTAG00000004043;cow_ENSBTAG00000050536;goat_ENSCHIG00000005560;marmoset_ENSCJAG00000039155_LILRA4;mas.night.monkey_ENSANAG00000022668_LILRA4;sooty.mangabey_ENSCATG00000032964_LILRA4;olive.baboon_ENSPANG00000009163;pig.tailed.macaque_ENSMNEG00000031187_LILRA4;vervet.agm_ENSCSAG00000001880_LILRA4;orangutan_ENSPPYG00000010379_LILRA4;gorill…	ENSPPAG00000032822	LILRA4	LILR
bonobo	LILR	human_ENSG00000104972_LILRB1;human_ENSG00000131042_LILRB2;rat_ENSRNOG00000053260_Lilrb3a;guinea.pig_ENSCPOG00000007087;deer.mouse_ENSPEMG00000016522;golden.hamster_ENSMAUG00000012428;microbat_ENSMLUG00000024936;microbat_ENSMLUG00000001195;microbat_ENSMLUG00000029804;microbat_ENSMLUG00000012573;microbat_ENSMLUG00000012727;dingo_ENSCAFG00020016912;horse_ENSECAG00000029197;cow_ENSBTAG00000048555;cow…	ENSPPAG00000033274	NA	LILR
bonobo	LILR	human_ENSG00000186818_LILRB4;sooty.mangabey_ENSCATG00000013520_LILRB1;macaque_ENSMMUG00000047009_LILRB4;pig.tailed.macaque_ENSMNEG00000033426;vervet.agm_ENSCSAG00000001828_LILRB4;gorilla_ENSGGOG00000037108;bonobo_ENSPPAG00000040667;chimpanzee_ENSPTRG00000011468_LILRB4;chimpanzee_ENSPTRG00000046222;gibbon_ENSNLEG00000032447_LILRB4;pig_ENSSSCG00000039956;bonobo_ENSPPAG00000040667	ENSPPAG00000040667	NA	LILR
bonobo	LILR	human_ENSG00000187116_LILRA5;mouse_ENSMUSG00000030427_Lilra6;nmr_101716592_LOC101716592;deer.mouse_ENSPEMG00000016522;armadillo_ENSDNOG00000035344;microbat_ENSMLUG00000022831;horse_ENSECAG00000031571;cow_ENSBTAG00000048555;cow_ENSBTAG00000055058;sooty.mangabey_ENSCATG00000032964_LILRA4;olive.baboon_ENSPANG00000012247_LILRA5;macaque_ENSMMUG00000016577;pig.tailed.macaque_ENSMNEG00000029440_LILRA5;v…	ENSPPAG00000005214	LILRA5	LILR
bonobo	LILR	guinea.pig_ENSCPOG00000033005;deer.mouse_ENSPEMG00000011847;dog_ENSCAFG00000024425;dog_ENSCAFG00000030509;dingo_ENSCAFG00020017200;dingo_ENSCAFG00020018342;horse_ENSECAG00000035495;cow_ENSBTAG00000048555;orangutan_ENSPPYG00000029596;bonobo_ENSPPAG00000033576;bonobo_ENSPPAG00000033576	ENSPPAG00000033576	NA	LILR
bonobo	KIR	opossum_ENSMODG00000004280;opossum_ENSMODG00000004312;wallaby_ENSMEUG00000007095	ENSPPAG00000036202	NA	LILR
bonobo	KIR	tasmanian.devil_ENSSHAG00000002372	ENSPPAG00000028730	NA	LILR
chimpanzee	KLRA	human_ENSG00000256667_KLRA1P;horse_ENSECAG00000023351;horse_ENSECAG00000002234_LY49B;horse_ENSECAG00000040244_LY49D;horse_ENSECAG00000018937_LY49F;horse_ENSECAG00000036744;horse_ENSECAG00000039435;goat_ENSCHIG00000022710;sheep_ENSOARG00000020943;mouse.lemur_ENSMICG00000013206;sooty.mangabey_ENSCATG00000022098;olive.baboon_ENSPANG00000017981;macaque_ENSMMUG00000005081;pig.tailed.macaque_ENSMNEG000…	ENSPTRG00000046438	NA	KLRA
chimpanzee	KLRB	human_ENSG00000111796_KLRB1;horse_ENSECAG00000034172_KLRB1;dolphin_ENSTTRG00000015741_KLRB1;goat_ENSCHIG00000009896;sheep_ENSOARG00000017210;pig_ENSSSCG00000039708_KLRB1;mouse.lemur_ENSMICG00000043292_KLRB1;marmoset_ENSCJAG00000011120_KLRB1;sooty.mangabey_ENSCATG00000036847_KLRB1;olive.baboon_ENSPANG00000017447_KLRB1;macaque_ENSMMUG00000044047_KLRB1;pig.tailed.macaque_ENSMNEG00000044478_KLRB1;ver…	ENSPTRG00000004656	KLRB1	KLRB
chimpanzee	KLRC	human_ENSG00000134545_KLRC1;human_ENSG00000205809_KLRC2;mouse.lemur_ENSMICG00000029481;mouse.lemur_ENSMICG00000044318;marmoset_ENSCJAG00000021663_KLRC1;mas.night.monkey_ENSANAG00000025123_KLRC1;sooty.mangabey_ENSCATG00000044695_KLRC1;olive.baboon_ENSPANG00000023803_KLRC1;macaque_ENSMMUG00000003587_KLRC1;macaque_ENSMMUG00000018327;pig.tailed.macaque_ENSMNEG00000039901_KLRC1;pig.tailed.macaque_ENSM…	ENSPTRG00000029778	KLRC1	KLRC
chimpanzee	KLRC	human_ENSG00000205809_KLRC2;human_ENSG00000205810_KLRC3;human_ENSG00000255641_RP11-277P12.6;microbat_ENSMLUG00000012575;microbat_ENSMLUG00000027469;microbat_ENSMLUG00000027413;microbat_ENSMLUG00000030584;horse_ENSECAG00000021893;marmoset_ENSCJAG00000044086;mas.night.monkey_ENSANAG00000010030;sooty.mangabey_ENSCATG00000013427;olive.baboon_ENSPANG00000023803_KLRC1;olive.baboon_ENSPANG00000030165;ol…	ENSPTRG00000029781	KLRC3	KLRC
chimpanzee	KLRC	human_ENSG00000255819_KLRC4-KLRK1;horse_ENSECAG00000022791;horse_ENSECAG00000038787;horse_ENSECAG00000033117;mouse.lemur_ENSMICG00000027197;mouse.lemur_ENSMICG00000029893;mouse.lemur_ENSMICG00000032954;macaque_ENSMMUG00000018317;donkey_ENSEASG00005014764	ENSPTRG00000040296	NA	KLRC
chimpanzee	KLRC	pig_ENSSSCG00000000640;macaque_ENSMMUG00000018327;donkey_ENSEASG00005014764	ENSPTRG00000052684	NA	KLRC
chimpanzee	KLRD	human_ENSG00000134539_KLRD1;armadillo_ENSDNOG00000012820;armadillo_ENSDNOG00000034296;cat_ENSFCAG00000044628_KLRD1;dolphin_ENSTTRG00000013109_KLRD1;cow_ENSBTAG00000000966;goat_ENSCHIG00000014652;sheep_ENSOARG00000021003;mouse.lemur_ENSMICG00000032546_KLRD1;marmoset_ENSCJAG00000021669_KLRD1;mas.night.monkey_ENSANAG00000023550_KLRD1;sooty.mangabey_ENSCATG00000032211_KLRD1;olive.baboon_ENSPANG000000…	ENSPTRG00000004671	KLRD1	KLRD
chimpanzee	KLRF	human_ENSG00000150045_KLRF1;armadillo_ENSDNOG00000007226_KLRF1;microbat_ENSMLUG00000017786;cat_ENSFCAG00000008833_KLRF1;dog_ENSCAFG00000030153_KLRF1;dingo_ENSCAFG00020006152_KLRF1;horse_ENSECAG00000035527_KLRF1;cow_ENSBTAG00000037534_KLRF1;goat_ENSCHIG00000015393_KLRF1;pig_ENSSSCG00000000655_KLRF1;mouse.lemur_ENSMICG00000004007_KLRF1;marmoset_ENSCJAG00000018584_KLRF1;mas.night.monkey_ENSANAG00000…	ENSPTRG00000004660	KLRF1	KLRF
chimpanzee	KLRF	human_ENSG00000256797_KLRF2;mas.night.monkey_ENSANAG00000028187_KLRF2;sooty.mangabey_ENSCATG00000019698_KLRF2;olive.baboon_ENSPANG00000015337_KLRF2;macaque_ENSMMUG00000041703_KLRF2;pig.tailed.macaque_ENSMNEG00000026694_KLRF2;vervet.agm_ENSCSAG00000009265_KLRF2;orangutan_ENSPPYG00000004260;gorilla_ENSGGOG00000038281_KLRF2;bonobo_ENSPPAG00000039440_KLRF2;chimpanzee_ENSPTRG00000042023_KLRF2;gibbon_E…	ENSPTRG00000042023	KLRF2	KLRF
chimpanzee	KLRG	human_ENSG00000139187_KLRG1;mouse_ENSMUSG00000030114_Klrg1;guinea.pig_ENSCPOG00000032778_KLRG1;nmr_101722776_Klrg1;chinchilla_ENSCLAG00000016032_KLRG1;dmr_ENSFDAG00000017314_KLRG1;bmr_ENSNGAG00000023075_Klrg1;hedgehog_ENSEEUG00000002463_KLRG1;cat_ENSFCAG00000044898_KLRG1;dog_ENSCAFG00000028762_KLRG1;dingo_ENSCAFG00020005971_KLRG1;horse_ENSECAG00000024523_KLRG1;pig_ENSSSCG00000000663;mouse.lemur_E…	ENSPTRG00000004649	KLRG1	KLRG
chimpanzee	KLRK	human_ENSG00000213809_KLRK1;guinea.pig_ENSCPOG00000031840;chinese.hamster_ENSCGRG00000016556_Klrk1;dmr_ENSFDAG00000015510_KLRK1;golden.hamster_ENSMAUG00000002635_Klrk1;prairie.vole_ENSMOCG00000009655_Klrk1;bmr_ENSNGAG00000016170_Klrk1;armadillo_ENSDNOG00000017667_KLRK1;microbat_ENSMLUG00000002097_KLRK1;cat_ENSFCAG00000040686_KLRK1;dog_ENSCAFG00000025596_KLRK1;dingo_ENSCAFG00020006243_KLRK1;horse_…	ENSPTRG00000004672	KLRK1	KLRK
chimpanzee	KLRK	human_ENSG00000213809_KLRK1	ENSPTRG00000043318	NA	KLRK
chimpanzee	KIR	guinea.pig_ENSCPOG00000007412;cow_ENSBTAG00000049820;gorilla_ENSGGOG00000005189;bonobo_ENSPPAG00000031393;chimpanzee_ENSPTRG00000043047_KIR2DL1;chimpanzee_ENSPTRG00000023937_KIR2DL5A;chimpanzee_ENSPTRG00000045427_KIR2DL5A	ENSPTRG00000023937	KIR2DL5A	KIR
chimpanzee	KIR	guinea.pig_ENSCPOG00000007412;cow_ENSBTAG00000049820;gorilla_ENSGGOG00000005189;bonobo_ENSPPAG00000028730;bonobo_ENSPPAG00000031393;chimpanzee_ENSPTRG00000043047_KIR2DL1;chimpanzee_ENSPTRG00000044244;chimpanzee_ENSPTRG00000023937_KIR2DL5A;chimpanzee_ENSPTRG00000045427_KIR2DL5A;mouse.lemur_ENSMICG00000015997_KIR3DL3;mas.night.monkey_ENSANAG00000036175;sooty.mangabey_ENSCATG00000011819;sooty.mangab…	ENSPTRG00000043047	KIR2DL1	KIR
chimpanzee	KIR	guinea.pig_ENSCPOG00000007412;cow_ENSBTAG00000049820;cow_ENSBTAG00000047270;cow_ENSBTAG00000022807_KIR3DS1;cow_ENSBTAG00000054741;cow_ENSBTAG00000045951;cow_ENSBTAG00000054818_KIR3DL2;cow_ENSBTAG00000052880;goat_ENSCHIG00000013560;goat_ENSCHIG00000019623;goat_ENSCHIG00000021553;sheep_ENSOARG00000001805;sheep_ENSOARG00000002102;sheep_ENSOARG00000002217;sheep_ENSOARG00000002305;pig_ENSSSCG000000339…	ENSPTRG00000044325	KIR3DS6	KIR
chimpanzee	KIR	guinea.pig_ENSCPOG00000007412;cow_ENSBTAG00000047270;cow_ENSBTAG00000022807_KIR3DS1;cow_ENSBTAG00000054741;cow_ENSBTAG00000045951;cow_ENSBTAG00000054818_KIR3DL2;cow_ENSBTAG00000052880;goat_ENSCHIG00000021553;sheep_ENSOARG00000001805;sheep_ENSOARG00000002102;sheep_ENSOARG00000002217;mas.night.monkey_ENSANAG00000036175;sooty.mangabey_ENSCATG00000013521;sooty.mangabey_ENSCATG00000017229;sooty.mangab…	ENSPTRG00000046570	KIR3DL5	KIR
chimpanzee	KIR	guinea.pig_ENSCPOG00000007412;sheep_ENSOARG00000001805;sooty.mangabey_ENSCATG00000013521;olive.baboon_ENSPANG00000000222;orangutan_ENSPPYG00000010389;gorilla_ENSGGOG00000005196_KIR3DL3;bonobo_ENSPPAG00000028730;donkey_ENSEASG00005021154;donkey_ENSEASG00005021546	ENSPTRG00000050043	NA	KIR
chimpanzee	LILR	microbat_ENSMLUG00000024330;goat_ENSCHIG00000011266;sheep_ENSOARG00000002371	ENSPTRG00000045259	LILRA2	KIR
chimpanzee	LILR	microbat_ENSMLUG00000024330;goat_ENSCHIG00000011266	ENSPTRG00000047045	LILRA3	KIR
chimpanzee	KIR	cow_ENSBTAG00000049820;goat_ENSCHIG00000013560;sheep_ENSOARG00000002305;sooty.mangabey_ENSCATG00000017229;olive.baboon_ENSPANG00000000222;macaque_ENSMMUG00000021882_KIR3DL21;pig.tailed.macaque_ENSMNEG00000014203;pig.tailed.macaque_ENSMNEG00000038642_KIR2DL4;gorilla_ENSGGOG00000005189;bonobo_ENSPPAG00000031393;chimpanzee_ENSPTRG00000023937_KIR2DL5A;chimpanzee_ENSPTRG00000045427_KIR2DL5A	ENSPTRG00000045427	KIR2DL5A	KIR
chimpanzee	KIR	goat_ENSCHIG00000019623;sooty.mangabey_ENSCATG00000011819;sooty.mangabey_ENSCATG00000013521;sooty.mangabey_ENSCATG00000043559;sooty.mangabey_ENSCATG00000042950;olive.baboon_ENSPANG00000031638;olive.baboon_ENSPANG00000031021;olive.baboon_ENSPANG00000016636;olive.baboon_ENSPANG00000020088;olive.baboon_ENSPANG00000030433;olive.baboon_ENSPANG00000031194;olive.baboon_ENSPANG00000029224;olive.baboon_EN…	ENSPTRG00000048523	KIR3DL1	KIR
chimpanzee	LILR	sheep_ENSOARG00000002371	ENSPTRG00000050080	NA	KIR
chimpanzee	KIR	pig_ENSSSCG00000033933;chimpanzee_ENSPTRG00000034567;chimpanzee_ENSPTRG00000045501	ENSPTRG00000045501	NA	KIR
chimpanzee	KIR	bonobo_ENSPPAG00000028730;chimpanzee_ENSPTRG00000044244	ENSPTRG00000049262	KIR2DL6	KIR
chimpanzee	KIR	armadillo_ENSDNOG00000040917;cow_ENSBTAG00000049820;cow_ENSBTAG00000047270;cow_ENSBTAG00000022807_KIR3DS1;sheep_ENSOARG00000007834;marmoset_ENSCJAG00000001253;mas.night.monkey_ENSANAG00000038994;mas.night.monkey_ENSANAG00000039410;sooty.mangabey_ENSCATG00000038939;olive.baboon_ENSPANG00000012788;macaque_ENSMMUG00000013286_KIR3DL0;pig.tailed.macaque_ENSMNEG00000044330;orangutan_ENSPPYG00000010386;…	ENSPTRG00000011462	NA	KIR
chimpanzee	KIR	armadillo_ENSDNOG00000040917;cow_ENSBTAG00000049820;cow_ENSBTAG00000047270;cow_ENSBTAG00000022807_KIR3DS1;cow_ENSBTAG00000054741;cow_ENSBTAG00000054818_KIR3DL2;cow_ENSBTAG00000039215_KIR2DL5A;goat_ENSCHIG00000013560;goat_ENSCHIG00000015442;goat_ENSCHIG00000024938;sheep_ENSOARG00000000844;sheep_ENSOARG00000002102;sheep_ENSOARG00000002217;sheep_ENSOARG00000002217;sheep_ENSOARG00000002418;sheep_ENSO…	ENSPTRG00000045849	KIR3DX1	KIR
chimpanzee	LILR	microbat_ENSMLUG00000024330	ENSPTRG00000011451	NA	KIR
chimpanzee	LILR	microbat_ENSMLUG00000024330	ENSPTRG00000011453	LILRB2	KIR
chimpanzee	LILR	microbat_ENSMLUG00000024330;cow_ENSBTAG00000047270;cow_ENSBTAG00000045951;sheep_ENSOARG00000002217;sooty.mangabey_ENSCATG00000004844_KIR3DL3;sooty.mangabey_ENSCATG00000011819;sooty.mangabey_ENSCATG00000013521;sooty.mangabey_ENSCATG00000038939;sooty.mangabey_ENSCATG00000043559;olive.baboon_ENSPANG00000012788;olive.baboon_ENSPANG00000030433;olive.baboon_ENSPANG00000031194;macaque_ENSMMUG00000030771…	ENSPTRG00000043706	LILRB3	KIR
chimpanzee	LILR	microbat_ENSMLUG00000024330	ENSPTRG00000046197	NA	KIR
chimpanzee	KIR	horse_ENSECAG00000016418_KIR3DL;pig_ENSSSCG00000033933;sooty.mangabey_ENSCATG00000004844_KIR3DL3;sooty.mangabey_ENSCATG00000042950;olive.baboon_ENSPANG00000002646_KIR3DL3;pig.tailed.macaque_ENSMNEG00000033281_KIR3DL3;vervet.agm_ENSCSAG00000001801;gorilla_ENSGGOG00000005196_KIR3DL3;bonobo_ENSPPAG00000040550_KIR3DL3;chimpanzee_ENSPTRG00000022601_KIR3DL3;tarsier_ENSTSYG00000010527;donkey_ENSEASG0000…	ENSPTRG00000022601	KIR3DL3	KIR
chimpanzee	KIR	cow_ENSBTAG00000047270;cow_ENSBTAG00000054741;cow_ENSBTAG00000045951;sheep_ENSOARG00000002102;mas.night.monkey_ENSANAG00000036175;sooty.mangabey_ENSCATG00000011819;sooty.mangabey_ENSCATG00000017229;sooty.mangabey_ENSCATG00000042950;olive.baboon_ENSPANG00000031638;olive.baboon_ENSPANG00000031194;olive.baboon_ENSPANG00000000222;pig.tailed.macaque_ENSMNEG00000014203;vervet.agm_ENSCSAG00000001792;ver…	ENSPTRG00000044265	KIR2DL3	KIR
chimpanzee	LILR	cow_ENSBTAG00000045951;cow_ENSBTAG00000054818_KIR3DL2;cow_ENSBTAG00000039215_KIR2DL5A;goat_ENSCHIG00000011266;goat_ENSCHIG00000019623;sheep_ENSOARG00000002217;pig_ENSSSCG00000033933;mas.night.monkey_ENSANAG00000036175;sooty.mangabey_ENSCATG00000011819;sooty.mangabey_ENSCATG00000013521;sooty.mangabey_ENSCATG00000036788_KIR2DL4;olive.baboon_ENSPANG00000031638;olive.baboon_ENSPANG00000031021;olive.b…	ENSPTRG00000045348	NA	KIR
chimpanzee	LILR	cow_ENSBTAG00000054818_KIR3DL2	ENSPTRG00000011465	NA	KIR
chimpanzee	KIR	sheep_ENSOARG00000001805;sooty.mangabey_ENSCATG00000013521;olive.baboon_ENSPANG00000020088;olive.baboon_ENSPANG00000031194;olive.baboon_ENSPANG00000000222;macaque_ENSMMUG00000030771	ENSPTRG00000050110	NA	KIR
chimpanzee	KIR	mas.night.monkey_ENSANAG00000033158;sooty.mangabey_ENSCATG00000011819;sooty.mangabey_ENSCATG00000013521;sooty.mangabey_ENSCATG00000043559;olive.baboon_ENSPANG00000031021;olive.baboon_ENSPANG00000016636;olive.baboon_ENSPANG00000020088;olive.baboon_ENSPANG00000030433;olive.baboon_ENSPANG00000030293;olive.baboon_ENSPANG00000021185;macaque_ENSMMUG00000009456;macaque_ENSMMUG00000001519_KIR2DL4;pig.tai…	ENSPTRG00000011472	KIR2DL4	KIR
chimpanzee	KIR	sooty.mangabey_ENSCATG00000011819;sooty.mangabey_ENSCATG00000013521;sooty.mangabey_ENSCATG00000043559;sooty.mangabey_ENSCATG00000042950;olive.baboon_ENSPANG00000031638;olive.baboon_ENSPANG00000031021;olive.baboon_ENSPANG00000016636;olive.baboon_ENSPANG00000020088;olive.baboon_ENSPANG00000030433;olive.baboon_ENSPANG00000031194;olive.baboon_ENSPANG00000029224;olive.baboon_ENSPANG00000030211;olive.b…	ENSPTRG00000045627	KIR3DL1	KIR
chimpanzee	KIR	vervet.agm_ENSCSAG00000001785;chimpanzee_ENSPTRG00000034567;chimpanzee_ENSPTRG00000045501	ENSPTRG00000034567	NA	KIR
chimpanzee	KIR	chimpanzee_ENSPTRG00000044244	ENSPTRG00000044244	NA	KIR
chimpanzee	LILR	human_ENSG00000104974_LILRA1;human_ENSG00000104972_LILRB1;jerboa_ENSJJAG00000015200;chinese.hamster_ENSCGRG00000003548_Lilra5;prairie.vole_ENSMOCG00000014480;opossum_ENSMODG00000002874;armadillo_ENSDNOG00000004377;armadillo_ENSDNOG00000043640;armadillo_ENSDNOG00000040856;microbat_ENSMLUG00000009133;horse_ENSECAG00000030746_ILT11A;cow_ENSBTAG00000053934;pig_ENSSSCG00000039956;mas.night.monkey_ENSA…	ENSPTRG00000011466	NA	LILR
chimpanzee	LILR	human_ENSG00000104974_LILRA1;human_ENSG00000104972_LILRB1;jerboa_ENSJJAG00000015200;chinese.hamster_ENSCGRG00000003548_Lilra5;prairie.vole_ENSMOCG00000014480;opossum_ENSMODG00000002874;armadillo_ENSDNOG00000004377;armadillo_ENSDNOG00000043640;armadillo_ENSDNOG00000040856;microbat_ENSMLUG00000009133;horse_ENSECAG00000030746_ILT11A;cow_ENSBTAG00000053934;pig_ENSSSCG00000039956;mas.night.monkey_ENSA…	ENSPTRG00000011467	LILRB1	LILR
chimpanzee	LILR	human_ENSG00000104974_LILRA1;human_ENSG00000105609_LILRB5;human_ENSG00000104972_LILRB1;human_ENSG00000131042_LILRB2;mouse_ENSMUSG00000030427_Lilra6;mouse_ENSMUSG00000074419_Gm15448;mouse_ENSMUSG00000080917_Gm15922;rat_ENSRNOG00000046683_Lilrb3;rat_ENSRNOG00000053260_Lilrb3a;rat_ENSRNOG00000058422_Pirb;rat_ENSRNOG00000058538_AABR07002001.1;guinea.pig_ENSCPOG00000000328;guinea.pig_ENSCPOG0000000708…	ENSPTRG00000045259	LILRA2	LILR
chimpanzee	LILR	human_ENSG00000104974_LILRA1;human_ENSG00000105609_LILRB5;human_ENSG00000104972_LILRB1;mouse_ENSMUSG00000030427_Lilra6;mouse_ENSMUSG00000074419_Gm15448;mouse_ENSMUSG00000080917_Gm15922;rat_ENSRNOG00000046683_Lilrb3;rat_ENSRNOG00000053260_Lilrb3a;rat_ENSRNOG00000058422_Pirb;rat_ENSRNOG00000058538_AABR07002001.1;guinea.pig_ENSCPOG00000000328;guinea.pig_ENSCPOG00000007087;chinchilla_ENSCLAG000000011…	ENSPTRG00000047045	LILRA3	LILR
chimpanzee	LILR	human_ENSG00000105609_LILRB5;human_ENSG00000131042_LILRB2;mouse_ENSMUSG00000080917_Gm15922;guinea.pig_ENSCPOG00000007087;opossum_ENSMODG00000002490;armadillo_ENSDNOG00000047274;microbat_ENSMLUG00000026147;microbat_ENSMLUG00000029804;microbat_ENSMLUG00000012573;microbat_ENSMLUG00000023240;dog_ENSCAFG00000030509;dingo_ENSCAFG00020017250;horse_ENSECAG00000035495;cow_ENSBTAG00000050536;cow_ENSBTAG000…	ENSPTRG00000050080	NA	LILR
chimpanzee	KIR	pig_ENSSSCG00000035226	ENSPTRG00000044325	KIR3DS6	LILR
chimpanzee	KIR	pig_ENSSSCG00000035226	ENSPTRG00000045427	KIR2DL5A	LILR
chimpanzee	LILR	human_ENSG00000204577_LILRB3;mouse_ENSMUSG00000030427_Lilra6;mouse_ENSMUSG00000074417_Gm14548;mouse_ENSMUSG00000058818_Pirb;mouse_ENSMUSG00000074419_Gm15448;mouse_ENSMUSG00000089942_Pira2;mouse_ENSMUSG00000081665_Pira1;mouse_ENSMUSG00000080917_Gm15922;rat_ENSRNOG00000053260_Lilrb3a;rat_ENSRNOG00000058422_Pirb;guinea.pig_ENSCPOG00000001212;guinea.pig_ENSCPOG00000033005;deer.mouse_ENSPEMG0000001708…	ENSPTRG00000011451	NA	LILR
chimpanzee	LILR	human_ENSG00000204577_LILRB3;human_ENSG00000186818_LILRB4;armadillo_ENSDNOG00000049291;microbat_ENSMLUG00000001439;microbat_ENSMLUG00000029268;microbat_ENSMLUG00000025304;horse_ENSECAG00000037431;horse_ENSECAG00000037431;cow_ENSBTAG00000055058;sheep_ENSOARG00000001224;pig_ENSSSCG00000030433;sooty.mangabey_ENSCATG00000013520_LILRB1;macaque_ENSMMUG00000047009_LILRB4;pig.tailed.macaque_ENSMNEG000000…	ENSPTRG00000046222	NA	LILR
chimpanzee	LILR	human_ENSG00000244482_LILRA6;nmr_101722653_LOC101722653;nmr_106007604_LOC106007604;microbat_ENSMLUG00000005243;microbat_ENSMLUG00000029268;microbat_ENSMLUG00000025304;microbat_ENSMLUG00000026039;microbat_ENSMLUG00000008511;microbat_ENSMLUG00000026147;microbat_ENSMLUG00000029804;microbat_ENSMLUG00000012573;microbat_ENSMLUG00000028595;microbat_ENSMLUG00000005247;microbat_ENSMLUG00000026661;microbat…	ENSPTRG00000028888	LILRA6	LILR
chimpanzee	LILR	human_ENSG00000104974_LILRA1;human_ENSG00000239998_LILRA2;human_ENSG00000104972_LILRB1;human_ENSG00000170858_LILRP2;mouse_ENSMUSG00000070873_Lilra5;jerboa_ENSJJAG00000015200;armadillo_ENSDNOG00000004377;armadillo_ENSDNOG00000043640;armadillo_ENSDNOG00000040856;shrew_ENSSARG00000011611;microbat_ENSMLUG00000026365;dog_ENSCAFG00000024425;dog_ENSCAFG00000030509;dingo_ENSCAFG00020017200;horse_ENSECAG0…	ENSPTRG00000045348	NA	LILR
chimpanzee	LILR	human_ENSG00000239998_LILRA2;prairie.vole_ENSMOCG00000014480;armadillo_ENSDNOG00000047274;sooty.mangabey_ENSCATG00000013520_LILRB1;macaque_ENSMMUG00000044622_LILRA2;orangutan_ENSPPYG00000029712;gorilla_ENSGGOG00000013723_LILRA2;bonobo_ENSPPAG00000028774_LILRA2;chimpanzee_ENSPTRG00000011465;chimpanzee_ENSPTRG00000045259_LILRA2;gibbon_ENSNLEG00000010527_LILRA2;human_ENSG00000239998_LILRA2;prairie.v…	ENSPTRG00000011465	NA	LILR
chimpanzee	LILR	human_ENSG00000239998_LILRA2;human_ENSG00000104972_LILRB1;human_ENSG00000186818_LILRB4;human_ENSG00000186152_LILRP1;deer.mouse_ENSPEMG00000011847;opossum_ENSMODG00000002490;armadillo_ENSDNOG00000047274;armadillo_ENSDNOG00000043640;microbat_ENSMLUG00000029268;microbat_ENSMLUG00000009133;horse_ENSECAG00000008745;horse_ENSECAG00000014250;horse_ENSECAG00000035361;horse_ENSECAG00000039668;dolphin_ENST…	ENSPTRG00000043706	LILRB3	LILR
chimpanzee	LILR	human_ENSG00000105609_LILRB5;hedgehog_ENSEEUG00000013345;microbat_ENSMLUG00000005707;dingo_ENSCAFG00020017250;pig_ENSSSCG00000035226;marmoset_ENSCJAG00000045574_LILRB5;mas.night.monkey_ENSANAG00000031666_LILRB5;sooty.mangabey_ENSCATG00000041349;olive.baboon_ENSPANG00000004008_LILRB5;macaque_ENSMMUG00000016574_LILRB5;pig.tailed.macaque_ENSMNEG00000027497_LILRB5;vervet.agm_ENSCSAG00000001890_LILRB5…	ENSPTRG00000011452	LILRB5	LILR
chimpanzee	LILR	human_ENSG00000105609_LILRB5;human_ENSG00000104972_LILRB1;human_ENSG00000131042_LILRB2;mouse_ENSMUSG00000030427_Lilra6;mouse_ENSMUSG00000058818_Pirb;mouse_ENSMUSG00000074419_Gm15448;guinea.pig_ENSCPOG00000007087;guinea.pig_ENSCPOG00000001212;guinea.pig_ENSCPOG00000033005;nmr_101722653_LOC101722653;chinchilla_ENSCLAG00000000651;deer.mouse_ENSPEMG00000011847;deer.mouse_ENSPEMG00000016522;deer.mouse…	ENSPTRG00000046197	NA	LILR
chimpanzee	LILR	human_ENSG00000239961_LILRA4;chinchilla_ENSCLAG00000001600;horse_ENSECAG00000035495;horse_ENSECAG00000012756;horse_ENSECAG00000029197;cow_ENSBTAG00000004043;cow_ENSBTAG00000038797;goat_ENSCHIG00000005560;goat_ENSCHIG00000017908;marmoset_ENSCJAG00000039155_LILRA4;mas.night.monkey_ENSANAG00000022668_LILRA4;sooty.mangabey_ENSCATG00000032964_LILRA4;olive.baboon_ENSPANG00000009163;pig.tailed.macaque_E…	ENSPTRG00000011456	LILRA4	LILR
chimpanzee	LILR	human_ENSG00000104972_LILRB1;deer.mouse_ENSPEMG00000016522;microbat_ENSMLUG00000024936;microbat_ENSMLUG00000001195;microbat_ENSMLUG00000023866;microbat_ENSMLUG00000029268;microbat_ENSMLUG00000005707;microbat_ENSMLUG00000012727;microbat_ENSMLUG00000023930;microbat_ENSMLUG00000024472;dingo_ENSCAFG00020016912;horse_ENSECAG00000031571;cow_ENSBTAG00000048555;cow_ENSBTAG00000050536;cow_ENSBTAG000000523…	ENSPTRG00000011453	LILRB2	LILR
chimpanzee	LILR	human_ENSG00000186818_LILRB4;armadillo_ENSDNOG00000049291;sooty.mangabey_ENSCATG00000013520_LILRB1;macaque_ENSMMUG00000047009_LILRB4;pig.tailed.macaque_ENSMNEG00000033426;vervet.agm_ENSCSAG00000001828_LILRB4;gorilla_ENSGGOG00000037108;bonobo_ENSPPAG00000040667;chimpanzee_ENSPTRG00000011468_LILRB4;chimpanzee_ENSPTRG00000046222;gibbon_ENSNLEG00000032447_LILRB4;donkey_ENSEASG00005021466;human_ENSG00…	ENSPTRG00000011468	LILRB4	LILR
chimpanzee	LILR	human_ENSG00000187116_LILRA5;mouse_ENSMUSG00000030427_Lilra6;deer.mouse_ENSPEMG00000016522;deer.mouse_ENSPEMG00000017088;armadillo_ENSDNOG00000035344;hedgehog_ENSEEUG00000003300;hedgehog_ENSEEUG00000014856;microbat_ENSMLUG00000022831;horse_ENSECAG00000030746_ILT11A;horse_ENSECAG00000031571;horse_ENSECAG00000029197;sooty.mangabey_ENSCATG00000032964_LILRA4;olive.baboon_ENSPANG00000012247_LILRA5;mac…	ENSPTRG00000011455	LILRA5	LILR
chimpanzee	LILR	rat_ENSRNOG00000053260_Lilrb3a;armadillo_ENSDNOG00000035344;microbat_ENSMLUG00000022831;microbat_ENSMLUG00000029804;cow_ENSBTAG00000048555;marmoset_ENSCJAG00000048087;sooty.mangabey_ENSCATG00000013520_LILRB1;sooty.mangabey_ENSCATG00000044873;olive.baboon_ENSPANG00000009163;macaque_ENSMMUG00000048481_LILRA3;macaque_ENSMMUG00000046629;pig.tailed.macaque_ENSMNEG00000033426;pig.tailed.macaque_ENSMNEG…	ENSPTRG00000048836	NA	LILR
[truncated: 47 more rows]
