# Supplementary material for: Single-cell transcriptomics of the naked mole-rat reveals unexpected features of mammalian immunity
Source: PLoS Biol. 2019 Nov 21;17(11):e3000528. doi: 10.1371/journal.pbio.3000528 (PMC6894886; doi:10.1371/journal.pbio.3000528)
Supplement: S13 Table — For each species, for each gene (protein coding, annotated and putative pseudogene) provided are the gene ID (Ensembl for all species except NM-R, for which it is RefSeq), gene symbol, gene family, biotype, genome scaffold name, start and end site. LRC, leukocyte receptor complex; MHC-I, major histocompatibility complex class I; NKC, natural killer cell receptor complex; NM-R, naked mole-rat. (CSV) [file pbio.3000528.s025.csv]

species	gene_id	symbol	gene.family	biotype	seqnames	start	end	source	query	locus	group	fill.high	fill.low
human	ENSG00000170889	RPS9	RPS9	Protein Coding	chr19	54200742	54249003	ortho.finder	NA	LRC	LRC.SYNTENY	#bfbfbf	#cccccc
human	ENSG00000189430	NCR1	NCR1	Protein Coding	chr19	54906150	54916140	ortho.finder	NA	LRC	LRC.SYNTENY	#bfbfbf	#cccccc
human	ENSG00000139187	KLRG1	KLRG	Protein Coding	chr12	8950044	9010760	ortho.finder	NA	NKC	NKC.SYNTENY	#bfbfbf	#cccccc
human	ENSG00000060138	YBX3	YBX3	Protein Coding	chr12	10699089	10723312	ortho.finder	NA	NKC	NKC.SYNTENY	#bfbfbf	#cccccc
human	ENSG00000204577	LILRB3	LILR	Protein Coding	chr19	54216278	54223506	ortho.finder	NA	LRC	LRC	#6CC2A5	#e1f2ed
human	ENSG00000244482	LILRA6	LILR	Protein Coding	chr19	54236592	54242791	ortho.finder	NA	LRC	LRC	#6CC2A5	#e1f2ed
human	ENSG00000104974	LILRA1	LILR	Protein Coding	chr19	54573879	54602090	ortho.finder	NA	LRC	LRC	#6CC2A5	#e1f2ed
human	ENSG00000239998	LILRA2	LILR	Protein Coding	chr19	54572920	54590287	ortho.finder	NA	LRC	LRC	#6CC2A5	#e1f2ed
human	ENSG00000105609	LILRB5	LILR	Protein Coding	chr19	54249431	54257301	ortho.finder	NA	LRC	LRC	#6CC2A5	#e1f2ed
human	ENSG00000239961	LILRA4	LILR	Protein Coding	chr19	54333185	54339150	ortho.finder	NA	LRC	LRC	#6CC2A5	#e1f2ed
human	ENSG00000104972	LILRB1	LILR	Protein Coding	chr19	54617158	54637528	ortho.finder	NA	LRC	LRC	#6CC2A5	#e1f2ed
human	ENSG00000131042	LILRB2	LILR	Protein Coding	chr19	54273821	54281184	ortho.finder	NA	LRC	LRC	#6CC2A5	#e1f2ed
human	ENSG00000186818	LILRB4	LILR	Protein Coding	chr19	54643889	54670359	ortho.finder	NA	LRC	LRC	#6CC2A5	#e1f2ed
human	ENSG00000187116	LILRA5	LILR	Protein Coding	chr19	54307070	54313139	ortho.finder	NA	LRC	LRC	#6CC2A5	#e1f2ed
human	ENSG00000134539	KLRD1	KLRD	Protein Coding	chr12	10226058	10329600	ortho.finder	NA	NKC	NKC	#6696CF	#e0eaf5
human	ENSG00000213809	KLRK1	KLRK	Protein Coding	chr12	10372353	10391874	ortho.finder	NA	NKC	NKC	#9E2064	#ebd2e0
human	ENSG00000134545	KLRC1	KLRC	Protein Coding	chr12	10442264	10454685	ortho.finder	NA	NKC	NKC	#E90E8B	#facee7
human	ENSG00000183542	KLRC4	KLRC	Protein Coding	chr12	10407382	10409757	ortho.finder	NA	NKC	NKC	#E90E8B	#facee7
human	ENSG00000205809	KLRC2	KLRC	Protein Coding	chr12	10426854	10442300	ortho.finder	NA	NKC	NKC	#E90E8B	#facee7
human	ENSG00000205810	KLRC3	KLRC	Protein Coding	chr12	10412312	10420595	ortho.finder	NA	NKC	NKC	#E90E8B	#facee7
human	ENSG00000255641	RP11-277P12.6	KLRC	Protein Coding	chr12	10412312	10436001	ortho.finder	NA	NKC	NKC	#E90E8B	#facee7
human	ENSG00000255819	KLRC4-KLRK1	KLRC	Protein Coding	chr12	10372353	10410146	ortho.finder	NA	NKC	NKC	#E90E8B	#facee7
human	ENSG00000111796	KLRB1	KLRB	Protein Coding	chr12	9594551	9607886	ortho.finder	NA	NKC	NKC	#cc613c	#f4dfd8
human	ENSG00000150045	KLRF1	KLRF	Protein Coding	chr12	9827481	9845007	ortho.finder	NA	NKC	NKC	#e9ec7c	#fafbe4
human	ENSG00000256797	KLRF2	KLRF	Protein Coding	chr12	9881489	9895833	ortho.finder	NA	NKC	NKC	#e9ec7c	#fafbe4
human	ENSG00000204642	HLA-F	MHC	Protein Coding	chr6	29722775	29738528	ortho.finder	NA	MHC	MHC	#6b238e	#d2bddd
human	ENSG00000204632	HLA-G	MHC	Protein Coding	chr6	29826967	29831125	ortho.finder	NA	MHC	MHC	#6b238e	#d2bddd
human	ENSG00000204525	HLA-C	MHC	Protein Coding	chr6	31268749	31272130	ortho.finder	NA	MHC	MHC	#6b238e	#d2bddd
human	ENSG00000204592	HLA-E	MHC	Protein Coding	chr6	30489467	30494205	ortho.finder	NA	MHC	MHC	#6b238e	#d2bddd
human	ENSG00000206503	HLA-A	MHC	Protein Coding	chr6	29941260	29945884	ortho.finder	NA	MHC	MHC	#6b238e	#d2bddd
human	ENSG00000234745	HLA-B	MHC	Protein Coding	chr6	31353872	31357188	ortho.finder	NA	MHC	MHC	#6b238e	#d2bddd
human	ENSG00000170858	LILRP2	LILR	Annotated Pseudogene	chr19	54707916	54713453	ortho.finder	NA	LRC	LRC	#6CC2A5	#e1f2ed
human	ENSG00000186152	LILRP1	LILR	Annotated Pseudogene	chr19	54696604	54700905	ortho.finder	NA	LRC	LRC	#6CC2A5	#e1f2ed
human	ENSG00000256667	KLRA1P	KLRA	Annotated Pseudogene	chr12	10588063	10599669	ortho.finder	NA	NKC	NKC	#218a47	#d2e7da
mouse	ENSMUSG00000006333	Rps9	RPS9	Protein Coding	chr7	3703993	3706897	ortho.finder	NA	LRC	LRC.SYNTENY	#bfbfbf	#cccccc
mouse	ENSMUSG00000062524	Ncr1	NCR1	Protein Coding	chr7	4337724	4345164	ortho.finder	NA	LRC	LRC.SYNTENY	#bfbfbf	#cccccc
mouse	ENSMUSG00000030114	Klrg1	KLRG	Protein Coding	chr6	122270596	122282882	ortho.finder	NA	NKC	NKC.SYNTENY	#bfbfbf	#cccccc
mouse	ENSMUSG00000030189	Ybx3	YBX3	Protein Coding	chr6	131364855	131388476	ortho.finder	NA	NKC	NKC.SYNTENY	#bfbfbf	#cccccc
mouse	ENSMUSG00000030427	Lilra6	LILR	Protein Coding	chr7	3908280	3915503	ortho.finder	NA	LRC	LRC	#6CC2A5	#e1f2ed
mouse	ENSMUSG00000074417	Gm14548	LILR	Protein Coding	chr7	3884242	3898120	ortho.finder	NA	LRC	LRC	#6CC2A5	#e1f2ed
mouse	ENSMUSG00000058818	Pirb	LILR	Protein Coding	chr7	3711409	3720391	ortho.finder	NA	LRC	LRC	#6CC2A5	#e1f2ed
mouse	ENSMUSG00000112148	Lilrb4a	LILR	Protein Coding	chr10	51490956	51496611	ortho.finder	NA	LRC	LRC	#6CC2A5	#e1f2ed
mouse	ENSMUSG00000074419	Gm15448	LILR	Protein Coding	chr7	3816781	3825687	ortho.finder	NA	LRC	LRC	#6CC2A5	#e1f2ed
mouse	ENSMUSG00000112023	Lilr4b	LILR	Protein Coding	chr10	51480632	51486703	ortho.finder	NA	LRC	LRC	#6CC2A5	#e1f2ed
mouse	ENSMUSG00000089942	Pira2	LILR	Protein Coding	chr7	3836812	3845051	ortho.finder	NA	LRC	LRC	#6CC2A5	#e1f2ed
mouse	ENSMUSG00000070873	Lilra5	LILR	Protein Coding	chr7	4237754	4243463	ortho.finder	NA	LRC	LRC	#6CC2A5	#e1f2ed
mouse	ENSMUSG00000057439	Kir3dl2	KIR	Protein Coding	chrX	136448107	136544056	ortho.finder	NA	LRC	LRC	#FCD630	#fef6d5
mouse	ENSMUSG00000031424	Kir3dl1	KIR	Protein Coding	chrX	136517999	136534309	ortho.finder	NA	LRC	LRC	#FCD630	#fef6d5
mouse	ENSMUSG00000050241	Klre1	KLRE	Protein Coding	chr6	129577905	129585827	ortho.finder	NA	NKC	NKC	#01D2D4	#ccf6f6
mouse	ENSMUSG00000030165	Klrd1	KLRD	Protein Coding	chr6	129591782	129598775	ortho.finder	NA	NKC	NKC	#6696CF	#e0eaf5
mouse	ENSMUSG00000030149	Klrk1	KLRK	Protein Coding	chr6	129610323	129623864	ortho.finder	NA	NKC	NKC	#9E2064	#ebd2e0
mouse	ENSMUSG00000030167	Klrc1	KLRC	Protein Coding	chr6	129666015	129678973	ortho.finder	NA	NKC	NKC	#E90E8B	#facee7
mouse	ENSMUSG00000033027	Klrc3	KLRC	Protein Coding	chr6	129639064	129643337	ortho.finder	NA	NKC	NKC	#E90E8B	#facee7
mouse	ENSMUSG00000052736	Klrc2	KLRC	Protein Coding	chr6	129647496	129660689	ortho.finder	NA	NKC	NKC	#E90E8B	#facee7
mouse	ENSMUSG00000043932	Klri2	KLRI	Protein Coding	chr6	129729041	129740484	ortho.finder	NA	NKC	NKC	#784646	#e4dada
mouse	ENSMUSG00000067610	Klri1	KLRI	Protein Coding	chr6	129697218	129717132	ortho.finder	NA	NKC	NKC	#784646	#e4dada
mouse	ENSMUSG00000030154	Klrb1f	KLRB	Protein Coding	chr6	129045901	129057464	ortho.finder	NA	NKC	NKC	#cc613c	#f4dfd8
mouse	ENSMUSG00000079298	Klrb1b	KLRB	Protein Coding	chr6	128813706	128826331	ortho.finder	NA	NKC	NKC	#cc613c	#f4dfd8
mouse	ENSMUSG00000030361	Klrb1a	KLRB	Protein Coding	chr6	128609227	128623533	ortho.finder	NA	NKC	NKC	#cc613c	#f4dfd8
mouse	ENSMUSG00000079299	Klrb1	KLRB	Protein Coding	chr6	128705836	128723059	ortho.finder	NA	NKC	NKC	#cc613c	#f4dfd8
mouse	ENSMUSG00000030325	Klrb1c	KLRB	Protein Coding	chr6	128778485	128789215	ortho.finder	NA	NKC	NKC	#cc613c	#f4dfd8
mouse	ENSMUSG00000107872	Gm44511	KLRB	Protein Coding	chr6	128780285	128826315	ortho.finder	NA	NKC	NKC	#cc613c	#f4dfd8
mouse	ENSMUSG00000089727	Klra8	KLRA	Protein Coding	chr6	130115226	130129898	ortho.finder	NA	NKC	NKC	#218a47	#d2e7da
mouse	ENSMUSG00000030173	Klra5	KLRA	Protein Coding	chr6	129898996	129917650	ortho.finder	NA	NKC	NKC	#218a47	#d2e7da
mouse	ENSMUSG00000014543	Klra17	KLRA	Protein Coding	chr6	129831154	129876672	ortho.finder	NA	NKC	NKC	#218a47	#d2e7da
mouse	ENSMUSG00000067599	Klra7	KLRA	Protein Coding	chr6	130218605	130233322	ortho.finder	NA	NKC	NKC	#218a47	#d2e7da
mouse	ENSMUSG00000079853	Klra1	KLRA	Protein Coding	chr6	130363917	130386874	ortho.finder	NA	NKC	NKC	#218a47	#d2e7da
mouse	ENSMUSG00000030187	Klra2	KLRA	Protein Coding	chr6	131219223	131247362	ortho.finder	NA	NKC	NKC	#218a47	#d2e7da
mouse	ENSMUSG00000033024	Klra9	KLRA	Protein Coding	chr6	130178675	130193112	ortho.finder	NA	NKC	NKC	#218a47	#d2e7da
mouse	ENSMUSG00000061769	Klra6	KLRA	Protein Coding	chr6	130013033	130026954	ortho.finder	NA	NKC	NKC	#218a47	#d2e7da
mouse	ENSMUSG00000067591	Klra3	KLRA	Protein Coding	chr6	130323289	130337574	ortho.finder	NA	NKC	NKC	#218a47	#d2e7da
mouse	ENSMUSG00000072718	Klra10	KLRA	Protein Coding	chr6	130269194	130281928	ortho.finder	NA	NKC	NKC	#218a47	#d2e7da
mouse	ENSMUSG00000079852	Klra4	KLRA	Protein Coding	chr6	130043731	130067271	ortho.finder	NA	NKC	NKC	#218a47	#d2e7da
mouse	ENSMUSG00000071158	Gm156	KLRH	Protein Coding	chr6	129766568	129784270	ortho.finder	NA	NKC	NKC	#FB7E00	#fee5cc
mouse	ENSMUSG00000016283	H2-M2	MHC	Protein Coding	chr17	37480851	37483552	ortho.finder	NA	MHC	MHC	#6b238e	#d2bddd
mouse	ENSMUSG00000061232	H2-K1	MHC	Protein Coding	chr17	33996017	34000333	ortho.finder	NA	MHC	MHC	#6b238e	#d2bddd
mouse	ENSMUSG00000016206	H2-M3	MHC	Protein Coding	chr17	37270220	37274484	ortho.finder	NA	MHC	MHC	#6b238e	#d2bddd
mouse	ENSMUSG00000073402	Gm8909	MHC	Protein Coding	chr17	36164443	36168537	ortho.finder	NA	MHC	MHC	#6b238e	#d2bddd
mouse	ENSMUSG00000092243	Gm7030	MHC	Protein Coding	chr17	36109719	36129425	ortho.finder	NA	MHC	MHC	#6b238e	#d2bddd
mouse	ENSMUSG00000064308	2410137M14Rik	MHC	Protein Coding	chr17	36977701	36981237	ortho.finder	NA	MHC	MHC	#6b238e	#d2bddd
mouse	ENSMUSG00000067235	H2-Q10	MHC	Protein Coding	chr17	35470089	35474563	ortho.finder	NA	MHC	MHC	#6b238e	#d2bddd
mouse	ENSMUSG00000060550	H2-Q7	MHC	Protein Coding	chr17	35439155	35443773	ortho.finder	NA	MHC	MHC	#6b238e	#d2bddd
mouse	ENSMUSG00000079507	H2-Q1	MHC	Protein Coding	chr17	35320405	35325099	ortho.finder	NA	MHC	MHC	#6b238e	#d2bddd
mouse	ENSMUSG00000091705	H2-Q2	MHC	Protein Coding	chr17	35342242	35346762	ortho.finder	NA	MHC	MHC	#6b238e	#d2bddd
mouse	ENSMUSG00000035929	H2-Q4	MHC	Protein Coding	chr17	35379617	35385290	ortho.finder	NA	MHC	MHC	#6b238e	#d2bddd
mouse	ENSMUSG00000067212	H2-T23	MHC	Protein Coding	chr17	36029773	36032855	ortho.finder	NA	MHC	MHC	#6b238e	#d2bddd
mouse	ENSMUSG00000079492	Gm11127	MHC	Protein Coding	chr17	36055816	36058371	ortho.finder	NA	MHC	MHC	#6b238e	#d2bddd
mouse	ENSMUSG00000073409	H2-Q6	MHC	Protein Coding	chr17	35424850	35430055	ortho.finder	NA	MHC	MHC	#6b238e	#d2bddd
mouse	ENSMUSG00000024459	H2-M5	MHC	Protein Coding	chr17	36984061	36989537	ortho.finder	NA	MHC	MHC	#6b238e	#d2bddd
mouse	ENSMUSG00000073411	H2-D1	MHC	Protein Coding	chr17	35262730	35267499	ortho.finder	NA	MHC	MHC	#6b238e	#d2bddd
mouse	ENSMUSG00000073406	H2-Bl	MHC	Annotated Pseudogene	chr17	36080115	36084223	ortho.finder	NA	MHC	MHC	#6b238e	#d2bddd
mouse	14980	H2-L	MHC	Protein Coding	chr17	35263123	35266730	ortho.finder	NA	MHC	MHC	#6b238e	#d2bddd
mouse	ENSMUSG00000081665	Pira1	LILR	Annotated Pseudogene	chr7	3731630	3739889	ortho.finder	NA	LRC	LRC	#6CC2A5	#e1f2ed
mouse	ENSMUSG00000062593	Lilrb4a	LILR	Protein Coding	chr10	51480612	51496613	ortho.finder	NA	LRC	LRC	#6CC2A5	#e1f2ed
mouse	ENSMUSG00000080917	Gm15922	LILR	Annotated Pseudogene	chr7	3788883	3799631	ortho.finder	NA	LRC	LRC	#6CC2A5	#e1f2ed
mouse	ENSMUSG00000084204	Gm6584	KLRA	Annotated Pseudogene	chr6	130398272	130407935	ortho.finder	NA	NKC	NKC	#218a47	#d2e7da
rat	ENSRNOG00000039203	AABR07040892.1	RPS9	Protein Coding	X	113227684	113228265	ortho.finder	NA	LRC	LRC.SYNTENY	#bfbfbf	#cccccc
rat	ENSRNOG00000050067	AABR07026058.1	RPS9	Protein Coding	16	61873898	61874470	ortho.finder	NA	LRC	LRC.SYNTENY	#bfbfbf	#cccccc
rat	ENSRNOG00000058909	Rps9l1	RPS9	Protein Coding	1	64018125	64090021	ortho.finder	NA	LRC	LRC.SYNTENY	#bfbfbf	#cccccc
rat	ENSRNOG00000018458	Ncr1	NCR1	Protein Coding	1	73179013	73226777	ortho.finder	NA	LRC	LRC.SYNTENY	#bfbfbf	#cccccc
rat	ENSRNOG00000014918	Klrg1	KLRG	Protein Coding	4	155039628	155051429	ortho.finder	NA	NKC	NKC.SYNTENY	#bfbfbf	#cccccc
rat	ENSRNOG00000005480	Ybx3	YBX3	Protein Coding	4	165606819	165630118	ortho.finder	NA	NKC	NKC.SYNTENY	#bfbfbf	#cccccc
rat	ENSRNOG00000027811	Lilrb4	LILR	Protein Coding	1	73393850	73399579	ortho.finder	NA	LRC	LRC	#6CC2A5	#e1f2ed
rat	ENSRNOG00000027808	Lilra5	LILR	Protein Coding	1	73656028	73682247	ortho.finder	NA	LRC	LRC	#6CC2A5	#e1f2ed
rat	ENSRNOG00000048238	AABR07002418.1	LILR	Protein Coding	1	73422760	73423448	ortho.finder	NA	LRC	LRC	#6CC2A5	#e1f2ed
rat	ENSRNOG00000046683	Lilrb3	LILR	Protein Coding	1	73610149	73619356	ortho.finder	NA	LRC	LRC	#6CC2A5	#e1f2ed
rat	ENSRNOG00000058087	Lilrc2	LILR	Protein Coding	1	63679769	63684189	ortho.finder	NA	LRC	LRC	#6CC2A5	#e1f2ed
rat	ENSRNOG00000053260	Lilrb3a	LILR	Protein Coding	1	63759638	64013289	ortho.finder	NA	LRC	LRC	#6CC2A5	#e1f2ed
rat	ENSRNOG00000058422	Pirb	LILR	Protein Coding	1	64074231	64081438	ortho.finder	NA	LRC	LRC	#6CC2A5	#e1f2ed
rat	ENSRNOG00000058538	AABR07002001.1	LILR	Protein Coding	1	63964155	63967366	ortho.finder	NA	LRC	LRC	#6CC2A5	#e1f2ed
rat	ENSRNOG00000054954	Lilrb2	LILR	Protein Coding	1	63734135	63741982	ortho.finder	NA	LRC	LRC	#6CC2A5	#e1f2ed
rat	ENSRNOG00000027843	Kir3dl1	KIR	Protein Coding	1	73307569	73344955	ortho.finder	NA	LRC	LRC	#FCD630	#fef6d5
rat	ENSRNOG00000058714	Klre1	KLRE	Protein Coding	4	163349125	163354976	ortho.finder	NA	NKC	NKC	#01D2D4	#ccf6f6
rat	ENSRNOG00000060246	Klrd1	KLRD	Protein Coding	4	163358009	163369854	ortho.finder	NA	NKC	NKC	#6696CF	#e0eaf5
rat	ENSRNOG00000061739	Klrk1	KLRK	Protein Coding	4	163393217	163403653	ortho.finder	NA	NKC	NKC	#9E2064	#ebd2e0
rat	ENSRNOG00000055196	Klrc1	KLRC	Protein Coding	4	163458528	163463718	ortho.finder	NA	NKC	NKC	#E90E8B	#facee7
rat	ENSRNOG00000052467	Klrc3	KLRC	Protein Coding	4	163416351	163445302	ortho.finder	NA	NKC	NKC	#E90E8B	#facee7
rat	ENSRNOG00000052803	Klri1	KLRI	Protein Coding	4	163495003	163528220	ortho.finder	NA	NKC	NKC	#784646	#e4dada
rat	ENSRNOG00000060419	AABR07042607.1	KLRI	Protein Coding	19	248622	249390	ortho.finder	NA	NKC	NKC	#784646	#e4dada
rat	ENSRNOG00000057643	Klri2	KLRI	Protein Coding	4	163561966	163570864	ortho.finder	NA	NKC	NKC	#784646	#e4dada
rat	ENSRNOG00000007310	Klrb1a	KLRB	Protein Coding	4	161949817	162025187	ortho.finder	NA	NKC	NKC	#cc613c	#f4dfd8
rat	ENSRNOG00000007811	Klrb1c	KLRB	Protein Coding	4	162541751	162553705	ortho.finder	NA	NKC	NKC	#cc613c	#f4dfd8
rat	ENSRNOG00000057410	Klrb1	KLRB	Protein Coding	4	162774109	162792804	ortho.finder	NA	NKC	NKC	#cc613c	#f4dfd8
rat	ENSRNOG00000031515	Klra2	KLRA	Protein Coding	4	165424763	165460075	ortho.finder	NA	NKC	NKC	#218a47	#d2e7da
rat	ENSRNOG00000046046	Ly49i2	KLRA	Protein Coding	4	162627304	162649618	ortho.finder	NA	NKC	NKC	#218a47	#d2e7da
rat	ENSRNOG00000048253	LOC100911272	KLRA	Protein Coding	4	162712869	162726628	ortho.finder	NA	NKC	NKC	#218a47	#d2e7da
rat	ENSRNOG00000051489	Klra1	KLRA	Protein Coding	4	165005725	165026414	ortho.finder	NA	NKC	NKC	#218a47	#d2e7da
rat	ENSRNOG00000051600	Ly49i4	KLRA	Protein Coding	4	164470397	164900857	ortho.finder	NA	NKC	NKC	#218a47	#d2e7da
rat	ENSRNOG00000054265	Ly49si3	KLRA	Protein Coding	4	163994581	164015365	ortho.finder	NA	NKC	NKC	#218a47	#d2e7da
rat	ENSRNOG00000056529	AABR07062185.1	KLRA	Protein Coding	4	164167090	164174725	ortho.finder	NA	NKC	NKC	#218a47	#d2e7da
rat	ENSRNOG00000062297	Klra5	KLRA	Protein Coding	4	165169417	165317574	ortho.finder	NA	NKC	NKC	#218a47	#d2e7da
rat	ENSRNOG00000051447	Ly49s4	KLRA	Protein Coding	4	164470397	164691405	ortho.finder	NA	NKC	NKC	#218a47	#d2e7da
rat	ENSRNOG00000060241	LOC497796	KLRA	Protein Coding	4	164184870	164211819	ortho.finder	NA	NKC	NKC	#218a47	#d2e7da
rat	ENSRNOG00000053772	Klra22	KLRA	Protein Coding	4	164384704	164406146	ortho.finder	NA	NKC	NKC	#218a47	#d2e7da
rat	ENSRNOG00000051661	Ly49s5	KLRA	Protein Coding	4	164136199	164357619	ortho.finder	NA	NKC	NKC	#218a47	#d2e7da
rat	ENSRNOG00000061895	Ly49si1	KLRA	Protein Coding	4	163736132	163890801	ortho.finder	NA	NKC	NKC	#218a47	#d2e7da
rat	ENSRNOG00000054007	AABR07062170.1	KLRA	Protein Coding	4	163797102	163810403	ortho.finder	NA	NKC	NKC	#218a47	#d2e7da
rat	ENSRNOG00000058775	Ly49s7	KLRA	Protein Coding	4	165169065	165195489	ortho.finder	NA	NKC	NKC	#218a47	#d2e7da
rat	ENSRNOG00000053656	LOC690020	KLRA	Protein Coding	4	163628640	163649637	ortho.finder	NA	NKC	NKC	#218a47	#d2e7da
rat	ENSRNOG00000061664	AABR07062211.1	KLRA	Protein Coding	4	165094640	165118062	ortho.finder	NA	NKC	NKC	#218a47	#d2e7da
rat	ENSRNOG00000060202	AABR07062152.1	KLRA	Protein Coding	4	162672073	162680757	ortho.finder	NA	NKC	NKC	#218a47	#d2e7da
rat	ENSRNOG00000055455	Ly49si2	KLRA	Protein Coding	4	163933260	163954817	ortho.finder	NA	NKC	NKC	#218a47	#d2e7da
rat	ENSRNOG00000057069	Ly49i7	KLRA	Protein Coding	4	165347864	165361623	ortho.finder	NA	NKC	NKC	#218a47	#d2e7da
rat	ENSRNOG00000058993	AABR07062183.1	KLRA	Protein Coding	4	164042258	164051812	ortho.finder	NA	NKC	NKC	#218a47	#d2e7da
rat	ENSRNOG00000053661	LOC502907	KLRA	Protein Coding	4	164105130	164123974	ortho.finder	NA	NKC	NKC	#218a47	#d2e7da
rat	ENSRNOG00000059182	Klrh1	KLRH	Protein Coding	4	163597635	163611383	ortho.finder	NA	NKC	NKC	#FB7E00	#fee5cc
rat	ENSRNOG00000000763	RT1-M3-1	MHC	Annotated Pseudogene	20	1814661	1818800	ortho.finder	NA	MHC	MHC	#6b238e	#d2bddd
rat	ENSRNOG00000000777	RT1-S3	MHC	Protein Coding	20	3176107	3179818	ortho.finder	NA	MHC	MHC	#6b238e	#d2bddd
rat	ENSRNOG00000060412	RT1-M4	MHC	Protein Coding	20	2043719	2048609	ortho.finder	NA	MHC	MHC	#6b238e	#d2bddd
rat	ENSRNOG00000050210	RT1-CE10	MHC	Protein Coding	20	154074	157861	ortho.finder	NA	MHC	MHC	#6b238e	#d2bddd
rat	ENSRNOG00000038999	RT1-A1	MHC	Protein Coding	20	5351605	5421098	ortho.finder	NA	MHC	MHC	#6b238e	#d2bddd
rat	ENSRNOG00000031090	RT1-CE7	MHC	Annotated Pseudogene	20	4694472	4896970	ortho.finder	NA	MHC	MHC	#6b238e	#d2bddd
rat	ENSRNOG00000047706	LOC103690108	MHC	Protein Coding	20	3791407	3794027	ortho.finder	NA	MHC	MHC	#6b238e	#d2bddd
rat	ENSRNOG00000050183	RT1-CE1	MHC	Annotated Pseudogene	20	4638663	4943564	ortho.finder	NA	MHC	MHC	#6b238e	#d2bddd
rat	ENSRNOG00000039744	RT1-CE4	MHC	Protein Coding	20	4673658	4935887	ortho.finder	NA	MHC	MHC	#6b238e	#d2bddd
rat	ENSRNOG00000029001	RT1-S2	MHC	Protein Coding	20	3155652	3157088	ortho.finder	NA	MHC	MHC	#6b238e	#d2bddd
rat	ENSRNOG00000059770	AABR07044383.1	MHC	Protein Coding	20	3791629	3796275	ortho.finder	NA	MHC	MHC	#6b238e	#d2bddd
rat	ENSRNOG00000049590	RT1-M2	MHC	Protein Coding	20	1337149	1339488	ortho.finder	NA	MHC	MHC	#6b238e	#d2bddd
rat	ENSRNOG00000022107	RT1-M6-1	MHC	Protein Coding	20	2057689	2079467	ortho.finder	NA	MHC	MHC	#6b238e	#d2bddd
rat	ENSRNOG00000033136	RT1-M5	MHC	Protein Coding	20	2038158	2040422	ortho.finder	NA	MHC	MHC	#6b238e	#d2bddd
rat	ENSRNOG00000040052	RT1-M6-2	MHC	Protein Coding	20	2076267	2081885	ortho.finder	NA	MHC	MHC	#6b238e	#d2bddd
rat	ENSRNOG00000031607	RT1-CE3	MHC	Protein Coding	20	4931965	4935372	ortho.finder	NA	MHC	MHC	#6b238e	#d2bddd
rat	ENSRNOG00000030712	RT1-A2	MHC	Annotated Pseudogene	20	5374985	5378539	ortho.finder	NA	MHC	MHC	#6b238e	#d2bddd
rat	ENSRNOG00000048951	LOC100364500	MHC	Protein Coding	20	2704148	2707120	ortho.finder	NA	MHC	MHC	#6b238e	#d2bddd
rat	ENSRNOG00000000723	RT1-CE5	MHC	Annotated Pseudogene	20	4892702	4896991	ortho.finder	NA	MHC	MHC	#6b238e	#d2bddd
rat	ENSRNOG00000061639	AABR07044404.1	MHC	Protein Coding	20	4673843	4792450	ortho.finder	NA	MHC	MHC	#6b238e	#d2bddd
rat	ENSRNOG00000050998	AABR07044397.1	MHC	Protein Coding	20	4638691	4677034	ortho.finder	NA	MHC	MHC	#6b238e	#d2bddd
rat	ENSRNOG00000053337	Ly49s6	KLRA	Protein Coding	4	164428797	164453222	ortho.finder	NA	NKC	NKC	#218a47	#d2e7da
rat	ENSRNOG00000060613	AABR07062185.2	KLRA	Protein Coding	4	164249648	164253109	ortho.finder	NA	NKC	NKC	#218a47	#d2e7da
guinea.pig	ENSCPOG00000020893	RPS9	RPS9	Protein Coding	DS562925.1	2857452	2860088	ortho.finder	NA	LRC	LRC.SYNTENY	#bfbfbf	#cccccc
guinea.pig	ENSCPOG00000001319	NCR1	NCR1	Protein Coding	DS562925.1	505392	509413	ortho.finder	NA	LRC	LRC.SYNTENY	#bfbfbf	#cccccc
guinea.pig	ENSCPOG00000032778	KLRG1	KLRG	Protein Coding	DS562883.1	1591054	1601318	ortho.finder	NA	NKC	NKC.SYNTENY	#bfbfbf	#cccccc
guinea.pig	ENSCPOG00000011329	YBX3	YBX3	Protein Coding	DS562883.1	3241991	3261890	ortho.finder	NA	NKC	NKC.SYNTENY	#bfbfbf	#cccccc
guinea.pig	ENSCPOG00000000328	NA	LILR	Protein Coding	DS562925.1	2544065	2550012	ortho.finder	NA	LRC	LRC	#6CC2A5	#e1f2ed
guinea.pig	ENSCPOG00000007087	NA	LILR	Protein Coding	DS562925.1	2809165	2850628	ortho.finder	NA	LRC	LRC	#6CC2A5	#e1f2ed
guinea.pig	ENSCPOG00000001212	NA	LILR	Protein Coding	DS562925.1	3086107	3093403	ortho.finder	NA	LRC	LRC	#6CC2A5	#e1f2ed
guinea.pig	ENSCPOG00000033005	NA	LILR	Protein Coding	DS562925.1	2706028	2714072	ortho.finder	NA	LRC	LRC	#6CC2A5	#e1f2ed
guinea.pig	ENSCPOG00000030847	NA	LILR	Protein Coding	DS562925.1	903545	913769	ortho.finder	NA	LRC	LRC	#6CC2A5	#e1f2ed
guinea.pig	ENSCPOG00000007412	NA	KIR	Protein Coding	DS562925.1	537507	546464	ortho.finder	NA	LRC	LRC	#FCD630	#fef6d5
guinea.pig	ENSCPOG00000033649	NA	KLRE	Protein Coding	DS562883.1	4305554	4314269	ortho.finder	NA	NKC	NKC	#01D2D4	#ccf6f6
guinea.pig	ENSCPOG00000009595	KLRD1	KLRD	Protein Coding	DS562883.1	4283433	4290303	ortho.finder	NA	NKC	NKC	#6696CF	#e0eaf5
guinea.pig	ENSCPOG00000031840	NA	KLRK	Protein Coding	DS562883.1	3810647	3827264	ortho.finder	NA	NKC	NKC	#9E2064	#ebd2e0
guinea.pig	ENSCPOG00000031015	NA	KLRK	Protein Coding	DS562883.1	4170290	4186090	ortho.finder	NA	NKC	NKC	#9E2064	#ebd2e0
guinea.pig	ENSCPOG00000001854	NA	KLRC	Protein Coding	DS562883.1	3577327	3584409	ortho.finder	NA	NKC	NKC	#E90E8B	#facee7
guinea.pig	ENSCPOG00000032082	NA	KLRC	Protein Coding	DS562883.1	4254638	4259361	ortho.finder	NA	NKC	NKC	#E90E8B	#facee7
guinea.pig	ENSCPOG00000026823	NA	KLRI	Protein Coding	DS562883.1	4105079	4144384	ortho.finder	NA	NKC	NKC	#784646	#e4dada
guinea.pig	ENSCPOG00000012655	NA	KLRA	Protein Coding	DS562883.1	3347237	3356789	ortho.finder	NA	NKC	NKC	#218a47	#d2e7da
guinea.pig	ENSCPOG00000037685	NA	KLRA	Protein Coding	DS562883.1	3847598	3865872	ortho.finder	NA	NKC	NKC	#218a47	#d2e7da
guinea.pig	ENSCPOG00000040358	NA	KLRA	Protein Coding	DS562883.1	4217002	4230875	ortho.finder	NA	NKC	NKC	#218a47	#d2e7da
guinea.pig	ENSCPOG00000007659	NA	MHC	Protein Coding	DS563093.1	328467	344695	ortho.finder	NA	MHC	MHC	#6b238e	#d2bddd
guinea.pig	ENSCPOG00000030673	NA	MHC	Protein Coding	DS563169.1	225057	293927	ortho.finder	NA	MHC	MHC	#6b238e	#d2bddd
guinea.pig	ENSCPOG00000002330	NA	MHC	Protein Coding	DS563093.1	183695	232693	ortho.finder	NA	MHC	MHC	#6b238e	#d2bddd
guinea.pig	ENSCPOG00000001300	NA	MHC	Protein Coding	DS563169.1	408391	412184	ortho.finder	NA	MHC	MHC	#6b238e	#d2bddd
guinea.pig	ENSCPOG00000038111	NA	MHC	Protein Coding	DS562870.1	41445132	41601553	ortho.finder	NA	MHC	MHC	#6b238e	#d2bddd
guinea.pig	ENSCPOG00000002689	NA	MHC	Protein Coding	DS562870.1	41557312	41562696	ortho.finder	NA	MHC	MHC	#6b238e	#d2bddd
nmr	101722866	Rps9	RPS9	Protein Coding	NW_004624832.1	2391268	2394196	ortho.finder	NA	LRC	LRC.SYNTENY	#bfbfbf	#cccccc
nmr	101722776	Klrg1	KLRG	Protein Coding	NW_004624860.1	4687306	4695633	ortho.finder	NA	NKC	NKC.SYNTENY	#bfbfbf	#cccccc
nmr	101714720	Ybx3	YBX3	Protein Coding	NW_004624752.1	27354811	27368556	ortho.finder	NA	NKC	NKC.SYNTENY	#bfbfbf	#cccccc
nmr	101720880	LOC101720880	LILR	Protein Coding	NW_004624832.1	2163051	2188843	ortho.finder	NA	LRC	LRC	#6CC2A5	#e1f2ed
nmr	101722653	LOC101722653	LILR	Protein Coding	NW_004624832.1	2363363	2385286	ortho.finder	NA	LRC	LRC	#6CC2A5	#e1f2ed
nmr	106007868	Lilrb2	LILR	Protein Coding	NW_004624832.1	2386326	2387010	ortho.finder	NA	LRC	LRC	#6CC2A5	#e1f2ed
nmr	101716592	LOC101716592	LILR	Protein Coding	NW_004624832.1	2214828	2246356	ortho.finder	NA	LRC	LRC	#6CC2A5	#e1f2ed
nmr	106007604	LOC106007604	LILR	Protein Coding	NW_004624832.1	2619152	2622227	ortho.finder	NA	LRC	LRC	#6CC2A5	#e1f2ed
nmr	101699320	LOC101699320	LILR	Protein Coding	NW_004624832.1	2616179	2619141	ortho.finder	NA	LRC	LRC	#6CC2A5	#e1f2ed
nmr	101715335	LOC101715335	KLRE	Protein Coding	NW_004624826.1	5911291	5914328	ortho.finder	NA	NKC	NKC	#01D2D4	#ccf6f6
nmr	101711887	Klrd1	KLRD	Protein Coding	NW_004624752.1	27010031	27037005	ortho.finder	NA	NKC	NKC	#6696CF	#e0eaf5
nmr	101713324	Klrk1	KLRK	Protein Coding	NW_004624752.1	27064952	27075930	ortho.finder	NA	NKC	NKC	#9E2064	#ebd2e0
nmr	101713681	LOC101713681	KLRC	Protein Coding	NW_004624752.1	27152550	27156788	ortho.finder	NA	NKC	NKC	#E90E8B	#facee7
nmr	101714034	LOC101714034	KLRA	Protein Coding	NW_004624752.1	27253238	27272633	ortho.finder	NA	NKC	NKC	#218a47	#d2e7da
nmr	101721592	LOC101721592	MHC	Protein Coding	NW_004624754.1	24679872	24683547	ortho.finder	NA	MHC	MHC	#6b238e	#d2bddd
nmr	101721938	LOC101721938	MHC	Protein Coding	NW_004624754.1	24729413	24730041	ortho.finder	NA	MHC	MHC	#6b238e	#d2bddd
chinchilla	ENSCLAG00000000504	RPS9	RPS9	Protein Coding	JH722064.1	73593	76414	ortho.finder	NA	LRC	LRC.SYNTENY	#bfbfbf	#cccccc
chinchilla	ENSCLAG00000016032	KLRG1	KLRG	Protein Coding	JH721873.1	6118611	6129441	ortho.finder	NA	NKC	NKC.SYNTENY	#bfbfbf	#cccccc
chinchilla	ENSCLAG00000016030	YBX3	YBX3	Protein Coding	JH721873.1	7089719	7108473	ortho.finder	NA	NKC	NKC.SYNTENY	#bfbfbf	#cccccc
chinchilla	ENSCLAG00000000651	NA	LILR	Protein Coding	JH722027.1	1373076	1379779	ortho.finder	NA	LRC	LRC	#6CC2A5	#e1f2ed
chinchilla	ENSCLAG00000000967	NA	LILR	Protein Coding	JH722027.1	1820363	1825143	ortho.finder	NA	LRC	LRC	#6CC2A5	#e1f2ed
chinchilla	ENSCLAG00000001076	NA	LILR	Protein Coding	JH722027.1	1128507	1148617	ortho.finder	NA	LRC	LRC	#6CC2A5	#e1f2ed
chinchilla	ENSCLAG00000001111	NA	LILR	Protein Coding	JH722027.1	1925228	1926359	ortho.finder	NA	LRC	LRC	#6CC2A5	#e1f2ed
chinchilla	ENSCLAG00000001196	NA	LILR	Protein Coding	JH722027.1	1163850	1184595	ortho.finder	NA	LRC	LRC	#6CC2A5	#e1f2ed
chinchilla	ENSCLAG00000001529	NA	LILR	Protein Coding	JH722027.1	1232270	1238314	ortho.finder	NA	LRC	LRC	#6CC2A5	#e1f2ed
chinchilla	ENSCLAG00000001600	NA	LILR	Protein Coding	JH722027.1	1316185	1425556	ortho.finder	NA	LRC	LRC	#6CC2A5	#e1f2ed
chinchilla	ENSCLAG00000001921	NA	LILR	Protein Coding	JH722027.1	1316185	1322552	ortho.finder	NA	LRC	LRC	#6CC2A5	#e1f2ed
chinchilla	ENSCLAG00000014861	NA	KLRE	Protein Coding	JH721873.1	7622336	7632065	ortho.finder	NA	NKC	NKC	#01D2D4	#ccf6f6
chinchilla	ENSCLAG00000015230	KLRD1	KLRD	Protein Coding	JH721873.1	7596171	7612663	ortho.finder	NA	NKC	NKC	#6696CF	#e0eaf5
chinchilla	ENSCLAG00000016399	KLRK1	KLRK	Protein Coding	JH721873.1	7489127	7504956	ortho.finder	NA	NKC	NKC	#9E2064	#ebd2e0
chinchilla	ENSCLAG00000015963	NA	KLRA	Protein Coding	JH721873.1	7520113	7531794	ortho.finder	NA	NKC	NKC	#218a47	#d2e7da
chinchilla	ENSCLAG00000000475	NA	MHC	Protein Coding	JH722172.1	6066	10074	ortho.finder	NA	MHC	MHC	#6b238e	#d2bddd
chinchilla	ENSCLAG00000011335	NA	MHC	Protein Coding	JH722043.1	522466	524324	ortho.finder	NA	MHC	MHC	#6b238e	#d2bddd
chinchilla	ENSCLAG00000027832	NA	KLRC	Annotated Pseudogene	JH721873.1	7564516	7565230	ortho.finder	NA	NKC	NKC	#E90E8B	#facee7
jerboa	ENSJJAG00000015795	NA	RPS9	Protein Coding	JH725607.1	331180	334808	ortho.finder	NA	LRC	LRC.SYNTENY	#bfbfbf	#cccccc
jerboa	ENSJJAG00000001068	Ncr1	NCR1	Protein Coding	JH725645.1	8336	15059	ortho.finder	NA	LRC	LRC.SYNTENY	#bfbfbf	#cccccc
jerboa	ENSJJAG00000014239	Ybx3	YBX3	Protein Coding	JH725554.1	6387904	6413224	ortho.finder	NA	NKC	NKC.SYNTENY	#bfbfbf	#cccccc
jerboa	ENSJJAG00000015200	NA	LILR	Protein Coding	JH725607.1	320092	322316	ortho.finder	NA	LRC	LRC	#6CC2A5	#e1f2ed
jerboa	ENSJJAG00000010061	Klrk1	KLRK	Protein Coding	JH725554.1	6245017	6253058	ortho.finder	NA	NKC	NKC	#9E2064	#ebd2e0
jerboa	ENSJJAG00000020704	NA	KLRB	Protein Coding	JH725554.1	5776055	5789873	ortho.finder	NA	NKC	NKC	#cc613c	#f4dfd8
jerboa	ENSJJAG00000000533	NA	MHC	Protein Coding	JH725649.1	26349	28397	ortho.finder	NA	MHC	MHC	#6b238e	#d2bddd
jerboa	ENSJJAG00000022795	NA	MHC	Protein Coding	JH725445.1	39297433	39300426	ortho.finder	NA	MHC	MHC	#6b238e	#d2bddd
jerboa	ENSJJAG00000013812	NA	RPS9	Protein Coding	JH725550.1	3716682	3717266	ortho.finder	NA	LRC	LRC.SYNTENY	#bfbfbf	#cccccc
deer.mouse	ENSPEMG00000013302	NA	RPS9	Protein Coding	KI616302.1	162403	165849	ortho.finder	NA	LRC	LRC.SYNTENY	#bfbfbf	#cccccc
deer.mouse	ENSPEMG00000010031	Klrg1	KLRG	Protein Coding	KI616039.1	364857	390397	ortho.finder	NA	NKC	NKC.SYNTENY	#bfbfbf	#cccccc
deer.mouse	ENSPEMG00000012132	NA	YBX3	Protein Coding	KI616239.1	503619	527254	ortho.finder	NA	NKC	NKC.SYNTENY	#bfbfbf	#cccccc
deer.mouse	ENSPEMG00000011847	NA	LILR	Protein Coding	KI616302.1	170306	178072	ortho.finder	NA	LRC	LRC	#6CC2A5	#e1f2ed
deer.mouse	ENSPEMG00000016522	NA	LILR	Protein Coding	KI617059.1	5876	10204	ortho.finder	NA	LRC	LRC	#6CC2A5	#e1f2ed
deer.mouse	ENSPEMG00000017088	NA	LILR	Protein Coding	KI617414.1	18055	25539	ortho.finder	NA	LRC	LRC	#6CC2A5	#e1f2ed
deer.mouse	ENSPEMG00000019464	NA	LILR	Protein Coding	KI616368.1	37222	42441	ortho.finder	NA	LRC	LRC	#6CC2A5	#e1f2ed
deer.mouse	ENSPEMG00000021376	Lilra5	LILR	Protein Coding	KI616264.1	118660	124630	ortho.finder	NA	LRC	LRC	#6CC2A5	#e1f2ed
deer.mouse	ENSPEMG00000000709	Klre1	KLRE	Protein Coding	KI616366.1	103917	114903	ortho.finder	NA	NKC	NKC	#01D2D4	#ccf6f6
deer.mouse	ENSPEMG00000010698	Klrd1	KLRD	Protein Coding	KI616366.1	87561	100082	ortho.finder	NA	NKC	NKC	#6696CF	#e0eaf5
deer.mouse	ENSPEMG00000014067	Klrk1	KLRK	Protein Coding	KI616366.1	62420	71995	ortho.finder	NA	NKC	NKC	#9E2064	#ebd2e0
deer.mouse	ENSPEMG00000005241	Klrc1	KLRC	Protein Coding	KI617540.1	167367	172394	ortho.finder	NA	NKC	NKC	#E90E8B	#facee7
deer.mouse	ENSPEMG00000017465	NA	KLRC	Protein Coding	KI616366.1	13156	18444	ortho.finder	NA	NKC	NKC	#E90E8B	#facee7
deer.mouse	ENSPEMG00000005466	NA	KLRI	Protein Coding	KI617540.1	126459	143149	ortho.finder	NA	NKC	NKC	#784646	#e4dada
deer.mouse	ENSPEMG00000015819	Klri1	KLRI	Protein Coding	KI617540.1	76424	96462	ortho.finder	NA	NKC	NKC	#784646	#e4dada
deer.mouse	ENSPEMG00000007931	NA	KLRB	Protein Coding	KI615668.1	61132	139858	ortho.finder	NA	NKC	NKC	#cc613c	#f4dfd8
deer.mouse	ENSPEMG00000016832	NA	KLRB	Protein Coding	KI615668.1	148102	156812	ortho.finder	NA	NKC	NKC	#cc613c	#f4dfd8
deer.mouse	ENSPEMG00000023819	NA	KLRB	Protein Coding	KI616799.1	124282	137365	ortho.finder	NA	NKC	NKC	#cc613c	#f4dfd8
deer.mouse	ENSPEMG00000001679	NA	KLRA	Protein Coding	KI616239.1	227997	230797	ortho.finder	NA	NKC	NKC	#218a47	#d2e7da
deer.mouse	ENSPEMG00000009705	NA	KLRA	Protein Coding	KI616239.1	148656	180075	ortho.finder	NA	NKC	NKC	#218a47	#d2e7da
deer.mouse	ENSPEMG00000011731	NA	KLRA	Protein Coding	KI616239.1	8836	30398	ortho.finder	NA	NKC	NKC	#218a47	#d2e7da
deer.mouse	ENSPEMG00000014490	NA	KLRA	Protein Coding	KI616239.1	66870	85604	ortho.finder	NA	NKC	NKC	#218a47	#d2e7da
deer.mouse	ENSPEMG00000000899	Gm156	KLRH	Protein Coding	KI617540.1	16142	26268	ortho.finder	NA	NKC	NKC	#FB7E00	#fee5cc
deer.mouse	ENSPEMG00000000235	NA	MHC	Protein Coding	KI616814.1	232367	235055	ortho.finder	NA	MHC	MHC	#6b238e	#d2bddd
deer.mouse	ENSPEMG00000000605	NA	MHC	Protein Coding	KI616306.1	140155	141726	ortho.finder	NA	MHC	MHC	#6b238e	#d2bddd
deer.mouse	ENSPEMG00000002528	NA	MHC	Protein Coding	KI616961.1	11835	15407	ortho.finder	NA	MHC	MHC	#6b238e	#d2bddd
deer.mouse	ENSPEMG00000004449	NA	MHC	Protein Coding	KI617240.1	5016	8250	ortho.finder	NA	MHC	MHC	#6b238e	#d2bddd
deer.mouse	ENSPEMG00000006978	NA	MHC	Protein Coding	KI617026.1	55104	58729	ortho.finder	NA	MHC	MHC	#6b238e	#d2bddd
deer.mouse	ENSPEMG00000008082	H2-M3	MHC	Protein Coding	KI617376.1	238189	242876	ortho.finder	NA	MHC	MHC	#6b238e	#d2bddd
deer.mouse	ENSPEMG00000008513	NA	MHC	Protein Coding	KI616187.1	9641	13643	ortho.finder	NA	MHC	MHC	#6b238e	#d2bddd
deer.mouse	ENSPEMG00000010749	NA	MHC	Protein Coding	KI616814.1	278711	281649	ortho.finder	NA	MHC	MHC	#6b238e	#d2bddd
deer.mouse	ENSPEMG00000011163	NA	MHC	Protein Coding	KI616187.1	142000	145783	ortho.finder	NA	MHC	MHC	#6b238e	#d2bddd
deer.mouse	ENSPEMG00000011407	H2-M2	MHC	Protein Coding	KI617376.1	265118	267387	ortho.finder	NA	MHC	MHC	#6b238e	#d2bddd
deer.mouse	ENSPEMG00000013450	NA	MHC	Protein Coding	KI616814.1	249662	251981	ortho.finder	NA	MHC	MHC	#6b238e	#d2bddd
deer.mouse	ENSPEMG00000013573	NA	MHC	Protein Coding	KI616961.1	64707	68066	ortho.finder	NA	MHC	MHC	#6b238e	#d2bddd
deer.mouse	ENSPEMG00000014299	NA	MHC	Protein Coding	KI616814.1	92694	94850	ortho.finder	NA	MHC	MHC	#6b238e	#d2bddd
deer.mouse	ENSPEMG00000015795	NA	MHC	Protein Coding	KI616589.1	16057	18738	ortho.finder	NA	MHC	MHC	#6b238e	#d2bddd
deer.mouse	ENSPEMG00000017235	NA	MHC	Protein Coding	KI616603.1	52970	55838	ortho.finder	NA	MHC	MHC	#6b238e	#d2bddd
deer.mouse	ENSPEMG00000018172	NA	MHC	Protein Coding	KI616187.1	97595	101411	ortho.finder	NA	MHC	MHC	#6b238e	#d2bddd
deer.mouse	ENSPEMG00000019472	NA	MHC	Protein Coding	KI616476.1	76565	80623	ortho.finder	NA	MHC	MHC	#6b238e	#d2bddd
deer.mouse	ENSPEMG00000019523	NA	MHC	Protein Coding	KI616476.1	14126	17733	ortho.finder	NA	MHC	MHC	#6b238e	#d2bddd
deer.mouse	ENSPEMG00000020023	NA	MHC	Protein Coding	KI616476.1	115981	119690	ortho.finder	NA	MHC	MHC	#6b238e	#d2bddd
deer.mouse	ENSPEMG00000023578	H2-M5	MHC	Protein Coding	KI616306.1	127581	129991	ortho.finder	NA	MHC	MHC	#6b238e	#d2bddd
deer.mouse	ENSPEMG00000024253	NA	MHC	Protein Coding	KI617023.1	3416	7226	ortho.finder	NA	MHC	MHC	#6b238e	#d2bddd
chinese.hamster	ENSCGRG00000008677	NA	RPS9	Protein Coding	JH001168.1	507812	508889	ortho.finder	NA	LRC	LRC.SYNTENY	#bfbfbf	#cccccc
chinese.hamster	ENSCGRG00000012183	Ncr1	NCR1	Protein Coding	JH001537.1	45835	64454	ortho.finder	NA	LRC	LRC.SYNTENY	#bfbfbf	#cccccc
chinese.hamster	ENSCGRG00000014540	Klrg1	KLRG	Protein Coding	JH001090.1	239532	250988	ortho.finder	NA	NKC	NKC.SYNTENY	#bfbfbf	#cccccc
chinese.hamster	ENSCGRG00000004563	Ybx3	YBX3	Protein Coding	JH001324.1	226098	243025	ortho.finder	NA	NKC	NKC.SYNTENY	#bfbfbf	#cccccc
chinese.hamster	ENSCGRG00000000209	NA	LILR	Protein Coding	JH001882.1	17280	26924	ortho.finder	NA	LRC	LRC	#6CC2A5	#e1f2ed
chinese.hamster	ENSCGRG00000000303	NA	LILR	Protein Coding	JH001882.1	70355	79195	ortho.finder	NA	LRC	LRC	#6CC2A5	#e1f2ed
chinese.hamster	ENSCGRG00000003548	Lilra5	LILR	Protein Coding	JH001487.1	245747	251544	ortho.finder	NA	LRC	LRC	#6CC2A5	#e1f2ed
chinese.hamster	ENSCGRG00000017658	NA	LILR	Protein Coding	JH001537.1	159814	183171	ortho.finder	NA	LRC	LRC	#6CC2A5	#e1f2ed
chinese.hamster	ENSCGRG00000007497	Klre1	KLRE	Protein Coding	JH001094.1	298785	330322	ortho.finder	NA	NKC	NKC	#01D2D4	#ccf6f6
chinese.hamster	ENSCGRG00000018095	Klrd1	KLRD	Protein Coding	JH001094.1	338823	345157	ortho.finder	NA	NKC	NKC	#6696CF	#e0eaf5
chinese.hamster	ENSCGRG00000016556	Klrk1	KLRK	Protein Coding	JH001094.1	357653	367360	ortho.finder	NA	NKC	NKC	#9E2064	#ebd2e0
chinese.hamster	ENSCGRG00000014679	NA	KLRC	Protein Coding	JH001094.1	386216	390313	ortho.finder	NA	NKC	NKC	#E90E8B	#facee7
chinese.hamster	ENSCGRG00000015947	Klrc1	KLRC	Protein Coding	JH001094.1	403137	406584	ortho.finder	NA	NKC	NKC	#E90E8B	#facee7
chinese.hamster	ENSCGRG00000012927	Klri1	KLRI	Protein Coding	JH001094.1	426804	440319	ortho.finder	NA	NKC	NKC	#784646	#e4dada
chinese.hamster	ENSCGRG00000000138	NA	KLRB	Protein Coding	JH003413.1	46820	65364	ortho.finder	NA	NKC	NKC	#cc613c	#f4dfd8
chinese.hamster	ENSCGRG00000000226	NA	KLRB	Protein Coding	JH001981.1	124211	189747	ortho.finder	NA	NKC	NKC	#cc613c	#f4dfd8
chinese.hamster	ENSCGRG00000014981	NA	KLRB	Protein Coding	JH000031.1	30637	44080	ortho.finder	NA	NKC	NKC	#cc613c	#f4dfd8
chinese.hamster	ENSCGRG00000015064	NA	KLRB	Protein Coding	JH000031.1	102813	111109	ortho.finder	NA	NKC	NKC	#cc613c	#f4dfd8
chinese.hamster	ENSCGRG00000003814	NA	KLRA	Protein Coding	JH001324.1	329499	341844	ortho.finder	NA	NKC	NKC	#218a47	#d2e7da
chinese.hamster	ENSCGRG00000010327	NA	KLRA	Protein Coding	JH001094.1	543516	559372	ortho.finder	NA	NKC	NKC	#218a47	#d2e7da
chinese.hamster	ENSCGRG00000017470	NA	KLRA	Protein Coding	JH001094.1	517319	534989	ortho.finder	NA	NKC	NKC	#218a47	#d2e7da
chinese.hamster	ENSCGRG00000016644	Gm156	KLRH	Protein Coding	JH001094.1	476082	494815	ortho.finder	NA	NKC	NKC	#FB7E00	#fee5cc
chinese.hamster	ENSCGRG00000000211	NA	KLRF	Protein Coding	JH001981.1	16958	28261	ortho.finder	NA	NKC	NKC	#e9ec7c	#fafbe4
chinese.hamster	ENSCGRG00000000930	NA	MHC	Protein Coding	JH006581.1	6136	10784	ortho.finder	NA	MHC	MHC	#6b238e	#d2bddd
chinese.hamster	ENSCGRG00000003201	NA	MHC	Protein Coding	JH002416.1	66161	69360	ortho.finder	NA	MHC	MHC	#6b238e	#d2bddd
chinese.hamster	ENSCGRG00000004170	NA	MHC	Protein Coding	JH002416.1	74806	78434	ortho.finder	NA	MHC	MHC	#6b238e	#d2bddd
chinese.hamster	ENSCGRG00000004704	NA	MHC	Protein Coding	JH002416.1	2365	18856	ortho.finder	NA	MHC	MHC	#6b238e	#d2bddd
chinese.hamster	ENSCGRG00000005268	NA	MHC	Protein Coding	JH002416.1	28943	35553	ortho.finder	NA	MHC	MHC	#6b238e	#d2bddd
chinese.hamster	ENSCGRG00000006121	NA	MHC	Protein Coding	JH002836.1	76713	79443	ortho.finder	NA	MHC	MHC	#6b238e	#d2bddd
chinese.hamster	ENSCGRG00000012602	NA	MHC	Protein Coding	JH000969.1	648260	653567	ortho.finder	NA	MHC	MHC	#6b238e	#d2bddd
chinese.hamster	ENSCGRG00000013218	NA	MHC	Protein Coding	JH000617.1	28137	32667	ortho.finder	NA	MHC	MHC	#6b238e	#d2bddd
chinese.hamster	ENSCGRG00000013504	NA	MHC	Protein Coding	JH000802.1	780216	783047	ortho.finder	NA	MHC	MHC	#6b238e	#d2bddd
chinese.hamster	ENSCGRG00000013605	NA	MHC	Protein Coding	JH000617.1	552882	555862	ortho.finder	NA	MHC	MHC	#6b238e	#d2bddd
chinese.hamster	ENSCGRG00000015418	H2-M2	MHC	Protein Coding	JH000802.1	27379	29818	ortho.finder	NA	MHC	MHC	#6b238e	#d2bddd
chinese.hamster	ENSCGRG00000015438	H2-M5	MHC	Protein Coding	JH000802.1	267333	269677	ortho.finder	NA	MHC	MHC	#6b238e	#d2bddd
chinese.hamster	ENSCGRG00000015633	NA	MHC	Protein Coding	JH000617.1	546872	549336	ortho.finder	NA	MHC	MHC	#6b238e	#d2bddd
chinese.hamster	ENSCGRG00000015642	NA	MHC	Protein Coding	JH000802.1	275653	278883	ortho.finder	NA	MHC	MHC	#6b238e	#d2bddd
chinese.hamster	ENSCGRG00000016711	NA	MHC	Protein Coding	JH000617.1	569362	572766	ortho.finder	NA	MHC	MHC	#6b238e	#d2bddd
chinese.hamster	ENSCGRG00000017934	NA	MHC	Protein Coding	JH000617.1	2296	5546	ortho.finder	NA	MHC	MHC	#6b238e	#d2bddd
chinese.hamster	ENSCGRG00000000157	NA	RPS9	Protein Coding	JH007558.1	178	767	ortho.finder	NA	LRC	LRC.SYNTENY	#bfbfbf	#cccccc
chinese.hamster	ENSCGRG00000003532	NA	RPS9	Protein Coding	JH000275.1	303263	303844	ortho.finder	NA	LRC	LRC.SYNTENY	#bfbfbf	#cccccc
dmr	ENSFDAG00000007469	RPS9	RPS9	Protein Coding	KN121407.1	1914169	1918026	ortho.finder	NA	LRC	LRC.SYNTENY	#bfbfbf	#cccccc
dmr	ENSFDAG00000017314	KLRG1	KLRG	Protein Coding	KN124175.1	684763	693379	ortho.finder	NA	NKC	NKC.SYNTENY	#bfbfbf	#cccccc
dmr	ENSFDAG00000021192	YBX3	YBX3	Protein Coding	KN123449.1	1262062	1282498	ortho.finder	NA	NKC	NKC.SYNTENY	#bfbfbf	#cccccc
dmr	ENSFDAG00000009146	KLRD1	KLRD	Protein Coding	KN123449.1	1022349	1032559	ortho.finder	NA	NKC	NKC	#6696CF	#e0eaf5
dmr	ENSFDAG00000015510	KLRK1	KLRK	Protein Coding	KN123449.1	1069406	1077245	ortho.finder	NA	NKC	NKC	#9E2064	#ebd2e0
dmr	ENSFDAG00000011515	NA	MHC	Protein Coding	KN123415.1	390132	421644	ortho.finder	NA	MHC	MHC	#6b238e	#d2bddd
dmr	ENSFDAG00000012388	NA	MHC	Protein Coding	KN124473.1	28559	30532	ortho.finder	NA	MHC	MHC	#6b238e	#d2bddd
dmr	ENSFDAG00000010062	NA	MHC	Protein Coding	KN124473.1	445	15788	ortho.finder	NA	MHC	MHC	#6b238e	#d2bddd
dmr	ENSFDAG00000031453	NA	LILR	Annotated Pseudogene	KN124137.1	791198	808154	ortho.finder	NA	LRC	LRC	#6CC2A5	#e1f2ed
dmr	ENSFDAG00000031481	NA	LILR	Annotated Pseudogene	KN121407.1	2173971	2175730	ortho.finder	NA	LRC	LRC	#6CC2A5	#e1f2ed
golden.hamster	ENSMAUG00000016938	Rps9	RPS9	Protein Coding	APMT01214015.1	3713	6812	ortho.finder	NA	LRC	LRC.SYNTENY	#bfbfbf	#cccccc
golden.hamster	ENSMAUG00000012649	Ncr1	NCR1	Protein Coding	APMT01214321.1	1320	7312	ortho.finder	NA	LRC	LRC.SYNTENY	#bfbfbf	#cccccc
golden.hamster	ENSMAUG00000015031	Klrg1	KLRG	Protein Coding	KB708132.1	1815236	1827570	ortho.finder	NA	NKC	NKC.SYNTENY	#bfbfbf	#cccccc
golden.hamster	ENSMAUG00000012185	Ybx3	YBX3	Protein Coding	KB708163.1	166389	190120	ortho.finder	NA	NKC	NKC.SYNTENY	#bfbfbf	#cccccc
golden.hamster	ENSMAUG00000012428	NA	LILR	Protein Coding	KB708290.1	2912021	2940938	ortho.finder	NA	LRC	LRC	#6CC2A5	#e1f2ed
golden.hamster	ENSMAUG00000013497	Lilra5	LILR	Protein Coding	KB708290.1	2249086	2254112	ortho.finder	NA	LRC	LRC	#6CC2A5	#e1f2ed
golden.hamster	ENSMAUG00000020114	NA	LILR	Protein Coding	KB708290.1	1837621	1855428	ortho.finder	NA	LRC	LRC	#6CC2A5	#e1f2ed
golden.hamster	ENSMAUG00000008490	Klre1	KLRE	Protein Coding	KB708381.1	551467	558783	ortho.finder	NA	NKC	NKC	#01D2D4	#ccf6f6
golden.hamster	ENSMAUG00000015760	Klrd1	KLRD	Protein Coding	KB708381.1	538493	544484	ortho.finder	NA	NKC	NKC	#6696CF	#e0eaf5
golden.hamster	ENSMAUG00000002635	Klrk1	KLRK	Protein Coding	KB708381.1	507118	523486	ortho.finder	NA	NKC	NKC	#9E2064	#ebd2e0
golden.hamster	ENSMAUG00000006550	NA	KLRC	Protein Coding	KB708381.1	467908	491253	ortho.finder	NA	NKC	NKC	#E90E8B	#facee7
golden.hamster	ENSMAUG00000014060	Klrc1	KLRC	Protein Coding	KB708381.1	467908	471974	ortho.finder	NA	NKC	NKC	#E90E8B	#facee7
golden.hamster	ENSMAUG00000001962	NA	KLRI	Protein Coding	KB708381.1	382470	392051	ortho.finder	NA	NKC	NKC	#784646	#e4dada
golden.hamster	ENSMAUG00000005190	NA	KLRI	Protein Coding	KB708381.1	432916	440661	ortho.finder	NA	NKC	NKC	#784646	#e4dada
golden.hamster	ENSMAUG00000010187	NA	KLRB	Protein Coding	KB708289.1	3930737	3945148	ortho.finder	NA	NKC	NKC	#cc613c	#f4dfd8
golden.hamster	ENSMAUG00000014160	NA	KLRB	Protein Coding	KB708289.1	3832028	3835680	ortho.finder	NA	NKC	NKC	#cc613c	#f4dfd8
golden.hamster	ENSMAUG00000019339	NA	KLRB	Protein Coding	KB708289.1	3620255	3633061	ortho.finder	NA	NKC	NKC	#cc613c	#f4dfd8
golden.hamster	ENSMAUG00000009903	NA	KLRA	Protein Coding	KB708163.1	55370	69939	ortho.finder	NA	NKC	NKC	#218a47	#d2e7da
golden.hamster	ENSMAUG00000014803	NA	KLRA	Protein Coding	KB708381.1	259213	287687	ortho.finder	NA	NKC	NKC	#218a47	#d2e7da
golden.hamster	ENSMAUG00000004046	NA	KLRH	Protein Coding	KB708381.1	308675	328028	ortho.finder	NA	NKC	NKC	#FB7E00	#fee5cc
golden.hamster	ENSMAUG00000003870	H2-M2	MHC	Protein Coding	KB708385.1	873269	875417	ortho.finder	NA	MHC	MHC	#6b238e	#d2bddd
golden.hamster	ENSMAUG00000006930	NA	MHC	Protein Coding	KB708385.1	632475	633355	ortho.finder	NA	MHC	MHC	#6b238e	#d2bddd
golden.hamster	ENSMAUG00000007959	H2-T24	MHC	Protein Coding	KB708411.1	105438	119824	ortho.finder	NA	MHC	MHC	#6b238e	#d2bddd
golden.hamster	ENSMAUG00000009998	NA	MHC	Protein Coding	KB708411.1	6631	10526	ortho.finder	NA	MHC	MHC	#6b238e	#d2bddd
golden.hamster	ENSMAUG00000010143	NA	MHC	Protein Coding	KB708411.1	34654	39821	ortho.finder	NA	MHC	MHC	#6b238e	#d2bddd
golden.hamster	ENSMAUG00000016894	NA	MHC	Protein Coding	KB708411.1	66176	67169	ortho.finder	NA	MHC	MHC	#6b238e	#d2bddd
golden.hamster	ENSMAUG00000018352	NA	MHC	Protein Coding	KB708385.1	198568	201741	ortho.finder	NA	MHC	MHC	#6b238e	#d2bddd
golden.hamster	ENSMAUG00000019177	NA	MHC	Protein Coding	KB708411.1	87257	90017	ortho.finder	NA	MHC	MHC	#6b238e	#d2bddd
prairie.vole	ENSMOCG00000010762	Rps9	RPS9	Protein Coding	JH996538.1	8769	11858	ortho.finder	NA	LRC	LRC.SYNTENY	#bfbfbf	#cccccc
prairie.vole	ENSMOCG00000015667	Ncr1	NCR1	Protein Coding	JH996477.1	2609865	2630779	ortho.finder	NA	LRC	LRC.SYNTENY	#bfbfbf	#cccccc
prairie.vole	ENSMOCG00000021687	Klrg1	KLRG	Protein Coding	JH996431.1	36123780	36138003	ortho.finder	NA	NKC	NKC.SYNTENY	#bfbfbf	#cccccc
prairie.vole	ENSMOCG00000016291	Ybx3	YBX3	Protein Coding	JH996476.1	1299420	1324286	ortho.finder	NA	NKC	NKC.SYNTENY	#bfbfbf	#cccccc
prairie.vole	ENSMOCG00000010977	NA	LILR	Protein Coding	JH996477.1	2912443	2916572	ortho.finder	NA	LRC	LRC	#6CC2A5	#e1f2ed
prairie.vole	ENSMOCG00000014136	NA	LILR	Protein Coding	JH996553.1	135509	142808	ortho.finder	NA	LRC	LRC	#6CC2A5	#e1f2ed
prairie.vole	ENSMOCG00000014480	NA	LILR	Protein Coding	JH996553.1	89673	97670	ortho.finder	NA	LRC	LRC	#6CC2A5	#e1f2ed
prairie.vole	ENSMOCG00000017659	Lilra5	LILR	Protein Coding	JH996553.1	728314	733050	ortho.finder	NA	LRC	LRC	#6CC2A5	#e1f2ed
prairie.vole	ENSMOCG00000014157	Klre1	KLRE	Protein Coding	JH996476.1	1903052	1909411	ortho.finder	NA	NKC	NKC	#01D2D4	#ccf6f6
prairie.vole	ENSMOCG00000019998	Klrd1	KLRD	Protein Coding	JH996476.1	1888609	1894923	ortho.finder	NA	NKC	NKC	#6696CF	#e0eaf5
prairie.vole	ENSMOCG00000009655	Klrk1	KLRK	Protein Coding	JH996476.1	1864576	1875066	ortho.finder	NA	NKC	NKC	#9E2064	#ebd2e0
prairie.vole	ENSMOCG00000001635	NA	KLRC	Protein Coding	JH996476.1	1783628	1787436	ortho.finder	NA	NKC	NKC	#E90E8B	#facee7
prairie.vole	ENSMOCG00000016273	Klrc1	KLRC	Protein Coding	JH996476.1	1767807	1773884	ortho.finder	NA	NKC	NKC	#E90E8B	#facee7
prairie.vole	ENSMOCG00000017205	NA	KLRC	Protein Coding	JH996476.1	1803513	1806880	ortho.finder	NA	NKC	NKC	#E90E8B	#facee7
prairie.vole	ENSMOCG00000006877	NA	KLRI	Protein Coding	JH996476.1	1744131	1750910	ortho.finder	NA	NKC	NKC	#784646	#e4dada
prairie.vole	ENSMOCG00000000226	NA	KLRB	Protein Coding	JH996476.1	2651902	2672318	ortho.finder	NA	NKC	NKC	#cc613c	#f4dfd8
prairie.vole	ENSMOCG00000000894	NA	KLRB	Protein Coding	JH996431.1	41726082	41740896	ortho.finder	NA	NKC	NKC	#cc613c	#f4dfd8
prairie.vole	ENSMOCG00000011850	NA	KLRB	Protein Coding	JH996572.1	18761	69312	ortho.finder	NA	NKC	NKC	#cc613c	#f4dfd8
prairie.vole	ENSMOCG00000014934	NA	KLRB	Protein Coding	JH996572.1	157604	170681	ortho.finder	NA	NKC	NKC	#cc613c	#f4dfd8
prairie.vole	ENSMOCG00000014801	NA	KLRA	Protein Coding	JH996476.1	1415162	1428797	ortho.finder	NA	NKC	NKC	#218a47	#d2e7da
prairie.vole	ENSMOCG00000017011	NA	KLRA	Protein Coding	JH996476.1	1602113	1608274	ortho.finder	NA	NKC	NKC	#218a47	#d2e7da
prairie.vole	ENSMOCG00000017899	NA	KLRA	Protein Coding	JH996476.1	1633070	1649208	ortho.finder	NA	NKC	NKC	#218a47	#d2e7da
prairie.vole	ENSMOCG00000001773	Gm156	KLRH	Protein Coding	JH996476.1	1668492	1687946	ortho.finder	NA	NKC	NKC	#FB7E00	#fee5cc
prairie.vole	ENSMOCG00000000291	NA	MHC	Protein Coding	JH996517.1	271620	275207	ortho.finder	NA	MHC	MHC	#6b238e	#d2bddd
prairie.vole	ENSMOCG00000000982	NA	MHC	Protein Coding	JH996517.1	275904	291848	ortho.finder	NA	MHC	MHC	#6b238e	#d2bddd
prairie.vole	ENSMOCG00000002230	NA	MHC	Protein Coding	JH996517.1	361351	363411	ortho.finder	NA	MHC	MHC	#6b238e	#d2bddd
prairie.vole	ENSMOCG00000004410	H2-M5	MHC	Protein Coding	LG2	54468650	54471011	ortho.finder	NA	MHC	MHC	#6b238e	#d2bddd
prairie.vole	ENSMOCG00000006113	NA	MHC	Protein Coding	JH996517.1	928380	932125	ortho.finder	NA	MHC	MHC	#6b238e	#d2bddd
prairie.vole	ENSMOCG00000010777	NA	MHC	Protein Coding	JH996517.1	953124	956513	ortho.finder	NA	MHC	MHC	#6b238e	#d2bddd
prairie.vole	ENSMOCG00000011213	NA	MHC	Protein Coding	JH996517.1	975047	980556	ortho.finder	NA	MHC	MHC	#6b238e	#d2bddd
prairie.vole	ENSMOCG00000012630	NA	MHC	Protein Coding	JH996655.1	26237	27153	ortho.finder	NA	MHC	MHC	#6b238e	#d2bddd
prairie.vole	ENSMOCG00000013347	NA	MHC	Protein Coding	JH996517.1	409335	411639	ortho.finder	NA	MHC	MHC	#6b238e	#d2bddd
prairie.vole	ENSMOCG00000014473	NA	MHC	Protein Coding	LG2	53512688	53513762	ortho.finder	NA	MHC	MHC	#6b238e	#d2bddd
prairie.vole	ENSMOCG00000015832	NA	MHC	Protein Coding	JH996517.1	373672	375707	ortho.finder	NA	MHC	MHC	#6b238e	#d2bddd
prairie.vole	ENSMOCG00000016807	NA	MHC	Protein Coding	JH996517.1	921771	923843	ortho.finder	NA	MHC	MHC	#6b238e	#d2bddd
prairie.vole	ENSMOCG00000019167	NA	MHC	Protein Coding	JH996517.1	331921	335680	ortho.finder	NA	MHC	MHC	#6b238e	#d2bddd
prairie.vole	ENSMOCG00000021881	H2-M2	MHC	Protein Coding	LG2	54704896	54706788	ortho.finder	NA	MHC	MHC	#6b238e	#d2bddd
bmr	ENSNGAG00000023394	Rps9	RPS9	Protein Coding	KL199583.1	865304	869945	ortho.finder	NA	LRC	LRC.SYNTENY	#bfbfbf	#cccccc
bmr	ENSNGAG00000023075	Klrg1	KLRG	Protein Coding	KL205485.1	187562	204247	ortho.finder	NA	NKC	NKC.SYNTENY	#bfbfbf	#cccccc
bmr	ENSNGAG00000000710	Ybx3	YBX3	Protein Coding	KL201788.1	303486	327309	ortho.finder	NA	NKC	NKC.SYNTENY	#bfbfbf	#cccccc
bmr	ENSNGAG00000002792	NA	LILR	Protein Coding	KL203125.1	50030	51557	ortho.finder	NA	LRC	LRC	#6CC2A5	#e1f2ed
bmr	ENSNGAG00000023247	NA	LILR	Protein Coding	KL199583.1	1065468	1068967	ortho.finder	NA	LRC	LRC	#6CC2A5	#e1f2ed
bmr	ENSNGAG00000015692	Klre1	KLRE	Protein Coding	KL199666.1	18169	27518	ortho.finder	NA	NKC	NKC	#01D2D4	#ccf6f6
bmr	ENSNGAG00000016170	Klrk1	KLRK	Protein Coding	KL199666.1	60315	73785	ortho.finder	NA	NKC	NKC	#9E2064	#ebd2e0
bmr	ENSNGAG00000018953	NA	KLRI	Protein Coding	KL199666.1	121150	135902	ortho.finder	NA	NKC	NKC	#784646	#e4dada
bmr	ENSNGAG00000020128	NA	KLRB	Protein Coding	KL203345.1	521507	532828	ortho.finder	NA	NKC	NKC	#cc613c	#f4dfd8
bmr	ENSNGAG00000022895	NA	KLRB	Protein Coding	KL205247.1	46357	58387	ortho.finder	NA	NKC	NKC	#cc613c	#f4dfd8
bmr	ENSNGAG00000001321	NA	MHC	Protein Coding	KL205009.1	27307	30085	ortho.finder	NA	MHC	MHC	#6b238e	#d2bddd
bmr	ENSNGAG00000001365	NA	MHC	Protein Coding	KL205238.1	8637	12408	ortho.finder	NA	MHC	MHC	#6b238e	#d2bddd
bmr	ENSNGAG00000010302	NA	MHC	Protein Coding	KL205238.1	26428	29147	ortho.finder	NA	MHC	MHC	#6b238e	#d2bddd
bmr	ENSNGAG00000015949	NA	MHC	Protein Coding	KL199641.1	88298	94022	ortho.finder	NA	MHC	MHC	#6b238e	#d2bddd
bmr	ENSNGAG00000017876	NA	MHC	Protein Coding	KL199641.1	66741	69192	ortho.finder	NA	MHC	MHC	#6b238e	#d2bddd
bmr	ENSNGAG00000020692	NA	MHC	Protein Coding	KL199232.1	165944	168618	ortho.finder	NA	MHC	MHC	#6b238e	#d2bddd
bmr	ENSNGAG00000021404	NA	MHC	Protein Coding	KL205017.1	810313	813532	ortho.finder	NA	MHC	MHC	#6b238e	#d2bddd
bmr	ENSNGAG00000022255	NA	MHC	Protein Coding	KL203976.1	202312	205668	ortho.finder	NA	MHC	MHC	#6b238e	#d2bddd
bmr	ENSNGAG00000011707	Ybx2	YBX3	Protein Coding	KL204953.1	8782741	8788804	ortho.finder	NA	NKC	NKC.SYNTENY	#bfbfbf	#cccccc
platypus	ENSOANG00000014748	NA	RPS9	Protein Coding	Contig34559	7427	11418	ortho.finder	NA	LRC	LRC.SYNTENY	#bfbfbf	#cccccc
platypus	ENSOANG00000001663	NA	YBX3	Protein Coding	Contig7294	5167	15757	ortho.finder	NA	NKC	NKC.SYNTENY	#bfbfbf	#cccccc
platypus	ENSOANG00000020947	NA	LILR	Protein Coding	Contig13469	2733	7618	ortho.finder	NA	LRC	LRC	#6CC2A5	#e1f2ed
platypus	ENSOANG00000002373	NA	KLRD	Protein Coding	Ultra437	353765	386899	ortho.finder	NA	NKC	NKC	#6696CF	#e0eaf5
platypus	ENSOANG00000002375	NA	KLRD	Protein Coding	Ultra437	316850	324389	ortho.finder	NA	NKC	NKC	#6696CF	#e0eaf5
platypus	ENSOANG00000002376	NA	KLRD	Protein Coding	Ultra437	247586	252332	ortho.finder	NA	NKC	NKC	#6696CF	#e0eaf5
platypus	ENSOANG00000003125	NA	KLRD	Protein Coding	Ultra437	926712	934041	ortho.finder	NA	NKC	NKC	#6696CF	#e0eaf5
platypus	ENSOANG00000003343	NA	KLRD	Protein Coding	Ultra271	282107	318224	ortho.finder	NA	NKC	NKC	#6696CF	#e0eaf5
platypus	ENSOANG00000004077	NA	KLRD	Protein Coding	Ultra76	742546	749074	ortho.finder	NA	NKC	NKC	#6696CF	#e0eaf5
platypus	ENSOANG00000004078	NA	KLRD	Protein Coding	Ultra76	771556	777186	ortho.finder	NA	NKC	NKC	#6696CF	#e0eaf5
platypus	ENSOANG00000008742	NA	KLRD	Protein Coding	Ultra76	25086	31221	ortho.finder	NA	NKC	NKC	#6696CF	#e0eaf5
platypus	ENSOANG00000010816	NA	KLRD	Protein Coding	Ultra271	12584	16699	ortho.finder	NA	NKC	NKC	#6696CF	#e0eaf5
platypus	ENSOANG00000010820	NA	KLRD	Protein Coding	Ultra271	158690	162126	ortho.finder	NA	NKC	NKC	#6696CF	#e0eaf5
platypus	ENSOANG00000011924	NA	KLRD	Protein Coding	Ultra437	191368	196704	ortho.finder	NA	NKC	NKC	#6696CF	#e0eaf5
platypus	ENSOANG00000011925	NA	KLRD	Protein Coding	Ultra437	155541	159894	ortho.finder	NA	NKC	NKC	#6696CF	#e0eaf5
platypus	ENSOANG00000013603	NA	KLRD	Protein Coding	Ultra76	218940	225678	ortho.finder	NA	NKC	NKC	#6696CF	#e0eaf5
platypus	ENSOANG00000014062	NA	KLRD	Protein Coding	Ultra76	306199	309728	ortho.finder	NA	NKC	NKC	#6696CF	#e0eaf5
platypus	ENSOANG00000014257	NA	KLRD	Protein Coding	Ultra437	644917	678691	ortho.finder	NA	NKC	NKC	#6696CF	#e0eaf5
platypus	ENSOANG00000014258	NA	KLRD	Protein Coding	Ultra437	701891	707471	ortho.finder	NA	NKC	NKC	#6696CF	#e0eaf5
platypus	ENSOANG00000014259	NA	KLRD	Protein Coding	Ultra437	730783	736165	ortho.finder	NA	NKC	NKC	#6696CF	#e0eaf5
platypus	ENSOANG00000019762	NA	KLRD	Protein Coding	Contig37996	2554	8132	ortho.finder	NA	NKC	NKC	#6696CF	#e0eaf5
platypus	ENSOANG00000019801	NA	KLRD	Protein Coding	Contig17287	905	7004	ortho.finder	NA	NKC	NKC	#6696CF	#e0eaf5
platypus	ENSOANG00000019854	NA	KLRD	Protein Coding	Contig19895	2337	10012	ortho.finder	NA	NKC	NKC	#6696CF	#e0eaf5
platypus	ENSOANG00000019859	NA	KLRD	Protein Coding	Contig30657	37	2474	ortho.finder	NA	NKC	NKC	#6696CF	#e0eaf5
platypus	ENSOANG00000020147	NA	KLRD	Protein Coding	Contig18885	775	5050	ortho.finder	NA	NKC	NKC	#6696CF	#e0eaf5
platypus	ENSOANG00000020269	NA	KLRD	Protein Coding	Contig30336	210	4290	ortho.finder	NA	NKC	NKC	#6696CF	#e0eaf5
platypus	ENSOANG00000020654	NA	KLRD	Protein Coding	Contig9506	11359	15508	ortho.finder	NA	NKC	NKC	#6696CF	#e0eaf5
platypus	ENSOANG00000020773	NA	KLRD	Protein Coding	Contig19862	1254	5093	ortho.finder	NA	NKC	NKC	#6696CF	#e0eaf5
platypus	ENSOANG00000021199	NA	KLRD	Protein Coding	Ultra76	429198	433281	ortho.finder	NA	NKC	NKC	#6696CF	#e0eaf5
platypus	ENSOANG00000007202	NA	KLRD	Protein Coding	Ultra76	239589	243288	ortho.finder	NA	NKC	NKC	#6696CF	#e0eaf5
platypus	ENSOANG00000021201	NA	KLRD	Protein Coding	Ultra76	167246	171396	ortho.finder	NA	NKC	NKC	#6696CF	#e0eaf5
platypus	ENSOANG00000021202	NA	KLRD	Protein Coding	Ultra76	84353	88037	ortho.finder	NA	NKC	NKC	#6696CF	#e0eaf5
platypus	ENSOANG00000021467	NA	KLRD	Protein Coding	Contig10412	3062	6483	ortho.finder	NA	NKC	NKC	#6696CF	#e0eaf5
platypus	ENSOANG00000021503	NA	KLRD	Protein Coding	Contig7665	8221	14376	ortho.finder	NA	NKC	NKC	#6696CF	#e0eaf5
platypus	ENSOANG00000021582	NA	KLRD	Protein Coding	Contig5146	10861	15665	ortho.finder	NA	NKC	NKC	#6696CF	#e0eaf5
platypus	ENSOANG00000021663	NA	KLRD	Protein Coding	Ultra437	58131	182384	ortho.finder	NA	NKC	NKC	#6696CF	#e0eaf5
platypus	ENSOANG00000021876	NA	KLRD	Protein Coding	Contig176402	150	1053	ortho.finder	NA	NKC	NKC	#6696CF	#e0eaf5
platypus	ENSOANG00000021955	NA	KLRD	Protein Coding	Contig104141	617	1469	ortho.finder	NA	NKC	NKC	#6696CF	#e0eaf5
platypus	ENSOANG00000022008	NA	KLRD	Protein Coding	Contig30452	1487	4231	ortho.finder	NA	NKC	NKC	#6696CF	#e0eaf5
platypus	ENSOANG00000022217	NA	KLRD	Protein Coding	Contig6664	12984	18638	ortho.finder	NA	NKC	NKC	#6696CF	#e0eaf5
platypus	ENSOANG00000022304	NA	KLRD	Protein Coding	Contig62384	380	1268	ortho.finder	NA	NKC	NKC	#6696CF	#e0eaf5
platypus	ENSOANG00000022588	NA	KLRD	Protein Coding	Contig23054	6470	12714	ortho.finder	NA	NKC	NKC	#6696CF	#e0eaf5
platypus	ENSOANG00000022744	NA	KLRD	Protein Coding	Contig4625	4942	13279	ortho.finder	NA	NKC	NKC	#6696CF	#e0eaf5
platypus	ENSOANG00000030770	NA	KLRD	Protein Coding	Ultra437	434073	444203	ortho.finder	NA	NKC	NKC	#6696CF	#e0eaf5
platypus	ENSOANG00000004249	NA	KLRK	Protein Coding	Ultra271	242564	250073	ortho.finder	NA	NKC	NKC	#9E2064	#ebd2e0
platypus	ENSOANG00000010817	NA	KLRK	Protein Coding	Ultra271	29752	40050	ortho.finder	NA	NKC	NKC	#9E2064	#ebd2e0
platypus	ENSOANG00000019947	NA	KLRK	Protein Coding	Contig28730	678	4814	ortho.finder	NA	NKC	NKC	#9E2064	#ebd2e0
platypus	ENSOANG00000020324	NA	KLRK	Protein Coding	Contig74026	388	2492	ortho.finder	NA	NKC	NKC	#9E2064	#ebd2e0
platypus	ENSOANG00000021198	NA	KLRK	Protein Coding	Ultra76	572342	575879	ortho.finder	NA	NKC	NKC	#9E2064	#ebd2e0
platypus	ENSOANG00000021466	NA	KLRK	Protein Coding	Contig10412	18929	23296	ortho.finder	NA	NKC	NKC	#9E2064	#ebd2e0
platypus	ENSOANG00000022086	NA	KLRK	Protein Coding	Contig25135	8334	10166	ortho.finder	NA	NKC	NKC	#9E2064	#ebd2e0
platypus	ENSOANG00000022162	NA	KLRK	Protein Coding	Contig6191	2626	5490	ortho.finder	NA	NKC	NKC	#9E2064	#ebd2e0
platypus	ENSOANG00000022437	NA	KLRK	Protein Coding	Contig20594	1905	6158	ortho.finder	NA	NKC	NKC	#9E2064	#ebd2e0
platypus	ENSOANG00000000675	NA	KLRC	Protein Coding	Ultra76	650065	656367	ortho.finder	NA	NKC	NKC	#E90E8B	#facee7
platypus	ENSOANG00000010818	NA	KLRC	Protein Coding	Ultra271	77559	83056	ortho.finder	NA	NKC	NKC	#E90E8B	#facee7
platypus	ENSOANG00000010821	NA	KLRC	Protein Coding	Ultra271	169861	175099	ortho.finder	NA	NKC	NKC	#E90E8B	#facee7
platypus	ENSOANG00000011533	NA	KLRC	Protein Coding	Ultra437	547750	552505	ortho.finder	NA	NKC	NKC	#E90E8B	#facee7
platypus	ENSOANG00000012395	NA	KLRC	Protein Coding	Contig14255	4797	13147	ortho.finder	NA	NKC	NKC	#E90E8B	#facee7
platypus	ENSOANG00000014061	NA	KLRC	Protein Coding	Ultra76	328635	333649	ortho.finder	NA	NKC	NKC	#E90E8B	#facee7
platypus	ENSOANG00000020259	NA	KLRC	Protein Coding	Contig8101	8765	14854	ortho.finder	NA	NKC	NKC	#E90E8B	#facee7
platypus	ENSOANG00000015104	NA	KLRC	Protein Coding	Ultra76	504823	509701	ortho.finder	NA	NKC	NKC	#E90E8B	#facee7
platypus	ENSOANG00000021200	NA	KLRC	Protein Coding	Ultra76	291772	300052	ortho.finder	NA	NKC	NKC	#E90E8B	#facee7
platypus	ENSOANG00000021660	NA	KLRC	Protein Coding	Ultra437	484399	491688	ortho.finder	NA	NKC	NKC	#E90E8B	#facee7
platypus	ENSOANG00000010819	NA	KLRI	Protein Coding	Ultra271	146808	152784	ortho.finder	NA	NKC	NKC	#784646	#e4dada
platypus	ENSOANG00000012220	NA	KLRI	Protein Coding	Ultra76	894524	900625	ortho.finder	NA	NKC	NKC	#784646	#e4dada
platypus	ENSOANG00000020435	NA	KLRB	Protein Coding	Contig10996	6318	12365	ortho.finder	NA	NKC	NKC	#cc613c	#f4dfd8
platypus	ENSOANG00000021269	NA	KLRA	Protein Coding	Contig2984	15791	21840	ortho.finder	NA	NKC	NKC	#218a47	#d2e7da
platypus	ENSOANG00000020071	NA	KLRA	Protein Coding	Contig9537	5179	13640	ortho.finder	NA	NKC	NKC	#218a47	#d2e7da
platypus	ENSOANG00000010985	NA	KLRJ	Protein Coding	Contig12036	10806	16955	ortho.finder	NA	NKC	NKC	#51677f	#dce0e5
platypus	ENSOANG00000003717	NA	KLRH	Protein Coding	Contig24609	802	9075	ortho.finder	NA	NKC	NKC	#FB7E00	#fee5cc
platypus	ENSOANG00000019797	NA	KLRF	Protein Coding	Contig12025	9186	12413	ortho.finder	NA	NKC	NKC	#e9ec7c	#fafbe4
platypus	ENSOANG00000020380	NA	KLRF	Protein Coding	Contig7463	10795	18982	ortho.finder	NA	NKC	NKC	#e9ec7c	#fafbe4
platypus	ENSOANG00000020613	NA	KLRF	Protein Coding	Contig21884	9100	10848	ortho.finder	NA	NKC	NKC	#e9ec7c	#fafbe4
platypus	ENSOANG00000020983	NA	KLRF	Protein Coding	Contig28883	11322	14201	ortho.finder	NA	NKC	NKC	#e9ec7c	#fafbe4
platypus	ENSOANG00000021510	NA	KLRF	Protein Coding	Contig13620	7585	11482	ortho.finder	NA	NKC	NKC	#e9ec7c	#fafbe4
platypus	ENSOANG00000021938	NA	KLRF	Protein Coding	Contig3450	19101	19982	ortho.finder	NA	NKC	NKC	#e9ec7c	#fafbe4
platypus	ENSOANG00000022136	NA	KLRF	Protein Coding	Contig23122	3028	8812	ortho.finder	NA	NKC	NKC	#e9ec7c	#fafbe4
platypus	ENSOANG00000022406	NA	KLRF	Protein Coding	Contig3953	14105	16939	ortho.finder	NA	NKC	NKC	#e9ec7c	#fafbe4
platypus	ENSOANG00000022526	NA	KLRF	Protein Coding	Contig25622	1452	5526	ortho.finder	NA	NKC	NKC	#e9ec7c	#fafbe4
platypus	ENSOANG00000022706	NA	KLRF	Protein Coding	Contig3438	25447	47696	ortho.finder	NA	NKC	NKC	#e9ec7c	#fafbe4
platypus	ENSOANG00000029591	NA	KLRF	Protein Coding	Ultra500	96428	105626	ortho.finder	NA	NKC	NKC	#e9ec7c	#fafbe4
platypus	ENSOANG00000030897	NA	KLRF	Protein Coding	Ultra500	115115	132533	ortho.finder	NA	NKC	NKC	#e9ec7c	#fafbe4
platypus	ENSOANG00000001818	NA	MHC	Protein Coding	Contig11418	4994	12573	ortho.finder	NA	MHC	MHC	#6b238e	#d2bddd
platypus	ENSOANG00000002636	NA	MHC	Protein Coding	Contig34233	2	7290	ortho.finder	NA	MHC	MHC	#6b238e	#d2bddd
platypus	ENSOANG00000003172	NA	MHC	Protein Coding	Ultra12	1975819	1976844	ortho.finder	NA	MHC	MHC	#6b238e	#d2bddd
platypus	ENSOANG00000003398	NA	MHC	Protein Coding	Contig21219	1448	6348	ortho.finder	NA	MHC	MHC	#6b238e	#d2bddd
platypus	ENSOANG00000003581	NA	MHC	Protein Coding	Ultra117	184139	187054	ortho.finder	NA	MHC	MHC	#6b238e	#d2bddd
platypus	ENSOANG00000005224	NA	MHC	Protein Coding	Contig7965	4807	11584	ortho.finder	NA	MHC	MHC	#6b238e	#d2bddd
platypus	ENSOANG00000008306	NA	MHC	Protein Coding	Contig41088	33	2080	ortho.finder	NA	MHC	MHC	#6b238e	#d2bddd
platypus	ENSOANG00000010138	NA	MHC	Protein Coding	Contig47151	1685	2444	ortho.finder	NA	MHC	MHC	#6b238e	#d2bddd
platypus	ENSOANG00000015040	NA	MHC	Protein Coding	Ultra5	6518080	6518628	ortho.finder	NA	MHC	MHC	#6b238e	#d2bddd
platypus	ENSOANG00000029458	NA	MHC	Protein Coding	Ultra696	6066	6661	ortho.finder	NA	MHC	MHC	#6b238e	#d2bddd
platypus	ENSOANG00000014862	NA	RPS9	Protein Coding	Contig26903	92	3373	ortho.finder	NA	LRC	LRC.SYNTENY	#bfbfbf	#cccccc
koala	ENSPCIG00000023372	RPS9	RPS9	Protein Coding	FUWB01006237.1	28023	29766	ortho.finder	NA	LRC	LRC.SYNTENY	#bfbfbf	#cccccc
koala	ENSPCIG00000029949	YBX3	YBX3	Protein Coding	FUWB01000262.1	1916297	1942810	ortho.finder	NA	NKC	NKC.SYNTENY	#bfbfbf	#cccccc
koala	ENSPCIG00000006986	NA	LILR	Protein Coding	FUWB01006792.1	44101	46271	ortho.finder	NA	LRC	LRC	#6CC2A5	#e1f2ed
koala	ENSPCIG00000013802	NA	KLRK	Protein Coding	FUWB01004210.1	8577	25458	ortho.finder	NA	NKC	NKC	#9E2064	#ebd2e0
koala	ENSPCIG00000001719	NA	MHC	Protein Coding	FUWB01000637.1	40872	64691	ortho.finder	NA	MHC	MHC	#6b238e	#d2bddd
koala	ENSPCIG00000004994	NA	MHC	Protein Coding	FUWB01010398.1	13914	17772	ortho.finder	NA	MHC	MHC	#6b238e	#d2bddd
koala	ENSPCIG00000005248	NA	MHC	Protein Coding	FUWB01031551.1	15	490	ortho.finder	NA	MHC	MHC	#6b238e	#d2bddd
koala	ENSPCIG00000007821	NA	MHC	Protein Coding	FUWB01012463.1	5964	11212	ortho.finder	NA	MHC	MHC	#6b238e	#d2bddd
koala	ENSPCIG00000010065	NA	MHC	Protein Coding	FUWB01009751.1	1119	4095	ortho.finder	NA	MHC	MHC	#6b238e	#d2bddd
koala	ENSPCIG00000012416	NA	MHC	Protein Coding	FUWB01000912.1	4781	8815	ortho.finder	NA	MHC	MHC	#6b238e	#d2bddd
koala	ENSPCIG00000019340	NA	MHC	Protein Coding	FUWB01005204.1	70189	74312	ortho.finder	NA	MHC	MHC	#6b238e	#d2bddd
koala	ENSPCIG00000022189	NA	MHC	Protein Coding	FUWB01000624.1	605364	607808	ortho.finder	NA	MHC	MHC	#6b238e	#d2bddd
koala	ENSPCIG00000023389	NA	MHC	Protein Coding	FUWB01006251.1	51400	56135	ortho.finder	NA	MHC	MHC	#6b238e	#d2bddd
koala	ENSPCIG00000026391	NA	MHC	Protein Coding	FUWB01000035.1	1003691	1007405	ortho.finder	NA	MHC	MHC	#6b238e	#d2bddd
koala	ENSPCIG00000027981	NA	MHC	Protein Coding	FUWB01000307.1	1093849	1097630	ortho.finder	NA	MHC	MHC	#6b238e	#d2bddd
koala	ENSPCIG00000001900	NA	MHC	Protein Coding	FUWB01000637.1	503427	506375	ortho.finder	NA	MHC	MHC	#6b238e	#d2bddd
opossum	ENSMODG00000003974	RPS9	RPS9	Protein Coding	4	408791375	408792537	ortho.finder	NA	LRC	LRC.SYNTENY	#bfbfbf	#cccccc
opossum	ENSMODG00000018248	YBX3	YBX3	Protein Coding	8	113356493	113385257	ortho.finder	NA	NKC	NKC.SYNTENY	#bfbfbf	#cccccc
opossum	ENSMODG00000002375	NA	LILR	Protein Coding	4	407875144	407891468	ortho.finder	NA	LRC	LRC	#6CC2A5	#e1f2ed
opossum	ENSMODG00000002405	NA	LILR	Protein Coding	4	408265297	408270507	ortho.finder	NA	LRC	LRC	#6CC2A5	#e1f2ed
opossum	ENSMODG00000002399	NA	LILR	Protein Coding	4	408064843	408066918	ortho.finder	NA	LRC	LRC	#6CC2A5	#e1f2ed
opossum	ENSMODG00000002490	NA	LILR	Protein Coding	4	408734186	408736514	ortho.finder	NA	LRC	LRC	#6CC2A5	#e1f2ed
opossum	ENSMODG00000002874	NA	LILR	Protein Coding	4	408620683	408624935	ortho.finder	NA	LRC	LRC	#6CC2A5	#e1f2ed
opossum	ENSMODG00000003249	NA	LILR	Protein Coding	4	405566584	405571743	ortho.finder	NA	LRC	LRC	#6CC2A5	#e1f2ed
opossum	ENSMODG00000003262	NA	LILR	Protein Coding	4	405613120	405634268	ortho.finder	NA	LRC	LRC	#6CC2A5	#e1f2ed
opossum	ENSMODG00000003960	NA	LILR	Protein Coding	4	408778568	408792060	ortho.finder	NA	LRC	LRC	#6CC2A5	#e1f2ed
opossum	ENSMODG00000004280	NA	LILR	Protein Coding	4	406237359	406255200	ortho.finder	NA	LRC	LRC	#6CC2A5	#e1f2ed
opossum	ENSMODG00000004312	NA	LILR	Protein Coding	4	406308823	406330332	ortho.finder	NA	LRC	LRC	#6CC2A5	#e1f2ed
opossum	ENSMODG00000004357	NA	LILR	Protein Coding	4	408032169	408038933	ortho.finder	NA	LRC	LRC	#6CC2A5	#e1f2ed
opossum	ENSMODG00000015647	NA	LILR	Protein Coding	Un	59940242	59943661	ortho.finder	NA	LRC	LRC	#6CC2A5	#e1f2ed
opossum	ENSMODG00000018605	NA	LILR	Protein Coding	Un	98262850	98263816	ortho.finder	NA	LRC	LRC	#6CC2A5	#e1f2ed
opossum	ENSMODG00000018658	NA	LILR	Protein Coding	Un	43057180	43135434	ortho.finder	NA	LRC	LRC	#6CC2A5	#e1f2ed
opossum	ENSMODG00000025581	NA	LILR	Protein Coding	4	406471777	406472592	ortho.finder	NA	LRC	LRC	#6CC2A5	#e1f2ed
opossum	ENSMODG00000025582	NA	LILR	Protein Coding	4	406594957	406663702	ortho.finder	NA	LRC	LRC	#6CC2A5	#e1f2ed
opossum	ENSMODG00000025594	NA	LILR	Protein Coding	4	407780431	407786747	ortho.finder	NA	LRC	LRC	#6CC2A5	#e1f2ed
opossum	ENSMODG00000025595	NA	LILR	Protein Coding	4	407968141	407981634	ortho.finder	NA	LRC	LRC	#6CC2A5	#e1f2ed
opossum	ENSMODG00000025455	NA	KLRK	Protein Coding	8	113523779	113530003	ortho.finder	NA	NKC	NKC	#9E2064	#ebd2e0
opossum	ENSMODG00000027408	NA	KLRJ	Protein Coding	8	113474625	113484467	ortho.finder	NA	NKC	NKC	#51677f	#dce0e5
opossum	ENSMODG00000003914	NA	MHC	Protein Coding	2	37999152	38002289	ortho.finder	NA	MHC	MHC	#6b238e	#d2bddd
opossum	ENSMODG00000003927	MODO-UC	MHC	Protein Coding	2	38024438	38027262	ortho.finder	NA	MHC	MHC	#6b238e	#d2bddd
opossum	ENSMODG00000010596	NA	MHC	Protein Coding	2	269726330	269728881	ortho.finder	NA	MHC	MHC	#6b238e	#d2bddd
opossum	ENSMODG00000014450	NA	MHC	Protein Coding	2	270106252	270110736	ortho.finder	NA	MHC	MHC	#6b238e	#d2bddd
opossum	ENSMODG00000014336	NA	MHC	Protein Coding	2	270337113	270360292	ortho.finder	NA	MHC	MHC	#6b238e	#d2bddd
opossum	ENSMODG00000014624	NA	MHC	Protein Coding	2	269512870	269556412	ortho.finder	NA	MHC	MHC	#6b238e	#d2bddd
opossum	ENSMODG00000014839	NA	MHC	Protein Coding	2	268510012	268513216	ortho.finder	NA	MHC	MHC	#6b238e	#d2bddd
armadillo	ENSDNOG00000044158	RPS9	RPS9	Protein Coding	JH567110.1	102571	110351	ortho.finder	NA	LRC	LRC.SYNTENY	#bfbfbf	#cccccc
armadillo	ENSDNOG00000037918	NCR1	NCR1	Protein Coding	JH563533.1	174387	181633	ortho.finder	NA	LRC	LRC.SYNTENY	#bfbfbf	#cccccc
armadillo	ENSDNOG00000036997	NA	KLRG	Protein Coding	JH566248.1	2664408	2681071	ortho.finder	NA	NKC	NKC.SYNTENY	#bfbfbf	#cccccc
armadillo	ENSDNOG00000000480	YBX3	YBX3	Protein Coding	JH569988.1	368910	379636	ortho.finder	NA	NKC	NKC.SYNTENY	#bfbfbf	#cccccc
armadillo	ENSDNOG00000004377	NA	LILR	Protein Coding	JH569808.1	1702	3916	ortho.finder	NA	LRC	LRC	#6CC2A5	#e1f2ed
armadillo	ENSDNOG00000005722	NA	LILR	Protein Coding	JH564750.1	53125	113586	ortho.finder	NA	LRC	LRC	#6CC2A5	#e1f2ed
armadillo	ENSDNOG00000009902	NA	LILR	Protein Coding	JH570419.1	2465193	2472614	ortho.finder	NA	LRC	LRC	#6CC2A5	#e1f2ed
armadillo	ENSDNOG00000015754	NA	LILR	Protein Coding	JH577526.1	5001	12948	ortho.finder	NA	LRC	LRC	#6CC2A5	#e1f2ed
armadillo	ENSDNOG00000049291	NA	LILR	Protein Coding	JH568620.1	4634	9161	ortho.finder	NA	LRC	LRC	#6CC2A5	#e1f2ed
armadillo	ENSDNOG00000047274	NA	LILR	Protein Coding	JH563533.1	324921	357277	ortho.finder	NA	LRC	LRC	#6CC2A5	#e1f2ed
armadillo	ENSDNOG00000035344	NA	LILR	Protein Coding	JH570101.1	66727	138297	ortho.finder	NA	LRC	LRC	#6CC2A5	#e1f2ed
armadillo	ENSDNOG00000043640	NA	LILR	Protein Coding	JH573222.1	15836	17123	ortho.finder	NA	LRC	LRC	#6CC2A5	#e1f2ed
armadillo	ENSDNOG00000042191	NA	LILR	Protein Coding	JH567110.1	116198	117112	ortho.finder	NA	LRC	LRC	#6CC2A5	#e1f2ed
armadillo	ENSDNOG00000034746	NA	LILR	Protein Coding	JH575152.1	5435	15933	ortho.finder	NA	LRC	LRC	#6CC2A5	#e1f2ed
armadillo	ENSDNOG00000040856	NA	LILR	Protein Coding	JH573397.1	72036	79848	ortho.finder	NA	LRC	LRC	#6CC2A5	#e1f2ed
armadillo	ENSDNOG00000040917	NA	KIR	Protein Coding	JH563533.1	297703	307855	ortho.finder	NA	LRC	LRC	#FCD630	#fef6d5
armadillo	ENSDNOG00000009640	NA	KLRD	Protein Coding	JH569988.1	146868	150023	ortho.finder	NA	NKC	NKC	#6696CF	#e0eaf5
armadillo	ENSDNOG00000009809	NA	KLRD	Protein Coding	JH564093.1	838202	842962	ortho.finder	NA	NKC	NKC	#6696CF	#e0eaf5
armadillo	ENSDNOG00000012820	NA	KLRD	Protein Coding	JH579703.1	58854	71870	ortho.finder	NA	NKC	NKC	#6696CF	#e0eaf5
armadillo	ENSDNOG00000046475	NA	KLRD	Protein Coding	JH564093.1	811798	816784	ortho.finder	NA	NKC	NKC	#6696CF	#e0eaf5
armadillo	ENSDNOG00000034296	NA	KLRD	Protein Coding	JH569988.1	121096	126060	ortho.finder	NA	NKC	NKC	#6696CF	#e0eaf5
armadillo	ENSDNOG00000005259	NA	KLRK	Protein Coding	JH579703.1	131576	170635	ortho.finder	NA	NKC	NKC	#9E2064	#ebd2e0
armadillo	ENSDNOG00000017667	KLRK1	KLRK	Protein Coding	JH564093.1	857803	871751	ortho.finder	NA	NKC	NKC	#9E2064	#ebd2e0
armadillo	ENSDNOG00000001947	NA	KLRC	Protein Coding	JH569988.1	64147	71939	ortho.finder	NA	NKC	NKC	#E90E8B	#facee7
armadillo	ENSDNOG00000049536	NA	KLRC	Protein Coding	JH564093.1	1097150	1103161	ortho.finder	NA	NKC	NKC	#E90E8B	#facee7
armadillo	ENSDNOG00000031030	NA	KLRC	Protein Coding	JH579703.1	191393	198125	ortho.finder	NA	NKC	NKC	#E90E8B	#facee7
armadillo	ENSDNOG00000042917	NA	KLRC	Protein Coding	JH564093.1	1015056	1020891	ortho.finder	NA	NKC	NKC	#E90E8B	#facee7
armadillo	ENSDNOG00000047056	NA	KLRC	Protein Coding	JH569988.1	12914	20098	ortho.finder	NA	NKC	NKC	#E90E8B	#facee7
armadillo	ENSDNOG00000031498	NA	KLRC	Protein Coding	JH564093.1	1135381	1148091	ortho.finder	NA	NKC	NKC	#E90E8B	#facee7
armadillo	ENSDNOG00000043082	NA	KLRC	Protein Coding	JH564093.1	961173	967887	ortho.finder	NA	NKC	NKC	#E90E8B	#facee7
armadillo	ENSDNOG00000036892	KLRB1	KLRB	Protein Coding	JH564093.1	14902	29588	ortho.finder	NA	NKC	NKC	#cc613c	#f4dfd8
armadillo	ENSDNOG00000036230	NA	KLRA	Protein Coding	JH569988.1	271598	283259	ortho.finder	NA	NKC	NKC	#218a47	#d2e7da
armadillo	ENSDNOG00000007226	KLRF1	KLRF	Protein Coding	JH564093.1	314082	324191	ortho.finder	NA	NKC	NKC	#e9ec7c	#fafbe4
armadillo	ENSDNOG00000000479	NA	MHC	Protein Coding	AAGV03207547.1	72	878	ortho.finder	NA	MHC	MHC	#6b238e	#d2bddd
armadillo	ENSDNOG00000000538	NA	MHC	Protein Coding	JH562192.1	611563	613455	ortho.finder	NA	MHC	MHC	#6b238e	#d2bddd
armadillo	ENSDNOG00000039296	NA	MHC	Protein Coding	JH573039.1	17262	19944	ortho.finder	NA	MHC	MHC	#6b238e	#d2bddd
armadillo	ENSDNOG00000005334	NA	MHC	Protein Coding	JH576816.1	259437	261817	ortho.finder	NA	MHC	MHC	#6b238e	#d2bddd
armadillo	ENSDNOG00000005865	NA	MHC	Protein Coding	JH562988.1	44	925	ortho.finder	NA	MHC	MHC	#6b238e	#d2bddd
armadillo	ENSDNOG00000030850	NA	MHC	Protein Coding	JH567976.1	5676	105482	ortho.finder	NA	MHC	MHC	#6b238e	#d2bddd
armadillo	ENSDNOG00000035973	NA	MHC	Protein Coding	JH561790.1	79311	81691	ortho.finder	NA	MHC	MHC	#6b238e	#d2bddd
armadillo	ENSDNOG00000045592	NA	MHC	Protein Coding	JH573039.1	53007	55709	ortho.finder	NA	MHC	MHC	#6b238e	#d2bddd
armadillo	ENSDNOG00000012399	NA	MHC	Protein Coding	JH563037.1	11730	13466	ortho.finder	NA	MHC	MHC	#6b238e	#d2bddd
armadillo	ENSDNOG00000034350	NA	MHC	Protein Coding	JH583326.1	75209	77578	ortho.finder	NA	MHC	MHC	#6b238e	#d2bddd
armadillo	ENSDNOG00000032499	NA	MHC	Protein Coding	JH584003.1	3	3579	ortho.finder	NA	MHC	MHC	#6b238e	#d2bddd
armadillo	ENSDNOG00000013339	NA	MHC	Protein Coding	JH571377.1	3967	5136	ortho.finder	NA	MHC	MHC	#6b238e	#d2bddd
armadillo	ENSDNOG00000043578	NA	MHC	Protein Coding	JH567909.1	75439	78529	ortho.finder	NA	MHC	MHC	#6b238e	#d2bddd
armadillo	ENSDNOG00000041179	NA	MHC	Protein Coding	JH569929.1	10322	12801	ortho.finder	NA	MHC	MHC	#6b238e	#d2bddd
armadillo	ENSDNOG00000034884	NA	MHC	Protein Coding	JH574318.1	150520	402113	ortho.finder	NA	MHC	MHC	#6b238e	#d2bddd
armadillo	ENSDNOG00000046555	NA	MHC	Protein Coding	JH569663.1	4907	9166	ortho.finder	NA	MHC	MHC	#6b238e	#d2bddd
armadillo	ENSDNOG00000039152	NA	MHC	Protein Coding	JH569796.1	1391331	1393836	ortho.finder	NA	MHC	MHC	#6b238e	#d2bddd
armadillo	ENSDNOG00000045484	NA	MHC	Protein Coding	JH575041.1	39289	46572	ortho.finder	NA	MHC	MHC	#6b238e	#d2bddd
armadillo	ENSDNOG00000048302	NA	MHC	Protein Coding	JH565115.1	34110	38437	ortho.finder	NA	MHC	MHC	#6b238e	#d2bddd
armadillo	ENSDNOG00000037240	NA	MHC	Protein Coding	JH567345.1	28	3905	ortho.finder	NA	MHC	MHC	#6b238e	#d2bddd
armadillo	ENSDNOG00000031455	NA	MHC	Protein Coding	JH570225.1	9014	11851	ortho.finder	NA	MHC	MHC	#6b238e	#d2bddd
armadillo	ENSDNOG00000043904	NA	MHC	Protein Coding	JH574318.1	582339	712735	ortho.finder	NA	MHC	MHC	#6b238e	#d2bddd
armadillo	ENSDNOG00000041544	NA	MHC	Protein Coding	JH563062.1	62847	66327	ortho.finder	NA	MHC	MHC	#6b238e	#d2bddd
armadillo	ENSDNOG00000047239	NA	MHC	Protein Coding	JH575041.1	250535	253436	ortho.finder	NA	MHC	MHC	#6b238e	#d2bddd
armadillo	ENSDNOG00000046118	NA	MHC	Protein Coding	JH573039.1	104890	107225	ortho.finder	NA	MHC	MHC	#6b238e	#d2bddd
armadillo	ENSDNOG00000033283	NA	MHC	Protein Coding	JH581392.1	53858	56201	ortho.finder	NA	MHC	MHC	#6b238e	#d2bddd
armadillo	ENSDNOG00000043978	NA	MHC	Protein Coding	JH581392.1	286982	289092	ortho.finder	NA	MHC	MHC	#6b238e	#d2bddd
armadillo	ENSDNOG00000031117	NA	MHC	Protein Coding	JH574318.1	96957	99973	ortho.finder	NA	MHC	MHC	#6b238e	#d2bddd
armadillo	ENSDNOG00000034149	NA	MHC	Protein Coding	JH562192.1	58976	61951	ortho.finder	NA	MHC	MHC	#6b238e	#d2bddd
armadillo	ENSDNOG00000035861	NA	MHC	Protein Coding	JH575041.1	362108	365285	ortho.finder	NA	MHC	MHC	#6b238e	#d2bddd
armadillo	ENSDNOG00000031511	NA	MHC	Protein Coding	JH567956.1	22784	25196	ortho.finder	NA	MHC	MHC	#6b238e	#d2bddd
armadillo	ENSDNOG00000042297	NA	MHC	Protein Coding	JH580974.1	35421	47812	ortho.finder	NA	MHC	MHC	#6b238e	#d2bddd
armadillo	ENSDNOG00000048662	NA	MHC	Protein Coding	JH562192.1	381003	384917	ortho.finder	NA	MHC	MHC	#6b238e	#d2bddd
armadillo	ENSDNOG00000039358	NA	MHC	Protein Coding	JH581392.1	145326	147518	ortho.finder	NA	MHC	MHC	#6b238e	#d2bddd
armadillo	ENSDNOG00000036087	NA	MHC	Protein Coding	JH578422.1	12996	15410	ortho.finder	NA	MHC	MHC	#6b238e	#d2bddd
armadillo	ENSDNOG00000043462	NA	MHC	Protein Coding	JH574318.1	435696	442159	ortho.finder	NA	MHC	MHC	#6b238e	#d2bddd
armadillo	ENSDNOG00000049654	NA	MHC	Protein Coding	JH568496.1	29185	31988	ortho.finder	NA	MHC	MHC	#6b238e	#d2bddd
armadillo	ENSDNOG00000043018	NA	MHC	Protein Coding	JH567741.1	961727	964496	ortho.finder	NA	MHC	MHC	#6b238e	#d2bddd
armadillo	ENSDNOG00000040576	NA	MHC	Protein Coding	JH574318.1	540617	543272	ortho.finder	NA	MHC	MHC	#6b238e	#d2bddd
armadillo	ENSDNOG00000049540	NA	MHC	Protein Coding	JH570002.1	7122	10768	ortho.finder	NA	MHC	MHC	#6b238e	#d2bddd
armadillo	ENSDNOG00000049331	NA	MHC	Protein Coding	JH581621.1	11824	14002	ortho.finder	NA	MHC	MHC	#6b238e	#d2bddd
armadillo	ENSDNOG00000040435	NA	MHC	Protein Coding	JH570023.1	369181	388520	ortho.finder	NA	MHC	MHC	#6b238e	#d2bddd
armadillo	ENSDNOG00000043137	NA	MHC	Protein Coding	JH562192.1	93239	96247	ortho.finder	NA	MHC	MHC	#6b238e	#d2bddd
armadillo	ENSDNOG00000039820	NA	MHC	Protein Coding	JH562192.1	471367	475040	ortho.finder	NA	MHC	MHC	#6b238e	#d2bddd
armadillo	ENSDNOG00000047497	NA	MHC	Protein Coding	JH570037.1	755438	757907	ortho.finder	NA	MHC	MHC	#6b238e	#d2bddd
armadillo	ENSDNOG00000035952	NA	MHC	Protein Coding	JH562192.1	360079	362573	ortho.finder	NA	MHC	MHC	#6b238e	#d2bddd
armadillo	ENSDNOG00000048867	NA	MHC	Protein Coding	JH568564.1	3632	5803	ortho.finder	NA	MHC	MHC	#6b238e	#d2bddd
armadillo	ENSDNOG00000040882	NA	MHC	Protein Coding	JH565197.1	366	3186	ortho.finder	NA	MHC	MHC	#6b238e	#d2bddd
armadillo	ENSDNOG00000038368	NA	MHC	Protein Coding	JH570002.1	111433	118125	ortho.finder	NA	MHC	MHC	#6b238e	#d2bddd
armadillo	ENSDNOG00000039972	NA	MHC	Protein Coding	JH563915.1	812311	815472	ortho.finder	NA	MHC	MHC	#6b238e	#d2bddd
armadillo	ENSDNOG00000034434	NA	MHC	Protein Coding	JH570217.1	29230	31828	ortho.finder	NA	MHC	MHC	#6b238e	#d2bddd
armadillo	ENSDNOG00000043828	NA	MHC	Protein Coding	JH569843.1	34731	39594	ortho.finder	NA	MHC	MHC	#6b238e	#d2bddd
armadillo	ENSDNOG00000031994	NA	MHC	Protein Coding	JH567976.1	100396	101909	ortho.finder	NA	MHC	MHC	#6b238e	#d2bddd
hedgehog	ENSEEUG00000014201	NA	RPS9	Protein Coding	GeneScaffold_6950	629	2393	ortho.finder	NA	LRC	LRC.SYNTENY	#bfbfbf	#cccccc
hedgehog	ENSEEUG00000002463	KLRG1	KLRG	Protein Coding	GeneScaffold_4331	27859	51944	ortho.finder	NA	NKC	NKC.SYNTENY	#bfbfbf	#cccccc
hedgehog	ENSEEUG00000010415	YBX3	YBX3	Protein Coding	GeneScaffold_489	66221	90690	ortho.finder	NA	NKC	NKC.SYNTENY	#bfbfbf	#cccccc
hedgehog	ENSEEUG00000002021	NA	LILR	Protein Coding	GeneScaffold_8071	10389	14364	ortho.finder	NA	LRC	LRC	#6CC2A5	#e1f2ed
hedgehog	ENSEEUG00000003249	NA	LILR	Protein Coding	scaffold_46244	606	1536	ortho.finder	NA	LRC	LRC	#6CC2A5	#e1f2ed
hedgehog	ENSEEUG00000003300	NA	LILR	Protein Coding	scaffold_83996	2626	5120	ortho.finder	NA	LRC	LRC	#6CC2A5	#e1f2ed
hedgehog	ENSEEUG00000005473	NA	LILR	Protein Coding	scaffold_90518	606	2325	ortho.finder	NA	LRC	LRC	#6CC2A5	#e1f2ed
hedgehog	ENSEEUG00000007002	NA	LILR	Protein Coding	GeneScaffold_8895	1662	6277	ortho.finder	NA	LRC	LRC	#6CC2A5	#e1f2ed
hedgehog	ENSEEUG00000010557	NA	LILR	Protein Coding	scaffold_332172	4013	7706	ortho.finder	NA	LRC	LRC	#6CC2A5	#e1f2ed
hedgehog	ENSEEUG00000010685	NA	LILR	Protein Coding	GeneScaffold_3521	377	6790	ortho.finder	NA	LRC	LRC	#6CC2A5	#e1f2ed
hedgehog	ENSEEUG00000013345	NA	LILR	Protein Coding	GeneScaffold_1764	5391	55374	ortho.finder	NA	LRC	LRC	#6CC2A5	#e1f2ed
hedgehog	ENSEEUG00000013856	NA	LILR	Protein Coding	scaffold_317916	14253	14969	ortho.finder	NA	LRC	LRC	#6CC2A5	#e1f2ed
hedgehog	ENSEEUG00000014700	NA	LILR	Protein Coding	GeneScaffold_7991	377	11435	ortho.finder	NA	LRC	LRC	#6CC2A5	#e1f2ed
hedgehog	ENSEEUG00000014856	NA	LILR	Protein Coding	GeneScaffold_7991	34540	40536	ortho.finder	NA	LRC	LRC	#6CC2A5	#e1f2ed
hedgehog	ENSEEUG00000014948	NA	LILR	Protein Coding	GeneScaffold_7991	62306	67049	ortho.finder	NA	LRC	LRC	#6CC2A5	#e1f2ed
hedgehog	ENSEEUG00000015206	NA	LILR	Protein Coding	scaffold_177502	1543	4997	ortho.finder	NA	LRC	LRC	#6CC2A5	#e1f2ed
hedgehog	ENSEEUG00000015861	NA	LILR	Protein Coding	GeneScaffold_1765	17366	65061	ortho.finder	NA	LRC	LRC	#6CC2A5	#e1f2ed
hedgehog	ENSEEUG00000006319	NA	KLRD	Protein Coding	scaffold_212145	10700	16320	ortho.finder	NA	NKC	NKC	#6696CF	#e0eaf5
hedgehog	ENSEEUG00000010251	NA	KLRD	Protein Coding	GeneScaffold_8964	4409	9034	ortho.finder	NA	NKC	NKC	#6696CF	#e0eaf5
hedgehog	ENSEEUG00000010787	NA	KLRD	Protein Coding	scaffold_238519	6391	9313	ortho.finder	NA	NKC	NKC	#6696CF	#e0eaf5
hedgehog	ENSEEUG00000003574	KLRK1	KLRK	Protein Coding	GeneScaffold_7777	815	13100	ortho.finder	NA	NKC	NKC	#9E2064	#ebd2e0
hedgehog	ENSEEUG00000015371	NA	KLRC	Protein Coding	scaffold_329445	4834	6996	ortho.finder	NA	NKC	NKC	#E90E8B	#facee7
hedgehog	ENSEEUG00000004995	NA	KLRB	Protein Coding	GeneScaffold_2251	14824	31273	ortho.finder	NA	NKC	NKC	#cc613c	#f4dfd8
hedgehog	ENSEEUG00000001217	NA	KLRA	Protein Coding	GeneScaffold_242	3112	63376	ortho.finder	NA	NKC	NKC	#218a47	#d2e7da
hedgehog	ENSEEUG00000015054	KLRF1	KLRF	Protein Coding	GeneScaffold_5120	2508	9279	ortho.finder	NA	NKC	NKC	#e9ec7c	#fafbe4
hedgehog	ENSEEUG00000000430	NA	MHC	Protein Coding	scaffold_85408	1022	4200	ortho.finder	NA	MHC	MHC	#6b238e	#d2bddd
hedgehog	ENSEEUG00000001728	NA	MHC	Protein Coding	scaffold_340792	1234	4142	ortho.finder	NA	MHC	MHC	#6b238e	#d2bddd
hedgehog	ENSEEUG00000001778	NA	MHC	Protein Coding	scaffold_340792	43252	45868	ortho.finder	NA	MHC	MHC	#6b238e	#d2bddd
hedgehog	ENSEEUG00000003387	NA	MHC	Protein Coding	scaffold_217258	4474	5541	ortho.finder	NA	MHC	MHC	#6b238e	#d2bddd
hedgehog	ENSEEUG00000005209	NA	MHC	Protein Coding	scaffold_213394	4739	5210	ortho.finder	NA	MHC	MHC	#6b238e	#d2bddd
hedgehog	ENSEEUG00000005413	NA	MHC	Protein Coding	GeneScaffold_152	14389	14875	ortho.finder	NA	MHC	MHC	#6b238e	#d2bddd
hedgehog	ENSEEUG00000005599	NA	MHC	Protein Coding	scaffold_341016	50192	52098	ortho.finder	NA	MHC	MHC	#6b238e	#d2bddd
hedgehog	ENSEEUG00000006976	NA	MHC	Protein Coding	scaffold_208950	6161	8035	ortho.finder	NA	MHC	MHC	#6b238e	#d2bddd
hedgehog	ENSEEUG00000010328	NA	MHC	Protein Coding	scaffold_212410	867	2560	ortho.finder	NA	MHC	MHC	#6b238e	#d2bddd
hedgehog	ENSEEUG00000013599	NA	MHC	Protein Coding	scaffold_184510	151	2836	ortho.finder	NA	MHC	MHC	#6b238e	#d2bddd
hedgehog	ENSEEUG00000013649	NA	MHC	Protein Coding	scaffold_276449	3347	6258	ortho.finder	NA	MHC	MHC	#6b238e	#d2bddd
hedgehog	ENSEEUG00000014647	NA	MHC	Protein Coding	GeneScaffold_7028	174	15384	ortho.finder	NA	MHC	MHC	#6b238e	#d2bddd
shrew	ENSSARG00000005909	RPS9	RPS9	Protein Coding	GeneScaffold_2843	270301	274750	ortho.finder	NA	LRC	LRC.SYNTENY	#bfbfbf	#cccccc
shrew	ENSSARG00000000231	NA	LILR	Protein Coding	scaffold_56320	55	1121	ortho.finder	NA	LRC	LRC	#6CC2A5	#e1f2ed
shrew	ENSSARG00000001934	NA	LILR	Protein Coding	scaffold_187341	5265	7695	ortho.finder	NA	LRC	LRC	#6CC2A5	#e1f2ed
shrew	ENSSARG00000006742	NA	LILR	Protein Coding	GeneScaffold_2845	4745	12332	ortho.finder	NA	LRC	LRC	#6CC2A5	#e1f2ed
shrew	ENSSARG00000010128	NA	LILR	Protein Coding	scaffold_176709	5011	5765	ortho.finder	NA	LRC	LRC	#6CC2A5	#e1f2ed
shrew	ENSSARG00000011611	NA	LILR	Protein Coding	GeneScaffold_2844	47843	50066	ortho.finder	NA	LRC	LRC	#6CC2A5	#e1f2ed
shrew	ENSSARG00000007800	NA	KIR	Protein Coding	GeneScaffold_6003	41031	42486	ortho.finder	NA	LRC	LRC	#FCD630	#fef6d5
shrew	ENSSARG00000004180	NA	KLRD	Protein Coding	GeneScaffold_3094	34716	44793	ortho.finder	NA	NKC	NKC	#6696CF	#e0eaf5
shrew	ENSSARG00000009284	NA	KLRD	Protein Coding	GeneScaffold_7359	42945	46019	ortho.finder	NA	NKC	NKC	#6696CF	#e0eaf5
shrew	ENSSARG00000001684	KLRK1	KLRK	Protein Coding	GeneScaffold_6312	53661	65122	ortho.finder	NA	NKC	NKC	#9E2064	#ebd2e0
shrew	ENSSARG00000006343	NA	KLRC	Protein Coding	scaffold_156355	926	3529	ortho.finder	NA	NKC	NKC	#E90E8B	#facee7
shrew	ENSSARG00000009772	NA	KLRC	Protein Coding	scaffold_147970	10082	17605	ortho.finder	NA	NKC	NKC	#E90E8B	#facee7
shrew	ENSSARG00000012156	NA	KLRC	Protein Coding	GeneScaffold_7147	6597	9159	ortho.finder	NA	NKC	NKC	#E90E8B	#facee7
shrew	ENSSARG00000004393	NA	KLRB	Protein Coding	scaffold_257320	2261	11894	ortho.finder	NA	NKC	NKC	#cc613c	#f4dfd8
shrew	ENSSARG00000012098	NA	KLRB	Protein Coding	scaffold_136360	593	8989	ortho.finder	NA	NKC	NKC	#cc613c	#f4dfd8
shrew	ENSSARG00000009708	NA	KLRA	Protein Coding	GeneScaffold_195	9391	35255	ortho.finder	NA	NKC	NKC	#218a47	#d2e7da
shrew	ENSSARG00000012718	KLRF1	KLRF	Protein Coding	GeneScaffold_4176	5588	22064	ortho.finder	NA	NKC	NKC	#e9ec7c	#fafbe4
shrew	ENSSARG00000000521	NA	MHC	Protein Coding	scaffold_87978	1945	3012	ortho.finder	NA	MHC	MHC	#6b238e	#d2bddd
shrew	ENSSARG00000000681	NA	MHC	Protein Coding	scaffold_166030	892	3056	ortho.finder	NA	MHC	MHC	#6b238e	#d2bddd
shrew	ENSSARG00000001301	NA	MHC	Protein Coding	scaffold_40019	261	1791	ortho.finder	NA	MHC	MHC	#6b238e	#d2bddd
shrew	ENSSARG00000001674	NA	MHC	Protein Coding	scaffold_31469	7	1361	ortho.finder	NA	MHC	MHC	#6b238e	#d2bddd
shrew	ENSSARG00000002356	NA	MHC	Protein Coding	scaffold_177109	7928	10326	ortho.finder	NA	MHC	MHC	#6b238e	#d2bddd
shrew	ENSSARG00000002447	NA	MHC	Protein Coding	scaffold_197852	1747	2800	ortho.finder	NA	MHC	MHC	#6b238e	#d2bddd
shrew	ENSSARG00000003149	NA	MHC	Protein Coding	scaffold_227112	7062	9623	ortho.finder	NA	MHC	MHC	#6b238e	#d2bddd
shrew	ENSSARG00000003548	NA	MHC	Protein Coding	scaffold_148190	40620	43478	ortho.finder	NA	MHC	MHC	#6b238e	#d2bddd
shrew	ENSSARG00000003634	NA	MHC	Protein Coding	scaffold_31463	71	1873	ortho.finder	NA	MHC	MHC	#6b238e	#d2bddd
shrew	ENSSARG00000003836	NA	MHC	Protein Coding	GeneScaffold_7186	7619	11580	ortho.finder	NA	MHC	MHC	#6b238e	#d2bddd
shrew	ENSSARG00000004071	NA	MHC	Protein Coding	scaffold_199772	4805	7394	ortho.finder	NA	MHC	MHC	#6b238e	#d2bddd
shrew	ENSSARG00000004795	NA	MHC	Protein Coding	scaffold_233969	77003	79858	ortho.finder	NA	MHC	MHC	#6b238e	#d2bddd
shrew	ENSSARG00000004873	NA	MHC	Protein Coding	GeneScaffold_7195	2291	5813	ortho.finder	NA	MHC	MHC	#6b238e	#d2bddd
shrew	ENSSARG00000005118	NA	MHC	Protein Coding	scaffold_189566	106	2162	ortho.finder	NA	MHC	MHC	#6b238e	#d2bddd
shrew	ENSSARG00000005923	NA	MHC	Protein Coding	scaffold_229572	7989	11065	ortho.finder	NA	MHC	MHC	#6b238e	#d2bddd
shrew	ENSSARG00000006159	NA	MHC	Protein Coding	scaffold_232684	7660	10575	ortho.finder	NA	MHC	MHC	#6b238e	#d2bddd
shrew	ENSSARG00000006250	NA	MHC	Protein Coding	scaffold_168159	14607	17380	ortho.finder	NA	MHC	MHC	#6b238e	#d2bddd
shrew	ENSSARG00000006517	NA	MHC	Protein Coding	scaffold_88309	2634	5572	ortho.finder	NA	MHC	MHC	#6b238e	#d2bddd
shrew	ENSSARG00000006588	NA	MHC	Protein Coding	scaffold_34042	48	1889	ortho.finder	NA	MHC	MHC	#6b238e	#d2bddd
shrew	ENSSARG00000007111	NA	MHC	Protein Coding	scaffold_69340	619	3388	ortho.finder	NA	MHC	MHC	#6b238e	#d2bddd
shrew	ENSSARG00000007501	NA	MHC	Protein Coding	GeneScaffold_7181	1748	4957	ortho.finder	NA	MHC	MHC	#6b238e	#d2bddd
shrew	ENSSARG00000008789	NA	MHC	Protein Coding	GeneScaffold_7209	861	3981	ortho.finder	NA	MHC	MHC	#6b238e	#d2bddd
shrew	ENSSARG00000008938	NA	MHC	Protein Coding	scaffold_233940	4616	7541	ortho.finder	NA	MHC	MHC	#6b238e	#d2bddd
shrew	ENSSARG00000009451	NA	MHC	Protein Coding	scaffold_195168	34852	36976	ortho.finder	NA	MHC	MHC	#6b238e	#d2bddd
shrew	ENSSARG00000009602	NA	MHC	Protein Coding	scaffold_147442	7199	9342	ortho.finder	NA	MHC	MHC	#6b238e	#d2bddd
shrew	ENSSARG00000009801	NA	MHC	Protein Coding	GeneScaffold_7194	372	3452	ortho.finder	NA	MHC	MHC	#6b238e	#d2bddd
shrew	ENSSARG00000010309	NA	MHC	Protein Coding	scaffold_181734	4341	6591	ortho.finder	NA	MHC	MHC	#6b238e	#d2bddd
shrew	ENSSARG00000010312	NA	MHC	Protein Coding	GeneScaffold_7234	1683	5731	ortho.finder	NA	MHC	MHC	#6b238e	#d2bddd
shrew	ENSSARG00000010437	NA	MHC	Protein Coding	scaffold_164206	7379	9722	ortho.finder	NA	MHC	MHC	#6b238e	#d2bddd
shrew	ENSSARG00000010524	NA	MHC	Protein Coding	scaffold_188217	1578	4579	ortho.finder	NA	MHC	MHC	#6b238e	#d2bddd
shrew	ENSSARG00000010832	NA	MHC	Protein Coding	scaffold_145168	10960	14068	ortho.finder	NA	MHC	MHC	#6b238e	#d2bddd
shrew	ENSSARG00000010981	NA	MHC	Protein Coding	scaffold_163614	1856	4775	ortho.finder	NA	MHC	MHC	#6b238e	#d2bddd
shrew	ENSSARG00000012929	NA	MHC	Protein Coding	scaffold_177840	4173	5237	ortho.finder	NA	MHC	MHC	#6b238e	#d2bddd
shrew	ENSSARG00000013330	NA	MHC	Protein Coding	GeneScaffold_7275	2638	7797	ortho.finder	NA	MHC	MHC	#6b238e	#d2bddd
shrew	ENSSARG00000013442	NA	MHC	Protein Coding	scaffold_31465	18	1552	ortho.finder	NA	MHC	MHC	#6b238e	#d2bddd
shrew	ENSSARG00000013782	NA	MHC	Protein Coding	scaffold_36807	8	1686	ortho.finder	NA	MHC	MHC	#6b238e	#d2bddd
shrew	ENSSARG00000001968	NA	MHC	Protein Coding	GeneScaffold_7270	1942	5197	ortho.finder	NA	MHC	MHC	#6b238e	#d2bddd
shrew	ENSSARG00000008863	NA	MHC	Protein Coding	scaffold_251634	83917	86835	ortho.finder	NA	MHC	MHC	#6b238e	#d2bddd
shrew	ENSSARG00000000488	YBX2	YBX3	Protein Coding	GeneScaffold_1636	109733	115225	ortho.finder	NA	NKC	NKC.SYNTENY	#bfbfbf	#cccccc
microbat	ENSMLUG00000016897	NA	RPS9	Protein Coding	GL430847	37078	40769	ortho.finder	NA	LRC	LRC.SYNTENY	#bfbfbf	#cccccc
microbat	ENSMLUG00000001229	NCR1	NCR1	Protein Coding	GL430447	146493	152512	ortho.finder	NA	LRC	LRC.SYNTENY	#bfbfbf	#cccccc
microbat	ENSMLUG00000007476	YBX3	YBX3	Protein Coding	GL429777	10666174	10683508	ortho.finder	NA	NKC	NKC.SYNTENY	#bfbfbf	#cccccc
microbat	ENSMLUG00000024936	NA	LILR	Protein Coding	GL430560	209703	214343	ortho.finder	NA	LRC	LRC	#6CC2A5	#e1f2ed
microbat	ENSMLUG00000001195	NA	LILR	Protein Coding	GL430560	199747	204373	ortho.finder	NA	LRC	LRC	#6CC2A5	#e1f2ed
microbat	ENSMLUG00000001439	NA	LILR	Protein Coding	GL430447	137743	138235	ortho.finder	NA	LRC	LRC	#6CC2A5	#e1f2ed
microbat	ENSMLUG00000023866	NA	LILR	Protein Coding	AAPE02064815	3	5537	ortho.finder	NA	LRC	LRC	#6CC2A5	#e1f2ed
microbat	ENSMLUG00000002765	NA	LILR	Protein Coding	GL432061	18290	22203	ortho.finder	NA	LRC	LRC	#6CC2A5	#e1f2ed
microbat	ENSMLUG00000003451	NA	LILR	Protein Coding	AAPE02056334	37123	39798	ortho.finder	NA	LRC	LRC	#6CC2A5	#e1f2ed
microbat	ENSMLUG00000026223	NA	LILR	Protein Coding	GL430560	22769	46881	ortho.finder	NA	LRC	LRC	#6CC2A5	#e1f2ed
microbat	ENSMLUG00000005243	NA	LILR	Protein Coding	GL430629	64901	69057	ortho.finder	NA	LRC	LRC	#6CC2A5	#e1f2ed
microbat	ENSMLUG00000029268	NA	LILR	Protein Coding	AAPE02056334	57552	90945	ortho.finder	NA	LRC	LRC	#6CC2A5	#e1f2ed
microbat	ENSMLUG00000025304	NA	LILR	Protein Coding	GL430447	49108	65873	ortho.finder	NA	LRC	LRC	#6CC2A5	#e1f2ed
microbat	ENSMLUG00000005275	NA	LILR	Protein Coding	AAPE02056334	1641	6063	ortho.finder	NA	LRC	LRC	#6CC2A5	#e1f2ed
microbat	ENSMLUG00000022831	NA	LILR	Protein Coding	GL430447	110564	124478	ortho.finder	NA	LRC	LRC	#6CC2A5	#e1f2ed
microbat	ENSMLUG00000005707	NA	LILR	Protein Coding	AAPE02067070	4096	7976	ortho.finder	NA	LRC	LRC	#6CC2A5	#e1f2ed
microbat	ENSMLUG00000005836	NA	LILR	Protein Coding	AAPE02070835	24	1379	ortho.finder	NA	LRC	LRC	#6CC2A5	#e1f2ed
microbat	ENSMLUG00000026039	NA	LILR	Protein Coding	GL430943	42382	48497	ortho.finder	NA	LRC	LRC	#6CC2A5	#e1f2ed
microbat	ENSMLUG00000025152	NA	LILR	Protein Coding	GL430560	250928	255849	ortho.finder	NA	LRC	LRC	#6CC2A5	#e1f2ed
microbat	ENSMLUG00000008511	NA	LILR	Protein Coding	AAPE02072495	812	3279	ortho.finder	NA	LRC	LRC	#6CC2A5	#e1f2ed
microbat	ENSMLUG00000022941	NA	LILR	Protein Coding	GL430943	18522	23622	ortho.finder	NA	LRC	LRC	#6CC2A5	#e1f2ed
microbat	ENSMLUG00000009133	NA	LILR	Protein Coding	AAPE02056334	86161	100155	ortho.finder	NA	LRC	LRC	#6CC2A5	#e1f2ed
microbat	ENSMLUG00000026365	NA	LILR	Protein Coding	GL430447	95777	96915	ortho.finder	NA	LRC	LRC	#6CC2A5	#e1f2ed
microbat	ENSMLUG00000026147	NA	LILR	Protein Coding	GL430943	81289	101697	ortho.finder	NA	LRC	LRC	#6CC2A5	#e1f2ed
microbat	ENSMLUG00000029804	NA	LILR	Protein Coding	GL430629	137751	177991	ortho.finder	NA	LRC	LRC	#6CC2A5	#e1f2ed
microbat	ENSMLUG00000012573	NA	LILR	Protein Coding	GL430560	228859	241688	ortho.finder	NA	LRC	LRC	#6CC2A5	#e1f2ed
microbat	ENSMLUG00000028595	NA	LILR	Protein Coding	AAPE02069246	773	5480	ortho.finder	NA	LRC	LRC	#6CC2A5	#e1f2ed
microbat	ENSMLUG00000005247	NA	LILR	Protein Coding	GL430847	56969	77983	ortho.finder	NA	LRC	LRC	#6CC2A5	#e1f2ed
microbat	ENSMLUG00000026661	NA	LILR	Protein Coding	GL430447	24958	40851	ortho.finder	NA	LRC	LRC	#6CC2A5	#e1f2ed
microbat	ENSMLUG00000024807	NA	LILR	Protein Coding	GL430114	329265	338966	ortho.finder	NA	LRC	LRC	#6CC2A5	#e1f2ed
microbat	ENSMLUG00000023240	NA	LILR	Protein Coding	GL433098	1978	3864	ortho.finder	NA	LRC	LRC	#6CC2A5	#e1f2ed
microbat	ENSMLUG00000012727	NA	LILR	Protein Coding	GL430629	32756	38668	ortho.finder	NA	LRC	LRC	#6CC2A5	#e1f2ed
microbat	ENSMLUG00000023930	NA	LILR	Protein Coding	GL430629	81821	99622	ortho.finder	NA	LRC	LRC	#6CC2A5	#e1f2ed
microbat	ENSMLUG00000022684	NA	LILR	Protein Coding	GL430943	14434	16409	ortho.finder	NA	LRC	LRC	#6CC2A5	#e1f2ed
microbat	ENSMLUG00000024472	NA	LILR	Protein Coding	GL430629	6035	25054	ortho.finder	NA	LRC	LRC	#6CC2A5	#e1f2ed
microbat	ENSMLUG00000024448	NA	LILR	Protein Coding	GL430629	47822	58349	ortho.finder	NA	LRC	LRC	#6CC2A5	#e1f2ed
microbat	ENSMLUG00000024330	NA	KIR	Protein Coding	GL430560	12915	45320	ortho.finder	NA	LRC	LRC	#FCD630	#fef6d5
microbat	ENSMLUG00000014409	KLRD1	KLRD	Protein Coding	GL429777	10186260	10189807	ortho.finder	NA	NKC	NKC	#6696CF	#e0eaf5
microbat	ENSMLUG00000002097	KLRK1	KLRK	Protein Coding	GL429777	10247096	10260462	ortho.finder	NA	NKC	NKC	#9E2064	#ebd2e0
microbat	ENSMLUG00000012575	NA	KLRC	Protein Coding	GL429777	10438646	10442639	ortho.finder	NA	NKC	NKC	#E90E8B	#facee7
microbat	ENSMLUG00000026404	NA	KLRC	Protein Coding	GL429777	10360184	10386379	ortho.finder	NA	NKC	NKC	#E90E8B	#facee7
microbat	ENSMLUG00000027469	NA	KLRC	Protein Coding	GL429777	10393900	10398478	ortho.finder	NA	NKC	NKC	#E90E8B	#facee7
microbat	ENSMLUG00000027413	NA	KLRC	Protein Coding	GL429777	10345237	10347123	ortho.finder	NA	NKC	NKC	#E90E8B	#facee7
microbat	ENSMLUG00000030584	NA	KLRC	Protein Coding	GL429777	10418642	10420509	ortho.finder	NA	NKC	NKC	#E90E8B	#facee7
microbat	ENSMLUG00000003523	NA	KLRA	Protein Coding	GL429777	10581717	10592233	ortho.finder	NA	NKC	NKC	#218a47	#d2e7da
microbat	ENSMLUG00000022289	NA	KLRJ	Protein Coding	GL429777	10459876	10469637	ortho.finder	NA	NKC	NKC	#51677f	#dce0e5
microbat	ENSMLUG00000017786	NA	KLRF	Protein Coding	GL429777	9821902	9826246	ortho.finder	NA	NKC	NKC	#e9ec7c	#fafbe4
microbat	ENSMLUG00000028496	NA	KLRF	Protein Coding	GL429777	9736660	9737746	ortho.finder	NA	NKC	NKC	#e9ec7c	#fafbe4
microbat	ENSMLUG00000022417	KLRF2	KLRF	Protein Coding	GL429777	9860385	9866889	ortho.finder	NA	NKC	NKC	#e9ec7c	#fafbe4
microbat	ENSMLUG00000000040	NA	MHC	Protein Coding	GL430925	2826	5553	ortho.finder	NA	MHC	MHC	#6b238e	#d2bddd
microbat	ENSMLUG00000000098	NA	MHC	Protein Coding	AAPE02064590	1	2398	ortho.finder	NA	MHC	MHC	#6b238e	#d2bddd
microbat	ENSMLUG00000000604	NA	MHC	Protein Coding	GL430925	31084	33708	ortho.finder	NA	MHC	MHC	#6b238e	#d2bddd
microbat	ENSMLUG00000023145	NA	MHC	Protein Coding	GL429847	8234	10618	ortho.finder	NA	MHC	MHC	#6b238e	#d2bddd
microbat	ENSMLUG00000024844	NA	MHC	Protein Coding	GL430819	34780	53047	ortho.finder	NA	MHC	MHC	#6b238e	#d2bddd
microbat	ENSMLUG00000024951	NA	MHC	Protein Coding	GL430925	64310	66996	ortho.finder	NA	MHC	MHC	#6b238e	#d2bddd
microbat	ENSMLUG00000003827	NA	MHC	Protein Coding	GL430925	10663	12252	ortho.finder	NA	MHC	MHC	#6b238e	#d2bddd
microbat	ENSMLUG00000006006	NA	MHC	Protein Coding	GL430249	49503	50693	ortho.finder	NA	MHC	MHC	#6b238e	#d2bddd
microbat	ENSMLUG00000006693	NA	MHC	Protein Coding	GL430743	113377	116103	ortho.finder	NA	MHC	MHC	#6b238e	#d2bddd
microbat	ENSMLUG00000025459	NA	MHC	Protein Coding	GL430819	3776	5503	ortho.finder	NA	MHC	MHC	#6b238e	#d2bddd
microbat	ENSMLUG00000008888	NA	MHC	Protein Coding	GL431537	5125	7900	ortho.finder	NA	MHC	MHC	#6b238e	#d2bddd
microbat	ENSMLUG00000027394	NA	MHC	Protein Coding	GL430925	80680	83329	ortho.finder	NA	MHC	MHC	#6b238e	#d2bddd
microbat	ENSMLUG00000028052	NA	MHC	Protein Coding	AAPE02071518	782	3434	ortho.finder	NA	MHC	MHC	#6b238e	#d2bddd
microbat	ENSMLUG00000029414	NA	MHC	Protein Coding	GL429847	52170	55218	ortho.finder	NA	MHC	MHC	#6b238e	#d2bddd
microbat	ENSMLUG00000028304	NA	MHC	Protein Coding	AAPE02065645	1666	4338	ortho.finder	NA	MHC	MHC	#6b238e	#d2bddd
microbat	ENSMLUG00000012006	NA	MHC	Protein Coding	GL430819	80845	82835	ortho.finder	NA	MHC	MHC	#6b238e	#d2bddd
microbat	ENSMLUG00000026002	NA	MHC	Protein Coding	GL430783	58786	61432	ortho.finder	NA	MHC	MHC	#6b238e	#d2bddd
microbat	ENSMLUG00000024243	NA	MHC	Protein Coding	GL430743	96582	99312	ortho.finder	NA	MHC	MHC	#6b238e	#d2bddd
microbat	ENSMLUG00000023754	NA	MHC	Protein Coding	GL430819	96653	99539	ortho.finder	NA	MHC	MHC	#6b238e	#d2bddd
microbat	ENSMLUG00000024543	NA	MHC	Protein Coding	AAPE02064302	1237	3949	ortho.finder	NA	MHC	MHC	#6b238e	#d2bddd
microbat	ENSMLUG00000025813	NA	MHC	Protein Coding	GL431977	40434	43285	ortho.finder	NA	MHC	MHC	#6b238e	#d2bddd
microbat	ENSMLUG00000026917	NA	MHC	Protein Coding	GL431433	11054	13561	ortho.finder	NA	MHC	MHC	#6b238e	#d2bddd
microbat	ENSMLUG00000029318	NA	MHC	Protein Coding	GL431380	4833	7482	ortho.finder	NA	MHC	MHC	#6b238e	#d2bddd
microbat	ENSMLUG00000025201	NA	MHC	Protein Coding	GL432244	275	2789	ortho.finder	NA	MHC	MHC	#6b238e	#d2bddd
microbat	ENSMLUG00000030632	NA	MHC	Protein Coding	GL432181	8391	9362	ortho.finder	NA	MHC	MHC	#6b238e	#d2bddd
microbat	ENSMLUG00000026691	NA	MHC	Protein Coding	GL431022	34240	37059	ortho.finder	NA	MHC	MHC	#6b238e	#d2bddd
microbat	ENSMLUG00000028336	NA	MHC	Protein Coding	GL430819	11584	13039	ortho.finder	NA	MHC	MHC	#6b238e	#d2bddd
microbat	ENSMLUG00000028334	NA	MHC	Protein Coding	GL430490	93935	98095	ortho.finder	NA	MHC	MHC	#6b238e	#d2bddd
microbat	ENSMLUG00000030678	NA	MHC	Protein Coding	GL430925	9794	19822	ortho.finder	NA	MHC	MHC	#6b238e	#d2bddd
microbat	ENSMLUG00000026554	NA	MHC	Protein Coding	AAPE02069335	4082	6789	ortho.finder	NA	MHC	MHC	#6b238e	#d2bddd
microbat	ENSMLUG00000023729	NA	MHC	Protein Coding	AAPE02067444	992	4333	ortho.finder	NA	MHC	MHC	#6b238e	#d2bddd
microbat	ENSMLUG00000028573	NA	MHC	Protein Coding	GL431380	23957	26608	ortho.finder	NA	MHC	MHC	#6b238e	#d2bddd
microbat	ENSMLUG00000026030	NA	MHC	Protein Coding	AAPE02067387	1737	4455	ortho.finder	NA	MHC	MHC	#6b238e	#d2bddd
microbat	ENSMLUG00000024455	NA	MHC	Protein Coding	GL431006	39260	41506	ortho.finder	NA	MHC	MHC	#6b238e	#d2bddd
microbat	ENSMLUG00000022587	NA	MHC	Protein Coding	GL430925	48050	50037	ortho.finder	NA	MHC	MHC	#6b238e	#d2bddd
microbat	ENSMLUG00000023888	NA	MHC	Protein Coding	GL430770	10783	90259	ortho.finder	NA	MHC	MHC	#6b238e	#d2bddd
microbat	ENSMLUG00000024750	NA	MHC	Protein Coding	GL430786	80020	82871	ortho.finder	NA	MHC	MHC	#6b238e	#d2bddd
microbat	ENSMLUG00000028684	NA	MHC	Protein Coding	GL430786	31306	34189	ortho.finder	NA	MHC	MHC	#6b238e	#d2bddd
microbat	ENSMLUG00000022334	NA	MHC	Protein Coding	GL430819	69383	72107	ortho.finder	NA	MHC	MHC	#6b238e	#d2bddd
microbat	ENSMLUG00000030625	NA	MHC	Protein Coding	GL430770	35739	38713	ortho.finder	NA	MHC	MHC	#6b238e	#d2bddd
microbat	ENSMLUG00000024677	NA	MHC	Protein Coding	AAPE02061493	2607	5352	ortho.finder	NA	MHC	MHC	#6b238e	#d2bddd
microbat	ENSMLUG00000028385	NA	MHC	Protein Coding	GL430352	370389	373221	ortho.finder	NA	MHC	MHC	#6b238e	#d2bddd
microbat	ENSMLUG00000023140	NA	MHC	Protein Coding	GL430743	129238	129516	ortho.finder	NA	MHC	MHC	#6b238e	#d2bddd
cat	ENSFCAG00000014048	RPS9	RPS9	Protein Coding	E2	3915999	3922603	ortho.finder	NA	LRC	LRC.SYNTENY	#bfbfbf	#cccccc
cat	ENSFCAG00000045521	NCR1	NCR1	Protein Coding	E2	3668713	3672950	ortho.finder	NA	LRC	LRC.SYNTENY	#bfbfbf	#cccccc
cat	ENSFCAG00000044898	KLRG1	KLRG	Protein Coding	B4	43532126	43551076	ortho.finder	NA	NKC	NKC.SYNTENY	#bfbfbf	#cccccc
cat	ENSFCAG00000027748	YBX3	YBX3	Protein Coding	B4	47296097	47319725	ortho.finder	NA	NKC	NKC.SYNTENY	#bfbfbf	#cccccc
cat	ENSFCAG00000003601	NA	LILR	Protein Coding	E2	3906948	3912398	ortho.finder	NA	LRC	LRC	#6CC2A5	#e1f2ed
cat	ENSFCAG00000026877	NA	LILR	Protein Coding	E2	3875141	3877107	ortho.finder	NA	LRC	LRC	#6CC2A5	#e1f2ed
cat	ENSFCAG00000027054	NA	LILR	Protein Coding	E2	3864550	3865736	ortho.finder	NA	LRC	LRC	#6CC2A5	#e1f2ed
cat	ENSFCAG00000024812	NA	LILR	Protein Coding	E2	3711514	3715561	ortho.finder	NA	LRC	LRC	#6CC2A5	#e1f2ed
cat	ENSFCAG00000042858	NA	LILR	Protein Coding	E2	3730640	3731409	ortho.finder	NA	LRC	LRC	#6CC2A5	#e1f2ed
cat	ENSFCAG00000044628	KLRD1	KLRD	Protein Coding	B4	46682489	46687894	ortho.finder	NA	NKC	NKC	#6696CF	#e0eaf5
cat	ENSFCAG00000040686	KLRK1	KLRK	Protein Coding	B4	46703440	46713884	ortho.finder	NA	NKC	NKC	#9E2064	#ebd2e0
cat	ENSFCAG00000046019	NA	KLRC	Protein Coding	B4	46947559	46949428	ortho.finder	NA	NKC	NKC	#E90E8B	#facee7
cat	ENSFCAG00000044918	NA	KLRC	Protein Coding	B4	46862466	46864718	ortho.finder	NA	NKC	NKC	#E90E8B	#facee7
cat	ENSFCAG00000044455	NA	KLRC	Protein Coding	B4	46745352	46747154	ortho.finder	NA	NKC	NKC	#E90E8B	#facee7
cat	ENSFCAG00000045317	KLRB1	KLRB	Protein Coding	B4	45950652	45964488	ortho.finder	NA	NKC	NKC	#cc613c	#f4dfd8
cat	ENSFCAG00000008387	KLRAP1	KLRA	Protein Coding	B4	47183813	47198348	ortho.finder	NA	NKC	NKC	#218a47	#d2e7da
cat	ENSFCAG00000025057	NA	KLRJ	Protein Coding	B4	46987388	46998635	ortho.finder	NA	NKC	NKC	#51677f	#dce0e5
cat	ENSFCAG00000008833	KLRF1	KLRF	Protein Coding	B4	46217440	46229335	ortho.finder	NA	NKC	NKC	#e9ec7c	#fafbe4
cat	ENSFCAG00000042120	NA	KLRF	Protein Coding	B4	46045115	46071196	ortho.finder	NA	NKC	NKC	#e9ec7c	#fafbe4
cat	ENSFCAG00000023412	KLRF2	KLRF	Protein Coding	B4	46280596	46295903	ortho.finder	NA	NKC	NKC	#e9ec7c	#fafbe4
cat	ENSFCAG00000000877	NA	MHC	Protein Coding	B2	31998397	32001281	ortho.finder	NA	MHC	MHC	#6b238e	#d2bddd
cat	ENSFCAG00000027242	NA	MHC	Protein Coding	B2	32104489	32108732	ortho.finder	NA	MHC	MHC	#6b238e	#d2bddd
cat	ENSFCAG00000000629	NA	MHC	Protein Coding	AANG04002080.1	29384	32901	ortho.finder	NA	MHC	MHC	#6b238e	#d2bddd
cat	ENSFCAG00000026141	NA	MHC	Protein Coding	A1	91666185	91683219	ortho.finder	NA	MHC	MHC	#6b238e	#d2bddd
cat	ENSFCAG00000044472	NA	MHC	Protein Coding	AANG04000776.1	8900	16157	ortho.finder	NA	MHC	MHC	#6b238e	#d2bddd
cat	ENSFCAG00000018696	NA	MHC	Protein Coding	B2	32523338	32526071	ortho.finder	NA	MHC	MHC	#6b238e	#d2bddd
cat	ENSFCAG00000015379	NA	MHC	Protein Coding	B2	32066650	32069712	ortho.finder	NA	MHC	MHC	#6b238e	#d2bddd
cat	ENSFCAG00000044738	FLAI-K	MHC	Protein Coding	AANG04003126.1	58182	65202	ortho.finder	NA	MHC	MHC	#6b238e	#d2bddd
cat	ENSFCAG00000044461	NA	MHC	Protein Coding	AANG04003605.1	51516	54116	ortho.finder	NA	MHC	MHC	#6b238e	#d2bddd
cat	ENSFCAG00000045048	NA	MHC	Protein Coding	B2	32472087	32472853	ortho.finder	NA	MHC	MHC	#6b238e	#d2bddd
dog	ENSCAFG00000002652	RPS9	RPS9	Protein Coding	1	102989629	102995675	ortho.finder	NA	LRC	LRC.SYNTENY	#bfbfbf	#cccccc
dog	ENSCAFG00000023787	NCR1	NCR1	Protein Coding	1	102686092	102690350	ortho.finder	NA	LRC	LRC.SYNTENY	#bfbfbf	#cccccc
dog	ENSCAFG00000028762	KLRG1	KLRG	Protein Coding	27	36740984	36766777	ortho.finder	NA	NKC	NKC.SYNTENY	#bfbfbf	#cccccc
dog	ENSCAFG00000013401	YBX3	YBX3	Protein Coding	27	35038368	35065202	ortho.finder	NA	NKC	NKC.SYNTENY	#bfbfbf	#cccccc
dog	ENSCAFG00000029582	NA	LILR	Protein Coding	1	102971911	102977693	ortho.finder	NA	LRC	LRC	#6CC2A5	#e1f2ed
dog	ENSCAFG00000024425	NA	LILR	Protein Coding	1	102996666	103000872	ortho.finder	NA	LRC	LRC	#6CC2A5	#e1f2ed
dog	ENSCAFG00000030509	NA	LILR	Protein Coding	1	102955916	102960845	ortho.finder	NA	LRC	LRC	#6CC2A5	#e1f2ed
dog	ENSCAFG00000028453	NA	LILR	Protein Coding	1	102779497	102787260	ortho.finder	NA	LRC	LRC	#6CC2A5	#e1f2ed
dog	ENSCAFG00000013459	KLRD1	KLRD	Protein Coding	27	35699175	35707408	ortho.finder	NA	NKC	NKC	#6696CF	#e0eaf5
dog	ENSCAFG00000025596	KLRK1	KLRK	Protein Coding	27	35634936	35658993	ortho.finder	NA	NKC	NKC	#9E2064	#ebd2e0
dog	ENSCAFG00000013453	NA	KLRC	Protein Coding	27	35309329	35382801	ortho.finder	NA	NKC	NKC	#E90E8B	#facee7
dog	ENSCAFG00000014042	NA	KLRC	Protein Coding	27	35385361	35386012	ortho.finder	NA	NKC	NKC	#E90E8B	#facee7
dog	ENSCAFG00000028587	NA	KLRC	Protein Coding	27	35565795	35584543	ortho.finder	NA	NKC	NKC	#E90E8B	#facee7
dog	ENSCAFG00000013612	KLRB1	KLRB	Protein Coding	27	36355936	36376701	ortho.finder	NA	NKC	NKC	#cc613c	#f4dfd8
dog	ENSCAFG00000013443	KLRA1	KLRA	Protein Coding	27	35144651	35155829	ortho.finder	NA	NKC	NKC	#218a47	#d2e7da
dog	ENSCAFG00000030923	NA	KLRH	Protein Coding	27	35196018	35215448	ortho.finder	NA	NKC	NKC	#FB7E00	#fee5cc
dog	ENSCAFG00000030153	KLRF1	KLRF	Protein Coding	27	36152112	36157825	ortho.finder	NA	NKC	NKC	#e9ec7c	#fafbe4
dog	ENSCAFG00000000487	DLA88	MHC	Protein Coding	12	892228	895691	ortho.finder	NA	MHC	MHC	#6b238e	#d2bddd
dog	ENSCAFG00000000492	NA	MHC	Protein Coding	12	1013178	1021690	ortho.finder	NA	MHC	MHC	#6b238e	#d2bddd
dog	ENSCAFG00000008234	DLA-79	MHC	Protein Coding	18	41142496	41146106	ortho.finder	NA	MHC	MHC	#6b238e	#d2bddd
dog	ENSCAFG00000000500	DLA-64	MHC	Protein Coding	12	983573	986969	ortho.finder	NA	MHC	MHC	#6b238e	#d2bddd
dog	ENSCAFG00000032222	DLA-12	MHC	Protein Coding	12	933312	936671	ortho.finder	NA	MHC	MHC	#6b238e	#d2bddd
dog	ENSCAFG00000030321	NA	NCR1	Protein Coding	1	102576554	102577732	ortho.finder	NA	LRC	LRC.SYNTENY	#bfbfbf	#cccccc
dog	ENSCAFG00000033152	NA	KLRC	Annotated Pseudogene	27	35261244	35262954	ortho.finder	NA	NKC	NKC	#E90E8B	#facee7
dingo	ENSCAFG00020018329	RPS9	RPS9	Protein Coding	QKWQ01000848.1	103653120	103659006	ortho.finder	NA	LRC	LRC.SYNTENY	#bfbfbf	#cccccc
dingo	ENSCAFG00020016891	NCR1	NCR1	Protein Coding	QKWQ01000848.1	103362750	103367040	ortho.finder	NA	LRC	LRC.SYNTENY	#bfbfbf	#cccccc
dingo	ENSCAFG00020005971	KLRG1	KLRG	Protein Coding	QKWQ01001746.1	177569	201985	ortho.finder	NA	NKC	NKC.SYNTENY	#bfbfbf	#cccccc
dingo	ENSCAFG00020006412	YBX3	YBX3	Protein Coding	QKWQ01001746.1	1859667	1884370	ortho.finder	NA	NKC	NKC.SYNTENY	#bfbfbf	#cccccc
dingo	ENSCAFG00020016912	NA	LILR	Protein Coding	QKWQ01000848.1	103437885	103447229	ortho.finder	NA	LRC	LRC	#6CC2A5	#e1f2ed
dingo	ENSCAFG00020017180	NA	LILR	Protein Coding	QKWQ01000848.1	103595271	103615198	ortho.finder	NA	LRC	LRC	#6CC2A5	#e1f2ed
dingo	ENSCAFG00020017200	NA	LILR	Protein Coding	QKWQ01000848.1	103618918	103623959	ortho.finder	NA	LRC	LRC	#6CC2A5	#e1f2ed
dingo	ENSCAFG00020017250	NA	LILR	Protein Coding	QKWQ01000848.1	103631244	103641205	ortho.finder	NA	LRC	LRC	#6CC2A5	#e1f2ed
dingo	ENSCAFG00020018342	NA	LILR	Protein Coding	QKWQ01000848.1	103659854	103666330	ortho.finder	NA	LRC	LRC	#6CC2A5	#e1f2ed
dingo	ENSCAFG00020006243	KLRK1	KLRK	Protein Coding	QKWQ01001746.1	1281373	1301186	ortho.finder	NA	NKC	NKC	#9E2064	#ebd2e0
dingo	ENSCAFG00020006261	NA	KLRC	Protein Coding	QKWQ01001746.1	1363978	1367746	ortho.finder	NA	NKC	NKC	#E90E8B	#facee7
dingo	ENSCAFG00020006328	NA	KLRC	Protein Coding	QKWQ01001746.1	1406824	1473435	ortho.finder	NA	NKC	NKC	#E90E8B	#facee7
dingo	ENSCAFG00020006348	NA	KLRC	Protein Coding	QKWQ01001746.1	1530480	1537317	ortho.finder	NA	NKC	NKC	#E90E8B	#facee7
dingo	ENSCAFG00020006359	NA	KLRC	Protein Coding	QKWQ01001746.1	1565660	1569935	ortho.finder	NA	NKC	NKC	#E90E8B	#facee7
dingo	ENSCAFG00020006368	NA	KLRC	Protein Coding	QKWQ01001746.1	1583159	1602111	ortho.finder	NA	NKC	NKC	#E90E8B	#facee7
dingo	ENSCAFG00020006106	KLRB1	KLRB	Protein Coding	QKWQ01001746.1	568394	578845	ortho.finder	NA	NKC	NKC	#cc613c	#f4dfd8
dingo	ENSCAFG00020006392	NA	KLRA	Protein Coding	QKWQ01001746.1	1765988	1773329	ortho.finder	NA	NKC	NKC	#218a47	#d2e7da
dingo	ENSCAFG00020006375	NA	KLRJ	Protein Coding	QKWQ01001746.1	1652748	1661896	ortho.finder	NA	NKC	NKC	#51677f	#dce0e5
dingo	ENSCAFG00020006152	KLRF1	KLRF	Protein Coding	QKWQ01001746.1	791579	798866	ortho.finder	NA	NKC	NKC	#e9ec7c	#fafbe4
dingo	ENSCAFG00020013564	NA	MHC	Protein Coding	QKWQ01001577.1	56779069	56780123	ortho.finder	NA	MHC	MHC	#6b238e	#d2bddd
dingo	ENSCAFG00020020179	NA	MHC	Protein Coding	QKWQ01001619.1	888916	895730	ortho.finder	NA	MHC	MHC	#6b238e	#d2bddd
dingo	ENSCAFG00020020180	NA	MHC	Protein Coding	QKWQ01001619.1	928852	982175	ortho.finder	NA	MHC	MHC	#6b238e	#d2bddd
dingo	ENSCAFG00020020192	NA	MHC	Protein Coding	QKWQ01001619.1	975782	985685	ortho.finder	NA	MHC	MHC	#6b238e	#d2bddd
dingo	ENSCAFG00020020487	NA	MHC	Protein Coding	QKWQ01001619.1	1003685	1020170	ortho.finder	NA	MHC	MHC	#6b238e	#d2bddd
dingo	ENSCAFG00020025759	NA	MHC	Protein Coding	QKWQ01000458.1	8116534	8119696	ortho.finder	NA	MHC	MHC	#6b238e	#d2bddd
horse	ENSECAG00000020316	RPS9	RPS9	Protein Coding	10	23678960	23730695	ortho.finder	NA	LRC	LRC.SYNTENY	#bfbfbf	#cccccc
horse	ENSECAG00000013762	NCR1	NCR1	Protein Coding	10	24556765	24560860	ortho.finder	NA	LRC	LRC.SYNTENY	#bfbfbf	#cccccc
horse	ENSECAG00000024523	KLRG1	KLRG	Protein Coding	6	37084783	37159364	ortho.finder	NA	NKC	NKC.SYNTENY	#bfbfbf	#cccccc
horse	ENSECAG00000013777	YBX3	YBX3	Protein Coding	6	39723570	39745370	ortho.finder	NA	NKC	NKC.SYNTENY	#bfbfbf	#cccccc
horse	ENSECAG00000008745	NA	LILR	Protein Coding	10	23685989	23692795	ortho.finder	NA	LRC	LRC	#6CC2A5	#e1f2ed
horse	ENSECAG00000037431	NA	LILR	Protein Coding	10	24326615	24333850	ortho.finder	NA	LRC	LRC	#6CC2A5	#e1f2ed
horse	ENSECAG00000011895	ILT11B	LILR	Protein Coding	10	24139433	24145257	ortho.finder	NA	LRC	LRC	#6CC2A5	#e1f2ed
horse	ENSECAG00000022716	NA	LILR	Protein Coding	10	23728650	23734281	ortho.finder	NA	LRC	LRC	#6CC2A5	#e1f2ed
horse	ENSECAG00000012768	NA	LILR	Protein Coding	10	24369220	24375216	ortho.finder	NA	LRC	LRC	#6CC2A5	#e1f2ed
horse	ENSECAG00000035495	NA	LILR	Protein Coding	10	23703702	23714604	ortho.finder	NA	LRC	LRC	#6CC2A5	#e1f2ed
horse	ENSECAG00000013848	LILRA	LILR	Protein Coding	10	23764670	23770399	ortho.finder	NA	LRC	LRC	#6CC2A5	#e1f2ed
horse	ENSECAG00000014250	NA	LILR	Protein Coding	10	24207397	24215355	ortho.finder	NA	LRC	LRC	#6CC2A5	#e1f2ed
horse	ENSECAG00000030746	ILT11A	LILR	Protein Coding	10	23732326	23857598	ortho.finder	NA	LRC	LRC	#6CC2A5	#e1f2ed
horse	ENSECAG00000035361	NA	LILR	Protein Coding	10	24170741	24178946	ortho.finder	NA	LRC	LRC	#6CC2A5	#e1f2ed
horse	ENSECAG00000012756	NA	LILR	Protein Coding	10	24291421	24297254	ortho.finder	NA	LRC	LRC	#6CC2A5	#e1f2ed
horse	ENSECAG00000032599	NA	LILR	Protein Coding	10	23935282	23936114	ortho.finder	NA	LRC	LRC	#6CC2A5	#e1f2ed
horse	ENSECAG00000035812	NA	LILR	Protein Coding	10	23777591	23781690	ortho.finder	NA	LRC	LRC	#6CC2A5	#e1f2ed
horse	ENSECAG00000031571	NA	LILR	Protein Coding	10	24094912	24124330	ortho.finder	NA	LRC	LRC	#6CC2A5	#e1f2ed
horse	ENSECAG00000029197	NA	LILR	Protein Coding	10	23877340	23905379	ortho.finder	NA	LRC	LRC	#6CC2A5	#e1f2ed
horse	ENSECAG00000035315	NA	LILR	Protein Coding	10	24393931	24397317	ortho.finder	NA	LRC	LRC	#6CC2A5	#e1f2ed
horse	ENSECAG00000036115	NA	LILR	Protein Coding	10	23933106	23953199	ortho.finder	NA	LRC	LRC	#6CC2A5	#e1f2ed
horse	ENSECAG00000016418	KIR3DL	KIR	Protein Coding	10	24516181	24525621	ortho.finder	NA	LRC	LRC	#FCD630	#fef6d5
horse	ENSECAG00000016880	NA	KLRE	Protein Coding	6	38288819	38381789	ortho.finder	NA	NKC	NKC	#01D2D4	#ccf6f6
horse	ENSECAG00000031528	NA	KLRD	Protein Coding	6	38406470	38464574	ortho.finder	NA	NKC	NKC	#6696CF	#e0eaf5
horse	ENSECAG00000017267	KLRK1	KLRK	Protein Coding	6	38489836	38499152	ortho.finder	NA	NKC	NKC	#9E2064	#ebd2e0
horse	ENSECAG00000021893	NA	KLRC	Protein Coding	6	38520280	38524281	ortho.finder	NA	NKC	NKC	#E90E8B	#facee7
horse	ENSECAG00000022764	NA	KLRC	Protein Coding	6	38667888	38675129	ortho.finder	NA	NKC	NKC	#E90E8B	#facee7
horse	ENSECAG00000022791	NA	KLRC	Protein Coding	6	38801700	38819155	ortho.finder	NA	NKC	NKC	#E90E8B	#facee7
horse	ENSECAG00000038787	NA	KLRC	Protein Coding	6	38546464	38592575	ortho.finder	NA	NKC	NKC	#E90E8B	#facee7
horse	ENSECAG00000033117	NA	KLRC	Protein Coding	6	38710553	38724577	ortho.finder	NA	NKC	NKC	#E90E8B	#facee7
horse	ENSECAG00000028056	NA	KLRC	Protein Coding	6	38752675	38759976	ortho.finder	NA	NKC	NKC	#E90E8B	#facee7
horse	ENSECAG00000016712	NA	KLRI	Protein Coding	6	38858296	38889866	ortho.finder	NA	NKC	NKC	#784646	#e4dada
horse	ENSECAG00000034172	KLRB1	KLRB	Protein Coding	6	37563142	37572954	ortho.finder	NA	NKC	NKC	#cc613c	#f4dfd8
horse	ENSECAG00000023351	NA	KLRA	Protein Coding	6	39335464	39347553	ortho.finder	NA	NKC	NKC	#218a47	#d2e7da
horse	ENSECAG00000002234	LY49B	KLRA	Protein Coding	6	39451258	39465489	ortho.finder	NA	NKC	NKC	#218a47	#d2e7da
horse	ENSECAG00000040244	LY49D	KLRA	Protein Coding	6	39631793	39641954	ortho.finder	NA	NKC	NKC	#218a47	#d2e7da
horse	ENSECAG00000018937	LY49F	KLRA	Protein Coding	6	39277731	39297755	ortho.finder	NA	NKC	NKC	#218a47	#d2e7da
horse	ENSECAG00000036744	NA	KLRA	Protein Coding	6	39481954	39553426	ortho.finder	NA	NKC	NKC	#218a47	#d2e7da
horse	ENSECAG00000039435	NA	KLRA	Protein Coding	6	39405171	39502543	ortho.finder	NA	NKC	NKC	#218a47	#d2e7da
horse	ENSECAG00000035033	NA	KLRJ	Protein Coding	6	38910221	39006045	ortho.finder	NA	NKC	NKC	#51677f	#dce0e5
horse	ENSECAG00000033229	NA	KLRJ	Protein Coding	6	36127473	36138316	ortho.finder	NA	NKC	NKC	#51677f	#dce0e5
horse	ENSECAG00000037919	NA	KLRH	Protein Coding	6	39075980	39225846	ortho.finder	NA	NKC	NKC	#FB7E00	#fee5cc
horse	ENSECAG00000038580	NA	KLRH	Protein Coding	6	39047513	39062643	ortho.finder	NA	NKC	NKC	#FB7E00	#fee5cc
horse	ENSECAG00000035478	NA	KLRF	Protein Coding	6	37656508	37736606	ortho.finder	NA	NKC	NKC	#e9ec7c	#fafbe4
horse	ENSECAG00000035527	KLRF1	KLRF	Protein Coding	6	37866559	37889206	ortho.finder	NA	NKC	NKC	#e9ec7c	#fafbe4
horse	ENSECAG00000033828	NA	MHC	Protein Coding	20	29899020	29904756	ortho.finder	NA	MHC	MHC	#6b238e	#d2bddd
horse	ENSECAG00000034339	NA	MHC	Protein Coding	20	29953414	29961405	ortho.finder	NA	MHC	MHC	#6b238e	#d2bddd
horse	ENSECAG00000011673	NA	MHC	Protein Coding	20	31743648	31744915	ortho.finder	NA	MHC	MHC	#6b238e	#d2bddd
horse	ENSECAG00000010913	NA	MHC	Protein Coding	20	31119610	31144554	ortho.finder	NA	MHC	MHC	#6b238e	#d2bddd
horse	ENSECAG00000034395	NA	MHC	Protein Coding	20	31776346	31779329	ortho.finder	NA	MHC	MHC	#6b238e	#d2bddd
horse	ENSECAG00000035575	NA	MHC	Protein Coding	20	31682192	31685182	ortho.finder	NA	MHC	MHC	#6b238e	#d2bddd
horse	ENSECAG00000016428	NA	MHC	Protein Coding	20	32135101	32137155	ortho.finder	NA	MHC	MHC	#6b238e	#d2bddd
horse	ENSECAG00000032985	Eqca-2	MHC	Protein Coding	20	30276553	30280100	ortho.finder	NA	MHC	MHC	#6b238e	#d2bddd
horse	ENSECAG00000017324	NA	MHC	Protein Coding	20	31555425	31558463	ortho.finder	NA	MHC	MHC	#6b238e	#d2bddd
horse	ENSECAG00000019318	NA	MHC	Protein Coding	20	32058369	32061349	ortho.finder	NA	MHC	MHC	#6b238e	#d2bddd
horse	ENSECAG00000019474	EQMCE1	MHC	Protein Coding	20	31521719	31525270	ortho.finder	NA	MHC	MHC	#6b238e	#d2bddd
horse	ENSECAG00000035532	EQMHCC1	MHC	Protein Coding	20	31979327	32138049	ortho.finder	NA	MHC	MHC	#6b238e	#d2bddd
horse	ENSECAG00000020991	NA	MHC	Protein Coding	20	31822804	31825682	ortho.finder	NA	MHC	MHC	#6b238e	#d2bddd
horse	ENSECAG00000037715	EQMHCB2	MHC	Protein Coding	20	30335386	30374641	ortho.finder	NA	MHC	MHC	#6b238e	#d2bddd
horse	ENSECAG00000038391	NA	MHC	Protein Coding	20	30069942	30094940	ortho.finder	NA	MHC	MHC	#6b238e	#d2bddd
horse	ENSECAG00000040461	NA	MHC	Protein Coding	20	30225467	30231306	ortho.finder	NA	MHC	MHC	#6b238e	#d2bddd
horse	ENSECAG00000032745	MHCB3	MHC	Protein Coding	20	31883856	31886956	ortho.finder	NA	MHC	MHC	#6b238e	#d2bddd
horse	ENSECAG00000037985	NA	MHC	Protein Coding	20	31087116	31090488	ortho.finder	NA	MHC	MHC	#6b238e	#d2bddd
horse	ENSECAG00000033152	NA	MHC	Protein Coding	20	33360521	33362836	ortho.finder	NA	MHC	MHC	#6b238e	#d2bddd
horse	ENSECAG00000038583	NA	MHC	Protein Coding	20	31456771	31459796	ortho.finder	NA	MHC	MHC	#6b238e	#d2bddd
horse	ENSECAG00000030648	NA	MHC	Protein Coding	20	31637799	31640705	ortho.finder	NA	MHC	MHC	#6b238e	#d2bddd
horse	ENSECAG00000039164	NA	KLRC	Protein Coding	6	39571332	39620828	ortho.finder	NA	NKC	NKC	#E90E8B	#facee7
horse	ENSECAG00000039668	NA	LILR	Annotated Pseudogene	10	24149928	24159793	ortho.finder	NA	LRC	LRC	#6CC2A5	#e1f2ed
dolphin	ENSTTRG00000006572	RPS9	RPS9	Protein Coding	GeneScaffold_3253	173639	180965	ortho.finder	NA	LRC	LRC.SYNTENY	#bfbfbf	#cccccc
dolphin	ENSTTRG00000006393	NCR1	NCR1	Protein Coding	GeneScaffold_3171	21743	27621	ortho.finder	NA	LRC	LRC.SYNTENY	#bfbfbf	#cccccc
dolphin	ENSTTRG00000008045	YBX3	YBX3	Protein Coding	scaffold_94587	20721	35859	ortho.finder	NA	NKC	NKC.SYNTENY	#bfbfbf	#cccccc
dolphin	ENSTTRG00000001273	NA	LILR	Protein Coding	GeneScaffold_3474	6535	9632	ortho.finder	NA	LRC	LRC	#6CC2A5	#e1f2ed
dolphin	ENSTTRG00000001274	NA	LILR	Protein Coding	GeneScaffold_3474	17706	23418	ortho.finder	NA	LRC	LRC	#6CC2A5	#e1f2ed
dolphin	ENSTTRG00000001275	NA	LILR	Protein Coding	GeneScaffold_3474	25993	38556	ortho.finder	NA	LRC	LRC	#6CC2A5	#e1f2ed
dolphin	ENSTTRG00000006573	NA	LILR	Protein Coding	GeneScaffold_3253	202677	208587	ortho.finder	NA	LRC	LRC	#6CC2A5	#e1f2ed
dolphin	ENSTTRG00000013109	KLRD1	KLRD	Protein Coding	scaffold_83	44694	49739	ortho.finder	NA	NKC	NKC	#6696CF	#e0eaf5
dolphin	ENSTTRG00000004888	NA	KLRC	Protein Coding	GeneScaffold_1358	1931	4511	ortho.finder	NA	NKC	NKC	#E90E8B	#facee7
dolphin	ENSTTRG00000013100	NA	KLRC	Protein Coding	scaffold_83	18076	22465	ortho.finder	NA	NKC	NKC	#E90E8B	#facee7
dolphin	ENSTTRG00000015741	KLRB1	KLRB	Protein Coding	GeneScaffold_804	11990	22383	ortho.finder	NA	NKC	NKC	#cc613c	#f4dfd8
dolphin	ENSTTRG00000008030	NA	MHC	Protein Coding	GeneScaffold_1803	119867	124698	ortho.finder	NA	MHC	MHC	#6b238e	#d2bddd
dolphin	ENSTTRG00000016921	NA	MHC	Protein Coding	GeneScaffold_1466	105078	107996	ortho.finder	NA	MHC	MHC	#6b238e	#d2bddd
cow	ENSBTAG00000006487	RPS9	RPS9	Protein Coding	18	63196980	63204349	ortho.finder	NA	LRC	LRC.SYNTENY	#bfbfbf	#cccccc
cow	ENSBTAG00000045529	NCR1	NCR1	Protein Coding	18	62512088	62516410	ortho.finder	NA	LRC	LRC.SYNTENY	#bfbfbf	#cccccc
cow	ENSBTAG00000013640	KLRG1	KLRG	Protein Coding	5	100946808	100964339	ortho.finder	NA	NKC	NKC.SYNTENY	#bfbfbf	#cccccc
cow	ENSBTAG00000009663	YBX3	YBX3	Protein Coding	5	98853392	98878560	ortho.finder	NA	NKC	NKC.SYNTENY	#bfbfbf	#cccccc
cow	ENSBTAG00000053934	NA	LILR	Protein Coding	NKLS02001252.1	4324	7772	ortho.finder	NA	LRC	LRC	#6CC2A5	#e1f2ed
cow	ENSBTAG00000004043	NA	LILR	Protein Coding	18	62945785	62948849	ortho.finder	NA	LRC	LRC	#6CC2A5	#e1f2ed
cow	ENSBTAG00000053351	NA	LILR	Protein Coding	NKLS02000591.1	153579	162756	ortho.finder	NA	LRC	LRC	#6CC2A5	#e1f2ed
cow	ENSBTAG00000049178	NA	LILR	Protein Coding	18	63165062	63168770	ortho.finder	NA	LRC	LRC	#6CC2A5	#e1f2ed
cow	ENSBTAG00000048555	NA	LILR	Protein Coding	NKLS02000591.1	86743	112791	ortho.finder	NA	LRC	LRC	#6CC2A5	#e1f2ed
cow	ENSBTAG00000054407	NA	LILR	Protein Coding	NKLS02000591.1	71378	74747	ortho.finder	NA	LRC	LRC	#6CC2A5	#e1f2ed
cow	ENSBTAG00000050536	NA	LILR	Protein Coding	18	62917599	62924121	ortho.finder	NA	LRC	LRC	#6CC2A5	#e1f2ed
cow	ENSBTAG00000038797	NA	LILR	Protein Coding	18	62970281	62974443	ortho.finder	NA	LRC	LRC	#6CC2A5	#e1f2ed
cow	ENSBTAG00000049932	LILRA4	LILR	Protein Coding	NKLS02000591.1	202553	205662	ortho.finder	NA	LRC	LRC	#6CC2A5	#e1f2ed
cow	ENSBTAG00000054705	NA	LILR	Protein Coding	NKLS02000591.1	142382	145353	ortho.finder	NA	LRC	LRC	#6CC2A5	#e1f2ed
cow	ENSBTAG00000052386	NA	LILR	Protein Coding	NKLS02000591.1	186947	196485	ortho.finder	NA	LRC	LRC	#6CC2A5	#e1f2ed
cow	ENSBTAG00000050608	NA	LILR	Protein Coding	NKLS02001114.1	1590	4981	ortho.finder	NA	LRC	LRC	#6CC2A5	#e1f2ed
cow	ENSBTAG00000054949	NA	LILR	Protein Coding	NKLS02000591.1	13808	23769	ortho.finder	NA	LRC	LRC	#6CC2A5	#e1f2ed
cow	ENSBTAG00000053681	NA	LILR	Protein Coding	NKLS02000591.1	3909	7722	ortho.finder	NA	LRC	LRC	#6CC2A5	#e1f2ed
cow	ENSBTAG00000054081	NA	LILR	Protein Coding	NKLS02000782.1	3964	9701	ortho.finder	NA	LRC	LRC	#6CC2A5	#e1f2ed
cow	ENSBTAG00000055058	NA	LILR	Protein Coding	NKLS02000591.1	226327	235241	ortho.finder	NA	LRC	LRC	#6CC2A5	#e1f2ed
cow	ENSBTAG00000050566	NA	LILR	Protein Coding	NKLS02000591.1	54327	58176	ortho.finder	NA	LRC	LRC	#6CC2A5	#e1f2ed
cow	ENSBTAG00000050822	NA	LILR	Protein Coding	NKLS02000591.1	118954	122328	ortho.finder	NA	LRC	LRC	#6CC2A5	#e1f2ed
cow	ENSBTAG00000039086	NA	LILR	Protein Coding	18	62802729	62823366	ortho.finder	NA	LRC	LRC	#6CC2A5	#e1f2ed
cow	ENSBTAG00000039413	NA	LILR	Protein Coding	18	62793883	62798262	ortho.finder	NA	LRC	LRC	#6CC2A5	#e1f2ed
cow	ENSBTAG00000049820	NA	KIR	Protein Coding	18	62671269	62699050	ortho.finder	NA	LRC	LRC	#FCD630	#fef6d5
cow	ENSBTAG00000047270	NA	KIR	Protein Coding	18	62714565	62722641	ortho.finder	NA	LRC	LRC	#FCD630	#fef6d5
cow	ENSBTAG00000022807	KIR3DS1	KIR	Protein Coding	18	62587896	62594465	ortho.finder	NA	LRC	LRC	#FCD630	#fef6d5
cow	ENSBTAG00000054741	NA	KIR	Protein Coding	18	62554596	62561908	ortho.finder	NA	LRC	LRC	#FCD630	#fef6d5
cow	ENSBTAG00000045951	NA	KIR	Protein Coding	18	62625845	62636766	ortho.finder	NA	LRC	LRC	#FCD630	#fef6d5
cow	ENSBTAG00000045795	NA	KIR	Protein Coding	18	62754722	62761536	ortho.finder	NA	LRC	LRC	#FCD630	#fef6d5
cow	ENSBTAG00000054818	KIR3DL2	KIR	Protein Coding	18	62655625	62662605	ortho.finder	NA	LRC	LRC	#FCD630	#fef6d5
cow	ENSBTAG00000039215	KIR2DL5A	KIR	Protein Coding	18	62542301	62552522	ortho.finder	NA	LRC	LRC	#FCD630	#fef6d5
cow	ENSBTAG00000052880	NA	KIR	Protein Coding	18	62645561	62653396	ortho.finder	NA	LRC	LRC	#FCD630	#fef6d5
cow	ENSBTAG00000030426	NA	KLRE	Protein Coding	5	99732061	99752814	ortho.finder	NA	NKC	NKC	#01D2D4	#ccf6f6
cow	ENSBTAG00000000966	NA	KLRD	Protein Coding	5	99671846	99678614	ortho.finder	NA	NKC	NKC	#6696CF	#e0eaf5
cow	ENSBTAG00000046389	NA	KLRD	Protein Coding	5	99655608	99660385	ortho.finder	NA	NKC	NKC	#6696CF	#e0eaf5
cow	ENSBTAG00000004917	KLRK1	KLRK	Protein Coding	5	99603137	99613790	ortho.finder	NA	NKC	NKC	#9E2064	#ebd2e0
cow	ENSBTAG00000046268	NA	KLRC	Protein Coding	5	99099765	99105058	ortho.finder	NA	NKC	NKC	#E90E8B	#facee7
cow	ENSBTAG00000052486	NA	KLRC	Protein Coding	5	99328770	99353522	ortho.finder	NA	NKC	NKC	#E90E8B	#facee7
cow	ENSBTAG00000038843	NKG2C	KLRC	Protein Coding	5	99552955	99557139	ortho.finder	NA	NKC	NKC	#E90E8B	#facee7
cow	ENSBTAG00000052658	NKG2A	KLRC	Protein Coding	5	99539090	99544252	ortho.finder	NA	NKC	NKC	#E90E8B	#facee7
cow	ENSBTAG00000049367	NA	KLRC	Protein Coding	5	99165246	99171198	ortho.finder	NA	NKC	NKC	#E90E8B	#facee7
cow	ENSBTAG00000054633	KLRC1	KLRC	Protein Coding	5	99286439	99290988	ortho.finder	NA	NKC	NKC	#E90E8B	#facee7
cow	ENSBTAG00000054018	NA	KLRC	Protein Coding	5	99213774	99253173	ortho.finder	NA	NKC	NKC	#E90E8B	#facee7
cow	ENSBTAG00000052514	NKG2A	KLRC	Protein Coding	5	99380663	99387873	ortho.finder	NA	NKC	NKC	#E90E8B	#facee7
cow	ENSBTAG00000051183	NA	KLRI	Protein Coding	5	99461355	99472785	ortho.finder	NA	NKC	NKC	#784646	#e4dada
cow	ENSBTAG00000049823	NA	KLRI	Protein Coding	5	99487512	99500405	ortho.finder	NA	NKC	NKC	#784646	#e4dada
cow	ENSBTAG00000012029	KLRB1	KLRB	Protein Coding	5	100504892	100630214	ortho.finder	NA	NKC	NKC	#cc613c	#f4dfd8
cow	ENSBTAG00000009252	KLRA1	KLRA	Protein Coding	5	98969137	98984165	ortho.finder	NA	NKC	NKC	#218a47	#d2e7da
cow	ENSBTAG00000022861	KLRJ1	KLRJ	Protein Coding	5	99425439	99435639	ortho.finder	NA	NKC	NKC	#51677f	#dce0e5
cow	ENSBTAG00000050324	NA	KLRH	Protein Coding	5	99404312	99408340	ortho.finder	NA	NKC	NKC	#FB7E00	#fee5cc
cow	ENSBTAG00000037534	KLRF1	KLRF	Protein Coding	5	100228198	100238336	ortho.finder	NA	NKC	NKC	#e9ec7c	#fafbe4
cow	ENSBTAG00000053740	NA	KLRF	Protein Coding	5	100386791	100406644	ortho.finder	NA	NKC	NKC	#e9ec7c	#fafbe4
cow	ENSBTAG00000046980	KLRF2	KLRF	Protein Coding	5	100044286	100060577	ortho.finder	NA	NKC	NKC	#e9ec7c	#fafbe4
cow	ENSBTAG00000004815	NA	MHC	Protein Coding	7	40400620	40439818	ortho.finder	NA	MHC	MHC	#6b238e	#d2bddd
cow	ENSBTAG00000007075	NA	MHC	Protein Coding	23	27943564	28059869	ortho.finder	NA	MHC	MHC	#6b238e	#d2bddd
cow	ENSBTAG00000020116	JSP.1	MHC	Protein Coding	23	28663713	28667379	ortho.finder	NA	MHC	MHC	#6b238e	#d2bddd
cow	ENSBTAG00000012208	NA	MHC	Protein Coding	23	27871206	27875056	ortho.finder	NA	MHC	MHC	#6b238e	#d2bddd
cow	ENSBTAG00000019386	BOLA-NC1	MHC	Protein Coding	23	28548781	28553089	ortho.finder	NA	MHC	MHC	#6b238e	#d2bddd
cow	ENSBTAG00000005182	BoLA	MHC	Protein Coding	23	27829737	27836725	ortho.finder	NA	MHC	MHC	#6b238e	#d2bddd
cow	ENSBTAG00000002069	BOLA	MHC	Protein Coding	23	28720501	28724399	ortho.finder	NA	MHC	MHC	#6b238e	#d2bddd
cow	ENSBTAG00000005146	NA	MHC	Protein Coding	23	28525598	28527983	ortho.finder	NA	MHC	MHC	#6b238e	#d2bddd
goat	ENSCHIG00000024085	RPS9	RPS9	Protein Coding	18	64780209	64786432	ortho.finder	NA	LRC	LRC.SYNTENY	#bfbfbf	#cccccc
goat	ENSCHIG00000003259	NCR1	NCR1	Protein Coding	18	64246531	64251076	ortho.finder	NA	LRC	LRC.SYNTENY	#bfbfbf	#cccccc
goat	ENSCHIG00000008744	KLRG1	KLRG	Protein Coding	5	100315206	100333072	ortho.finder	NA	NKC	NKC.SYNTENY	#bfbfbf	#cccccc
goat	ENSCHIG00000010863	YBX3	YBX3	Protein Coding	5	97547174	97574457	ortho.finder	NA	NKC	NKC.SYNTENY	#bfbfbf	#cccccc
goat	ENSCHIG00000005560	NA	LILR	Protein Coding	18	64551321	64554577	ortho.finder	NA	LRC	LRC	#6CC2A5	#e1f2ed
goat	ENSCHIG00000010756	NA	LILR	Protein Coding	18	64731103	64737181	ortho.finder	NA	LRC	LRC	#6CC2A5	#e1f2ed
goat	ENSCHIG00000017908	NA	LILR	Protein Coding	18	64541637	64545208	ortho.finder	NA	LRC	LRC	#6CC2A5	#e1f2ed
goat	ENSCHIG00000018706	NA	LILR	Protein Coding	18	64698733	64701010	ortho.finder	NA	LRC	LRC	#6CC2A5	#e1f2ed
goat	ENSCHIG00000011266	NA	KIR	Protein Coding	18	64357190	64365497	ortho.finder	NA	LRC	LRC	#FCD630	#fef6d5
goat	ENSCHIG00000013560	NA	KIR	Protein Coding	18	64296581	64312157	ortho.finder	NA	LRC	LRC	#FCD630	#fef6d5
goat	ENSCHIG00000015442	NA	KIR	Protein Coding	18	64410283	64416941	ortho.finder	NA	LRC	LRC	#FCD630	#fef6d5
goat	ENSCHIG00000017093	NA	KIR	Protein Coding	18	64478869	64486190	ortho.finder	NA	LRC	LRC	#FCD630	#fef6d5
goat	ENSCHIG00000017270	NA	KIR	Protein Coding	18	64331246	64339473	ortho.finder	NA	LRC	LRC	#FCD630	#fef6d5
goat	ENSCHIG00000019623	NA	KIR	Protein Coding	18	64276412	64282371	ortho.finder	NA	LRC	LRC	#FCD630	#fef6d5
goat	ENSCHIG00000021553	NA	KIR	Protein Coding	18	64502409	64509559	ortho.finder	NA	LRC	LRC	#FCD630	#fef6d5
goat	ENSCHIG00000022734	NA	KIR	Protein Coding	18	64370784	64378187	ortho.finder	NA	LRC	LRC	#FCD630	#fef6d5
goat	ENSCHIG00000024938	NA	KIR	Protein Coding	18	64385926	64392900	ortho.finder	NA	LRC	LRC	#FCD630	#fef6d5
goat	ENSCHIG00000025463	NA	KIR	Protein Coding	18	64429847	64436768	ortho.finder	NA	LRC	LRC	#FCD630	#fef6d5
goat	ENSCHIG00000007401	NA	KLRE	Protein Coding	5	98174799	98192735	ortho.finder	NA	NKC	NKC	#01D2D4	#ccf6f6
goat	ENSCHIG00000009324	NA	KLRD	Protein Coding	5	98102248	98107776	ortho.finder	NA	NKC	NKC	#6696CF	#e0eaf5
goat	ENSCHIG00000014652	NA	KLRD	Protein Coding	5	98119567	98126743	ortho.finder	NA	NKC	NKC	#6696CF	#e0eaf5
goat	ENSCHIG00000011749	KLRK1	KLRK	Protein Coding	5	98049305	98059034	ortho.finder	NA	NKC	NKC	#9E2064	#ebd2e0
goat	ENSCHIG00000001120	NA	KLRC	Protein Coding	5	97778984	97786719	ortho.finder	NA	NKC	NKC	#E90E8B	#facee7
goat	ENSCHIG00000009906	NA	KLRC	Protein Coding	5	97811053	97820188	ortho.finder	NA	NKC	NKC	#E90E8B	#facee7
goat	ENSCHIG00000010959	NA	KLRC	Protein Coding	5	98006310	98010722	ortho.finder	NA	NKC	NKC	#E90E8B	#facee7
goat	ENSCHIG00000011398	NA	KLRC	Protein Coding	5	97850211	97878925	ortho.finder	NA	NKC	NKC	#E90E8B	#facee7
goat	ENSCHIG00000011347	NA	KLRI	Protein Coding	5	97944840	97983811	ortho.finder	NA	NKC	NKC	#784646	#e4dada
goat	ENSCHIG00000009896	NA	KLRB	Protein Coding	5	100810329	100855327	ortho.finder	NA	NKC	NKC	#cc613c	#f4dfd8
goat	ENSCHIG00000022710	NA	KLRA	Protein Coding	5	97663746	97676310	ortho.finder	NA	NKC	NKC	#218a47	#d2e7da
goat	ENSCHIG00000010615	NA	KLRJ	Protein Coding	5	97913018	97924574	ortho.finder	NA	NKC	NKC	#51677f	#dce0e5
goat	ENSCHIG00000025205	NA	KLRH	Protein Coding	5	97889337	97915889	ortho.finder	NA	NKC	NKC	#FB7E00	#fee5cc
goat	ENSCHIG00000015393	KLRF1	KLRF	Protein Coding	5	98653576	98667613	ortho.finder	NA	NKC	NKC	#e9ec7c	#fafbe4
goat	ENSCHIG00000017095	NA	KLRF	Protein Coding	5	98818251	98838536	ortho.finder	NA	NKC	NKC	#e9ec7c	#fafbe4
goat	ENSCHIG00000007053	KLRF2	KLRF	Protein Coding	5	98490906	98510036	ortho.finder	NA	NKC	NKC	#e9ec7c	#fafbe4
goat	ENSCHIG00000000395	NA	MHC	Protein Coding	LWLT01000772.1	2388	5223	ortho.finder	NA	MHC	MHC	#6b238e	#d2bddd
goat	ENSCHIG00000008016	NA	MHC	Protein Coding	23	20905112	20908164	ortho.finder	NA	MHC	MHC	#6b238e	#d2bddd
goat	ENSCHIG00000009614	NA	MHC	Protein Coding	23	21398686	21401873	ortho.finder	NA	MHC	MHC	#6b238e	#d2bddd
goat	ENSCHIG00000010149	NA	MHC	Protein Coding	LWLT01001610.1	14624	19499	ortho.finder	NA	MHC	MHC	#6b238e	#d2bddd
goat	ENSCHIG00000010779	NA	MHC	Protein Coding	23	21431951	21435167	ortho.finder	NA	MHC	MHC	#6b238e	#d2bddd
goat	ENSCHIG00000011908	NA	MHC	Protein Coding	23	21979706	21981999	ortho.finder	NA	MHC	MHC	#6b238e	#d2bddd
goat	ENSCHIG00000012657	NA	MHC	Protein Coding	23	22005875	22009511	ortho.finder	NA	MHC	MHC	#6b238e	#d2bddd
goat	ENSCHIG00000016951	NA	MHC	Protein Coding	7	70171497	70185703	ortho.finder	NA	MHC	MHC	#6b238e	#d2bddd
goat	ENSCHIG00000018153	NA	MHC	Protein Coding	23	16848326	16851128	ortho.finder	NA	MHC	MHC	#6b238e	#d2bddd
goat	ENSCHIG00000018785	NA	MHC	Protein Coding	23	21458909	21462126	ortho.finder	NA	MHC	MHC	#6b238e	#d2bddd
goat	ENSCHIG00000018894	NA	MHC	Protein Coding	23	21973107	21975922	ortho.finder	NA	MHC	MHC	#6b238e	#d2bddd
goat	ENSCHIG00000018938	NA	MHC	Protein Coding	23	22134185	22137368	ortho.finder	NA	MHC	MHC	#6b238e	#d2bddd
goat	ENSCHIG00000019468	NA	MHC	Protein Coding	23	21923956	21926828	ortho.finder	NA	MHC	MHC	#6b238e	#d2bddd
goat	ENSCHIG00000019467	NA	MHC	Protein Coding	23	21329108	21332459	ortho.finder	NA	MHC	MHC	#6b238e	#d2bddd
goat	ENSCHIG00000020748	NA	MHC	Protein Coding	23	22175100	22178653	ortho.finder	NA	MHC	MHC	#6b238e	#d2bddd
goat	ENSCHIG00000021899	NA	MHC	Protein Coding	23	20953386	20957072	ortho.finder	NA	MHC	MHC	#6b238e	#d2bddd
goat	ENSCHIG00000021945	NA	MHC	Protein Coding	LWLT01004239.1	9268	15525	ortho.finder	NA	MHC	MHC	#6b238e	#d2bddd
goat	ENSCHIG00000024246	NA	MHC	Protein Coding	23	22010512	22159603	ortho.finder	NA	MHC	MHC	#6b238e	#d2bddd
goat	ENSCHIG00000024364	NA	MHC	Protein Coding	23	21967783	21975626	ortho.finder	NA	MHC	MHC	#6b238e	#d2bddd
goat	ENSCHIG00000004523	NA	LILR	Annotated Pseudogene	18	64755463	64759446	ortho.finder	NA	LRC	LRC	#6CC2A5	#e1f2ed
sheep	ENSOARG00000002753	NA	RPS9	Protein Coding	14	60263227	60268704	ortho.finder	NA	LRC	LRC.SYNTENY	#bfbfbf	#cccccc
sheep	ENSOARG00000002157	NCR1	NCR1	Protein Coding	14	59754651	59759266	ortho.finder	NA	LRC	LRC.SYNTENY	#bfbfbf	#cccccc
sheep	ENSOARG00000001353	NA	KLRG	Protein Coding	3	205721005	205726303	ortho.finder	NA	NKC	NKC.SYNTENY	#bfbfbf	#cccccc
sheep	ENSOARG00000020919	YBX3	YBX3	Protein Coding	3	203756536	203779296	ortho.finder	NA	NKC	NKC.SYNTENY	#bfbfbf	#cccccc
sheep	ENSOARG00000000467	NA	LILR	Protein Coding	JH922360.1	5452	7125	ortho.finder	NA	LRC	LRC	#6CC2A5	#e1f2ed
sheep	ENSOARG00000000625	NA	LILR	Protein Coding	JH921595.1	8032	10487	ortho.finder	NA	LRC	LRC	#6CC2A5	#e1f2ed
sheep	ENSOARG00000001224	NA	LILR	Protein Coding	JH922606.1	1559	2497	ortho.finder	NA	LRC	LRC	#6CC2A5	#e1f2ed
sheep	ENSOARG00000002513	NA	LILR	Protein Coding	14	60075634	60099587	ortho.finder	NA	LRC	LRC	#6CC2A5	#e1f2ed
sheep	ENSOARG00000002651	NA	LILR	Protein Coding	14	60197420	60200917	ortho.finder	NA	LRC	LRC	#6CC2A5	#e1f2ed
sheep	ENSOARG00000002700	NA	LILR	Protein Coding	14	60236606	60242812	ortho.finder	NA	LRC	LRC	#6CC2A5	#e1f2ed
sheep	ENSOARG00000002714	NA	LILR	Protein Coding	14	60255350	60256364	ortho.finder	NA	LRC	LRC	#6CC2A5	#e1f2ed
sheep	ENSOARG00000002741	NA	LILR	Protein Coding	JH921588.1	4541	5593	ortho.finder	NA	LRC	LRC	#6CC2A5	#e1f2ed
sheep	ENSOARG00000000844	NA	KIR	Protein Coding	JH922034.1	2290	9818	ortho.finder	NA	LRC	LRC	#FCD630	#fef6d5
sheep	ENSOARG00000001805	NA	KIR	Protein Coding	AMGL01119969.1	30	7131	ortho.finder	NA	LRC	LRC	#FCD630	#fef6d5
sheep	ENSOARG00000002102	NA	KIR	Protein Coding	AMGL01123504.1	6400	13879	ortho.finder	NA	LRC	LRC	#FCD630	#fef6d5
sheep	ENSOARG00000002217	NA	KIR	Protein Coding	14	59783522	59939846	ortho.finder	NA	LRC	LRC	#FCD630	#fef6d5
sheep	ENSOARG00000002305	NA	KIR	Protein Coding	14	59799059	59806451	ortho.finder	NA	LRC	LRC	#FCD630	#fef6d5
sheep	ENSOARG00000002316	NA	KIR	Protein Coding	14	59876096	59883028	ortho.finder	NA	LRC	LRC	#FCD630	#fef6d5
sheep	ENSOARG00000002371	NA	KIR	Protein Coding	14	59902860	59913735	ortho.finder	NA	LRC	LRC	#FCD630	#fef6d5
sheep	ENSOARG00000002385	NA	KIR	Protein Coding	14	59949704	59956818	ortho.finder	NA	LRC	LRC	#FCD630	#fef6d5
sheep	ENSOARG00000002418	NA	KIR	Protein Coding	14	59984409	59991464	ortho.finder	NA	LRC	LRC	#FCD630	#fef6d5
sheep	ENSOARG00000002450	NA	KIR	Protein Coding	14	60003695	60011146	ortho.finder	NA	LRC	LRC	#FCD630	#fef6d5
sheep	ENSOARG00000006527	NA	KIR	Protein Coding	10	5276185	5276499	ortho.finder	NA	LRC	LRC	#FCD630	#fef6d5
sheep	ENSOARG00000007823	NA	KIR	Protein Coding	X	78068081	78089119	ortho.finder	NA	LRC	LRC	#FCD630	#fef6d5
sheep	ENSOARG00000007834	NA	KIR	Protein Coding	X	78098141	78122431	ortho.finder	NA	LRC	LRC	#FCD630	#fef6d5
sheep	ENSOARG00000007951	NA	KIR	Protein Coding	X	78132228	78139835	ortho.finder	NA	LRC	LRC	#FCD630	#fef6d5
sheep	ENSOARG00000001931	NA	KIR	Protein Coding	JH921638.1	1227	3128	ortho.finder	NA	LRC	LRC	#FCD630	#fef6d5
sheep	ENSOARG00000021005	NA	KLRE	Protein Coding	3	204370809	204389871	ortho.finder	NA	NKC	NKC	#01D2D4	#ccf6f6
sheep	ENSOARG00000021002	NA	KLRD	Protein Coding	3	204295733	204301675	ortho.finder	NA	NKC	NKC	#6696CF	#e0eaf5
sheep	ENSOARG00000021003	NA	KLRD	Protein Coding	3	204311908	204320372	ortho.finder	NA	NKC	NKC	#6696CF	#e0eaf5
sheep	ENSOARG00000021000	KLRK1	KLRK	Protein Coding	3	204242047	204248863	ortho.finder	NA	NKC	NKC	#9E2064	#ebd2e0
sheep	ENSOARG00000000861	NA	KLRC	Protein Coding	AMGL01126162.1	2091	5896	ortho.finder	NA	NKC	NKC	#E90E8B	#facee7
sheep	ENSOARG00000020964	NA	KLRC	Protein Coding	3	203994894	204024663	ortho.finder	NA	NKC	NKC	#E90E8B	#facee7
sheep	ENSOARG00000020973	NA	KLRC	Protein Coding	3	204050569	204051697	ortho.finder	NA	NKC	NKC	#E90E8B	#facee7
sheep	ENSOARG00000020990	NA	KLRC	Protein Coding	3	204179719	204186124	ortho.finder	NA	NKC	NKC	#E90E8B	#facee7
sheep	ENSOARG00000020995	NA	KLRC	Protein Coding	3	204195501	204200453	ortho.finder	NA	NKC	NKC	#E90E8B	#facee7
sheep	ENSOARG00000020983	NA	KLRI	Protein Coding	3	204121000	204129216	ortho.finder	NA	NKC	NKC	#784646	#e4dada
sheep	ENSOARG00000020985	NA	KLRI	Protein Coding	3	204148504	204158538	ortho.finder	NA	NKC	NKC	#784646	#e4dada
sheep	ENSOARG00000017210	NA	KLRB	Protein Coding	JH923347.1	589	3590	ortho.finder	NA	NKC	NKC	#cc613c	#f4dfd8
sheep	ENSOARG00000020943	NA	KLRA	Protein Coding	3	203872448	203887028	ortho.finder	NA	NKC	NKC	#218a47	#d2e7da
sheep	ENSOARG00000020980	NA	KLRJ	Protein Coding	3	204089162	204104854	ortho.finder	NA	NKC	NKC	#51677f	#dce0e5
sheep	ENSOARG00000020955	NA	KLRH	Protein Coding	3	203977081	203988195	ortho.finder	NA	NKC	NKC	#FB7E00	#fee5cc
sheep	ENSOARG00000020975	NA	KLRH	Protein Coding	3	204066937	204076518	ortho.finder	NA	NKC	NKC	#FB7E00	#fee5cc
sheep	ENSOARG00000021058	KLRF1	KLRF	Protein Coding	3	204898283	204908546	ortho.finder	NA	NKC	NKC	#e9ec7c	#fafbe4
sheep	ENSOARG00000021038	KLRF2	KLRF	Protein Coding	3	204696256	204715989	ortho.finder	NA	NKC	NKC	#e9ec7c	#fafbe4
sheep	ENSOARG00000000482	NA	MHC	Protein Coding	JH923375.1	1135	4655	ortho.finder	NA	MHC	MHC	#6b238e	#d2bddd
sheep	ENSOARG00000001165	NA	MHC	Protein Coding	JH923009.1	14579	17408	ortho.finder	NA	MHC	MHC	#6b238e	#d2bddd
sheep	ENSOARG00000001701	NA	MHC	Protein Coding	JH923099.1	609	3527	ortho.finder	NA	MHC	MHC	#6b238e	#d2bddd
sheep	ENSOARG00000001900	NA	MHC	Protein Coding	JH921717.1	4266	4761	ortho.finder	NA	MHC	MHC	#6b238e	#d2bddd
sheep	ENSOARG00000002218	NA	MHC	Protein Coding	JH922484.1	20474	24987	ortho.finder	NA	MHC	MHC	#6b238e	#d2bddd
sheep	ENSOARG00000002875	NA	MHC	Protein Coding	JH923374.1	16440	20089	ortho.finder	NA	MHC	MHC	#6b238e	#d2bddd
sheep	ENSOARG00000007389	NA	MHC	Protein Coding	5	37916752	37925915	ortho.finder	NA	MHC	MHC	#6b238e	#d2bddd
sheep	ENSOARG00000009042	NA	MHC	Protein Coding	20	26924091	26931702	ortho.finder	NA	MHC	MHC	#6b238e	#d2bddd
sheep	ENSOARG00000009395	NA	MHC	Protein Coding	20	26989277	26991381	ortho.finder	NA	MHC	MHC	#6b238e	#d2bddd
sheep	ENSOARG00000009552	NA	MHC	Protein Coding	20	27016476	27019529	ortho.finder	NA	MHC	MHC	#6b238e	#d2bddd
sheep	ENSOARG00000009727	NA	MHC	Protein Coding	AMGL01120412.1	1830	3825	ortho.finder	NA	MHC	MHC	#6b238e	#d2bddd
sheep	ENSOARG00000010572	NA	MHC	Protein Coding	20	27133729	27141475	ortho.finder	NA	MHC	MHC	#6b238e	#d2bddd
sheep	ENSOARG00000014069	NA	MHC	Protein Coding	20	27596843	27600002	ortho.finder	NA	MHC	MHC	#6b238e	#d2bddd
sheep	ENSOARG00000014493	NA	MHC	Protein Coding	20	27675151	27678490	ortho.finder	NA	MHC	MHC	#6b238e	#d2bddd
sheep	ENSOARG00000015002	NA	MHC	Protein Coding	20	27766473	27769637	ortho.finder	NA	MHC	MHC	#6b238e	#d2bddd
sheep	ENSOARG00000018075	NA	MHC	Protein Coding	20	29597096	29599232	ortho.finder	NA	MHC	MHC	#6b238e	#d2bddd
sheep	ENSOARG00000020949	NA	KLRC	Protein Coding	3	203900545	203956472	ortho.finder	NA	NKC	NKC	#E90E8B	#facee7
pig	ENSSSCG00000029785	RPS9	RPS9	Protein Coding	6	55920574	55927282	ortho.finder	NA	LRC	LRC.SYNTENY	#bfbfbf	#cccccc
pig	ENSSSCG00000022675	NCR1	NCR1	Protein Coding	6	59092655	59100390	ortho.finder	NA	LRC	LRC.SYNTENY	#bfbfbf	#cccccc
pig	ENSSSCG00000000663	NA	KLRG	Protein Coding	5	62506009	62523810	ortho.finder	NA	NKC	NKC.SYNTENY	#bfbfbf	#cccccc
pig	ENSSSCG00000000633	YBX3	YBX3	Protein Coding	5	61337862	61361282	ortho.finder	NA	NKC	NKC.SYNTENY	#bfbfbf	#cccccc
pig	ENSSSCG00000029231	NA	LILR	Protein Coding	6	58650627	58769066	ortho.finder	NA	LRC	LRC	#6CC2A5	#e1f2ed
pig	ENSSSCG00000003282	NA	LILR	Protein Coding	AEMK02000479.1	29325	37558	ortho.finder	NA	LRC	LRC	#6CC2A5	#e1f2ed
pig	ENSSSCG00000025687	NA	LILR	Protein Coding	6	59042852	59046652	ortho.finder	NA	LRC	LRC	#6CC2A5	#e1f2ed
pig	ENSSSCG00000028802	NA	LILR	Protein Coding	6	55914159	55921486	ortho.finder	NA	LRC	LRC	#6CC2A5	#e1f2ed
pig	ENSSSCG00000030433	NA	LILR	Protein Coding	6	58613396	58616402	ortho.finder	NA	LRC	LRC	#6CC2A5	#e1f2ed
pig	ENSSSCG00000037426	NA	LILR	Protein Coding	6	58978902	59003867	ortho.finder	NA	LRC	LRC	#6CC2A5	#e1f2ed
pig	ENSSSCG00000034920	NA	LILR	Protein Coding	6	58646550	58680179	ortho.finder	NA	LRC	LRC	#6CC2A5	#e1f2ed
pig	ENSSSCG00000039956	NA	LILR	Protein Coding	AEMK02000479.1	11382	15627	ortho.finder	NA	LRC	LRC	#6CC2A5	#e1f2ed
pig	ENSSSCG00000003272	NA	LILR	Protein Coding	6	58803932	58808473	ortho.finder	NA	LRC	LRC	#6CC2A5	#e1f2ed
pig	ENSSSCG00000036017	NA	LILR	Protein Coding	6	58630629	58632635	ortho.finder	NA	LRC	LRC	#6CC2A5	#e1f2ed
pig	ENSSSCG00000035226	NA	LILR	Protein Coding	6	58662178	58666294	ortho.finder	NA	LRC	LRC	#6CC2A5	#e1f2ed
pig	ENSSSCG00000036644	NA	LILR	Protein Coding	6	58698474	58714879	ortho.finder	NA	LRC	LRC	#6CC2A5	#e1f2ed
pig	ENSSSCG00000033933	NA	KIR	Protein Coding	6	59056794	59067573	ortho.finder	NA	LRC	LRC	#FCD630	#fef6d5
pig	ENSSSCG00000026217	NA	KLRE	Protein Coding	5	61724751	61736706	ortho.finder	NA	NKC	NKC	#01D2D4	#ccf6f6
pig	ENSSSCG00000000642	NA	KLRD	Protein Coding	5	61646505	61671636	ortho.finder	NA	NKC	NKC	#6696CF	#e0eaf5
pig	ENSSSCG00000040465	KLRK1	KLRK	Protein Coding	5	61623450	61659271	ortho.finder	NA	NKC	NKC	#9E2064	#ebd2e0
pig	ENSSSCG00000000640	NA	KLRC	Protein Coding	5	61624596	61629234	ortho.finder	NA	NKC	NKC	#E90E8B	#facee7
pig	ENSSSCG00000000639	NA	KLRI	Protein Coding	5	61583840	61596989	ortho.finder	NA	NKC	NKC	#784646	#e4dada
pig	ENSSSCG00000039708	KLRB1	KLRB	Protein Coding	5	62244912	62259578	ortho.finder	NA	NKC	NKC	#cc613c	#f4dfd8
pig	ENSSSCG00000000636	NA	KLRA	Protein Coding	5	61441125	61457839	ortho.finder	NA	NKC	NKC	#218a47	#d2e7da
pig	ENSSSCG00000000638	NA	KLRJ	Protein Coding	5	61556450	61568088	ortho.finder	NA	NKC	NKC	#51677f	#dce0e5
pig	ENSSSCG00000036743	NA	KLRH	Protein Coding	5	61531450	61544566	ortho.finder	NA	NKC	NKC	#FB7E00	#fee5cc
pig	ENSSSCG00000033403	NA	KLRH	Protein Coding	5	61506568	61528479	ortho.finder	NA	NKC	NKC	#FB7E00	#fee5cc
pig	ENSSSCG00000000655	KLRF1	KLRF	Protein Coding	5	61989412	62044336	ortho.finder	NA	NKC	NKC	#e9ec7c	#fafbe4
pig	ENSSSCG00000001229	NA	MHC	Protein Coding	7	22823841	22962547	ortho.finder	NA	MHC	MHC	#6b238e	#d2bddd
pig	ENSSSCG00000001396	NA	MHC	Protein Coding	7	23622448	23628588	ortho.finder	NA	MHC	MHC	#6b238e	#d2bddd
pig	ENSSSCG00000001398	NA	MHC	Protein Coding	7	23631152	23649347	ortho.finder	NA	MHC	MHC	#6b238e	#d2bddd
pig	ENSSSCG00000024161	NA	MHC	Protein Coding	7	22972173	22976930	ortho.finder	NA	MHC	MHC	#6b238e	#d2bddd
pig	ENSSSCG00000035650	NA	MHC	Protein Coding	2	57245386	57271405	ortho.finder	NA	MHC	MHC	#6b238e	#d2bddd
pig	ENSSSCG00000001231	NA	MHC	Protein Coding	7	22868956	22870990	ortho.finder	NA	MHC	MHC	#6b238e	#d2bddd
mouse.lemur	ENSMICG00000014928	RPS9	RPS9	Protein Coding	22	11381573	11388353	ortho.finder	NA	LRC	LRC.SYNTENY	#bfbfbf	#cccccc
mouse.lemur	ENSMICG00000047579	NCR1	NCR1	Protein Coding	22	12375399	12394865	ortho.finder	NA	LRC	LRC.SYNTENY	#bfbfbf	#cccccc
mouse.lemur	ENSMICG00000015069	KLRG1	KLRG	Protein Coding	7	102118214	102142098	ortho.finder	NA	NKC	NKC.SYNTENY	#bfbfbf	#cccccc
mouse.lemur	ENSMICG00000038002	NA	YBX3	Protein Coding	7	100021777	100044782	ortho.finder	NA	NKC	NKC.SYNTENY	#bfbfbf	#cccccc
mouse.lemur	ENSMICG00000009116	NA	LILR	Protein Coding	22	11772684	11798283	ortho.finder	NA	LRC	LRC	#6CC2A5	#e1f2ed
mouse.lemur	ENSMICG00000009123	NA	LILR	Protein Coding	22	12141577	12151914	ortho.finder	NA	LRC	LRC	#6CC2A5	#e1f2ed
mouse.lemur	ENSMICG00000047575	NA	LILR	Protein Coding	22	11398856	11415314	ortho.finder	NA	LRC	LRC	#6CC2A5	#e1f2ed
mouse.lemur	ENSMICG00000010017	NA	LILR	Protein Coding	22	12188336	12195509	ortho.finder	NA	LRC	LRC	#6CC2A5	#e1f2ed
mouse.lemur	ENSMICG00000032456	NA	LILR	Protein Coding	22	12131311	12320675	ortho.finder	NA	LRC	LRC	#6CC2A5	#e1f2ed
mouse.lemur	ENSMICG00000042111	NA	LILR	Protein Coding	22	11804677	11874546	ortho.finder	NA	LRC	LRC	#6CC2A5	#e1f2ed
mouse.lemur	ENSMICG00000015997	KIR3DL3	KIR	Protein Coding	22	12074388	12082230	ortho.finder	NA	LRC	LRC	#FCD630	#fef6d5
mouse.lemur	ENSMICG00000032546	KLRD1	KLRD	Protein Coding	7	100784420	100832177	ortho.finder	NA	NKC	NKC	#6696CF	#e0eaf5
mouse.lemur	ENSMICG00000046162	KLRK1	KLRK	Protein Coding	7	100725865	100740590	ortho.finder	NA	NKC	NKC	#9E2064	#ebd2e0
mouse.lemur	ENSMICG00000029481	NA	KLRC	Protein Coding	7	100467009	100474918	ortho.finder	NA	NKC	NKC	#E90E8B	#facee7
mouse.lemur	ENSMICG00000027197	NA	KLRC	Protein Coding	7	100550476	100556490	ortho.finder	NA	NKC	NKC	#E90E8B	#facee7
mouse.lemur	ENSMICG00000029893	NA	KLRC	Protein Coding	7	100613163	100620790	ortho.finder	NA	NKC	NKC	#E90E8B	#facee7
mouse.lemur	ENSMICG00000032954	NA	KLRC	Protein Coding	7	100587685	100595632	ortho.finder	NA	NKC	NKC	#E90E8B	#facee7
mouse.lemur	ENSMICG00000044318	NA	KLRC	Protein Coding	7	100674321	100679628	ortho.finder	NA	NKC	NKC	#E90E8B	#facee7
mouse.lemur	ENSMICG00000043292	KLRB1	KLRB	Protein Coding	7	101319429	101341151	ortho.finder	NA	NKC	NKC	#cc613c	#f4dfd8
mouse.lemur	ENSMICG00000013206	NA	KLRA	Protein Coding	7	100137026	100147370	ortho.finder	NA	NKC	NKC	#218a47	#d2e7da
mouse.lemur	ENSMICG00000004007	KLRF1	KLRF	Protein Coding	7	101128458	101142302	ortho.finder	NA	NKC	NKC	#e9ec7c	#fafbe4
mouse.lemur	ENSMICG00000047281	NA	MHC	Protein Coding	20	967072	1033175	ortho.finder	NA	MHC	MHC	#6b238e	#d2bddd
mouse.lemur	ENSMICG00000044726	NA	MHC	Protein Coding	20	1017956	1031527	ortho.finder	NA	MHC	MHC	#6b238e	#d2bddd
mouse.lemur	ENSMICG00000037817	NA	MHC	Protein Coding	20	978225	980937	ortho.finder	NA	MHC	MHC	#6b238e	#d2bddd
mouse.lemur	ENSMICG00000045393	NA	MHC	Protein Coding	20	876745	881372	ortho.finder	NA	MHC	MHC	#6b238e	#d2bddd
mouse.lemur	ENSMICG00000043829	NA	MHC	Protein Coding	20	830966	870309	ortho.finder	NA	MHC	MHC	#6b238e	#d2bddd
mouse.lemur	ENSMICG00000048270	NA	KLRC	Annotated Pseudogene	7	100495218	100510414	ortho.finder	NA	NKC	NKC	#E90E8B	#facee7
marmoset	ENSCJAG00000001130	NA	RPS9	Protein Coding	NTIC01011113.1	24288112	24292901	ortho.finder	NA	LRC	LRC.SYNTENY	#bfbfbf	#cccccc
marmoset	ENSCJAG00000017719	NCR1	NCR1	Protein Coding	NTIC01011113.1	23827198	23837042	ortho.finder	NA	LRC	LRC.SYNTENY	#bfbfbf	#cccccc
marmoset	ENSCJAG00000018697	KLRG1	KLRG	Protein Coding	NTIC01000002.1	107984952	107995682	ortho.finder	NA	NKC	NKC.SYNTENY	#bfbfbf	#cccccc
marmoset	ENSCJAG00000021660	NA	YBX3	Protein Coding	NTIC01000002.1	118793571	118818142	ortho.finder	NA	NKC	NKC.SYNTENY	#bfbfbf	#cccccc
marmoset	ENSCJAG00000001139	NA	LILR	Protein Coding	NTIC01011113.1	24276102	24282310	ortho.finder	NA	LRC	LRC	#6CC2A5	#e1f2ed
marmoset	ENSCJAG00000001166	NA	LILR	Protein Coding	NTIC01011113.1	24236021	24241698	ortho.finder	NA	LRC	LRC	#6CC2A5	#e1f2ed
marmoset	ENSCJAG00000039155	LILRA4	LILR	Protein Coding	NTIC01011113.1	24198831	24205795	ortho.finder	NA	LRC	LRC	#6CC2A5	#e1f2ed
marmoset	ENSCJAG00000048087	NA	LILR	Protein Coding	NTIC01011113.1	23928197	23931566	ortho.finder	NA	LRC	LRC	#6CC2A5	#e1f2ed
marmoset	ENSCJAG00000036927	NA	LILR	Protein Coding	NTIC01011113.1	23898397	23905103	ortho.finder	NA	LRC	LRC	#6CC2A5	#e1f2ed
marmoset	ENSCJAG00000017403	NA	LILR	Protein Coding	NTIC01011113.1	23908771	23914480	ortho.finder	NA	LRC	LRC	#6CC2A5	#e1f2ed
marmoset	ENSCJAG00000045574	LILRB5	LILR	Protein Coding	NTIC01011113.1	24267565	24270777	ortho.finder	NA	LRC	LRC	#6CC2A5	#e1f2ed
marmoset	ENSCJAG00000001253	NA	KIR	Protein Coding	NTIC01011113.1	23952161	23956879	ortho.finder	NA	LRC	LRC	#FCD630	#fef6d5
marmoset	ENSCJAG00000021669	KLRD1	KLRD	Protein Coding	NTIC01000002.1	118524463	118530608	ortho.finder	NA	NKC	NKC	#6696CF	#e0eaf5
marmoset	ENSCJAG00000021667	KLRK1	KLRK	Protein Coding	NTIC01000002.1	118559149	118577268	ortho.finder	NA	NKC	NKC	#9E2064	#ebd2e0
marmoset	ENSCJAG00000021663	KLRC1	KLRC	Protein Coding	NTIC01000002.1	118616281	118621184	ortho.finder	NA	NKC	NKC	#E90E8B	#facee7
marmoset	ENSCJAG00000044086	NA	KLRC	Protein Coding	NTIC01000002.1	118597463	118605850	ortho.finder	NA	NKC	NKC	#E90E8B	#facee7
marmoset	ENSCJAG00000011120	KLRB1	KLRB	Protein Coding	NTIC01000002.1	107192986	107203432	ortho.finder	NA	NKC	NKC	#cc613c	#f4dfd8
marmoset	ENSCJAG00000018584	KLRF1	KLRF	Protein Coding	NTIC01000002.1	107475986	107505989	ortho.finder	NA	NKC	NKC	#e9ec7c	#fafbe4
marmoset	ENSCJAG00000043365	Caja-G	MHC	Protein Coding	NTIC01022223.1	139050071	139168208	ortho.finder	NA	MHC	MHC	#6b238e	#d2bddd
marmoset	ENSCJAG00000046546	NA	MHC	Protein Coding	NTIC01022223.1	136984123	136986881	ortho.finder	NA	MHC	MHC	#6b238e	#d2bddd
marmoset	ENSCJAG00000038321	NA	MHC	Protein Coding	NTIC01022223.1	137989527	137992670	ortho.finder	NA	MHC	MHC	#6b238e	#d2bddd
marmoset	ENSCJAG00000017426	NA	MHC	Protein Coding	NTIC01022223.1	138800542	138803604	ortho.finder	NA	MHC	MHC	#6b238e	#d2bddd
marmoset	ENSCJAG00000040213	NA	MHC	Protein Coding	NTIC01022223.1	138556447	138560412	ortho.finder	NA	MHC	MHC	#6b238e	#d2bddd
marmoset	ENSCJAG00000009297	NA	MHC	Protein Coding	NTIC01022223.1	137132941	137134911	ortho.finder	NA	MHC	MHC	#6b238e	#d2bddd
marmoset	ENSCJAG00000047963	NA	MHC	Protein Coding	NTIC01022223.1	138793642	138923913	ortho.finder	NA	MHC	MHC	#6b238e	#d2bddd
marmoset	ENSCJAG00000042967	HLA-E	MHC	Protein Coding	NTIC01022223.1	137887358	137891577	ortho.finder	NA	MHC	MHC	#6b238e	#d2bddd
marmoset	ENSCJAG00000043681	NA	MHC	Protein Coding	NTIC01022223.1	138538437	138619169	ortho.finder	NA	MHC	MHC	#6b238e	#d2bddd
marmoset	ENSCJAG00000048240	NA	MHC	Protein Coding	NTIC01022223.1	136812464	136816013	ortho.finder	NA	MHC	MHC	#6b238e	#d2bddd
marmoset	ENSCJAG00000019566	NA	MHC	Protein Coding	NTIC01022223.1	135817689	135820405	ortho.finder	NA	MHC	MHC	#6b238e	#d2bddd
marmoset	ENSCJAG00000040131	NA	MHC	Protein Coding	NTIC01022223.1	136341635	136344355	ortho.finder	NA	MHC	MHC	#6b238e	#d2bddd
marmoset	ENSCJAG00000039652	NA	MHC	Protein Coding	NTIC01022223.1	136163119	136165852	ortho.finder	NA	MHC	MHC	#6b238e	#d2bddd
marmoset	ENSCJAG00000018186	NA	MHC	Protein Coding	NTIC01022223.1	136973151	136975311	ortho.finder	NA	MHC	MHC	#6b238e	#d2bddd
marmoset	ENSCJAG00000046258	NA	MHC	Protein Coding	NTIC01022223.1	136891650	136895651	ortho.finder	NA	MHC	MHC	#6b238e	#d2bddd
marmoset	ENSCJAG00000047727	NA	MHC	Protein Coding	NTIC01022223.1	138076988	138077427	ortho.finder	NA	MHC	MHC	#6b238e	#d2bddd
mas.night.monkey	ENSANAG00000004180	RPS9	RPS9	Protein Coding	KZ204910.1	447343	451528	ortho.finder	NA	LRC	LRC.SYNTENY	#bfbfbf	#cccccc
mas.night.monkey	ENSANAG00000022330	NCR1	NCR1	Protein Coding	KZ199979.1	78213	83042	ortho.finder	NA	LRC	LRC.SYNTENY	#bfbfbf	#cccccc
mas.night.monkey	ENSANAG00000022214	KLRG1	KLRG	Protein Coding	KZ201581.1	539979	554868	ortho.finder	NA	NKC	NKC.SYNTENY	#bfbfbf	#cccccc
mas.night.monkey	ENSANAG00000024492	NA	YBX3	Protein Coding	KZ206506.1	1485364	1508877	ortho.finder	NA	NKC	NKC.SYNTENY	#bfbfbf	#cccccc
mas.night.monkey	ENSANAG00000001007	NA	LILR	Protein Coding	KZ204910.1	452939	462521	ortho.finder	NA	LRC	LRC	#6CC2A5	#e1f2ed
mas.night.monkey	ENSANAG00000021929	NA	LILR	Protein Coding	KZ204913.1	83092	90490	ortho.finder	NA	LRC	LRC	#6CC2A5	#e1f2ed
mas.night.monkey	ENSANAG00000022089	NA	LILR	Protein Coding	KZ204913.1	59408	61675	ortho.finder	NA	LRC	LRC	#6CC2A5	#e1f2ed
mas.night.monkey	ENSANAG00000022620	NA	LILR	Protein Coding	KZ204910.1	493224	495941	ortho.finder	NA	LRC	LRC	#6CC2A5	#e1f2ed
mas.night.monkey	ENSANAG00000022668	LILRA4	LILR	Protein Coding	KZ204910.1	514221	520408	ortho.finder	NA	LRC	LRC	#6CC2A5	#e1f2ed
mas.night.monkey	ENSANAG00000031666	LILRB5	LILR	Protein Coding	KZ204910.1	467197	470181	ortho.finder	NA	LRC	LRC	#6CC2A5	#e1f2ed
mas.night.monkey	ENSANAG00000036175	NA	KIR	Protein Coding	KZ199979.1	8878	42172	ortho.finder	NA	LRC	LRC	#FCD630	#fef6d5
mas.night.monkey	ENSANAG00000033158	NA	KIR	Protein Coding	KZ199979.1	50999	56977	ortho.finder	NA	LRC	LRC	#FCD630	#fef6d5
mas.night.monkey	ENSANAG00000023550	KLRD1	KLRD	Protein Coding	KZ200391.1	207799	215110	ortho.finder	NA	NKC	NKC	#6696CF	#e0eaf5
mas.night.monkey	ENSANAG00000030265	KLRK1	KLRK	Protein Coding	KZ200391.1	153697	173248	ortho.finder	NA	NKC	NKC	#9E2064	#ebd2e0
mas.night.monkey	ENSANAG00000010030	NA	KLRC	Protein Coding	KZ200391.1	125429	135455	ortho.finder	NA	NKC	NKC	#E90E8B	#facee7
mas.night.monkey	ENSANAG00000025123	KLRC1	KLRC	Protein Coding	KZ200391.1	112841	117448	ortho.finder	NA	NKC	NKC	#E90E8B	#facee7
mas.night.monkey	ENSANAG00000023222	KLRF1	KLRF	Protein Coding	KZ208682.1	50283	76524	ortho.finder	NA	NKC	NKC	#e9ec7c	#fafbe4
mas.night.monkey	ENSANAG00000028187	KLRF2	KLRF	Protein Coding	KZ200391.1	652064	668264	ortho.finder	NA	NKC	NKC	#e9ec7c	#fafbe4
mas.night.monkey	ENSANAG00000021180	NA	MHC	Protein Coding	KZ204743.1	580738	582988	ortho.finder	NA	MHC	MHC	#6b238e	#d2bddd
mas.night.monkey	ENSANAG00000021479	NA	MHC	Protein Coding	KZ205170.1	131840	133702	ortho.finder	NA	MHC	MHC	#6b238e	#d2bddd
mas.night.monkey	ENSANAG00000021564	NA	MHC	Protein Coding	KZ198595.1	88150	90940	ortho.finder	NA	MHC	MHC	#6b238e	#d2bddd
mas.night.monkey	ENSANAG00000021854	NA	MHC	Protein Coding	KZ204743.1	837112	839798	ortho.finder	NA	MHC	MHC	#6b238e	#d2bddd
mas.night.monkey	ENSANAG00000021996	NA	MHC	Protein Coding	KZ204743.1	797012	802613	ortho.finder	NA	MHC	MHC	#6b238e	#d2bddd
mas.night.monkey	ENSANAG00000022542	NA	MHC	Protein Coding	KZ204743.1	81134	84697	ortho.finder	NA	MHC	MHC	#6b238e	#d2bddd
mas.night.monkey	ENSANAG00000022773	NA	MHC	Protein Coding	KZ205651.1	119119	122101	ortho.finder	NA	MHC	MHC	#6b238e	#d2bddd
mas.night.monkey	ENSANAG00000023291	NA	MHC	Protein Coding	KZ199961.1	10259	13114	ortho.finder	NA	MHC	MHC	#6b238e	#d2bddd
mas.night.monkey	ENSANAG00000026542	NA	MHC	Protein Coding	KZ204743.1	986189	989313	ortho.finder	NA	MHC	MHC	#6b238e	#d2bddd
mas.night.monkey	ENSANAG00000026893	NA	MHC	Protein Coding	KZ201388.1	2258	5646	ortho.finder	NA	MHC	MHC	#6b238e	#d2bddd
mas.night.monkey	ENSANAG00000026873	NA	MHC	Protein Coding	KZ205170.1	91871	94848	ortho.finder	NA	MHC	MHC	#6b238e	#d2bddd
mas.night.monkey	ENSANAG00000028031	NA	MHC	Protein Coding	KZ204743.1	190787	333899	ortho.finder	NA	MHC	MHC	#6b238e	#d2bddd
mas.night.monkey	ENSANAG00000029494	NA	MHC	Protein Coding	KZ204743.1	126537	131802	ortho.finder	NA	MHC	MHC	#6b238e	#d2bddd
mas.night.monkey	ENSANAG00000030339	NA	MHC	Protein Coding	KZ199963.1	151937	286692	ortho.finder	NA	MHC	MHC	#6b238e	#d2bddd
mas.night.monkey	ENSANAG00000030343	NA	MHC	Protein Coding	KZ201388.1	58800	62180	ortho.finder	NA	MHC	MHC	#6b238e	#d2bddd
mas.night.monkey	ENSANAG00000034939	NA	MHC	Protein Coding	KZ198595.1	159074	159857	ortho.finder	NA	MHC	MHC	#6b238e	#d2bddd
mas.night.monkey	ENSANAG00000038994	NA	KIR	Annotated Pseudogene	KZ204913.1	35206	43058	ortho.finder	NA	LRC	LRC	#FCD630	#fef6d5
mas.night.monkey	ENSANAG00000039410	NA	KIR	Annotated Pseudogene	KZ204913.1	24466	25695	ortho.finder	NA	LRC	LRC	#FCD630	#fef6d5
sooty.mangabey	ENSCATG00000029320	RPS9	RPS9	Protein Coding	KQ010610.1	780763	792284	ortho.finder	NA	LRC	LRC.SYNTENY	#bfbfbf	#cccccc
sooty.mangabey	ENSCATG00000033987	NCR1	NCR1	Protein Coding	KQ012675.1	619749	626538	ortho.finder	NA	LRC	LRC.SYNTENY	#bfbfbf	#cccccc
sooty.mangabey	ENSCATG00000032979	KLRG1	KLRG	Protein Coding	KQ009724.1	877082	899114	ortho.finder	NA	NKC	NKC.SYNTENY	#bfbfbf	#cccccc
sooty.mangabey	ENSCATG00000034411	YBX3	YBX3	Protein Coding	KQ009724.1	2563915	2588397	ortho.finder	NA	NKC	NKC.SYNTENY	#bfbfbf	#cccccc
sooty.mangabey	ENSCATG00000013520	LILRB1	LILR	Protein Coding	KQ012675.1	347704	432604	ortho.finder	NA	LRC	LRC	#6CC2A5	#e1f2ed
sooty.mangabey	ENSCATG00000021849	NA	LILR	Protein Coding	KQ012675.1	454035	456865	ortho.finder	NA	LRC	LRC	#6CC2A5	#e1f2ed
sooty.mangabey	ENSCATG00000032964	LILRA4	LILR	Protein Coding	KQ012675.1	74589	100262	ortho.finder	NA	LRC	LRC	#6CC2A5	#e1f2ed
sooty.mangabey	ENSCATG00000041349	NA	LILR	Protein Coding	KQ010610.1	797122	891545	ortho.finder	NA	LRC	LRC	#6CC2A5	#e1f2ed
sooty.mangabey	ENSCATG00000044873	NA	LILR	Protein Coding	KQ012675.1	8950	50113	ortho.finder	NA	LRC	LRC	#6CC2A5	#e1f2ed
sooty.mangabey	ENSCATG00000004844	KIR3DL3	KIR	Protein Coding	KQ012675.1	476806	489818	ortho.finder	NA	LRC	LRC	#FCD630	#fef6d5
sooty.mangabey	ENSCATG00000011819	NA	KIR	Protein Coding	KQ012469.1	14634	41476	ortho.finder	NA	LRC	LRC	#FCD630	#fef6d5
sooty.mangabey	ENSCATG00000013521	NA	KIR	Protein Coding	KQ012469.1	17	12094	ortho.finder	NA	LRC	LRC	#FCD630	#fef6d5
sooty.mangabey	ENSCATG00000038939	NA	KIR	Protein Coding	KQ012675.1	323280	333277	ortho.finder	NA	LRC	LRC	#FCD630	#fef6d5
sooty.mangabey	ENSCATG00000043559	NA	KIR	Protein Coding	KQ012675.1	542241	581311	ortho.finder	NA	LRC	LRC	#FCD630	#fef6d5
sooty.mangabey	ENSCATG00000017229	NA	KIR	Protein Coding	KQ012675.1	490673	507114	ortho.finder	NA	LRC	LRC	#FCD630	#fef6d5
sooty.mangabey	ENSCATG00000036788	KIR2DL4	KIR	Protein Coding	KQ012675.1	531597	540208	ortho.finder	NA	LRC	LRC	#FCD630	#fef6d5
sooty.mangabey	ENSCATG00000042950	NA	KIR	Protein Coding	KQ012675.1	542266	556120	ortho.finder	NA	LRC	LRC	#FCD630	#fef6d5
sooty.mangabey	ENSCATG00000032211	KLRD1	KLRD	Protein Coding	KQ009724.1	2231996	2240162	ortho.finder	NA	NKC	NKC	#6696CF	#e0eaf5
sooty.mangabey	ENSCATG00000044248	KLRK1	KLRK	Protein Coding	KQ009724.1	2251009	2270400	ortho.finder	NA	NKC	NKC	#9E2064	#ebd2e0
sooty.mangabey	ENSCATG00000013427	NA	KLRC	Protein Coding	KQ009724.1	2293588	2297351	ortho.finder	NA	NKC	NKC	#E90E8B	#facee7
sooty.mangabey	ENSCATG00000044695	KLRC1	KLRC	Protein Coding	KQ009724.1	2300049	2358815	ortho.finder	NA	NKC	NKC	#E90E8B	#facee7
sooty.mangabey	ENSCATG00000036847	KLRB1	KLRB	Protein Coding	KQ009724.1	1537237	1550330	ortho.finder	NA	NKC	NKC	#cc613c	#f4dfd8
sooty.mangabey	ENSCATG00000022098	NA	KLRA	Protein Coding	KQ009724.1	2452860	2464370	ortho.finder	NA	NKC	NKC	#218a47	#d2e7da
sooty.mangabey	ENSCATG00000044727	KLRF1	KLRF	Protein Coding	KQ009724.1	1770224	1785953	ortho.finder	NA	NKC	NKC	#e9ec7c	#fafbe4
sooty.mangabey	ENSCATG00000019698	KLRF2	KLRF	Protein Coding	KQ009724.1	1821826	1833546	ortho.finder	NA	NKC	NKC	#e9ec7c	#fafbe4
sooty.mangabey	ENSCATG00000006997	HLA-F	MHC	Protein Coding	KQ011393.1	637292	652018	ortho.finder	NA	MHC	MHC	#6b238e	#d2bddd
sooty.mangabey	ENSCATG00000008665	NA	MHC	Protein Coding	KQ012404.1	115067	161313	ortho.finder	NA	MHC	MHC	#6b238e	#d2bddd
sooty.mangabey	ENSCATG00000009551	NA	MHC	Protein Coding	KQ012357.1	35148	37911	ortho.finder	NA	MHC	MHC	#6b238e	#d2bddd
sooty.mangabey	ENSCATG00000011704	NA	MHC	Protein Coding	KQ012144.1	65461	68161	ortho.finder	NA	MHC	MHC	#6b238e	#d2bddd
sooty.mangabey	ENSCATG00000013945	NA	MHC	Protein Coding	KQ012343.1	67159	69843	ortho.finder	NA	MHC	MHC	#6b238e	#d2bddd
sooty.mangabey	ENSCATG00000024616	NA	MHC	Protein Coding	KQ011239.1	587240	589259	ortho.finder	NA	MHC	MHC	#6b238e	#d2bddd
sooty.mangabey	ENSCATG00000025033	NA	MHC	Protein Coding	KQ012361.1	38292	49829	ortho.finder	NA	MHC	MHC	#6b238e	#d2bddd
sooty.mangabey	ENSCATG00000029630	NA	MHC	Protein Coding	KQ012414.1	47277	51181	ortho.finder	NA	MHC	MHC	#6b238e	#d2bddd
sooty.mangabey	ENSCATG00000030075	NA	MHC	Protein Coding	KQ012426.1	23403	30354	ortho.finder	NA	MHC	MHC	#6b238e	#d2bddd
sooty.mangabey	ENSCATG00000030350	NA	MHC	Protein Coding	KQ012144.1	154456	157133	ortho.finder	NA	MHC	MHC	#6b238e	#d2bddd
sooty.mangabey	ENSCATG00000031274	NA	MHC	Protein Coding	KQ012242.1	53509	58531	ortho.finder	NA	MHC	MHC	#6b238e	#d2bddd
sooty.mangabey	ENSCATG00000032584	NA	MHC	Protein Coding	KQ012242.1	87768	93279	ortho.finder	NA	MHC	MHC	#6b238e	#d2bddd
sooty.mangabey	ENSCATG00000035331	NA	MHC	Protein Coding	KQ012337.1	53366	130792	ortho.finder	NA	MHC	MHC	#6b238e	#d2bddd
sooty.mangabey	ENSCATG00000037329	NA	MHC	Protein Coding	KQ012413.1	20981	175717	ortho.finder	NA	MHC	MHC	#6b238e	#d2bddd
sooty.mangabey	ENSCATG00000039633	NA	MHC	Protein Coding	KQ012551.1	15717	23054	ortho.finder	NA	MHC	MHC	#6b238e	#d2bddd
sooty.mangabey	ENSCATG00000043871	HLA-E	MHC	Protein Coding	KQ011220.1	798630	802215	ortho.finder	NA	MHC	MHC	#6b238e	#d2bddd
sooty.mangabey	ENSCATG00000033544	NA	MHC	Protein Coding	KQ011393.1	742871	743236	ortho.finder	NA	MHC	MHC	#6b238e	#d2bddd
sooty.mangabey	ENSCATG00000034036	NA	MHC	Protein Coding	KQ011239.1	242636	244291	ortho.finder	NA	MHC	MHC	#6b238e	#d2bddd
sooty.mangabey	ENSCATG00000035834	NA	MHC	Protein Coding	KQ012585.1	6200	7837	ortho.finder	NA	MHC	MHC	#6b238e	#d2bddd
olive.baboon	ENSPANG00000011359	RPS9	RPS9	Protein Coding	19	47250568	47257291	ortho.finder	NA	LRC	LRC.SYNTENY	#bfbfbf	#cccccc
olive.baboon	ENSPANG00000005516	NCR1	NCR1	Protein Coding	19	47896999	47906449	ortho.finder	NA	LRC	LRC.SYNTENY	#bfbfbf	#cccccc
olive.baboon	ENSPANG00000022135	KLRG1	KLRG	Protein Coding	11	8885438	8903470	ortho.finder	NA	NKC	NKC.SYNTENY	#bfbfbf	#cccccc
olive.baboon	ENSPANG00000010280	YBX3	YBX3	Protein Coding	11	10426162	10453903	ortho.finder	NA	NKC	NKC.SYNTENY	#bfbfbf	#cccccc
olive.baboon	ENSPANG00000009163	NA	LILR	Protein Coding	19	47381115	47434452	ortho.finder	NA	LRC	LRC	#6CC2A5	#e1f2ed
olive.baboon	ENSPANG00000008082	LILRB1	LILR	Protein Coding	19	47669568	47775333	ortho.finder	NA	LRC	LRC	#6CC2A5	#e1f2ed
olive.baboon	ENSPANG00000008880	NA	LILR	Protein Coding	19	47267077	47270610	ortho.finder	NA	LRC	LRC	#6CC2A5	#e1f2ed
olive.baboon	ENSPANG00000004008	LILRB5	LILR	Protein Coding	19	47296664	47303046	ortho.finder	NA	LRC	LRC	#6CC2A5	#e1f2ed
olive.baboon	ENSPANG00000016785	NA	LILR	Protein Coding	KZ097753.1	5699	39956	ortho.finder	NA	LRC	LRC	#6CC2A5	#e1f2ed
olive.baboon	ENSPANG00000012100	NA	LILR	Protein Coding	19	47324478	47330259	ortho.finder	NA	LRC	LRC	#6CC2A5	#e1f2ed
olive.baboon	ENSPANG00000012247	LILRA5	LILR	Protein Coding	19	47408133	47413961	ortho.finder	NA	LRC	LRC	#6CC2A5	#e1f2ed
olive.baboon	ENSPANG00000002646	KIR3DL3	KIR	Protein Coding	19	47780009	47784993	ortho.finder	NA	LRC	LRC	#FCD630	#fef6d5
olive.baboon	ENSPANG00000031638	NA	KIR	Protein Coding	KZ097844.1	21280	37659	ortho.finder	NA	LRC	LRC	#FCD630	#fef6d5
olive.baboon	ENSPANG00000031021	NA	KIR	Protein Coding	KZ093028.1	13560	29830	ortho.finder	NA	LRC	LRC	#FCD630	#fef6d5
olive.baboon	ENSPANG00000012788	NA	KIR	Protein Coding	19	47625171	47655557	ortho.finder	NA	LRC	LRC	#FCD630	#fef6d5
olive.baboon	ENSPANG00000016636	NA	KIR	Protein Coding	19	47831008	47865518	ortho.finder	NA	LRC	LRC	#FCD630	#fef6d5
olive.baboon	ENSPANG00000020088	NA	KIR	Protein Coding	KZ098163.1	7524	23211	ortho.finder	NA	LRC	LRC	#FCD630	#fef6d5
olive.baboon	ENSPANG00000030433	NA	KIR	Protein Coding	KZ093028.1	200	11203	ortho.finder	NA	LRC	LRC	#FCD630	#fef6d5
olive.baboon	ENSPANG00000031194	NA	KIR	Protein Coding	KZ097793.1	4494	27340	ortho.finder	NA	LRC	LRC	#FCD630	#fef6d5
olive.baboon	ENSPANG00000029224	NA	KIR	Protein Coding	KZ098516.1	5216	16706	ortho.finder	NA	LRC	LRC	#FCD630	#fef6d5
olive.baboon	ENSPANG00000030211	NA	KIR	Protein Coding	KZ097844.1	2965	19991	ortho.finder	NA	LRC	LRC	#FCD630	#fef6d5
olive.baboon	ENSPANG00000030293	NA	KIR	Protein Coding	KZ098543.1	5905	19732	ortho.finder	NA	LRC	LRC	#FCD630	#fef6d5
olive.baboon	ENSPANG00000000222	NA	KIR	Protein Coding	19	47795759	47809801	ortho.finder	NA	LRC	LRC	#FCD630	#fef6d5
olive.baboon	ENSPANG00000021185	NA	KIR	Protein Coding	KZ098894.1	1708	12509	ortho.finder	NA	LRC	LRC	#FCD630	#fef6d5
olive.baboon	ENSPANG00000006738	KLRD1	KLRD	Protein Coding	11	10267602	10274391	ortho.finder	NA	NKC	NKC	#6696CF	#e0eaf5
olive.baboon	ENSPANG00000020675	KLRK1	KLRK	Protein Coding	11	10288729	10305856	ortho.finder	NA	NKC	NKC	#9E2064	#ebd2e0
olive.baboon	ENSPANG00000023803	KLRC1	KLRC	Protein Coding	KZ097706.1	81555	103196	ortho.finder	NA	NKC	NKC	#E90E8B	#facee7
olive.baboon	ENSPANG00000030165	NA	KLRC	Protein Coding	KZ097706.1	123469	127232	ortho.finder	NA	NKC	NKC	#E90E8B	#facee7
olive.baboon	ENSPANG00000023771	NA	KLRC	Protein Coding	KZ097706.1	113853	121406	ortho.finder	NA	NKC	NKC	#E90E8B	#facee7
olive.baboon	ENSPANG00000017447	KLRB1	KLRB	Protein Coding	11	9538991	9550528	ortho.finder	NA	NKC	NKC	#cc613c	#f4dfd8
olive.baboon	ENSPANG00000017981	NA	KLRA	Protein Coding	11	10320450	10329050	ortho.finder	NA	NKC	NKC	#218a47	#d2e7da
olive.baboon	ENSPANG00000026388	KLRF1	KLRF	Protein Coding	11	9776392	9791011	ortho.finder	NA	NKC	NKC	#e9ec7c	#fafbe4
olive.baboon	ENSPANG00000015337	KLRF2	KLRF	Protein Coding	11	9827464	9839230	ortho.finder	NA	NKC	NKC	#e9ec7c	#fafbe4
olive.baboon	ENSPANG00000023606	NA	MHC	Protein Coding	KZ099057.1	10638	15692	ortho.finder	NA	MHC	MHC	#6b238e	#d2bddd
olive.baboon	ENSPANG00000030071	NA	MHC	Protein Coding	KZ097448.1	51050	311235	ortho.finder	NA	MHC	MHC	#6b238e	#d2bddd
olive.baboon	ENSPANG00000007708	PACA-F	MHC	Protein Coding	4	29438889	29453549	ortho.finder	NA	MHC	MHC	#6b238e	#d2bddd
olive.baboon	ENSPANG00000007406	NA	MHC	Protein Coding	4	29482052	29532464	ortho.finder	NA	MHC	MHC	#6b238e	#d2bddd
olive.baboon	ENSPANG00000001215	HLA-E	MHC	Protein Coding	4	30041498	30043608	ortho.finder	NA	MHC	MHC	#6b238e	#d2bddd
olive.baboon	ENSPANG00000032510	NA	MHC	Protein Coding	KZ097471.1	146856	216033	ortho.finder	NA	MHC	MHC	#6b238e	#d2bddd
olive.baboon	ENSPANG00000035427	NA	MHC	Protein Coding	KZ097734.1	5299	16884	ortho.finder	NA	MHC	MHC	#6b238e	#d2bddd
olive.baboon	ENSPANG00000033994	NA	MHC	Protein Coding	KZ099055.1	57484	60255	ortho.finder	NA	MHC	MHC	#6b238e	#d2bddd
olive.baboon	ENSPANG00000034280	NA	MHC	Protein Coding	KZ094055.1	7912	10678	ortho.finder	NA	MHC	MHC	#6b238e	#d2bddd
olive.baboon	ENSPANG00000032309	NA	MHC	Protein Coding	KZ097951.1	125	7696	ortho.finder	NA	MHC	MHC	#6b238e	#d2bddd
olive.baboon	ENSPANG00000036111	NA	MHC	Protein Coding	KZ097448.1	135864	138548	ortho.finder	NA	MHC	MHC	#6b238e	#d2bddd
olive.baboon	ENSPANG00000034965	NA	MHC	Protein Coding	KZ097471.1	9882	13547	ortho.finder	NA	MHC	MHC	#6b238e	#d2bddd
olive.baboon	ENSPANG00000032171	NA	MHC	Protein Coding	KZ097448.1	4455	10974	ortho.finder	NA	MHC	MHC	#6b238e	#d2bddd
olive.baboon	ENSPANG00000036005	NA	MHC	Protein Coding	KZ097548.1	14168	17835	ortho.finder	NA	MHC	MHC	#6b238e	#d2bddd
olive.baboon	ENSPANG00000035284	NA	MHC	Protein Coding	KZ098774.1	20349	23034	ortho.finder	NA	MHC	MHC	#6b238e	#d2bddd
olive.baboon	ENSPANG00000029409	NA	MHC	Protein Coding	KZ098505.1	10685	12496	ortho.finder	NA	MHC	MHC	#6b238e	#d2bddd
olive.baboon	ENSPANG00000034531	NA	MHC	Protein Coding	KZ097448.1	96160	98847	ortho.finder	NA	MHC	MHC	#6b238e	#d2bddd
olive.baboon	ENSPANG00000033063	NA	MHC	Protein Coding	KZ099042.1	5288	7750	ortho.finder	NA	MHC	MHC	#6b238e	#d2bddd
olive.baboon	ENSPANG00000035471	NA	MHC	Protein Coding	KZ097660.1	1362	7653	ortho.finder	NA	MHC	MHC	#6b238e	#d2bddd
olive.baboon	ENSPANG00000031191	NA	MHC	Protein Coding	KZ097471.1	42454	43395	ortho.finder	NA	MHC	MHC	#6b238e	#d2bddd
olive.baboon	ENSPANG00000033980	NA	MHC	Protein Coding	KZ099219.1	26	1825	ortho.finder	NA	MHC	MHC	#6b238e	#d2bddd
macaque	ENSMMUG00000022552	RPS9	RPS9	Protein Coding	19	49545738	49556643	ortho.finder	NA	LRC	LRC.SYNTENY	#bfbfbf	#cccccc
macaque	ENSMMUG00000004323	NCR1	NCR1	Protein Coding	19	50118700	50128823	ortho.finder	NA	LRC	LRC.SYNTENY	#bfbfbf	#cccccc
macaque	ENSMMUG00000001418	KLRG1	KLRG	Protein Coding	11	9288479	9308652	ortho.finder	NA	NKC	NKC.SYNTENY	#bfbfbf	#cccccc
macaque	ENSMMUG00000022469	YBX3	YBX3	Protein Coding	11	11004673	11029245	ortho.finder	NA	NKC	NKC.SYNTENY	#bfbfbf	#cccccc
macaque	ENSMMUG00000041249	NA	LILR	Protein Coding	19	49588743	49595071	ortho.finder	NA	LRC	LRC	#6CC2A5	#e1f2ed
macaque	ENSMMUG00000048481	LILRA3	LILR	Protein Coding	KQ740797.1	17184	22289	ortho.finder	NA	LRC	LRC	#6CC2A5	#e1f2ed
macaque	ENSMMUG00000046629	NA	LILR	Protein Coding	19	49890392	49897246	ortho.finder	NA	LRC	LRC	#6CC2A5	#e1f2ed
macaque	ENSMMUG00000021876	NA	LILR	Protein Coding	JSUE03094888.1	6440	9813	ortho.finder	NA	LRC	LRC	#6CC2A5	#e1f2ed
macaque	ENSMMUG00000044622	LILRA2	LILR	Protein Coding	19	49878815	49884508	ortho.finder	NA	LRC	LRC	#6CC2A5	#e1f2ed
macaque	ENSMMUG00000013289	NA	LILR	Protein Coding	19	49905933	49924042	ortho.finder	NA	LRC	LRC	#6CC2A5	#e1f2ed
macaque	ENSMMUG00000016574	LILRB5	LILR	Protein Coding	19	49606174	49612578	ortho.finder	NA	LRC	LRC	#6CC2A5	#e1f2ed
macaque	ENSMMUG00000016577	NA	LILR	Protein Coding	KQ741524.1	22839	24152	ortho.finder	NA	LRC	LRC	#6CC2A5	#e1f2ed
macaque	ENSMMUG00000016578	NA	LILR	Protein Coding	20	4927066	4929595	ortho.finder	NA	LRC	LRC	#6CC2A5	#e1f2ed
macaque	ENSMMUG00000048321	NA	LILR	Protein Coding	19	49561390	49566514	ortho.finder	NA	LRC	LRC	#6CC2A5	#e1f2ed
macaque	ENSMMUG00000047009	LILRB4	LILR	Protein Coding	19	49949855	49954515	ortho.finder	NA	LRC	LRC	#6CC2A5	#e1f2ed
macaque	ENSMMUG00000021881	LILRA6	LILR	Protein Coding	19	49979917	49982745	ortho.finder	NA	LRC	LRC	#6CC2A5	#e1f2ed
macaque	ENSMMUG00000037831	NA	LILR	Protein Coding	JSUE03313682.1	21	1387	ortho.finder	NA	LRC	LRC	#6CC2A5	#e1f2ed
macaque	ENSMMUG00000041442	LILRAB	LILR	Protein Coding	JSUE03212125.1	123	1363	ortho.finder	NA	LRC	LRC	#6CC2A5	#e1f2ed
macaque	ENSMMUG00000009456	NA	KIR	Protein Coding	19	50049968	50062039	ortho.finder	NA	LRC	LRC	#FCD630	#fef6d5
macaque	ENSMMUG00000010125	MAMU-KIR	KIR	Protein Coding	19	50064539	50082354	ortho.finder	NA	LRC	LRC	#FCD630	#fef6d5
macaque	ENSMMUG00000030771	NA	KIR	Protein Coding	KQ742354.1	658	3570	ortho.finder	NA	LRC	LRC	#FCD630	#fef6d5
macaque	ENSMMUG00000013286	KIR3DL0	KIR	Protein Coding	19	49853620	49863760	ortho.finder	NA	LRC	LRC	#FCD630	#fef6d5
macaque	ENSMMUG00000029392	KIR3DL3	KIR	Protein Coding	19	50003940	50016514	ortho.finder	NA	LRC	LRC	#FCD630	#fef6d5
macaque	ENSMMUG00000001519	KIR2DL4	KIR	Protein Coding	19	50037413	50045930	ortho.finder	NA	LRC	LRC	#FCD630	#fef6d5
macaque	ENSMMUG00000021882	KIR3DL21	KIR	Protein Coding	JSUE03093337.1	3	5176	ortho.finder	NA	LRC	LRC	#FCD630	#fef6d5
macaque	ENSMMUG00000018298	KLRD1	KLRD	Protein Coding	11	10669029	10675957	ortho.finder	NA	NKC	NKC	#6696CF	#e0eaf5
macaque	ENSMMUG00000018305	NKG2D	KLRK	Protein Coding	11	10689972	10706784	ortho.finder	NA	NKC	NKC	#9E2064	#ebd2e0
macaque	ENSMMUG00000003587	KLRC1	KLRC	Protein Coding	11	10770832	10843075	ortho.finder	NA	NKC	NKC	#E90E8B	#facee7
macaque	ENSMMUG00000018307	KLRC3	KLRC	Protein Coding	11	10736523	10744380	ortho.finder	NA	NKC	NKC	#E90E8B	#facee7
macaque	ENSMMUG00000018327	NA	KLRC	Protein Coding	11	10754798	10760050	ortho.finder	NA	NKC	NKC	#E90E8B	#facee7
macaque	ENSMMUG00000018317	NA	KLRC	Protein Coding	11	10726865	10734594	ortho.finder	NA	NKC	NKC	#E90E8B	#facee7
macaque	ENSMMUG00000044047	KLRB1	KLRB	Protein Coding	11	9955495	9969568	ortho.finder	NA	NKC	NKC	#cc613c	#f4dfd8
macaque	ENSMMUG00000005081	NA	KLRA	Protein Coding	11	10889188	10899261	ortho.finder	NA	NKC	NKC	#218a47	#d2e7da
macaque	ENSMMUG00000015299	KLRF1	KLRF	Protein Coding	11	10186907	10201946	ortho.finder	NA	NKC	NKC	#e9ec7c	#fafbe4
macaque	ENSMMUG00000041703	KLRF2	KLRF	Protein Coding	11	10237648	10250635	ortho.finder	NA	NKC	NKC	#e9ec7c	#fafbe4
macaque	ENSMMUG00000041144	NA	MHC	Protein Coding	JSUE03255314.1	2776	6240	ortho.finder	NA	MHC	MHC	#6b238e	#d2bddd
macaque	ENSMMUG00000039519	NA	MHC	Protein Coding	4	31197634	31200693	ortho.finder	NA	MHC	MHC	#6b238e	#d2bddd
macaque	ENSMMUG00000008799	MAMU-F	MHC	Protein Coding	4	30176724	30192446	ortho.finder	NA	MHC	MHC	#6b238e	#d2bddd
macaque	ENSMMUG00000029875	NA	MHC	Protein Coding	4	30248455	30251430	ortho.finder	NA	MHC	MHC	#6b238e	#d2bddd
macaque	ENSMMUG00000047461	NA	MHC	Protein Coding	JSUE03336829.1	5653	11265	ortho.finder	NA	MHC	MHC	#6b238e	#d2bddd
macaque	ENSMMUG00000049007	NA	MHC	Protein Coding	JSUE03172294.1	1878	5140	ortho.finder	NA	MHC	MHC	#6b238e	#d2bddd
macaque	ENSMMUG00000019888	MAMU-A3	MHC	Protein Coding	4	30485003	30488015	ortho.finder	NA	MHC	MHC	#6b238e	#d2bddd
macaque	ENSMMUG00000042067	NA	MHC	Protein Coding	KQ739559.1	1871	4276	ortho.finder	NA	MHC	MHC	#6b238e	#d2bddd
macaque	ENSMMUG00000043614	NA	MHC	Protein Coding	JSUE03217332.1	4496	7179	ortho.finder	NA	MHC	MHC	#6b238e	#d2bddd
macaque	ENSMMUG00000041305	NA	MHC	Protein Coding	KQ740368.1	3322	7769	ortho.finder	NA	MHC	MHC	#6b238e	#d2bddd
macaque	ENSMMUG00000045600	MAMU-B	MHC	Protein Coding	4	32033667	32230946	ortho.finder	NA	MHC	MHC	#6b238e	#d2bddd
macaque	ENSMMUG00000044326	MAMU-AG	MHC	Protein Coding	JSUE03139182.1	2	3981	ortho.finder	NA	MHC	MHC	#6b238e	#d2bddd
macaque	ENSMMUG00000039470	MAMU-E	MHC	Protein Coding	KQ743501.1	5948	11143	ortho.finder	NA	MHC	MHC	#6b238e	#d2bddd
macaque	ENSMMUG00000044002	MAMU-A	MHC	Protein Coding	4	30614913	30622298	ortho.finder	NA	MHC	MHC	#6b238e	#d2bddd
macaque	ENSMMUG00000041909	NA	MHC	Protein Coding	KQ735847.1	4631	9314	ortho.finder	NA	MHC	MHC	#6b238e	#d2bddd
macaque	ENSMMUG00000044709	NA	MHC	Protein Coding	KQ734414.1	5976	8672	ortho.finder	NA	MHC	MHC	#6b238e	#d2bddd
macaque	ENSMMUG00000039741	NA	MHC	Protein Coding	KQ740479.1	5985	8187	ortho.finder	NA	MHC	MHC	#6b238e	#d2bddd
macaque	ENSMMUG00000001660	NA	MHC	Protein Coding	4	30389716	30392256	ortho.finder	NA	MHC	MHC	#6b238e	#d2bddd
macaque	ENSMMUG00000045208	NA	MHC	Protein Coding	JSUE03083119.1	100	567	ortho.finder	NA	MHC	MHC	#6b238e	#d2bddd
macaque	ENSMMUG00000048614	NA	MHC	Protein Coding	JSUE03188671.1	7975	10164	ortho.finder	NA	MHC	MHC	#6b238e	#d2bddd
macaque	ENSMMUG00000039966	NA	MHC	Protein Coding	4	30544702	30547901	ortho.finder	NA	MHC	MHC	#6b238e	#d2bddd
pig.tailed.macaque	ENSMNEG00000013713	RPS9	RPS9	Protein Coding	KQ005923.1	1133763	1145181	ortho.finder	NA	LRC	LRC.SYNTENY	#bfbfbf	#cccccc
pig.tailed.macaque	ENSMNEG00000041590	NCR1	NCR1	Protein Coding	KQ005923.1	367712	370620	ortho.finder	NA	LRC	LRC.SYNTENY	#bfbfbf	#cccccc
pig.tailed.macaque	ENSMNEG00000030196	KLRG1	KLRG	Protein Coding	KQ006343.1	909042	936041	ortho.finder	NA	NKC	NKC.SYNTENY	#bfbfbf	#cccccc
pig.tailed.macaque	ENSMNEG00000045109	YBX3	YBX3	Protein Coding	KQ006343.1	2662959	2687756	ortho.finder	NA	NKC	NKC.SYNTENY	#bfbfbf	#cccccc
pig.tailed.macaque	ENSMNEG00000011346	NA	LILR	Protein Coding	KQ005923.1	1039889	1051917	ortho.finder	NA	LRC	LRC	#6CC2A5	#e1f2ed
pig.tailed.macaque	ENSMNEG00000027497	LILRB5	LILR	Protein Coding	KQ005923.1	1082011	1088414	ortho.finder	NA	LRC	LRC	#6CC2A5	#e1f2ed
pig.tailed.macaque	ENSMNEG00000029440	LILRA5	LILR	Protein Coding	KQ005923.1	977932	984285	ortho.finder	NA	LRC	LRC	#6CC2A5	#e1f2ed
pig.tailed.macaque	ENSMNEG00000031187	LILRA4	LILR	Protein Coding	KQ005923.1	957895	963154	ortho.finder	NA	LRC	LRC	#6CC2A5	#e1f2ed
pig.tailed.macaque	ENSMNEG00000033426	NA	LILR	Protein Coding	KQ005923.1	607780	690658	ortho.finder	NA	LRC	LRC	#6CC2A5	#e1f2ed
pig.tailed.macaque	ENSMNEG00000035553	NA	LILR	Protein Coding	KQ005923.1	1126235	1131925	ortho.finder	NA	LRC	LRC	#6CC2A5	#e1f2ed
pig.tailed.macaque	ENSMNEG00000039033	NA	LILR	Protein Coding	KQ005923.1	996463	1001183	ortho.finder	NA	LRC	LRC	#6CC2A5	#e1f2ed
pig.tailed.macaque	ENSMNEG00000039879	NA	LILR	Protein Coding	KQ005923.1	1099280	1105479	ortho.finder	NA	LRC	LRC	#6CC2A5	#e1f2ed
pig.tailed.macaque	ENSMNEG00000042690	NA	LILR	Protein Coding	KQ005923.1	580397	583230	ortho.finder	NA	LRC	LRC	#6CC2A5	#e1f2ed
pig.tailed.macaque	ENSMNEG00000027332	NA	KIR	Protein Coding	KQ004821.1	11898	14544	ortho.finder	NA	LRC	LRC	#FCD630	#fef6d5
pig.tailed.macaque	ENSMNEG00000027934	NA	KIR	Protein Coding	KQ007746.1	8147	11376	ortho.finder	NA	LRC	LRC	#FCD630	#fef6d5
pig.tailed.macaque	ENSMNEG00000031177	NA	KIR	Protein Coding	KQ007746.1	20055	44215	ortho.finder	NA	LRC	LRC	#FCD630	#fef6d5
pig.tailed.macaque	ENSMNEG00000033281	KIR3DL3	KIR	Protein Coding	KQ005923.1	537589	557398	ortho.finder	NA	LRC	LRC	#FCD630	#fef6d5
pig.tailed.macaque	ENSMNEG00000033359	NA	KIR	Protein Coding	KQ005923.1	437146	454375	ortho.finder	NA	LRC	LRC	#FCD630	#fef6d5
pig.tailed.macaque	ENSMNEG00000044330	NA	KIR	Protein Coding	KQ005923.1	704714	715873	ortho.finder	NA	LRC	LRC	#FCD630	#fef6d5
pig.tailed.macaque	ENSMNEG00000014203	NA	KIR	Protein Coding	KQ005923.1	521907	533862	ortho.finder	NA	LRC	LRC	#FCD630	#fef6d5
pig.tailed.macaque	ENSMNEG00000038642	KIR2DL4	KIR	Protein Coding	KQ005923.1	467193	500600	ortho.finder	NA	LRC	LRC	#FCD630	#fef6d5
pig.tailed.macaque	ENSMNEG00000044683	KLRD1	KLRD	Protein Coding	KQ006343.1	2320036	2328515	ortho.finder	NA	NKC	NKC	#6696CF	#e0eaf5
pig.tailed.macaque	ENSMNEG00000037419	KLRK1	KLRK	Protein Coding	KQ006343.1	2341210	2358198	ortho.finder	NA	NKC	NKC	#9E2064	#ebd2e0
pig.tailed.macaque	ENSMNEG00000033794	NA	KLRC	Protein Coding	KQ006343.1	2383213	2386971	ortho.finder	NA	NKC	NKC	#E90E8B	#facee7
pig.tailed.macaque	ENSMNEG00000039901	KLRC1	KLRC	Protein Coding	KQ006343.1	2427022	2453467	ortho.finder	NA	NKC	NKC	#E90E8B	#facee7
pig.tailed.macaque	ENSMNEG00000043294	NA	KLRC	Protein Coding	KQ006343.1	2389038	2416496	ortho.finder	NA	NKC	NKC	#E90E8B	#facee7
pig.tailed.macaque	ENSMNEG00000044478	KLRB1	KLRB	Protein Coding	KQ006343.1	1582359	1594189	ortho.finder	NA	NKC	NKC	#cc613c	#f4dfd8
pig.tailed.macaque	ENSMNEG00000044634	NA	KLRA	Protein Coding	KQ006343.1	2545686	2557082	ortho.finder	NA	NKC	NKC	#218a47	#d2e7da
pig.tailed.macaque	ENSMNEG00000028085	KLRF1	KLRF	Protein Coding	KQ006343.1	1820769	1837264	ortho.finder	NA	NKC	NKC	#e9ec7c	#fafbe4
pig.tailed.macaque	ENSMNEG00000026694	KLRF2	KLRF	Protein Coding	KQ006343.1	1872178	1895426	ortho.finder	NA	NKC	NKC	#e9ec7c	#fafbe4
pig.tailed.macaque	ENSMNEG00000000076	NA	MHC	Protein Coding	KQ008149.1	8582	11747	ortho.finder	NA	MHC	MHC	#6b238e	#d2bddd
pig.tailed.macaque	ENSMNEG00000003137	NA	MHC	Protein Coding	KQ007189.1	121690	123295	ortho.finder	NA	MHC	MHC	#6b238e	#d2bddd
pig.tailed.macaque	ENSMNEG00000028282	NA	MHC	Protein Coding	KQ006979.1	52932	154848	ortho.finder	NA	MHC	MHC	#6b238e	#d2bddd
pig.tailed.macaque	ENSMNEG00000030835	NA	MHC	Protein Coding	KQ006106.1	776967	780016	ortho.finder	NA	MHC	MHC	#6b238e	#d2bddd
pig.tailed.macaque	ENSMNEG00000033279	NA	MHC	Protein Coding	KQ005998.1	1090431	1092305	ortho.finder	NA	MHC	MHC	#6b238e	#d2bddd
pig.tailed.macaque	ENSMNEG00000034835	NA	MHC	Protein Coding	KQ007777.1	105291	109117	ortho.finder	NA	MHC	MHC	#6b238e	#d2bddd
pig.tailed.macaque	ENSMNEG00000036536	NA	MHC	Protein Coding	KQ006106.1	742983	746293	ortho.finder	NA	MHC	MHC	#6b238e	#d2bddd
pig.tailed.macaque	ENSMNEG00000039482	HLA-F	MHC	Protein Coding	KQ005374.1	22153	107726	ortho.finder	NA	MHC	MHC	#6b238e	#d2bddd
pig.tailed.macaque	ENSMNEG00000039553	NA	MHC	Protein Coding	KQ006106.1	90753	168283	ortho.finder	NA	MHC	MHC	#6b238e	#d2bddd
pig.tailed.macaque	ENSMNEG00000039432	NA	MHC	Protein Coding	KQ006858.1	50606	53355	ortho.finder	NA	MHC	MHC	#6b238e	#d2bddd
pig.tailed.macaque	ENSMNEG00000040812	NA	MHC	Protein Coding	KQ007010.1	108453	111598	ortho.finder	NA	MHC	MHC	#6b238e	#d2bddd
pig.tailed.macaque	ENSMNEG00000040273	NA	MHC	Protein Coding	KQ007058.1	103144	110224	ortho.finder	NA	MHC	MHC	#6b238e	#d2bddd
pig.tailed.macaque	ENSMNEG00000041591	NA	MHC	Protein Coding	KQ007425.1	6789	9344	ortho.finder	NA	MHC	MHC	#6b238e	#d2bddd
pig.tailed.macaque	ENSMNEG00000043001	NA	MHC	Protein Coding	KQ006553.1	19081	232607	ortho.finder	NA	MHC	MHC	#6b238e	#d2bddd
pig.tailed.macaque	ENSMNEG00000043296	NA	MHC	Protein Coding	KQ006553.1	136360	141871	ortho.finder	NA	MHC	MHC	#6b238e	#d2bddd
pig.tailed.macaque	ENSMNEG00000044496	NA	MHC	Protein Coding	KQ005998.1	1042110	1200314	ortho.finder	NA	MHC	MHC	#6b238e	#d2bddd
pig.tailed.macaque	ENSMNEG00000034234	NA	MHC	Protein Coding	KQ007160.1	120742	121302	ortho.finder	NA	MHC	MHC	#6b238e	#d2bddd
pig.tailed.macaque	ENSMNEG00000035541	NA	MHC	Protein Coding	KQ009304.1	13781312	13783436	ortho.finder	NA	MHC	MHC	#6b238e	#d2bddd
vervet.agm	ENSCSAG00000018755	NA	RPS9	Protein Coding	2	26620653	26621234	ortho.finder	NA	LRC	LRC.SYNTENY	#bfbfbf	#cccccc
vervet.agm	ENSCSAG00000001773	NCR1	NCR1	Protein Coding	6	47521956	47530961	ortho.finder	NA	LRC	LRC.SYNTENY	#bfbfbf	#cccccc
vervet.agm	ENSCSAG00000009493	KLRG1	KLRG	Protein Coding	11	8808943	8828685	ortho.finder	NA	NKC	NKC.SYNTENY	#bfbfbf	#cccccc
vervet.agm	ENSCSAG00000008744	YBX3	YBX3	Protein Coding	11	10500361	10522226	ortho.finder	NA	NKC	NKC.SYNTENY	#bfbfbf	#cccccc
vervet.agm	ENSCSAG00000018400	NA	LILR	Protein Coding	AQIB01159118.1	1019	2500	ortho.finder	NA	LRC	LRC	#6CC2A5	#e1f2ed
vervet.agm	ENSCSAG00000001890	LILRB5	LILR	Protein Coding	6	46887065	46940731	ortho.finder	NA	LRC	LRC	#6CC2A5	#e1f2ed
vervet.agm	ENSCSAG00000001889	NA	LILR	Protein Coding	6	46891731	46970236	ortho.finder	NA	LRC	LRC	#6CC2A5	#e1f2ed
vervet.agm	ENSCSAG00000001888	NA	LILR	Protein Coding	6	46917235	46921861	ortho.finder	NA	LRC	LRC	#6CC2A5	#e1f2ed
vervet.agm	ENSCSAG00000001887	NA	LILR	Protein Coding	6	46967251	46969341	ortho.finder	NA	LRC	LRC	#6CC2A5	#e1f2ed
vervet.agm	ENSCSAG00000001885	NA	LILR	Protein Coding	6	46993135	47017485	ortho.finder	NA	LRC	LRC	#6CC2A5	#e1f2ed
vervet.agm	ENSCSAG00000001880	LILRA4	LILR	Protein Coding	6	47023620	47037336	ortho.finder	NA	LRC	LRC	#6CC2A5	#e1f2ed
vervet.agm	ENSCSAG00000001867	NA	LILR	Protein Coding	6	47272698	47279286	ortho.finder	NA	LRC	LRC	#6CC2A5	#e1f2ed
vervet.agm	ENSCSAG00000001845	NA	LILR	Protein Coding	6	47300084	47305914	ortho.finder	NA	LRC	LRC	#6CC2A5	#e1f2ed
vervet.agm	ENSCSAG00000001828	LILRB4	LILR	Protein Coding	6	47328830	47333973	ortho.finder	NA	LRC	LRC	#6CC2A5	#e1f2ed
vervet.agm	ENSCSAG00000001808	NA	LILR	Protein Coding	6	47356455	47359306	ortho.finder	NA	LRC	LRC	#6CC2A5	#e1f2ed
vervet.agm	ENSCSAG00000001801	NA	KIR	Protein Coding	6	47373761	47387107	ortho.finder	NA	LRC	LRC	#FCD630	#fef6d5
vervet.agm	ENSCSAG00000001792	NA	KIR	Protein Coding	6	47423896	47441895	ortho.finder	NA	LRC	LRC	#FCD630	#fef6d5
vervet.agm	ENSCSAG00000001785	NA	KIR	Protein Coding	6	47450980	47453199	ortho.finder	NA	LRC	LRC	#FCD630	#fef6d5
vervet.agm	ENSCSAG00000001784	NA	KIR	Protein Coding	6	47457094	47478150	ortho.finder	NA	LRC	LRC	#FCD630	#fef6d5
vervet.agm	ENSCSAG00000001776	NA	KIR	Protein Coding	6	47480610	47491215	ortho.finder	NA	LRC	LRC	#FCD630	#fef6d5
vervet.agm	ENSCSAG00000009068	NA	KLRD	Protein Coding	11	10185352	10196110	ortho.finder	NA	NKC	NKC	#6696CF	#e0eaf5
vervet.agm	ENSCSAG00000009040	KLRK1	KLRK	Protein Coding	11	10207211	10223899	ortho.finder	NA	NKC	NKC	#9E2064	#ebd2e0
vervet.agm	ENSCSAG00000008856	KLRC1	KLRC	Protein Coding	11	10286787	10293585	ortho.finder	NA	NKC	NKC	#E90E8B	#facee7
vervet.agm	ENSCSAG00000008905	NA	KLRC	Protein Coding	11	10271388	10276283	ortho.finder	NA	NKC	NKC	#E90E8B	#facee7
vervet.agm	ENSCSAG00000008966	NA	KLRC	Protein Coding	11	10256072	10260988	ortho.finder	NA	NKC	NKC	#E90E8B	#facee7
vervet.agm	ENSCSAG00000009377	KLRB1	KLRB	Protein Coding	11	9481275	9494310	ortho.finder	NA	NKC	NKC	#cc613c	#f4dfd8
vervet.agm	ENSCSAG00000008812	NA	KLRA	Protein Coding	11	10389577	10398481	ortho.finder	NA	NKC	NKC	#218a47	#d2e7da
vervet.agm	ENSCSAG00000009281	KLRF1	KLRF	Protein Coding	11	9716010	9731387	ortho.finder	NA	NKC	NKC	#e9ec7c	#fafbe4
vervet.agm	ENSCSAG00000009265	KLRF2	KLRF	Protein Coding	11	9766837	9781420	ortho.finder	NA	NKC	NKC	#e9ec7c	#fafbe4
vervet.agm	ENSCSAG00000008083	HLA-F	MHC	Protein Coding	17	42899624	42903326	ortho.finder	NA	MHC	MHC	#6b238e	#d2bddd
vervet.agm	ENSCSAG00000008089	NA	MHC	Protein Coding	17	42821786	42825762	ortho.finder	NA	MHC	MHC	#6b238e	#d2bddd
vervet.agm	ENSCSAG00000008095	Chsa-A	MHC	Protein Coding	17	42688085	42692004	ortho.finder	NA	MHC	MHC	#6b238e	#d2bddd
vervet.agm	ENSCSAG00000008166	NA	MHC	Protein Coding	17	41960942	41964872	ortho.finder	NA	MHC	MHC	#6b238e	#d2bddd
vervet.agm	ENSCSAG00000008172	NA	MHC	Protein Coding	17	41941869	41946176	ortho.finder	NA	MHC	MHC	#6b238e	#d2bddd
vervet.agm	ENSCSAG00000008426	NA	MHC	Protein Coding	17	40969085	41188248	ortho.finder	NA	MHC	MHC	#6b238e	#d2bddd
vervet.agm	ENSCSAG00000008434	NA	MHC	Protein Coding	17	40916350	41114037	ortho.finder	NA	MHC	MHC	#6b238e	#d2bddd
vervet.agm	ENSCSAG00000008447	NA	MHC	Protein Coding	17	40841549	40920342	ortho.finder	NA	MHC	MHC	#6b238e	#d2bddd
vervet.agm	ENSCSAG00000008475	NA	MHC	Protein Coding	17	40811886	40973461	ortho.finder	NA	MHC	MHC	#6b238e	#d2bddd
vervet.agm	ENSCSAG00000008482	NA	MHC	Protein Coding	17	40557156	40899764	ortho.finder	NA	MHC	MHC	#6b238e	#d2bddd
vervet.agm	ENSCSAG00000018298	NA	MHC	Protein Coding	KE148042.1	111254	115610	ortho.finder	NA	MHC	MHC	#6b238e	#d2bddd
vervet.agm	ENSCSAG00000018299	NA	MHC	Protein Coding	KE148043.1	16428	19704	ortho.finder	NA	MHC	MHC	#6b238e	#d2bddd
orangutan	ENSPPYG00000010377	RPS9	RPS9	Protein Coding	19	55986202	55992617	ortho.finder	NA	LRC	LRC.SYNTENY	#bfbfbf	#cccccc
orangutan	ENSPPYG00000029449	NA	NCR1	Protein Coding	19	56741352	56743138	ortho.finder	NA	LRC	LRC.SYNTENY	#bfbfbf	#cccccc
orangutan	ENSPPYG00000004248	NA	KLRG	Protein Coding	12	9039821	9052075	ortho.finder	NA	NKC	NKC.SYNTENY	#bfbfbf	#cccccc
orangutan	ENSPPYG00000004279	YBX3	YBX3	Protein Coding	12	11003890	11028711	ortho.finder	NA	NKC	NKC.SYNTENY	#bfbfbf	#cccccc
orangutan	ENSPPYG00000010378	LILRA5	LILR	Protein Coding	19	56095349	56101225	ortho.finder	NA	LRC	LRC	#6CC2A5	#e1f2ed
orangutan	ENSPPYG00000010379	LILRA4	LILR	Protein Coding	19	56124325	56129946	ortho.finder	NA	LRC	LRC	#6CC2A5	#e1f2ed
orangutan	ENSPPYG00000010387	NA	LILR	Protein Coding	19	56414675	56421471	ortho.finder	NA	LRC	LRC	#6CC2A5	#e1f2ed
orangutan	ENSPPYG00000010388	NA	LILR	Protein Coding	19	56454321	56460125	ortho.finder	NA	LRC	LRC	#6CC2A5	#e1f2ed
orangutan	ENSPPYG00000010539	NA	LILR	Protein Coding	19_random	3476152	3482269	ortho.finder	NA	LRC	LRC	#6CC2A5	#e1f2ed
orangutan	ENSPPYG00000010564	NA	LILR	Protein Coding	19_random	5437646	5441025	ortho.finder	NA	LRC	LRC	#6CC2A5	#e1f2ed
orangutan	ENSPPYG00000029712	NA	LILR	Protein Coding	19	56395565	56397452	ortho.finder	NA	LRC	LRC	#6CC2A5	#e1f2ed
orangutan	ENSPPYG00000029401	NA	LILR	Protein Coding	19	56027739	56056949	ortho.finder	NA	LRC	LRC	#6CC2A5	#e1f2ed
orangutan	ENSPPYG00000029596	NA	LILR	Protein Coding	19_random	1271008	1272534	ortho.finder	NA	LRC	LRC	#6CC2A5	#e1f2ed
orangutan	ENSPPYG00000010386	NA	KIR	Protein Coding	19	56356750	56365884	ortho.finder	NA	LRC	LRC	#FCD630	#fef6d5
orangutan	ENSPPYG00000010389	NA	KIR	Protein Coding	19	56575326	56589100	ortho.finder	NA	LRC	LRC	#FCD630	#fef6d5
orangutan	ENSPPYG00000010390	NA	KIR	Protein Coding	19	56685531	56697523	ortho.finder	NA	LRC	LRC	#FCD630	#fef6d5
orangutan	ENSPPYG00000010391	NA	KIR	Protein Coding	19	56630823	56644726	ortho.finder	NA	LRC	LRC	#FCD630	#fef6d5
orangutan	ENSPPYG00000010521	NA	KIR	Protein Coding	19_random	734155	739828	ortho.finder	NA	LRC	LRC	#FCD630	#fef6d5
orangutan	ENSPPYG00000010392	NA	KIR	Protein Coding	19	56671628	56683081	ortho.finder	NA	LRC	LRC	#FCD630	#fef6d5
orangutan	ENSPPYG00000004270	KLRD1	KLRD	Protein Coding	12	10612223	10620217	ortho.finder	NA	NKC	NKC	#6696CF	#e0eaf5
orangutan	ENSPPYG00000004271	KLRK1	KLRK	Protein Coding	12	10676192	10691741	ortho.finder	NA	NKC	NKC	#9E2064	#ebd2e0
orangutan	ENSPPYG00000004272	NA	KLRC	Protein Coding	12	10713634	10715545	ortho.finder	NA	NKC	NKC	#E90E8B	#facee7
orangutan	ENSPPYG00000004273	NA	KLRC	Protein Coding	12	10718811	10726477	ortho.finder	NA	NKC	NKC	#E90E8B	#facee7
orangutan	ENSPPYG00000004274	KLRC1	KLRC	Protein Coding	12	10736646	10741763	ortho.finder	NA	NKC	NKC	#E90E8B	#facee7
orangutan	ENSPPYG00000004256	KLRB1	KLRB	Protein Coding	12	9867339	9886512	ortho.finder	NA	NKC	NKC	#cc613c	#f4dfd8
orangutan	ENSPPYG00000004276	NA	KLRA	Protein Coding	12	10894129	10904763	ortho.finder	NA	NKC	NKC	#218a47	#d2e7da
orangutan	ENSPPYG00000004258	KLRF1	KLRF	Protein Coding	12	10076028	10093417	ortho.finder	NA	NKC	NKC	#e9ec7c	#fafbe4
orangutan	ENSPPYG00000004260	NA	KLRF	Protein Coding	12	10156163	10156303	ortho.finder	NA	NKC	NKC	#e9ec7c	#fafbe4
orangutan	ENSPPYG00000016398	NA	MHC	Protein Coding	6	30686952	30690636	ortho.finder	NA	MHC	MHC	#6b238e	#d2bddd
orangutan	ENSPPYG00000016402	NA	MHC	Protein Coding	6	30886974	30890516	ortho.finder	NA	MHC	MHC	#6b238e	#d2bddd
orangutan	ENSPPYG00000016407	HLA-E	MHC	Protein Coding	6	31198672	31203118	ortho.finder	NA	MHC	MHC	#6b238e	#d2bddd
orangutan	ENSPPYG00000016427	HLA-C	MHC	Protein Coding	6	31837499	31840856	ortho.finder	NA	MHC	MHC	#6b238e	#d2bddd
orangutan	ENSPPYG00000017194	NA	MHC	Protein Coding	6_cox_hap1	84187	84420	ortho.finder	NA	MHC	MHC	#6b238e	#d2bddd
orangutan	ENSPPYG00000017213	NA	MHC	Protein Coding	6_cox_hap1	778220	780478	ortho.finder	NA	MHC	MHC	#6b238e	#d2bddd
orangutan	ENSPPYG00000017214	NA	MHC	Protein Coding	6_cox_hap1	791568	796237	ortho.finder	NA	MHC	MHC	#6b238e	#d2bddd
orangutan	ENSPPYG00000017232	NA	MHC	Protein Coding	6_qbl_hap2	123320	181391	ortho.finder	NA	MHC	MHC	#6b238e	#d2bddd
orangutan	ENSPPYG00000017233	NA	MHC	Protein Coding	6_qbl_hap2	261135	264780	ortho.finder	NA	MHC	MHC	#6b238e	#d2bddd
orangutan	ENSPPYG00000017252	NA	MHC	Protein Coding	6_qbl_hap2_random	95478	99274	ortho.finder	NA	MHC	MHC	#6b238e	#d2bddd
orangutan	ENSPPYG00000017256	NA	MHC	Protein Coding	6_random	2284213	2285966	ortho.finder	NA	MHC	MHC	#6b238e	#d2bddd
orangutan	ENSPPYG00000025931	NA	MHC	Protein Coding	6_random	7546126	7548860	ortho.finder	NA	MHC	MHC	#6b238e	#d2bddd
orangutan	ENSPPYG00000017260	NA	MHC	Protein Coding	6_random	3977551	3977748	ortho.finder	NA	MHC	MHC	#6b238e	#d2bddd
orangutan	ENSPPYG00000010534	NA	NCR1	Protein Coding	19_random	3239639	3245274	ortho.finder	NA	LRC	LRC.SYNTENY	#bfbfbf	#cccccc
gorilla	ENSGGOG00000027839	NA	RPS9	Protein Coding	19	53533122	53540007	ortho.finder	NA	LRC	LRC.SYNTENY	#bfbfbf	#cccccc
gorilla	ENSGGOG00000010527	NCR1	NCR1	Protein Coding	19	54260792	54267552	ortho.finder	NA	LRC	LRC.SYNTENY	#bfbfbf	#cccccc
gorilla	ENSGGOG00000008059	KLRG1	KLRG	Protein Coding	12	9084488	9105656	ortho.finder	NA	NKC	NKC.SYNTENY	#bfbfbf	#cccccc
gorilla	ENSGGOG00000001352	YBX3	YBX3	Protein Coding	12	10541870	10566590	ortho.finder	NA	NKC	NKC.SYNTENY	#bfbfbf	#cccccc
gorilla	ENSGGOG00000001925	NA	LILR	Protein Coding	19	53547974	53556997	ortho.finder	NA	LRC	LRC	#6CC2A5	#e1f2ed
gorilla	ENSGGOG00000043413	LILRA5	LILR	Protein Coding	19	53632412	53638545	ortho.finder	NA	LRC	LRC	#6CC2A5	#e1f2ed
gorilla	ENSGGOG00000007138	NA	LILR	Protein Coding	19	53983849	53999099	ortho.finder	NA	LRC	LRC	#6CC2A5	#e1f2ed
gorilla	ENSGGOG00000037108	NA	LILR	Protein Coding	19	54026405	54031440	ortho.finder	NA	LRC	LRC	#6CC2A5	#e1f2ed
gorilla	ENSGGOG00000013723	LILRA2	LILR	Protein Coding	19	53915619	53938371	ortho.finder	NA	LRC	LRC	#6CC2A5	#e1f2ed
gorilla	ENSGGOG00000013782	NA	LILR	Protein Coding	19	53593545	53596785	ortho.finder	NA	LRC	LRC	#6CC2A5	#e1f2ed
gorilla	ENSGGOG00000013781	NA	LILR	Protein Coding	19	53945273	53951849	ortho.finder	NA	LRC	LRC	#6CC2A5	#e1f2ed
gorilla	ENSGGOG00000013789	LILRA4	LILR	Protein Coding	19	53658886	53664620	ortho.finder	NA	LRC	LRC	#6CC2A5	#e1f2ed
gorilla	ENSGGOG00000005189	NA	KIR	Protein Coding	19	54128448	54183673	ortho.finder	NA	LRC	LRC	#FCD630	#fef6d5
gorilla	ENSGGOG00000006465	KIR3DX1	KIR	Protein Coding	19	53874752	53885531	ortho.finder	NA	LRC	LRC	#FCD630	#fef6d5
gorilla	ENSGGOG00000005196	KIR3DL3	KIR	Protein Coding	19	54092612	54104352	ortho.finder	NA	LRC	LRC	#FCD630	#fef6d5
gorilla	ENSGGOG00000005194	NA	KIR	Protein Coding	19	54203540	54218894	ortho.finder	NA	LRC	LRC	#FCD630	#fef6d5
gorilla	ENSGGOG00000013874	NA	KIR	Protein Coding	19	54162200	54172699	ortho.finder	NA	LRC	LRC	#FCD630	#fef6d5
gorilla	ENSGGOG00000010515	KLRD1	KLRD	Protein Coding	12	10151778	10160597	ortho.finder	NA	NKC	NKC	#6696CF	#e0eaf5
gorilla	ENSGGOG00000006953	KLRK1	KLRK	Protein Coding	12	10214946	10234001	ortho.finder	NA	NKC	NKC	#9E2064	#ebd2e0
gorilla	ENSGGOG00000000505	KLRC1	KLRC	Protein Coding	12	10266573	10275163	ortho.finder	NA	NKC	NKC	#E90E8B	#facee7
gorilla	ENSGGOG00000027557	NA	KLRC	Protein Coding	12	10242392	10244766	ortho.finder	NA	NKC	NKC	#E90E8B	#facee7
gorilla	ENSGGOG00000024573	NA	KLRC	Protein Coding	12	10254316	10258241	ortho.finder	NA	NKC	NKC	#E90E8B	#facee7
gorilla	ENSGGOG00000005970	KLRB1	KLRB	Protein Coding	12	9444357	9457732	ortho.finder	NA	NKC	NKC	#cc613c	#f4dfd8
gorilla	ENSGGOG00000013162	NA	KLRA	Protein Coding	12	10435039	10439392	ortho.finder	NA	NKC	NKC	#218a47	#d2e7da
gorilla	ENSGGOG00000026169	KLRF1	KLRF	Protein Coding	12	9678969	9696439	ortho.finder	NA	NKC	NKC	#e9ec7c	#fafbe4
gorilla	ENSGGOG00000038281	KLRF2	KLRF	Protein Coding	12	9736719	9751165	ortho.finder	NA	NKC	NKC	#e9ec7c	#fafbe4
gorilla	ENSGGOG00000005772	NA	MHC	Protein Coding	6	30528635	30594767	ortho.finder	NA	MHC	MHC	#6b238e	#d2bddd
gorilla	ENSGGOG00000008012	HLA-G	MHC	Protein Coding	6	30459770	30465663	ortho.finder	NA	MHC	MHC	#6b238e	#d2bddd
gorilla	ENSGGOG00000006624	HLA-B	MHC	Protein Coding	6	32026633	32037928	ortho.finder	NA	MHC	MHC	#6b238e	#d2bddd
gorilla	ENSGGOG00000012802	HLA-E	MHC	Protein Coding	6	31151216	31156024	ortho.finder	NA	MHC	MHC	#6b238e	#d2bddd
bonobo	ENSPPAG00000028401	RPS9	RPS9	Protein Coding	19	59974377	59981236	ortho.finder	NA	LRC	LRC.SYNTENY	#bfbfbf	#cccccc
bonobo	ENSPPAG00000020187	NCR1	NCR1	Protein Coding	19	60645677	60652274	ortho.finder	NA	LRC	LRC.SYNTENY	#bfbfbf	#cccccc
bonobo	ENSPPAG00000040135	KLRG1	KLRG	Protein Coding	12	9305401	9326513	ortho.finder	NA	NKC	NKC.SYNTENY	#bfbfbf	#cccccc
bonobo	ENSPPAG00000039068	YBX3	YBX3	Protein Coding	12	10996380	11018172	ortho.finder	NA	NKC	NKC.SYNTENY	#bfbfbf	#cccccc
bonobo	ENSPPAG00000005214	LILRA5	LILR	Protein Coding	19	60106656	60112709	ortho.finder	NA	LRC	LRC	#6CC2A5	#e1f2ed
bonobo	ENSPPAG00000025521	LILRB5	LILR	Protein Coding	19	60031363	60037788	ortho.finder	NA	LRC	LRC	#6CC2A5	#e1f2ed
bonobo	ENSPPAG00000028774	LILRA2	LILR	Protein Coding	19	60361202	60372536	ortho.finder	NA	LRC	LRC	#6CC2A5	#e1f2ed
bonobo	ENSPPAG00000031550	NA	LILR	Protein Coding	19	60011963	60015761	ortho.finder	NA	LRC	LRC	#6CC2A5	#e1f2ed
bonobo	ENSPPAG00000032822	LILRA4	LILR	Protein Coding	19	60128447	60134248	ortho.finder	NA	LRC	LRC	#6CC2A5	#e1f2ed
bonobo	ENSPPAG00000033274	NA	LILR	Protein Coding	19	60054521	60064378	ortho.finder	NA	LRC	LRC	#6CC2A5	#e1f2ed
bonobo	ENSPPAG00000033576	NA	LILR	Protein Coding	19	60412378	60418231	ortho.finder	NA	LRC	LRC	#6CC2A5	#e1f2ed
bonobo	ENSPPAG00000036152	NA	LILR	Protein Coding	19	60071811	60097441	ortho.finder	NA	LRC	LRC	#6CC2A5	#e1f2ed
bonobo	ENSPPAG00000036768	NA	LILR	Protein Coding	19	59990084	59995653	ortho.finder	NA	LRC	LRC	#6CC2A5	#e1f2ed
bonobo	ENSPPAG00000040667	NA	LILR	Protein Coding	19	60447686	60453347	ortho.finder	NA	LRC	LRC	#6CC2A5	#e1f2ed
bonobo	ENSPPAG00000043744	NA	LILR	Protein Coding	19	60067484	60073002	ortho.finder	NA	LRC	LRC	#6CC2A5	#e1f2ed
bonobo	ENSPPAG00000028730	NA	KIR	Protein Coding	19	60552346	60568357	ortho.finder	NA	LRC	LRC	#FCD630	#fef6d5
bonobo	ENSPPAG00000036202	NA	KIR	Protein Coding	19	60320829	60331044	ortho.finder	NA	LRC	LRC	#FCD630	#fef6d5
bonobo	ENSPPAG00000038850	NA	KIR	Protein Coding	19	60590668	60606193	ortho.finder	NA	LRC	LRC	#FCD630	#fef6d5
bonobo	ENSPPAG00000040550	KIR3DL3	KIR	Protein Coding	19	60508370	60518867	ortho.finder	NA	LRC	LRC	#FCD630	#fef6d5
bonobo	ENSPPAG00000031393	NA	KIR	Protein Coding	19	60540416	60549946	ortho.finder	NA	LRC	LRC	#FCD630	#fef6d5
bonobo	ENSPPAG00000043055	NA	KIR	Protein Coding	19	60585052	60588737	ortho.finder	NA	LRC	LRC	#FCD630	#fef6d5
bonobo	ENSPPAG00000041727	KLRD1	KLRD	Protein Coding	12	10598705	10606547	ortho.finder	NA	NKC	NKC	#6696CF	#e0eaf5
bonobo	ENSPPAG00000009641	KLRK1	KLRK	Protein Coding	12	10662424	10699078	ortho.finder	NA	NKC	NKC	#9E2064	#ebd2e0
bonobo	ENSPPAG00000022396	KLRC1	KLRC	Protein Coding	12	10720723	10744046	ortho.finder	NA	NKC	NKC	#E90E8B	#facee7
bonobo	ENSPPAG00000033050	NA	KLRC	Protein Coding	12	10702366	10710144	ortho.finder	NA	NKC	NKC	#E90E8B	#facee7
bonobo	ENSPPAG00000035973	NA	KLRC	Protein Coding	12	10697454	10699818	ortho.finder	NA	NKC	NKC	#E90E8B	#facee7
bonobo	ENSPPAG00000043602	NA	KLRC	Protein Coding	6	75045885	75049516	ortho.finder	NA	NKC	NKC	#E90E8B	#facee7
bonobo	ENSPPAG00000031614	KLRB1	KLRB	Protein Coding	12	9892986	9905255	ortho.finder	NA	NKC	NKC	#cc613c	#f4dfd8
bonobo	ENSPPAG00000042507	NA	KLRA	Protein Coding	12	10884733	10890612	ortho.finder	NA	NKC	NKC	#218a47	#d2e7da
bonobo	ENSPPAG00000040358	KLRF1	KLRF	Protein Coding	12	10124779	10142237	ortho.finder	NA	NKC	NKC	#e9ec7c	#fafbe4
bonobo	ENSPPAG00000039440	KLRF2	KLRF	Protein Coding	12	10178501	10192800	ortho.finder	NA	NKC	NKC	#e9ec7c	#fafbe4
bonobo	ENSPPAG00000006130	HLA-C	MHC	Protein Coding	6	31910788	31914286	ortho.finder	NA	MHC	MHC	#6b238e	#d2bddd
bonobo	ENSPPAG00000028356	HLA-F	MHC	Protein Coding	6	30181133	30186082	ortho.finder	NA	MHC	MHC	#6b238e	#d2bddd
bonobo	ENSPPAG00000029716	HLA-B	MHC	Protein Coding	6	31997381	32000067	ortho.finder	NA	MHC	MHC	#6b238e	#d2bddd
bonobo	ENSPPAG00000031248	HLA-G	MHC	Protein Coding	6	30286395	30390865	ortho.finder	NA	MHC	MHC	#6b238e	#d2bddd
bonobo	ENSPPAG00000033438	Papa-A	MHC	Protein Coding	6	30333360	30391211	ortho.finder	NA	MHC	MHC	#6b238e	#d2bddd
bonobo	ENSPPAG00000038211	HLA-E	MHC	Protein Coding	6	31101251	31107262	ortho.finder	NA	MHC	MHC	#6b238e	#d2bddd
chimpanzee	ENSPTRG00000011449	RPS9	RPS9	Protein Coding	19	56558884	56565810	ortho.finder	NA	LRC	LRC.SYNTENY	#bfbfbf	#cccccc
chimpanzee	ENSPTRG00000011478	NCR1	NCR1	Protein Coding	19	57273832	57280037	ortho.finder	NA	LRC	LRC.SYNTENY	#bfbfbf	#cccccc
chimpanzee	ENSPTRG00000004649	KLRG1	KLRG	Protein Coding	12	9373061	9394872	ortho.finder	NA	NKC	NKC.SYNTENY	#bfbfbf	#cccccc
chimpanzee	ENSPTRG00000004681	YBX3	YBX3	Protein Coding	12	11181938	11206308	ortho.finder	NA	NKC	NKC.SYNTENY	#bfbfbf	#cccccc
chimpanzee	ENSPTRG00000011455	LILRA5	LILR	Protein Coding	19	56691517	56697596	ortho.finder	NA	LRC	LRC	#6CC2A5	#e1f2ed
chimpanzee	ENSPTRG00000011456	LILRA4	LILR	Protein Coding	19	56713461	56719840	ortho.finder	NA	LRC	LRC	#6CC2A5	#e1f2ed
chimpanzee	ENSPTRG00000011467	LILRB1	LILR	Protein Coding	19	56956542	57000686	ortho.finder	NA	LRC	LRC	#6CC2A5	#e1f2ed
chimpanzee	ENSPTRG00000011466	NA	LILR	Protein Coding	19	56960731	56967299	ortho.finder	NA	LRC	LRC	#6CC2A5	#e1f2ed
chimpanzee	ENSPTRG00000011468	LILRB4	LILR	Protein Coding	19	57028956	57034180	ortho.finder	NA	LRC	LRC	#6CC2A5	#e1f2ed
chimpanzee	ENSPTRG00000011465	NA	LILR	Protein Coding	19	56943138	56954051	ortho.finder	NA	LRC	LRC	#6CC2A5	#e1f2ed
chimpanzee	ENSPTRG00000011453	LILRB2	LILR	Protein Coding	19	56639866	56646009	ortho.finder	NA	LRC	LRC	#6CC2A5	#e1f2ed
chimpanzee	ENSPTRG00000011452	LILRB5	LILR	Protein Coding	19	56616300	56622709	ortho.finder	NA	LRC	LRC	#6CC2A5	#e1f2ed
chimpanzee	ENSPTRG00000028888	LILRA6	LILR	Protein Coding	19	56597173	56601753	ortho.finder	NA	LRC	LRC	#6CC2A5	#e1f2ed
chimpanzee	ENSPTRG00000011451	NA	LILR	Protein Coding	19	56574293	56580504	ortho.finder	NA	LRC	LRC	#6CC2A5	#e1f2ed
chimpanzee	ENSPTRG00000043706	LILRB3	LILR	Protein Coding	KV421313.1	243479	249349	ortho.finder	NA	LRC	LRC	#6CC2A5	#e1f2ed
chimpanzee	ENSPTRG00000045259	LILRA2	LILR	Protein Coding	KV421314.1	186241	239653	ortho.finder	NA	LRC	LRC	#6CC2A5	#e1f2ed
chimpanzee	ENSPTRG00000045348	NA	LILR	Protein Coding	KV421313.1	266773	270571	ortho.finder	NA	LRC	LRC	#6CC2A5	#e1f2ed
chimpanzee	ENSPTRG00000048836	NA	LILR	Protein Coding	19	56671139	56682340	ortho.finder	NA	LRC	LRC	#6CC2A5	#e1f2ed
chimpanzee	ENSPTRG00000046222	NA	LILR	Protein Coding	KV421314.1	280682	286333	ortho.finder	NA	LRC	LRC	#6CC2A5	#e1f2ed
chimpanzee	ENSPTRG00000047045	LILRA3	LILR	Protein Coding	KV421314.1	203538	205740	ortho.finder	NA	LRC	LRC	#6CC2A5	#e1f2ed
chimpanzee	ENSPTRG00000046872	NA	LILR	Protein Coding	19	56654824	56656983	ortho.finder	NA	LRC	LRC	#6CC2A5	#e1f2ed
chimpanzee	ENSPTRG00000046197	NA	LILR	Protein Coding	KV421314.1	244513	250201	ortho.finder	NA	LRC	LRC	#6CC2A5	#e1f2ed
chimpanzee	ENSPTRG00000050080	NA	LILR	Protein Coding	KV421314.1	236801	239097	ortho.finder	NA	LRC	LRC	#6CC2A5	#e1f2ed
chimpanzee	ENSPTRG00000045627	KIR3DL1	KIR	Protein Coding	19	57213680	57229782	ortho.finder	NA	LRC	LRC	#FCD630	#fef6d5
chimpanzee	ENSPTRG00000050110	NA	KIR	Protein Coding	19	57104019	57119274	ortho.finder	NA	LRC	LRC	#FCD630	#fef6d5
chimpanzee	ENSPTRG00000044265	KIR2DL3	KIR	Protein Coding	19	57121798	57135800	ortho.finder	NA	LRC	LRC	#FCD630	#fef6d5
chimpanzee	ENSPTRG00000011462	NA	KIR	Protein Coding	19	56902763	56913188	ortho.finder	NA	LRC	LRC	#FCD630	#fef6d5
chimpanzee	ENSPTRG00000034567	NA	KIR	Protein Coding	19	57182172	57187572	ortho.finder	NA	LRC	LRC	#FCD630	#fef6d5
chimpanzee	ENSPTRG00000043047	KIR2DL1	KIR	Protein Coding	19	57138190	57179675	ortho.finder	NA	LRC	LRC	#FCD630	#fef6d5
chimpanzee	ENSPTRG00000022601	KIR3DL3	KIR	Protein Coding	19	57090278	57101192	ortho.finder	NA	LRC	LRC	#FCD630	#fef6d5
chimpanzee	ENSPTRG00000044325	KIR3DS6	KIR	Protein Coding	KV421314.1	352754	481714	ortho.finder	NA	LRC	LRC	#FCD630	#fef6d5
chimpanzee	ENSPTRG00000044244	NA	KIR	Protein Coding	KV421314.1	352019	418779	ortho.finder	NA	LRC	LRC	#FCD630	#fef6d5
chimpanzee	ENSPTRG00000046570	KIR3DL5	KIR	Protein Coding	KV421314.1	341676	377689	ortho.finder	NA	LRC	LRC	#FCD630	#fef6d5
chimpanzee	ENSPTRG00000045849	KIR3DX1	KIR	Protein Coding	KV421314.1	145001	157439	ortho.finder	NA	LRC	LRC	#FCD630	#fef6d5
chimpanzee	ENSPTRG00000048523	KIR3DL1	KIR	Protein Coding	KV421314.1	465183	480959	ortho.finder	NA	LRC	LRC	#FCD630	#fef6d5
chimpanzee	ENSPTRG00000049262	KIR2DL6	KIR	Protein Coding	19	57149567	57163783	ortho.finder	NA	LRC	LRC	#FCD630	#fef6d5
chimpanzee	ENSPTRG00000050043	NA	KIR	Protein Coding	KV421314.1	349400	360202	ortho.finder	NA	LRC	LRC	#FCD630	#fef6d5
chimpanzee	ENSPTRG00000045501	NA	KIR	Protein Coding	KV421314.1	434410	439063	ortho.finder	NA	LRC	LRC	#FCD630	#fef6d5
chimpanzee	ENSPTRG00000011472	KIR2DL4	KIR	Protein Coding	19	57200753	57211306	ortho.finder	NA	LRC	LRC	#FCD630	#fef6d5
chimpanzee	ENSPTRG00000023937	KIR2DL5A	KIR	Protein Coding	19	57138887	57147147	ortho.finder	NA	LRC	LRC	#FCD630	#fef6d5
chimpanzee	ENSPTRG00000045427	KIR2DL5A	KIR	Protein Coding	KV421314.1	380776	389033	ortho.finder	NA	LRC	LRC	#FCD630	#fef6d5
chimpanzee	ENSPTRG00000004671	KLRD1	KLRD	Protein Coding	12	10740652	10750438	ortho.finder	NA	NKC	NKC	#6696CF	#e0eaf5
chimpanzee	ENSPTRG00000004672	KLRK1	KLRK	Protein Coding	12	10813791	10830809	ortho.finder	NA	NKC	NKC	#9E2064	#ebd2e0
chimpanzee	ENSPTRG00000029781	KLRC3	KLRC	Protein Coding	12	10869314	10880566	ortho.finder	NA	NKC	NKC	#E90E8B	#facee7
chimpanzee	ENSPTRG00000029778	KLRC1	KLRC	Protein Coding	12	10894776	10905359	ortho.finder	NA	NKC	NKC	#E90E8B	#facee7
chimpanzee	ENSPTRG00000040296	NA	KLRC	Protein Coding	12	10855928	10859858	ortho.finder	NA	NKC	NKC	#E90E8B	#facee7
chimpanzee	ENSPTRG00000052684	NA	KLRC	Protein Coding	6	76623736	76627323	ortho.finder	NA	NKC	NKC	#E90E8B	#facee7
chimpanzee	ENSPTRG00000004656	KLRB1	KLRB	Protein Coding	12	10021589	10034151	ortho.finder	NA	NKC	NKC	#cc613c	#f4dfd8
chimpanzee	ENSPTRG00000046438	NA	KLRA	Protein Coding	12	11066494	11078134	ortho.finder	NA	NKC	NKC	#218a47	#d2e7da
chimpanzee	ENSPTRG00000004660	KLRF1	KLRF	Protein Coding	12	10262376	10279454	ortho.finder	NA	NKC	NKC	#e9ec7c	#fafbe4
chimpanzee	ENSPTRG00000042023	KLRF2	KLRF	Protein Coding	12	10316247	10330890	ortho.finder	NA	NKC	NKC	#e9ec7c	#fafbe4
chimpanzee	ENSPTRG00000017910	PATR-F	MHC	Protein Coding	6	29948073	29952514	ortho.finder	NA	MHC	MHC	#6b238e	#d2bddd
chimpanzee	ENSPTRG00000017906	NA	MHC	Protein Coding	6	30103054	30105777	ortho.finder	NA	MHC	MHC	#6b238e	#d2bddd
chimpanzee	ENSPTRG00000017912	HLA-A	MHC	Protein Coding	6	30157276	30160841	ortho.finder	NA	MHC	MHC	#6b238e	#d2bddd
chimpanzee	ENSPTRG00000041261	PATR-B	MHC	Protein Coding	6	31517246	31606958	ortho.finder	NA	MHC	MHC	#6b238e	#d2bddd
chimpanzee	ENSPTRG00000038986	PATR-E	MHC	Protein Coding	6	30677268	30683292	ortho.finder	NA	MHC	MHC	#6b238e	#d2bddd
chimpanzee	ENSPTRG00000017908	PATR-G	MHC	Protein Coding	6	30055149	30058747	ortho.finder	NA	MHC	MHC	#6b238e	#d2bddd
chimpanzee	ENSPTRG00000039521	PATR-AL	MHC	Protein Coding	KV420846.1	96496	99750	ortho.finder	NA	MHC	MHC	#6b238e	#d2bddd
gibbon	ENSNLEG00000006314	RPS9	RPS9	Protein Coding	10	4193855	4200371	ortho.finder	NA	LRC	LRC.SYNTENY	#bfbfbf	#cccccc
gibbon	ENSNLEG00000010611	NCR1	NCR1	Protein Coding	10	3672600	3677482	ortho.finder	NA	LRC	LRC.SYNTENY	#bfbfbf	#cccccc
gibbon	ENSNLEG00000002364	KLRG1	KLRG	Protein Coding	23	26037073	26056232	ortho.finder	NA	NKC	NKC.SYNTENY	#bfbfbf	#cccccc
gibbon	ENSNLEG00000034844	YBX3	YBX3	Protein Coding	23	24535297	24557080	ortho.finder	NA	NKC	NKC.SYNTENY	#bfbfbf	#cccccc
gibbon	ENSNLEG00000006319	NA	LILR	Protein Coding	10	4129617	4135230	ortho.finder	NA	LRC	LRC	#6CC2A5	#e1f2ed
gibbon	ENSNLEG00000006325	LILRA5	LILR	Protein Coding	10	4093457	4100310	ortho.finder	NA	LRC	LRC	#6CC2A5	#e1f2ed
gibbon	ENSNLEG00000006327	LILRA4	LILR	Protein Coding	10	4063299	4069106	ortho.finder	NA	LRC	LRC	#6CC2A5	#e1f2ed
gibbon	ENSNLEG00000010527	LILRA2	LILR	Protein Coding	10	3839600	3852312	ortho.finder	NA	LRC	LRC	#6CC2A5	#e1f2ed
gibbon	ENSNLEG00000010558	NA	LILR	Protein Coding	10	3789226	3795803	ortho.finder	NA	LRC	LRC	#6CC2A5	#e1f2ed
gibbon	ENSNLEG00000026929	NA	LILR	Protein Coding	10	4110277	4119850	ortho.finder	NA	LRC	LRC	#6CC2A5	#e1f2ed
gibbon	ENSNLEG00000027655	NA	LILR	Protein Coding	10	3824806	3833234	ortho.finder	NA	LRC	LRC	#6CC2A5	#e1f2ed
gibbon	ENSNLEG00000034903	NA	LILR	Protein Coding	10	4176935	4183314	ortho.finder	NA	LRC	LRC	#6CC2A5	#e1f2ed
gibbon	ENSNLEG00000032447	LILRB4	LILR	Protein Coding	10	3756879	3762426	ortho.finder	NA	LRC	LRC	#6CC2A5	#e1f2ed
gibbon	ENSNLEG00000026717	NA	LILR	Protein Coding	10	4159001	4169661	ortho.finder	NA	LRC	LRC	#6CC2A5	#e1f2ed
gibbon	ENSNLEG00000010508	NA	KIR	Protein Coding	10	3880060	3890425	ortho.finder	NA	LRC	LRC	#FCD630	#fef6d5
gibbon	ENSNLEG00000013217	NA	KIR	Protein Coding	GL398297.2	12614	21286	ortho.finder	NA	LRC	LRC	#FCD630	#fef6d5
gibbon	ENSNLEG00000035298	NA	KIR	Protein Coding	GL398297.2	5163	9868	ortho.finder	NA	LRC	LRC	#FCD630	#fef6d5
gibbon	ENSNLEG00000029382	NA	KIR	Protein Coding	GL399159.2	15	5920	ortho.finder	NA	LRC	LRC	#FCD630	#fef6d5
gibbon	ENSNLEG00000010564	NA	KIR	Protein Coding	GL398407.2	3743	8752	ortho.finder	NA	LRC	LRC	#FCD630	#fef6d5
gibbon	ENSNLEG00000003274	KLRD1	KLRD	Protein Coding	23	24817285	24825124	ortho.finder	NA	NKC	NKC	#6696CF	#e0eaf5
gibbon	ENSNLEG00000034787	KLRK1	KLRK	Protein Coding	23	24787631	24803846	ortho.finder	NA	NKC	NKC	#9E2064	#ebd2e0
gibbon	ENSNLEG00000003287	NA	KLRC	Protein Coding	23	24758926	24760852	ortho.finder	NA	NKC	NKC	#E90E8B	#facee7
gibbon	ENSNLEG00000003326	KLRC1	KLRC	Protein Coding	23	24736515	24745163	ortho.finder	NA	NKC	NKC	#E90E8B	#facee7
gibbon	ENSNLEG00000032753	KLRB1	KLRB	Protein Coding	23	25455808	25489301	ortho.finder	NA	NKC	NKC	#cc613c	#f4dfd8
gibbon	ENSNLEG00000029739	NA	KLRA	Protein Coding	23	24653883	24666301	ortho.finder	NA	NKC	NKC	#218a47	#d2e7da
gibbon	ENSNLEG00000003000	KLRF1	KLRF	Protein Coding	23	25253596	25270323	ortho.finder	NA	NKC	NKC	#e9ec7c	#fafbe4
gibbon	ENSNLEG00000003058	KLRF2	KLRF	Protein Coding	23	25193950	25210356	ortho.finder	NA	NKC	NKC	#e9ec7c	#fafbe4
gibbon	ENSNLEG00000004728	NA	MHC	Protein Coding	1a	74825930	74833536	ortho.finder	NA	MHC	MHC	#6b238e	#d2bddd
gibbon	ENSNLEG00000005053	NA	MHC	Protein Coding	1a	75282602	75284482	ortho.finder	NA	MHC	MHC	#6b238e	#d2bddd
gibbon	ENSNLEG00000026781	NA	MHC	Protein Coding	1a	76138851	76142317	ortho.finder	NA	MHC	MHC	#6b238e	#d2bddd
gibbon	ENSNLEG00000005839	HLA-B	MHC	Protein Coding	1a	76173985	76177459	ortho.finder	NA	MHC	MHC	#6b238e	#d2bddd
gibbon	ENSNLEG00000005023	NA	MHC	Protein Coding	1a	75067118	75069673	ortho.finder	NA	MHC	MHC	#6b238e	#d2bddd
gibbon	ENSNLEG00000028885	NA	MHC	Protein Coding	1a	74722880	74725735	ortho.finder	NA	MHC	MHC	#6b238e	#d2bddd
gibbon	ENSNLEG00000029996	NA	MHC	Protein Coding	1a	74688232	74694208	ortho.finder	NA	MHC	MHC	#6b238e	#d2bddd
tarsier	ENSTSYG00000012074	NA	RPS9	Protein Coding	KE950436.1	136221	140547	ortho.finder	NA	LRC	LRC.SYNTENY	#bfbfbf	#cccccc
tarsier	ENSTSYG00000004732	NCR1	NCR1	Protein Coding	KE946426.1	13368	22142	ortho.finder	NA	LRC	LRC.SYNTENY	#bfbfbf	#cccccc
tarsier	ENSTSYG00000007306	KLRG1	KLRG	Protein Coding	KE940006.1	171031	189399	ortho.finder	NA	NKC	NKC.SYNTENY	#bfbfbf	#cccccc
tarsier	ENSTSYG00000004204	NA	YBX3	Protein Coding	KE943462.1	372755	397259	ortho.finder	NA	NKC	NKC.SYNTENY	#bfbfbf	#cccccc
tarsier	ENSTSYG00000001319	NA	LILR	Protein Coding	KE950436.1	119423	124493	ortho.finder	NA	LRC	LRC	#6CC2A5	#e1f2ed
tarsier	ENSTSYG00000005387	NA	LILR	Protein Coding	KE923343.1	102110	126788	ortho.finder	NA	LRC	LRC	#6CC2A5	#e1f2ed
tarsier	ENSTSYG00000010527	NA	KIR	Protein Coding	KE939997.1	8700	12901	ortho.finder	NA	LRC	LRC	#FCD630	#fef6d5
tarsier	ENSTSYG00000019430	NA	KIR	Protein Coding	KE939997.1	21107	28101	ortho.finder	NA	LRC	LRC	#FCD630	#fef6d5
tarsier	ENSTSYG00000004366	KLRD1	KLRD	Protein Coding	KE950277.1	46778	67039	ortho.finder	NA	NKC	NKC	#6696CF	#e0eaf5
tarsier	ENSTSYG00000007177	KLRK1	KLRK	Protein Coding	KE941498.1	107876	124455	ortho.finder	NA	NKC	NKC	#9E2064	#ebd2e0
tarsier	ENSTSYG00000010843	KLRC1	KLRC	Protein Coding	KE941498.1	210616	215880	ortho.finder	NA	NKC	NKC	#E90E8B	#facee7
tarsier	ENSTSYG00000013018	KLRB1	KLRB	Protein Coding	KE949200.1	184112	195267	ortho.finder	NA	NKC	NKC	#cc613c	#f4dfd8
tarsier	ENSTSYG00000013000	KLRF1	KLRF	Protein Coding	KE930078.1	259519	278429	ortho.finder	NA	NKC	NKC	#e9ec7c	#fafbe4
tarsier	ENSTSYG00000032676	NA	MHC	Protein Coding	KE949691.1	190832	193569	ortho.finder	NA	MHC	MHC	#6b238e	#d2bddd
tarsier	ENSTSYG00000031908	NA	MHC	Protein Coding	KE944024.1	118614	120662	ortho.finder	NA	MHC	MHC	#6b238e	#d2bddd
tarsier	ENSTSYG00000026224	NA	MHC	Protein Coding	KE948585.1	175938	178799	ortho.finder	NA	MHC	MHC	#6b238e	#d2bddd
tarsier	ENSTSYG00000035911	NA	MHC	Protein Coding	KE946478.1	44755	51401	ortho.finder	NA	MHC	MHC	#6b238e	#d2bddd
rabbit	ENSOCUG00000004756	NA	NCR1	Protein Coding	GL018981	137355	140783	ortho.finder	NA	LRC	LRC.SYNTENY	#bfbfbf	#cccccc
rabbit	ENSOCUG00000017827	KLRG1	KLRG	Protein Coding	8	34255688	34267881	ortho.finder	NA	NKC	NKC.SYNTENY	#bfbfbf	#cccccc
rabbit	ENSOCUG00000001889	YBX3	YBX3	Protein Coding	GL018781	653674	677894	ortho.finder	NA	NKC	NKC.SYNTENY	#bfbfbf	#cccccc
rabbit	ENSOCUG00000027285	NA	LILR	Protein Coding	GL018981	55284	90740	ortho.finder	NA	LRC	LRC	#6CC2A5	#e1f2ed
rabbit	ENSOCUG00000000363	NA	LILR	Protein Coding	GL019681	22475	24554	ortho.finder	NA	LRC	LRC	#6CC2A5	#e1f2ed
rabbit	ENSOCUG00000004096	NA	LILR	Protein Coding	GL018981	115217	188109	ortho.finder	NA	LRC	LRC	#6CC2A5	#e1f2ed
rabbit	ENSOCUG00000004766	NA	LILR	Protein Coding	GL018980	151649	155125	ortho.finder	NA	LRC	LRC	#6CC2A5	#e1f2ed
rabbit	ENSOCUG00000006581	NA	LILR	Protein Coding	AAGW02082211	9677	11116	ortho.finder	NA	LRC	LRC	#6CC2A5	#e1f2ed
rabbit	ENSOCUG00000027925	NA	LILR	Protein Coding	AAGW02081804	12718	16353	ortho.finder	NA	LRC	LRC	#6CC2A5	#e1f2ed
rabbit	ENSOCUG00000021238	NA	LILR	Protein Coding	GL018980	89299	93070	ortho.finder	NA	LRC	LRC	#6CC2A5	#e1f2ed
rabbit	ENSOCUG00000021244	NA	LILR	Protein Coding	AAGW02083914	259	1885	ortho.finder	NA	LRC	LRC	#6CC2A5	#e1f2ed
rabbit	ENSOCUG00000026374	NA	LILR	Protein Coding	GL018981	8700	10728	ortho.finder	NA	LRC	LRC	#6CC2A5	#e1f2ed
rabbit	ENSOCUG00000026074	NA	KLRE	Protein Coding	8	28600124	28609985	ortho.finder	NA	NKC	NKC	#01D2D4	#ccf6f6
rabbit	ENSOCUG00000029274	KLRD1	KLRD	Protein Coding	8	28570336	28575750	ortho.finder	NA	NKC	NKC	#6696CF	#e0eaf5
rabbit	ENSOCUG00000026199	KLRK1	KLRK	Protein Coding	8	28488358	28495754	ortho.finder	NA	NKC	NKC	#9E2064	#ebd2e0
rabbit	ENSOCUG00000025311	NA	KLRC	Protein Coding	8	28458165	28465722	ortho.finder	NA	NKC	NKC	#E90E8B	#facee7
rabbit	ENSOCUG00000025495	NA	KLRI	Protein Coding	8	28427707	28437353	ortho.finder	NA	NKC	NKC	#784646	#e4dada
rabbit	ENSOCUG00000001876	NA	KLRA	Protein Coding	GL018781	760831	770858	ortho.finder	NA	NKC	NKC	#218a47	#d2e7da
rabbit	ENSOCUG00000007301	NA	KLRA	Protein Coding	GL018781	879440	885103	ortho.finder	NA	NKC	NKC	#218a47	#d2e7da
rabbit	ENSOCUG00000023245	NA	KLRA	Protein Coding	GL018781	840721	890390	ortho.finder	NA	NKC	NKC	#218a47	#d2e7da
rabbit	ENSOCUG00000025201	NA	KLRA	Protein Coding	GL018781	813961	824294	ortho.finder	NA	NKC	NKC	#218a47	#d2e7da
rabbit	ENSOCUG00000026825	NA	KLRA	Protein Coding	GL018781	788774	799146	ortho.finder	NA	NKC	NKC	#218a47	#d2e7da
rabbit	ENSOCUG00000024768	NA	KLRH	Protein Coding	GL018781	961913	967882	ortho.finder	NA	NKC	NKC	#FB7E00	#fee5cc
rabbit	ENSOCUG00000023118	NA	KLRH	Protein Coding	GL019158	42227	50069	ortho.finder	NA	NKC	NKC	#FB7E00	#fee5cc
rabbit	ENSOCUG00000027958	NA	KLRH	Protein Coding	GL019158	99473	106251	ortho.finder	NA	NKC	NKC	#FB7E00	#fee5cc
rabbit	ENSOCUG00000029599	NA	KLRF	Protein Coding	8	34386041	34401662	ortho.finder	NA	NKC	NKC	#e9ec7c	#fafbe4
rabbit	ENSOCUG00000008993	NA	MHC	Protein Coding	12	22474566	22478121	ortho.finder	NA	MHC	MHC	#6b238e	#d2bddd
rabbit	ENSOCUG00000010972	NA	MHC	Protein Coding	12	20281059	20284402	ortho.finder	NA	MHC	MHC	#6b238e	#d2bddd
rabbit	ENSOCUG00000010984	NA	MHC	Protein Coding	12	22404834	22407973	ortho.finder	NA	MHC	MHC	#6b238e	#d2bddd
rabbit	ENSOCUG00000011016	NA	MHC	Protein Coding	12	20242334	20245364	ortho.finder	NA	MHC	MHC	#6b238e	#d2bddd
rabbit	ENSOCUG00000013304	NA	MHC	Protein Coding	12	20300057	20302446	ortho.finder	NA	MHC	MHC	#6b238e	#d2bddd
rabbit	ENSOCUG00000023680	NA	MHC	Protein Coding	11	31996480	32014051	ortho.finder	NA	MHC	MHC	#6b238e	#d2bddd
rabbit	ENSOCUG00000005214	NA	NCR1	Protein Coding	GL018980	62641	66350	ortho.finder	NA	LRC	LRC.SYNTENY	#bfbfbf	#cccccc
rabbit	ENSOCUG00000003906	NA	NCR1	Protein Coding	GL019681	10344	13819	ortho.finder	NA	LRC	LRC.SYNTENY	#bfbfbf	#cccccc
sloth	ENSCHOG00000008770	NA	NCR1	Protein Coding	GeneScaffold_7207	12685	18365	ortho.finder	NA	LRC	LRC.SYNTENY	#bfbfbf	#cccccc
sloth	ENSCHOG00000010061	KLRG1	KLRG	Protein Coding	GeneScaffold_3930	5975	23695	ortho.finder	NA	NKC	NKC.SYNTENY	#bfbfbf	#cccccc
sloth	ENSCHOG00000011988	YBX3	YBX3	Protein Coding	GeneScaffold_466	1558	25192	ortho.finder	NA	NKC	NKC.SYNTENY	#bfbfbf	#cccccc
sloth	ENSCHOG00000006380	NA	LILR	Protein Coding	GeneScaffold_7230	994	15545	ortho.finder	NA	LRC	LRC	#6CC2A5	#e1f2ed
sloth	ENSCHOG00000007423	NA	LILR	Protein Coding	scaffold_8598	12651	15202	ortho.finder	NA	LRC	LRC	#6CC2A5	#e1f2ed
sloth	ENSCHOG00000010125	NA	LILR	Protein Coding	scaffold_166526	185	1676	ortho.finder	NA	LRC	LRC	#6CC2A5	#e1f2ed
sloth	ENSCHOG00000013722	NA	LILR	Protein Coding	GeneScaffold_7183	427	20952	ortho.finder	NA	LRC	LRC	#6CC2A5	#e1f2ed
sloth	ENSCHOG00000000276	NA	KLRD	Protein Coding	scaffold_59504	7070	9175	ortho.finder	NA	NKC	NKC	#6696CF	#e0eaf5
sloth	ENSCHOG00000002658	NA	KLRD	Protein Coding	scaffold_41086	10647	13666	ortho.finder	NA	NKC	NKC	#6696CF	#e0eaf5
sloth	ENSCHOG00000006221	NA	KLRD	Protein Coding	scaffold_5350	18057	22094	ortho.finder	NA	NKC	NKC	#6696CF	#e0eaf5
sloth	ENSCHOG00000003114	KLRK1	KLRK	Protein Coding	GeneScaffold_7936	186	6347	ortho.finder	NA	NKC	NKC	#9E2064	#ebd2e0
sloth	ENSCHOG00000011344	NA	KLRC	Protein Coding	scaffold_83509	1212	4922	ortho.finder	NA	NKC	NKC	#E90E8B	#facee7
sloth	ENSCHOG00000009794	NA	KLRB	Protein Coding	scaffold_21021	4070	12667	ortho.finder	NA	NKC	NKC	#cc613c	#f4dfd8
sloth	ENSCHOG00000004374	NA	KLRA	Protein Coding	GeneScaffold_211	3320	6885	ortho.finder	NA	NKC	NKC	#218a47	#d2e7da
sloth	ENSCHOG00000007508	KLRF1	KLRF	Protein Coding	scaffold_20485	3541	10609	ortho.finder	NA	NKC	NKC	#e9ec7c	#fafbe4
sloth	ENSCHOG00000007171	NA	MHC	Protein Coding	GeneScaffold_7898	4704	9661	ortho.finder	NA	MHC	MHC	#6b238e	#d2bddd
sloth	ENSCHOG00000007721	NA	MHC	Protein Coding	scaffold_188155	34	1474	ortho.finder	NA	MHC	MHC	#6b238e	#d2bddd
sloth	ENSCHOG00000011407	NA	MHC	Protein Coding	GeneScaffold_7810	254	15318	ortho.finder	NA	MHC	MHC	#6b238e	#d2bddd
donkey	ENSEASG00005021091	NCR1	NCR1	Protein Coding	PSZQ01004168.1	3916956	3920834	ortho.finder	NA	LRC	LRC.SYNTENY	#bfbfbf	#cccccc
donkey	ENSEASG00005015934	KLRG1	KLRG	Protein Coding	PSZQ01000594.1	22382439	22396513	ortho.finder	NA	NKC	NKC.SYNTENY	#bfbfbf	#cccccc
donkey	ENSEASG00005014726	YBX3	YBX3	Protein Coding	PSZQ01000594.1	19960292	19982065	ortho.finder	NA	NKC	NKC.SYNTENY	#bfbfbf	#cccccc
donkey	ENSEASG00005021428	NA	LILR	Protein Coding	PSZQ01004168.1	4005831	4011268	ortho.finder	NA	LRC	LRC	#6CC2A5	#e1f2ed
donkey	ENSEASG00005021436	NA	LILR	Protein Coding	PSZQ01004168.1	4032218	4051450	ortho.finder	NA	LRC	LRC	#6CC2A5	#e1f2ed
donkey	ENSEASG00005021443	NA	LILR	Protein Coding	PSZQ01004168.1	4062954	4067988	ortho.finder	NA	LRC	LRC	#6CC2A5	#e1f2ed
donkey	ENSEASG00005021445	NA	LILR	Protein Coding	PSZQ01004168.1	4085123	4088770	ortho.finder	NA	LRC	LRC	#6CC2A5	#e1f2ed
donkey	ENSEASG00005021452	NA	LILR	Protein Coding	PSZQ01004168.1	4102292	4143647	ortho.finder	NA	LRC	LRC	#6CC2A5	#e1f2ed
donkey	ENSEASG00005021460	NA	LILR	Protein Coding	PSZQ01004168.1	4163452	4164759	ortho.finder	NA	LRC	LRC	#6CC2A5	#e1f2ed
donkey	ENSEASG00005021466	NA	LILR	Protein Coding	PSZQ01004168.1	4178277	4197786	ortho.finder	NA	LRC	LRC	#6CC2A5	#e1f2ed
donkey	ENSEASG00005021476	NA	LILR	Protein Coding	PSZQ01004168.1	4231465	4246186	ortho.finder	NA	LRC	LRC	#6CC2A5	#e1f2ed
donkey	ENSEASG00005021489	NA	LILR	Protein Coding	PSZQ01004168.1	4259872	4309808	ortho.finder	NA	LRC	LRC	#6CC2A5	#e1f2ed
donkey	ENSEASG00005021532	NA	LILR	Protein Coding	PSZQ01004168.1	4451170	4455820	ortho.finder	NA	LRC	LRC	#6CC2A5	#e1f2ed
donkey	ENSEASG00005021533	NA	LILR	Protein Coding	PSZQ01004168.1	4470174	4471983	ortho.finder	NA	LRC	LRC	#6CC2A5	#e1f2ed
donkey	ENSEASG00005021537	NA	LILR	Protein Coding	PSZQ01004168.1	4502904	4522691	ortho.finder	NA	LRC	LRC	#6CC2A5	#e1f2ed
donkey	ENSEASG00005021540	NA	LILR	Protein Coding	PSZQ01004168.1	4574272	4577749	ortho.finder	NA	LRC	LRC	#6CC2A5	#e1f2ed
donkey	ENSEASG00005021562	NA	LILR	Protein Coding	PSZQ01004168.1	4639140	4643251	ortho.finder	NA	LRC	LRC	#6CC2A5	#e1f2ed
donkey	ENSEASG00005021571	NA	LILR	Protein Coding	PSZQ01004168.1	4647628	4656493	ortho.finder	NA	LRC	LRC	#6CC2A5	#e1f2ed
donkey	ENSEASG00005021154	NA	KIR	Protein Coding	PSZQ01004168.1	3943473	3954972	ortho.finder	NA	LRC	LRC	#FCD630	#fef6d5
donkey	ENSEASG00005021416	NA	KIR	Protein Coding	PSZQ01004168.1	3967307	3973858	ortho.finder	NA	LRC	LRC	#FCD630	#fef6d5
donkey	ENSEASG00005021546	NA	KIR	Protein Coding	PSZQ01004168.1	4609518	4617464	ortho.finder	NA	LRC	LRC	#FCD630	#fef6d5
donkey	ENSEASG00005014793	NA	KLRE	Protein Coding	PSZQ01000594.1	21215277	21222283	ortho.finder	NA	NKC	NKC	#01D2D4	#ccf6f6
donkey	ENSEASG00005014790	KLRD1	KLRD	Protein Coding	PSZQ01000594.1	21123999	21128221	ortho.finder	NA	NKC	NKC	#6696CF	#e0eaf5
donkey	ENSEASG00005014786	KLRK1	KLRK	Protein Coding	PSZQ01000594.1	21034869	21043315	ortho.finder	NA	NKC	NKC	#9E2064	#ebd2e0
donkey	ENSEASG00005014758	NA	KLRC	Protein Coding	PSZQ01000594.1	20732840	20739875	ortho.finder	NA	NKC	NKC	#E90E8B	#facee7
donkey	ENSEASG00005014764	NA	KLRC	Protein Coding	PSZQ01000594.1	20786171	20815686	ortho.finder	NA	NKC	NKC	#E90E8B	#facee7
donkey	ENSEASG00005014766	NA	KLRC	Protein Coding	PSZQ01000594.1	20822106	20822770	ortho.finder	NA	NKC	NKC	#E90E8B	#facee7
donkey	ENSEASG00005014769	NA	KLRC	Protein Coding	PSZQ01000594.1	20862255	20864187	ortho.finder	NA	NKC	NKC	#E90E8B	#facee7
donkey	ENSEASG00005014774	NA	KLRC	Protein Coding	PSZQ01000594.1	20939953	21011434	ortho.finder	NA	NKC	NKC	#E90E8B	#facee7
donkey	ENSEASG00005014783	NA	KLRC	Protein Coding	PSZQ01000594.1	21007888	21009310	ortho.finder	NA	NKC	NKC	#E90E8B	#facee7
donkey	ENSEASG00005014754	NA	KLRI	Protein Coding	PSZQ01000594.1	20685420	20694849	ortho.finder	NA	NKC	NKC	#784646	#e4dada
donkey	ENSEASG00005014838	KLRB1	KLRB	Protein Coding	PSZQ01000594.1	21955978	21963958	ortho.finder	NA	NKC	NKC	#cc613c	#f4dfd8
donkey	ENSEASG00005014730	NA	KLRA	Protein Coding	PSZQ01000594.1	20055329	20064037	ortho.finder	NA	NKC	NKC	#218a47	#d2e7da
donkey	ENSEASG00005014731	NA	KLRA	Protein Coding	PSZQ01000594.1	20144999	20154212	ortho.finder	NA	NKC	NKC	#218a47	#d2e7da
donkey	ENSEASG00005014740	NA	KLRA	Protein Coding	PSZQ01000594.1	20206442	20216657	ortho.finder	NA	NKC	NKC	#218a47	#d2e7da
donkey	ENSEASG00005014746	NA	KLRA	Protein Coding	PSZQ01000594.1	20229305	20239222	ortho.finder	NA	NKC	NKC	#218a47	#d2e7da
donkey	ENSEASG00005014750	NA	KLRA	Protein Coding	PSZQ01000594.1	20271357	20280357	ortho.finder	NA	NKC	NKC	#218a47	#d2e7da
donkey	ENSEASG00005014753	NA	KLRJ	Protein Coding	PSZQ01000594.1	20539942	20642294	ortho.finder	NA	NKC	NKC	#51677f	#dce0e5
donkey	ENSEASG00005015993	NA	KLRJ	Protein Coding	PSZQ01000594.1	23322497	23336661	ortho.finder	NA	NKC	NKC	#51677f	#dce0e5
donkey	ENSEASG00005014819	KLRF1	KLRF	Protein Coding	PSZQ01000594.1	21650740	21672957	ortho.finder	NA	NKC	NKC	#e9ec7c	#fafbe4
donkey	ENSEASG00005014825	NA	KLRF	Protein Coding	PSZQ01000594.1	21818670	21828902	ortho.finder	NA	NKC	NKC	#e9ec7c	#fafbe4
donkey	ENSEASG00005001418	NA	MHC	Protein Coding	PSZQ01008739.1	4346	44974	ortho.finder	NA	MHC	MHC	#6b238e	#d2bddd
donkey	ENSEASG00005001713	NA	MHC	Protein Coding	PSZQ01008739.1	192396	195261	ortho.finder	NA	MHC	MHC	#6b238e	#d2bddd
donkey	ENSEASG00005007758	NA	MHC	Protein Coding	PSZQ01001425.1	2242	4025	ortho.finder	NA	MHC	MHC	#6b238e	#d2bddd
donkey	ENSEASG00005010392	NA	MHC	Protein Coding	PSZQ01003705.1	45309	48240	ortho.finder	NA	MHC	MHC	#6b238e	#d2bddd
donkey	ENSEASG00005010400	NA	MHC	Protein Coding	PSZQ01003705.1	75270	80502	ortho.finder	NA	MHC	MHC	#6b238e	#d2bddd
donkey	ENSEASG00005015473	NA	MHC	Protein Coding	PSZQ01008130.1	28134	31259	ortho.finder	NA	MHC	MHC	#6b238e	#d2bddd
donkey	ENSEASG00005015476	NA	MHC	Protein Coding	PSZQ01008130.1	81186	84412	ortho.finder	NA	MHC	MHC	#6b238e	#d2bddd
donkey	ENSEASG00005017195	NA	MHC	Protein Coding	PSZQ01006388.1	1029849	1040152	ortho.finder	NA	MHC	MHC	#6b238e	#d2bddd
donkey	ENSEASG00005022546	NA	MHC	Protein Coding	PSZQ01005313.1	70117	76103	ortho.finder	NA	MHC	MHC	#6b238e	#d2bddd
tasmanian.devil	ENSSHAG00000003262	YBX3	YBX3	Protein Coding	GL861615.1	57603	84505	ortho.finder	NA	NKC	NKC.SYNTENY	#bfbfbf	#cccccc
tasmanian.devil	ENSSHAG00000000598	NA	LILR	Protein Coding	GL851075.1	1986	27488	ortho.finder	NA	LRC	LRC	#6CC2A5	#e1f2ed
tasmanian.devil	ENSSHAG00000002372	NA	LILR	Protein Coding	GL849774.1	30087	84036	ortho.finder	NA	LRC	LRC	#6CC2A5	#e1f2ed
tasmanian.devil	ENSSHAG00000006171	KLRK1	KLRK	Protein Coding	GL861615.1	210195	245936	ortho.finder	NA	NKC	NKC	#9E2064	#ebd2e0
tasmanian.devil	ENSSHAG00000005920	NA	KLRJ	Protein Coding	GL861615.1	190446	205508	ortho.finder	NA	NKC	NKC	#51677f	#dce0e5
tasmanian.devil	ENSSHAG00000000117	SAHAI-01	MHC	Protein Coding	GL861423.1	21	2392	ortho.finder	NA	MHC	MHC	#6b238e	#d2bddd
tasmanian.devil	ENSSHAG00000001982	NA	MHC	Protein Coding	GL857227.1	21322	27741	ortho.finder	NA	MHC	MHC	#6b238e	#d2bddd
tasmanian.devil	ENSSHAG00000002942	NA	MHC	Protein Coding	GL857536.1	46164	51819	ortho.finder	NA	MHC	MHC	#6b238e	#d2bddd
tasmanian.devil	ENSSHAG00000010776	SAHAI-12	MHC	Protein Coding	GL856884.1	746228	749696	ortho.finder	NA	MHC	MHC	#6b238e	#d2bddd
wallaby	ENSMEUG00000002507	NA	YBX3	Protein Coding	GeneScaffold_578	788	22906	ortho.finder	NA	NKC	NKC.SYNTENY	#bfbfbf	#cccccc
wallaby	ENSMEUG00000007095	NA	LILR	Protein Coding	GeneScaffold_9151	8177	20996	ortho.finder	NA	LRC	LRC	#6CC2A5	#e1f2ed
wallaby	ENSMEUG00000010207	NA	LILR	Protein Coding	GeneScaffold_2046	3908	37951	ortho.finder	NA	LRC	LRC	#6CC2A5	#e1f2ed
wallaby	ENSMEUG00000011978	NA	LILR	Protein Coding	Scaffold41203	399	2373	ortho.finder	NA	LRC	LRC	#6CC2A5	#e1f2ed
wallaby	ENSMEUG00000015742	NA	LILR	Protein Coding	GeneScaffold_9851	25693	35789	ortho.finder	NA	LRC	LRC	#6CC2A5	#e1f2ed
wallaby	ENSMEUG00000013778	NA	KLRK	Protein Coding	GeneScaffold_10012	456	2081	ortho.finder	NA	NKC	NKC	#9E2064	#ebd2e0
wallaby	ENSMEUG00000001234	NA	MHC	Protein Coding	Scaffold76695	6474	9300	ortho.finder	NA	MHC	MHC	#6b238e	#d2bddd
wallaby	ENSMEUG00000002955	NA	MHC	Protein Coding	Scaffold171902	3	1271	ortho.finder	NA	MHC	MHC	#6b238e	#d2bddd
wallaby	ENSMEUG00000003085	NA	MHC	Protein Coding	GeneScaffold_10234	5103	6695	ortho.finder	NA	MHC	MHC	#6b238e	#d2bddd
wallaby	ENSMEUG00000003479	NA	MHC	Protein Coding	Scaffold19886	10213	12165	ortho.finder	NA	MHC	MHC	#6b238e	#d2bddd
wallaby	ENSMEUG00000004463	NA	MHC	Protein Coding	GeneScaffold_9858	12374	13315	ortho.finder	NA	MHC	MHC	#6b238e	#d2bddd
wallaby	ENSMEUG00000007887	NA	MHC	Protein Coding	GeneScaffold_9846	125	2081	ortho.finder	NA	MHC	MHC	#6b238e	#d2bddd
wallaby	ENSMEUG00000008531	NA	MHC	Protein Coding	Scaffold42934	26275	28417	ortho.finder	NA	MHC	MHC	#6b238e	#d2bddd
wallaby	ENSMEUG00000010584	NA	MHC	Protein Coding	GeneScaffold_10171	4405	28195	ortho.finder	NA	MHC	MHC	#6b238e	#d2bddd
wallaby	ENSMEUG00000012186	NA	MHC	Protein Coding	Scaffold116072	1672	3144	ortho.finder	NA	MHC	MHC	#6b238e	#d2bddd
wallaby	ENSMEUG00000012694	NA	MHC	Protein Coding	Scaffold350269	857	2650	ortho.finder	NA	MHC	MHC	#6b238e	#d2bddd
wallaby	ENSMEUG00000016222	NA	MHC	Protein Coding	Scaffold270567	32	1371	ortho.finder	NA	MHC	MHC	#6b238e	#d2bddd
nmr	ENSHGLG00000017713	Ncr1	NCR1	Protein Coding	NW_004624832.1	2370494	2372004	ortho.finder	NA	LRC	LRC.SYNTENY	#bfbfbf	#cccccc
platypus	ENSOANG00000004706	NA	KLRC	Protein Coding	Ultra271	326468	332788	ensembl	platypus_ENSOANG00000011533_KLRC_Protein Coding_CLECT_NK_receptors_like;platypus_ENSOANG00000014061_KLRC_Protein Coding_CLECT_NK_receptors_like;platypus_ENSOANG00000020259_KLRC_Protein Coding_CLECT_NK_receptors_like;platypus_ENSOANG00000015104_KLRC_Protein Coding_CLECT_NK_receptors_like	NKC	NKC	#E90E8B	#facee7
platypus	ENSOANG00000014516	NA	KLRC	Protein Coding	Contig2815	9780	15842	ensembl	platypus_ENSOANG00000011533_KLRC_Protein Coding_CLECT_NK_receptors_like;platypus_ENSOANG00000014061_KLRC_Protein Coding_CLECT_NK_receptors_like;platypus_ENSOANG00000020259_KLRC_Protein Coding_CLECT_NK_receptors_like;platypus_ENSOANG00000015104_KLRC_Protein Coding_CLECT_NK_receptors_like	NKC	NKC	#E90E8B	#facee7
platypus	ENSOANG00000002866	NA	KLRD	Protein Coding	Ultra76	675089	681079	ensembl	platypus_ENSOANG00000022588_KLRD_Protein Coding_CLECT_NK_receptors_like	NKC	NKC	#6696CF	#e0eaf5
platypus	ENSOANG00000004706	NA	KLRK	Protein Coding	Ultra271	326468	332788	ensembl	platypus_ENSOANG00000022086_KLRK_Protein Coding_CLECT_NK_receptors_like	NKC	NKC	#9E2064	#ebd2e0
platypus	ENSOANG00000014516	NA	KLRK	Protein Coding	Contig2815	9780	15842	ensembl	platypus_ENSOANG00000004249_KLRK_Protein Coding_CLECT_NK_receptors_like;platypus_ENSOANG00000022086_KLRK_Protein Coding_CLECT_NK_receptors_like	NKC	NKC	#9E2064	#ebd2e0
platypus	ENSOANG00000015039	KMT2E	MHC	Protein Coding	Ultra5	6518072	6638319	ensembl	mouse_H2-Q7_MHC_NA_MHC_I;mouse_H2-Q1_MHC_NA_MHC_I;mouse_H2-Q2_MHC_NA_MHC_I;platypus_ENSOANG00000003172_MHC_NA_MHC_I;platypus_ENSOANG00000003398_MHC_NA_MHC_I;platypus_ENSOANG00000008306_MHC_NA_MHC_I;platypus_ENSOANG00000015040_MHC_NA_MHC_I;capuchin_HLA-G_MHC_NA_MHC_I;black.snub.nosed.monkey_ENSRBIG00000031140_MHC_NA_MHC_I	MHC	MHC	#6b238e	#d2bddd
platypus	pseudo_KLRD	pseudo_KLRD	KLRD	Unannotated Pseudogene	Ultra271	58173	58293	sim	platypus_ENSOANG00000021955_KLRD_Protein Coding_CLECT_NK_receptors_like	NKC	NKC	#6696CF	#e0eaf5
platypus	pseudo_KLRD	pseudo_KLRD	KLRD	Unannotated Pseudogene	Ultra437	38688	38888	sim	platypus_ENSOANG00000020654_KLRD_Protein Coding_CLECT_NK_receptors_like	NKC	NKC	#6696CF	#e0eaf5
platypus	pseudo_KLRD	pseudo_KLRD	KLRD	Unannotated Pseudogene	Ultra437	39922	40014	sim	platypus_ENSOANG00000021201_KLRD_Protein Coding_CLECT_NK_receptors_like	NKC	NKC	#6696CF	#e0eaf5
platypus	pseudo_KLRK	pseudo_KLRK	KLRK	Unannotated Pseudogene	Ultra437	483084	483179	sim	platypus_ENSOANG00000020324_KLRK_Protein Coding_CLECT_NK_receptors_like	NKC	NKC	#9E2064	#ebd2e0
platypus	pseudo_KLRC	pseudo_KLRC	KLRC	Unannotated Pseudogene	Ultra437	698265	698299	sim	platypus_ENSOANG00000012395_KLRC_Protein Coding_CLECT_NK_receptors_like	NKC	NKC	#E90E8B	#facee7
platypus	pseudo_KLRD	pseudo_KLRD	KLRD	Unannotated Pseudogene	Ultra437	755403	755510	sim	platypus_ENSOANG00000022217_KLRD_Protein Coding_CLECT_NK_receptors_like	NKC	NKC	#6696CF	#e0eaf5
platypus	pseudo_KLRD	pseudo_KLRD	KLRD	Unannotated Pseudogene	Ultra437	764647	764784	sim	platypus_ENSOANG00000021467_KLRD_Protein Coding_CLECT_NK_receptors_like	NKC	NKC	#6696CF	#e0eaf5
platypus	pseudo_KLRD	pseudo_KLRD	KLRD	Unannotated Pseudogene	Ultra437	768049	768152	sim	platypus_ENSOANG00000021467_KLRD_Protein Coding_CLECT_NK_receptors_like	NKC	NKC	#6696CF	#e0eaf5
platypus	pseudo_KLRD	pseudo_KLRD	KLRD	Unannotated Pseudogene	Ultra76	114712	114815	sim	platypus_ENSOANG00000002373_KLRD_Protein Coding_CLECT_NK_receptors_like;platypus_ENSOANG00000019854_KLRD_Protein Coding_CLECT_NK_receptors_like	NKC	NKC	#6696CF	#e0eaf5
platypus	pseudo_KLRD	pseudo_KLRD	KLRD	Unannotated Pseudogene	Ultra76	116340	116502	sim	platypus_ENSOANG00000002373_KLRD_Protein Coding_CLECT_NK_receptors_like;platypus_ENSOANG00000019854_KLRD_Protein Coding_CLECT_NK_receptors_like	NKC	NKC	#6696CF	#e0eaf5
platypus	pseudo_KLRK	pseudo_KLRK	KLRK	Unannotated Pseudogene	Ultra76	334756	334814	sim	platypus_ENSOANG00000022086_KLRK_Protein Coding_CLECT_NK_receptors_like	NKC	NKC	#9E2064	#ebd2e0
platypus	pseudo_KLRD	pseudo_KLRD	KLRD	Unannotated Pseudogene	Ultra76	385531	385645	sim	platypus_ENSOANG00000002376_KLRD_Protein Coding_CLECT_NK_receptors_like;platypus_ENSOANG00000019762_KLRD_Protein Coding_CLECT_NK_receptors_like;platypus_ENSOANG00000019801_KLRD_Protein Coding_CLECT_NK_receptors_like;platypus_ENSOANG00000021467_KLRD_Protein Coding_CLECT_NK_receptors_like;platypus_ENSOANG00000022217_KLRD_Protein Coding_CLECT_NK_receptors_like	NKC	NKC	#6696CF	#e0eaf5
platypus	pseudo_KLRD	pseudo_KLRD	KLRD	Unannotated Pseudogene	Ultra76	808938	809078	sim	platypus_ENSOANG00000010820_KLRD_Protein Coding_CLECT_NK_receptors_like	NKC	NKC	#6696CF	#e0eaf5
platypus	pseudo_KLRD	pseudo_KLRD	KLRD	Unannotated Pseudogene	Contig10412	13996	14103	sim	platypus_ENSOANG00000022217_KLRD_Protein Coding_CLECT_NK_receptors_like	NKC	NKC	#6696CF	#e0eaf5
platypus	pseudo_KLRD	pseudo_KLRD	KLRD	Unannotated Pseudogene	Contig10412	16299	16452	sim	platypus_ENSOANG00000022217_KLRD_Protein Coding_CLECT_NK_receptors_like	NKC	NKC	#6696CF	#e0eaf5
platypus	pseudo_MHC	pseudo_MHC	MHC	Unannotated Pseudogene	Contig41088	2	31	sim	cow_ENSBTAG00000007075_MHC_NA_MHC_I	MHC	MHC	#6b238e	#d2bddd
platypus	pseudo_MHC	pseudo_MHC	MHC	Unannotated Pseudogene	Contig47151	1	58	sim	platypus_ENSOANG00000003172_MHC_NA_MHC_I;platypus_ENSOANG00000003398_MHC_NA_MHC_I;ferret_ENSMPUG00000002106_MHC_NA_MHC_I;ferret_ENSMPUG00000011412_MHC_NA_MHC_I	MHC	MHC	#6b238e	#d2bddd
koala	ENSPCIG00000027982	NA	MHC	Protein Coding	FUWB01000307.1	1127994	1132920	ensembl	human_HLA-A_MHC_NA_MHC_I;IgC_MHC_I_alpha3;mouse_H2-M5_MHC_NA_IgC_MHC_I_alpha3;MHC_I;guinea.pig_ENSCPOG00000007659_MHC_NA_MHC_I;guinea.pig_ENSCPOG00000030673_MHC_NA_MHC_I;guinea.pig_ENSCPOG00000002330_MHC_NA_MHC_I;guinea.pig_ENSCPOG00000001300_MHC_NA_MHC_I;squirrel_ENSSTOG00000015560_MHC_NA_MHC_I;IgC_MHC_I_alpha3;squirrel_ENSSTOG00000020294_MHC_NA_MHC_I;IgC_MHC_I_alpha3;squirrel_ENSSTOG00000021130…	MHC	MHC	#6b238e	#d2bddd
koala	ENSPCIG00000027983	NA	MHC	Protein Coding	FUWB01000307.1	1173647	1179123	ensembl	human_HLA-C_MHC_NA_IgC_MHC_I_alpha3;MHC_I;mouse_H2-K1_MHC_NA_MHC_I;IgC_MHC_I_alpha3;mouse_H2-Q10_MHC_NA_MHC_I;IgC_MHC_I_alpha3;mouse_H2-Q7_MHC_NA_MHC_I;IgC_MHC_I_alpha3;mouse_H2-T23_MHC_NA_MHC_I;IgC_MHC_I_alpha3;mouse_H2-Q6_MHC_NA_MHC_I;IgC_MHC_I_alpha3;mouse_H2-D1_MHC_NA_MHC_I;IgC_MHC_I_alpha3;rat_RT1-CE10_MHC_NA_MHC_I;IgC_MHC_I_alpha3;rat_RT1-A1_MHC_NA_MHC_I;IgC_MHC_I_alpha3;rat_LOC100364500_MH…	MHC	MHC	#6b238e	#d2bddd
koala	ENSPCIG00000001956	NA	MHC	Protein Coding	FUWB01000637.1	553819	579774	ensembl	rat_RT1-CE3_MHC_NA_IgC_MHC_I_alpha3;kangaroo.rat_ENSDORG00000019730_MHC_NA_IgC_MHC_I_alpha3;chinese.hamster_ENSCGRG00000005268_MHC_NA_IgC_MHC_I_alpha3;chinese.hamster_ENSCGRG00000013504_MHC_NA_IgC_MHC_I_alpha3;chinese.hamster_H2-M2_MHC_NA_IgC_MHC_I_alpha3;chinese.hamster_ENSCGRG00000015642_MHC_NA_IgC_MHC_I_alpha3;golden.hamster_H2-T24_MHC_NA_IgC_MHC_I_alpha3;prairie.vole_ENSMOCG00000012630_MHC_NA…	MHC	MHC	#6b238e	#d2bddd
koala	pseudo_MHC	pseudo_MHC	MHC	Unannotated Pseudogene	FUWB01000637.1	434184	434300	sim	koala_ENSPCIG00000019340_MHC_NA_MHC_I_C;koala_ENSPCIG00000026391_MHC_NA_MHC_I_C	MHC	MHC	#6b238e	#d2bddd
koala	pseudo_MHC	pseudo_MHC	MHC	Unannotated Pseudogene	FUWB01000637.1	435265	435556	sim	human_HLA-F_MHC_NA_IgC_MHC_I_alpha3;human_HLA-G_MHC_NA_IgC_MHC_I_alpha3;human_HLA-C_MHC_NA_IgC_MHC_I_alpha3;human_HLA-E_MHC_NA_IgC_MHC_I_alpha3;human_HLA-A_MHC_NA_IgC_MHC_I_alpha3;human_HLA-B_MHC_NA_IgC_MHC_I_alpha3;mouse_H2-K1_MHC_NA_IgC_MHC_I_alpha3;mouse_H2-M3_MHC_NA_IgC_MHC_I_alpha3;mouse_Gm8909_MHC_NA_IgC_MHC_I_alpha3;mouse_H2-Q10_MHC_NA_IgC_MHC_I_alpha3;mouse_H2-Q7_MHC_NA_IgC_MHC_I_alpha3;m…	MHC	MHC	#6b238e	#d2bddd
koala	pseudo_MHC	pseudo_MHC	MHC	Unannotated Pseudogene	FUWB01000637.1	435743	436024	sim	human_HLA-A_MHC_NA_MHC_I;mouse_H2-Q10_MHC_NA_MHC_I;rat_RT1-CE10_MHC_NA_MHC_I;jerboa_ENSJJAG00000022795_MHC_NA_MHC_I;deer.mouse_ENSPEMG00000002528_MHC_NA_MHC_I;deer.mouse_ENSPEMG00000004449_MHC_NA_MHC_I;deer.mouse_ENSPEMG00000017235_MHC_NA_MHC_I;deer.mouse_ENSPEMG00000018172_MHC_NA_MHC_I;deer.mouse_ENSPEMG00000019472_MHC_NA_MHC_I;deer.mouse_ENSPEMG00000019523_MHC_NA_MHC_I;chinese.hamster_ENSCGRG00…	MHC	MHC	#6b238e	#d2bddd
koala	pseudo_MHC	pseudo_MHC	MHC	Unannotated Pseudogene	FUWB01000637.1	436243	436433	sim	human_HLA-A_MHC_NA_MHC_I;mouse_H2-K1_MHC_NA_MHC_I;mouse_H2-Q10_MHC_NA_MHC_I;mouse_H2-Q7_MHC_NA_MHC_I;mouse_H2-T23_MHC_NA_MHC_I;mouse_H2-Q6_MHC_NA_MHC_I;mouse_H2-D1_MHC_NA_MHC_I;rat_RT1-CE10_MHC_NA_MHC_I;rat_RT1-A1_MHC_NA_MHC_I;rat_RT1-CE7_MHC_NA_MHC_I;nmr_LOC101721938_MHC_NA_MHC_I;kangaroo.rat_ENSDORG00000019756_MHC_NA_MHC_I;kangaroo.rat_ENSDORG00000006035_MHC_NA_MHC_I;jerboa_ENSJJAG00000000533_M…	MHC	MHC	#6b238e	#d2bddd
koala	pseudo_MHC	pseudo_MHC	MHC	Unannotated Pseudogene	FUWB01000637.1	502636	502810	sim	tasmanian.devil_SAHAI-01_MHC_NA_MHC_I_C;koala_ENSPCIG00000004994_MHC_NA_MHC_I_C;koala_ENSPCIG00000007821_MHC_NA_MHC_I_C;koala_ENSPCIG00000019340_MHC_NA_MHC_I_C	MHC	MHC	#6b238e	#d2bddd
wallaby	ENSMEUG00000004447	NA	MHC	Protein Coding	GeneScaffold_9858	8496	17509	ensembl	mouse_H2-Q10_MHC_NA_MHC_I;IgC_MHC_I_alpha3;guinea.pig_ENSCPOG00000007659_MHC_NA_MHC_I;guinea.pig_ENSCPOG00000038111_MHC_NA_MHC_I;IgC_MHC_I_alpha3;guinea.pig_ENSCPOG00000002689_MHC_NA_MHC_I;chinchilla_ENSCLAG00000000475_MHC_NA_MHC_I;IgC_MHC_I_alpha3;kangaroo.rat_ENSDORG00000006035_MHC_NA_MHC_I;IgC_MHC_I_alpha3;deer.mouse_ENSPEMG00000018172_MHC_NA_MHC_I;IgC_MHC_I_alpha3;chinese.hamster_ENSCGRG00000…	MHC	MHC	#6b238e	#d2bddd
wallaby	pseudo_MHC	pseudo_MHC	MHC	Unannotated Pseudogene	Scaffold42934	24531	24582	sim	opossum_ENSMODG00000014450_MHC_NA_MHC_I;megabat_ENSPVAG00000012917_MHC_NA_MHC_I	MHC	MHC	#6b238e	#d2bddd
opossum	ENSMODG00000014316	NA	MHC	Protein Coding	2	270107974	270377989	ensembl	chinese.hamster_ENSCGRG00000013218_MHC_NA_MHC_I;prairie.vole_ENSMOCG00000016807_MHC_NA_MHC_I;tasmanian.devil_SAHAI-12_MHC_NA_IgC_MHC_I_alpha3;MHC_I;wallaby_ENSMEUG00000012186_MHC_NA_MHC_I;koala_ENSPCIG00000019340_MHC_NA_MHC_I;IgC_MHC_I_alpha3;koala_ENSPCIG00000023389_MHC_NA_MHC_I;IgC_MHC_I_alpha3;koala_ENSPCIG00000001900_MHC_NA_MHC_I;microbat_ENSMLUG00000030632_MHC_NA_MHC_I;microbat_ENSMLUG000000…	MHC	MHC	#6b238e	#d2bddd
opossum	ENSMODG00000010608	NA	MHC	Protein Coding	2	270236005	270338190	ensembl	chinese.hamster_ENSCGRG00000013218_MHC_NA_MHC_I;prairie.vole_ENSMOCG00000016807_MHC_NA_MHC_I;tasmanian.devil_SAHAI-12_MHC_NA_IgC_MHC_I_alpha3;MHC_I;wallaby_ENSMEUG00000012186_MHC_NA_MHC_I;koala_ENSPCIG00000019340_MHC_NA_MHC_I;IgC_MHC_I_alpha3;koala_ENSPCIG00000023389_MHC_NA_MHC_I;IgC_MHC_I_alpha3;koala_ENSPCIG00000001900_MHC_NA_MHC_I;microbat_ENSMLUG00000030632_MHC_NA_MHC_I;microbat_ENSMLUG000000…	MHC	MHC	#6b238e	#d2bddd
opossum	ENSMODG00000023743	Modo-UG	MHC	Protein Coding	2	270249114	270249476	ensembl	tasmanian.devil_SAHAI-12_MHC_NA_IgC_MHC_I_alpha3;MHC_I;wallaby_ENSMEUG00000012186_MHC_NA_MHC_I;koala_ENSPCIG00000019340_MHC_NA_MHC_I;IgC_MHC_I_alpha3;koala_ENSPCIG00000023389_MHC_NA_MHC_I;IgC_MHC_I_alpha3;koala_ENSPCIG00000001900_MHC_NA_MHC_I	MHC	MHC	#6b238e	#d2bddd
opossum	ENSMODG00000014352	TAP1	MHC	Protein Coding	2	270278678	270475190	ensembl	human_HLA-E_MHC_NA_MHC_I;tasmanian.devil_ENSSHAG00000002942_MHC_NA_MHC_I;IgC_MHC_I_alpha3;koala_ENSPCIG00000005248_MHC_NA_MHC_I;gibbon_ENSNLEG00000005053_MHC_NA_MHC_I;kangaroo.rat_ENSDORG00000015458_MHC_NA_IgC_MHC_I_alpha3;dmr_ENSFDAG00000012388_MHC_NA_IgC_MHC_I_alpha3;rabbit_ENSOCUG00000010972_MHC_NA_IgC_MHC_I_alpha3;opossum_ENSMODG00000014336_MHC_NA_MHC_I_C;IgC_MHC_I_alpha3;tiger_ENSPTIG0000000…	MHC	MHC	#6b238e	#d2bddd
opossum	pseudo_MHC	pseudo_MHC	MHC	Unannotated Pseudogene	2	269490670	269490961	sim	tasmanian.devil_ENSSHAG00000001982_MHC_NA_IgC_MHC_I_alpha3;koala_ENSPCIG00000007821_MHC_NA_IgC_MHC_I_alpha3;koala_ENSPCIG00000026391_MHC_NA_IgC_MHC_I_alpha3	MHC	MHC	#6b238e	#d2bddd
opossum	pseudo_MHC	pseudo_MHC	MHC	Unannotated Pseudogene	2	269491287	269491562	sim	tasmanian.devil_ENSSHAG00000001982_MHC_NA_MHC_I	MHC	MHC	#6b238e	#d2bddd
opossum	pseudo_MHC	pseudo_MHC	MHC	Unannotated Pseudogene	2	269491808	269492010	sim	tasmanian.devil_ENSSHAG00000001982_MHC_NA_MHC_I	MHC	MHC	#6b238e	#d2bddd
opossum	pseudo_MHC	pseudo_MHC	MHC	Unannotated Pseudogene	2	270235957	270236204	sim	human_HLA-G_MHC_NA_IgC_MHC_I_alpha3;mouse_H2-M3_MHC_NA_IgC_MHC_I_alpha3;deer.mouse_ENSPEMG00000000235_MHC_NA_IgC_MHC_I_alpha3;deer.mouse_ENSPEMG00000010749_MHC_NA_IgC_MHC_I_alpha3;deer.mouse_H2-M2_MHC_NA_IgC_MHC_I_alpha3;deer.mouse_ENSPEMG00000013450_MHC_NA_IgC_MHC_I_alpha3;deer.mouse_ENSPEMG00000019472_MHC_NA_IgC_MHC_I_alpha3;deer.mouse_H2-M5_MHC_NA_IgC_MHC_I_alpha3;chinese.hamster_ENSCGRG000000…	MHC	MHC	#6b238e	#d2bddd
opossum	pseudo_MHC	pseudo_MHC	MHC	Unannotated Pseudogene	2	270237072	270237232	sim	tasmanian.devil_SAHAI-12_MHC_NA_MHC_I;wallaby_ENSMEUG00000010584_MHC_NA_MHC_I;microbat_ENSMLUG00000008888_MHC_NA_MHC_I;sooty.mangabey_HLA-E_MHC_NA_MHC_I;drill_HLA-E_MHC_NA_MHC_I;olive.baboon_HLA-E_MHC_NA_MHC_I;crab.eating.macaque_HLA-E_MHC_NA_MHC_I;crab.eating.macaque_ENSMFAG00000045172_MHC_NA_MHC_I;macaque_ENSMMUG00000039741_MHC_NA_MHC_I;vervet.agm_ENSCSAG00000008172_MHC_NA_MHC_I;angola.colobus_…	MHC	MHC	#6b238e	#d2bddd
opossum	pseudo_MHC	pseudo_MHC	MHC	Unannotated Pseudogene	2	270237257	270237280	sim	rabbit_ENSOCUG00000010972_MHC_NA_MHC_I	MHC	MHC	#6b238e	#d2bddd
armadillo	pseudo_KLRC	pseudo_KLRC	KLRC	Unannotated Pseudogene	JH564093.1	885374	885485	sim	armadillo_ENSDNOG00000001947_KLRC_Protein Coding_CLECT_NK_receptors_like	NKC	NKC	#E90E8B	#facee7
armadillo	pseudo_KLRC	pseudo_KLRC	KLRC	Unannotated Pseudogene	JH564093.1	885805	885905	sim	armadillo_ENSDNOG00000001947_KLRC_Protein Coding_CLECT_NK_receptors_like	NKC	NKC	#E90E8B	#facee7
armadillo	pseudo_KLRC	pseudo_KLRC	KLRC	Unannotated Pseudogene	JH564093.1	892923	893077	sim	golden.hamster_ENSMAUG00000006550_KLRC_Protein Coding_CLECT_NK_receptors_like;golden.hamster_Klrc1_KLRC_Protein Coding_CLECT_NK_receptors_like;armadillo_ENSDNOG00000001947_KLRC_Protein Coding_CLECT_NK_receptors_like;microbat_ENSMLUG00000027469_KLRC_Protein Coding_CLECT_NK_receptors_like;horse_ENSECAG00000022764_KLRC_Protein Coding_CLECT_NK_receptors_like;horse_ENSECAG00000028056_KLRC_Protein Codi…	NKC	NKC	#E90E8B	#facee7
armadillo	pseudo_KLRC	pseudo_KLRC	KLRC	Unannotated Pseudogene	JH564093.1	935695	935795	sim	armadillo_ENSDNOG00000047056_KLRC_Protein Coding_CLECT_NK_receptors_like	NKC	NKC	#E90E8B	#facee7
armadillo	pseudo_KLRC	pseudo_KLRC	KLRC	Unannotated Pseudogene	JH564093.1	938951	939114	sim	human_KLRC4-KLRK1_KLRC_Protein Coding_CLECT_NK_receptors_like;dingo_ENSCAFG00020006359_KLRC_Protein Coding_CLECT_NK_receptors_like;sooty.mangabey_KLRC1_KLRC_Protein Coding_CLECT_NK_receptors_like;macaque_KLRC1_KLRC_Protein Coding_CLECT_NK_receptors_like;pig.tailed.macaque_ENSMNEG00000033794_KLRC_Protein Coding_CLECT_NK_receptors_like;pig.tailed.macaque_KLRC1_KLRC_Protein Coding_CLECT_NK_receptors…	NKC	NKC	#E90E8B	#facee7
armadillo	pseudo_KLRC	pseudo_KLRC	KLRC	Unannotated Pseudogene	JH564093.1	1051792	1051911	sim	shrew_ENSSARG00000012156_KLRC_Protein Coding_CLECT_NK_receptors_like;horse_ENSECAG00000021893_KLRC_Protein Coding_CLECT_NK_receptors_like;cow_ENSBTAG00000052486_KLRC_Protein Coding_CLECT_NK_receptors_like;cow_ENSBTAG00000049367_KLRC_Protein Coding_CLECT_NK_receptors_like;cow_KLRC1_KLRC_Protein Coding_CLECT_NK_receptors_like;cow_ENSBTAG00000054018_KLRC_Protein Coding_CLECT_NK_receptors_like;pig_EN…	NKC	NKC	#E90E8B	#facee7
armadillo	pseudo_KLRC	pseudo_KLRC	KLRC	Unannotated Pseudogene	JH564093.1	1082589	1082673	sim	guinea.pig_ENSCPOG00000032082_KLRC_Protein Coding_CLECT_NK_receptors_like	NKC	NKC	#E90E8B	#facee7
armadillo	pseudo_KLRC	pseudo_KLRC	KLRC	Unannotated Pseudogene	JH564093.1	1233766	1233998	sim	human_KLRC1_KLRC_Protein Coding_CLECT_NK_receptors_like;human_KLRC2_KLRC_Protein Coding_CLECT_NK_receptors_like;human_KLRC3_KLRC_Protein Coding_CLECT_NK_receptors_like;human_RP11-277P12.6_KLRC_Protein Coding_CLECT_NK_receptors_like;human_KLRC4-KLRK1_KLRC_Protein Coding_CLECT_NK_receptors_like;microbat_ENSMLUG00000012575_KLRC_Protein Coding_CLECT_NK_receptors_like;microbat_ENSMLUG00000026404_KLRC_…	NKC	NKC	#E90E8B	#facee7
armadillo	pseudo_KLRK	pseudo_KLRK	KLRK	Unannotated Pseudogene	JH564093.1	1253064	1253248	sim	nmr_Klrk1_KLRK_Protein Coding_CLECT_NK_receptors_like;cow_KLRK1_KLRK_Protein Coding_CLECT_NK_receptors_like;goat_KLRK1_KLRK_Protein Coding_CLECT_NK_receptors_like;sheep_KLRK1_KLRK_Protein Coding_CLECT_NK_receptors_like;mouse.lemur_KLRK1_KLRK_Protein Coding_CLECT_NK_receptors_like	NKC	NKC	#9E2064	#ebd2e0
armadillo	pseudo_KLRK	pseudo_KLRK	KLRK	Unannotated Pseudogene	JH564093.1	1254168	1254227	sim	rat_Klrk1_KLRK_Protein Coding_CLECT_NK_receptors_like	NKC	NKC	#9E2064	#ebd2e0
armadillo	pseudo_KLRD	pseudo_KLRD	KLRD	Unannotated Pseudogene	JH564093.1	1304371	1304442	sim	shrew_ENSSARG00000004180_KLRD_Protein Coding_CLECT_NK_receptors_like	NKC	NKC	#6696CF	#e0eaf5
armadillo	pseudo_KLRI	pseudo_KLRI	KLRI	Unannotated Pseudogene	JH564093.1	1396009	1396050	sim	donkey_ENSEASG00005014754_KLRI_Protein Coding_CLECT_NK_receptors_like	NKC	NKC	#784646	#e4dada
armadillo	pseudo_KLRK	pseudo_KLRK	KLRK	Unannotated Pseudogene	JH569988.1	95730	95853	sim	nmr_Klrk1_KLRK_Protein Coding_CLECT_NK_receptors_like;armadillo_ENSDNOG00000005259_KLRK_Protein Coding_CLECT_NK_receptors_like;armadillo_KLRK1_KLRK_Protein Coding_CLECT_NK_receptors_like;dog_KLRK1_KLRK_Protein Coding_CLECT_NK_receptors_like;dingo_KLRK1_KLRK_Protein Coding_CLECT_NK_receptors_like;cow_KLRK1_KLRK_Protein Coding_CLECT_NK_receptors_like;goat_KLRK1_KLRK_Protein Coding_CLECT_NK_receptor…	NKC	NKC	#9E2064	#ebd2e0
sloth	pseudo_MHC	pseudo_MHC	MHC	Unannotated Pseudogene	scaffold_188155	1	1523	sim	donkey_ENSEASG00005017195_MHC_NA_IgC_MHC_I_alpha3;MHC_I;macaque_MAMU-B_MHC_NA_IgC_MHC_I_alpha3;MHC_I	MHC	MHC	#6b238e	#d2bddd
rabbit	ENSOCUG00000014141	TRIM39-RPP21	MHC	Protein Coding	12	22502153	22549253	ensembl	human_HLA-F_MHC_NA_MHC_I;IgC_MHC_I_alpha3;human_HLA-C_MHC_NA_MHC_I;IgC_MHC_I_alpha3;human_HLA-B_MHC_NA_MHC_I;IgC_MHC_I_alpha3;mouse_H2-K1_MHC_NA_MHC_I;IgC_MHC_I_alpha3;mouse_Gm8909_MHC_NA_IgC_MHC_I_alpha3;MHC_I;mouse_Gm7030_MHC_NA_MHC_I;IgC_MHC_I_alpha3;mouse_H2-Q10_MHC_NA_MHC_I;IgC_MHC_I_alpha3;mouse_H2-Q7_MHC_NA_MHC_I;mouse_H2-Q2_MHC_NA_MHC_I;IgC_MHC_I_alpha3;mouse_Gm11127_MHC_NA_MHC_I;IgC_MHC_…	MHC	MHC	#6b238e	#d2bddd
rabbit	ENSOCUG00000006557	NA	MHC	Protein Coding	12	22570724	22576104	ensembl	mouse_H2-Q6_MHC_NA_IgC_MHC_I_alpha3;chinese.hamster_ENSCGRG00000004704_MHC_NA_IgC_MHC_I_alpha3;dmr_ENSFDAG00000010062_MHC_NA_IgC_MHC_I_alpha3;squirrel_ENSSTOG00000023150_MHC_NA_IgC_MHC_I_alpha3;armadillo_ENSDNOG00000043904_MHC_NA_IgC_MHC_I_alpha3	MHC	MHC	#6b238e	#d2bddd
rabbit	pseudo_KLRH	pseudo_KLRH	KLRH	Unannotated Pseudogene	8	28278419	28278608	sim	rabbit_ENSOCUG00000024768_KLRH_Protein Coding_CLECT_NK_receptors_like	NKC	NKC	#FB7E00	#fee5cc
rabbit	pseudo_KLRH	pseudo_KLRH	KLRH	Unannotated Pseudogene	8	28283650	28283745	sim	rabbit_ENSOCUG00000024768_KLRH_Protein Coding_CLECT_NK_receptors_like	NKC	NKC	#FB7E00	#fee5cc
rabbit	pseudo_KLRH	pseudo_KLRH	KLRH	Unannotated Pseudogene	8	28305488	28305594	sim	rabbit_ENSOCUG00000023118_KLRH_Protein Coding_CLECT_NK_receptors_like	NKC	NKC	#FB7E00	#fee5cc
rabbit	pseudo_KLRH	pseudo_KLRH	KLRH	Unannotated Pseudogene	8	28310907	28311033	sim	rabbit_ENSOCUG00000023118_KLRH_Protein Coding_CLECT_NK_receptors_like	NKC	NKC	#FB7E00	#fee5cc
rabbit	pseudo_KLRH	pseudo_KLRH	KLRH	Unannotated Pseudogene	8	28370759	28370865	sim	rabbit_ENSOCUG00000027958_KLRH_Protein Coding_CLECT_NK_receptors_like	NKC	NKC	#FB7E00	#fee5cc
rabbit	pseudo_KLRH	pseudo_KLRH	KLRH	Unannotated Pseudogene	8	28372052	28372178	sim	rabbit_ENSOCUG00000027958_KLRH_Protein Coding_CLECT_NK_receptors_like	NKC	NKC	#FB7E00	#fee5cc
rabbit	pseudo_KLRJ	pseudo_KLRJ	KLRJ	Unannotated Pseudogene	8	28406060	28406175	sim	cow_KLRJ1_KLRJ_Protein Coding_CLECT_NK_receptors_like	NKC	NKC	#51677f	#dce0e5
rabbit	pseudo_KLRF	pseudo_KLRF	KLRF	Unannotated Pseudogene	8	28899656	28899729	sim	mas.night.monkey_KLRF2_KLRF_Protein Coding_CLECT_NK_receptors_like;orangutan_ENSPPYG00000004260_KLRF_Protein Coding_CLECT_NK_receptors_like	NKC	NKC	#e9ec7c	#fafbe4
rabbit	pseudo_MHC	pseudo_MHC	MHC	Unannotated Pseudogene	12	20209811	20210108	sim	human_HLA-C_MHC_NA_IgC_MHC_I_alpha3;guinea.pig_ENSCPOG00000002330_MHC_NA_IgC_MHC_I_alpha3;chinchilla_ENSCLAG00000000475_MHC_NA_IgC_MHC_I_alpha3;kangaroo.rat_ENSDORG00000019756_MHC_NA_IgC_MHC_I_alpha3;kangaroo.rat_ENSDORG00000019730_MHC_NA_IgC_MHC_I_alpha3;dmr_ENSFDAG00000012388_MHC_NA_IgC_MHC_I_alpha3;squirrel_ENSSTOG00000025614_MHC_NA_IgC_MHC_I_alpha3;shrew_ENSSARG00000000681_MHC_NA_IgC_MHC_I_al…	MHC	MHC	#6b238e	#d2bddd
rabbit	pseudo_MHC	pseudo_MHC	MHC	Unannotated Pseudogene	12	20210632	20211012	sim	human_HLA-F_MHC_NA_MHC_I;human_HLA-C_MHC_NA_MHC_I;mouse_H2-K1_MHC_NA_MHC_I;rat_RT1-A1_MHC_NA_MHC_I;rat_RT1-A2_MHC_NA_MHC_I;guinea.pig_ENSCPOG00000002330_MHC_NA_MHC_I;guinea.pig_ENSCPOG00000002689_MHC_NA_MHC_I;kangaroo.rat_ENSDORG00000019730_MHC_NA_MHC_I;jerboa_ENSJJAG00000000533_MHC_NA_MHC_I;chinese.hamster_ENSCGRG00000017934_MHC_NA_MHC_I;squirrel_ENSSTOG00000028425_MHC_NA_MHC_I;bmr_ENSNGAG000000…	MHC	MHC	#6b238e	#d2bddd
rabbit	pseudo_MHC	pseudo_MHC	MHC	Unannotated Pseudogene	12	20211154	20211430	sim	rat_RT1-A1_MHC_NA_MHC_I;rat_RT1-A2_MHC_NA_MHC_I;guinea.pig_ENSCPOG00000002689_MHC_NA_MHC_I;nmr_LOC101721938_MHC_NA_MHC_I;chinchilla_ENSCLAG00000000475_MHC_NA_MHC_I;deer.mouse_ENSPEMG00000020023_MHC_NA_MHC_I;dmr_ENSFDAG00000012388_MHC_NA_MHC_I;squirrel_ENSSTOG00000025614_MHC_NA_MHC_I;wallaby_ENSMEUG00000010584_MHC_NA_MHC_I;koala_ENSPCIG00000019340_MHC_NA_MHC_I;opossum_ENSMODG00000014450_MHC_NA_MHC…	MHC	MHC	#6b238e	#d2bddd
rabbit	pseudo_MHC	pseudo_MHC	MHC	Unannotated Pseudogene	12	20333450	20333735	sim	mouse_H2-Q7_MHC_NA_IgC_MHC_I_alpha3;mouse_H2-Bl_MHC_NA_IgC_MHC_I_alpha3;koala_ENSPCIG00000010065_MHC_NA_IgC_MHC_I_alpha3;armadillo_ENSDNOG00000005865_MHC_NA_IgC_MHC_I_alpha3;macaque_ENSMMUG00000039966_MHC_NA_IgC_MHC_I_alpha3;orangutan_ENSPPYG00000017233_MHC_NA_IgC_MHC_I_alpha3	MHC	MHC	#6b238e	#d2bddd
rabbit	pseudo_MHC	pseudo_MHC	MHC	Unannotated Pseudogene	12	20334046	20334187	sim	human_HLA-B_MHC_NA_MHC_I;mouse_H2-Bl_MHC_NA_MHC_I;guinea.pig_ENSCPOG00000030673_MHC_NA_MHC_I;squirrel_ENSSTOG00000030785_MHC_NA_MHC_I;wallaby_ENSMEUG00000010584_MHC_NA_MHC_I;koala_ENSPCIG00000001900_MHC_NA_MHC_I;microbat_ENSMLUG00000008888_MHC_NA_MHC_I;cat_ENSFCAG00000027242_MHC_NA_MHC_I;marmoset_ENSCJAG00000047727_MHC_NA_MHC_I;olive.baboon_ENSPANG00000031191_MHC_NA_MHC_I;macaque_ENSMMUG000000486…	MHC	MHC	#6b238e	#d2bddd
rabbit	pseudo_MHC	pseudo_MHC	MHC	Unannotated Pseudogene	12	20338235	20338368	sim	mouse_H2-Bl_MHC_NA_MHC_I;koala_ENSPCIG00000004994_MHC_NA_MHC_I;koala_ENSPCIG00000027981_MHC_NA_MHC_I;microbat_ENSMLUG00000028385_MHC_NA_MHC_I;macaque_ENSMMUG00000045208_MHC_NA_MHC_I	MHC	MHC	#6b238e	#d2bddd
rabbit	pseudo_MHC	pseudo_MHC	MHC	Unannotated Pseudogene	12	22308730	22308804	sim	chinese.hamster_ENSCGRG00000013605_MHC_NA_MHC_I;bolivian.squirrel.monkey_ENSSBOG00000021084_MHC_NA_MHC_I	MHC	MHC	#6b238e	#d2bddd
rabbit	pseudo_MHC	pseudo_MHC	MHC	Unannotated Pseudogene	12	22310021	22310328	sim	human_HLA-B_MHC_NA_IgC_MHC_I_alpha3;mouse_H2-M3_MHC_NA_IgC_MHC_I_alpha3;rat_RT1-M3-1_MHC_NA_IgC_MHC_I_alpha3;rat_RT1-S2_MHC_NA_IgC_MHC_I_alpha3;jerboa_ENSJJAG00000022795_MHC_NA_IgC_MHC_I_alpha3;deer.mouse_ENSPEMG00000000605_MHC_NA_IgC_MHC_I_alpha3;chinese.hamster_ENSCGRG00000013605_MHC_NA_IgC_MHC_I_alpha3;chinese.hamster_ENSCGRG00000015642_MHC_NA_IgC_MHC_I_alpha3;prairie.vole_H2-M2_MHC_NA_IgC_MHC…	MHC	MHC	#6b238e	#d2bddd
rabbit	pseudo_MHC	pseudo_MHC	MHC	Unannotated Pseudogene	12	22460199	22460275	sim	human_HLA-F_MHC_NA_MHC_I;human_HLA-E_MHC_NA_MHC_I;horse_ENSECAG00000017324_MHC_NA_MHC_I;goat_ENSCHIG00000018153_MHC_NA_MHC_I;capuchin_ENSCCAG00000022212_MHC_NA_MHC_I;capuchin_HLA-E_MHC_NA_MHC_I;mas.night.monkey_ENSANAG00000022542_MHC_NA_MHC_I;sooty.mangabey_ENSCATG00000033544_MHC_NA_MHC_I;drill_ENSMLEG00000041868_MHC_NA_MHC_I;olive.baboon_ENSPANG00000033063_MHC_NA_MHC_I;macaque_ENSMMUG00000001660…	MHC	MHC	#6b238e	#d2bddd
rabbit	pseudo_KLRH	pseudo_KLRH	KLRH	Unannotated Pseudogene	GL018781	957688	957782	sim	horse_ENSECAG00000038580_KLRH_Protein Coding_CLECT_NK_receptors_like	NKC	NKC	#FB7E00	#fee5cc
rabbit	pseudo_KLRH	pseudo_KLRH	KLRH	Unannotated Pseudogene	GL018781	958201	958310	sim	horse_ENSECAG00000038580_KLRH_Protein Coding_CLECT_NK_receptors_like	NKC	NKC	#FB7E00	#fee5cc
rabbit	pseudo_KLRH	pseudo_KLRH	KLRH	Unannotated Pseudogene	GL018781	1148928	1149034	sim	rabbit_ENSOCUG00000023118_KLRH_Protein Coding_CLECT_NK_receptors_like;rabbit_ENSOCUG00000027958_KLRH_Protein Coding_CLECT_NK_receptors_like	NKC	NKC	#FB7E00	#fee5cc
rabbit	pseudo_KLRH	pseudo_KLRH	KLRH	Unannotated Pseudogene	GL019158	110009	110115	sim	horse_ENSECAG00000038580_KLRH_Protein Coding_CLECT_NK_receptors_like	NKC	NKC	#FB7E00	#fee5cc
rabbit	pseudo_KLRH	pseudo_KLRH	KLRH	Unannotated Pseudogene	GL019158	110556	110633	sim	horse_ENSECAG00000038580_KLRH_Protein Coding_CLECT_NK_receptors_like	NKC	NKC	#FB7E00	#fee5cc
guinea.pig	pseudo_MHC	pseudo_MHC	MHC	Unannotated Pseudogene	DS562870.1	41406616	41406942	sim	human_HLA-G_MHC_NA_MHC_I;human_HLA-C_MHC_NA_MHC_I;human_HLA-B_MHC_NA_MHC_I;rat_RT1-S3_MHC_NA_MHC_I;rat_RT1-A1_MHC_NA_MHC_I;chinchilla_ENSCLAG00000000475_MHC_NA_MHC_I;kangaroo.rat_ENSDORG00000019730_MHC_NA_MHC_I;dmr_ENSFDAG00000011515_MHC_NA_MHC_I;dmr_ENSFDAG00000012388_MHC_NA_MHC_I;squirrel_ENSSTOG00000021130_MHC_NA_MHC_I;squirrel_ENSSTOG00000023539_MHC_NA_MHC_I;squirrel_ENSSTOG00000020951_MHC_NA…	MHC	MHC	#6b238e	#d2bddd
guinea.pig	pseudo_MHC	pseudo_MHC	MHC	Unannotated Pseudogene	DS562870.1	41407159	41407402	sim	human_HLA-G_MHC_NA_MHC_I;human_HLA-B_MHC_NA_MHC_I;nmr_LOC101721592_MHC_NA_MHC_I;chinchilla_ENSCLAG00000000475_MHC_NA_MHC_I;squirrel_ENSSTOG00000023539_MHC_NA_MHC_I;squirrel_ENSSTOG00000020951_MHC_NA_MHC_I;armadillo_ENSDNOG00000035973_MHC_NA_MHC_I;armadillo_ENSDNOG00000047239_MHC_NA_MHC_I;shrew_ENSSARG00000004071_MHC_NA_MHC_I;shrew_ENSSARG00000005118_MHC_NA_MHC_I;shrew_ENSSARG00000006250_MHC_NA_MH…	MHC	MHC	#6b238e	#d2bddd
guinea.pig	pseudo_MHC	pseudo_MHC	MHC	Unannotated Pseudogene	DS562870.1	41407977	41408275	sim	human_HLA-G_MHC_NA_IgC_MHC_I_alpha3;nmr_LOC101721592_MHC_NA_IgC_MHC_I_alpha3;chinchilla_ENSCLAG00000000475_MHC_NA_IgC_MHC_I_alpha3;dmr_ENSFDAG00000011515_MHC_NA_IgC_MHC_I_alpha3;dmr_ENSFDAG00000012388_MHC_NA_IgC_MHC_I_alpha3;squirrel_ENSSTOG00000023539_MHC_NA_IgC_MHC_I_alpha3;squirrel_ENSSTOG00000020951_MHC_NA_IgC_MHC_I_alpha3;golden.hamster_H2-T24_MHC_NA_IgC_MHC_I_alpha3;bmr_ENSNGAG00000010302_M…	MHC	MHC	#6b238e	#d2bddd
guinea.pig	pseudo_MHC	pseudo_MHC	MHC	Unannotated Pseudogene	DS563093.1	15533	15833	sim	rat_RT1-CE3_MHC_NA_IgC_MHC_I_alpha3;guinea.pig_ENSCPOG00000030673_MHC_NA_IgC_MHC_I_alpha3;leopard_ENSPPRG00000012417_MHC_NA_IgC_MHC_I_alpha3;horse_ENSECAG00000011673_MHC_NA_IgC_MHC_I_alpha3	MHC	MHC	#6b238e	#d2bddd
guinea.pig	pseudo_MHC	pseudo_MHC	MHC	Unannotated Pseudogene	DS563093.1	16424	16542	sim	kangaroo.rat_ENSDORG00000019756_MHC_NA_MHC_I	MHC	MHC	#6b238e	#d2bddd
guinea.pig	pseudo_MHC	pseudo_MHC	MHC	Unannotated Pseudogene	DS563093.1	16621	16693	sim	kangaroo.rat_ENSDORG00000019756_MHC_NA_MHC_I	MHC	MHC	#6b238e	#d2bddd
guinea.pig	pseudo_MHC	pseudo_MHC	MHC	Unannotated Pseudogene	DS563093.1	16870	16905	sim	kangaroo.rat_ENSDORG00000019756_MHC_NA_MHC_I	MHC	MHC	#6b238e	#d2bddd
guinea.pig	pseudo_MHC	pseudo_MHC	MHC	Unannotated Pseudogene	DS563093.1	16992	17079	sim	kangaroo.rat_ENSDORG00000019756_MHC_NA_MHC_I;armadillo_ENSDNOG00000040435_MHC_NA_MHC_I;pika_ENSOPRG00000005336_MHC_NA_MHC_I	MHC	MHC	#6b238e	#d2bddd
guinea.pig	pseudo_MHC	pseudo_MHC	MHC	Unannotated Pseudogene	DS563093.1	68498	68772	sim	mouse_H2-Q10_MHC_NA_IgC_MHC_I_alpha3;rat_RT1-M6-2_MHC_NA_IgC_MHC_I_alpha3;nmr_LOC101721592_MHC_NA_IgC_MHC_I_alpha3;chinese.hamster_ENSCGRG00000005268_MHC_NA_IgC_MHC_I_alpha3;prairie.vole_H2-M2_MHC_NA_IgC_MHC_I_alpha3;wallaby_ENSMEUG00000007887_MHC_NA_IgC_MHC_I_alpha3;wallaby_ENSMEUG00000008531_MHC_NA_IgC_MHC_I_alpha3;wallaby_ENSMEUG00000010584_MHC_NA_IgC_MHC_I_alpha3;wallaby_ENSMEUG00000012186_MH…	MHC	MHC	#6b238e	#d2bddd
guinea.pig	pseudo_MHC	pseudo_MHC	MHC	Unannotated Pseudogene	DS563093.1	69334	69487	sim	human_HLA-A_MHC_NA_MHC_I;guinea.pig_ENSCPOG00000030673_MHC_NA_MHC_I;kangaroo.rat_ENSDORG00000015458_MHC_NA_MHC_I;chinese.hamster_ENSCGRG00000005268_MHC_NA_MHC_I;microbat_ENSMLUG00000026554_MHC_NA_MHC_I;microbat_ENSMLUG00000026030_MHC_NA_MHC_I;dog_DLA-64_MHC_NA_MHC_I;dingo_ENSCAFG00020020192_MHC_NA_MHC_I;capuchin_HLA-E_MHC_NA_MHC_I;capuchin_ENSCCAG00000026941_MHC_NA_MHC_I;sooty.mangabey_ENSCATG000…	MHC	MHC	#6b238e	#d2bddd
guinea.pig	pseudo_MHC	pseudo_MHC	MHC	Unannotated Pseudogene	DS563093.1	69834	70116	sim	human_HLA-A_MHC_NA_MHC_I;mouse_H2-M3_MHC_NA_MHC_I;mouse_H2-Q10_MHC_NA_MHC_I;guinea.pig_ENSCPOG00000030673_MHC_NA_MHC_I;guinea.pig_ENSCPOG00000001300_MHC_NA_MHC_I;koala_ENSPCIG00000019340_MHC_NA_MHC_I;microbat_ENSMLUG00000026554_MHC_NA_MHC_I;microbat_ENSMLUG00000026030_MHC_NA_MHC_I;cat_ENSFCAG00000044472_MHC_NA_MHC_I;dog_DLA-64_MHC_NA_MHC_I;dingo_ENSCAFG00020020192_MHC_NA_MHC_I;bolivian.squirrel.m…	MHC	MHC	#6b238e	#d2bddd
guinea.pig	pseudo_MHC	pseudo_MHC	MHC	Unannotated Pseudogene	DS563093.1	155904	156195	sim	rat_AABR07044383.1_MHC_NA_MHC_I;nmr_LOC101721938_MHC_NA_MHC_I;chinchilla_ENSCLAG00000000475_MHC_NA_MHC_I;kangaroo.rat_ENSDORG00000019756_MHC_NA_MHC_I;deer.mouse_ENSPEMG00000006978_MHC_NA_MHC_I;deer.mouse_ENSPEMG00000008513_MHC_NA_MHC_I;deer.mouse_ENSPEMG00000018172_MHC_NA_MHC_I;squirrel_ENSSTOG00000019861_MHC_NA_MHC_I;squirrel_ENSSTOG00000030785_MHC_NA_MHC_I;golden.hamster_ENSMAUG00000018352_MHC_…	MHC	MHC	#6b238e	#d2bddd
guinea.pig	pseudo_MHC	pseudo_MHC	MHC	Unannotated Pseudogene	DS563093.1	156431	156482	sim	rat_RT1-A2_MHC_NA_MHC_I;armadillo_ENSDNOG00000043904_MHC_NA_MHC_I;american.black.bear_ENSUAMG00000000952_MHC_NA_MHC_I	MHC	MHC	#6b238e	#d2bddd
guinea.pig	pseudo_MHC	pseudo_MHC	MHC	Unannotated Pseudogene	DS563093.1	156554	156722	sim	mouse_H2-T23_MHC_NA_MHC_I;kangaroo.rat_ENSDORG00000019756_MHC_NA_MHC_I;deer.mouse_ENSPEMG00000008513_MHC_NA_MHC_I;chinese.hamster_ENSCGRG00000000930_MHC_NA_MHC_I;squirrel_ENSSTOG00000030785_MHC_NA_MHC_I;wallaby_ENSMEUG00000002955_MHC_NA_MHC_I;armadillo_ENSDNOG00000030850_MHC_NA_MHC_I;armadillo_ENSDNOG00000041179_MHC_NA_MHC_I;megabat_ENSPVAG00000011645_MHC_NA_MHC_I;leopard_ENSPPRG00000012417_MHC_N…	MHC	MHC	#6b238e	#d2bddd
guinea.pig	pseudo_MHC	pseudo_MHC	MHC	Unannotated Pseudogene	DS563093.1	157290	157576	sim	rat_RT1-M3-1_MHC_NA_IgC_MHC_I_alpha3;deer.mouse_ENSPEMG00000006978_MHC_NA_IgC_MHC_I_alpha3;golden.hamster_ENSMAUG00000006930_MHC_NA_IgC_MHC_I_alpha3;bmr_ENSNGAG00000020692_MHC_NA_IgC_MHC_I_alpha3;armadillo_ENSDNOG00000041179_MHC_NA_IgC_MHC_I_alpha3;armadillo_ENSDNOG00000043904_MHC_NA_IgC_MHC_I_alpha3;hedgehog_ENSEEUG00000013599_MHC_NA_IgC_MHC_I_alpha3;hedgehog_ENSEEUG00000013649_MHC_NA_IgC_MHC_I_…	MHC	MHC	#6b238e	#d2bddd
guinea.pig	pseudo_MHC	pseudo_MHC	MHC	Unannotated Pseudogene	DS563093.1	266824	266882	sim	jerboa_ENSJJAG00000000533_MHC_NA_IgC_MHC_I_alpha3;prairie.vole_H2-M2_MHC_NA_IgC_MHC_I_alpha3;drill_ENSMLEG00000041868_MHC_NA_IgC_MHC_I_alpha3	MHC	MHC	#6b238e	#d2bddd
guinea.pig	pseudo_MHC	pseudo_MHC	MHC	Unannotated Pseudogene	DS563169.1	214682	214970	sim	mouse_H2-K1_MHC_NA_IgC_MHC_I_alpha3;mouse_Gm8909_MHC_NA_IgC_MHC_I_alpha3;mouse_Gm7030_MHC_NA_IgC_MHC_I_alpha3;mouse_Gm11127_MHC_NA_IgC_MHC_I_alpha3;mouse_H2-M5_MHC_NA_IgC_MHC_I_alpha3;mouse_H2-D1_MHC_NA_IgC_MHC_I_alpha3;rat_RT1-M4_MHC_NA_IgC_MHC_I_alpha3;rat_RT1-S2_MHC_NA_IgC_MHC_I_alpha3;rat_RT1-A2_MHC_NA_IgC_MHC_I_alpha3;deer.mouse_ENSPEMG00000013450_MHC_NA_IgC_MHC_I_alpha3;chinese.hamster_ENSC…	MHC	MHC	#6b238e	#d2bddd
guinea.pig	pseudo_MHC	pseudo_MHC	MHC	Unannotated Pseudogene	DS563169.1	374368	374431	sim	chinchilla_ENSCLAG00000011335_MHC_NA_MHC_I;goat_ENSCHIG00000018153_MHC_NA_MHC_I	MHC	MHC	#6b238e	#d2bddd
guinea.pig	pseudo_MHC	pseudo_MHC	MHC	Unannotated Pseudogene	DS563169.1	374435	374475	sim	marmoset_ENSCJAG00000046258_MHC_NA_MHC_I	MHC	MHC	#6b238e	#d2bddd
chinchilla	ENSCLAG00000017247	NA	MHC	Protein Coding	JH722043.1	536165	558225	ensembl	human_HLA-F_MHC_NA_IgC_MHC_I_alpha3;kangaroo.rat_ENSDORG00000019730_MHC_NA_IgC_MHC_I_alpha3;chinese.hamster_ENSCGRG00000004704_MHC_NA_IgC_MHC_I_alpha3;squirrel_ENSSTOG00000025368_MHC_NA_IgC_MHC_I_alpha3;squirrel_ENSSTOG00000027163_MHC_NA_IgC_MHC_I_alpha3;golden.hamster_H2-T24_MHC_NA_IgC_MHC_I_alpha3;golden.hamster_ENSMAUG00000018352_MHC_NA_IgC_MHC_I_alpha3;armadillo_ENSDNOG00000040882_MHC_NA_IgC_…	MHC	MHC	#6b238e	#d2bddd
chinchilla	pseudo_KLRA	pseudo_KLRA	KLRA	Unannotated Pseudogene	JH721873.1	7211549	7211584	sim	shrew_ENSSARG00000009708_KLRA_Protein Coding_Ly49	NKC	NKC	#218a47	#d2e7da
chinchilla	pseudo_KLRA	pseudo_KLRA	KLRA	Unannotated Pseudogene	JH721873.1	7212567	7212710	sim	nmr_LOC101714034_KLRA_Protein Coding_Ly49	NKC	NKC	#218a47	#d2e7da
chinchilla	pseudo_KLRH	pseudo_KLRH	KLRH	Unannotated Pseudogene	JH721873.1	7288945	7289003	sim	horse_ENSECAG00000038580_KLRH_Protein Coding_CLECT_NK_receptors_like	NKC	NKC	#FB7E00	#fee5cc
chinchilla	pseudo_KLRI	pseudo_KLRI	KLRI	Unannotated Pseudogene	JH721873.1	7397946	7398023	sim	cow_ENSBTAG00000051183_KLRI_Protein Coding_CLECT_NK_receptors_like;pig_ENSSSCG00000000639_KLRI_Protein Coding_CLECT_NK_receptors_like	NKC	NKC	#784646	#e4dada
chinchilla	pseudo_KLRI	pseudo_KLRI	KLRI	Unannotated Pseudogene	JH721873.1	7426114	7426159	sim	guinea.pig_ENSCPOG00000026823_KLRI_Protein Coding_CLECT_NK_receptors_like	NKC	NKC	#784646	#e4dada
chinchilla	pseudo_MHC	pseudo_MHC	MHC	Unannotated Pseudogene	JH722043.1	379405	379651	sim	rat_RT1-S2_MHC_NA_IgC_MHC_I_alpha3;rat_RT1-CE5_MHC_NA_IgC_MHC_I_alpha3;kangaroo.rat_ENSDORG00000019756_MHC_NA_IgC_MHC_I_alpha3;wallaby_ENSMEUG00000003085_MHC_NA_IgC_MHC_I_alpha3;wallaby_ENSMEUG00000016222_MHC_NA_IgC_MHC_I_alpha3;koala_ENSPCIG00000004994_MHC_NA_IgC_MHC_I_alpha3;koala_ENSPCIG00000019340_MHC_NA_IgC_MHC_I_alpha3;koala_ENSPCIG00000026391_MHC_NA_IgC_MHC_I_alpha3;opossum_ENSMODG00000003…	MHC	MHC	#6b238e	#d2bddd
chinchilla	pseudo_MHC	pseudo_MHC	MHC	Unannotated Pseudogene	JH722043.1	381257	381317	sim	capuchin_ENSCCAG00000022695_MHC_NA_MHC_I_C;capuchin_ENSCCAG00000037839_MHC_NA_MHC_I_C;gibbon_ENSNLEG00000004728_MHC_NA_MHC_I_C	MHC	MHC	#6b238e	#d2bddd
nmr	106009518	LOC106009518	MHC	Annotated Pseudogene	NW_004624754.1	25171461	25174662	Gnomon	mouse_H2-M2_MHC_NA_IgC_MHC_I_alpha3;mouse_H2-Q7_MHC_NA_IgC_MHC_I_alpha3;mouse_H2-D1_MHC_NA_IgC_MHC_I_alpha3;rat_RT1-M4_MHC_NA_IgC_MHC_I_alpha3;rat_RT1-S2_MHC_NA_IgC_MHC_I_alpha3;kangaroo.rat_ENSDORG00000015458_MHC_NA_IgC_MHC_I_alpha3;deer.mouse_H2-M2_MHC_NA_IgC_MHC_I_alpha3;deer.mouse_H2-M5_MHC_NA_IgC_MHC_I_alpha3;chinese.hamster_H2-M2_MHC_NA_IgC_MHC_I_alpha3;golden.hamster_H2-M2_MHC_NA_IgC_MHC_I…	MHC	MHC	#6b238e	#d2bddd
nmr	pseudo_KLRC	pseudo_KLRC	KLRC	Unannotated Pseudogene	NW_004624752.1	27091652	27091729	sim	armadillo_ENSDNOG00000043082_KLRC_Protein Coding_CLECT_NK_receptors_like;goat_ENSCHIG00000009906_KLRC_Protein Coding_CLECT_NK_receptors_like;sheep_ENSOARG00000020964_KLRC_Protein Coding_CLECT_NK_receptors_like;olive.baboon_KLRC1_KLRC_Protein Coding_CLECT_NK_receptors_like;macaque_KLRC1_KLRC_Protein Coding_CLECT_NK_receptors_like;pig.tailed.macaque_KLRC1_KLRC_Protein Coding_CLECT_NK_receptors_like…	NKC	NKC	#E90E8B	#facee7
nmr	pseudo_KLRA	pseudo_KLRA	KLRA	Unannotated Pseudogene	NW_004624752.1	27093477	27093537	sim	horse_LY49F_KLRA_Protein Coding_Ly49;donkey_ENSEASG00005014740_KLRA_Protein Coding_Ly49;donkey_ENSEASG00005014750_KLRA_Protein Coding_Ly49	NKC	NKC	#218a47	#d2e7da
nmr	pseudo_KLRA	pseudo_KLRA	KLRA	Unannotated Pseudogene	NW_004624752.1	27096574	27096623	sim	guinea.pig_ENSCPOG00000040358_KLRA_Protein Coding_Ly49	NKC	NKC	#218a47	#d2e7da
nmr	pseudo_KLRI	pseudo_KLRI	KLRI	Unannotated Pseudogene	NW_004624752.1	27171142	27171220	sim	bmr_ENSNGAG00000018953_KLRI_Protein Coding_CLECT_NK_receptors_like	NKC	NKC	#784646	#e4dada
nmr	pseudo_MHC	pseudo_MHC	MHC	Unannotated Pseudogene	NW_004624754.1	25121600	25121842	sim	kangaroo.rat_ENSDORG00000015458_MHC_NA_IgC_MHC_I_alpha3;chinese.hamster_ENSCGRG00000013504_MHC_NA_IgC_MHC_I_alpha3;chinese.hamster_H2-M2_MHC_NA_IgC_MHC_I_alpha3;squirrel_ENSSTOG00000029000_MHC_NA_IgC_MHC_I_alpha3;bmr_ENSNGAG00000015949_MHC_NA_IgC_MHC_I_alpha3;bmr_ENSNGAG00000017876_MHC_NA_IgC_MHC_I_alpha3;microbat_ENSMLUG00000023888_MHC_NA_IgC_MHC_I_alpha3;sheep_ENSOARG00000001165_MHC_NA_IgC_MHC_…	MHC	MHC	#6b238e	#d2bddd
[truncated: 913 more rows]
