# Supplementary material for: Single-cell transcriptomics of the naked mole-rat reveals unexpected features of mammalian immunity
Source: PLoS Biol. 2019 Nov 21;17(11):e3000528. doi: 10.1371/journal.pbio.3000528 (PMC6894886; doi:10.1371/journal.pbio.3000528)
Supplement: S14 Table — For each expressed gene provided are its Ensembl ID, symbol, description, biotype, Entrez ID; estimated ln fold-change, its posterior probability of being different from zero, and a Bayes factor of the differential expression model versus a null model; the ln(TPM) of each sample, the mean and standard deviation of the ln(TPM) across the samples of each condition, and the number of uniquely mapped reads in each sample. LPS, lipopolysaccharide. (CSV) [file pbio.3000528.s026.csv]

gene_id	symbol	description	biotype	entrezid	LPS.vs.saline_bayes.factor	LPS.vs.saline_posterior.probability	LPS.vs.saline_effect	LPS_1	LPS_2	saline_1	saline_2	mean.ln.tpm_LPS	mean.ln.tpm_saline	sd.ln.tpm_LPS	sd.ln.tpm_saline	uniq.reads_LPS_1	uniq.reads_LPS_2	uniq.reads_saline_1	uniq.reads_saline_2
ENSMUSG00000045777	Ifitm10	interferon induced transmembrane protein 10	protein_coding	320802	72.2965	0.889294	-6.1328	0.310753089	0.310753089	1.76833	1.8828	0.310753089	1.825565	0	0.080942513	0	2	4	12
ENSMUSG00000089898	Gm14199	predicted gene 14199	antisense	NA	66.2116	0.880338	6.34559	2.46443	1.99487	0.493794112	0.493794112	2.22965	0.493794112	0.33202906	0	52	32	0	0
ENSMUSG00000042212	Sprr2d	small proline-rich protein 2D	protein_coding	20758	57.5691	0.864802	5.71397	1.85413	1.27207	0.493794112	0.493794112	1.5631	0.493794112	0.411578573	0	50	30	0	0
ENSMUSG00000074695	Il22	interleukin 22	protein_coding	50929	56.3133	0.862203	6.99484	2.6392	3.35723	0.493794112	0.493794112	2.998215	0.493794112	0.507723882	0	228	474	0	0
ENSMUSG00000086644	Gm13470	predicted gene 13470	lincRNA	NA	54.4442	0.858143	-6.18986	0.310753089	0.310753089	2.43876	1.81629	0.310753089	2.127525	0	0.440152758	0	0	6	4
ENSMUSG00000050578	Mmp13	matrix metallopeptidase 13	protein_coding	17386	52.9734	0.854777	5.62896	4.68928	5.3394	0.493794112	0.493794112	5.01434	0.493794112	0.459704261	0	4922	9451	8	18
ENSMUSG00000106825	2510016D11Rik	RIKEN cDNA 2510016D11 gene	TEC	NA	52.1595	0.852844	-5.56289	0.310753089	0.310753089	1.53665	1.28689	0.310753089	1.41177	0	0.17660699	0	0	12	12
ENSMUSG00000018916	Csf2	colony stimulating factor 2 (granulocyte-macrophage)	protein_coding	12981	50.984	0.84996	6.35999	1.99744	2.49149	0.493794112	0.493794112	2.244465	0.493794112	0.349346105	0	78	128	0	0
ENSMUSG00000039196	Orm1	orosomucoid 1	protein_coding	18405	47.141	0.839689	4.78808	0.758289	0.669213	0.493794112	0.493794112	0.713751	0.493794112	0.062986244	0	24	22	0	0
ENSMUSG00000034387	Ssu2	ssu-2 homolog (C. elegans)	protein_coding	243612	46.4734	0.83776	-5.44412	0.310753089	0.310753089	1.07081	1.33167	0.310753089	1.20124	0	0.184455875	0	0	12	16
uc007qmw	Gm2848	NA	NA	NA	44.0209	0.830256	-5.09752	0.310753089	0.310753089	0.870865	0.722904	0.310753089	0.7968845	0	0.104624226	0	0	16	18
ENSMUSG00000049410	Zfp683	zinc finger protein 683	protein_coding	NA	43.6926	0.829198	-5.09319	0.310753089	0.310753089	0.830988	0.906233	0.310753089	0.8686105	0	0.05320625	0	0	42	58
ENSMUSG00000035686	Thrsp	thyroid hormone responsive	protein_coding	21835	43.5241	0.82865	-5.03908	0.310753089	0.310753089	1.08802	0.656629	0.310753089	0.8723245	0	0.305039501	0	0	40	24
ENSMUSG00000043953	Ccrl2	chemokine (C-C motif) receptor-like 2	protein_coding	54199	42.3147	0.824612	5.24983	1.38066	1.05319	0.493794112	0.493794112	1.216925	0.493794112	0.231556258	0	12	6	0	0
ENSMUSG00000085890	Tnfsf13os	tumor necrosis factor (ligand) superfamily member 13 opposite strand	antisense	NA	41.7646	0.822711	-5.30049	0.310753089	0.310753089	0.878368	1.17803	0.310753089	1.028199	0	0.211893032	0	0	4	10
ENSMUSG00000006403	Adamts4	a disintegrin-like and metallopeptidase (reprolysin type) with thrombospondin type 1 motif 4	protein_coding	240913	41.1262	0.820453	4.64948	2.88116	3.65016	0.493794112	0.493794112	3.26566	0.493794112	0.543765115	0	6	6	0	0
ENSMUSG00000099474	1700097N02Rik	RIKEN cDNA 1700097N02 gene	antisense	67522	40.8731	0.819542	-5.17667	0.310753089	0.310753089	0.933279	0.945345	0.310753089	0.939312	0	0.00853195	0	0	20	26
ENSMUSG00000085881	Gm15912	predicted gene 15912	processed_transcript	NA	40.1543	0.816903	-5.01336	0.310753089	0.310753089	1.2072	0.653333	0.310753089	0.9302665	0	0.391643112	0	0	8	6
ENSMUSG00000071311	Gpr31b	G protein-coupled receptor 31 D17Leh66b region	protein_coding	436440	39.8146	0.815629	4.94348	0.969341	0.693479	0.493794112	0.493794112	0.83141	0.493794112	0.195063891	0	38	28	0	0
ENSMUSG00000103588	Gm18445	predicted gene 18445	unprocessed_pseudogene	NA	39.5726	0.81471	4.90804	0.753415	0.925923	0.493794112	0.493794112	0.839669	0.493794112	0.121981577	0	24	28	0	0
ENSMUSG00000035385	Ccl2	chemokine (C-C motif) ligand 2	protein_coding	20296	39.5125	0.814481	5.29953	5.46129	6.11926	0.493794112	0.493794112	5.790275	0.493794112	0.465255049	0	1474	2064	4	12
ENSMUSG00000027832	Ptx3	pentraxin related gene	protein_coding	19288	38.9063	0.812133	5.34152	1.07916	1.63867	0.493794112	0.493794112	1.358915	0.493794112	0.395633315	0	92	150	0	0
ENSMUSG00000034783	Cd207	CD207 antigen	protein_coding	246278	37.3718	0.805917	-4.89927	0.310753089	0.310753089	0.798051	0.588016	0.310753089	0.6930335	0	0.148517173	0	0	38	40
ENSMUSG00000034855	Cxcl10	chemokine (C-X-C motif) ligand 10	protein_coding	15945	37.2534	0.80542	4.50057	7.80251	8.1998	2.81937	3.03654	8.001155	2.927955	0.280926453	0.15356238	12380	26160	70	102
ENSMUSG00000104088	Gm38275	predicted gene 38275	TEC	NA	37.1817	0.805118	5.48065	1.21788	1.76656	0.493794112	0.493794112	1.49222	0.493794112	0.387975349	0	14	24	0	0
ENSMUSG00000018930	Ccl4	chemokine (C-C motif) ligand 4	protein_coding	20303	35.9355	0.799713	4.74748	5.82446	6.28758	0.493794112	0.493794112	6.05602	0.493794112	0.327475293	0	3052	4829	10	26
ENSMUSG00000107480	Gm44165	predicted gene 44165	TEC	NA	34.8482	0.794746	4.87487	0.817757	0.920799	0.493794112	0.493794112	0.869278	0.493794112	0.072861697	0	16	18	0	0
ENSMUSG00000053846	Lipg	lipase endothelial	protein_coding	16891	34.7884	0.794466	4.9385	2.72071	2.81282	0.493794112	0.493794112	2.766765	0.493794112	0.065131606	0	954	1050	2	4
ENSMUSG00000031734	Irx3	Iroquois related homeobox 3	protein_coding	16373	33.8349	0.789891	4.5997	0.45174	0.577886	0.493794112	0.493794112	0.514813	0.493794112	0.089198692	0	10	8	0	0
ENSMUSG00000073448	Gm10509	predicted gene 10509	processed_pseudogene	NA	33.2891	0.787179	5.26016	1.0777	1.39094	0.493794112	0.493794112	1.23432	0.493794112	0.221494128	0	6	8	0	0
ENSMUSG00000035692	Isg15	ISG15 ubiquitin-like modifier	protein_coding	100038882	32.7033	0.78419	3.89919	7.44903	7.57272	3.01331	3.23187	7.510875	3.12259	0.087462038	0.154545258	15808	17786	146	234
ENSMUSG00000022126	Acod1	aconitate decarboxylase 1	protein_coding	16365	31.9365	0.780147	6.70402	3.95745	3.75653	0.493794112	0.493794112	3.85699	0.493794112	0.142071894	0	2321	1901	0	2
ENSMUSG00000040328	Olfr56	olfactory receptor 56	protein_coding	18356	31.1265	0.775709	4.23209	4.03478	4.25823	0.493794112	0.493794112	4.146505	0.493794112	0.15800301	0	2084	2708	14	20
ENSMUSG00000092278	Gm8752	predicted pseudogene 8752	processed_pseudogene	NA	30.6506	0.773017	4.58124	0.708834	0.636132	0.493794112	0.493794112	0.672483	0.493794112	0.051408077	0	4	4	0	0
ENSMUSG00000034459	Ifit1	interferon-induced protein with tetratricopeptide repeats 1	protein_coding	15957	30.408	0.77162	3.91417	5.85404	5.87131	1.24347	1.51691	5.862675	1.38019	0.012211734	0.193351278	15650	15918	120	204
ENSMUSG00000084230	Gm14388	predicted gene 14388	processed_pseudogene	NA	29.5563	0.766575	4.6512	0.513234	0.875085	0.493794112	0.493794112	0.6941595	0.493794112	0.255867296	0	10	14	0	0
ENSMUSG00000031762	Mt2	metallothionein 2	protein_coding	17750	28.9834	0.763054	4.3684	7.19236	7.29933	2.38122	2.21539	7.245845	2.298305	0.075639212	0.117259518	4551	5928	30	24
ENSMUSG00000062480	Acat3	acetyl-Coenzyme A acetyltransferase 3	protein_coding	224530	28.7533	0.76161	4.54968	0.312157	0.859742	0.493794112	0.493794112	0.5859495	0.493794112	0.387201067	0	30	44	0	0
ENSMUSG00000032487	Ptgs2	prostaglandin-endoperoxide synthase 2	protein_coding	19225	28.6536	0.760979	4.26599	2.11911	2.96692	0.493794112	0.493794112	2.543015	0.493794112	0.5994922	0	634	1494	4	8
ENSMUSG00000086515	Erich2os	glutamate rich 2 opposite strand	antisense	NA	28.2485	0.758379	4.46591	0.319015	0.545823	0.493794112	0.493794112	0.432419	0.493794112	0.160377475	0	8	10	0	0
ENSMUSG00000020641	Rsad2	radical S-adenosyl methionine domain containing 2	protein_coding	58185	27.0269	0.750186	3.75509	5.56564	5.76602	1.39886	1.4519	5.66583	1.42538	0.141690057	0.037504944	14463	17734	166	232
ENSMUSG00000000386	Mx1	MX dynamin-like GTPase 1	protein_coding	17857	26.0241	0.743034	3.70056	6.39716	6.53995	2.24095	2.09465	6.468555	2.1678	0.100967777	0.103449722	1064	1238	14	7
ENSMUSG00000102099	1700011B04Rik	RIKEN cDNA 1700011B04 gene	processed_transcript	100503727	25.7867	0.74128	4.13086	3.63187	3.38444	0.493794112	0.493794112	3.508155	0.493794112	0.174959431	0	442	420	2	2
ENSMUSG00000035373	Ccl7	chemokine (C-C motif) ligand 7	protein_coding	20306	25.7311	0.740866	7.11393	4.3334	5.00091	0.493794112	0.493794112	4.667155	0.493794112	0.472000848	0	880	1709	0	2
ENSMUSG00000044701	Il27	interleukin 27	protein_coding	246779	25.1048	0.736107	4.05293	4.02344	4.42904	0.493794112	0.493794112	4.22624	0.493794112	0.28680251	0	820	1230	8	8
ENSMUSG00000074896	Ifit3	interferon-induced protein with tetratricopeptide repeats 3	protein_coding	15959	25.0549	0.735721	3.61781	7.18585	7.13437	2.94344	3.11306	7.16011	3.02825	0.036401857	0.119939452	31942	30428	358	550
ENSMUSG00000000182	Fgf23	fibroblast growth factor 23	protein_coding	64654	24.7971	0.733705	5.49784	2.56732	2.76171	0.493794112	0.493794112	2.664515	0.493794112	0.137454487	0	388	472	0	2
ENSMUSG00000029371	Cxcl5	chemokine (C-X-C motif) ligand 5	protein_coding	20311	24.4539	0.730973	4.25044	3.85917	5.12248	0.493794112	0.493794112	4.490825	0.493794112	0.893295068	0	378	883	0	6
ENSMUSG00000040026	Saa3	serum amyloid A 3	protein_coding	20210	24.4401	0.730862	4.75154	5.45278	4.99166	0.493794112	0.493794112	5.22222	0.493794112	0.326061079	0	762	482	2	0
ENSMUSG00000060183	Cxcl11	chemokine (C-X-C motif) ligand 11	polymorphic_pseudogene	56066	23.7261	0.72499	6.08505	3.34642	3.57814	0.493794112	0.493794112	3.46228	0.493794112	0.163850783	0	627	796	0	2
ENSMUSG00000041827	Oasl1	2'-5' oligoadenylate synthetase-like 1	protein_coding	231655	23.3464	0.721762	3.60393	5.82393	5.84503	1.61585	1.60513	5.83448	1.61049	0.014919953	0.007580185	548	546	4	4
ENSMUSG00000026981	Il1rn	interleukin 1 receptor antagonist	protein_coding	16181	23.2341	0.720793	3.57427	5.77688	5.69549	1.58972	1.53921	5.736185	1.564465	0.057551421	0.035715964	658	709	8	14
ENSMUSG00000045932	Ifit2	interferon-induced protein with tetratricopeptide repeats 2	protein_coding	15958	23.2141	0.720619	3.4968	5.68687	5.87517	1.62222	1.84329	5.78102	1.732755	0.133148207	0.156320096	19013	23051	248	394
ENSMUSG00000054855	Rnd1	Rho family GTPase 1	protein_coding	223881	22.436	0.713704	3.2335	4.11809	4.54655	0.493794112	0.493794112	4.33232	0.493794112	0.302966971	0	1232	1958	24	36
ENSMUSG00000092021	Gbp11	guanylate binding protein 11	polymorphic_pseudogene	634650	22.1957	0.711499	3.89339	3.35125	3.65095	0.493794112	0.493794112	3.5011	0.493794112	0.211919902	0	732	1050	6	6
ENSMUSG00000105096	Gbp10	guanylate-binding protein 10	protein_coding	626578	22.0595	0.710233	3.12287	4.83163	5.00504	1.28301	1.2231	4.918335	1.253055	0.122619387	0.042362767	2514	2731	51	63
ENSMUSG00000026582	Sele	selectin endothelial cell	protein_coding	20339	21.8675	0.708431	4.89705	0.591201	1.83594	0.493794112	0.493794112	1.2135705	0.493794112	0.880163388	0	90	312	0	0
ENSMUSG00000060509	Xcr1	chemokine (C motif) receptor 1	protein_coding	23832	21.498	0.704899	-3.72542	0.310753089	0.310753089	1.98727	1.85514	0.310753089	1.921205	0	0.093430019	8	4	390	440
ENSMUSG00000032715	Trib3	tribbles pseudokinase 3	protein_coding	228775	20.6875	0.696842	3.70518	2.41757	2.94971	0.493794112	0.493794112	2.68364	0.493794112	0.376279803	0	298	482	4	8
ENSMUSG00000066363	Serpina3f	serine (or cysteine) peptidase inhibitor clade A member 3F	protein_coding	238393	20.2065	0.69185	3.03444	5.32004	5.37815	1.7807	1.86164	5.349095	1.82117	0.041089975	0.057233223	54	58	2	4
ENSMUSG00000032690	Oas2	2'-5' oligoadenylate synthetase 2	protein_coding	246728	19.8923	0.688498	3.27505	6.24308	5.99978	2.13657	2.33519	6.12143	2.23588	0.17203908	0.140445549	10129	7570	135	181
ENSMUSG00000030107	Usp18	ubiquitin specific peptidase 18	protein_coding	24110	19.6393	0.685747	3.22231	5.90108	5.85158	1.99056	2.23478	5.87633	2.11267	0.035001786	0.172689618	8380	8203	140	228
ENSMUSG00000030156	Cd69	CD69 antigen	protein_coding	12515	19.4204	0.683326	2.97638	6.31421	6.51338	2.80564	3.03228	6.413795	2.91896	0.140834458	0.160258681	9500	12208	210	362
ENSMUSG00000033213	AA467197	expressed sequence AA467197	protein_coding	433470	19.3813	0.68289	3.73032	3.94439	4.27074	0.493794112	0.493794112	4.107565	0.493794112	0.230764298	0	22	16	2	0
ENSMUSG00000000982	Ccl3	chemokine (C-C motif) ligand 3	protein_coding	20302	19.192	0.680761	3.81506	4.95359	4.86508	0.493794112	0.493794112	4.909335	0.493794112	0.062586021	0	768	676	4	2
ENSMUSG00000025746	Il6	interleukin 6	protein_coding	16193	19.0451	0.679088	6.43812	3.82832	4.82396	0.493794112	0.493794112	4.32614	0.493794112	0.704023796	0	122	326	0	4
ENSMUSG00000104713	Gbp6	guanylate binding protein 6	protein_coding	100702	19.0192	0.678792	2.86004	3.7524	4.05334	0.493794112	0.493794112	3.90287	0.493794112	0.212796715	0	2185	2856	54	109
ENSMUSG00000051262	Nat8f3	N-acetyltransferase 8 (GCN5-related) family member 3	protein_coding	93674	18.9449	0.677937	-4.32042	0.310753089	0.310753089	0.723018	0.930441	0.310753089	0.8267295	0	0.14667021	0	0	26	20
ENSMUSG00000020407	Upp1	uridine phosphorylase 1	protein_coding	22271	18.5856	0.673743	3.32462	3.59516	3.86081	0.493794112	0.493794112	3.727985	0.493794112	0.187842916	0	26	26	4	0
ENSMUSG00000000204	Slfn4	schlafen 4	protein_coding	20558	18.5453	0.673265	3.08206	5.11037	4.76244	1.41526	1.27051	4.936405	1.342885	0.246023662	0.102353707	64	24	2	0
ENSMUSG00000023341	Mx2	MX dynamin-like GTPase 2	polymorphic_pseudogene	17858	18.5452	0.673264	3.24048	5.17995	5.14913	1.21778	1.4246	5.16454	1.32119	0.021793031	0.146243824	224	266	10	2
ENSMUSG00000034422	Parp14	poly (ADP-ribose) polymerase family member 14	protein_coding	547253	18.4558	0.672201	2.23425	5.91835	5.9262	3.2615	3.2848	5.922275	3.27315	0.005550788	0.016475588	40523	41133	2272	2996
ENSMUSG00000078616	Trim30c	tripartite motif-containing 30C	protein_coding	NA	18.2529	0.66976	3.18415	4.15973	4.21058	0.493794112	0.493794112	4.185155	0.493794112	0.03595638	0	1768	1860	26	54
ENSMUSG00000021943	Gdf10	growth differentiation factor 10	protein_coding	14560	18.2108	0.669249	-3.50143	0.310753089	0.310753089	2.13743	1.97143	0.310753089	2.05443	0	0.117379726	4	6	276	302
ENSMUSG00000051497	Kcnj16	potassium inwardly-rectifying channel subfamily J member 16	protein_coding	16517	18.1692	0.668742	-3.28407	0.310753089	0.310753089	1.85985	1.53196	0.310753089	1.695905	0	0.231853242	0	0	10	4
ENSMUSG00000062488	Ifit3b	interferon-induced protein with tetratricopeptide repeats 3B	protein_coding	667370	18.1582	0.668609	3.55519	5.56287	5.47947	0.83366	1.5759	5.52117	1.20478	0.058972706	0.524842937	7501	6921	52	140
ENSMUSG00000015437	Gzmb	granzyme B	protein_coding	14939	18.1397	0.668383	3.74229	5.75954	5.49589	0.749392	1.45285	5.627715	1.101121	0.186428703	0.497419922	6848	5262	36	92
ENSMUSG00000026874	Hc	hemolytic complement	protein_coding	15139	17.9658	0.666244	3.61935	0.782707	1.21672	0.493794112	0.493794112	0.9997135	0.493794112	0.306893535	0	56	56	2	2
ENSMUSG00000103168	Gm30948	predicted gene 30948	lincRNA	102633020	17.9529	0.666084	-4.41362	0.310753089	0.310753089	1.07661	1.25335	0.310753089	1.16498	0	0.124974053	2	0	190	292
ENSMUSG00000020676	Ccl11	chemokine (C-C motif) ligand 11	protein_coding	20292	17.6285	0.662016	3.52572	4.15157	4.2404	0.493794112	0.493794112	4.195985	0.493794112	0.062812295	0	1056	1152	18	12
ENSMUSG00000104713;ENSMUSG00000079362	Gbp6;Gm43302	guanylate binding protein 6;predicted gene 43302	protein_coding	NA	17.3815	0.658852	2.88914	5.69517	5.93621	2.3935	2.45142	5.81569	2.42246	0.170441019	0.040955625	682	958	7	19
ENSMUSG00000032661	Oas3	2'-5' oligoadenylate synthetase 3	protein_coding	246727	17.2976	0.657763	3.19385	5.32572	5.31228	1.76081	1.29453	5.319	1.52767	0.009503515	0.32970975	7670	8592	96	160
ENSMUSG00000028037	Ifi44	interferon-induced protein 44	protein_coding	99899	17.2248	0.656813	2.96205	4.33941	4.5538	0.79175	0.995465	4.446605	0.8936075	0.151596623	0.144048258	2166	2583	50	74
ENSMUSG00000000901	Mmp11	matrix metallopeptidase 11	protein_coding	17385	17.1981	0.656463	-3.09635	0.310753089	0.310753089	1.69602	1.8643	0.310753089	1.78016	0	0.118991929	2	4	44	50
ENSMUSG00000044122	Proca1	protein interacting with cyclin A1	protein_coding	216974	17.1975	0.656455	-4.21475	0.310753089	0.310753089	0.835711	1.10904	0.310753089	0.9723755	0	0.193272789	0	0	4	10
ENSMUSG00000073489	Ifi204	interferon activated gene 204	protein_coding	15951	17.0486	0.654492	2.57304	5.69562	5.79671	2.57487	2.72945	5.746165	2.65216	0.071481425	0.109304566	10260	11081	346	522
ENSMUSG00000043613	Mmp3	matrix metallopeptidase 3	protein_coding	17392	16.5555	0.647825	3.77784	3.52888	3.88334	0.493794112	0.493794112	3.70611	0.493794112	0.25064107	0	1008	1438	4	26
ENSMUSG00000111118	RP24-84E18.1	predicted gene 6545	processed_pseudogene	NA	16.3739	0.645305	2.91021	5.30295	5.30344	1.96199	1.90888	5.303195	1.935435	0.000346482	0.037554441	5696	5703	156	190
ENSMUSG00000105504	Gbp5	guanylate binding protein 5	protein_coding	229898	16.251	0.643579	2.75755	5.8478	5.973	2.62662	2.64424	5.9104	2.63543	0.088529769	0.012459221	472	623	22	30
ENSMUSG00000017830	Dhx58	DEXH (Asp-Glu-X-His) box polypeptide 58	protein_coding	80861	16.1738	0.642486	2.44717	5.33809	5.35412	2.31674	2.55678	5.346105	2.43676	0.011334922	0.169733912	4448	4667	166	290
ENSMUSG00000039236	Isg20	interferon-stimulated protein	protein_coding	57444	16.0754	0.641083	2.50873	6.50962	6.35656	3.5658	3.32375	6.43309	3.444775	0.108229764	0.171155196	492	318	32	26
ENSMUSG00000048572	Tmem252	transmembrane protein 252	protein_coding	226040	16.0018	0.640026	3.15437	1.72452	1.57061	0.493794112	0.493794112	1.647565	0.493794112	0.108830805	0	232	200	4	4
uc009efj;ENSMUSG00000030156	AK089801;Cd69	NA;CD69 antigen	NA;protein_coding	NA	15.9551	0.639353	2.89904	2.83576	3.1641	0.493794112	0.493794112	2.99993	0.493794112	0.232171441	0	143	155	6	2
uc008faf	BC023105	NA	NA	NA	15.9043	0.638617	2.99766	2.72167	2.96384	0.493794112	0.493794112	2.842755	0.493794112	0.171240049	0	234	250	2	10
ENSMUSG00000001131	Timp1	tissue inhibitor of metalloproteinase 1	protein_coding	21857	15.8545	0.637892	2.9023	5.17032	5.62765	1.90656	1.94061	5.398985	1.923585	0.323381144	0.024076986	180	212	12	10
ENSMUSG00000027313	Chac1	ChaC cation transport regulator 1	protein_coding	69065	15.7715	0.636679	3.01831	2.45791	2.73841	0.493794112	0.493794112	2.59816	0.493794112	0.198343452	0	312	412	8	8
ENSMUSG00000031765	Mt1	metallothionein 1	protein_coding	17748	15.7	0.635627	2.77469	6.85544	6.94233	3.65676	3.40164	6.898885	3.5292	0.061440508	0.180397082	4104	4916	146	122
ENSMUSG00000016529	Il10	interleukin 10	protein_coding	16153	15.5342	0.633165	3.04418	2.7231	3.2361	0.493794112	0.493794112	2.9796	0.493794112	0.362745779	0	316	526	8	10
ENSMUSG00000052336	Cx3cr1	chemokine (C-X3-C motif) receptor 1	protein_coding	13051	15.5064	0.632749	-3.05305	0.310753089	0.310753089	2.63479	2.51604	0.310753089	2.575415	0	0.08396893	2	1	49	58
ENSMUSG00000025498	Irf7	interferon regulatory factor 7	protein_coding	54123	15.4729	0.632246	2.76112	6.88409	6.76301	3.45999	3.59373	6.82355	3.52686	0.085616489	0.094568461	2792	2339	70	114
ENSMUSG00000054404	Slfn5	schlafen 5	protein_coding	327978	15.2643	0.629085	2.72044	6.01828	6.10487	2.73965	2.8641	6.061575	2.801875	0.061228376	0.087999439	24653	28265	742	1076
ENSMUSG00000027514	Zbp1	Z-DNA binding protein 1	protein_coding	58203	14.6992	0.62024	2.82994	7.17075	7.02385	3.44628	3.79883	7.0973	3.622555	0.103873986	0.249290496	20422	16680	321	536
ENSMUSG00000040329	Il7	interleukin 7	protein_coding	16196	14.3592	0.614713	-2.60694	0.310753089	0.310753089	2.02007	1.80242	0.310753089	1.911245	0	0.153901791	0	0	10	12
ENSMUSG00000068606	Gm4841	predicted gene 4841	protein_coding	225594	14.3031	0.613785	2.70224	3.12582	3.36575	0.493794112	0.493794112	3.245785	0.493794112	0.16965613	0	482	576	12	22
ENSMUSG00000026822	Lcn2	lipocalin 2	protein_coding	16819	14.2796	0.613395	2.88378	5.89934	5.12511	2.2758	1.91158	5.512225	2.09369	0.547463283	0.257542432	580	548	2	8
ENSMUSG00000070327	Rnf213	ring finger protein 213	protein_coding	672511	14.2538	0.612966	2.48295	6.94857	6.86321	3.95146	3.93173	6.90589	3.941595	0.060358635	0.013951217	194	64	6	4
ENSMUSG00000014813	Stc1	stanniocalcin 1	protein_coding	20855	14.2297	0.612565	2.98298	0.326834	1.35946	0.493794112	0.493794112	0.843147	0.493794112	0.730176847	0	90	252	2	4
ENSMUSG00000028270	Gbp2	guanylate binding protein 2	protein_coding	14469	14.2107	0.612247	2.64044	6.34254	6.37635	3.17934	3.24747	6.359445	3.213405	0.02390728	0.048175185	20488	21220	666	936
ENSMUSG00000026896	Ifih1	interferon induced with helicase C domain 1	protein_coding	71586	14.1233	0.610783	2.68653	5.18321	5.36985	2.10126	1.98374	5.27653	2.0425	0.13197441	0.083099189	1183	1735	50	41
ENSMUSG00000026536	Ifi211	interferon activated gene 211	protein_coding	381308	13.9348	0.607584	2.84008	5.81681	5.80141	2.36119	2.59058	5.80911	2.475885	0.010889444	0.162203225	6199	5458	148	246
ENSMUSG00000052776	Oas1a	2'-5' oligoadenylate synthetase 1A	protein_coding	246730	13.9217	0.607359	2.53247	5.44487	5.44437	2.23039	2.49296	5.44462	2.361675	0.000353553	0.185665028	5838	5796	186	306
ENSMUSG00000066861	Oas1g	2'-5' oligoadenylate synthetase 1G	protein_coding	23960	13.874	0.60654	2.59005	3.8663	3.659	0.493794112	0.493794112	3.76265	0.493794112	0.146583236	0	162	112	6	6
ENSMUSG00000039960	Rhou	ras homolog family member U	protein_coding	69581	13.8436	0.606017	2.71385	1.98284	2.36514	0.493794112	0.493794112	2.17399	0.493794112	0.270326922	0	420	614	14	20
ENSMUSG00000038037	Socs1	suppressor of cytokine signaling 1	protein_coding	12703	13.7445	0.6043	2.71012	5.26787	5.33178	1.80052	2.28523	5.299825	2.042875	0.045191194	0.342741728	2498	2594	56	124
ENSMUSG00000109715	Gm45606	predicted gene 45606	antisense	NA	13.5792	0.601403	-2.89541	0.310753089	0.310753089	1.58652	1.4542	0.310753089	1.52036	0	0.093564369	8	4	170	192
ENSMUSG00000104708	Gm42503	predicted gene 42503	TEC	NA	13.5747	0.601323	2.67598	1.38234	1.25725	0.493794112	0.493794112	1.319795	0.493794112	0.088451987	0	254	225	6	10
ENSMUSG00000040703	Cyp2s1	cytochrome P450 family 2 subfamily s polypeptide 1	protein_coding	74134	13.5639	0.601132	-2.82492	0.310753089	0.310753089	1.30431	1.14892	0.310753089	1.226615	0	0.109877323	0	2	44	42
ENSMUSG00000029798	Herc6	hect domain and RLD 6	protein_coding	67138	13.5466	0.600827	2.64896	5.29246	5.44353	2.18298	2.44598	5.367995	2.31448	0.106822621	0.185969083	1314	1526	58	88
ENSMUSG00000038067	Csf3	colony stimulating factor 3 (granulocyte)	protein_coding	12985	13.5125	0.600221	5.57633	3.23871	3.46276	0.493794112	0.493794112	3.350735	0.493794112	0.158427274	0	576	718	2	0
uc007xsy	AK138921	NA	NA	NA	13.4715	0.599493	-2.86141	0.310753089	0.310753089	1.32632	0.935208	0.310753089	1.130764	0	0.276557947	6	2	124	108
ENSMUSG00000042514	Klhl14	kelch-like 14	protein_coding	225266	13.3883	0.598004	-2.92468	0.310753089	0.310753089	1.46131	1.46958	0.310753089	1.465445	0	0.005847773	6	5	200	269
ENSMUSG00000041707	1810011H11Rik	transmembrane protein 273	protein_coding	69069	13.3444	0.597215	-2.92146	0.310753089	0.310753089	1.6941	1.38304	0.310753089	1.53857	0	0.219952635	4	2	100	94
ENSMUSG00000034394	Lif	leukemia inhibitory factor	protein_coding	16878	13.3196	0.596767	2.72729	2.57625	3.05046	0.493794112	0.493794112	2.813355	0.493794112	0.335317107	0	6	4	0	0
ENSMUSG00000029561	Oasl2	2'-5' oligoadenylate synthetase-like 2	protein_coding	23962	13.319	0.596756	2.73839	6.07422	5.93461	2.55612	2.82891	6.004415	2.692515	0.098719178	0.192891659	1928	1830	42	72
ENSMUSG00000035352	Ccl12	chemokine (C-C motif) ligand 12	protein_coding	20293	13.2963	0.596346	2.94334	3.06449	3.42926	0.493794112	0.493794112	3.246875	0.493794112	0.257931341	0	54	116	2	2
ENSMUSG00000055170	Ifng	interferon gamma	protein_coding	15978	13.2515	0.595533	3.93178	4.53089	4.84022	0.493794112	0.493794112	4.685555	0.493794112	0.218729341	0	1751	2386	22	6
ENSMUSG00000073491	Ifi213	interferon activated gene 213	protein_coding	623121	13.2296	0.595135	2.60521	11.9874	12.0777	8.68905	9.02646	12.03255	8.857755	0.063851742	0.238584899	8508	6909	434	576
ENSMUSG00000091649	Phf11b	PHD finger protein 11B	protein_coding	236451	13.1794	0.594218	2.4758	6.33122	6.17034	3.28608	3.3532	6.25078	3.31964	0.113759339	0.047461007	10190	8710	372	514
ENSMUSG00000068245	Phf11d	PHD finger protein 11D	protein_coding	219132	13.1267	0.593252	2.50455	5.13742	5.13221	2.27773	2.02906	5.134815	2.153395	0.003684026	0.175836243	488	424	36	58
ENSMUSG00000079363	Gbp4	guanylate binding protein 4	protein_coding	17472	13.1071	0.592891	2.31628	6.27786	6.42392	3.51749	3.65943	6.35089	3.58846	0.103280016	0.100366737	492	512	42	42
ENSMUSG00000029379	Cxcl3	chemokine (C-X-C motif) ligand 3	protein_coding	330122	13.0796	0.592384	3.73247	0.95327	1.68531	0.493794112	0.493794112	1.31929	0.493794112	0.517630448	0	16	38	0	0
ENSMUSG00000022367	Has2	hyaluronan synthase 2	protein_coding	15117	12.9282	0.589569	2.86456	1.77215	2.28851	0.493794112	0.493794112	2.03033	0.493794112	0.365121658	0	426	716	14	12
ENSMUSG00000085977	Gm5970	predicted gene 5970	processed_pseudogene	NA	12.7532	0.586267	3.00698	2.57526	3.18633	0.493794112	0.493794112	2.880795	0.493794112	0.432091741	0	250	460	7	8
ENSMUSG00000037411	Serpine1	serine (or cysteine) peptidase inhibitor clade E member 1	protein_coding	18787	12.7334	0.585892	2.46873	3.11917	3.75254	0.493794112	0.493794112	3.435855	0.493794112	0.447860222	0	139	248	4	8
ENSMUSG00000048852	Gm12185	predicted gene 12185	protein_coding	620913	12.7231	0.585694	2.41506	3.70989	3.55233	0.768828	0.59126	3.63111	0.680044	0.111411744	0.125559537	14	6	0	0
ENSMUSG00000029417	Cxcl9	chemokine (C-X-C motif) ligand 9	protein_coding	17329	12.663	0.584546	2.67844	6.11716	6.07959	2.86101	2.9095	6.098375	2.885255	0.026566002	0.034287608	14883	16459	494	648
ENSMUSG00000033355	Rtp4	receptor transporter protein 4	protein_coding	67775	12.626	0.583834	2.25244	5.93625	5.88707	3.18554	3.18544	5.91166	3.18549	0.034775511	7.07E-05	92	82	6	10
ENSMUSG00000020638	Cmpk2	cytidine monophosphate (UMP-CMP) kinase 2 mitochondrial	protein_coding	22169	12.5644	0.582645	2.77679	4.78178	4.80266	1.46378	1.64546	4.79222	1.55462	0.01476439	0.12846716	6529	6686	182	282
uc007wio	EPIPL_MOUSE	NA	NA	NA	12.4946	0.58129	2.61014	0.844267	0.435471	0.493794112	0.493794112	0.639869	0.493794112	0.289062424	0	488	324	16	14
ENSMUSG00000026358	Rgs1	regulator of G-protein signaling 1	protein_coding	50778	12.4265	0.579958	2.40047	6.01769	6.24187	3.20699	3.25539	6.12978	3.23119	0.158519198	0.034223968	3189	4180	166	213
ENSMUSG00000052957	Gas1	growth arrest specific 1	protein_coding	14451	12.3656	0.578762	-2.6596	0.310753089	0.310753089	1.52589	1.6232	0.310753089	1.574545	0	0.068808561	12	6	174	246
ENSMUSG00000044703	Phf11a	PHD finger protein 11A	protein_coding	219131	12.3454	0.578363	2.47255	4.71214	4.64868	1.59784	1.83187	4.68041	1.714855	0.044872996	0.1654842	2389	2244	82	134
ENSMUSG00000002307	Daxx	Fas death domain-associated protein	protein_coding	13163	12.2771	0.577011	2.27331	5.9047	5.93805	3.22855	3.28708	5.921375	3.257815	0.023582011	0.04138696	570	568	8	12
ENSMUSG00000053113	Socs3	suppressor of cytokine signaling 3	protein_coding	12702	12.2601	0.576672	2.43187	5.39297	5.8224	2.62358	2.60512	5.607685	2.61435	0.303652865	0.013053191	7543	11992	370	447
ENSMUSG00000034881	Tbxa2r	thromboxane A2 receptor	protein_coding	21390	12.208	0.575633	-2.40686	0.310753089	0.310753089	2.52787	2.43967	0.310753089	2.48377	0	0.062366818	20	18	280	330
ENSMUSG00000019890	Nts	neurotensin	protein_coding	67405	12.1748	0.574966	2.46754	1.99194	2.76668	0.493794112	0.493794112	2.37931	0.493794112	0.547823908	0	134	290	6	10
ENSMUSG00000054072	Iigp1	interferon inducible GTPase 1	protein_coding	60440	12.1094	0.573649	2.73986	5.81871	6.21474	2.79261	2.59661	6.016725	2.69461	0.280035499	0.138592929	80	166	2	2
ENSMUSG00000000325	Arvcf	armadillo repeat gene deleted in velocardiofacial syndrome	protein_coding	11877	12.0899	0.573255	-2.65683	0.310753089	0.310753089	2.77743	2.50721	0.310753089	2.64232	0	0.191074394	4	4	66	74
ENSMUSG00000039699	Batf2	basic leucine zipper transcription factor ATF-like 2	protein_coding	74481	11.9826	0.571074	2.36035	3.69877	3.74811	0.895389	0.760508	3.72344	0.8279485	0.034888649	0.09537527	52	84	10	8
ENSMUSG00000024079	Eif2ak2	eukaryotic translation initiation factor 2-alpha kinase 2	protein_coding	19106	11.946	0.570323	2.34464	5.54466	5.651	2.65039	2.93145	5.59783	2.79092	0.075193735	0.198739432	9420	10237	426	714
ENSMUSG00000020089	Ppa1	pyrophosphatase (inorganic) 1	protein_coding	67895	11.868	0.568717	2.2526	5.70991	5.87663	2.96685	3.248	5.79327	3.107425	0.117888843	0.198803072	5896	7160	286	465
ENSMUSG00000048216	Gpr85	G protein-coupled receptor 85	protein_coding	64450	11.8278	0.567884	2.58359	0.794531	0.368329	0.493794112	0.493794112	0.58143	0.493794112	0.301370324	0	80	63	4	2
ENSMUSG00000037921	Ddx60	DEAD (Asp-Glu-Ala-Asp) box polypeptide 60	protein_coding	234311	11.7381	0.566016	2.34137	3.59719	3.91323	0.947073	0.988865	3.75521	0.967969	0.223474027	0.029551407	260	354	10	22
ENSMUSG00000044708	Kcnj10	potassium inwardly-rectifying channel subfamily J member 10	protein_coding	16513	11.6031	0.563172	-2.51176	0.310753089	0.310753089	1.88681	1.66286	0.310753089	1.774835	0	0.158356564	30	24	470	454
ENSMUSG00000078853	Igtp	interferon gamma induced GTPase	protein_coding	16145	11.5247	0.561505	2.1761	6.19283	6.26479	3.50508	3.66279	6.22881	3.583935	0.050883404	0.11151781	96	124	8	4
ENSMUSG00000002847	Pla1a	phospholipase A1 member A	protein_coding	85031	11.514	0.561276	2.26003	2.24573	2.25844	0.493794112	0.493794112	2.252085	0.493794112	0.008987327	0	292	296	14	18
uc033gxn	A2RT46	NA	NA	NA	11.4702	0.560338	2.40873	4.21651	4.49104	1.35817	1.57194	4.353775	1.465055	0.194122025	0.151158217	205	237	7	14
ENSMUSG00000054203	Ifi205	interferon activated gene 205	protein_coding	226695	11.375	0.558283	2.28538	6.16991	6.20514	3.34849	3.48609	6.187525	3.41729	0.024911372	0.097297893	8022	7131	358	545
ENSMUSG00000035448	Ccr3	chemokine (C-C motif) receptor 3	protein_coding	12771	11.2951	0.556544	-2.8762	0.310753089	0.310753089	2.8241	2.59098	0.310753089	2.70754	0	0.164840733	10	28	560	576
ENSMUSG00000038065	Mturn	maturin neural progenitor differentiation regulator homolog (Xenopus)	protein_coding	68235	11.2021	0.554501	-2.66497	0.310753089	0.310753089	1.70598	1.63039	0.310753089	1.668185	0	0.053450202	12	18	330	390
ENSMUSG00000040253	Gbp7	guanylate binding protein 7	protein_coding	229900	11.1892	0.554217	2.20085	4.75585	4.94356	2.07422	2.33159	4.849705	2.202905	0.132731014	0.181988072	5764	7325	300	452
ENSMUSG00000005947	Itgae	integrin alpha E epithelial-associated	protein_coding	16407	11.1106	0.552476	-2.32505	0.310753089	0.310753089	1.17971	1.31469	0.310753089	1.2472	0	0.095445273	8	2	46	72
ENSMUSG00000024011	Pi16	peptidase inhibitor 16	protein_coding	74116	10.98	0.549549	-2.54525	0.310753089	0.310753089	1.23705	1.11083	0.310753089	1.17394	0	0.089251018	0	0	6	24
ENSMUSG00000031778	Cx3cl1	chemokine (C-X3-C motif) ligand 1	protein_coding	20312	10.9184	0.548156	2.33593	2.47368	2.61119	0.493794112	0.493794112	2.542435	0.493794112	0.097234253	0	562	665	26	38
ENSMUSG00000078920	Ifi47	interferon gamma inducible protein 47	protein_coding	15953	10.7786	0.544962	2.13479	6.51426	6.6893	4.02556	4.11233	6.60178	4.068945	0.123771971	0.061355655	44	32	4	8
ENSMUSG00000028341	Nr4a3	nuclear receptor subfamily 4 group A member 3	protein_coding	18124	10.675	0.542566	2.51067	3.13884	3.60175	0.493794112	0.493794112	3.370295	0.493794112	0.3273268	0	8	52	0	0
ENSMUSG00000041828	Abca8a	ATP-binding cassette sub-family A (ABC1) member 8a	protein_coding	217258	10.5486	0.53961	-2.2843	0.310753089	0.310753089	2.34558	2.36622	0.310753089	2.3559	0	0.014594684	0	2	8	10
ENSMUSG00000019817	Plagl1	pleiomorphic adenoma gene-like 1	protein_coding	22634	10.5214	0.538968	2.14094	1.15144	1.46412	0.493794112	0.493794112	1.30778	0.493794112	0.221098148	0	78	124	4	4
ENSMUSG00000025993	Slc40a1	solute carrier family 40 (iron-regulated transporter) member 1	protein_coding	53945	10.5109	0.538719	-2.55307	1.80139	2.31912	5.34815	5.14103	2.060255	5.24459	0.366090394	0.146455957	223	385	5848	6398
ENSMUSG00000016496	Cd274	CD274 antigen	protein_coding	60533	10.4889	0.538198	2.1039	5.31163	5.65449	2.87616	2.99007	5.48306	2.933115	0.242438631	0.080546533	12644	17847	854	1232
ENSMUSG00000028003	Lrat	lecithin-retinol acyltransferase (phosphatidylcholine-retinol-O-acyltransferase)	protein_coding	79235	10.4585	0.537478	-2.69176	0.310753089	0.310753089	1.0036	1.44765	0.310753089	1.225625	0	0.313990766	10	8	166	334
ENSMUSG00000028655	Mfsd2a	major facilitator superfamily domain containing 2A	protein_coding	76574	10.4441	0.537134	2.25172	2.38828	2.41479	0.493794112	0.493794112	2.401535	0.493794112	0.018745401	0	82	82	10	0
ENSMUSG00000045930	Clec14a	C-type lectin domain family 14 member a	protein_coding	66864	10.3699	0.535361	-2.21488	0.310753089	0.310753089	1.1008	1.0269	0.310753089	1.06385	0	0.052255191	16	12	178	212
ENSMUSG00000079339	Ifit1bl1	interferon induced protein with tetratricpeptide repeats 1B like 1	protein_coding	667373	10.3397	0.534637	2.2423	5.15633	5.0993	2.51071	2.41383	5.127815	2.46227	0.0403263	0.068504505	44	66	0	2
ENSMUSG00000027555	Car13	carbonic anhydrase 13	protein_coding	71934	10.3297	0.534396	2.31212	3.60123	3.72396	1.01406	0.545014	3.662595	0.779537	0.086783215	0.331665607	1411	1602	82	66
ENSMUSG00000039452	Snx22	sorting nexin 22	protein_coding	382083	10.2522	0.532522	-2.16426	0.310753089	0.310753089	2.28369	1.86839	0.310753089	2.07604	0	0.293661446	28	14	288	236
ENSMUSG00000075012	Fjx1	four jointed box 1	protein_coding	14221	10.1597	0.530263	2.72002	1.36558	1.4007	0.493794112	0.493794112	1.38314	0.493794112	0.02483359	0	194	202	2	10
ENSMUSG00000024679	Ms4a6d	membrane-spanning 4-domains subfamily A member 6D	protein_coding	68774	10.0644	0.527916	2.38754	4.81366	4.88608	2.15061	1.65724	4.84987	1.903925	0.051208673	0.348865273	2270	2572	128	86
ENSMUSG00000020486	4-Sep	septin 4	protein_coding	18952	10.0161	0.526718	-2.07417	1.11672	1.19945	3.73685	3.66708	1.158085	3.701965	0.058498944	0.04933484	2	2	28	16
ENSMUSG00000023903	Mmp25	matrix metallopeptidase 25	protein_coding	240047	9.98211	0.525869	2.26993	1.87538	1.7522	0.493794112	0.493794112	1.81379	0.493794112	0.087101413	0	361	319	12	24
ENSMUSG00000046470	Sox18	SRY (sex determining region Y)-box 18	protein_coding	20672	9.96237	0.525376	-2.22783	0.310753089	0.310753089	2.38616	2.63274	0.310753089	2.50945	0	0.17435839	20	20	212	348
ENSMUSG00000031258	Xkrx	X-linked Kx blood group related X-linked	protein_coding	331524	9.91627	0.524219	-2.16821	0.310753089	0.310753089	2.68279	2.72984	0.310753089	2.706315	0	0.033269374	36	34	404	520
ENSMUSG00000046456	Tmem150b	transmembrane protein 150B	protein_coding	330460	9.89411	0.523661	-3.47603	0.310753089	0.310753089	1.14252	0.877468	0.310753089	1.009994	0	0.187420067	2	0	68	62
ENSMUSG00000030217	Art4	ADP-ribosyltransferase 4	protein_coding	109978	9.87193	0.523101	-2.36945	0.310753089	0.310753089	1.3778	1.17783	0.310753089	1.277815	0	0.141400143	10	4	110	116
ENSMUSG00000079186	Gzmc	granzyme C	protein_coding	14940	9.85505	0.522674	2.50641	1.41628	1.38225	0.493794112	0.493794112	1.399265	0.493794112	0.024062844	0	58	56	2	2
uc056zho	AK033756	NA	NA	NA	9.75772	0.520197	-2.37866	0.310753089	0.310753089	0.92985	0.575767	0.310753089	0.7528085	0	0.25037449	4	6	94	82
ENSMUSG00000012428	Steap4	STEAP family member 4	protein_coding	117167	9.7376	0.519682	2.062	3.15924	3.28105	0.493794112	0.493794112	3.220145	0.493794112	0.086132677	0	1270	1440	68	130
ENSMUSG00000040483	Xaf1	XIAP associated factor 1	protein_coding	327959	9.72911	0.519465	2.09999	6.05382	6.00117	3.34526	3.55619	6.027495	3.450725	0.037229172	0.149150033	3457	3306	232	306
ENSMUSG00000027611	Procr	protein C receptor endothelial	protein_coding	19124	9.67091	0.517967	2.28342	4.5832	5.29968	2.00136	2.24285	4.94144	2.122105	0.506627867	0.170759217	94	246	14	6
ENSMUSG00000029664	Tfpi2	tissue factor pathway inhibitor 2	protein_coding	21789	9.63212	0.516963	2.48715	1.79102	2.67238	0.493794112	0.493794112	2.2317	0.493794112	0.623215633	0	148	341	8	8
ENSMUSG00000046879	Irgm1	immunity-related GTPase family M member 1	protein_coding	15944	9.62456	0.516767	2.14804	6.45973	6.47368	3.90234	3.96823	6.466705	3.935285	0.00986414	0.046591266	18990	19400	1124	1547
ENSMUSG00000030022	Adamts9	a disintegrin-like and metallopeptidase (reprolysin type) with thrombospondin type 1 motif 9	protein_coding	101401	9.61828	0.516604	2.05006	2.66181	2.90827	0.493794112	0.493794112	2.78504	0.493794112	0.174273537	0	196	265	5	7
ENSMUSG00000070388	Fbxo39	F-box protein 39	protein_coding	628100	9.5971	0.516053	2.4784	0.698435	0.694108	0.493794112	0.493794112	0.6962715	0.493794112	0.003059651	0	56	56	2	2
ENSMUSG00000045954	Sdpr	caveolae associated 2	protein_coding	20324	9.52589	0.514193	-2.04123	0.310753089	0.310753089	2.96274	2.75988	0.310753089	2.86131	0	0.143443682	70	80	778	817
ENSMUSG00000032528	Vipr1	vasoactive intestinal peptide receptor 1	protein_coding	22354	9.52308	0.51412	-2.06017	0.310753089	0.310753089	1.84914	1.78492	0.310753089	1.81703	0	0.045410397	40	40	376	406
ENSMUSG00000033705	Stard9	START domain containing 9	protein_coding	668880	9.51888	0.514009	-2.43825	0.310753089	0.310753089	1.28344	1.42792	0.310753089	1.35568	0	0.102162788	0	0	6	6
ENSMUSG00000045775	Slc16a5	solute carrier family 16 (monocarboxylic acid transporters) member 5	protein_coding	217316	9.47268	0.512794	-2.32619	0.310753089	0.310753089	1.80369	1.90347	0.310753089	1.85358	0	0.070555115	0	0	6	18
ENSMUSG00000057596	Trim30d	tripartite motif-containing 30D	protein_coding	209387	9.46901	0.512697	2.16886	5.79761	5.93884	3.23365	3.20133	5.868225	3.21749	0.099864691	0.022853691	8717	11330	461	727
ENSMUSG00000050395	Tnfsf15	tumor necrosis factor (ligand) superfamily member 15	protein_coding	326623	9.43327	0.511752	2.30632	1.36864	1.32191	0.493794112	0.493794112	1.345275	0.493794112	0.0330431	0	190	182	8	12
ENSMUSG00000103105	Gm18752	predicted gene 18752	transcribed_unprocessed_pseudogene	NA	9.41282	0.51121	2.08399	4.52715	4.36497	2.04383	1.77851	4.44606	1.91117	0.114678578	0.187609571	678	564	48	46
ENSMUSG00000024190	Dusp1	dual specificity phosphatase 1	protein_coding	19252	9.41202	0.511189	2.18149	4.63901	4.91948	2.07933	2.15046	4.779245	2.114895	0.198322239	0.050296505	184	258	0	18
ENSMUSG00000055782	Abcd2	ATP-binding cassette sub-family D (ALD) member 2	protein_coding	26874	9.37078	0.510092	-2.18294	0.310753089	0.310753089	0.699383	0.658828	0.310753089	0.6791055	0	0.028676716	14	8	140	174
ENSMUSG00000054619	Mettl7a1	methyltransferase like 7A1	protein_coding	70152	9.3694	0.510055	-1.97776	0.310753089	0.310753089	2.70263	2.45483	0.310753089	2.57873	0	0.17522106	34	38	354	354
ENSMUSG00000028989	Angptl7	angiopoietin-like 7	protein_coding	654812	9.33126	0.509035	-2.52118	0.310753089	0.310753089	0.624521	1.24033	0.310753089	0.9324255	0	0.43544272	4	2	48	114
ENSMUSG00000042726	Trafd1	TRAF type zinc finger domain containing 1	protein_coding	231712	9.31801	0.50868	1.74746	6.10835	6.15891	4.07676	4.02998	6.13363	4.05337	0.035751319	0.033078455	2770	3162	282	399
ENSMUSG00000051439	Cd14	CD14 antigen	protein_coding	12475	9.22508	0.506175	2.32946	5.13091	5.46031	2.53128	2.15616	5.29561	2.34372	0.232920974	0.265249896	3931	5460	226	200
ENSMUSG00000023067	Cdkn1a	cyclin-dependent kinase inhibitor 1A (P21)	protein_coding	12575	9.22364	0.506136	2.08603	3.86702	4.15689	1.49778	1.3465	4.011955	1.42214	0.204969043	0.106971114	1258	1634	86	98
ENSMUSG00000041347	Bdkrb1	bradykinin receptor beta 1	protein_coding	12061	9.07946	0.502198	3.21665	0.472839	0.845461	0.493794112	0.493794112	0.65915	0.493794112	0.263483543	0	6	10	0	0
ENSMUSG00000035042	Ccl5	chemokine (C-C motif) ligand 5	protein_coding	20304	9.04977	0.501379	2.28356	7.72962	7.63059	5.00878	4.93166	7.680105	4.97022	0.070024785	0.054532075	10733	10769	557	646
ENSMUSG00000074203	G430095P16Rik	RIKEN cDNA G430095P16 gene	protein_coding	NA	8.99299	0.499805	-2.38441	0.310753089	0.310753089	1.66503	1.207	0.310753089	1.436015	0	0.323876119	2	2	42	34
uc007kpo	AK137525	NA	NA	NA	8.9853	0.499591	3.97956	1.95829	1.76835	0.493794112	0.493794112	1.86332	0.493794112	0.134307862	0	134	110	2	0
ENSMUSG00000024912	Fosl1	fos-like antigen 1	protein_coding	14283	8.98233	0.499509	2.33254	0.688049	0.945423	0.493794112	0.493794112	0.816736	0.493794112	0.181990901	0	56	72	2	4
ENSMUSG00000030921	Trim30a	tripartite motif-containing 30A	protein_coding	20128	8.91309	0.497574	2.01995	6.19672	6.32582	3.83898	3.8393	6.26127	3.83914	0.091287485	0.000226274	28086	31229	2060	2617
ENSMUSG00000060519	Tor3a	torsin family 3 member A	protein_coding	30935	8.90916	0.497464	1.98046	5.41761	5.34263	3.00379	2.99635	5.38012	3.00007	0.053018866	0.005260874	28	36	0	0
ENSMUSG00000033578	Tmem35a	transmembrane protein 35A	protein_coding	67564	8.89866	0.497169	-2.28501	0.310753089	0.310753089	2.63197	2.60007	0.310753089	2.61602	0	0.022556706	36	16	340	424
ENSMUSG00000031636	Pdlim3	PDZ and LIM domain 3	protein_coding	53318	8.85208	0.495857	-1.95251	0.310753089	0.310753089	1.79703	2.19763	0.310753089	1.99733	0	0.283266977	6	12	58	74
ENSMUSG00000003949	Hlf	hepatic leukemia factor	protein_coding	217082	8.78734	0.494022	-2.00989	0.310753089	0.310753089	0.859777	0.75107	0.310753089	0.8054235	0	0.076867457	3	9	82	107
ENSMUSG00000027875	Hmgcs2	3-hydroxy-3-methylglutaryl-Coenzyme A synthase 2	protein_coding	15360	8.75482	0.493095	-2.14492	1.01825	0.479037	3.51509	3.267	0.7486435	3.391045	0.381281169	0.175426121	48	12	408	384
ENSMUSG00000038507	Parp12	poly (ADP-ribose) polymerase family member 12	protein_coding	243771	8.74078	0.492694	2.11952	4.73029	4.86634	2.23456	2.26934	4.798315	2.25195	0.096201878	0.024593174	4736	5540	298	412
uc007pnu	AK045681	NA	NA	NA	8.73761	0.492604	3.37461	1.50333	0.66871	0.493794112	0.493794112	1.08602	0.493794112	0.590165462	0	64	28	2	0
ENSMUSG00000035186	Ubd	ubiquitin D	protein_coding	24108	8.72725	0.492307	2.0708	5.05383	5.00155	2.35914	2.62775	5.02769	2.493445	0.036967543	0.189935952	2176	2061	114	192
ENSMUSG00000045287	Rtn4rl1	reticulon 4 receptor-like 1	protein_coding	237847	8.71389	0.491924	-2.05328	0.310753089	0.310753089	1.61567	1.53944	0.310753089	1.577555	0	0.05390275	28	18	236	280
uc029rrt;ENSMUSG00000096954	Gdap10	NA;ganglioside-induced differentiation-associated-protein 10	NA;lincRNA	NA	8.66803	0.490605	1.96511	2.55497	2.51615	0.493794112	0.493794112	2.53556	0.493794112	0.027449885	0	54	48	2	2
ENSMUSG00000091144	Phf11c	PHD finger protein 11C	protein_coding	628705	8.63831	0.489747	2.0024	4.31073	4.22976	1.91797	1.70586	4.270245	1.811915	0.057254436	0.149984419	2961	2753	216	224
ENSMUSG00000034771	Tle2	transducin-like enhancer of split 2	protein_coding	21886	8.62993	0.489505	-2.0719	0.310753089	0.310753089	2.27765	2.4948	0.310753089	2.386225	0	0.153548238	4	2	52	50
ENSMUSG00000102715	Gm6209	predicted gene 6209	processed_transcript	NA	8.60219	0.4887	-3.37929	0.310753089	0.310753089	0.511713	0.842954	0.310753089	0.6773335	0	0.234222757	2	0	6	12
ENSMUSG00000053820	Bcl2a1c	B cell leukemia/lymphoma 2 related protein A1c	protein_coding	12046	8.59493	0.488489	3.41694	1.11539	2.19958	0.493794112	0.493794112	1.657485	0.493794112	0.766638101	0	16	46	0	2
ENSMUSG00000035208	Slfn8	schlafen 8	protein_coding	276950	8.57979	0.488049	1.899	5.62382	5.56993	3.298	3.34478	5.596875	3.32139	0.038105984	0.033078455	112	88	8	10
ENSMUSG00000102270	Gm8388	predicted gene 8388	processed_pseudogene	NA	8.56172	0.487522	2.35844	1.19814	1.75048	0.493794112	0.493794112	1.47431	0.493794112	0.39056336	0	36	62	2	2
ENSMUSG00000108053	Gm43890	predicted gene 43890	TEC	NA	8.56048	0.487485	2.16427	1.00159	1.04552	0.493794112	0.493794112	1.023555	0.493794112	0.031063201	0	90	94	6	4
ENSMUSG00000046352	Gjb2	gap junction protein beta 2	protein_coding	14619	8.54686	0.487088	2.24243	0.817474	1.33747	0.493794112	0.493794112	1.077472	0.493794112	0.367692698	0	72	120	2	8
ENSMUSG00000066677	Ifi208	interferon activated gene 208	protein_coding	100033459	8.53667	0.48679	2.07421	5.59044	5.45344	2.89343	3.0667	5.52194	2.980065	0.096873629	0.122520392	4740	5200	250	312
ENSMUSG00000006356	Crip2	cysteine rich protein 2	protein_coding	68337	8.52558	0.486465	-1.99256	1.28718	1.07832	3.56546	3.63677	1.18275	3.601115	0.147686322	0.050423785	44	28	324	452
ENSMUSG00000053646	Plxnb1	plexin B1	protein_coding	235611	8.47951	0.485112	-1.95776	0.310753089	0.310753089	1.75632	1.49865	0.310753089	1.627485	0	0.182200204	64	60	452	464
ENSMUSG00000071036	Gm10309	predicted gene 10309	protein_coding	NA	8.476	0.485008	2.20916	1.94366	1.74144	0.493794112	0.493794112	1.84255	0.493794112	0.142991133	0	160	130	10	6
ENSMUSG00000045680	Tcf21	transcription factor 21	protein_coding	21412	8.47221	0.484896	-2.03151	1.39968	1.61421	4.17826	3.9561	1.506945	4.06718	0.151695618	0.157090843	76	94	940	972
ENSMUSG00000042675	Ypel3	yippee like 3	protein_coding	66090	8.46117	0.484571	-1.90493	2.70542	2.83319	5.14223	5.0517	2.769305	5.096965	0.090347033	0.064014377	6	10	72	90
ENSMUSG00000098934	Gm18853	predicted gene 18853	unprocessed_pseudogene	100417831	8.41972	0.483344	2.28925	2.36428	2.63197	0.493794112	0.493794112	2.498125	0.493794112	0.189285414	0	48	72	2	8
ENSMUSG00000033910	Gucy1a3	guanylate cyclase 1 soluble alpha 1	protein_coding	60596	8.39832	0.482709	-2.07202	0.310753089	0.310753089	2.24172	2.09398	0.310753089	2.16785	0	0.104467956	1	0	11	10
ENSMUSG00000041481	Serpina3g	serine (or cysteine) peptidase inhibitor clade A member 3G	protein_coding	NA	8.28059	0.479184	2.06597	7.17165	7.25968	4.6991	4.71414	7.215665	4.70662	0.06224661	0.010634886	24777	27790	1432	1882
ENSMUSG00000034522	Zfp395	zinc finger protein 395	protein_coding	380912	8.2608	0.478587	-1.9789	0.310753089	0.310753089	2.06143	2.01293	0.310753089	2.03718	0	0.034294679	50	48	444	544
ENSMUSG00000056313	1810011O10Rik	transcriptional and immune response regulator	protein_coding	69068	8.2401	0.477961	-1.986	0.681365	0.637113	3.07722	3.06409	0.659239	3.070655	0.031290889	0.009284312	56	54	478	608
ENSMUSG00000090698	Apold1	apolipoprotein L domain containing 1	protein_coding	381823	8.23287	0.477742	1.94533	1.34716	2.20635	0.493794112	0.493794112	1.776755	0.493794112	0.607539075	0	218	518	14	48
ENSMUSG00000022235	Cmbl	carboxymethylenebutenolidase-like (Pseudomonas)	protein_coding	69574	8.19667	0.476643	-1.96987	0.310753089	0.310753089	1.97154	1.96604	0.310753089	1.96879	0	0.003889087	8	4	58	82
ENSMUSG00000020798	Spns3	spinster homolog 3	protein_coding	77577	8.19222	0.476507	-1.9673	0.310753089	0.310753089	1.75908	1.74466	0.310753089	1.75187	0	0.01019648	8	0	50	76
ENSMUSG00000045114	Prrt2	proline-rich transmembrane protein 2	protein_coding	69017	8.17328	0.47593	-2.0762	0.310753089	0.310753089	2.12859	1.62698	0.310753089	1.877785	0	0.354691833	9	10	93	80
ENSMUSG00000002504	Slc9a3r2	solute carrier family 9 (sodium/hydrogen exchanger) member 3 regulator 2	protein_coding	65962	8.1429	0.475001	-1.90375	0.843303	0.898744	3.33379	3.09279	0.8710235	3.21329	0.039202707	0.170412734	64	65	598	604
ENSMUSG00000053475	Tnfaip6	tumor necrosis factor alpha induced protein 6	protein_coding	21930	8.11963	0.474288	2.42363	0.937029	2.01002	0.493794112	0.493794112	1.4735245	0.493794112	0.758719212	0	72	208	4	6
ENSMUSG00000040283	Btnl9	butyrophilin-like 9	protein_coding	237754	8.0556	0.472314	-1.99823	0.310753089	0.310753089	1.29076	0.807124	0.310753089	1.048942	0	0.341982295	20	8	156	124
ENSMUSG00000058163	Gm5431	predicted gene 5431	protein_coding	432555	8.04696	0.472047	2.00454	3.32013	3.14548	0.652819	0.853394	3.232805	0.7531065	0.123496199	0.141827943	417	382	24	34
ENSMUSG00000101585	1600010M07Rik	RIKEN cDNA 1600010M07 gene	antisense	69781	7.93731	0.468629	-2.31564	1.56644	2.2978	5.2574	4.76329	1.93212	5.010345	0.517149615	0.349388532	2	6	70	49
ENSMUSG00000041757	Plekha6	pleckstrin homology domain containing family A member 6	protein_coding	240753	7.93626	0.468596	-1.84281	0.310753089	0.310753089	2.57141	2.48924	0.310753089	2.530325	0	0.058102964	4	8	18	12
ENSMUSG00000026770	Il2ra	interleukin 2 receptor alpha chain	protein_coding	16184	7.93348	0.468509	1.86571	3.42496	3.9558	1.28248	1.51346	3.69038	1.39797	0.375360564	0.163327524	2196	3782	200	270
ENSMUSG00000033576	Apol6	apolipoprotein L 6	protein_coding	71939	7.91713	0.467995	2.20512	0.976059	0.801845	0.493794112	0.493794112	0.888952	0.493794112	0.123187901	0	36	32	2	0
ENSMUSG00000086527	Gm15856	predicted gene 15856	antisense	NA	7.90049	0.467471	3.29981	1.19668	0.979142	0.493794112	0.493794112	1.087911	0.493794112	0.153822595	0	60	48	2	0
ENSMUSG00000022906	Parp9	poly (ADP-ribose) polymerase family member 9	protein_coding	80285	7.84779	0.465805	1.81601	5.52435	5.50629	3.26057	3.36333	5.51532	3.31195	0.012770348	0.072662293	154	148	10	22
ENSMUSG00000033538	Casp4	caspase 4 apoptosis-related cysteine peptidase	protein_coding	12363	7.77354	0.463441	1.7068	5.30472	5.37794	3.20334	3.31242	5.34133	3.25788	0.051774359	0.077131208	1418	1582	124	234
ENSMUSG00000025215	Tlx1	T cell leukemia homeobox 1	protein_coding	21908	7.77039	0.46334	-1.84992	0.749027	0.74278	3.06083	2.91017	0.7459035	2.9855	0.004417296	0.106532708	50	60	426	470
ENSMUSG00000036019	Tmtc2	transmembrane and tetratricopeptide repeat containing 2	protein_coding	278279	7.75218	0.462757	1.89457	1.12043	1.77657	0.493794112	0.493794112	1.4485	0.493794112	0.463961043	0	75	154	8	12
ENSMUSG00000040010	Slc7a5	solute carrier family 7 (cationic amino acid transporter y+ system) member 5	protein_coding	20539	7.71953	0.461707	2.06206	5.02193	5.15914	2.68762	2.59066	5.090535	2.63914	0.097022121	0.068561074	5354	6367	412	534
ENSMUSG00000012519	Mlkl	mixed lineage kinase domain-like	protein_coding	74568	7.66878	0.460069	2.12096	3.99815	3.98356	1.06	1.64671	3.990855	1.353355	0.010316688	0.41486662	126	168	6	15
ENSMUSG00000020263	Appl2	adaptor protein phosphotyrosine interaction PH domain and leucine zipper containing 2	protein_coding	216190	7.66212	0.459853	-1.80242	1.25881	1.41698	3.47007	3.58434	1.337895	3.527205	0.11184308	0.080801092	12	26	169	249
ENSMUSG00000025172	Ankrd2	ankyrin repeat domain 2 (stretch responsive muscle)	protein_coding	56642	7.64312	0.459236	-1.84652	0.310753089	0.310753089	1.85201	1.85344	0.310753089	1.852725	0	0.001011163	12	10	84	108
ENSMUSG00000033763	Mtss1l	metastasis suppressor 1-like	protein_coding	244654	7.6365	0.459021	-1.73536	0.310753089	0.310753089	1.88931	1.904	0.310753089	1.896655	0	0.010387399	22	26	160	228
ENSMUSG00000097194	9330175E14Rik	RIKEN cDNA 9330175E14 gene	lincRNA	NA	7.63617	0.45901	1.92396	6.92028	6.661	4.22828	4.53346	6.79064	4.38087	0.183338646	0.215794847	1724	1646	436	608
ENSMUSG00000087006	Gm13889	predicted gene 13889	protein_coding	620695	7.63517	0.458978	2.13225	3.69295	4.24296	1.14719	1.5595	3.967955	1.353345	0.388915801	0.291547197	97	139	5	11
ENSMUSG00000001156	Mxd1	MAX dimerization protein 1	protein_coding	17119	7.63152	0.458859	1.87012	4.76323	4.91917	2.63563	2.32872	4.8412	2.482175	0.110266231	0.217018142	5504	6276	552	536
ENSMUSG00000047945	Marcksl1	MARCKS-like 1	protein_coding	17357	7.61173	0.458214	1.98794	6.44027	6.31603	3.87751	4.03396	6.37815	3.955735	0.087850946	0.110626856	16314	14417	972	1462
ENSMUSG00000029352	Crybb3	crystallin beta B3	protein_coding	12962	7.56033	0.456533	1.98687	1.9831	2.16358	0.493794112	0.493794112	2.07334	0.493794112	0.127618632	0	14	10	0	0
ENSMUSG00000102882	Gm2065	predicted gene 2065	TEC	NA	7.53615	0.455738	1.95563	1.36864	1.5065	0.493794112	0.493794112	1.43757	0.493794112	0.097481741	0	184	212	14	16
ENSMUSG00000056174	Col8a2	collagen type VIII alpha 2	protein_coding	329941	7.52445	0.455353	-1.75271	0.310753089	0.310753089	0.587207	0.570915	0.310753089	0.579061	0	0.011520184	16	14	104	132
ENSMUSG00000050394	Armcx6	armadillo repeat containing X-linked 6	protein_coding	278097	7.51852	0.455157	1.84588	2.92596	3.28884	0.716086	1.02828	3.1074	0.872183	0.256594909	0.220754494	31	41	5	7
ENSMUSG00000019850	Tnfaip3	tumor necrosis factor alpha-induced protein 3	protein_coding	21929	7.50455	0.454696	1.78311	4.9893	5.29015	2.88513	2.96901	5.139725	2.92707	0.212733075	0.059312117	594	968	49	90
ENSMUSG00000020377	Ltc4s	leukotriene C4 synthase	protein_coding	17001	7.49746	0.454461	-1.91201	0.310753089	0.310753089	2.0656	2.25194	0.310753089	2.15877	0	0.131762278	0	4	12	14
ENSMUSG00000035413	Tmem98	transmembrane protein 98	protein_coding	103743	7.49373	0.454338	-2.06211	0.310753089	0.310753089	1.63646	1.82294	0.310753089	1.7297	0	0.131861273	10	14	106	164
ENSMUSG00000021453	Gadd45g	growth arrest and DNA-damage-inducible 45 gamma	protein_coding	23882	7.48377	0.454009	1.83271	3.95747	4.24449	1.51949	2.13563	4.10098	1.82756	0.202953788	0.435676772	518	696	36	96
ENSMUSG00000069793	Slfn9	schlafen 9	protein_coding	237886	7.47478	0.453711	1.83161	3.60431	3.49909	1.42966	1.282	3.5517	1.35583	0.074401776	0.104411387	1349	1225	112	112
ENSMUSG00000024675	Ms4a4c	membrane-spanning 4-domains subfamily A member 4C	protein_coding	64380	7.47022	0.453559	1.90434	6.35182	6.44463	4.13289	4.06204	6.398225	4.097465	0.06562658	0.050098515	108	92	0	2
ENSMUSG00000042428	Mgat3	mannoside acetylglucosaminyltransferase 3	protein_coding	17309	7.46475	0.453378	-3.03019	0.310753089	0.310753089	0.654655	0.767232	0.310753089	0.7109435	0	0.07960396	0	8	100	138
ENSMUSG00000024810	Il33	interleukin 33	protein_coding	77125	7.42365	0.45201	1.8526	3.95203	4.30774	1.82261	1.97539	4.129885	1.899	0.251524953	0.108031774	4	12	0	0
ENSMUSG00000021379	Id4	inhibitor of DNA binding 4	protein_coding	15904	7.42152	0.451939	-1.82041	0.310753089	0.310753089	1.74988	1.26254	0.310753089	1.50621	0	0.344601419	16	10	120	96
ENSMUSG00000037035	Inhbb	inhibin beta-B	protein_coding	16324	7.38772	0.450808	1.98536	2.48358	2.87868	0.493794112	0.493794112	2.68113	0.493794112	0.279377889	0	848	1262	64	100
ENSMUSG00000029299	Abcg3	ATP binding cassette subfamily G member 3	protein_coding	27405	7.37622	0.450423	-1.86995	1.69355	1.73389	4.04995	4.00144	1.71372	4.025695	0.028524688	0.03430175	180	193	1378	1774
ENSMUSG00000046031	Fam26f	calcium homeostasis modulator family member 6	protein_coding	215900	7.33814	0.449142	1.92233	5.11536	5.29945	2.94743	2.64119	5.207405	2.79431	0.130171287	0.216544381	2734	3284	242	230
ENSMUSG00000034731	Dgkh	diacylglycerol kinase eta	protein_coding	380921	7.33301	0.448969	1.90187	0.989603	1.16434	0.493794112	0.493794112	1.0769715	0.493794112	0.123557718	0	184	220	10	24
ENSMUSG00000068551	Zfp467	zinc finger protein 467	protein_coding	68910	7.29823	0.447793	-1.96278	0.310753089	0.310753089	2.60219	2.66172	0.310753089	2.631955	0	0.042094067	2	0	11	9
ENSMUSG00000110682	RP24-94F12.3	RIKEN cDNA A530010L16 gene	lincRNA	NA	7.29662	0.447738	-1.99579	0.310753089	0.310753089	0.790615	0.540889	0.310753089	0.665752	0	0.176582948	8	4	56	64
ENSMUSG00000044037	Als2cl	ALS2 C-terminal like	protein_coding	235633	7.27825	0.447115	-1.75745	1.15714	1.38184	3.37034	3.43804	1.26949	3.40419	0.158886894	0.047871129	0	2	12	12
ENSMUSG00000032741	Tpcn1	two pore channel 1	protein_coding	252972	7.2655	0.446682	-1.85976	0.310753089	0.310753089	2.3525	2.26489	0.310753089	2.308695	0	0.061949625	88	50	515	631
ENSMUSG00000027524	Edn3	endothelin 3	protein_coding	13616	7.26154	0.446547	-1.78305	0.310753089	0.310753089	1.36543	1.0995	0.310753089	1.232465	0	0.188040906	14	14	68	101
uc033gmj	BC057675	NA	NA	NA	7.24501	0.445984	1.94093	3.82899	4.64717	1.7378	1.88745	4.23808	1.812625	0.578540626	0.10581853	202	452	20	30
ENSMUSG00000029581	Fscn1	fascin actin-bundling protein 1	protein_coding	14086	7.2225	0.445215	1.78129	5.16187	5.22459	2.99952	3.1035	5.19323	3.05151	0.044349737	0.073524963	14	18	0	0
ENSMUSG00000052684	Jun	jun proto-oncogene	protein_coding	16476	7.21028	0.444797	1.85051	3.98299	4.27354	1.77421	2.06813	4.128265	1.92117	0.205449875	0.207832825	2838	3802	240	414
ENSMUSG00000072844	G530011O06Rik	RIKEN cDNA G530011O06 gene	processed_transcript	654820	7.19898	0.444409	2.2914	3.14471	2.87824	0.493794112	0.493794112	3.011475	0.493794112	0.188422744	0	582	442	10	38
ENSMUSG00000086825	Gm15675	predicted gene 15675	lincRNA	NA	7.17579	0.443613	-1.85457	6.78355	6.68971	8.96394	9.0846	6.73663	9.02427	0.0663549	0.085319504	216	216	1906	2377
ENSMUSG00000028967	Errfi1	ERBB receptor feedback inhibitor 1	protein_coding	74155	7.16325	0.443181	1.93102	4.2346	4.56604	2.11981	1.82283	4.40032	1.97132	0.234363472	0.209996572	48	138	8	6
ENSMUSG00000024866	Acy3	aspartoacylase (aminoacylase) 3	protein_coding	71670	7.11893	0.44165	-2.08516	0.310753089	0.310753089	0.599289	0.642103	0.310753089	0.620696	0	0.03027407	2	4	34	46
uc057asu	AK172064	NA	NA	NA	7.0981	0.440928	-1.8687	0.310753089	0.310753089	0.818318	0.688554	0.310753089	0.753436	0	0.091757004	12	8	90	100
ENSMUSG00000024299	Adamts10	a disintegrin-like and metallopeptidase (reprolysin type) with thrombospondin type 1 motif 10	protein_coding	224697	7.06684	0.43984	-1.68851	1.70117	1.7164	3.7278	3.68307	1.708785	3.705435	0.010769236	0.031628886	0	4	4	6
ENSMUSG00000024669	Cd5	CD5 antigen	protein_coding	12507	7.05985	0.439596	-1.70749	1.37416	1.34198	3.38867	3.42686	1.35807	3.407765	0.022754696	0.027004408	136	132	786	1052
ENSMUSG00000062593	Lilrb4a	predicted gene 49339	protein_coding	14728	7.03466	0.438716	1.6768	5.43833	5.3175	3.44414	3.26141	5.377915	3.352775	0.085439712	0.129209622	4402	3884	466	492
ENSMUSG00000024365	Cyp21a1	cytochrome P450 family 21 subfamily a polypeptide 1	protein_coding	13079	7.00896	0.437815	-2.43845	0.310753089	0.310753089	1.67893	1.91747	0.310753089	1.7982	0	0.168673252	2	6	96	164
ENSMUSG00000027488	Snta1	syntrophin acidic 1	protein_coding	20648	7.0033	0.437616	-1.77397	0.310753089	0.310753089	1.68508	1.67024	0.310753089	1.67766	0	0.010493465	0	0	10	12
ENSMUSG00000074272	Ceacam1	carcinoembryonic antigen-related cell adhesion molecule 1	protein_coding	26365	6.98096	0.43683	-1.79351	0.948432	0.330176	2.97283	2.94918	0.639304	2.961005	0.43717301	0.016723075	9	4	111	134
ENSMUSG00000059639	Clec4a4	C-type lectin domain family 4 member a4	protein_coding	474145	6.94062	0.435405	-1.9654	0.310753089	0.310753089	2.00444	1.71747	0.310753089	1.860955	0	0.202918433	6	6	64	62
ENSMUSG00000040447	Spns2	spinster homolog 2	protein_coding	216892	6.9303	0.435039	-1.81769	0.925118	0.895526	3.31194	3.01541	0.910322	3.163675	0.020924704	0.209678374	78	58	557	662
ENSMUSG00000085501	Gm11772	predicted gene 11772	antisense	NA	6.8847	0.433417	2.18194	1.47594	1.78375	0.493794112	0.493794112	1.629845	0.493794112	0.217654538	0	30	40	2	2
ENSMUSG00000022840	Adcy5	adenylate cyclase 5	protein_coding	224129	6.86584	0.432744	-1.75109	0.310753089	0.310753089	0.526343	0.67025	0.310753089	0.5982965	0	0.101757616	18	34	160	238
ENSMUSG00000032492	Pth1r	parathyroid hormone 1 receptor	protein_coding	19228	6.85611	0.432396	-2.24136	0.310753089	0.310753089	1.57634	1.58526	0.310753089	1.5808	0	0.006307392	10	4	87	113
ENSMUSG00000019082	Slc25a22	solute carrier family 25 (mitochondrial carrier glutamate) member 22	protein_coding	68267	6.8517	0.432238	1.83268	5.98617	5.9126	3.72319	3.74613	5.949385	3.73466	0.052021846	0.01622103	2680	3015	269	355
ENSMUSG00000007097	Atp1a2	ATPase Na+/K+ transporting alpha 2 polypeptide	protein_coding	98660	6.84922	0.432149	-1.72922	0.310753089	0.310753089	0.675041	0.632322	0.310753089	0.6536815	0	0.030206895	6	12	46	78
ENSMUSG00000073490	Ifi207	interferon activated gene 207	protein_coding	226691	6.82892	0.431421	1.73969	4.25647	4.19647	2.20002	2.01107	4.22647	2.105545	0.042426407	0.133607826	712	885	74	94
ENSMUSG00000090942	F830016B08Rik	RIKEN cDNA F830016B08 gene	protein_coding	240328	6.81168	0.4308	1.99378	1.69789	2.05871	0.493794112	0.493794112	1.8783	0.493794112	0.255138269	0	222	318	16	18
ENSMUSG00000078606	Gm4070	predicted gene 4070	protein_coding	100042856	6.80855	0.430688	1.77042	5.08135	5.00589	2.86231	2.94081	5.04362	2.90156	0.053358278	0.055507882	242	210	14	44
ENSMUSG00000020572	Nampt	nicotinamide phosphoribosyltransferase	protein_coding	59027	6.79133	0.430067	1.82033	5.08874	5.22602	2.93246	2.92136	5.15738	2.92691	0.097071619	0.007848885	12816	14739	1143	1454
ENSMUSG00000025776	Crispld1	cysteine-rich secretory protein LCCL domain containing 1	protein_coding	83691	6.76493	0.429113	-1.87062	0.310753089	0.310753089	1.3159	1.32776	0.310753089	1.32183	0	0.008386286	2	6	30	24
ENSMUSG00000030409	Dmpk	dystrophia myotonica-protein kinase	protein_coding	13400	6.7633	0.429054	-1.69675	1.25056	1.28044	3.43878	3.32028	1.2655	3.37953	0.021128351	0.083792154	0	6	32	28
ENSMUSG00000032246	Calml4	calmodulin-like 4	protein_coding	75600	6.7356	0.428048	-1.75776	0.310753089	0.310753089	1.34539	1.62057	0.310753089	1.48298	0	0.194581644	0	0	4	6
ENSMUSG00000025213	Kazald1	Kazal-type serine peptidase inhibitor domain 1	protein_coding	107250	6.71781	0.427401	-1.89721	1.06483	1.18131	3.61688	3.37585	1.12307	3.496365	0.082363798	0.170433947	6	2	18	18
ENSMUSG00000037849	Ifi206	interferon activated gene 206	protein_coding	102639543	6.69924	0.426724	1.87302	6.08195	5.80744	3.40583	3.68784	5.944695	3.546835	0.194107883	0.199411183	14715	11107	814	1188
ENSMUSG00000024168	Tmem204	transmembrane protein 204	protein_coding	407831	6.68993	0.426384	-1.85508	0.372846	0.654301	2.86106	2.73069	0.5135735	2.795875	0.199018739	0.092185511	32	48	314	332
ENSMUSG00000031712	Il15	interleukin 15	protein_coding	16168	6.68302	0.426131	1.73967	3.77598	3.91874	1.55503	1.80092	3.84736	1.677975	0.100946564	0.173870486	34	42	0	6
ENSMUSG00000099241	Gm18852	predicted gene 18852	processed_pseudogene	100417829	6.67023	0.425663	1.86612	2.01397	1.97599	0.493794112	0.493794112	1.99498	0.493794112	0.026855916	0	34	38	6	4
ENSMUSG00000058756	Thra	thyroid hormone receptor alpha	protein_coding	21833	6.66399	0.425434	-1.73185	0.310753089	0.310753089	2.17583	2.02819	0.310753089	2.10201	0	0.104397245	6	16	48	64
ENSMUSG00000000058	Cav2	caveolin 2	protein_coding	12390	6.64965	0.424907	-1.76063	0.310753089	0.310753089	1.39526	1.52247	0.310753089	1.458865	0	0.089951054	18	20	96	144
ENSMUSG00000073678	Pgap1	post-GPI attachment to proteins 1	protein_coding	241062	6.64879	0.424876	-1.69302	0.310753089	0.310753089	1.90331	1.64306	0.310753089	1.773185	0	0.18402454	136	116	872	868
ENSMUSG00000044313	Mab21l3	mab-21-like 3 (C. elegans)	protein_coding	242125	6.6265	0.424055	1.91526	2.03503	2.14344	0.493794112	0.493794112	2.089235	0.493794112	0.076657446	0	414	454	38	36
ENSMUSG00000063193	Cd300lb	CD300 molecule like family member B	protein_coding	217304	6.61892	0.423776	-2.0285	0.310753089	0.310753089	2.27557	1.82307	0.310753089	2.04932	0	0.319965818	0	2	14	6
ENSMUSG00000015476	Prrt1	proline-rich transmembrane protein 1	protein_coding	260297	6.60154	0.423134	-1.72523	0.310753089	0.310753089	1.84978	1.64774	0.310753089	1.74876	0	0.142863854	16	10	132	130
ENSMUSG00000004296	Il12b	interleukin 12b	protein_coding	16160	6.60029	0.423088	1.60698	1.65279	1.53063	0.493794112	0.493794112	1.59171	0.493794112	0.086380164	0	16	18	0	2
ENSMUSG00000000392	Fap	fibroblast activation protein	protein_coding	14089	6.59782	0.422996	1.93593	1.86008	2.15471	0.493794112	0.493794112	2.007395	0.493794112	0.208334871	0	42	24	0	0
ENSMUSG00000041872	Il17f	interleukin 17F	protein_coding	257630	6.59075	0.422735	2.92417	0.563823	1.2034	0.493794112	0.493794112	0.8836115	0.493794112	0.452249234	0	16	36	0	0
ENSMUSG00000026773	Pfkfb3	6-phosphofructo-2-kinase/fructose-2 6-biphosphatase 3	protein_coding	170768	6.58765	0.42262	1.49987	4.83477	4.87854	3.08628	3.06074	4.856655	3.07351	0.030950064	0.018059507	67	62	6	16
ENSMUSG00000022641	Bbx	bobby sox HMG box containing	protein_coding	70508	6.57788	0.422258	1.72361	3.95503	4.14404	1.96246	1.95998	4.049535	1.96122	0.133650253	0.001753625	3982	5412	433	593
ENSMUSG00000009185	Ccl8	chemokine (C-C motif) ligand 8	protein_coding	20307	6.56952	0.421948	1.84397	1.77867	2.42895	0.493794112	0.493794112	2.10381	0.493794112	0.459817398	0	38	72	2	8
ENSMUSG00000017400	Stac2	SH3 and cysteine rich domain 2	protein_coding	217154	6.55732	0.421494	-1.748	0.310753089	0.310753089	1.85673	1.43299	0.310753089	1.64486	0	0.299629427	38	26	224	208
ENSMUSG00000028871	Rspo1	R-spondin 1	protein_coding	192199	6.5377	0.420764	-2.23907	0.310753089	0.310753089	1.14791	1.01963	0.310753089	1.08377	0	0.090707658	2	8	60	74
ENSMUSG00000037242	Clic4	chloride intracellular channel 4 (mitochondrial)	protein_coding	29876	6.53634	0.420713	1.81197	5.98578	6.2999	3.90198	3.89836	6.14284	3.90017	0.222116382	0.002559727	24966	34486	2418	3041
ENSMUSG00000086443	4933421A08Rik	RIKEN cDNA 4933421A08 gene	processed_transcript	NA	6.53458	0.420647	1.99035	0.629835	0.456025	0.493794112	0.493794112	0.54293	0.493794112	0.12290223	0	50	42	4	2
ENSMUSG00000085971	Gm15411	predicted gene 15411	processed_transcript	NA	6.53253	0.420571	-1.76734	0.310753089	0.310753089	2.15001	1.94509	0.310753089	2.04755	0	0.144900322	27	12	136	156
ENSMUSG00000037379	Spon2	spondin 2 extracellular matrix protein	protein_coding	100689	6.52277	0.420207	-2.96438	0.310753089	0.310753089	0.854131	0.606571	0.310753089	0.730351	0	0.175051355	2	0	4	4
ENSMUSG00000015312	Gadd45b	growth arrest and DNA-damage-inducible 45 beta	protein_coding	17873	6.52192	0.420175	1.69291	5.12264	5.31311	3.07424	3.34859	5.217875	3.211415	0.134682629	0.193994745	3342	4046	334	566
ENSMUSG00000090222	Ifi203-ps	interferon activated gene 203 pseudogene	unprocessed_pseudogene	NA	6.51905	0.420067	1.75823	2.78204	2.9459	0.737389	0.740286	2.86397	0.7388375	0.115866517	0.002048488	542	638	54	70
ENSMUSG00000038580	Sct	secretin	protein_coding	20287	6.50907	0.419694	1.81229	2.39943	2.36473	0.493794112	0.493794112	2.38208	0.493794112	0.024536605	0	30	23	6	2
ENSMUSG00000072066	6720489N17Rik	RIKEN cDNA 6720489N17 gene	protein_coding	211378	6.50541	0.419558	-1.66887	0.310753089	0.310753089	2.56934	1.99212	0.310753089	2.28073	0	0.408156176	24	20	84	142
ENSMUSG00000100985	Gm10640	predicted gene 10640	antisense	100038516	6.48195	0.418678	-2.03023	0.310753089	0.310753089	0.651755	1.34711	0.310753089	0.9994325	0	0.491690236	4	2	10	24
ENSMUSG00000027399	Il1a	interleukin 1 alpha	protein_coding	16175	6.47948	0.418585	1.82635	3.39459	3.52675	1.07573	1.35342	3.46067	1.214575	0.093451232	0.196356482	940	1077	72	122
ENSMUSG00000022479	Vdr	vitamin D (1 25-dihydroxyvitamin D3) receptor	protein_coding	22337	6.46392	0.418	1.77865	1.83345	2.16195	0.493794112	0.493794112	1.9977	0.493794112	0.232284578	0	442	590	34	58
ENSMUSG00000003541	Ier3	immediate early response 3	protein_coding	15937	6.46156	0.417911	1.62756	3.30776	3.58469	1.34465	1.41338	3.446225	1.379015	0.195819081	0.048599449	479	630	52	72
ENSMUSG00000042834	Nrep	neuronal regeneration related protein	protein_coding	27528	6.43745	0.417002	-1.8915	0.310753089	0.310753089	1.12459	0.947774	0.310753089	1.036182	0	0.125027793	9	8	76	80
ENSMUSG00000097742	Gm26535	predicted gene 26535	lincRNA	NA	6.41234	0.416052	1.77194	0.594327	0.894891	0.493794112	0.493794112	0.744609	0.493794112	0.212530843	0	80	108	6	12
ENSMUSG00000107092	Gm7993	predicted gene 7993	processed_pseudogene	NA	6.39673	0.41546	1.6433	2.36671	2.50975	0.493794112	0.493794112	2.43823	0.493794112	0.101144554	0	216	253	24	34
ENSMUSG00000017009	Sdc4	syndecan 4	protein_coding	20971	6.38461	0.415	1.7159	5.17911	5.52203	3.2553	3.26406	5.35057	3.25968	0.242481057	0.006194255	6656	9390	746	976
ENSMUSG00000069874	Irgm2	immunity-related GTPase family M member 2	protein_coding	54396	6.38261	0.414924	1.56354	4.93471	5.0039	3.02632	3.0612	4.969305	3.04376	0.048924718	0.024663885	146	173	14	30
ENSMUSG00000025324	Atp10a	ATPase class V type 10A	protein_coding	11982	6.3819	0.414897	1.6479	2.8138	2.83195	0.79906	0.805619	2.822875	0.8023395	0.012833988	0.004637913	1552	1572	158	204
ENSMUSG00000022346	Myc	myelocytomatosis oncogene	protein_coding	17869	6.37162	0.414505	1.6281	5.83443	5.69062	3.62654	3.84358	5.762525	3.73506	0.101689026	0.153470456	4	12	2	0
ENSMUSG00000027580	Helz2	helicase with zinc finger 2 transcriptional coactivator	protein_coding	229003	6.34063	0.413322	1.79589	5.83084	5.75223	3.59965	3.56135	5.791535	3.5805	0.055585664	0.02708219	1421	1648	137	216
ENSMUSG00000034266	Batf	basic leucine zipper transcription factor ATF-like	protein_coding	53314	6.33848	0.41324	1.64883	4.95239	5.14553	2.98498	3.07024	5.04896	3.02761	0.136570604	0.060287924	2028	2456	220	308
ENSMUSG00000042607	Asb4	ankyrin repeat and SOCS box-containing 4	protein_coding	65255	6.33542	0.413123	2.17627	1.35828	1.83166	0.493794112	0.493794112	1.59497	0.493794112	0.334730208	0	214	340	16	6
ENSMUSG00000039304	Tnfsf10	tumor necrosis factor (ligand) superfamily member 10	protein_coding	22035	6.32878	0.412869	1.63872	3.08167	3.17457	1.11808	1.14986	3.12812	1.13397	0.06569022	0.022471854	1636	1798	188	228
ENSMUSG00000039501	Znfx1	zinc finger NFX1-type containing 1	protein_coding	98999	6.32737	0.412815	1.6915	5.04596	5.01998	3.06472	2.95896	5.03297	3.01184	0.018370634	0.074783613	8242	7577	894	1014
ENSMUSG00000024663	Rab3il1	RAB3A interacting protein (rabin3)-like 1	protein_coding	74760	6.32436	0.4127	-1.81119	0.381054	0.630443	2.86271	2.67323	0.5057485	2.76797	0.176344653	0.133982593	2	4	14	12
ENSMUSG00000018986	Slfn3	schlafen 3	protein_coding	20557	6.32432	0.412698	1.76795	2.50318	2.71374	0.493794112	0.493794112	2.60846	0.493794112	0.148888404	0	42	42	0	4
ENSMUSG00000033470	Cysltr2	cysteinyl leukotriene receptor 2	protein_coding	70086	6.32303	0.412649	1.5735	1.76977	2.22846	0.493794112	0.493794112	1.999115	0.493794112	0.324342809	0	16	48	0	12
ENSMUSG00000071350	Setdb2	SET domain bifurcated 2	protein_coding	239122	6.31785	0.41245	1.65449	4.93954	4.98622	2.92426	2.90669	4.96288	2.915475	0.033007745	0.012423866	3412	3610	321	455
ENSMUSG00000028654	Mycl	v-myc avian myelocytomatosis viral oncogene lung carcinoma derived	protein_coding	16918	6.30766	0.412059	-1.71619	0.310753089	0.310753089	1.71031	1.97992	0.310753089	1.845115	0	0.190643059	0	0	8	4
ENSMUSG00000041479	Syt15	synaptotagmin XV	protein_coding	319508	6.28641	0.411242	-1.83463	0.310753089	0.310753089	0.879987	0.869559	0.310753089	0.874773	0	0.00737371	8	20	92	120
ENSMUSG00000039531	Zufsp	zinc finger containing ubiquitin peptidase 1	protein_coding	72580	6.27203	0.410687	1.53969	4.41176	4.53793	2.52141	2.66508	4.474845	2.593245	0.089215663	0.101590031	2892	3286	338	500
ENSMUSG00000032377	Plscr4	phospholipid scramblase 4	protein_coding	235527	6.26924	0.41058	-1.71579	0.310753089	0.310753089	1.80624	1.81595	0.310753089	1.811095	0	0.006866007	28	30	204	254
ENSMUSG00000021250	Fos	FBJ osteosarcoma oncogene	protein_coding	14281	6.25919	0.410192	1.60643	2.64792	2.9387	0.832407	0.719297	2.79331	0.775852	0.20561251	0.079980848	320	448	46	56
ENSMUSG00000023972	Ptk7	PTK7 protein tyrosine kinase 7	protein_coding	71461	6.25505	0.410031	-1.80621	0.310753089	0.310753089	1.19611	1.10261	0.310753089	1.14936	0	0.066114484	26	23	184	216
ENSMUSG00000038550	Ciart	circadian associated repressor of transcription	protein_coding	229599	6.25119	0.409882	1.80179	3.18911	3.01222	0.679574	0.981766	3.100665	0.83067	0.125080119	0.213682012	18	30	0	2
ENSMUSG00000073555	Gm4951	predicted gene 4951	protein_coding	240327	6.24638	0.409696	1.67168	3.05164	3.22845	1.14184	0.922046	3.140045	1.031943	0.12502355	0.155417828	554	674	76	76
ENSMUSG00000026347	Tmem163	transmembrane protein 163	protein_coding	72160	6.23875	0.409401	-1.8058	0.310753089	0.310753089	2.4241	1.93415	0.310753089	2.179125	0	0.346446967	14	10	66	53
ENSMUSG00000032657	Fam189b	family with sequence similarity 189 member B	protein_coding	68521	6.22222	0.408759	-1.78292	1.32283	1.03306	3.41333	3.32577	1.177945	3.36955	0.204898332	0.06191427	8	4	48	70
ENSMUSG00000027330	Cdc25b	cell division cycle 25B	protein_coding	12531	6.22116	0.408718	-1.56419	1.18142	1.48605	3.30019	3.25028	1.333735	3.275235	0.215405939	0.035291699	4	2	36	34
ENSMUSG00000022199	Slc22a17	solute carrier family 22 (organic cation transporter) member 17	protein_coding	59049	6.20931	0.408257	-1.69908	0.310753089	0.310753089	1.0644	1.05476	0.310753089	1.05958	0	0.006816509	12	14	86	110
ENSMUSG00000010358	Ifi35	interferon-induced protein 35	protein_coding	70110	6.20493	0.408087	1.61575	6.0707	5.95593	3.93857	4.09133	6.013315	4.01495	0.081154645	0.108017632	995	706	110	132
ENSMUSG00000039908	Slc26a11	solute carrier family 26 member 11	protein_coding	268512	6.18581	0.407341	-1.79261	0.310753089	0.310753089	2.30105	2.22184	0.310753089	2.261445	0	0.056009928	6	2	34	42
ENSMUSG00000029298	Gbp9	guanylate-binding protein 9	protein_coding	236573	6.17733	0.40701	1.76885	5.91058	6.10515	3.8166	3.89546	6.007865	3.85603	0.137581766	0.055762441	1782	2299	226	279
ENSMUSG00000041797	Abca9	ATP-binding cassette sub-family A (ABC1) member 9	protein_coding	217262	6.17485	0.406914	-1.77833	0.310753089	0.310753089	1.7703	1.4087	0.310753089	1.5895	0	0.255689812	42	52	482	432
ENSMUSG00000021256	Vash1	vasohibin 1	protein_coding	238328	6.139	0.405509	1.8274	0.378727	0.392929	0.493794112	0.493794112	0.385828	0.493794112	0.010042331	0	64	66	6	4
ENSMUSG00000036437	Npy1r	neuropeptide Y receptor Y1	protein_coding	18166	6.12395	0.404917	-1.85013	0.310753089	0.310753089	1.94967	1.57386	0.310753089	1.761765	0	0.265737799	10	12	78	80
ENSMUSG00000001552	Jup	junction plakoglobin	protein_coding	16480	6.11124	0.404417	-1.79564	0.841268	1.40173	3.50559	3.35655	1.121499	3.43107	0.396306481	0.105387195	3	8	73	91
ENSMUSG00000018341	Il12rb2	interleukin 12 receptor beta 2	protein_coding	16162	6.10954	0.40435	1.74514	2.87135	3.18384	0.9785	0.64687	3.027595	0.812685	0.220963798	0.234497822	842	1158	100	92
ENSMUSG00000046718	Bst2	bone marrow stromal cell antigen 2	protein_coding	69550	6.08739	0.403475	1.66499	6.41991	6.44518	4.40439	4.5194	6.432545	4.461895	0.017868588	0.081324351	5454	6108	600	850
ENSMUSG00000059089	Fcgr4	Fc receptor IgG low affinity IV	protein_coding	246256	6.06677	0.402659	1.6972	4.95946	5.0497	3.059	2.74857	5.00458	2.903785	0.063809316	0.219507158	2816	3082	326	308
uc007evh	AK017779	NA	NA	NA	6.05551	0.402212	1.88664	0.641163	0.872583	0.493794112	0.493794112	0.756873	0.493794112	0.163638651	0	32	44	2	4
ENSMUSG00000032344	Mb21d1	cyclic GMP-AMP synthase	protein_coding	214763	6.05376	0.402143	1.71	3.32958	3.62816	1.38478	1.2722	3.47887	1.32849	0.211127943	0.079606081	94	106	2	14
ENSMUSG00000018740	Slc25a35	solute carrier family 25 member 35	protein_coding	71998	6.03769	0.401504	-1.55035	0.310753089	0.310753089	2.05528	1.81694	0.310753089	1.93611	0	0.16853183	8	12	68	92
ENSMUSG00000046329	Slc25a23	solute carrier family 25 (mitochondrial carrier; phosphate carrier) member 23	protein_coding	66972	6.03003	0.401199	-1.69497	0.310753089	0.310753089	1.88444	1.92303	0.310753089	1.903735	0	0.027287251	38	28	188	256
ENSMUSG00000027314	Dll4	delta like canonical Notch ligand 4	protein_coding	54485	5.99721	0.399888	1.58539	2.60274	2.3688	0.605877	0.551609	2.48577	0.578743	0.16542056	0.038373271	788	616	74	104
ENSMUSG00000046999	1110032F04Rik	RIKEN cDNA 1110032F04 gene	protein_coding	68725	5.98045	0.399217	1.92996	1.61695	2.15149	0.493794112	0.493794112	1.88422	0.493794112	0.377976859	0	220	376	22	16
ENSMUSG00000040543	Pitpnm3	PITPNM family member 3	protein_coding	327958	5.96081	0.398428	-2.17822	0.310753089	0.310753089	0.666372	0.509482	0.310753089	0.587927	0	0.110937983	14	4	162	160
ENSMUSG00000032011	Thy1	thymus cell antigen 1 theta	protein_coding	21838	5.94986	0.397988	-1.85691	2.55857	2.01974	4.58994	4.72076	2.289155	4.65535	0.381010347	0.092503709	0	4	50	66
uc029rzf	BC057675	NA	NA	NA	5.94164	0.397656	1.69439	8.06853	8.48109	6.13956	6.22367	8.27481	6.181615	0.291723974	0.059474751	10751	15864	1215	1698
ENSMUSG00000097572	Gm26797	predicted gene 26797	lincRNA	NA	5.93867	0.397537	1.70146	0.822311	0.872312	0.493794112	0.493794112	0.8473115	0.493794112	0.035356046	0	59	44	8	8
ENSMUSG00000025492	Ifitm3	interferon induced transmembrane protein 3	protein_coding	66141	5.93657	0.397452	1.62173	6.93052	7.02447	4.99097	5.07974	6.977495	5.035355	0.066432682	0.062769869	9566	10452	1068	1504
ENSMUSG00000104509	Gm33994	predicted gene 33994	lincRNA	NA	5.92309	0.396908	1.63839	1.70462	1.53243	0.493794112	0.493794112	1.618525	0.493794112	0.121756717	0	186	156	16	22
uc033glq	CCDS26519	NA	NA	NA	5.9085	0.396318	1.73261	2.68268	3.36555	0.787228	0.856597	3.024115	0.8219125	0.482862008	0.04905129	324	642	38	52
ENSMUSG00000078763	Slfn1	schlafen 1	protein_coding	20555	5.9057	0.396204	1.59186	5.1501	5.1991	3.24551	3.27739	5.1746	3.26145	0.034648232	0.022542564	2982	2764	312	426
ENSMUSG00000028100	Nudt17	nudix (nucleoside diphosphate linked moiety X)-type motif 17	protein_coding	78373	5.89492	0.395767	1.5915	3.62436	3.37927	1.40787	1.54857	3.501815	1.47822	0.173304801	0.099489924	143	117	4	18
ENSMUSG00000031698	Mylk3	myosin light chain kinase 3	protein_coding	213435	5.88301	0.395284	-1.72775	0.310753089	0.310753089	1.80808	1.45	0.310753089	1.62904	0	0.253200796	0	0	11	16
ENSMUSG00000025163	Cd7	CD7 antigen	protein_coding	12516	5.87778	0.395071	-1.57237	1.96993	1.52989	3.79464	3.5633	1.74991	3.67897	0.311155268	0.163582083	62	50	318	322
ENSMUSG00000048534	Amica1	junction adhesion molecule like	protein_coding	270152	5.87776	0.39507	1.56789	4.41684	4.44189	2.62587	2.37153	4.429365	2.4987	0.017713025	0.179845539	34	34	2	0
ENSMUSG00000024737	Slc15a3	solute carrier family 15 member 3	protein_coding	65221	5.87733	0.395053	1.62858	4.46926	4.58481	2.54723	2.56627	4.527035	2.55675	0.081706189	0.013463313	1104	1526	114	168
ENSMUSG00000001281	Itgb7	integrin beta 7	protein_coding	16421	5.85051	0.39396	-1.72432	2.07297	1.89174	4.06325	4.11482	1.982355	4.089035	0.128148962	0.036465497	350	296	1992	2678
ENSMUSG00000078552	Dcdc2b	doublecortin domain containing 2b	protein_coding	100504491	5.84676	0.393807	-1.80456	0.310753089	0.310753089	0.914775	0.848837	0.310753089	0.881806	0	0.046625207	0	0	8	14
ENSMUSG00000024014	Pim1	proviral integration site 1	protein_coding	18712	5.83163	0.393189	1.34161	4.83124	5.13836	3.24344	3.49032	4.9848	3.36688	0.217166635	0.174570522	5594	7618	882	1452
ENSMUSG00000040296	Ddx58	DEAD (Asp-Glu-Ala-Asp) box polypeptide 58	protein_coding	230073	5.82951	0.393102	1.54199	5.59698	5.53631	3.64228	3.75782	5.566645	3.70005	0.042900168	0.081699117	1035	901	103	182
ENSMUSG00000070501	Ifi214	interferon activated gene 214	protein_coding	545384	5.80619	0.392146	1.5718	5.26599	5.16075	3.04944	3.37005	5.21337	3.209745	0.074415918	0.226705505	4344	3781	342	676
ENSMUSG00000029096	Htra3	HtrA serine peptidase 3	protein_coding	78558	5.79921	0.39186	-1.77744	0.310753089	0.310753089	2.48795	2.2168	0.310753089	2.352375	0	0.191732004	18	38	230	278
ENSMUSG00000029380	Cxcl1	chemokine (C-X-C motif) ligand 1	protein_coding	14825	5.79053	0.391502	5.68375	4.62631	5.35671	0.493794112	0.493794112	4.99151	0.493794112	0.516470793	0	1000	1663	4	0
ENSMUSG00000041845	Rhod	ras homolog family member D	protein_coding	11854	5.76187	0.390321	-1.64432	0.310753089	0.310753089	1.57585	1.01893	0.310753089	1.29739	0	0.393801909	10	8	66	45
ENSMUSG00000039997	Ifi203	interferon activated gene 203	protein_coding	15950	5.75019	0.389838	1.37851	6.82174	6.74077	5.09596	5.12471	6.781255	5.110335	0.057254436	0.02032932	8016	5461	1210	1572
ENSMUSG00000026791	Slc2a8	solute carrier family 2 (facilitated glucose transporter) member 8	protein_coding	56017	5.72232	0.388683	-1.61307	0.310753089	0.310753089	1.58891	1.45694	0.310753089	1.522925	0	0.093316882	2	2	16	24
ENSMUSG00000079071	Gm14085	predicted gene 14085	protein_coding	381417	5.70153	0.387819	-1.96871	0.310753089	0.310753089	2.11956	2.11651	0.310753089	2.118035	0	0.002156676	20	59	327	449
ENSMUSG00000082976	Gm15056	predicted gene 15056	protein_coding	100504014	5.7	0.387755	1.67606	3.32998	3.38406	1.09092	1.36302	3.35702	1.22697	0.038240335	0.192403755	130	124	10	12
ENSMUSG00000029780	Nt5c3	5'-nucleotidase cytosolic III	protein_coding	107569	5.68018	0.386928	1.63652	5.1463	5.41207	3.2952	3.23931	5.279185	3.267255	0.187927769	0.039520198	80	114	28	36
ENSMUSG00000103164	Gm38150	predicted gene 38150	lincRNA	NA	5.67344	0.386647	2.72174	0.621638	1.21986	0.493794112	0.493794112	0.920749	0.493794112	0.423006833	0	10	18	0	2
ENSMUSG00000029321	Slc10a6	solute carrier family 10 (sodium/bile acid cotransporter family) member 6	protein_coding	75750	5.65341	0.385808	1.59598	1.51979	1.6935	0.493794112	0.493794112	1.606645	0.493794112	0.122831519	0	162	192	20	22
ENSMUSG00000026946	Nmi	N-myc (and STAT) interactor	protein_coding	64685	5.65332	0.385805	1.54388	5.66431	5.63255	3.71557	3.77532	5.64843	3.745445	0.022457711	0.04224963	176	168	44	36
ENSMUSG00000049871	Nlrc3	NLR family CARD domain containing 3	protein_coding	268857	5.65231	0.385762	-1.57847	0.98321	0.839477	2.83362	2.88848	0.9113435	2.86105	0.101634579	0.038791878	14	12	70	109
ENSMUSG00000041449	Serpina3h	serine (or cysteine) peptidase inhibitor clade A member 3H	transcribed_unprocessed_pseudogene	NA	5.63418	0.385001	1.67042	1.42319	1.36898	0.493794112	0.493794112	1.396085	0.493794112	0.038332259	0	22	14	4	2
ENSMUSG00000033170	Card10	caspase recruitment domain family member 10	protein_coding	105844	5.62914	0.38479	-1.65491	0.310753089	0.310753089	0.976736	0.656254	0.310753089	0.816495	0	0.226614995	14	8	86	76
ENSMUSG00000021701	Plk2	polo like kinase 2	protein_coding	20620	5.62839	0.384758	1.5757	2.88432	3.38374	1.03794	1.24367	3.13403	1.140805	0.353143269	0.145473078	852	1406	104	164
ENSMUSG00000005043	Sgsh	N-sulfoglucosamine sulfohydrolase (sulfamidase)	protein_coding	27029	5.62503	0.384617	-1.80042	0.310753089	0.310753089	2.33303	2.36618	0.310753089	2.349605	0	0.02344059	0	0	6	9
ENSMUSG00000020732	Rab37	RAB37 member RAS oncogene family	protein_coding	58222	5.6184	0.384337	-1.60439	0.741255	0.487544	2.5907	2.60558	0.6143995	2.59814	0.179400769	0.010521749	8	8	68	52
ENSMUSG00000078350	Smim1	small integral membrane protein 1	protein_coding	68859	5.61274	0.384099	-1.78041	0.310753089	0.310753089	1.83112	2.17959	0.310753089	2.005355	0	0.2464055	0	0	6	22
ENSMUSG00000049555	Tmie	transmembrane inner ear	protein_coding	20776	5.60896	0.38394	-1.78921	0.310753089	0.310753089	1.7847	2.02493	0.310753089	1.904815	0	0.169868262	16	14	86	202
ENSMUSG00000023307	5-Mar	membrane-associated ring finger (C3HC4) 5	protein_coding	69104	5.6013	0.383616	1.46613	5.01844	5.18713	3.24049	3.36835	5.102785	3.30442	0.119281843	0.090410673	178	224	28	24
ENSMUSG00000045868	Gvin1	GTPase very large interferon inducible 1	protein_coding	74558	5.59996	0.38356	1.51697	5.27526	5.37298	3.50805	3.46822	5.32412	3.488135	0.069098475	0.028164063	198	146	26	56
ENSMUSG00000041117	Ccdc8	coiled-coil domain containing 8	protein_coding	434130	5.58441	0.382903	-1.66349	0.310753089	0.310753089	0.637236	0.514267	0.310753089	0.5757515	0	0.086952214	16	20	122	138
ENSMUSG00000021281	Tnfaip2	tumor necrosis factor alpha-induced protein 2	protein_coding	21928	5.57464	0.382489	1.60267	4.67131	4.78652	2.78873	2.75279	4.728915	2.77076	0.081465772	0.025413418	2051	2008	196	258
ENSMUSG00000010307	Tmem86a	transmembrane protein 86A	protein_coding	67893	5.57042	0.38231	-1.57885	0.93526	1.07819	2.93644	2.96781	1.006725	2.952125	0.101066772	0.02218194	66	80	362	528
ENSMUSG00000023206	Il15ra	interleukin 15 receptor alpha chain	protein_coding	16169	5.56039	0.381885	1.62616	4.48876	4.41946	2.6523	2.05779	4.45411	2.355045	0.0490025	0.420382052	304	338	44	32
ENSMUSG00000024805	Pcgf5	polycomb group ring finger 5	protein_coding	76073	5.54401	0.381189	1.48902	3.75066	4.00023	1.96864	2.16244	3.875445	2.06554	0.176472639	0.137037294	16	10	0	4
ENSMUSG00000037855	Zfp365	zinc finger protein 365	protein_coding	216049	5.53309	0.380724	1.64487	1.30871	1.32125	0.493794112	0.493794112	1.31498	0.493794112	0.008867119	0	172	181	21	14
ENSMUSG00000054474	Thnsl2	threonine synthase-like 2 (bacterial)	protein_coding	232078	5.52749	0.380485	-1.86144	0.310753089	0.310753089	1.23337	1.08997	0.310753089	1.16167	0	0.101399112	4	2	19	30
ENSMUSG00000022217	Emc9	ER membrane protein complex subunit 9	protein_coding	85308	5.52692	0.380461	-1.54994	0.702783	0.325966	2.53777	2.38358	0.5143745	2.460675	0.266449856	0.109028795	20	14	90	118
ENSMUSG00000018899	Irf1	interferon regulatory factor 1	protein_coding	16362	5.52415	0.380342	1.50755	6.25016	6.37562	4.48381	4.52099	6.31289	4.5024	0.088713617	0.02629023	196	254	14	58
ENSMUSG00000056185	Snx32	sorting nexin 32	protein_coding	225861	5.51677	0.380027	-1.99666	0.310753089	0.310753089	1.82532	1.82019	0.310753089	1.822755	0	0.003627458	22	4	128	166
ENSMUSG00000038637	Lrrc56	leucine rich repeat containing 56	protein_coding	70552	5.50338	0.379455	-1.90791	0.310753089	0.310753089	1.15237	0.82812	0.310753089	0.990245	0	0.229279374	2	0	26	30
ENSMUSG00000035517	Tdrd7	tudor domain containing 7	protein_coding	100121	5.50159	0.379378	1.53356	3.94964	4.24783	1.97057	2.46685	4.098735	2.21871	0.210852171	0.350922953	46	34	2	8
ENSMUSG00000019876	Pkib	protein kinase inhibitor beta cAMP dependent testis specific	protein_coding	18768	5.49831	0.379238	1.76205	5.44837	5.10151	3.01971	3.13916	5.27494	3.079435	0.245267058	0.084463905	160	228	16	54
ENSMUSG00000039691	Tspan10	tetraspanin 10	protein_coding	208634	5.49746	0.379202	-1.51472	0.310753089	0.310753089	1.47317	1.46695	0.310753089	1.47006	0	0.004398204	22	14	90	116
ENSMUSG00000058099	Nfam1	Nfat activating molecule with ITAM motif 1	protein_coding	74039	5.48545	0.378687	-1.4923	1.45132	1.11998	3.30675	2.94264	1.28565	3.124695	0.234292761	0.25746465	69	62	425	409
ENSMUSG00000033610	Pank1	pantothenate kinase 1	protein_coding	75735	5.47949	0.378431	-1.5563	0.310753089	0.310753089	0.936288	0.687946	0.310753089	0.812117	0	0.175604312	18	16	96	105
ENSMUSG00000020814	Mxra7	matrix-remodelling associated 7	protein_coding	67622	5.46429	0.377778	-1.66725	0.310753089	0.310753089	2.06074	2.04036	0.310753089	2.05055	0	0.014410836	14	30	132	164
ENSMUSG00000037405	Icam1	intercellular adhesion molecule 1	protein_coding	15894	5.46149	0.377658	1.41287	5.47206	5.55197	3.77348	3.77995	5.512015	3.776715	0.056504903	0.004574981	9646	10424	1344	1766
ENSMUSG00000076547	Igkv4-70	immunoglobulin kappa chain variable 4-70	IG_V_gene	NA	5.45524	0.377388	1.71262	4.2952	5.49398	2.48558	2.7456	4.89459	2.61559	0.847665467	0.183861905	48	212	14	26
ENSMUSG00000041313	Slc7a1	solute carrier family 7 (cationic amino acid transporter y+ system) member 1	protein_coding	11987	5.44965	0.377148	1.43183	3.75188	3.85206	1.99107	2.03313	3.80197	2.0121	0.070837957	0.029740911	4310	4736	574	732
ENSMUSG00000078486	Perm1	PPARGC1 and ESRR induced regulator muscle 1	protein_coding	74183	5.44751	0.377055	1.4375	1.66474	1.51781	0.493794112	0.493794112	1.591275	0.493794112	0.103895199	0	356	308	48	52
ENSMUSG00000011179	Odc1	ornithine decarboxylase structural 1	protein_coding	18263	5.43513	0.376521	1.55182	5.53019	5.92926	3.67363	3.88709	5.729725	3.78036	0.282185103	0.150939014	10709	16020	1285	2069
ENSMUSG00000032578	Cish	cytokine inducible SH2-containing protein	protein_coding	12700	5.42131	0.375923	1.57478	2.95779	3.21471	1.08895	1.14009	3.08625	1.11452	0.181669874	0.036161441	374	502	34	62
ENSMUSG00000009035	Tmem184b	transmembrane protein 184b	protein_coding	223693	5.41074	0.375466	1.31154	4.25399	4.20937	2.63232	2.61262	4.23168	2.62247	0.031551105	0.013930004	78	70	16	14
ENSMUSG00000004187	Kifc2	kinesin family member C2	protein_coding	16581	5.41002	0.375434	-1.69959	0.310753089	0.310753089	1.33254	1.38246	0.310753089	1.3575	0	0.035298771	30	18	156	212
ENSMUSG00000068874	Selenbp1	selenium binding protein 1	protein_coding	20341	5.40688	0.375299	-1.69752	0.452489	0.793872	3.09392	2.65132	0.6231805	2.87262	0.241394234	0.312965461	2	2	40	36
ENSMUSG00000017417	Plxdc1	plexin domain containing 1	protein_coding	72324	5.3975	0.374892	-1.66573	0.310753089	0.310753089	1.38738	0.999034	0.310753089	1.193207	0	0.27460209	10	4	50	30
ENSMUSG00000054676	1600014C10Rik	RIKEN cDNA 1600014C10 gene	protein_coding	72244	5.39654	0.37485	1.46968	4.62773	4.67631	2.9145	2.81832	4.65202	2.86641	0.034351247	0.06800953	26	34	6	4
ENSMUSG00000049502	Dtx3l	deltex 3-like E3 ubiquitin ligase	protein_coding	209200	5.395	0.374783	1.60844	4.62542	4.63566	2.71787	2.7504	4.63054	2.734135	0.007240773	0.023002184	5805	5794	662	850
ENSMUSG00000079056	Kcnip3	Kv channel interacting protein 3 calsenilin	protein_coding	56461	5.39393	0.374736	-1.77315	0.310753089	0.310753089	1.37729	1.05006	0.310753089	1.213675	0	0.231386552	0	0	4	6
ENSMUSG00000030699	Tbx6	T-box 6	protein_coding	21389	5.37325	0.373837	-1.59444	0.310753089	0.310753089	1.76626	1.61166	0.310753089	1.68896	0	0.109318708	4	6	28	26
ENSMUSG00000031779	Ccl22	chemokine (C-C motif) ligand 22	protein_coding	20299	5.36313	0.373396	1.57226	3.89881	3.50223	1.58255	1.7747	3.70052	1.678625	0.280424407	0.135870568	1790	1208	132	210
ENSMUSG00000039765	Cc2d2a	coiled-coil and C2 domain containing 2A	protein_coding	231214	5.3613	0.373316	-1.61717	0.310753089	0.310753089	0.655193	0.557631	0.310753089	0.606412	0	0.068986752	0	2	24	18
ENSMUSG00000031659	Adcy7	adenylate cyclase 7	protein_coding	11513	5.36092	0.373299	-1.51421	2.18826	2.03145	3.98813	3.91158	2.109855	3.949855	0.110881414	0.054129024	8	4	38	24
ENSMUSG00000031780	Ccl17	chemokine (C-C motif) ligand 17	protein_coding	20295	5.36074	0.373292	1.75871	2.72954	2.28434	0.493794112	0.493794112	2.50694	0.493794112	0.314803939	0	98	62	4	10
ENSMUSG00000038729	Akap2	A kinase (PRKA) anchor protein 2	protein_coding	11641	5.34938	0.372795	1.48737	3.80199	4.06202	2.04864	2.20257	3.932005	2.125605	0.183868976	0.108844947	30	34	4	8
ENSMUSG00000102037	Bcl2a1a	B cell leukemia/lymphoma 2 related protein A1a	protein_coding	12044	5.31536	0.371305	1.4279	4.97553	5.36077	3.17664	3.68887	5.16815	3.432755	0.272405816	0.362201307	1398	2007	188	386
ENSMUSG00000027398	Il1b	interleukin 1 beta	protein_coding	16176	5.30397	0.370804	1.7285	5.08452	5.46818	3.31528	2.6213	5.27635	2.96829	0.271288588	0.490717964	2965	4455	372	254
ENSMUSG00000021367	Edn1	endothelin 1	protein_coding	13614	5.30277	0.370751	1.63868	1.86458	2.21955	0.493794112	0.493794112	2.042065	0.493794112	0.251001694	0	254	362	36	26
ENSMUSG00000075602	Ly6a	lymphocyte antigen 6 complex locus A	protein_coding	110454	5.30025	0.37064	1.39368	7.04196	7.24633	5.36533	5.52083	7.144145	5.44308	0.144511413	0.109955104	1822	2351	266	396
ENSMUSG00000046916	Myct1	myc target 1	protein_coding	68632	5.29473	0.370397	-1.49315	0.310753089	0.310753089	1.15545	0.859565	0.310753089	1.0075075	0	0.20922229	22	18	118	114
ENSMUSG00000102418	Sh2d1b1	SH2 domain containing 1B1	protein_coding	26904	5.25482	0.368634	-1.51479	0.310753089	0.310753089	1.62122	1.56229	0.310753089	1.591755	0	0.041669803	30	34	162	204
ENSMUSG00000028469	Npr2	natriuretic peptide receptor 2	protein_coding	230103	5.25081	0.368457	-1.48465	0.310753089	0.310753089	1.89349	2.30477	0.310753089	2.09913	0	0.290818877	2	2	4	8
ENSMUSG00000032221	Mns1	meiosis-specific nuclear structural protein 1	protein_coding	17427	5.2488	0.368368	-1.46428	0.310753089	0.310753089	1.26871	1.11324	0.310753089	1.190975	0	0.109933891	48	34	94	128
uc029sxd	AK154329	NA	NA	NA	5.24867	0.368362	1.64106	3.4294	3.63897	1.6204	1.28472	3.534185	1.45256	0.148188368	0.237361604	1408	1736	178	164
ENSMUSG00000028268	Gbp3	guanylate binding protein 3	protein_coding	55932	5.22806	0.367447	1.58286	5.00773	5.1522	3.19611	3.12851	5.079965	3.16231	0.102155717	0.047800418	52	94	4	2
ENSMUSG00000108112	Gm45193	predicted gene 45193	processed_transcript	NA	5.20628	0.366477	3.26167	1.73648	2.10895	0.493794112	0.493794112	1.922715	0.493794112	0.263376063	0	44	74	2	0
ENSMUSG00000045007	Tubg2	tubulin gamma 2	protein_coding	103768	5.18965	0.365735	-1.59545	0.310753089	0.310753089	1.08674	0.899379	0.310753089	0.9930595	0	0.132484234	12	8	66	70
ENSMUSG00000069792	Wfdc17	WAP four-disulfide core domain 17	protein_coding	100034251	5.18444	0.365502	1.56056	5.24085	5.47349	3.48116	3.34343	5.35717	3.412295	0.164501322	0.097389817	1272	1591	172	192
ENSMUSG00000044461	Shisa2	shisa family member 2	protein_coding	219134	5.18148	0.36537	-1.54038	0.310753089	0.310753089	1.70643	1.35358	0.310753089	1.530005	0	0.249502628	48	28	228	206
ENSMUSG00000017652	Cd40	CD40 antigen	protein_coding	21939	5.17623	0.365135	1.45611	5.52566	5.59273	3.73162	3.8662	5.559195	3.79891	0.047425652	0.095162431	188	232	32	62
ENSMUSG00000034765	Dusp5	dual specificity phosphatase 5	protein_coding	240672	5.16794	0.364763	1.53097	3.69972	4.117	1.95035	2.10139	3.90836	2.02587	0.295061518	0.106801408	1683	2560	226	338
ENSMUSG00000056501	Cebpb	CCAAT/enhancer binding protein (C/EBP) beta	protein_coding	12608	5.16704	0.364723	1.6502	3.41314	3.72252	1.54515	1.5132	3.56783	1.529175	0.218764696	0.022592062	734	1002	88	110
ENSMUSG00000005320	Fgfr4	fibroblast growth factor receptor 4	protein_coding	14186	5.16514	0.364638	-2.87717	0.310753089	0.310753089	1.04002	1.19151	0.310753089	1.115765	0	0.107119606	0	0	118	128
ENSMUSG00000103558	Gm38220	predicted gene 38220	TEC	NA	5.16264	0.364525	1.66291	2.00174	2.57978	0.493794112	0.493794112	2.29076	0.493794112	0.408736004	0	108	192	14	16
ENSMUSG00000032515	Csrnp1	cysteine-serine-rich nuclear protein 1	protein_coding	215418	5.16029	0.36442	1.48662	4.92701	5.16466	3.18097	3.25571	5.045835	3.21834	0.168043927	0.052849161	281	381	37	47
ENSMUSG00000017929	B4galt5	UDP-Gal:betaGlcNAc beta 1 4-galactosyltransferase polypeptide 5	protein_coding	56336	5.15813	0.364323	1.42002	4.91054	4.93776	3.12577	3.2289	4.92415	3.177335	0.019247447	0.072923922	4264	4836	540	766
ENSMUSG00000039485	Tspyl4	TSPY-like 4	protein_coding	72480	5.15477	0.364172	-1.57113	0.310753089	0.310753089	1.89658	1.87005	0.310753089	1.883315	0	0.018759543	38	48	298	322
ENSMUSG00000068417	Pnp2	purine-nucleoside phosphorylase 2	protein_coding	667034	5.15474	0.36417	1.72461	2.1179	1.89482	0.493794112	0.493794112	2.00636	0.493794112	0.157741381	0	150	130	8	18
ENSMUSG00000031824	6430548M08Rik	RIKEN cDNA 6430548M08 gene	protein_coding	234797	5.14998	0.363957	-1.5437	0.310753089	0.310753089	1.91958	1.78523	0.310753089	1.852405	0	0.094999796	6	0	10	12
ENSMUSG00000026458	Ppfia4	protein tyrosine phosphatase receptor type f polypeptide (PTPRF) interacting protein (liprin) alpha 4	protein_coding	68507	5.14554	0.363757	-1.70492	0.310753089	0.310753089	2.56632	2.14789	0.310753089	2.357105	0	0.29587469	0	0	72	44
ENSMUSG00000000142	Axin2	axin 2	protein_coding	12006	5.13785	0.363411	-1.60157	0.310753089	0.310753089	1.399	1.46316	0.310753089	1.43108	0	0.045367971	0	2	6	8
ENSMUSG00000040146	Rgl3	ral guanine nucleotide dissociation stimulator-like 3	protein_coding	71746	5.13168	0.363133	-1.58415	0.310753089	0.310753089	1.31082	1.15306	0.310753089	1.23194	0	0.111553166	0	0	6	4
ENSMUSG00000023079	Gtf2ird1	general transcription factor II I repeat domain-containing 1	protein_coding	57080	5.12944	0.363032	-1.66712	0.310753089	0.310753089	2.36577	2.42637	0.310753089	2.39607	0	0.042850671	1	0	10	15
ENSMUSG00000038543	BC028528	cDNA sequence BC028528	protein_coding	229600	5.12571	0.362864	-1.49989	2.34133	2.14188	4.13194	4.06038	2.241605	4.09616	0.141032448	0.050600561	17	18	69	86
ENSMUSG00000042719	Naa25	N(alpha)-acetyltransferase 25 NatB auxiliary subunit	protein_coding	231713	5.12195	0.362694	1.37088	4.01185	4.10021	2.31999	2.37817	4.05603	2.34908	0.062479955	0.041139473	112	96	14	14
ENSMUSG00000000184	Ccnd2	cyclin D2	protein_coding	12444	5.11074	0.362188	1.47185	5.81604	5.86576	3.82583	4.1442	5.8409	3.985015	0.035157349	0.225121586	15162	20061	1722	2776
ENSMUSG00000061666	Gdpd1	glycerophosphodiester phosphodiesterase domain containing 1	protein_coding	66569	5.08869	0.36119	-1.4998	0.310753089	0.310753089	1.07401	1.11165	0.310753089	1.09283	0	0.026615499	14	20	84	112
ENSMUSG00000000594	Gm2a	GM2 ganglioside activator protein	protein_coding	14667	5.08166	0.360871	-1.44708	2.59443	2.25031	4.2414	4.16947	2.42237	4.205435	0.243329586	0.050862191	956	680	3822	4583
ENSMUSG00000094651	Gal3st2	galactose-3-O-sulfotransferase 2	protein_coding	381334	5.0713	0.3604	-1.60324	0.310753089	0.310753089	1.22779	0.992425	0.310753089	1.1101075	0	0.166428188	8	6	54	50
ENSMUSG00000042500	Ago4	argonaute RISC catalytic subunit 4	protein_coding	76850	5.06607	0.360162	-1.57893	0.310753089	0.310753089	0.957618	1.13445	0.310753089	1.046034	0	0.125039106	40	54	226	272
ENSMUSG00000045231	BC106179	cDNA sequence BC106179	processed_transcript	NA	5.0659	0.360155	-1.47847	0.310753089	0.310753089	1.15344	1.1522	0.310753089	1.15282	0	0.000876812	30	24	134	172
ENSMUSG00000037235	Mxd4	Max dimerization protein 4	protein_coding	17122	5.06444	0.360088	-1.517	1.93388	2.01628	3.80787	3.81096	1.97508	3.809415	0.058265599	0.00218496	254	246	1310	1513
ENSMUSG00000090881	Gm6904	predicted gene 6904	protein_coding	628693	5.05475	0.359647	1.56101	2.65954	2.93551	0.59384	1.06156	2.797525	0.8277	0.195140258	0.330727984	140	183	14	28
ENSMUSG00000020734	Grin2c	glutamate receptor ionotropic NMDA2C (epsilon 3)	protein_coding	14813	5.04813	0.359345	-1.53177	0.310753089	0.310753089	0.854543	0.846386	0.310753089	0.8504645	0	0.00576787	18	32	134	172
ENSMUSG00000080845	Gm9115	predicted gene 9115	processed_pseudogene	NA	5.04508	0.359206	1.45411	2.17346	2.46939	0.519716	0.566451	2.321425	0.5430835	0.20925411	0.033046635	180	231	26	38
uc007tuv	S74190	NA	NA	NA	5.044	0.359157	-1.80433	0.310753089	0.310753089	2.64588	2.46307	0.310753089	2.554475	0	0.129266191	2	2	20	20
ENSMUSG00000040852	Plekhh2	pleckstrin homology domain containing family H (with MyTH4 domain) member 2	protein_coding	213556	5.03526	0.358758	-1.49508	0.310753089	0.310753089	0.751809	0.54595	0.310753089	0.6488795	0	0.145564295	40	34	196	206
ENSMUSG00000030589	Rasgrp4	RAS guanyl releasing protein 4	protein_coding	233046	5.02103	0.358107	-1.52087	0.310753089	0.310753089	2.25745	2.17802	0.310753089	2.217735	0	0.056165492	16	14	92	126
ENSMUSG00000032606	Nicn1	nicolin 1	protein_coding	66257	5.01912	0.358019	-1.64703	0.310753089	0.310753089	1.37719	1.58419	0.310753089	1.48069	0	0.146371104	22	12	92	156
ENSMUSG00000052609	Plekhg3	pleckstrin homology domain containing family G (with RhoGef domain) member 3	protein_coding	263406	5.0154	0.357849	-1.59752	0.310753089	0.310753089	2.00293	1.68956	0.310753089	1.846245	0	0.221586052	62	84	492	464
ENSMUSG00000001288	Rarg	retinoic acid receptor gamma	protein_coding	19411	5.00693	0.357461	-1.39325	0.977099	0.755605	2.64171	2.54137	0.866352	2.59154	0.156619909	0.070951094	97	67	392	402
ENSMUSG00000020154	Ptprb	protein tyrosine phosphatase receptor type B	protein_coding	19263	5.0069	0.357459	-1.46715	0.310753089	0.310753089	2.05083	1.93295	0.310753089	1.99189	0	0.083353747	288	246	1264	1448
ENSMUSG00000026475	Rgs16	regulator of G-protein signaling 16	protein_coding	19734	4.99763	0.357034	1.46209	1.77609	2.28401	0.493794112	0.493794112	2.03005	0.493794112	0.359153676	0	232	386	34	54
ENSMUSG00000025902	Sox17	SRY (sex determining region Y)-box 17	protein_coding	20671	4.99144	0.35675	-1.51962	0.310753089	0.310753089	1.89241	1.90414	0.310753089	1.898275	0	0.008294363	2	4	10	20
ENSMUSG00000032890	Rims3	regulating synaptic membrane exocytosis 3	protein_coding	242662	4.99091	0.356725	-1.46282	0.310753089	0.310753089	1.43331	1.11909	0.310753089	1.2762	0	0.222187093	4	4	8	4
ENSMUSG00000049625	Tifab	TRAF-interacting protein with forkhead-associated domain family member B	protein_coding	212937	4.98955	0.356663	-1.49194	1.29472	0.921971	3.04447	2.82924	1.1083455	2.936855	0.263573346	0.152190593	196	132	838	884
ENSMUSG00000021025	Nfkbia	nuclear factor of kappa light polypeptide gene enhancer in B cells inhibitor alpha	protein_coding	18035	4.98905	0.35664	1.42139	6.21993	6.42956	4.55054	4.6102	6.324745	4.58037	0.148230795	0.042185991	12546	15472	1823	2498
ENSMUSG00000075122	Cd80	CD80 antigen	protein_coding	12519	4.97738	0.356103	1.52534	3.64437	3.71573	1.88871	1.7182	3.68005	1.803455	0.05045914	0.120568777	1062	1142	142	154
ENSMUSG00000002227	Mov10	Moloney leukemia virus 10	protein_coding	17454	4.97041	0.355781	1.57061	4.26353	4.14881	2.27716	2.30107	4.20617	2.289115	0.08111929	0.016906923	132	97	26	35
ENSMUSG00000010755	Cars	cysteinyl-tRNA synthetase	protein_coding	27267	4.96645	0.355599	1.48203	4.51846	4.65524	2.74278	2.79746	4.58685	2.77012	0.096718066	0.038664599	224	234	30	38
ENSMUSG00000040033	Stat2	signal transducer and activator of transcription 2	protein_coding	20847	4.95042	0.354858	1.4917	5.18051	5.03875	3.24671	3.3281	5.10963	3.287405	0.100239457	0.057551421	188	290	26	42
ENSMUSG00000031344	Gabrq	gamma-aminobutyric acid (GABA) A receptor subunit theta	protein_coding	57249	4.94668	0.354685	-1.68353	0.310753089	0.310753089	1.45734	1.17202	0.310753089	1.31468	0	0.201751707	22	30	214	236
ENSMUSG00000043822	Adamtsl5	ADAMTS-like 5	protein_coding	66548	4.9449	0.354603	-1.59375	0.310753089	0.310753089	1.12027	1.40428	0.310753089	1.262275	0	0.200825397	0	0	27	49
ENSMUSG00000022416	Cacna1i	calcium channel voltage-dependent alpha 1I subunit	protein_coding	239556	4.94485	0.3546	-1.53388	0.310753089	0.310753089	2.12243	1.66411	0.310753089	1.89327	0	0.32408118	140	74	322	460
ENSMUSG00000040280	Ndufa4l2	Ndufa4 mitochondrial complex associated like 2	protein_coding	407790	4.92979	0.353903	-1.68693	0.310753089	0.310753089	1.16139	0.660134	0.310753089	0.910762	0	0.354441517	4	4	36	28
ENSMUSG00000001240	Ramp2	receptor (calcitonin) activity modifying protein 2	protein_coding	54409	4.92598	0.353726	-1.52512	2.11093	1.64033	3.80826	3.86601	1.87563	3.837135	0.332764451	0.040835417	14	4	22	50
ENSMUSG00000035165	Kcne3	potassium voltage-gated channel Isk-related subfamily gene 3	protein_coding	57442	4.9248	0.353671	2.71819	0.731192	0.805432	0.493794112	0.493794112	0.768312	0.493794112	0.052495607	0	4	4	0	0
ENSMUSG00000097353	A430046D13Rik	Riken cDNA A430046D13 gene	lincRNA	654440	4.90871	0.352923	-1.55789	0.310753089	0.310753089	1.09304	1.22494	0.310753089	1.15899	0	0.093267384	12	18	76	112
uc008xbx	AK189470	NA	NA	NA	4.90651	0.352821	-1.5119	1.7556	1.75128	3.6896	3.51579	1.75344	3.602695	0.003054701	0.12290223	50	50	260	306
ENSMUSG00000039697	Ncoa7	nuclear receptor coactivator 7	protein_coding	211329	4.89751	0.352402	1.42836	3.9837	4.26385	2.3759	2.36227	4.123775	2.369085	0.198095965	0.009637865	245	368	45	37
ENSMUSG00000083500	Gm15470	predicted gene 15470	processed_pseudogene	NA	4.8905	0.352075	1.6708	0.379151	0.489258	0.493794112	0.493794112	0.4342045	0.493794112	0.077857406	0	32	34	4	2
ENSMUSG00000085844	Gm11690	predicted gene 11690	lincRNA	NA	4.88844	0.351979	-2.90447	0.310753089	0.310753089	1.53835	1.72244	0.310753089	1.630395	0	0.130171287	0	4	40	62
ENSMUSG00000063972	Nr6a1	nuclear receptor subfamily 6 group A member 1	protein_coding	14536	4.88742	0.351932	1.40191	1.16168	1.17006	0.493794112	0.493794112	1.16587	0.493794112	0.005925555	0	270	282	36	44
ENSMUSG00000000628	Hk2	hexokinase 2	protein_coding	15277	4.87212	0.351217	1.33125	3.43392	3.55785	1.7855	1.89572	3.495885	1.84061	0.087631743	0.077937309	1329	1511	166	224
ENSMUSG00000053338	Tarm1	T cell-interacting activating receptor on myeloid cells 1	protein_coding	245126	4.86837	0.351041	1.59942	2.85516	2.37227	0.695656	0.516072	2.613715	0.605864	0.341454794	0.126985064	136	80	12	22
ENSMUSG00000039706	Ldb2	LIM domain binding 2	protein_coding	16826	4.8618	0.350734	-1.5882	0.310753089	0.310753089	1.85072	1.43332	0.310753089	1.64202	0	0.29514637	16	11	94	93
ENSMUSG00000041729	Coro2b	coronin actin binding protein 2B	protein_coding	235431	4.8607	0.350682	-1.90553	0.310753089	0.310753089	1.17115	1.35914	0.310753089	1.265145	0	0.132929004	8	6	42	70
ENSMUSG00000026207	Speg	SPEG complex locus	protein_coding	11790	4.8566	0.35049	-1.70511	0.310753089	0.310753089	1.68531	1.41298	0.310753089	1.549145	0	0.19256639	0	0	4	6
ENSMUSG00000038178	Slc43a2	solute carrier family 43 member 2	protein_coding	215113	4.85014	0.350187	-1.64505	1.07601	0.31455	2.85235	2.82608	0.69528	2.839215	0.53843353	0.018575695	12	12	30	40
ENSMUSG00000050600	Zfp831	zinc finger protein 831	protein_coding	100043757	4.83772	0.349604	-1.43902	0.310753089	0.310753089	1.95984	1.88364	0.310753089	1.92174	0	0.053881537	232	160	948	1132
ENSMUSG00000097295	Hmgb1-ps8	high mobility group box 1 pseudogene 8	processed_pseudogene	NA	4.83129	0.349301	-1.49342	1.73872	1.93507	3.74591	3.65748	1.836895	3.701695	0.138840416	0.062529453	40	48	230	272
ENSMUSG00000027375	Mal	myelin and lymphocyte protein T cell differentiation protein	protein_coding	17153	4.8306	0.349269	-1.70507	0.310753089	0.310753089	0.792797	0.781778	0.310753089	0.7872875	0	0.00779161	16	4	70	76
ENSMUSG00000056749	Nfil3	nuclear factor interleukin 3 regulated	protein_coding	18030	4.82612	0.349058	1.59025	1.6517	2.3063	0.493794112	0.493794112	1.979	0.493794112	0.462872099	0	170	328	24	28
ENSMUSG00000048007	Timm8a1	translocase of inner mitochondrial membrane 8A1	protein_coding	30058	4.82041	0.348789	1.40148	2.79313	3.01972	1.17195	1.17285	2.906425	1.1724	0.160223326	0.000636396	364	456	56	72
ENSMUSG00000027223	Mapk8ip1	mitogen-activated protein kinase 8 interacting protein 1	protein_coding	19099	4.80673	0.348144	-1.53671	0.310753089	0.310753089	0.665142	0.701994	0.310753089	0.683568	0	0.026058299	10	20	74	110
ENSMUSG00000016756	Cmah	cytidine monophospho-N-acetylneuraminic acid hydroxylase	protein_coding	12763	4.79753	0.347709	-1.31383	1.76982	1.56767	3.29665	3.26007	1.668745	3.27836	0.142941636	0.025865966	14	6	20	16
uc029rmg;ENSMUSG00000069844	AK018523;Sco1	NA;SCO1 cytochrome c oxidase assembly protein	NA;protein_coding	NA	4.79145	0.347422	1.57234	1.87457	2.24822	0.493794112	0.493794112	2.061395	0.493794112	0.264210449	0	50	108	8	10
ENSMUSG00000000791	Il12rb1	interleukin 12 receptor beta 1	protein_coding	16161	4.785	0.347116	1.48662	2.99534	2.94517	1.28206	0.88666	2.970255	1.08436	0.035475547	0.279590021	50	56	10	4
ENSMUSG00000074151	Nlrc5	NLR family CARD domain containing 5	protein_coding	434341	4.76867	0.346342	1.45252	5.95205	5.87123	4.05968	4.12499	5.91164	4.092335	0.05714837	0.046181144	374	296	46	52
ENSMUSG00000001123	Lgals9	lectin galactose binding soluble 9	protein_coding	16859	4.75888	0.345877	1.49141	6.15223	6.05556	4.20583	4.34872	6.103895	4.277275	0.068356013	0.101038488	128	117	14	18
ENSMUSG00000020183	Cpm	carboxypeptidase M	protein_coding	70574	4.74817	0.345367	-1.44302	0.310753089	0.310753089	2.06251	2.17819	0.310753089	2.12035	0	0.081798112	0	0	8	10
ENSMUSG00000040350	Trim7	tripartite motif-containing 7	protein_coding	94089	4.74585	0.345257	-1.53786	2.01452	1.62737	3.82728	3.68208	1.820945	3.75468	0.27375639	0.102671905	8	10	38	52
ENSMUSG00000027570	Col9a3	collagen type IX alpha 3	protein_coding	12841	4.74402	0.34517	1.52841	1.72008	2.27006	0.493794112	0.493794112	1.99507	0.493794112	0.388894588	0	8	28	0	4
ENSMUSG00000005667	Mthfd2	methylenetetrahydrofolate dehydrogenase (NAD+ dependent) methenyltetrahydrofolate cyclohydrolase	protein_coding	17768	4.7419	0.345069	1.48159	4.48256	4.65909	2.87028	2.56603	4.570825	2.718155	0.12482556	0.215137238	1152	1499	136	160
ENSMUSG00000042985	Upk3b	uroplakin 3B	protein_coding	100647	4.7332	0.344654	-2.01802	0.310753089	0.310753089	0.963228	0.857964	0.310753089	0.910596	0	0.074432888	2	22	122	142
ENSMUSG00000050232	Cxcr3	chemokine (C-X-C motif) receptor 3	protein_coding	12766	4.72675	0.344346	-1.52909	0.491023	1.01211	2.63987	2.70701	0.7515665	2.67344	0.368464151	0.047475149	46	78	306	422
ENSMUSG00000025489	Ifitm5	interferon induced transmembrane protein 5	protein_coding	73835	4.72277	0.344156	2.60644	0.765225	0.666682	0.493794112	0.493794112	0.7159535	0.493794112	0.069680424	0	20	20	2	0
ENSMUSG00000097204	Gm17690	predicted gene 17690	antisense	NA	4.70538	0.343324	-1.57933	0.310753089	0.310753089	0.543502	0.789842	0.310753089	0.666672	0	0.174188684	6	6	26	32
ENSMUSG00000035919	Bbs9	Bardet-Biedl syndrome 9 (human)	protein_coding	319845	4.68938	0.342556	-1.40406	1.03819	0.411403	2.69696	2.32969	0.7247965	2.513325	0.443205338	0.259699108	2	0	6	12
ENSMUSG00000006818	Sod2	superoxide dismutase 2 mitochondrial	protein_coding	20656	4.68811	0.342495	1.55125	4.04314	4.30624	2.23714	2.26701	4.17469	2.252075	0.186039794	0.02112128	3763	4908	476	631
ENSMUSG00000001027	Scn4a	sodium channel voltage-gated type IV alpha	protein_coding	110880	4.68331	0.342264	-1.52087	0.310753089	0.310753089	1.26639	1.44928	0.310753089	1.357835	0	0.129322759	76	50	308	478
ENSMUSG00000053175	Bcl3	B cell leukemia/lymphoma 3	protein_coding	12051	4.67807	0.342013	1.38784	5.04981	5.11474	3.44468	3.26137	5.082275	3.353025	0.045912443	0.129619744	2272	2316	338	396
ENSMUSG00000032369	Plscr1	phospholipid scramblase 1	protein_coding	22038	4.67127	0.341685	1.55296	4.02084	4.847	2.37783	2.42984	4.43392	2.403835	0.584183338	0.036776624	12	14	2	2
ENSMUSG00000001473	Tubb6	tubulin beta 6 class V	protein_coding	67951	4.67117	0.34168	1.43028	3.668	3.98944	2.01677	2.0474	3.82872	2.032085	0.227292404	0.021658681	1128	1554	168	222
ENSMUSG00000074491	Clec4g	C-type lectin domain family 4 member g	protein_coding	75863	4.66643	0.341452	-1.42227	0.704389	1.2591	2.51294	2.92578	0.9817445	2.71936	0.39223991	0.291921964	24	54	150	296
ENSMUSG00000026928	Card9	caspase recruitment domain family member 9	protein_coding	332579	4.66126	0.341203	-1.62321	0.310753089	0.310753089	1.95827	2.27012	0.310753089	2.114195	0	0.22051125	4	2	22	22
ENSMUSG00000036995	Asap3	ArfGAP with SH3 domain ankyrin repeat and PH domain 3	protein_coding	230837	4.65809	0.34105	1.41074	1.60995	1.74218	0.493794112	0.493794112	1.676065	0.493794112	0.09350073	0	366	418	54	64
ENSMUSG00000067780	Pi15	peptidase inhibitor 15	protein_coding	94227	4.65583	0.340941	1.46358	0.42265	0.843949	0.493794112	0.493794112	0.6332995	0.493794112	0.29790338	0	186	284	16	54
ENSMUSG00000110206	Flt3l	FMS-like tyrosine kinase 3 ligand	protein_coding	14256	4.64779	0.340553	-1.3413	3.13365	2.87196	4.67088	4.71363	3.002805	4.692255	0.185042774	0.030228815	196	144	629	836
uc008bfo;uc008bfn	9630028I04Rik	NA	NA	NA	4.64771	0.340549	-2.78865	0.310753089	0.310753089	1.32024	1.44845	0.310753089	1.384345	0	0.09065816	0	3	15	15
ENSMUSG00000035678	Tnfsf9	tumor necrosis factor (ligand) superfamily member 9	protein_coding	21950	4.6358	0.339973	1.47681	2.30973	2.52167	0.614161	0.511251	2.4157	0.562706	0.149864211	0.072768359	194	240	28	32
ENSMUSG00000004633	Chn2	chimerin 2	protein_coding	69993	4.63538	0.339952	-1.35175	0.36049	0.494239	2.08604	2.09282	0.4273645	2.08943	0.094574825	0.004794184	20	32	112	84
ENSMUSG00000026121	Sema4c	sema domain immunoglobulin domain (Ig) transmembrane domain (TM) and short cytoplasmic domain (semaphorin) 4C	protein_coding	20353	4.635	0.339934	1.49034	3.38586	3.85244	1.77492	1.59311	3.61915	1.684015	0.329921882	0.128559084	18	48	8	4
ENSMUSG00000035356	Nfkbiz	nuclear factor of kappa light polypeptide gene enhancer in B cells inhibitor zeta	protein_coding	80859	4.63091	0.339736	1.48573	4.37557	4.60484	2.7159	2.47983	4.490205	2.597865	0.162118372	0.166926698	16	28	8	8
ENSMUSG00000027297	Ltk	leukocyte tyrosine kinase	protein_coding	17005	4.61652	0.339038	-1.56416	0.310753089	0.310753089	1.50299	1.37389	0.310753089	1.43844	0	0.091287485	7	22	106	131
ENSMUSG00000022428	Cby1	chibby family member 1 beta catenin antagonist	protein_coding	73739	4.6148	0.338955	-1.4554	0.310753089	0.310753089	1.87665	2.0471	0.310753089	1.961875	0	0.120526351	20	20	88	134
ENSMUSG00000041936	Agrn	agrin	protein_coding	11603	4.61354	0.338893	1.25114	3.4567	3.5158	1.88374	2.08684	3.48625	1.98529	0.041790011	0.143613387	145	150	16	28
ENSMUSG00000043263	Ifi209	interferon activated gene 209	protein_coding	236312	4.59795	0.338135	1.36185	6.3918	6.25742	4.59966	4.66999	6.32461	4.634825	0.095021009	0.04973082	72	44	16	16
ENSMUSG00000043168	4930426D05Rik	RIKEN cDNA 4930426D05 gene	antisense	NA	4.58978	0.337737	-1.53241	1.31465	0.825505	2.9947	3.08783	1.0700775	3.041265	0.345877746	0.065852855	54	38	252	414
ENSMUSG00000025017	Pik3ap1	phosphoinositide-3-kinase adaptor protein 1	protein_coding	83490	4.58796	0.337649	1.30185	5.07277	4.99275	3.4454	3.49244	5.03276	3.46892	0.056582685	0.033262303	7055	6532	1070	1442
ENSMUSG00000027230	Creb3l1	cAMP responsive element binding protein 3-like 1	protein_coding	26427	4.5865	0.337578	1.42683	2.37949	2.14129	0.493794112	0.493794112	2.26039	0.493794112	0.168432835	0	466	368	44	74
ENSMUSG00000070385	Ampd1	adenosine monophosphate deaminase 1	protein_coding	229665	4.58048	0.337284	-1.61461	0.310753089	0.310753089	1.05277	0.673992	0.310753089	0.863381	0	0.267836492	2	0	18	12
ENSMUSG00000035914	Cd276	CD276 antigen	protein_coding	102657	4.57332	0.336935	1.36248	1.89167	2.08059	0.493794112	0.493794112	1.98613	0.493794112	0.133586613	0	49	33	9	7
ENSMUSG00000027078	Ube2l6	ubiquitin-conjugating enzyme E2L 6	protein_coding	56791	4.55888	0.336229	1.31995	5.50284	5.45937	3.84269	3.92249	5.481105	3.88259	0.030737932	0.056427121	3032	2732	384	590
ENSMUSG00000029135	Fosl2	fos-like antigen 2	protein_coding	14284	4.54298	0.335449	1.53776	2.48167	3.04723	0.865427	0.557761	2.76445	0.711594	0.399911311	0.217552715	1144	2036	168	168
ENSMUSG00000040557	Wbscr27	methyltransferase like 27	protein_coding	79565	4.54128	0.335366	-1.44305	0.310753089	0.310753089	1.49125	1.5415	0.310753089	1.516375	0	0.035532116	0	0	4	6
ENSMUSG00000100658	F730311O21Rik	RIKEN cDNA F730311O21 gene	lincRNA	622304	4.53844	0.335226	-1.42659	0.310753089	0.310753089	2.37532	2.14537	0.310753089	2.260345	0	0.162599204	204	108	788	806
ENSMUSG00000022475	Hdac7	histone deacetylase 7	protein_coding	56233	4.53379	0.334998	-1.35198	2.28243	2.12933	3.85607	3.87177	2.20588	3.86392	0.108258048	0.011101576	41	28	153	179
uc056yma;ENSMUSG00000018750	AK173196;Zbtb4	NA;zinc finger and BTB domain containing 4	NA;protein_coding	NA	4.53376	0.334996	-1.36421	0.979072	0.911293	2.68546	2.56662	0.9451825	2.62604	0.047926991	0.08403257	12	2	48	40
ENSMUSG00000040247	Tbc1d10c	TBC1 domain family member 10c	protein_coding	108995	4.53168	0.334894	-1.39781	3.12097	2.85931	4.71343	4.77817	2.99014	4.7458	0.18502156	0.045778093	652	504	2479	3407
ENSMUSG00000034353	Ramp1	receptor (calcitonin) activity modifying protein 1	protein_coding	51801	4.52586	0.334608	-1.38335	0.49576	0.487591	2.17699	2.2155	0.4916755	2.196245	0.005776355	0.027230682	30	42	230	290
ENSMUSG00000000244	Tspan32	tetraspanin 32	protein_coding	27027	4.52208	0.334422	-1.36927	2.75415	2.59579	4.36655	4.36792	2.67497	4.367235	0.11197743	0.000968736	40	62	296	338
ENSMUSG00000063268	Parp10	poly (ADP-ribose) polymerase family member 10	protein_coding	671535	4.51943	0.334291	1.45379	4.82738	4.79111	2.85187	3.13314	4.809245	2.992505	0.025646763	0.198887924	70	36	8	18
ENSMUSG00000026980	Ly75	lymphocyte antigen 75	protein_coding	17076	4.5143	0.334039	1.40169	3.28893	3.50406	1.67178	1.76226	3.396495	1.71702	0.152119882	0.063979022	56	62	6	12
ENSMUSG00000025591	Tma16	translation machinery associated 16	protein_coding	66282	4.50612	0.333635	1.38215	4.00274	4.17188	2.16838	2.56669	4.08731	2.367535	0.119600041	0.281647702	811	907	91	191
ENSMUSG00000044199	S1pr4	sphingosine-1-phosphate receptor 4	protein_coding	13611	4.5011	0.333388	-1.38823	1.48828	1.71914	3.3322	3.2866	1.60371	3.3094	0.163242672	0.032244069	170	214	830	1020
ENSMUSG00000031504	Rab20	RAB20 member RAS oncogene family	protein_coding	19332	4.47821	0.332255	1.37229	3.70169	3.67276	1.95624	2.0035	3.687225	1.97987	0.020456599	0.033417866	899	876	122	164
ENSMUSG00000026255	Efhd1	EF hand domain containing 1	protein_coding	98363	4.47754	0.332222	-1.45284	0.80079	1.17969	2.83545	2.78063	0.99024	2.80804	0.267922759	0.038763594	8	14	62	74
ENSMUSG00000006800	Sulf2	sulfatase 2	protein_coding	72043	4.47045	0.331871	-1.47678	0.310753089	0.310753089	2.40516	2.28771	0.310753089	2.346435	0	0.083049691	2	2	6	8
ENSMUSG00000025203	Scd2	stearoyl-Coenzyme A desaturase 2	protein_coding	20250	4.47045	0.331871	-1.56617	1.63181	1.27576	3.36328	3.50509	1.453785	3.434185	0.251765369	0.100274813	486	336	2117	3144
ENSMUSG00000030711	Sult1a1	sulfotransferase family 1A phenol-preferring member 1	protein_coding	20887	4.46949	0.331824	-1.35428	2.31826	1.81843	3.92688	3.50353	2.068345	3.715205	0.353433182	0.299353656	106	46	333	309
ENSMUSG00000001270	Ckb	creatine kinase brain	protein_coding	12709	4.46845	0.331771	-1.40749	1.30757	1.66381	3.0979	3.32313	1.48569	3.210515	0.25189972	0.15926166	86	126	406	652
ENSMUSG00000032946	Rasgrp2	RAS guanyl releasing protein 2	protein_coding	19395	4.46307	0.331505	-1.45112	3.60754	3.13936	5.20072	5.24136	3.37345	5.22104	0.331053253	0.02873682	280	212	1354	1602
ENSMUSG00000027368	Dusp2	dual specificity phosphatase 2	protein_coding	13537	4.46301	0.331502	1.31479	5.2447	5.55981	3.73868	3.84469	5.402255	3.791685	0.222816418	0.07496039	4303	6010	748	1050
ENSMUSG00000038467	Chmp4b	charged multivesicular body protein 4B	protein_coding	75608	4.46261	0.331482	1.33426	6.10993	6.14671	4.51727	4.58147	6.12832	4.54937	0.026007387	0.045396255	6	4	2	4
uc008wgk;ENSMUSG00000078349	AK172315;AW011738	NA;expressed sequence AW011738	NA;protein_coding	NA	4.45043	0.330877	1.33476	3.52585	3.57831	1.77891	1.95281	3.55208	1.86586	0.037094822	0.122965869	40	30	2	6
ENSMUSG00000006611	Hfe	hemochromatosis	protein_coding	15216	4.445	0.330606	-1.37986	2.17656	2.04284	3.82641	3.82181	2.1097	3.82411	0.094554319	0.003252691	94	120	469	674
ENSMUSG00000087231	E230016M11Rik	RIKEN cDNA E230016M11 gene	processed_transcript	320172	4.44064	0.330389	-1.63653	0.310753089	0.310753089	0.547996	0.728127	0.310753089	0.6380615	0	0.127371852	0	4	18	28
ENSMUSG00000032724	Abtb2	ankyrin repeat and BTB (POZ) domain containing 2	protein_coding	99382	4.43682	0.330198	1.38699	2.90598	3.13876	1.29876	1.32141	3.02237	1.310085	0.164600317	0.016015969	796	852	126	154
ENSMUSG00000054321	Taf4b	TATA-box binding protein associated factor 4b	protein_coding	72504	4.43492	0.330104	1.33453	2.61578	2.69987	1.11197	0.895165	2.657825	1.0035675	0.059460609	0.153304286	1227	1340	210	218
ENSMUSG00000057541	Pus7	pseudouridylate synthase 7	protein_coding	78697	4.42973	0.329845	1.3488	4.46914	4.52466	2.83705	2.89546	4.4969	2.866255	0.039258568	0.041302107	1577	1852	243	344
ENSMUSG00000007655	Cav1	caveolin 1 caveolae protein	protein_coding	12389	4.42517	0.329617	-1.50112	0.684083	1.28328	2.81419	2.95559	0.9836815	2.88489	0.423696262	0.099984899	0	0	4	8
ENSMUSG00000018927	Ccl6	chemokine (C-C motif) ligand 6	protein_coding	20305	4.41968	0.329343	-1.46007	2.03026	1.98836	3.82944	3.73803	2.00931	3.783735	0.029627774	0.064636631	2	2	8	6
ENSMUSG00000089929	Bcl2a1b	B cell leukemia/lymphoma 2 related protein A1b	protein_coding	12045	4.41708	0.329213	1.29081	6.03012	6.35433	4.46175	4.75112	6.192225	4.606435	0.22925109	0.204615489	3256	4223	480	875
ENSMUSG00000073144	4930599N23Rik	RIKEN cDNA 4930599N23 gene	antisense	75379	4.41418	0.329068	1.69143	0.886335	1.01538	0.493794112	0.493794112	0.9508575	0.493794112	0.091248595	0	32	36	4	2
ENSMUSG00000047462	A530099J19Rik	G protein-coupled receptor 141B	lincRNA	NA	4.40278	0.328497	-1.42141	0.310753089	0.310753089	1.7288	1.56279	0.310753089	1.645795	0	0.117386797	46	38	202	220
ENSMUSG00000029005	Draxin	dorsal inhibitory axon guidance protein	protein_coding	70433	4.39947	0.328332	-1.21834	0.310753089	0.310753089	0.615637	0.573109	0.310753089	0.594373	0	0.030071837	28	32	110	136
ENSMUSG00000026853	Crat	carnitine acetyltransferase	protein_coding	12908	4.39934	0.328325	-1.39744	0.310753089	0.310753089	2.12743	2.03731	0.310753089	2.08237	0	0.063724463	2	0	6	4
ENSMUSG00000069844	Sco1	SCO1 cytochrome c oxidase assembly protein	protein_coding	52892	4.39432	0.328073	1.26882	2.52977	2.68236	0.938772	1.08775	2.606065	1.013261	0.107897424	0.105343354	30	40	6	4
ENSMUSG00000048215	A630023P12Rik	RIKEN cDNA A630023P12 gene	lincRNA	231603	4.38433	0.327572	-1.42163	0.577025	0.853131	2.39337	2.61764	0.715078	2.505505	0.195236425	0.158582838	8	2	46	30
ENSMUSG00000024778	Fas	Fas (TNF receptor superfamily member 6)	protein_coding	14102	4.38249	0.32748	1.27107	3.89513	4.14624	2.42816	2.3542	4.020685	2.39118	0.177561584	0.052297618	1096	1366	198	244
ENSMUSG00000054252	Fgfr3	fibroblast growth factor receptor 3	protein_coding	14184	4.38026	0.327368	-1.42983	0.310753089	0.310753089	2.53746	1.97329	0.310753089	2.255375	0	0.398928433	24	10	84	40
ENSMUSG00000055799	Tcf7l1	transcription factor 7 like 1 (T cell specific HMG box)	protein_coding	21415	4.3761	0.327158	-1.71649	0.310753089	0.310753089	1.60602	1.68933	0.310753089	1.647675	0	0.058909066	18	13	120	130
ENSMUSG00000050370	Ch25h	cholesterol 25-hydroxylase	protein_coding	12642	4.37523	0.327115	1.40119	2.55045	2.73038	0.958005	0.713642	2.640415	0.8358235	0.127229723	0.172790734	264	316	42	42
ENSMUSG00000047415	Gpr68	G protein-coupled receptor 68	protein_coding	238377	4.37339	0.327022	-1.42225	0.310753089	0.310753089	1.95486	1.73939	0.310753089	1.847125	0	0.152360298	16	11	53	59
ENSMUSG00000024019	Cmtr1	cap methyltransferase 1	protein_coding	74157	4.3727	0.326987	1.58691	3.16929	3.11956	0.714346	1.21929	3.144425	0.966818	0.03516442	0.357049327	16	6	2	6
ENSMUSG00000025433	Crisp3	cysteine-rich secretory protein 3	protein_coding	11572	4.36549	0.326624	-2.58903	0.310753089	0.310753089	1.08586	1.12677	0.310753089	1.106315	0	0.028927738	0	6	52	70
ENSMUSG00000023912	Slc25a27	solute carrier family 25 member 27	protein_coding	74011	4.36076	0.326385	-1.41233	0.310753089	0.310753089	0.781584	0.719341	0.310753089	0.7504625	0	0.044012447	15	15	74	90
ENSMUSG00000108348	Gm42372	predicted gene 42372	protein_coding	105247240	4.36019	0.326357	-1.35216	0.310753089	0.310753089	0.575339	0.564877	0.310753089	0.570108	0	0.007397751	32	24	120	154
ENSMUSG00000029641	Rasl11a	RAS-like family 11 member A	protein_coding	68895	4.35755	0.326224	-1.48578	0.310753089	0.310753089	2.19844	1.73213	0.310753089	1.965285	0	0.329730963	10	10	74	74
ENSMUSG00000001436	Slc19a1	solute carrier family 19 (folate transporter) member 1	protein_coding	20509	4.3534	0.326014	1.37693	3.6055	3.47476	1.61781	1.97457	3.54013	1.79619	0.092447141	0.252267415	252	276	32	40
ENSMUSG00000039476	Prrx2	paired related homeobox 2	protein_coding	20204	4.347	0.325691	-1.44441	0.310753089	0.310753089	1.78713	1.79483	0.310753089	1.79098	0	0.005444722	0	4	6	8
ENSMUSG00000050822	Slc29a4	solute carrier family 29 (nucleoside transporters) member 4	protein_coding	243328	4.34025	0.32535	-1.6786	0.310753089	0.310753089	0.925557	1.03799	0.310753089	0.9817735	0	0.079502137	22	6	84	122
ENSMUSG00000005540	Fcer2a	Fc receptor IgE low affinity II alpha polypeptide	protein_coding	14128	4.33714	0.325193	-1.51571	4.02921	3.47069	5.68483	5.71727	3.74995	5.70105	0.394933279	0.022938544	722	430	2926	3884
ENSMUSG00000037331	Larp1	La ribonucleoprotein domain family member 1	protein_coding	73158	4.33693	0.325182	1.28419	4.73432	4.76523	3.06013	3.2249	4.749775	3.142515	0.021856671	0.116509984	254	250	42	50
ENSMUSG00000102329	Gm10851	predicted gene 10851	antisense	NA	4.32663	0.32466	1.3433	3.3091	3.17333	1.66646	1.54296	3.241215	1.60471	0.096003888	0.087327687	752	657	112	128
ENSMUSG00000030703	Gdpd3	glycerophosphodiester phosphodiesterase domain containing 3	protein_coding	68616	4.3241	0.324532	-1.63124	0.310753089	0.310753089	1.76839	1.47722	0.310753089	1.622805	0	0.205888281	10	2	34	28
ENSMUSG00000058427	Cxcl2	chemokine (C-X-C motif) ligand 2	protein_coding	20310	4.31948	0.324298	4.25886	4.23892	4.47878	0.493794112	0.493794112	4.35885	0.493794112	0.169606633	0	312	366	0	0
ENSMUSG00000032194	Kank2	KN motif and ankyrin repeat domains 2	protein_coding	235041	4.31641	0.324142	-1.43603	0.310753089	0.310753089	1.96559	1.81403	0.310753089	1.88981	0	0.107169104	47	50	198	291
ENSMUSG00000090231	Cfb	complement factor B	protein_coding	14962	4.3092	0.323776	1.38639	5.55646	5.61918	3.88	3.94352	5.58782	3.91176	0.044349737	0.044915423	44	46	0	10
ENSMUSG00000074417	Gm14548	predicted gene 14548	protein_coding	18724	4.30397	0.32351	-1.58962	0.310753089	0.310753089	0.833622	0.760176	0.310753089	0.796899	0	0.051934165	12	4	44	56
ENSMUSG00000063889	Crem	cAMP responsive element modulator	protein_coding	12916	4.30364	0.323494	1.61165	3.96968	4.83121	2.29136	2.30968	4.400445	2.30052	0.609193705	0.012954196	63	134	5	24
ENSMUSG00000024486	Hbegf	heparin-binding EGF-like growth factor	protein_coding	15200	4.2937	0.322988	1.47158	2.10988	2.75704	0.505362	0.619376	2.43346	0.562369	0.457611225	0.080620073	320	613	50	72
ENSMUSG00000026073	Il1r2	interleukin 1 receptor type II	protein_coding	16178	4.26309	0.321425	1.33865	3.55432	2.99927	1.60437	1.54403	3.276795	1.5742	0.392479619	0.042666823	8	4	0	2
ENSMUSG00000075010	AW112010	expressed sequence AW112010	lincRNA	107350	4.26165	0.321351	1.28832	6.71404	6.77792	5.10368	5.25387	6.74598	5.178775	0.045169981	0.106200367	9062	9626	1407	2106
ENSMUSG00000030737	Slco2b1	solute carrier organic anion transporter family member 2b1	protein_coding	101488	4.24865	0.320686	-1.45248	1.54762	1.12848	3.12536	3.30971	1.33805	3.217535	0.296376736	0.130355135	16	4	54	70
ENSMUSG00000034612	Chst11	carbohydrate sulfotransferase 11	protein_coding	58250	4.24394	0.320444	1.43327	3.02099	3.24761	1.37023	1.35677	3.1343	1.3635	0.160244539	0.009517657	1982	2494	292	372
ENSMUSG00000027360	Hdc	histidine decarboxylase	protein_coding	15186	4.2394	0.320211	1.43859	3.69135	2.93283	1.69714	1.30379	3.31209	1.500465	0.536354636	0.278140452	981	487	86	84
ENSMUSG00000049115	Agtr1a	angiotensin II receptor type 1a	protein_coding	11607	4.23207	0.319834	-1.42713	1.14563	1.22782	3.22999	2.8305	1.186725	3.030245	0.058117106	0.282482088	70	78	384	414
ENSMUSG00000026893	Gca	grancalcin	protein_coding	227960	4.22854	0.319653	1.38038	2.85881	3.13592	1.23044	1.25395	2.997365	1.242195	0.19594636	0.01662408	530	576	118	124
ENSMUSG00000030772	Dkk3	dickkopf WNT signaling pathway inhibitor 3	protein_coding	50781	4.22625	0.319535	-1.44953	0.310753089	0.310753089	1.61235	1.45524	0.310753089	1.533795	0	0.111093546	24	42	174	192
ENSMUSG00000028497	Hacd4	3-hydroxyacyl-CoA dehydratase 4	protein_coding	66775	4.22308	0.319372	-1.36165	0.310753089	0.310753089	1.36304	1.11559	0.310753089	1.239315	0	0.174973573	33	32	114	164
ENSMUSG00000035459	Stab2	stabilin 2	protein_coding	192188	4.2189	0.319157	-1.43679	0.997243	1.27917	3.13167	2.84197	1.1382065	2.98682	0.199352493	0.204848835	384	510	2502	2410
ENSMUSG00000036555	Iqce	IQ motif containing E	protein_coding	74239	4.21702	0.31906	-1.44382	0.310753089	0.310753089	2.19944	2.18013	0.310753089	2.189785	0	0.013654232	6	9	31	44
ENSMUSG00000036882	Arhgap33	Rho GTPase activating protein 33	protein_coding	233071	4.21373	0.31889	-1.32715	0.310753089	0.310753089	1.57936	1.48314	0.310753089	1.53125	0	0.068037814	46	43	151	184
ENSMUSG00000078794	Dact3	dishevelled-binding antagonist of beta-catenin 3	protein_coding	629378	4.20996	0.318696	-1.42876	0.310753089	0.310753089	1.06623	1.13815	0.310753089	1.10219	0	0.05085512	32	18	114	158
ENSMUSG00000001507	Itga3	integrin alpha 3	protein_coding	16400	4.20971	0.318683	-1.46567	0.310753089	0.310753089	1.40621	1.35693	0.310753089	1.38157	0	0.034846222	8	14	71	71
ENSMUSG00000098112	Bin2	bridging integrator 2	protein_coding	668218	4.20161	0.318265	-1.2248	3.89557	3.74637	5.35082	5.23206	3.82097	5.29144	0.105500332	0.083976001	64	49	230	257
ENSMUSG00000021338	Carmil1	capping protein regulator and myosin 1 linker 1	protein_coding	68732	4.19251	0.317795	1.33871	4.05172	4.02387	2.35366	2.44111	4.037795	2.397385	0.019692924	0.061836488	560	638	68	112
ENSMUSG00000036986	Pml	promyelocytic leukemia	protein_coding	18854	4.19143	0.317739	1.42769	5.96754	5.82627	4.06236	4.20293	5.896905	4.132645	0.099892975	0.099398	1582	1439	194	237
ENSMUSG00000030208	Emp1	epithelial membrane protein 1	protein_coding	13730	4.19138	0.317736	1.43407	3.3509	4.05249	1.83622	1.9006	3.701695	1.86841	0.496099047	0.045523535	4	4	0	0
ENSMUSG00000020846	Rflnb	refilin B	protein_coding	76566	4.18898	0.317612	-1.34496	0.944644	0.656215	2.44073	2.53161	0.8004295	2.48617	0.203950102	0.064261864	152	114	524	738
ENSMUSG00000018143	Mafk	v-maf musculoaponeurotic fibrosarcoma oncogene family protein K (avian)	protein_coding	17135	4.17785	0.317036	1.32634	4.07312	4.16047	2.57283	2.40104	4.116795	2.486935	0.061765777	0.121473874	56	44	4	8
ENSMUSG00000041633	Kctd12b	potassium channel tetramerisation domain containing 12b	protein_coding	207474	4.17335	0.316802	-1.44186	0.310753089	0.310753089	1.57525	1.25752	0.310753089	1.416385	0	0.224669038	25	35	164	162
ENSMUSG00000107499	Ccdc142	coiled-coil domain containing 142	protein_coding	243510	4.17238	0.316752	-1.5551	0.310753089	0.310753089	1.45039	0.580353	0.310753089	1.0153715	0	0.615209063	4	4	18	14
ENSMUSG00000002033	Cd3g	CD3 antigen gamma polypeptide	protein_coding	12502	4.15804	0.316008	-1.29552	3.06543	3.08838	4.57579	4.76762	3.076905	4.671705	0.016228101	0.135644294	286	306	1048	1559
ENSMUSG00000089726	Mir17hg	Mir17 host gene (non-protein coding)	lincRNA	NA	4.15785	0.315997	1.47935	3.44288	3.929	1.83139	1.79876	3.68594	1.815075	0.343738748	0.023072894	1902	3104	292	364
ENSMUSG00000027395	Polr1b	polymerase (RNA) I polypeptide B	protein_coding	20017	4.15636	0.31592	1.27141	4.26161	4.30259	2.69114	2.73087	4.2821	2.711005	0.028977236	0.028093352	2040	2162	308	414
ENSMUSG00000043157	Arl11	ADP-ribosylation factor-like 11	protein_coding	219144	4.14819	0.315495	-1.43987	0.310753089	0.310753089	1.06595	1.09238	0.310753089	1.079165	0	0.018688832	8	12	42	52
ENSMUSG00000030616	Sytl2	synaptotagmin-like 2	protein_coding	83671	4.13601	0.31486	-1.43004	0.310753089	0.310753089	0.843709	1.14385	0.310753089	0.9937795	0	0.212231736	0	2	8	8
ENSMUSG00000029413	Naaa	N-acylethanolamine acid amidase	protein_coding	67111	4.1353	0.314824	-1.3089	2.63364	2.51582	4.15936	4.19434	2.57473	4.17685	0.083311321	0.024734595	15	10	27	68
ENSMUSG00000025790	Slco3a1	solute carrier organic anion transporter family member 3a1	protein_coding	108116	4.12962	0.314527	1.25759	3.65477	3.74495	2.21974	2.05345	3.69986	2.136595	0.06376689	0.117584787	1476	1610	255	334
ENSMUSG00000020032	Nuak1	NUAK family SNF1-like kinase 1	protein_coding	77976	4.12659	0.314369	-1.43236	0.310753089	0.310753089	1.11149	1.09518	0.310753089	1.103335	0	0.011532912	32	60	222	280
ENSMUSG00000085156	Snhg15	small nucleolar RNA host gene 15	processed_transcript	100041286	4.12469	0.31427	1.33611	5.82432	6.25806	4.34405	4.44517	6.04119	4.39461	0.306700495	0.071502638	662	973	112	166
ENSMUSG00000042901;uc029qva	Aida;BC004835	axin interactor dorsalization associated;NA	protein_coding;NA	NA	4.12174	0.314116	1.24808	4.83541	4.89374	3.35324	3.23309	4.864575	3.293165	0.041245539	0.08495888	8	12	0	0
ENSMUSG00000049285	Mblac1	metallo-beta-lactamase domain containing 1	protein_coding	330216	4.11465	0.313745	-1.38247	0.310753089	0.310753089	0.862187	0.798573	0.310753089	0.83038	0	0.044981891	6	10	38	46
ENSMUSG00000055862	Izumo4	IZUMO family member 4	protein_coding	71564	4.11042	0.313523	-1.36452	1.02167	0.818595	2.62398	2.61265	0.9201325	2.618315	0.14359571	0.00801152	39	32	150	192
ENSMUSG00000027737	Slc7a11	solute carrier family 7 (cationic amino acid transporter y+ system) member 11	protein_coding	26570	4.09671	0.312805	1.34407	2.51035	2.77619	0.924339	0.988849	2.64327	0.956594	0.187977267	0.045615458	1349	2018	204	380
ENSMUSG00000015340	Cybb	cytochrome b-245 beta polypeptide	protein_coding	13058	4.08995	0.31245	1.22984	5.49881	5.60745	3.99339	4.01648	5.55313	4.004935	0.076820081	0.016327096	18006	19779	3058	4028
ENSMUSG00000087008	Gm5530	predicted gene 5530	processed_pseudogene	NA	4.08738	0.312315	1.72697	1.81983	2.10611	0.493794112	0.493794112	1.96297	0.493794112	0.202430529	0	92	122	14	4
ENSMUSG00000037820	Tgm2	transglutaminase 2 C polypeptide	protein_coding	21817	4.08267	0.312067	1.34878	4.97838	5.21958	3.42704	3.45299	5.09898	3.440015	0.170554156	0.018349421	6576	7772	1046	1442
uc033htm	CCDS17370	NA	NA	NA	4.0773	0.311784	1.27776	4.45554	4.74768	3.01413	2.99666	4.60161	3.005395	0.206574175	0.012353155	1242	1660	228	288
ENSMUSG00000068246	Apol9b	apolipoprotein L 9b	protein_coding	71898	4.07418	0.31162	1.31602	2.08532	1.95957	0.493794112	0.493794112	2.022445	0.493794112	0.088918678	0	168	144	20	30
ENSMUSG00000006442	Srm	spermidine synthase	protein_coding	20810	4.07326	0.311572	1.31635	4.99105	4.85696	3.14727	3.37142	4.924005	3.259345	0.094815948	0.158497985	1673	1430	200	352
ENSMUSG00000048706	Lurap1l	leucine rich adaptor protein 1-like	protein_coding	52829	4.06454	0.311112	-1.41641	0.310753089	0.310753089	0.562181	0.869173	0.310753089	0.715677	0	0.217076125	14	24	70	124
ENSMUSG00000028793	Rnf19b	ring finger protein 19B	protein_coding	75234	4.05367	0.310539	1.32566	5.2204	5.3156	3.6433	3.58321	5.268	3.613255	0.067316566	0.042490046	4	6	4	0
ENSMUSG00000031132	Cd40lg	CD40 ligand	protein_coding	21947	4.05211	0.310456	-1.38932	0.310753089	0.310753089	2.059	1.75862	0.310753089	1.90881	0	0.212400735	34	14	120	114
ENSMUSG00000001761	Smo	smoothened frizzled class receptor	protein_coding	319757	4.05091	0.310393	-1.34826	0.310753089	0.310753089	1.32	1.1786	0.310753089	1.2493	0	0.099984899	34	36	154	170
ENSMUSG00000069014	Gm5641	predicted gene 5641	transcribed_processed_pseudogene	NA	4.04691	0.310182	1.59026	1.08013	1.78483	0.493794112	0.493794112	1.43248	0.493794112	0.498298149	0	10	8	0	4
ENSMUSG00000084866	A930006K02Rik	RIKEN cDNA A930006K02 gene	processed_transcript	100503120	4.04589	0.310127	-1.45242	0.310753089	0.310753089	1.4213	1.16599	0.310753089	1.293645	0	0.180531432	6	6	36	36
ENSMUSG00000068747	Sort1	sortilin 1	protein_coding	20661	4.0443	0.310044	-1.35894	0.310753089	0.310753089	2.04137	1.79604	0.310753089	1.918705	0	0.173474507	0	6	10	8
ENSMUSG00000015846	Rxra	retinoid X receptor alpha	protein_coding	20181	4.04236	0.309941	-1.38243	1.01549	1.03827	2.72265	2.66601	1.02688	2.69433	0.016107892	0.040050528	88	112	512	670
ENSMUSG00000050122	Vwa3b	von Willebrand factor A domain containing 3B	protein_coding	70853	4.03968	0.309799	1.57551	1.22055	1.12234	0.493794112	0.493794112	1.171445	0.493794112	0.069444957	0	28	36	2	2
ENSMUSG00000019822	Smpd2	sphingomyelin phosphodiesterase 2 neutral	protein_coding	20598	4.03823	0.309722	-1.4904	1.3819	0.605515	2.8794	3.06399	0.9937075	2.971695	0.548987098	0.130524841	51	32	152	178
ENSMUSG00000022842	Ece2	endothelin converting enzyme 2	protein_coding	107522	4.03658	0.309635	1.37422	3.18783	3.37474	1.61762	1.53488	3.281285	1.57625	0.132165328	0.058506015	154	150	32	32
ENSMUSG00000087088	Gm16638	predicted gene 16638	antisense	NA	4.0336	0.309477	-1.48525	0.310753089	0.310753089	0.512528	0.689424	0.310753089	0.600976	0	0.125084361	38	20	144	208
ENSMUSG00000085315	A430018G15Rik	RIKEN cDNA A430018G15 gene	processed_transcript	NA	4.02913	0.30924	-1.56808	0.310753089	0.310753089	1.39702	0.857524	0.310753089	1.127272	0	0.38148128	2	0	18	14
ENSMUSG00000095429	Ighv5-12	immunoglobulin heavy variable 5-12	IG_V_gene	NA	4.02885	0.309225	1.34848	3.6442	3.70238	1.422	2.29492	3.67329	1.85846	0.041139473	0.617247651	134	140	12	36
ENSMUSG00000040724	Kcna2	potassium voltage-gated channel shaker-related subfamily member 2	protein_coding	16490	4.01401	0.308437	-1.37681	0.310753089	0.310753089	1.20869	1.17357	0.310753089	1.19113	0	0.02483359	62	113	428	531
ENSMUSG00000100182	1810006J02Rik	RIKEN cDNA 1810006J02 gene	lincRNA	69030	4.01193	0.308327	-1.48532	0.310753089	0.310753089	1.12494	1.45908	0.310753089	1.29201	0	0.23627266	4	0	10	16
ENSMUSG00000034164	Emid1	EMI domain containing 1	protein_coding	140703	4.00445	0.307929	-1.41261	0.310753089	0.310753089	2.18927	2.3007	0.310753089	2.244985	0	0.078792909	0	2	6	6
ENSMUSG00000030200	Bcl2l14	BCL2-like 14 (apoptosis facilitator)	protein_coding	66813	4.00116	0.307754	1.34544	3.09061	2.86102	1.20513	1.36269	2.975815	1.28391	0.162344646	0.111411744	12	14	0	0
ENSMUSG00000097343	9030407P20Rik	RIKEN cDNA 9030407P20 gene	processed_transcript	NA	3.99914	0.307647	-1.35571	0.310753089	0.310753089	1.40263	1.38941	0.310753089	1.39602	0	0.009347952	10	8	24	32
ENSMUSG00000028633	Ctps	cytidine 5'-triphosphate synthase	protein_coding	51797	3.99645	0.307503	1.37015	4.03585	4.23596	2.3591	2.61721	4.135905	2.488155	0.141499138	0.182511331	2256	2843	330	534
ENSMUSG00000010663	Fads1	fatty acid desaturase 1	protein_coding	76267	3.99104	0.307215	-1.39731	0.310753089	0.310753089	2.26436	2.20784	0.310753089	2.2361	0	0.039965675	72	118	440	536
ENSMUSG00000110279	Gm45552	predicted gene 45552	antisense	NA	3.98876	0.307093	-1.56787	0.310753089	0.310753089	2.67433	2.73128	0.310753089	2.702805	0	0.040269731	10	38	126	172
ENSMUSG00000020061	Mybpc1	myosin binding protein C slow-type	protein_coding	109272	3.98756	0.307029	-2.4203	0.310753089	0.310753089	1.06848	0.815986	0.310753089	0.942233	0	0.17854022	0	0	10	8
ENSMUSG00000031808	Slc27a1	solute carrier family 27 (fatty acid transporter) member 1	protein_coding	26457	3.98107	0.306683	-1.32427	0.601307	0.649388	2.30476	2.26162	0.6253475	2.28319	0.033998401	0.030504587	18	14	52	28
ENSMUSG00000041506	Rrp9	RRP9 small subunit (SSU) processome component homolog (yeast)	protein_coding	27966	3.98089	0.306673	1.22587	4.41817	4.43312	2.93603	2.95481	4.425645	2.94542	0.010571246	0.013279465	144	162	22	24
ENSMUSG00000022094	Slc39a14	solute carrier family 39 (zinc transporter) member 14	protein_coding	213053	3.97994	0.306622	1.26112	2.81648	2.8667	1.37006	1.20061	2.84159	1.285335	0.035510903	0.119819244	776	972	140	190
ENSMUSG00000037447	Arid5a	AT rich interactive domain 5A (MRF1-like)	protein_coding	214855	3.97533	0.306376	1.3627	4.91845	5.09789	3.33474	3.24441	5.00817	3.289575	0.126883241	0.063872956	488	737	116	146
ENSMUSG00000034118	Tpst1	protein-tyrosine sulfotransferase 1	protein_coding	22021	3.97398	0.306304	1.31338	4.606	4.62373	2.90316	3.1103	4.614865	3.00673	0.012537003	0.146470099	274	226	38	68
ENSMUSG00000097867	Lppos	LIM domain containing preferred translocation partner in lipoma opposite strand	lincRNA	NA	3.97389	0.306299	-1.40061	0.310753089	0.310753089	1.24349	1.49493	0.310753089	1.36921	0	0.177794929	18	16	68	112
ENSMUSG00000043587	Pxylp1	2-phosphoxylose phosphatase 1	protein_coding	235534	3.9706	0.306123	-1.4534	0.310753089	0.310753089	1.43954	1.02165	0.310753089	1.230595	0	0.295492853	0	2	13	9
ENSMUSG00000038774	Ascc3	activating signal cointegrator 1 complex subunit 3	protein_coding	77987	3.96266	0.305698	1.3811	3.4549	3.49737	1.75938	1.78871	3.476135	1.774045	0.030030825	0.020739442	4170	4365	588	780
ENSMUSG00000050565	Tor1aip2	torsin A interacting protein 2	protein_coding	240832	3.95829	0.305464	1.33955	4.94918	5.07433	3.41472	3.35494	5.011755	3.38483	0.088494414	0.042270843	164	180	34	24
ENSMUSG00000057604	Lmcd1	LIM and cysteine-rich domains 1	protein_coding	30937	3.95358	0.305211	-1.20399	0.310753089	0.310753089	1.77121	1.77036	0.310753089	1.770785	0	0.000601041	32	42	128	166
ENSMUSG00000034575	Papd7	terminal nucleotidyltransferase 4A	protein_coding	210106	3.95134	0.305091	1.32262	3.12668	3.10009	1.51954	1.43143	3.113385	1.475485	0.018801969	0.062303178	1540	1502	240	287
ENSMUSG00000030203	Dusp16	dual specificity phosphatase 16	protein_coding	70686	3.95064	0.305053	1.21747	3.40265	3.59143	2.03202	1.92452	3.49704	1.97827	0.133487618	0.076013979	47	72	8	10
ENSMUSG00000043421	Hilpda	hypoxia inducible lipid droplet associated	protein_coding	69573	3.93676	0.304308	1.32687	3.31355	3.90854	1.863	1.90572	3.611045	1.88436	0.420721464	0.030207602	240	434	36	48
ENSMUSG00000076499	Trbv31	T cell receptor beta variable 31	TR_V_gene	NA	3.93188	0.304046	-1.50189	0.553032	0.529639	2.34025	2.62935	0.5413355	2.4848	0.016541349	0.20442457	2	6	30	38
ENSMUSG00000042354	Gnl3	guanine nucleotide binding protein-like 3 (nucleolar)	protein_coding	30877	3.92766	0.303818	1.315	4.88051	5.01891	3.29716	3.41824	4.94971	3.3577	0.097863579	0.085616489	4089	4698	648	942
ENSMUSG00000050075	Gpr171	G protein-coupled receptor 171	protein_coding	229323	3.92711	0.303789	1.27204	3.52585	3.86691	2.11214	2.078	3.69638	2.09507	0.241165839	0.024140626	1154	1624	216	270
ENSMUSG00000022500	Litaf	LPS-induced TN factor	protein_coding	56722	3.92093	0.303456	1.29767	4.29725	4.71907	2.82174	2.91479	4.50816	2.868265	0.298271782	0.065796286	1867	3160	326	474
ENSMUSG00000038508	Gdf15	growth differentiation factor 15	protein_coding	23886	3.90595	0.302647	1.48916	1.32245	0.980839	0.493794112	0.493794112	1.1516445	0.493794112	0.241555455	0	75	56	4	10
ENSMUSG00000038967	Pdk2	pyruvate dehydrogenase kinase isoenzyme 2	protein_coding	18604	3.90291	0.302483	-1.64581	0.310753089	0.310753089	2.50154	2.15626	0.310753089	2.3289	0	0.244149829	10	18	142	204
ENSMUSG00000021835	Bmp4	bone morphogenetic protein 4	protein_coding	12159	3.89857	0.302248	-1.24919	0.310753089	0.310753089	2.11445	2.0508	0.310753089	2.082625	0	0.045007347	47	34	160	179
ENSMUSG00000052102	Gnpda1	glucosamine-6-phosphate deaminase 1	protein_coding	26384	3.89201	0.301893	-1.3076	1.46883	1.71388	3.06088	3.27576	1.591355	3.16832	0.173276517	0.151943105	132	158	435	620
ENSMUSG00000076863	Trav21-dv12	T cell receptor alpha variable 21-DV12	TR_V_gene	NA	3.89075	0.301825	-2.3669	0.310753089	0.310753089	1.18194	0.730535	0.310753089	0.9562375	0	0.319191537	2	0	10	8
ENSMUSG00000035493	Tgfbi	transforming growth factor beta induced	protein_coding	21810	3.88904	0.301733	-1.21247	2.6375	2.41717	4.11601	3.92411	2.527335	4.02006	0.155796837	0.135693791	634	510	2144	2280
ENSMUSG00000051457	Spn	sialophorin	protein_coding	20737	3.88054	0.301272	-1.244	2.05362	2.07339	3.6279	3.52296	2.063505	3.57543	0.013979501	0.074203786	312	320	1005	1261
ENSMUSG00000029075	Tnfrsf4	tumor necrosis factor receptor superfamily member 4	protein_coding	22163	3.87723	0.301092	1.2323	3.88493	4.03978	2.27041	2.618	3.962355	2.444205	0.109495485	0.245783246	60	56	8	8
ENSMUSG00000040345	Arhgap9	Rho GTPase activating protein 9	protein_coding	216445	3.86642	0.300505	-1.38663	2.64869	2.40438	4.19194	4.30411	2.526535	4.248025	0.172753258	0.079316168	420	330	1522	2188
ENSMUSG00000082154	Gm16464	predicted gene 16464	processed_pseudogene	NA	3.86605	0.300485	1.27594	1.90166	1.90875	0.493794112	0.493794112	1.905205	0.493794112	0.005013387	0	101	98	18	18
ENSMUSG00000091549	Gm6548	predicted gene 6548	processed_pseudogene	NA	3.85884	0.300093	1.24228	5.22387	5.05401	3.65179	3.5337	5.13894	3.592745	0.120109158	0.08350224	3231	2756	490	572
uc012drj	AK044300	NA	NA	NA	3.85884	0.300092	1.2531	3.40338	3.11183	1.65956	1.68021	3.257605	1.669885	0.206156982	0.014601755	794	582	106	142
ENSMUSG00000050549	5730508B09Rik	family with sequence similarity 241 member A	protein_coding	70617	3.85364	0.299809	1.28664	3.1438	3.58993	1.67219	1.73207	3.366865	1.70213	0.315461548	0.042341554	14	56	0	3
ENSMUSG00000000552	Zfp385a	zinc finger protein 385A	protein_coding	29813	3.85335	0.299794	-1.24286	0.943621	0.931018	2.54731	2.4189	0.9373195	2.483105	0.008911667	0.090799582	98	98	378	428
ENSMUSG00000027217	Tspan18	tetraspanin 18	protein_coding	241556	3.85286	0.299767	-1.39551	0.310753089	0.310753089	1.41409	1.21255	0.310753089	1.31332	0	0.142510301	30	34	144	164
ENSMUSG00000009292	Trpm2	transient receptor potential cation channel subfamily M member 2	protein_coding	28240	3.85211	0.299726	-1.29357	1.8701	1.86267	3.54441	3.3765	1.866385	3.460455	0.005253803	0.1187303	102	97	420	547
uc029unt	AK090257	NA	NA	NA	3.84559	0.299371	-1.39228	0.310753089	0.310753089	0.771026	0.704052	0.310753089	0.737539	0	0.04735777	2	1	13	20
ENSMUSG00000031960	Aars	alanyl-tRNA synthetase	protein_coding	234734	3.8421	0.29918	1.10753	4.1081	4.10187	2.76445	2.71577	4.104985	2.74011	0.004405275	0.034421958	3545	3374	628	804
ENSMUSG00000078651	Aoc2	amine oxidase copper containing 2 (retina-specific)	protein_coding	237940	3.83979	0.299054	1.20558	2.80914	2.84499	1.35834	1.28648	2.827065	1.32241	0.025349778	0.050812693	154	204	32	44
ENSMUSG00000104897	Gm43203	predicted gene 43203	TEC	NA	3.83523	0.298805	1.52538	0.783512	0.908188	0.493794112	0.493794112	0.84585	0.493794112	0.088159245	0	16	18	2	2
ENSMUSG00000074497	A430078G23Rik	RIKEN cDNA A430078G23 gene	protein_coding	319493	3.83344	0.298707	-1.27582	1.80895	1.40331	3.27694	3.03677	1.60613	3.156855	0.286830795	0.169825836	8	8	54	50
ENSMUSG00000001627	Ifrd1	interferon-related developmental regulator 1	protein_coding	15982	3.82974	0.298505	1.345	5.56642	5.89376	4.0787	4.05115	5.73009	4.064925	0.231464334	0.019480792	1054	1508	189	226
ENSMUSG00000096956	Snhg18	small nucleolar RNA host gene 18	lincRNA	100616095	3.82395	0.298188	-1.30877	0.452068	0.948051	2.36085	2.38792	0.7000595	2.374385	0.350712943	0.019141381	38	62	196	260
ENSMUSG00000099974	Bcl2a1d	B cell leukemia/lymphoma 2 related protein A1d	protein_coding	12047	3.81993	0.297968	1.25508	5.53155	5.82807	4.00083	4.29696	5.67981	4.148895	0.209671303	0.209395531	2655	3495	462	770
ENSMUSG00000041577	Prelp	proline arginine-rich end leucine-rich repeat	protein_coding	116847	3.81848	0.297889	-1.18146	1.32645	1.05193	2.74205	2.57164	1.18919	2.656845	0.194114954	0.120498067	206	158	610	675
ENSMUSG00000030283	St8sia1	ST8 alpha-N-acetyl-neuraminide alpha-2 8-sialyltransferase 1	protein_coding	20449	3.81555	0.297728	-1.24343	0.310753089	0.310753089	1.14966	1.19399	0.310753089	1.171825	0	0.031346044	58	94	316	394
ENSMUSG00000022867	Usp25	ubiquitin specific peptidase 25	protein_coding	30940	3.81431	0.29766	1.24623	4.58046	4.71295	3.08414	3.09726	4.646705	3.0907	0.093684577	0.009277241	7452	8542	1284	1680
ENSMUSG00000061536	Sec22c	SEC22 homolog C vesicle trafficking protein	protein_coding	215474	3.81358	0.29762	-1.2749	0.310753089	0.310753089	1.41098	1.38927	0.310753089	1.400125	0	0.015351288	0	0	10	8
ENSMUSG00000000056	Narf	nuclear prelamin A recognition factor	protein_coding	67608	3.81301	0.297589	-1.31584	0.498661	0.429893	2.12764	2.03288	0.464277	2.08026	0.048626319	0.067005439	114	108	442	512
ENSMUSG00000050014	Apol10b	apolipoprotein L 10B	protein_coding	328561	3.81185	0.297525	1.27309	3.03192	2.92123	1.34463	1.52628	2.976575	1.435455	0.07826965	0.128445947	632	566	90	140
ENSMUSG00000015396	Cd83	CD83 antigen	protein_coding	12522	3.80719	0.29727	1.29294	5.59794	5.95954	4.09642	4.29437	5.77874	4.195395	0.255689812	0.139971787	9642	13863	1657	2599
ENSMUSG00000023132	Gzma	granzyme A	protein_coding	14938	3.7926	0.296468	1.3294	5.10259	5.01899	3.08205	3.61605	5.06079	3.34905	0.059114127	0.377595021	2128	1952	218	482
ENSMUSG00000032609	Klhdc8b	kelch domain containing 8B	protein_coding	78267	3.79204	0.296438	-1.34261	1.44469	0.794172	2.88688	2.88668	1.119431	2.88678	0.459985689	0.000141421	10	12	38	63
ENSMUSG00000040570	Rundc3b	RUN domain containing 3B	protein_coding	242819	3.79133	0.296398	1.32485	2.20355	2.46664	0.737112	0.599994	2.335095	0.668553	0.186032723	0.096957068	300	488	63	69
ENSMUSG00000020882	Cacnb1	calcium channel voltage-dependent beta 1 subunit	protein_coding	12295	3.78947	0.296296	-1.2507	0.310753089	0.310753089	1.5463	1.7377	0.310753089	1.642	0	0.135340238	36	28	111	137
ENSMUSG00000076462	Trbv2	T cell receptor beta variable 2	TR_V_gene	NA	3.7875	0.296188	-1.28092	0.890828	0.898361	2.42561	2.63896	0.8945945	2.532285	0.005326635	0.150861232	18	18	64	102
ENSMUSG00000044244	Il20rb	interleukin 20 receptor beta	protein_coding	213208	3.78127	0.295845	1.27228	1.74866	1.76742	0.493794112	0.493794112	1.75804	0.493794112	0.013265323	0	79	71	10	17
ENSMUSG00000045165	AI467606	expressed sequence AI467606	protein_coding	101602	3.77668	0.295591	-1.26822	2.66024	2.24012	4.0447	4.03409	2.45018	4.039395	0.297069701	0.007502403	328	206	974	1236
ENSMUSG00000026939	Tmem141	transmembrane protein 141	protein_coding	51875	3.77584	0.295545	-1.34933	0.780177	0.809321	2.68601	2.28039	0.794749	2.4832	0.02060792	0.286816653	0	4	14	8
ENSMUSG00000022548	Apod	apolipoprotein D	protein_coding	11815	3.77528	0.295515	1.36773	2.63923	2.25408	0.493794112	0.493794112	2.446655	0.493794112	0.272342177	0	190	134	38	16
uc029rfs;uc007hcn	4933412E12Rik	NA	NA	NA	3.76972	0.295208	1.26202	3.09217	3.00746	1.44706	1.56284	3.049815	1.50495	0.059899015	0.081868823	12	6	0	0
ENSMUSG00000022901	Cd86	CD86 antigen	protein_coding	12524	3.76847	0.295139	1.23613	5.22184	5.38512	3.7602	3.84022	5.30348	3.80021	0.115456395	0.056582685	5972	7146	1044	1332
ENSMUSG00000020593	Lpin1	lipin 1	protein_coding	14245	3.76644	0.295026	-1.34132	0.310753089	0.310753089	1.81026	1.67746	0.310753089	1.74386	0	0.093903781	4	4	6	2
ENSMUSG00000031239	Itm2a	integral membrane protein 2A	protein_coding	16431	3.76031	0.294688	-1.29729	0.674254	0.77296	2.25588	2.43492	0.723607	2.3454	0.069795682	0.126600398	56	62	210	324
ENSMUSG00000066621	Tecpr1	tectonin beta-propeller repeat containing 1	protein_coding	70381	3.75523	0.294407	-1.26834	2.03364	1.8227	3.43836	3.50994	1.92817	3.47415	0.149157104	0.050614703	28	20	69	97
ENSMUSG00000044583	Tlr7	toll-like receptor 7	protein_coding	170743	3.75364	0.294319	1.27123	4.57158	4.67002	2.8455	3.21907	4.6208	3.032285	0.069607592	0.26415388	82	86	8	12
uc009izu	Gm1966	NA	NA	NA	3.75239	0.29425	1.19676	2.80529	3.10227	1.40748	1.56683	2.95378	1.487155	0.209996572	0.112677466	1144	1105	215	332
ENSMUSG00000002233	Rhoc	ras homolog family member C	protein_coding	11853	3.74946	0.294088	1.17006	3.95817	4.19832	2.4804	2.82441	4.078245	2.652405	0.169811694	0.243251804	12	20	0	0
ENSMUSG00000029156	Sgcb	sarcoglycan beta (dystrophin-associated glycoprotein)	protein_coding	24051	3.74526	0.293855	1.28423	3.32888	3.41324	1.87072	1.73525	3.37106	1.802985	0.059651528	0.095791756	1304	1636	244	320
ENSMUSG00000108291	Gm44292	predicted gene 44292	TEC	NA	3.73875	0.293494	2.17297	0.581314	0.387714	0.493794112	0.493794112	0.484514	0.493794112	0.136895873	0	46	38	0	6
ENSMUSG00000034810	Scn7a	sodium channel voltage-gated type VII alpha	protein_coding	20272	3.73349	0.293203	-1.26731	0.310753089	0.310753089	0.753105	0.573314	0.310753089	0.6632095	0	0.127131435	50	52	206	222
ENSMUSG00000031666	Rbl2	RB transcriptional corepressor like 2	protein_coding	19651	3.72773	0.292882	-1.24315	1.97512	1.88437	3.43106	3.46804	1.929745	3.44955	0.06416994	0.026148809	2	8	22	42
ENSMUSG00000027951	Adar	adenosine deaminase RNA-specific	protein_coding	56417	3.72388	0.292669	1.20971	5.16931	5.07499	3.55763	3.66939	5.12215	3.61351	0.066694312	0.079026254	230	200	30	44
ENSMUSG00000026556	Vangl2	VANGL planar cell polarity 2	protein_coding	93840	3.72192	0.292559	-1.3016	0.310753089	0.310753089	1.27271	0.999293	0.310753089	1.1360015	0	0.193335015	23	22	118	100
ENSMUSG00000001506	Col1a1	collagen type I alpha 1	protein_coding	12842	3.72162	0.292543	-1.36272	0.310753089	0.310753089	2.12983	1.86135	0.310753089	1.99559	0	0.189844029	94	148	604	656
ENSMUSG00000053835	H2-T24	histocompatibility 2 T region locus 24	protein_coding	15042	3.72149	0.292536	1.30613	5.65866	5.48099	3.86965	3.97409	5.569825	3.92187	0.125631662	0.073850232	4232	3378	560	790
uc007ztx	AK085480	NA	NA	NA	3.71904	0.2924	-1.4102	0.310753089	0.310753089	1.18891	0.761211	0.310753089	0.9750605	0	0.302428863	6	8	44	38
ENSMUSG00000018476	Kdm6b	KDM1 lysine (K)-specific demethylase 6B	protein_coding	216850	3.71889	0.292391	1.25338	4.08513	4.28991	2.67062	2.56203	4.18752	2.616325	0.144801327	0.076784725	3961	5065	704	932
ENSMUSG00000079457	Gm7609	predicted pseudogene 7609	transcribed_unprocessed_pseudogene	NA	3.71763	0.292321	1.28084	3.19368	3.05214	1.52275	1.50651	3.12291	1.51463	0.100083894	0.011483414	120	137	8	34
ENSMUSG00000049401	Ogfr	opioid growth factor receptor	protein_coding	72075	3.71482	0.292165	1.26103	4.91001	4.95986	3.2956	3.47565	4.934935	3.385625	0.035249273	0.127314576	4058	4427	647	862
ENSMUSG00000090103	Gm16094	predicted gene 16094	antisense	NA	3.71352	0.292092	1.39186	3.29073	3.0412	1.11632	1.56913	3.165965	1.342725	0.176444355	0.320185022	130	100	12	24
ENSMUSG00000024063	Lbh	limb-bud and heart	protein_coding	77889	3.71156	0.291983	-1.29985	3.10659	3.18531	4.7671	4.71018	3.14595	4.73864	0.055663446	0.040248518	1168	1268	4742	5765
ENSMUSG00000003420	Fcgrt	Fc receptor IgG alpha chain transporter	protein_coding	14132	3.71105	0.291955	-1.40073	1.53714	2.09432	3.69314	3.56439	1.81573	3.628765	0.393985756	0.091039998	4	14	34	28
ENSMUSG00000063522	2010109I03Rik	RIKEN cDNA 2010109I03 gene	protein_coding	67038	3.70399	0.291561	1.30305	1.8574	1.78359	0.493794112	0.493794112	1.820495	0.493794112	0.052191552	0	186	178	26	43
ENSMUSG00000090186	Gm7592	predicted gene 7592	transcribed_unprocessed_pseudogene	NA	3.70282	0.291496	2.29138	1.01888	1.40662	0.493794112	0.493794112	1.21275	0.493794112	0.274173583	0	16	16	0	4
ENSMUSG00000053740	Gm6457	predicted pseudogene 6457	processed_pseudogene	NA	3.70122	0.291407	1.30888	1.04452	1.19132	0.493794112	0.493794112	1.11792	0.493794112	0.103803275	0	32	37	4	8
ENSMUSG00000024427	Spry4	sprouty RTK signaling antagonist 4	protein_coding	24066	3.69863	0.291262	1.2305	1.37472	1.60422	0.493794112	0.493794112	1.48947	0.493794112	0.162281006	0	284	372	54	70
ENSMUSG00000032607	Amt	aminomethyltransferase	protein_coding	434437	3.69767	0.291209	-1.42018	0.310753089	0.310753089	0.565446	0.586681	0.310753089	0.5760635	0	0.015015412	0	2	12	22
ENSMUSG00000024678	Ms4a4d	membrane-spanning 4-domains subfamily A member 4D	protein_coding	66607	3.69337	0.290969	1.33594	3.98698	4.17928	2.51713	2.26519	4.08313	2.39116	0.135976634	0.178148482	1314	1596	234	234
ENSMUSG00000029461	Fam168a	family with sequence similarity 168 member A	protein_coding	319604	3.6919	0.290886	-1.29129	0.83904	0.534025	2.35439	2.27693	0.6865325	2.31566	0.215678175	0.054772491	2	6	12	26
ENSMUSG00000024948	Map4k2	mitogen-activated protein kinase kinase kinase kinase 2	protein_coding	26412	3.69071	0.29082	-1.25303	3.62615	3.47632	5.14324	5.0547	3.551235	5.09897	0.105945809	0.062607234	36	38	194	210
ENSMUSG00000027639	Samhd1	SAM domain and HD domain 1	protein_coding	56045	3.68685	0.290604	1.27153	6.96226	6.95733	5.41013	5.44375	6.959795	5.42694	0.003486036	0.02377293	24350	21801	5062	6102
uc009tfd	Cxx1c	NA	NA	NA	3.65579	0.288863	-1.36512	1.62891	0.749605	3.04913	2.88937	1.1892575	2.96925	0.621762528	0.112967379	42	20	143	168
ENSMUSG00000026447	Pik3c2b	phosphatidylinositol-4-phosphate 3-kinase catalytic subunit type 2 beta	protein_coding	240752	3.6525	0.288678	-1.38507	0.310753089	0.310753089	2.30243	2.21924	0.310753089	2.260835	0	0.058824213	242	124	888	1024
ENSMUSG00000022265	Ank	progressive ankylosis	protein_coding	11732	3.65018	0.288548	-1.15891	0.516345	0.409143	1.97547	1.77071	0.462744	1.87309	0.075803261	0.144787185	94	88	312	326
ENSMUSG00000026020	Nop58	NOP58 ribonucleoprotein	protein_coding	55989	3.64517	0.288266	1.20458	5.85802	6.02785	4.23847	4.63043	5.942935	4.43445	0.120087945	0.277157574	1268	1548	234	386
ENSMUSG00000038797	Zscan2	zinc finger and SCAN domain containing 2	protein_coding	22691	3.63786	0.287854	-1.21164	0.310753089	0.310753089	1.77744	1.66497	0.310753089	1.721205	0	0.0795283	12	4	30	34
ENSMUSG00000037032	Apbb1	amyloid beta (A4) precursor protein-binding family B member 1	protein_coding	11785	3.63742	0.287829	-1.52615	0.310753089	0.310753089	1.57425	1.91093	0.310753089	1.74259	0	0.238068711	2	4	7	12
ENSMUSG00000037348	Paqr7	progestin and adipoQ receptor family member VII	protein_coding	71904	3.62577	0.287172	-1.19014	0.310753089	0.310753089	1.81695	1.83843	0.310753089	1.82769	0	0.015188654	2	16	22	26
ENSMUSG00000003546	Klc4	kinesin light chain 4	protein_coding	74764	3.62009	0.286851	-1.2669	0.712705	0.664921	2.34733	2.18158	0.688813	2.264455	0.03378839	0.117202949	80	76	314	342
ENSMUSG00000026104	Stat1	signal transducer and activator of transcription 1	protein_coding	20846	3.61892	0.286785	1.21694	6.12344	5.99689	4.51243	4.57394	6.060165	4.543185	0.089484363	0.043494138	162	200	42	30
ENSMUSG00000035049	Rrp12	ribosomal RNA processing 12 homolog (S. cerevisiae)	protein_coding	107094	3.61635	0.28664	1.20702	3.14186	3.10384	1.5531	1.69238	3.12285	1.62274	0.0268842	0.098485832	1719	1660	270	400
ENSMUSG00000090389	Gm7236	Cdv3 retrotransposed pseudogene	processed_pseudogene	NA	3.61391	0.286502	1.62708	2.32037	1.33994	0.493794112	0.493794112	1.830155	0.493794112	0.693268701	0	32	12	2	2
ENSMUSG00000047379	B4gat1	beta-1 4-glucuronyltransferase 1	protein_coding	108902	3.61233	0.286413	-1.44558	0.310753089	0.310753089	2.00839	1.86943	0.310753089	1.93891	0	0.098259558	58	20	194	218
ENSMUSG00000043050	Tnp2	transition protein 2	protein_coding	21959	3.60938	0.286245	2.40323	1.1319	0.515944	0.493794112	0.493794112	0.823922	0.493794112	0.435546665	0	22	12	0	2
ENSMUSG00000024054	Smchd1	SMC hinge domain containing 1	protein_coding	74355	3.60872	0.286208	1.17766	4.971	5.26861	3.58537	3.73392	5.119805	3.659645	0.210442049	0.105040712	12535	13321	2107	2954
ENSMUSG00000024772	Ehd1	EH-domain containing 1	protein_coding	13660	3.60872	0.286208	1.08254	4.83089	4.86611	3.49126	3.55216	4.8485	3.52171	0.024904301	0.043062803	5072	5222	1020	1462
ENSMUSG00000003484	Cyp4f18	cytochrome P450 family 4 subfamily f polypeptide 18	protein_coding	72054	3.60821	0.286179	-1.27601	2.16915	2.02664	3.73634	3.62189	2.097895	3.679115	0.100769787	0.080928371	186	154	672	678
ENSMUSG00000106734	Gm20559	predicted gene 20559	processed_transcript	NA	3.60735	0.286131	1.33209	5.17384	4.89097	3.16909	3.42222	5.032405	3.295655	0.200019295	0.17898994	449	358	58	87
ENSMUSG00000066952	Myo1h	myosin 1H	protein_coding	231646	3.60522	0.28601	-1.32795	0.310753089	0.310753089	1.22211	1.44173	0.310753089	1.33192	0	0.155294791	0	4	6	12
ENSMUSG00000059851	Kmt5c	lysine methyltransferase 5C	protein_coding	232811	3.60095	0.285768	-1.16921	2.40342	2.11966	3.7579	3.64492	2.26154	3.70141	0.20064862	0.079888924	26	18	86	98
ENSMUSG00000052837	Junb	jun B proto-oncogene	protein_coding	16477	3.59937	0.285679	1.21221	5.15022	5.35051	3.75396	3.73805	5.250365	3.746005	0.141626417	0.011250069	1738	2174	336	450
ENSMUSG00000023905	Tnfrsf12a	tumor necrosis factor receptor superfamily member 12a	protein_coding	27279	3.59579	0.285476	1.29546	2.47498	2.61074	0.912419	0.969034	2.54286	0.9407265	0.095996817	0.04003285	34	34	10	4
ENSMUSG00000021482	Aaed1	AhpC/TSA antioxidant enzyme domain containing 1	protein_coding	66129	3.58876	0.285077	-1.13859	1.5232	1.31152	2.97301	2.7011	1.41736	2.837055	0.149680363	0.192269405	64	52	210	206
ENSMUSG00000025930	Msc	musculin	protein_coding	17681	3.58802	0.285035	-1.33305	0.310753089	0.310753089	2.26421	2.00904	0.310753089	2.136625	0	0.180432437	2	10	22	18
ENSMUSG00000041057	Wdr43	WD repeat domain 43	protein_coding	72515	3.57985	0.28457	1.25004	4.85888	4.95109	3.30184	3.47069	4.904985	3.386265	0.065202316	0.11939498	7638	8399	1241	1890
ENSMUSG00000038279	Nop2	NOP2 nucleolar protein	protein_coding	110109	3.57861	0.284499	1.16533	4.20985	4.20089	2.70018	2.81793	4.20537	2.759055	0.006335677	0.083261823	2697	2624	396	694
ENSMUSG00000028737	Aldh4a1	aldehyde dehydrogenase 4 family member A1	protein_coding	212647	3.57467	0.284275	-1.16824	0.634039	0.542995	2.15158	1.96947	0.588517	2.060525	0.06437783	0.128771216	56	38	156	144
ENSMUSG00000027381	Bcl2l11	BCL2-like 11 (apoptosis facilitator)	protein_coding	12125	3.57334	0.2842	1.29189	3.7478	4.09442	2.33981	2.33761	3.92111	2.33871	0.245097352	0.001555635	77	172	18	26
ENSMUSG00000051483	Cbr1	carbonyl reductase 1	protein_coding	12408	3.57294	0.284177	-1.2042	1.66022	1.33786	3.01988	2.962	1.49904	2.99094	0.227942942	0.04092734	102	74	308	374
ENSMUSG00000052749	Trim30b	tripartite motif-containing 30B	protein_coding	244183	3.57128	0.284083	1.07397	4.44596	4.39823	3.06676	3.11019	4.422095	3.088475	0.033750207	0.030709648	2486	2155	530	694
ENSMUSG00000055541	Lair1	leukocyte-associated Ig-like receptor 1	protein_coding	52855	3.57054	0.28404	-1.3007	1.6713	1.51274	3.20353	3.16673	1.59202	3.18513	0.112118851	0.02602153	20	14	46	72
ENSMUSG00000026765	Lypd6b	LY6/PLAUR domain containing 6B	protein_coding	71897	3.56864	0.283932	-1.28261	0.310753089	0.310753089	0.707964	0.944767	0.310753089	0.8263655	0	0.167445007	18	16	60	98
ENSMUSG00000053641	Dennd4a	DENN/MADD domain containing 4A	protein_coding	102442	3.56325	0.283625	1.22308	4.10874	4.42463	2.72304	2.85806	4.266685	2.79055	0.223367961	0.095473558	226	358	42	60
ENSMUSG00000027187	Cat	catalase	protein_coding	12359	3.56204	0.283556	-1.28785	2.4645	2.46329	4.02374	3.96469	2.463895	3.994215	0.000855599	0.041754655	406	380	1466	1711
ENSMUSG00000020464	Pnpt1	polyribonucleotide nucleotidyltransferase 1	protein_coding	71701	3.55939	0.283405	1.21007	4.37233	4.3882	2.87971	2.96725	4.380265	2.92348	0.011221785	0.061900128	226	200	34	58
ENSMUSG00000038301	Snx10	sorting nexin 10	protein_coding	71982	3.55152	0.282955	1.35681	3.78972	4.25942	2.33901	2.19897	4.02457	2.26899	0.332128055	0.099023234	32	22	4	0
ENSMUSG00000099693	Gm29284	predicted gene 29284	unprocessed_pseudogene	NA	3.55151	0.282955	2.6803	2.44529	1.46956	0.493794112	0.493794112	1.957425	0.493794112	0.6899453	0	20	8	2	0
ENSMUSG00000022364	Tbc1d31	TBC1 domain family member 31	protein_coding	210544	3.54928	0.282828	-1.20959	0.310753089	0.310753089	1.60033	1.72563	0.310753089	1.66298	0	0.08860048	2	6	6	14
ENSMUSG00000024732	Ccdc86	coiled-coil domain containing 86	protein_coding	108673	3.54491	0.282577	1.15144	3.19331	3.2158	1.74222	1.83254	3.204555	1.78738	0.015902832	0.063865884	214	204	30	52
ENSMUSG00000044350	Lacc1	laccase domain containing 1	protein_coding	210808	3.54355	0.2825	1.1468	3.8983	4.01038	2.62638	2.50363	3.95434	2.565005	0.079252528	0.086797357	1529	1685	318	383
ENSMUSG00000030147	Clec4b1	C-type lectin domain family 4 member b1	protein_coding	69810	3.54141	0.282377	-1.43953	0.310753089	0.310753089	1.22494	1.46398	0.310753089	1.34446	0	0.169026805	4	2	6	18
ENSMUSG00000044309	Apol7c	apolipoprotein L 7c	protein_coding	108956	3.53841	0.282205	1.1018	5.43191	5.41166	4.09166	4.08918	5.421785	4.09042	0.014318912	0.001753625	7756	7613	1568	2012
ENSMUSG00000068854	Hist2h2be	histone cluster 2 H2be	protein_coding	319190	3.53763	0.282161	-1.27233	0.310753089	0.310753089	1.9455	1.78379	0.310753089	1.864645	0	0.114346238	52	64	240	262
ENSMUSG00000024186	Rgs11	regulator of G-protein signaling 11	protein_coding	50782	3.53503	0.282012	-1.33068	0.310753089	0.310753089	1.01601	1.34542	0.310753089	1.180715	0	0.232928045	0	2	4	14
ENSMUSG00000089665	Fcor	Foxo1 corepressor	protein_coding	100503924	3.53232	0.281857	-2.39031	0.310753089	0.310753089	0.835588	1.9018	0.310753089	1.368694	0	0.753925735	0	2	4	14
ENSMUSG00000031951	Tmem231	transmembrane protein 231	protein_coding	234740	3.52831	0.281627	-1.36443	0.310753089	0.310753089	0.614129	0.507911	0.310753089	0.56102	0	0.075107468	11	12	56	67
ENSMUSG00000020692	Nle1	notchless homolog 1	protein_coding	217011	3.52817	0.281619	1.23393	4.13908	4.45312	2.77892	2.69985	4.2961	2.739385	0.222059814	0.055910933	213	326	34	50
ENSMUSG00000021485	Mxd3	Max dimerization protein 3	protein_coding	17121	3.52712	0.281559	-1.24892	0.310753089	0.310753089	1.16896	1.53332	0.310753089	1.35114	0	0.257641427	12	10	42	52
ENSMUSG00000032122	Slc37a2	solute carrier family 37 (glycerol-3-phosphate transporter) member 2	protein_coding	56857	3.52417	0.281389	-1.13886	1.11501	0.797938	2.42415	2.25745	0.956474	2.3408	0.224203761	0.1178747	46	38	145	134
ENSMUSG00000024395	Lims2	LIM and senescent cell antigen like domains 2	protein_coding	225341	3.5192	0.281104	-1.3839	0.310753089	0.310753089	1.63917	1.12026	0.310753089	1.379715	0	0.36692478	16	20	110	84
ENSMUSG00000109713	PVRIG	poliovirus receptor related immunoglobulin domain containing	protein_coding	102640920	3.51101	0.280634	-1.43509	0.310753089	0.310753089	0.836581	1.26048	0.310753089	1.0485305	0	0.299741857	10	4	30	58
ENSMUSG00000031639	Tlr3	toll-like receptor 3	protein_coding	142980	3.50643	0.28037	1.15144	3.37335	3.33877	1.89984	1.98478	3.35606	1.94231	0.024451752	0.06006165	25	46	10	9
ENSMUSG00000044340	Phlpp1	PH domain and leucine rich repeat protein phosphatase 1	protein_coding	98432	3.50622	0.280358	1.04569	2.56323	2.73262	1.37575	1.37685	2.647925	1.3763	0.119776818	0.000777817	1393	1648	326	420
ENSMUSG00000016498	Pdcd1lg2	programmed cell death 1 ligand 2	protein_coding	58205	3.5043	0.280248	1.29596	2.94626	3.0576	1.553	1.19507	3.00193	1.374035	0.078729269	0.25309473	508	570	98	88
ENSMUSG00000009633	G0s2	G0/G1 switch gene 2	protein_coding	14373	3.49754	0.279858	-1.22894	1.81225	1.46626	3.2844	3.11334	1.639255	3.19887	0.244651875	0.120957686	62	46	230	234
ENSMUSG00000045455	Gm9797	predicted pseudogene 9797	transcribed_processed_pseudogene	NA	3.49117	0.279491	1.21742	3.76857	4.13189	2.41523	2.41547	3.95023	2.41535	0.256906036	0.000169706	798	1147	160	206
ENSMUSG00000023044	Csad	cysteine sulfinic acid decarboxylase	protein_coding	246277	3.49	0.279423	-1.1956	0.856246	0.995938	2.34898	2.44207	0.926092	2.395525	0.09877716	0.06582457	82	94	282	398
ENSMUSG00000070034	Sp110	Sp110 nuclear body protein	protein_coding	109032	3.48527	0.279151	1.12653	6.25502	6.1986	4.75106	4.89589	6.22681	4.823475	0.039894965	0.102410275	5050	5671	1002	1410
ENSMUSG00000086915	Gm16365	predicted gene 16365	antisense	NA	3.48213	0.278969	-2.20282	0.310753089	0.310753089	1.04182	0.584105	0.310753089	0.8129625	0	0.32365338	4	0	10	6
ENSMUSG00000066456	Hmgn3	high mobility group nucleosomal binding domain 3	protein_coding	94353	3.4821	0.278967	1.109	4.55259	4.57437	3.20659	3.21474	4.56348	3.210665	0.015400786	0.00576292	406	384	82	128
ENSMUSG00000058392	Rrp1b	ribosomal RNA processing 1 homolog B (S. cerevisiae)	protein_coding	72462	3.4765	0.278644	1.2407	4.27845	4.18101	2.56239	2.76189	4.22973	2.66214	0.068900485	0.141067803	162	184	24	32
ENSMUSG00000048040	Arxes2	adipocyte-related X-chromosome expressed sequence 2	protein_coding	76976	3.45854	0.277604	1.43968	1.13908	1.80131	0.493794112	0.493794112	1.470195	0.493794112	0.468267324	0	50	124	6	12
uc007sjm	AK041570	NA	NA	NA	3.45634	0.277476	-1.17506	1.28886	1.10298	2.66047	2.67041	1.19592	2.66544	0.131437008	0.007028641	70	58	214	278
ENSMUSG00000032666	1700025G04Rik	RIKEN cDNA 1700025G04 gene	protein_coding	69399	3.45158	0.2772	-1.25138	0.664716	0.76037	2.29342	2.25387	0.712543	2.273645	0.067637592	0.027966073	80	104	306	406
ENSMUSG00000038241	Cep250	centrosomal protein 250	protein_coding	16328	3.45081	0.277155	-1.24816	1.43599	1.44599	2.90551	3.01415	1.44099	2.95983	0.007071068	0.076820081	16	6	26	42
ENSMUSG00000020131	Pcsk4	proprotein convertase subtilisin/kexin type 4	protein_coding	18551	3.45047	0.277135	1.28264	2.10516	2.11999	0.493794112	0.493794112	2.112575	0.493794112	0.010486394	0	10	7	4	1
ENSMUSG00000041895	Wipi1	WD repeat domain phosphoinositide interacting 1	protein_coding	52639	3.44362	0.276738	-1.23843	0.310753089	0.310753089	1.62207	1.47633	0.310753089	1.5492	0	0.103053742	28	28	56	90
ENSMUSG00000028766	Alpl	alkaline phosphatase liver/bone/kidney	protein_coding	11647	3.44109	0.27659	1.15942	3.49181	3.3279	2.10577	1.90074	3.409855	2.003255	0.115901873	0.144978103	740	638	140	124
ENSMUSG00000023909	Paqr4	progestin and adipoQ receptor family member IV	protein_coding	76498	3.43241	0.276086	-1.23298	0.310753089	0.310753089	0.965079	0.878419	0.310753089	0.921749	0	0.061277874	24	20	84	100
ENSMUSG00000002007	Srpk3	serine/arginine-rich protein specific kinase 3	protein_coding	56504	3.43203	0.276064	-1.24664	2.36264	1.95555	3.72154	3.73556	2.159095	3.72855	0.2878561	0.009913637	52	32	186	344
ENSMUSG00000044986	Tst	thiosulfate sulfurtransferase mitochondrial	protein_coding	22117	3.42991	0.27594	-1.37113	0.310753089	0.310753089	2.15071	1.69366	0.310753089	1.922185	0	0.323183154	20	20	110	90
ENSMUSG00000037406	Htra4	HtrA serine peptidase 4	protein_coding	330723	3.42737	0.275792	1.43398	0.559964	0.959119	0.493794112	0.493794112	0.7595415	0.493794112	0.282245207	0	52	60	12	2
ENSMUSG00000002980	Bcam	basal cell adhesion molecule	protein_coding	57278	3.42579	0.2757	-1.23105	1.54801	1.53032	3.09206	3.0665	1.539165	3.07928	0.012508719	0.018073649	110	126	446	544
ENSMUSG00000010048	Ifrd2	interferon-related developmental regulator 2	protein_coding	15983	3.42139	0.275443	1.19521	4.47954	4.46984	2.90034	3.10185	4.47469	3.001095	0.006858936	0.142489087	134	140	12	16
ENSMUSG00000020019	Ntn4	netrin 4	protein_coding	57764	3.41736	0.275208	-1.43574	0.310753089	0.310753089	1.90685	1.56153	0.310753089	1.73419	0	0.244178114	20	68	314	288
ENSMUSG00000023092	Fhl1	four and a half LIM domains 1	protein_coding	14199	3.41545	0.275097	-1.25409	0.834778	1.1995	2.71764	2.53837	1.017139	2.628005	0.257897399	0.126763033	2	0	20	8
ENSMUSG00000083199	Gm9432	predicted gene 9432	processed_pseudogene	NA	3.41171	0.274878	1.09939	2.49236	2.3955	0.993391	1.12229	2.44393	1.0578405	0.068490363	0.091145357	116	102	16	28
ENSMUSG00000047759	Hs3st3a1	heparan sulfate (glucosamine) 3-O-sulfotransferase 3A1	protein_coding	15478	3.41128	0.274853	-1.24734	0.310753089	0.310753089	0.499222	0.607188	0.310753089	0.553205	0	0.076343491	28	18	86	124
ENSMUSG00000091952	Gm17709	predicted gene 17709	processed_pseudogene	NA	3.41037	0.2748	1.39267	2.09905	2.60107	0.493794112	0.493794112	2.35006	0.493794112	0.354981746	0	128	200	24	22
ENSMUSG00000061458	Nol10	nucleolar protein 10	protein_coding	217431	3.40352	0.274399	1.11175	3.4304	3.67665	2.13001	2.30426	3.553525	2.217135	0.174125045	0.123213357	1591	2040	334	510
ENSMUSG00000072949	Acot1	acyl-CoA thioesterase 1	protein_coding	26897	3.40193	0.274307	-1.40363	0.310753089	0.310753089	0.938831	0.581975	0.310753089	0.760403	0	0.252335298	4	10	46	38
ENSMUSG00000033880	Lgals3bp	lectin galactoside-binding soluble 3 binding protein	protein_coding	19039	3.40119	0.274263	1.20274	5.97128	5.74158	4.31227	4.42319	5.85643	4.36773	0.162422428	0.078432284	5820	5052	736	969
ENSMUSG00000044522	A730020M07Rik	RIKEN cDNA A730020M07 gene	lincRNA	100503044	3.39677	0.274005	-2.32665	0.310753089	0.310753089	0.926067	1.15325	0.310753089	1.0396585	0	0.16064264	3	0	36	60
ENSMUSG00000031652	N4bp1	NEDD4 binding protein 1	protein_coding	80750	3.39366	0.273822	1.13127	3.77651	3.71214	2.38325	2.3234	3.744325	2.353325	0.045516464	0.042320341	4267	3924	818	999
ENSMUSG00000070031	Sp140	Sp140 nuclear body protein	protein_coding	434484	3.3935	0.273813	1.09549	5.44087	5.57897	4.10981	4.26269	5.50992	4.18625	0.097651446	0.108102485	3990	4155	818	1180
ENSMUSG00000027165	B230118H07Rik	RIKEN cDNA B230118H07 gene	protein_coding	68170	3.39246	0.273752	-1.22617	0.951241	0.71967	2.65892	2.11617	0.8354555	2.387545	0.163745424	0.383782205	7	2	30	29
ENSMUSG00000072620	Slfn2	schlafen 2	protein_coding	20556	3.38279	0.273185	1.17418	6.25408	6.27329	4.80895	4.89565	6.263685	4.8523	0.013583521	0.061306158	14091	14379	2566	3606
ENSMUSG00000025044	Msr1	macrophage scavenger receptor 1	protein_coding	20288	3.38178	0.273126	1.22152	2.78438	2.78529	1.44273	1.082	2.784835	1.262365	0.000643467	0.255074629	373	370	89	95
ENSMUSG00000079197	Psme2	proteasome (prosome macropain) activator subunit 2 (PA28 beta)	protein_coding	19188	3.37937	0.272984	1.07909	6.51687	6.53492	5.17876	5.20419	6.525895	5.191475	0.012763277	0.017981725	356	374	54	98
uc009duf	AK085609	NA	NA	NA	3.37506	0.272731	-1.30423	2.58721	1.69874	4.17069	3.5509	2.142975	3.860795	0.628243162	0.438257712	14	6	56	38
ENSMUSG00000004952	Rasa4	RAS p21 protein activator 4	protein_coding	54153	3.37027	0.272449	1.1547	4.83668	4.69195	3.32185	3.36601	4.764315	3.34393	0.102339564	0.031225835	347	288	68	80
ENSMUSG00000015176	Nolc1	nucleolar and coiled-body phosphoprotein 1	protein_coding	70769	3.36286	0.272013	1.16017	4.51339	4.4299	3.06257	3.06457	4.471645	3.06357	0.059036345	0.001414214	5706	5264	1030	1330
uc029qqx	BC038927	NA	NA	NA	3.36209	0.271968	1.46184	2.04645	2.16597	0.493794112	0.493794112	2.10621	0.493794112	0.084513402	0	71	88	2	20
ENSMUSG00000050592	Fam78a	family with sequence similarity 78 member A	protein_coding	241303	3.34389	0.270894	-1.24594	2.18433	1.63251	3.49521	3.61065	1.90842	3.55293	0.390195664	0.081628407	389	212	1241	1615
ENSMUSG00000070730	Rmdn3	regulator of microtubule dynamics 3	protein_coding	67809	3.34181	0.270772	1.06661	3.68156	3.7426	2.41034	2.38338	3.71208	2.39686	0.043161798	0.019063599	1202	1272	232	322
ENSMUSG00000031562	Dctd	dCMP deaminase	protein_coding	320685	3.33759	0.270522	1.2431	2.73479	2.52278	1.06789	1.07634	2.628785	1.072115	0.149913709	0.005975052	28	24	6	0
ENSMUSG00000020178	Adora2a	adenosine A2a receptor	protein_coding	11540	3.3361	0.270434	1.12734	3.26875	3.31549	1.87124	1.99732	3.29212	1.93428	0.033050171	0.089152023	1124	1180	214	314
ENSMUSG00000022537	Tmem44	transmembrane protein 44	protein_coding	224090	3.3321	0.270197	-2.10753	0.310753089	0.310753089	0.564246	0.556613	0.310753089	0.5604295	0	0.005397346	2	0	27	18
ENSMUSG00000022103	Gfra2	glial cell line derived neurotrophic factor family receptor alpha 2	protein_coding	14586	3.33095	0.270129	-1.30398	0.524768	0.857107	2.4685	2.24378	0.6909375	2.35614	0.234999161	0.158901036	100	140	540	556
ENSMUSG00000108298	Gm44226	predicted gene 44226	lincRNA	NA	3.32638	0.269859	1.43178	2.36878	2.85722	0.493794112	0.493794112	2.613	0.493794112	0.345379236	0	16	26	2	4
ENSMUSG00000040463	Mybbp1a	MYB binding protein (P160) 1a	protein_coding	18432	3.31463	0.269162	1.12015	5.16819	5.09473	3.78549	3.72859	5.13146	3.75704	0.051944064	0.040234376	162	208	36	24
ENSMUSG00000036067	Slc2a6	solute carrier family 2 (facilitated glucose transporter) member 6	protein_coding	227659	3.31032	0.268906	1.09211	2.81898	2.86661	1.51012	1.43369	2.842795	1.471905	0.033679496	0.054044171	92	42	14	16
ENSMUSG00000020788	Atp2a3	ATPase Ca++ transporting ubiquitous	protein_coding	53313	3.30301	0.268472	-1.13823	3.50971	3.47501	4.85999	4.88361	3.49236	4.8718	0.024536605	0.016701862	102	102	332	390
uc009fzv	Gm19897	NA	NA	NA	3.29688	0.268107	-1.3944	0.310753089	0.310753089	1.94271	2.40645	0.310753089	2.17458	0	0.327913699	26	12	74	152
ENSMUSG00000111837	RP23-361B11.3	predicted gene 47135	transcribed_unprocessed_pseudogene	NA	3.29479	0.267983	-2.43535	0.310753089	0.310753089	1.3282	1.08384	0.310753089	1.20602	0	0.172788613	0	4	30	30
ENSMUSG00000028794	A3galt2	alpha 1 3-galactosyltransferase 2 (isoglobotriaosylceramide synthase)	protein_coding	215493	3.29348	0.267905	1.20202	0.414375	0.347274	0.493794112	0.493794112	0.3808245	0.493794112	0.047447572	0	42	40	6	6
ENSMUSG00000030789	Itgax	integrin alpha X	protein_coding	16411	3.29151	0.267787	-1.14256	2.35986	2.06789	3.71218	3.47829	2.213875	3.595235	0.206453967	0.165385205	592	460	1622	1912
ENSMUSG00000029415	Sdad1	SDA1 domain containing 1	protein_coding	231452	3.29133	0.267777	1.01542	4.0828	4.22605	2.81559	2.99321	4.154425	2.9044	0.101293046	0.125596306	36	52	16	20
ENSMUSG00000090626	Tex9	testis expressed gene 9	protein_coding	21778	3.28864	0.267616	-1.17442	0.840824	1.20862	2.27669	2.65434	1.024722	2.465515	0.260071046	0.267038876	25	17	93	114
ENSMUSG00000111857	RP23-392I13.13	RIKEN cDNA 1190001M18 gene	lincRNA	NA	3.28723	0.267532	1.52399	1.65102	2.21485	0.493794112	0.493794112	1.932935	0.493794112	0.398688016	0	30	52	6	2
ENSMUSG00000037321	Tap1	transporter 1 ATP-binding cassette sub-family B (MDR/TAP)	protein_coding	21354	3.28703	0.26752	1.15218	5.88939	5.83929	4.43263	4.48563	5.86434	4.45913	0.03542605	0.037476659	452	424	120	118
ENSMUSG00000030966	Trim21	tripartite motif-containing 21	protein_coding	20821	3.2866	0.267495	1.18316	4.4718	4.55233	3.05726	3.06682	4.512065	3.06204	0.056943309	0.006759941	156	205	29	45
ENSMUSG00000029060	Mib2	mindbomb E3 ubiquitin protein ligase 2	protein_coding	76580	3.2794	0.267065	-1.14877	1.76901	1.24154	3.0347	2.82454	1.505275	2.92962	0.372977614	0.148605561	8	0	32	32
ENSMUSG00000092250	Gm20467	predicted gene 20467	lincRNA	102638028	3.27121	0.266576	-1.23569	0.310753089	0.310753089	0.717984	0.615004	0.310753089	0.666494	0	0.072817856	6	6	24	28
ENSMUSG00000026360	Rgs2	regulator of G-protein signaling 2	protein_coding	19735	3.27112	0.26657	-1.17385	2.83162	2.95552	4.42776	4.25128	2.89357	4.33952	0.08761053	0.124790205	14	12	32	36
ENSMUSG00000021069	Pygl	liver glycogen phosphorylase	protein_coding	110095	3.271	0.266563	-1.24084	0.871631	0.751112	2.30993	2.35452	0.8113715	2.332225	0.085219802	0.031529891	80	75	300	385
ENSMUSG00000027984	Hadh	hydroxyacyl-Coenzyme A dehydrogenase	protein_coding	15107	3.268	0.266384	-1.1648	1.60963	1.54063	2.93289	3.12705	1.57513	3.02997	0.048790368	0.137291853	122	116	364	564
ENSMUSG00000032253	Phip	pleckstrin homology domain interacting protein	protein_coding	83946	3.26556	0.266238	1.30335	3.57445	4.08007	2.1968	2.07889	3.82726	2.137845	0.357527331	0.083374961	4616	8304	926	1094
ENSMUSG00000055013	Agap1	ArfGAP with GTPase domain ankyrin repeat and PH domain 1	protein_coding	347722	3.26445	0.266171	-1.13613	0.310753089	0.310753089	1.04096	0.906818	0.310753089	0.973889	0	0.094852718	0	4	6	4
ENSMUSG00000029166	Mapre3	microtubule-associated protein RP/EB family member 3	protein_coding	100732	3.26188	0.266018	-1.26494	0.77507	0.316857	2.15275	2.12727	0.5459635	2.14001	0.32400552	0.018017081	4	2	8	22
ENSMUSG00000023046	Igfbp6	insulin-like growth factor binding protein 6	protein_coding	16012	3.26001	0.265906	-1.3366	0.310753089	0.310753089	2.26297	2.23222	0.310753089	2.247595	0	0.021743534	16	42	128	160
ENSMUSG00000070284	Gmppb	GDP-mannose pyrophosphorylase B	protein_coding	331026	3.25628	0.265682	1.15538	3.52378	3.76684	2.1143	2.33252	3.64531	2.22341	0.171869374	0.154304842	6	10	0	2
ENSMUSG00000039232	Stx11	syntaxin 11	protein_coding	74732	3.25425	0.265561	1.2259	3.4852	3.83528	2.07913	2.27406	3.66024	2.176595	0.247543942	0.137836325	52	72	10	24
ENSMUSG00000097193	Gm26664	predicted gene 26664	lincRNA	NA	3.25237	0.265449	-1.25517	0.310753089	0.310753089	0.716423	0.779185	0.310753089	0.747804	0	0.044379436	4	4	16	22
ENSMUSG00000048636	A730049H05Rik	RIKEN cDNA A730049H05 gene	protein_coding	74516	3.24866	0.265226	1.21358	0.728739	1.15657	0.493794112	0.493794112	0.9426545	0.493794112	0.302522201	0	60	104	12	20
ENSMUSG00000031451	Gas6	growth arrest specific 6	protein_coding	14456	3.24509	0.265012	-1.21889	1.77742	1.87258	3.41037	3.24561	1.825	3.32799	0.067288281	0.116502913	252	278	994	1088
ENSMUSG00000070880	Gad1	glutamate decarboxylase 1	protein_coding	14415	3.24473	0.26499	-1.18861	0.310753089	0.310753089	0.506318	0.554655	0.310753089	0.5304865	0	0.03417942	0	0	4	6
ENSMUSG00000030554	Synm	synemin intermediate filament protein	protein_coding	233335	3.23933	0.264666	-1.16119	0.310753089	0.310753089	0.992382	0.729094	0.310753089	0.860738	0	0.18617273	20	31	108	120
ENSMUSG00000097804	Gm16685	predicted gene 16685	antisense	NA	3.23781	0.264575	1.18786	2.36763	2.18153	0.877097	0.735695	2.27458	0.806396	0.131592572	0.099986313	276	228	48	54
ENSMUSG00000030541	Idh2	isocitrate dehydrogenase 2 (NADP+) mitochondrial	protein_coding	269951	3.23726	0.264541	-1.15782	2.31198	2.04838	3.63961	3.54657	2.18018	3.59309	0.186393348	0.065789215	24	18	72	52
ENSMUSG00000028982	Slc25a33	solute carrier family 25 member 33	protein_coding	70556	3.23392	0.264341	1.25638	2.42792	2.70566	0.845525	1.18805	2.56679	1.0167875	0.196391837	0.24220175	326	430	52	94
ENSMUSG00000020123	Avpr1a	arginine vasopressin receptor 1A	protein_coding	54140	3.2331	0.264291	1.17417	1.68894	1.74046	0.493794112	0.493794112	1.7147	0.493794112	0.036430141	0	244	258	48	54
ENSMUSG00000083282	Ctsf	cathepsin F	protein_coding	56464	3.22159	0.263598	-1.15156	0.310753089	0.310753089	1.45707	1.28605	0.310753089	1.37156	0	0.120929402	26	34	108	118
ENSMUSG00000028597	Gpx7	glutathione peroxidase 7	protein_coding	67305	3.22105	0.263566	-1.32535	0.310753089	0.310753089	0.581749	0.822742	0.310753089	0.7022455	0	0.170407785	8	6	26	40
ENSMUSG00000037185	Krt80	keratin 80	protein_coding	74127	3.21942	0.263467	-1.28916	0.310753089	0.310753089	1.15754	0.84747	0.310753089	1.002505	0	0.2192526	24	8	72	68
ENSMUSG00000079164	Tlr5	toll-like receptor 5	protein_coding	53791	3.21698	0.26332	-1.3943	0.310753089	0.310753089	0.596755	0.559578	0.310753089	0.5781665	0	0.026288109	0	0	4	6
ENSMUSG00000082151	Gm11810	predicted gene 11810	processed_pseudogene	NA	3.21616	0.263271	-2.3746	0.310753089	0.310753089	1.6298	1.08022	0.310753089	1.35501	0	0.388611745	2	0	8	6
ENSMUSG00000024891	Slc29a2	solute carrier family 29 (nucleoside transporters) member 2	protein_coding	13340	3.2127	0.263062	1.18664	1.79382	1.63942	0.493794112	0.493794112	1.71662	0.493794112	0.109177287	0	250	214	34	58
ENSMUSG00000000631	Myo18a	myosin XVIIIA	protein_coding	360013	3.20575	0.262642	-1.19873	2.12815	1.43266	3.46566	3.15466	1.780405	3.31016	0.491785695	0.219910209	10	2	48	32
ENSMUSG00000040260	Daam2	dishevelled associated activator of morphogenesis 2	protein_coding	76441	3.20534	0.262618	-1.27138	0.310753089	0.310753089	0.700366	0.605966	0.310753089	0.653166	0	0.06675088	30	48	162	190
ENSMUSG00000063445	Nmral1	NmrA-like family domain containing 1	protein_coding	67824	3.20411	0.262543	1.29874	4.0982	3.85533	2.08446	2.51239	3.976765	2.298425	0.171735024	0.302592205	112	100	11	14
ENSMUSG00000109243	RP23-423B21.6	predicted gene 45867	TEC	NA	3.20406	0.26254	-1.16432	0.310753089	0.310753089	1.02998	1.00966	0.310753089	1.01982	0	0.01436841	28	22	84	106
ENSMUSG00000043987	Cep164	centrosomal protein 164	protein_coding	214552	3.2008	0.262344	-1.12295	1.62457	1.44627	2.90768	3.00878	1.53542	2.95823	0.126077139	0.071488496	142	127	326	479
ENSMUSG00000030657	Xylt1	xylosyltransferase 1	protein_coding	233781	3.19929	0.262252	-1.18881	0.310753089	0.310753089	1.48793	1.44657	0.310753089	1.46725	0	0.029245936	120	154	498	590
ENSMUSG00000024754	Tmem2	cell migration inducing hyaluronidase 2	protein_coding	83921	3.19894	0.262231	1.1214	2.25671	2.60507	0.978245	1.12314	2.43089	1.0506925	0.246327718	0.102456237	20	8	6	2
ENSMUSG00000067928	Zfp760	zinc finger protein 760	protein_coding	240034	3.19173	0.261795	-1.08062	0.43309	0.497312	1.89284	1.72872	0.465201	1.81078	0.045411812	0.116050365	112	120	373	408
ENSMUSG00000042156	Dzip1	DAZ interacting protein 1	protein_coding	66573	3.18819	0.26158	-1.10995	0.310753089	0.310753089	1.6055	1.6121	0.310753089	1.6088	0	0.004666905	98	76	261	344
ENSMUSG00000044447	Dock5	dedicator of cytokinesis 5	protein_coding	68813	3.18804	0.261571	-1.14035	0.310753089	0.310753089	1.71294	1.37534	0.310753089	1.54414	0	0.238719249	206	202	768	706
ENSMUSG00000061758	Akr1b10	aldo-keto reductase family 1 member B10 (aldose reductase)	protein_coding	67861	3.1853	0.261405	-1.15639	2.0525	2.01254	3.40197	3.49513	2.03252	3.44855	0.028255987	0.065874068	36	34	100	152
ENSMUSG00000025936	Gm4956	predicted gene 4956	transcribed_unprocessed_pseudogene	241041	3.18405	0.261329	-1.15153	2.30752	2.18049	3.84172	3.49516	2.244005	3.66844	0.089823774	0.245054926	123	113	401	403
ENSMUSG00000004105	Angptl2	angiopoietin-like 2	protein_coding	26360	3.1837	0.261308	-1.22782	0.657741	1.49812	2.62451	2.74232	1.0779305	2.683415	0.59423769	0.08330425	86	184	450	694
ENSMUSG00000026399	Cd55	CD55 molecule decay accelerating factor for complement	protein_coding	13136	3.18183	0.261194	-1.1048	3.57939	3.76928	5.02189	5.03152	3.674335	5.026705	0.134272507	0.006809438	685	858	2452	3122
ENSMUSG00000030272	Camk1	calcium/calmodulin-dependent protein kinase I	protein_coding	52163	3.17916	0.261033	-1.03153	1.35557	1.68464	2.78183	2.85697	1.520105	2.8194	0.232687628	0.053132004	28	20	56	101
ENSMUSG00000024235	Map3k8	mitogen-activated protein kinase kinase kinase 8	protein_coding	26410	3.17904	0.261026	1.24648	4.22384	4.45616	2.77424	2.84907	4.34	2.811655	0.164275047	0.0529128	112	132	24	30
ENSMUSG00000008855	Hdac5	histone deacetylase 5	protein_coding	15184	3.17202	0.260599	-1.24167	1.97018	2.47862	3.93211	3.76956	2.2244	3.850835	0.359521372	0.114940207	70	90	419	432
ENSMUSG00000044162	Tnip3	TNFAIP3 interacting protein 3	protein_coding	414084	3.16839	0.260379	3.38388	3.37577	3.91639	0.493794112	0.493794112	3.64608	0.493794112	0.382276068	0	18	40	0	0
ENSMUSG00000005338	Cadm3	cell adhesion molecule 3	protein_coding	94332	3.16146	0.259958	-1.07794	0.310753089	0.310753089	1.39077	1.01308	0.310753089	1.201925	0	0.26706716	0	0	14	16
ENSMUSG00000013584	Aldh1a2	aldehyde dehydrogenase family 1 subfamily A2	protein_coding	19378	3.1605	0.259899	1.21141	1.61309	1.3324	0.493794112	0.493794112	1.472745	0.493794112	0.198477802	0	190	144	24	40
ENSMUSG00000028803	Nipal3	NIPA-like domain containing 3	protein_coding	74552	3.15933	0.259828	-1.16796	1.36891	0.901857	2.61208	2.58134	1.1353835	2.59671	0.330256343	0.021736462	169	136	563	681
ENSMUSG00000030142	Clec4e	C-type lectin domain family 4 member e	protein_coding	56619	3.15868	0.259788	1.25168	2.81025	2.61828	1.31845	0.865472	2.714265	1.091961	0.135743289	0.320303816	10	17	2	0
ENSMUSG00000042485	Mustn1	musculoskeletal embryonic nuclear protein 1	protein_coding	66175	3.15738	0.259709	-1.19899	0.310753089	0.310753089	1.96775	1.90722	0.310753089	1.937485	0	0.042801173	22	34	102	124
ENSMUSG00000028811	Yars	tyrosyl-tRNA synthetase	protein_coding	107271	3.14909	0.259204	1.18027	4.35646	4.35143	2.98725	2.80637	4.353945	2.89681	0.003556747	0.127901475	1450	1678	282	336
ENSMUSG00000000318	Clec10a	C-type lectin domain family 10 member A	protein_coding	17312	3.1489	0.259192	-1.17566	0.310753089	0.310753089	2.25436	1.90597	0.310753089	2.080165	0	0.246348931	14	4	26	20
ENSMUSG00000030609	Aen	apoptosis enhancing nuclease	protein_coding	68048	3.14449	0.258923	1.13267	4.36085	4.27735	2.99296	2.94712	4.3191	2.97004	0.059043416	0.032413775	50	32	6	8
ENSMUSG00000102353	Gm38345	predicted gene 38345	TEC	NA	3.1421	0.258777	-1.19165	0.310753089	0.310753089	0.746276	0.876559	0.310753089	0.8114175	0	0.092123993	10	16	44	64
ENSMUSG00000035944	Ttc38	tetratricopeptide repeat domain 38	protein_coding	239570	3.13946	0.258616	-1.20511	0.310753089	0.310753089	1.78989	1.73357	0.310753089	1.76173	0	0.039824254	50	34	128	144
ENSMUSG00000108461	AV356131	expressed sequence AV356131	bidirectional_promoter_lncRNA	NA	3.13876	0.258573	-1.42821	0.310753089	0.310753089	0.649428	0.604855	0.310753089	0.6271415	0	0.031517871	2	4	16	20
ENSMUSG00000078247	Airn	antisense Igf2r RNA	antisense	104103	3.13529	0.258361	-1.23348	0.310753089	0.310753089	0.940493	1.1916	0.310753089	1.0660465	0	0.177559463	12	8	22	52
ENSMUSG00000037295	Ldlrap1	low density lipoprotein receptor adaptor protein 1	protein_coding	100017	3.13378	0.258269	-1.07191	1.85443	1.75847	3.11169	3.16655	1.80645	3.13912	0.067853967	0.038791878	330	274	772	970
ENSMUSG00000040841	Six5	sine oculis-related homeobox 5	protein_coding	20475	3.13353	0.258254	-1.29961	0.310753089	0.310753089	0.942388	0.756434	0.310753089	0.849411	0	0.131489334	12	32	102	108
ENSMUSG00000000317	Bcl6b	B cell CLL/lymphoma 6 member B	protein_coding	12029	3.13287	0.258214	1.12496	2.26949	2.4783	0.946551	1.01396	2.373895	0.9802555	0.147650967	0.047665361	490	596	82	158
ENSMUSG00000026234	Ncl	nucleolin	protein_coding	17975	3.13099	0.258099	1.10671	7.02582	7.14586	5.59975	5.82043	7.08584	5.71009	0.084881098	0.156044324	6381	7757	1188	1984
ENSMUSG00000026185	Igfbp5	insulin-like growth factor binding protein 5	protein_coding	16011	3.12926	0.257992	-1.0501	0.310753089	0.310753089	1.00875	1.007	0.310753089	1.007875	0	0.001237437	7	12	11	9
ENSMUSG00000074656	Eif2s2	eukaryotic translation initiation factor 2 subunit 2 (beta)	protein_coding	67204	3.11965	0.257404	1.04833	5.0267	5.1691	3.77612	3.8588	5.0979	3.81746	0.100692006	0.058463589	6	16	4	1
ENSMUSG00000104654	Gm43814	predicted gene 43814	TEC	NA	3.11917	0.257375	1.42249	3.35904	4.11465	2.02857	1.00784	3.736845	1.518205	0.534296955	0.721765105	16	36	4	2
ENSMUSG00000019359	Gdpd2	glycerophosphodiester phosphodiesterase domain containing 2	protein_coding	71584	3.11825	0.257319	-1.10545	3.25363	3.36907	4.78854	4.60383	3.31135	4.696185	0.081628407	0.130609694	56	48	270	196
ENSMUSG00000000275	Trim25	tripartite motif-containing 25	protein_coding	217069	3.11565	0.257159	1.05791	4.39099	4.53949	3.14538	3.18585	4.46524	3.165615	0.105005357	0.028616611	250	172	54	62
ENSMUSG00000009828	Ick	intestinal cell kinase	protein_coding	56542	3.11348	0.257026	-1.18142	0.310753089	0.310753089	1.67178	1.30691	0.310753089	1.489345	0	0.258002051	14	12	46	64
ENSMUSG00000051669	AU021092	expressed sequence AU021092	protein_coding	239691	3.11245	0.256963	-1.15215	2.12915	2.23878	3.65318	3.49689	2.183965	3.575035	0.077520116	0.110513719	182	204	646	712
ENSMUSG00000025875	Tspan17	tetraspanin 17	protein_coding	74257	3.11183	0.256925	-1.18152	0.969346	0.567636	2.41216	2.02219	0.768491	2.217175	0.284051865	0.275750431	18	20	64	60
ENSMUSG00000037621	Atoh8	atonal bHLH transcription factor 8	protein_coding	71093	3.10627	0.256583	-1.20977	0.310753089	0.310753089	1.79846	1.70908	0.310753089	1.75377	0	0.063201204	8	8	32	30
ENSMUSG00000085180	AI838599	expressed sequence AI838599	lincRNA	NA	3.10409	0.25645	-1.09464	2.38576	2.30926	3.80216	3.58734	2.34751	3.69475	0.054093669	0.151900679	106	104	248	264
ENSMUSG00000036944	Tmem71	transmembrane protein 71	protein_coding	213068	3.1026	0.256358	-1.04666	1.75849	1.83107	3.15683	3.03791	1.79478	3.09737	0.05132181	0.084089138	212	228	662	755
ENSMUSG00000061740	Cyp2d22	cytochrome P450 family 2 subfamily d polypeptide 22	protein_coding	56448	3.10139	0.256284	-1.15734	0.310753089	0.310753089	1.86057	1.81314	0.310753089	1.836855	0	0.033538075	46	70	198	244
ENSMUSG00000110514	RP23-114B10.5	predicted gene 7688	processed_pseudogene	NA	3.09898	0.256136	2.17158	1.09903	0.868772	0.493794112	0.493794112	0.983901	0.493794112	0.162816993	0	10	8	0	2
ENSMUSG00000092203	1110038B12Rik	RIKEN cDNA 1110038B12 gene	processed_transcript	68763	3.09702	0.256015	1.09299	5.0428	5.11018	3.68211	3.76663	5.07649	3.72437	0.047644855	0.059764665	608	724	99	142
ENSMUSG00000023094	Msrb2	methionine sulfoxide reductase B2	protein_coding	76467	3.09395	0.255826	-1.25245	0.310753089	0.310753089	1.71252	1.9602	0.310753089	1.83636	0	0.175136208	26	12	70	104
ENSMUSG00000076431	Sox4	SRY (sex determining region Y)-box 4	protein_coding	20677	3.09395	0.255826	-1.16879	0.310753089	0.310753089	1.28703	1.10767	0.310753089	1.19735	0	0.126826672	60	62	212	228
ENSMUSG00000025869	Nop16	NOP16 nucleolar protein	protein_coding	28126	3.09395	0.255826	1.18382	4.03086	4.30402	2.74166	2.68448	4.16744	2.71307	0.193153288	0.040432366	578	1018	164	186
ENSMUSG00000006411	Nectin4	nectin cell adhesion molecule 4	protein_coding	71740	3.09124	0.25566	1.24972	1.73835	1.91742	0.493794112	0.493794112	1.827885	0.493794112	0.126621611	0	12	12	8	6
ENSMUSG00000087406	E130215H24Rik	RIKEN cDNA E130215H24 gene	processed_transcript	109344	3.09045	0.255611	-1.22296	0.310753089	0.310753089	1.06127	0.989049	0.310753089	1.0251595	0	0.051067959	6	10	32	38
ENSMUSG00000026442	Nfasc	neurofascin	protein_coding	269116	3.08859	0.255496	-1.09444	0.310753089	0.310753089	1.6932	1.52762	0.310753089	1.61041	0	0.117082741	126	122	444	453
ENSMUSG00000027076	Timm10	translocase of inner mitochondrial membrane 10	protein_coding	30059	3.08522	0.255289	1.09303	4.16867	4.16864	2.86186	2.87733	4.168655	2.869595	2.12E-05	0.010938942	252	250	54	80
ENSMUSG00000105957	Gm43254	predicted gene 43254	lincRNA	NA	3.08412	0.255221	-1.24121	0.310753089	0.310753089	1.12741	1.30951	0.310753089	1.21846	0	0.128764145	16	24	66	102
ENSMUSG00000043740	B430306N03Rik	RIKEN cDNA B430306N03 gene	protein_coding	320148	3.08323	0.255166	0.98431	3.40547	3.11789	2.20845	1.87132	3.26168	2.039885	0.203349768	0.238386909	282	202	66	68
ENSMUSG00000021884	Hacl1	2-hydroxyacyl-CoA lyase 1	protein_coding	56794	3.07562	0.254697	-1.24356	0.310753089	0.310753089	2.10444	2.06079	0.310753089	2.082615	0	0.030865211	2	2	6	30
ENSMUSG00000061852	Gm7582	predicted gene 7582	unprocessed_pseudogene	NA	3.0712	0.254424	1.15289	2.3894	2.82734	0.994549	1.36558	2.60837	1.1800645	0.309670344	0.262358536	62	80	12	18
ENSMUSG00000032014	Oaf	out at first homolog	protein_coding	102644	3.06832	0.254246	1.1268	2.94271	2.99887	1.32439	1.7129	2.97079	1.518645	0.039711117	0.274718056	294	316	50	86
ENSMUSG00000028713	Cyp4b1	cytochrome P450 family 4 subfamily b polypeptide 1	protein_coding	13120	3.06831	0.254245	-1.30092	0.372809	0.519604	2.32423	1.91015	0.4462065	2.11719	0.10379974	0.292798776	4	10	28	26
ENSMUSG00000097101	1810034E14Rik	RIKEN cDNA 1810034E14 gene	antisense	66503	3.06753	0.254197	-1.41501	0.310753089	0.310753089	0.969513	1.16249	0.310753089	1.0660015	0	0.136455345	18	4	38	46
ENSMUSG00000049436	Upk1b	uroplakin 1B	protein_coding	22268	3.0675	0.254195	-1.96374	0.310753089	0.310753089	0.886888	0.883641	0.310753089	0.8852645	0	0.002295976	0	14	54	70
ENSMUSG00000034203	Chchd4	coiled-coil-helix-coiled-coil-helix domain containing 4	protein_coding	72170	3.06652	0.254134	1.12504	2.98244	3.27262	1.6748	1.81136	3.12753	1.74308	0.205188246	0.096562502	844	1150	178	250
ENSMUSG00000040751	Lat2	linker for activation of T cells family member 2	protein_coding	56743	3.0665	0.254133	-1.09823	3.48814	3.10448	4.73349	4.65198	3.29631	4.692735	0.271288588	0.057636274	85	51	225	208
ENSMUSG00000004100	Ppan	peter pan homolog	protein_coding	235036	3.06547	0.25407	1.09704	5.04399	4.94157	3.57676	3.69464	4.99278	3.6357	0.072421877	0.083353747	722	650	114	180
ENSMUSG00000072437	Nanos1	nanos C2HC-type zinc finger 1	protein_coding	332397	3.05946	0.253698	-1.19876	0.310753089	0.310753089	0.521421	0.647962	0.310753089	0.5846915	0	0.089477999	28	26	88	128
ENSMUSG00000029752	Asns	asparagine synthetase	protein_coding	27053	3.05913	0.253677	1.15049	2.50685	2.48744	0.979137	1.12883	2.497145	1.0539835	0.013724943	0.105848935	14	20	0	12
ENSMUSG00000037944	Ccr7	chemokine (C-C motif) receptor 7	protein_coding	12775	3.05747	0.253575	1.16594	5.41121	5.57504	4.06639	4.02329	5.493125	4.04484	0.115845304	0.030476302	7335	8648	1474	1819
ENSMUSG00000038264	Sema7a	sema domain immunoglobulin domain (Ig) and GPI membrane anchor (semaphorin) 7A	protein_coding	20361	3.05034	0.253133	1.07772	3.80353	3.86252	2.49048	2.52778	3.833025	2.50913	0.041712229	0.026375083	2350	2567	480	688
ENSMUSG00000083669	Gm10169	predicted pseudogene 10169	processed_pseudogene	NA	3.04943	0.253077	1.22058	2.46587	2.89953	1.06302	1.05738	2.6827	1.0602	0.306643927	0.003988082	38	58	8	10
ENSMUSG00000041736	Tspo	translocator protein	protein_coding	12257	3.04872	0.253032	1.14078	5.3399	5.71764	4.06423	4.13455	5.52877	4.09939	0.267102516	0.049723749	1584	2710	360	486
ENSMUSG00000097328	Tnfsf12	tumor necrosis factor (ligand) superfamily member 12	protein_coding	21944	3.04492	0.252797	-1.16738	1.58536	1.32198	2.95199	2.9324	1.45367	2.942195	0.186237784	0.013852222	80	58	213	240
ENSMUSG00000029675	Eln	elastin	protein_coding	13717	3.04391	0.252734	-1.17364	1.10196	0.905249	2.37136	2.62951	1.0036045	2.500435	0.139095682	0.182539616	97	77	251	436
ENSMUSG00000021592	Arsk	arylsulfatase K	protein_coding	77041	3.04388	0.252733	-1.09043	0.310753089	0.310753089	1.81839	1.69663	0.310753089	1.75751	0	0.086097322	90	70	228	242
ENSMUSG00000063646	Jakmip1	janus kinase and microtubule interacting protein 1	protein_coding	76071	3.04365	0.252718	-1.13303	2.03932	1.74322	3.32225	3.30647	1.89127	3.31436	0.209374318	0.011158145	50	36	112	170
ENSMUSG00000090272	Mndal	myeloid nuclear differentiation antigen like	protein_coding	100040462	3.04244	0.252643	1.18954	7.50891	7.37202	5.96562	6.00965	7.440465	5.987635	0.096795847	0.031133912	12601	10162	2089	2777
ENSMUSG00000056116	H2-T22	histocompatibility 2 T region locus 22	protein_coding	15039	3.02935	0.25183	1.02792	5.56516	5.61619	4.35396	4.39109	5.590675	4.372525	0.036083659	0.026254875	6862	6884	1661	2141
ENSMUSG00000093805	Gm9994	galactose-3-O-sulfotransferase 2B	protein_coding	100041596	3.02727	0.2517	-1.18802	0.310753089	0.310753089	0.98403	1.10716	0.310753089	1.045595	0	0.087066058	6	6	22	36
ENSMUSG00000052160	Pld4	phospholipase D family member 4	protein_coding	104759	3.02418	0.251508	-1.19879	3.31534	3.08399	4.67633	4.71686	3.199665	4.696595	0.163589154	0.028659038	902	718	2717	3638
ENSMUSG00000036968	Cnpy4	canopy FGF signaling regulator 4	protein_coding	66455	3.02322	0.251449	-1.09711	1.48686	1.26587	2.75939	2.77799	1.376365	2.76869	0.156263528	0.013152186	80	88	258	368
ENSMUSG00000097769	Snhg4	NA	NA	100503380	3.01864	0.251163	1.09285	3.9369	4.04716	2.59707	2.75067	3.99203	2.67387	0.077965594	0.108611602	880	956	178	266
uc033hue	CCDS17402	NA	NA	NA	3.01734	0.251082	-1.09691	1.64276	1.79517	3.00365	3.16026	1.718965	3.081955	0.107770145	0.110739993	98	114	296	446
ENSMUSG00000042351	Grap2	GRB2-related adaptor protein 2	protein_coding	17444	3.01697	0.251059	-1.14537	2.14705	2.1538	3.58897	3.48516	2.150425	3.537065	0.004772971	0.073404755	462	466	1507	1748
ENSMUSG00000036185	Sapcd1	suppressor APC domain containing 1	protein_coding	78376	3.01667	0.25104	-1.15121	0.310753089	0.310753089	2.00219	1.63115	0.310753089	1.81667	0	0.2623649	12	2	26	24
ENSMUSG00000095134	Gm21857	midline 1 pseudogene 1	unprocessed_pseudogene	NA	3.01255	0.250783	2.05365	0.883785	0.750921	0.493794112	0.493794112	0.817353	0.493794112	0.093949035	0	14	14	0	2
ENSMUSG00000028602	Tnfrsf8	tumor necrosis factor receptor superfamily member 8	protein_coding	21941	3.00952	0.250595	1.15492	0.603363	1.00777	0.493794112	0.493794112	0.8055665	0.493794112	0.285958932	0	5	10	3	9
ENSMUSG00000038335	Tsr1	TSR1 20S rRNA accumulation	protein_coding	104662	3.00713	0.250445	1.00631	4.22081	4.39901	3.065	3.03183	4.30991	3.048415	0.126006428	0.023454732	1260	1614	280	412
ENSMUSG00000027351	Spred1	sprouty protein with EVH-1 domain 1 related sequence	protein_coding	114715	3.00653	0.250408	1.12618	2.81832	3.30157	1.64439	1.65164	3.059945	1.648015	0.341709352	0.005126524	1624	2620	388	470
ENSMUSG00000020534	Shmt1	serine hydroxymethyltransferase 1 (soluble)	protein_coding	20425	3.00186	0.250116	1.09809	3.78495	3.85653	2.36761	2.58013	3.82074	2.47387	0.050614703	0.150274333	438	535	86	138
uc008rzc	AK080292	NA	NA	NA	3.00077	0.250048	1.27311	7.19062	6.7584	4.86861	5.5644	6.97451	5.216505	0.305625693	0.491997827	628	438	56	132
ENSMUSG00000021109	Hif1a	hypoxia inducible factor 1 alpha subunit	protein_coding	15251	2.99902	0.249939	1.15636	4.44607	4.9653	3.22671	3.13578	4.705685	3.181245	0.367151054	0.06429722	405	600	86	124
ENSMUSG00000030199	Etv6	ets variant 6	protein_coding	14011	2.998	0.249875	1.12145	3.91122	4.06904	2.6356	2.51774	3.99013	2.57667	0.111595592	0.083339605	82	124	20	22
ENSMUSG00000043618	Eif5al3-ps	eukaryotic translation initiation factor 5A-like 3 pseudogene	processed_pseudogene	NA	2.99723	0.249827	1.1529	3.20404	3.52463	1.66514	2.16941	3.364335	1.917275	0.226691363	0.356572737	128	174	22	46
ENSMUSG00000061024	Rrs1	ribosome biogenesis regulator 1	protein_coding	59014	2.99692	0.249808	1.07014	3.92641	4.1258	2.60366	2.85351	4.026105	2.728585	0.140990021	0.176670629	1725	2106	354	586
ENSMUSG00000030413	Pglyrp1	peptidoglycan recognition protein 1	protein_coding	21946	2.99415	0.249634	-1.17194	2.11815	1.25574	3.30879	3.13706	1.686945	3.222925	0.609815959	0.121431448	24	12	40	68
ENSMUSG00000020160	Meis1	Meis homeobox 1	protein_coding	17268	2.99176	0.249485	-1.11902	0.580514	0.528269	2.12188	1.78826	0.5543915	1.95507	0.036942794	0.235904964	45	42	197	164
ENSMUSG00000035960	Apex1	apurinic/apyrimidinic endonuclease 1	protein_coding	11792	2.99106	0.249441	1.05133	4.95077	5.04397	3.58065	3.84928	4.99737	3.714965	0.065902352	0.189950095	586	708	126	222
ENSMUSG00000021238	Aldh6a1	aldehyde dehydrogenase family 6 subfamily A1	protein_coding	104776	2.99028	0.249392	-1.1359	0.496503	0.356974	1.91706	1.75022	0.4267385	1.83364	0.098661902	0.117973695	94	82	300	326
ENSMUSG00000021614	Vcan	versican	protein_coding	13003	2.98929	0.24933	1.21812	2.02792	1.96275	0.493794112	0.493794112	1.995335	0.493794112	0.046082149	0	554	600	98	146
ENSMUSG00000008398	Elk3	ELK3 member of ETS oncogene family	protein_coding	13713	2.98785	0.24924	-1.06576	2.06735	2.02291	3.33617	3.41663	2.04513	3.3764	0.031423825	0.056893812	224	208	636	893
ENSMUSG00000076762	Trav6-1	T cell receptor alpha variable 6-1	TR_V_gene	NA	2.98734	0.249208	-2.18688	0.310753089	0.310753089	1.09992	0.830342	0.310753089	0.965131	0	0.190620432	0	2	8	8
ENSMUSG00000033970	Rfc3	replication factor C (activator 1) 3	protein_coding	69263	2.98503	0.249063	1.02806	4.11164	3.99277	2.6808	2.84519	4.052205	2.762995	0.084053783	0.116241284	134	168	34	56
ENSMUSG00000044434	Gm9791	predicted pseudogene 9791	processed_pseudogene	NA	2.98048	0.248778	2.0215	0.619464	0.383731	0.493794112	0.493794112	0.5015975	0.493794112	0.166688403	0	10	8	2	0
ENSMUSG00000033799	Fam208b	family with sequence similarity 208 member B	protein_coding	105203	2.97213	0.248254	1.12108	3.64539	3.82661	2.37984	2.27963	3.736	2.329735	0.128141891	0.070859171	5613	6748	1218	1419
uc011zgt	6230400D17Rik	NA	NA	NA	2.97075	0.248168	1.33388	0.797016	1.10841	0.493794112	0.493794112	0.952713	0.493794112	0.220188809	0	28	38	6	4
ENSMUSG00000058755	Osm	oncostatin M	protein_coding	18413	2.96578	0.247855	1.05082	2.45826	2.59244	1.157	1.30953	2.52535	1.233265	0.094879588	0.107854997	410	472	84	122
ENSMUSG00000050350	Gpr18	G protein-coupled receptor 18	protein_coding	110168	2.9653	0.247825	0.994162	5.17385	5.19359	3.97345	3.95215	5.18372	3.9628	0.013958288	0.015061374	1122	1104	226	314
ENSMUSG00000020648	Dus4l	dihydrouridine synthase 4-like (S. cerevisiae)	protein_coding	71916	2.96376	0.247728	1.09462	3.07112	3.13322	1.57153	1.90008	3.10217	1.735805	0.043911331	0.232319933	534	566	92	164
ENSMUSG00000020810	Cygb	cytoglobin	protein_coding	114886	2.96148	0.247585	-1.2567	0.310753089	0.310753089	2.26602	2.27857	0.310753089	2.272295	0	0.00887419	92	36	235	306
ENSMUSG00000048600	Gm5763	predicted pseudogene 5763	processed_pseudogene	NA	2.96132	0.247574	-1.17667	0.310753089	0.310753089	1.07778	0.891021	0.310753089	0.9844005	0	0.132058555	8	14	42	42
ENSMUSG00000027985	Lef1	lymphoid enhancer binding factor 1	protein_coding	16842	2.96051	0.247524	-1.08982	2.0721	1.91526	3.37755	3.24834	1.99368	3.312945	0.110902628	0.091365267	6	4	20	28
ENSMUSG00000022844	Pdia5	protein disulfide isomerase associated 5	protein_coding	72599	2.956	0.24724	-1.08587	0.73237	0.735316	2.15298	2.02429	0.733843	2.088635	0.002083137	0.090997572	62	62	198	224
ENSMUSG00000028467	Gba2	glucosidase beta 2	protein_coding	230101	2.94395	0.246481	-1.03596	1.69922	1.52889	2.96094	2.79213	1.614055	2.876535	0.120441498	0.119366696	14	12	58	74
ENSMUSG00000004933	Matk	megakaryocyte-associated tyrosine kinase	protein_coding	17179	2.94271	0.246402	-1.14058	1.40875	0.912205	2.64513	2.6001	1.1604775	2.622615	0.351110337	0.031841018	18	2	50	50
ENSMUSG00000079442	St6galnac4	ST6 (alpha-N-acetyl-neuraminyl-2 3-beta-galactosyl-1 3)-N-acetylgalactosaminide alpha-2 6-sialyltransferase 4	protein_coding	20448	2.94121	0.246307	1.15172	4.16491	4.19154	2.64688	2.84345	4.178225	2.745165	0.018830254	0.13899598	466	544	82	154
ENSMUSG00000029106	Add1	adducin 1 (alpha)	protein_coding	11518	2.94085	0.246285	-1.06194	3.32821	3.03192	4.52409	4.46655	3.180065	4.49532	0.209508668	0.040686924	26	20	72	98
ENSMUSG00000025403	Shmt2	serine hydroxymethyltransferase 2 (mitochondrial)	protein_coding	108037	2.94065	0.246272	1.1677	5.05854	4.83493	3.39513	3.53347	4.946735	3.4643	0.158116147	0.097821152	5782	4634	845	1250
ENSMUSG00000027171	Prrg4	proline rich Gla (G-carboxyglutamic acid) 4 (transmembrane)	protein_coding	228413	2.93888	0.24616	1.10529	1.30853	1.62265	0.493794112	0.493794112	1.46559	0.493794112	0.222116382	0	90	116	22	28
ENSMUSG00000097567	Gm26637	predicted gene 26637	lincRNA	NA	2.93719	0.246054	1.14815	1.73252	1.62684	0.493794112	0.493794112	1.67968	0.493794112	0.074727045	0	216	196	34	54
ENSMUSG00000026088	Mitd1	MIT microtubule interacting and transport domain containing 1	protein_coding	69028	2.93639	0.246003	1.14066	5.14311	4.97891	3.66751	3.62198	5.06101	3.644745	0.116106933	0.032194572	492	400	113	122
ENSMUSG00000029605	Oas1b	2'-5' oligoadenylate synthetase 1B	polymorphic_pseudogene	23961	2.93319	0.245801	1.15623	4.03286	3.8239	2.34618	2.57367	3.92838	2.459925	0.147757033	0.160859722	176	132	36	60
ENSMUSG00000081519	Gm13331	predicted gene 13331	processed_pseudogene	NA	2.93206	0.245729	1.42222	1.21968	0.818314	0.493794112	0.493794112	1.018997	0.493794112	0.28380862	0	18	12	2	2
ENSMUSG00000006732	Mettl1	methyltransferase like 1	protein_coding	17299	2.9288	0.245523	1.12614	4.01216	4.0888	2.62738	2.71046	4.05048	2.66892	0.054192664	0.058746431	652	730	128	158
ENSMUSG00000034911	Ushbp1	USH1 protein network component harmonin binding protein 1	protein_coding	234395	2.92609	0.245352	-1.03502	0.875267	0.963862	2.19818	2.20917	0.9195645	2.203675	0.062646125	0.007771104	34	34	141	165
ENSMUSG00000050777	Tmem37	transmembrane protein 37	protein_coding	170706	2.92145	0.245058	-1.38739	0.310753089	0.310753089	1.83298	1.68691	0.310753089	1.759945	0	0.103287088	10	30	100	112
ENSMUSG00000037275	Gemin5	gem nuclear organelle associated protein 5	protein_coding	216766	2.921	0.24503	1.02965	2.97176	2.94039	1.66364	1.70466	2.956075	1.68415	0.02218194	0.02900552	16	18	0	4
ENSMUSG00000085642	3110053B16Rik	RIKEN cDNA 3110053B16 gene	transcribed_unprocessed_pseudogene	NA	2.91923	0.244918	1.16262	0.800708	0.761012	0.493794112	0.493794112	0.78086	0.493794112	0.028069311	0	22	18	2	0
ENSMUSG00000037166	Ppp1r14a	protein phosphatase 1 regulatory inhibitor subunit 14A	protein_coding	68458	2.91774	0.244823	-1.17404	0.598779	0.887874	2.45818	2.1174	0.7433265	2.28779	0.204421035	0.240967849	14	18	70	64
ENSMUSG00000107215	Gm43197	predicted gene 43197	TEC	NA	2.91743	0.244804	1.19734	9.52121	9.23335	7.67363	8.01214	9.37728	7.842885	0.203547758	0.239362716	1298	988	262	360
ENSMUSG00000022659	Gcsam	germinal center associated signaling and motility	protein_coding	14525	2.91451	0.244619	-1.08474	0.591517	0.546509	1.77302	2.07166	0.569013	1.92234	0.031825462	0.211170369	42	24	86	132
ENSMUSG00000031933	Izumo1r	IZUMO1 receptor JUNO	protein_coding	64931	2.91306	0.244527	-1.06631	1.42052	1.83303	2.9087	3.03597	1.626775	2.972335	0.291688618	0.08999348	48	56	138	226
ENSMUSG00000042647	Acad12	acyl-Coenzyme A dehydrogenase family member 12	protein_coding	71985	2.91213	0.244468	-2.04039	0.310753089	0.310753089	3.83539	4.82203	0.310753089	4.32871	0	0.697659835	18	8	77	74
ENSMUSG00000023274	Cd4	CD4 antigen	protein_coding	12504	2.91086	0.244387	-1.00168	2.54331	2.65027	3.78179	3.85101	2.59679	3.8164	0.075632141	0.048945931	420	376	1078	1300
ENSMUSG00000033356	Pus7l	pseudouridylate synthase 7-like	protein_coding	78895	2.90671	0.244123	1.03704	2.46016	2.47272	1.11681	1.27145	2.46644	1.19413	0.008881261	0.109346993	428	396	82	118
ENSMUSG00000034858	Fam214a	family with sequence similarity 214 member A	protein_coding	235493	2.90667	0.244121	-1.06237	1.81533	1.96097	3.30362	3.12122	1.88815	3.21242	0.102983032	0.128976277	0	6	10	6
ENSMUSG00000073609	D2hgdh	D-2-hydroxyglutarate dehydrogenase	protein_coding	98314	2.90313	0.243896	-1.06088	1.3315	1.21067	2.57202	2.61468	1.271085	2.59335	0.085439712	0.030165175	6	4	22	18
ENSMUSG00000061046	Haghl	hydroxyacylglutathione hydrolase-like	protein_coding	68977	2.90215	0.243834	-1.20324	1.45912	0.856439	2.70008	2.75907	1.1577795	2.729575	0.426159822	0.041712229	22	24	60	92
ENSMUSG00000089715	Cbx6	chromobox 6	protein_coding	494448	2.90074	0.243745	-1.0954	1.24862	1.57283	2.72222	2.85268	1.410725	2.78745	0.22925109	0.092249151	199	220	606	824
ENSMUSG00000087477	Gm13822	predicted gene 13822	antisense	NA	2.89798	0.243569	1.35397	3.01397	3.47395	1.67059	0.717631	3.24396	1.1941105	0.325254977	0.673843771	16	26	4	2
ENSMUSG00000101693	Gm19461	predicted gene 19461	antisense	100502933	2.8978	0.243558	-1.22889	0.310753089	0.310753089	1.55195	0.976934	0.310753089	1.264442	0	0.406597713	16	8	60	68
ENSMUSG00000052566	Hook2	hook microtubule tethering protein 2	protein_coding	170833	2.89694	0.243503	1.08517	2.45197	2.59159	1.03375	1.32319	2.52178	1.17847	0.098726249	0.204664987	34	26	8	8
ENSMUSG00000050234	Gja4	gap junction protein alpha 4	protein_coding	14612	2.89379	0.243303	1.01882	3.02801	3.2734	1.7946	1.99869	3.150705	1.896645	0.173516933	0.144313423	276	410	76	94
ENSMUSG00000020057	Dram1	DNA-damage regulated autophagy modulator 1	protein_coding	71712	2.89245	0.243217	1.0376	3.56658	3.62047	2.33277	2.27229	3.593525	2.30253	0.038105984	0.042765818	77	82	14	14
ENSMUSG00000028657	Ppt1	palmitoyl-protein thioesterase 1	protein_coding	19063	2.89124	0.24314	-0.896287	3.54055	3.4766	4.69279	4.53812	3.508575	4.615455	0.045219479	0.109368206	10	14	58	48
ENSMUSG00000049891	Gm7984	predicted gene 7984	processed_pseudogene	NA	2.88939	0.243023	1.26369	0.952366	0.990302	0.493794112	0.493794112	0.971334	0.493794112	0.026824803	0	18	18	2	4
ENSMUSG00000034563	Ccpg1	cell cycle progression 1	protein_coding	72278	2.88796	0.242932	-1.09604	1.78084	2.04306	3.32043	3.24775	1.91195	3.28409	0.18541754	0.051392521	0	4	12	22
ENSMUSG00000027540	Ptpn1	protein tyrosine phosphatase non-receptor type 1	protein_coding	19246	2.88523	0.242757	1.04967	5.00556	5.20959	3.81528	3.80044	5.107575	3.80786	0.144270997	0.010493465	26	54	8	8
ENSMUSG00000081622	Gm5937	predicted gene 5937	processed_pseudogene	NA	2.87983	0.242413	-2.27722	0.310753089	0.310753089	1.35494	1.72815	0.310753089	1.541545	0	0.263899322	4	0	12	20
ENSMUSG00000033781	Asb13	ankyrin repeat and SOCS box-containing 13	protein_coding	142688	2.87757	0.24227	1.07111	4.51473	4.47725	3.19834	3.18092	4.49599	3.18963	0.026502362	0.0123178	2918	2603	620	787
ENSMUSG00000047767	Atg16l2	autophagy related 16-like 2 (S. cerevisiae)	protein_coding	73683	2.87572	0.242151	-1.09347	2.37041	2.40029	3.63937	3.87766	2.38535	3.758515	0.021128351	0.168496475	26	18	44	92
ENSMUSG00000076472	Trbv15	T cell receptor beta variable 15	TR_V_gene	NA	2.87428	0.242059	-1.15632	1.9123	1.42422	3.08098	3.36183	1.66826	3.221405	0.345124678	0.198590939	26	16	66	112
ENSMUSG00000004558	Ndrg2	N-myc downstream regulated gene 2	protein_coding	29811	2.87191	0.241908	-1.08586	1.24239	1.40574	2.65484	2.67088	1.324065	2.66286	0.115505893	0.011341993	2	8	10	16
ENSMUSG00000022902	Stfa2	stefin A2	protein_coding	20862	2.87171	0.241895	2.37441	0.90333	1.96886	0.493794112	0.493794112	1.436095	0.493794112	0.753443489	0	12	34	2	0
ENSMUSG00000001707	Eef1e1	eukaryotic translation elongation factor 1 epsilon 1	protein_coding	66143	2.87125	0.241866	1.06959	4.13675	4.3426	2.87396	2.99113	4.239675	2.932545	0.145557931	0.082851702	982	1208	216	312
ENSMUSG00000106874	Gm20186	predicted gene 20186	lincRNA	NA	2.86995	0.241783	1.21574	5.38513	6.22789	4.25264	4.03719	5.80651	4.144915	0.595921311	0.152346156	194	803	15	42
ENSMUSG00000030256	Bhlhe41	basic helix-loop-helix family member e41	protein_coding	79362	2.86821	0.241671	-1.06688	0.325967	0.664234	1.65257	1.96401	0.4951005	1.80829	0.23919089	0.220221336	54	120	192	328
uc007bts	BC038927	NA	NA	NA	2.86524	0.241482	1.12464	2.90822	2.83328	1.27733	1.63611	2.87075	1.45672	0.052990582	0.253695771	460	418	66	130
ENSMUSG00000028217	Cdh17	cadherin 17	protein_coding	12557	2.8651	0.241473	1.0455	2.34406	2.57439	1.07181	1.22405	2.459225	1.14793	0.162867905	0.107649936	222	352	68	78
ENSMUSG00000050244	Heatr1	HEAT repeat containing 1	protein_coding	217995	2.86293	0.241334	1.01939	3.58016	3.65848	2.35007	2.39037	3.61932	2.37022	0.055380603	0.028496403	4118	4470	926	1241
ENSMUSG00000097705	Gm26740	predicted gene 26740	antisense	NA	2.85869	0.241063	-1.15128	2.85947	3.30366	4.66109	4.51929	3.081565	4.59019	0.314089761	0.100267742	48	72	282	312
ENSMUSG00000055447	Cd47	CD47 antigen (Rh-related antigen integrin-associated signal transducer)	protein_coding	16423	2.85714	0.240964	1.03704	4.9721	5.22973	3.7736	3.87896	5.100915	3.82628	0.18217192	0.07450077	462	468	104	140
ENSMUSG00000085603	Gm11346	predicted gene 11346	transcribed_processed_pseudogene	NA	2.85428	0.240781	-1.07297	2.29841	1.99897	3.55441	3.42234	2.14869	3.488375	0.211736055	0.093387593	136	91	355	408
ENSMUSG00000017969	Ptgis	prostaglandin I2 (prostacyclin) synthase	protein_coding	19223	2.85143	0.240598	-1.10637	0.310753089	0.310753089	1.15186	1.54523	0.310753089	1.348545	0	0.278154595	2	18	22	48
ENSMUSG00000084826	AI847159	expressed sequence AI847159	antisense	100048701	2.84915	0.240452	-1.12582	0.310753089	0.310753089	1.85898	1.06228	0.310753089	1.46063	0	0.563351973	4	0	14	9
uc007pbj	AK161855	NA	NA	NA	2.84782	0.240366	-1.22596	0.310753089	0.310753089	1.09741	0.899157	0.310753089	0.9982835	0	0.140186041	24	10	66	70
ENSMUSG00000067369	Trmt2b	TRM2 tRNA methyltransferase 2B	protein_coding	215201	2.84542	0.240213	-0.987537	1.76685	1.69491	2.99711	2.88509	1.73088	2.9411	0.050869262	0.079210102	30	43	75	91
ENSMUSG00000044345	Marveld1	MARVEL (membrane-associating) domain containing 1	protein_coding	277010	2.84531	0.240206	-1.06759	1.87675	1.77024	3.21668	3.00708	1.823495	3.11188	0.075313943	0.148209581	40	62	98	114
ENSMUSG00000030775	Trat1	T cell receptor associated transmembrane adaptor 1	protein_coding	77647	2.8442	0.240135	-1.15874	0.310753089	0.310753089	1.87212	1.93049	0.310753089	1.901305	0	0.041273823	10	20	48	66
ENSMUSG00000096551	Trav10	T cell receptor alpha variable 10	TR_V_gene	NA	2.84389	0.240114	-2.07263	0.310753089	0.310753089	1.34698	1.2267	0.310753089	1.28684	0	0.085050804	4	0	14	12
ENSMUSG00000001416	Cct3	chaperonin containing Tcp1 subunit 3 (gamma)	protein_coding	12462	2.84345	0.240086	1.00519	5.56388	5.74647	4.36346	4.53291	5.655175	4.448185	0.129110627	0.119819244	146	164	68	92
ENSMUSG00000024308	Tapbp	TAP binding protein	protein_coding	21356	2.84193	0.239989	1.11878	6.00559	5.87752	4.42996	4.61432	5.941555	4.52214	0.090559165	0.130362206	11521	11455	1864	2754
ENSMUSG00000029287	Tgfbr3	transforming growth factor beta receptor III	protein_coding	21814	2.84089	0.239922	-1.01658	1.61772	1.58779	2.92998	2.79915	1.602755	2.864565	0.021163706	0.09251078	244	291	708	822
ENSMUSG00000026456	Cyb5r1	cytochrome b5 reductase 1	protein_coding	72017	2.83983	0.239854	-1.08376	1.60597	1.61805	3.10366	2.86238	1.61201	2.98302	0.00854185	0.170610724	16	6	46	40
ENSMUSG00000058927	Gm10053	predicted gene 10053	protein_coding	NA	2.83977	0.23985	1.15788	3.08597	3.68019	1.80933	2.12128	3.38308	1.965305	0.420176992	0.22058196	137	214	22	48
ENSMUSG00000024042	Sik1	salt inducible kinase 1	protein_coding	17691	2.83511	0.239551	1.0196	3.44758	3.51561	2.2534	2.16753	3.481595	2.210465	0.048104474	0.060719259	2388	2565	556	658
ENSMUSG00000035439	Haus8	4HAUS augmin-like complex subunit 8	protein_coding	76478	2.8336	0.239454	-1.10147	1.77123	1.71506	3.1989	3.01573	1.743145	3.107315	0.039718188	0.129520749	24	28	64	92
uc029ssk	AK191694	NA	NA	NA	2.83345	0.239444	1.38425	1.50239	1.7047	0.493794112	0.493794112	1.603545	0.493794112	0.143054773	0	12	12	2	2
ENSMUSG00000056069	Fam105a	OTU deubiquitinase with linear linkage specificity like	protein_coding	223433	2.83162	0.239326	-1.11951	1.86197	2.15571	3.41547	3.38351	2.00884	3.39949	0.207705546	0.022599133	282	379	1028	1284
ENSMUSG00000082718	Gm14928	predicted gene 14928	processed_pseudogene	NA	2.83073	0.239269	2.06403	1.01725	1.24163	0.493794112	0.493794112	1.12944	0.493794112	0.15866062	0	12	18	0	4
ENSMUSG00000037822	Smim14	small integral membrane protein 14	protein_coding	68552	2.82949	0.239189	-1.03253	3.5358	3.62418	4.83255	4.87913	3.57999	4.85584	0.062494097	0.032937034	240	221	775	1065
ENSMUSG00000051098	Mblac2	metallo-beta-lactamase domain containing 2	protein_coding	72852	2.82822	0.239108	-1.20217	0.310753089	0.310753089	0.827	0.686268	0.310753089	0.756634	0	0.099512552	26	36	118	132
ENSMUSG00000040451	Sgms1	sphingomyelin synthase 1	protein_coding	208449	2.82808	0.239099	-1.05482	1.6913	1.86961	3.15465	3.04442	1.780455	3.099535	0.12608421	0.07794438	19	34	46	96
ENSMUSG00000044453	Ffar1	free fatty acid receptor 1	protein_coding	233081	2.82807	0.239098	0.957102	4.21792	4.14685	3.00023	2.99867	4.182385	2.99945	0.050254079	0.001103087	3573	3335	814	1049
ENSMUSG00000053801	Grwd1	glutamate-rich WD repeat containing 1	protein_coding	101612	2.82598	0.238964	1.10043	3.72732	3.81084	2.3764	2.40882	3.76908	2.39261	0.059057558	0.022924402	4	20	2	0
ENSMUSG00000021877	Arf4	ADP-ribosylation factor 4	protein_coding	11843	2.82536	0.238924	1.15202	5.43364	5.74742	4.15318	4.11896	5.59053	4.13607	0.221875966	0.024197194	12	18	0	0
ENSMUSG00000027722	Spata5	spermatogenesis associated 5	protein_coding	57815	2.82365	0.238814	1.06659	3.31129	3.3757	1.88329	2.12494	3.343495	2.004115	0.045544748	0.170872354	26	40	2	8
ENSMUSG00000000811	Txnrd3	thioredoxin reductase 3	protein_coding	232223	2.82252	0.238741	1.048	2.28226	2.3841	1.03169	1.06198	2.33318	1.046835	0.072011755	0.021418264	104	98	22	30
ENSMUSG00000032596	Uba7	ubiquitin-like modifier activating enzyme 7	protein_coding	74153	2.82137	0.238667	1.07495	5.65967	5.58528	4.37965	4.2602	5.622475	4.319925	0.052601673	0.084463905	1894	1766	368	528
ENSMUSG00000019429	Ffar3	free fatty acid receptor 3	protein_coding	233080	2.82055	0.238614	1.13151	0.63104	0.41666	0.493794112	0.493794112	0.52385	0.493794112	0.151589552	0	20	24	8	4
ENSMUSG00000050556	Kcnb1	potassium voltage gated channel Shab-related subfamily member 1	protein_coding	16500	2.81516	0.238267	-1.06903	0.310753089	0.310753089	0.726333	0.985801	0.310753089	0.856067	0	0.183471582	12	16	62	85
ENSMUSG00000035713	Usp35	ubiquitin specific peptidase 35	protein_coding	244144	2.81019	0.237946	-1.06647	1.53279	0.872142	2.66415	2.481	1.202466	2.572575	0.467148681	0.129506607	115	66	229	264
ENSMUSG00000070953	Rabepk	Rab9 effector protein with kelch motifs	protein_coding	227746	2.80734	0.237762	1.03325	3.60097	3.31106	2.21427	2.08903	3.456015	2.15165	0.204997327	0.088558053	14	10	6	4
ENSMUSG00000020527	Myo19	myosin XIX	protein_coding	66196	2.80691	0.237735	1.00419	2.24582	2.19977	0.92411	0.999983	2.222795	0.9620465	0.032562267	0.053650313	32	12	4	16
ENSMUSG00000020272	Stk10	serine/threonine kinase 10	protein_coding	20868	2.80669	0.23772	-1.08103	2.56531	2.21292	3.75485	3.70991	2.389115	3.73238	0.249177359	0.031777379	1014	762	2701	3336
ENSMUSG00000047407	Tgif1	TGFB-induced factor homeobox 1	protein_coding	21815	2.8052	0.237624	1.10485	4.56492	4.57927	3.2019	3.2788	4.572095	3.24035	0.010146982	0.054376511	301	311	55	79
ENSMUSG00000074182	Znhit6	zinc finger HIT type 6	protein_coding	229937	2.80461	0.237586	1.1053	3.76869	3.82834	2.51977	2.30263	3.798515	2.4112	0.042178919	0.153541166	136	122	30	48
ENSMUSG00000032834	Pwp2	PWP2 periodic tryptophan protein homolog (yeast)	protein_coding	110816	2.80224	0.237433	0.99863	3.38884	3.52508	2.20015	2.20487	3.45696	2.20251	0.096336228	0.003337544	1958	2251	460	594
ENSMUSG00000082088	Gm15753	predicted gene 15753	unprocessed_pseudogene	NA	2.80139	0.237378	1.20143	1.74754	1.54823	0.493794112	0.493794112	1.647885	0.493794112	0.140933453	0	93	76	8	24
ENSMUSG00000032446	Eomes	eomesodermin	protein_coding	13813	2.79934	0.237245	0.942975	2.9241	2.69124	1.68645	1.60724	2.80767	1.646845	0.164656885	0.056009928	484	370	114	118
ENSMUSG00000025578	Cbx8	chromobox 8	protein_coding	30951	2.79922	0.237238	-1.16059	0.310753089	0.310753089	1.74284	1.36903	0.310753089	1.555935	0	0.264323586	38	32	108	126
ENSMUSG00000029036	Atad3a	ATPase family AAA domain containing 3A	protein_coding	108888	2.79576	0.237014	1.0395	4.77388	4.64069	3.31438	3.48339	4.707285	3.398885	0.094179552	0.119508117	315	218	68	76
ENSMUSG00000049532	Sall2	spalt like transcription factor 2	protein_coding	50524	2.79213	0.236779	-1.13275	0.310753089	0.310753089	1.45809	1.36439	0.310753089	1.41124	0	0.066255905	92	74	272	312
ENSMUSG00000081219	Bambi-ps1	BMP and activin membrane-bound inhibitor pseudogene (Xenopus laevis)	processed_pseudogene	NA	2.79194	0.236767	-1.20418	0.310753089	0.310753089	1.58264	1.18853	0.310753089	1.385585	0	0.278677854	10	4	30	26
ENSMUSG00000027674	Pex5l	peroxisomal biogenesis factor 5-like	protein_coding	58869	2.7918	0.236758	-1.01971	0.310753089	0.310753089	0.967859	1.02368	0.310753089	0.9957695	0	0.039471408	19	23	66	79
ENSMUSG00000075702	Selenom	selenoprotein M	protein_coding	114679	2.78916	0.236587	-1.08629	1.82532	1.73012	3.06142	3.15934	1.77772	3.11038	0.067316566	0.069239896	42	34	108	128
ENSMUSG00000023915	Tnfrsf21	tumor necrosis factor receptor superfamily member 21	protein_coding	94185	2.78829	0.236531	1.042	3.66746	3.83388	2.49766	2.43206	3.75067	2.46486	0.117676711	0.046386205	2444	2894	584	704
ENSMUSG00000042903	Foxo4	forkhead box O4	protein_coding	54601	2.78823	0.236526	-1.06562	1.08163	1.12915	2.46497	2.37805	1.10539	2.42151	0.033601714	0.061461721	100	94	252	318
ENSMUSG00000069892;ENSMUSG00000069893	9930111J21Rik2;9930111J21Rik1	RIKEN cDNA 9930111J21 gene 2;RIKEN cDNA 9930111J21 gene 1	protein_coding	NA	2.78635	0.236405	1.04241	2.97344	3.09339	1.62509	1.8153	3.033415	1.720195	0.084817458	0.134498781	14	36	10	4
ENSMUSG00000100005	B130024G19Rik	RIKEN cDNA B130024G19 gene	processed_transcript	434198	2.7854	0.236344	-1.32611	0.310753089	0.310753089	1.36295	1.00565	0.310753089	1.1843	0	0.252649253	0	10	80	76
ENSMUSG00000027364	Usp50	ubiquitin specific peptidase 50	protein_coding	75083	2.78527	0.236335	1.30919	2.82325	2.2306	0.493794112	0.493794112	2.526925	0.493794112	0.419066834	0	21	33	16	10
ENSMUSG00000038593	Tctn1	tectonic family member 1	protein_coding	654470	2.78394	0.236249	-1.11515	0.310753089	0.310753089	1.5752	1.9204	0.310753089	1.7478	0	0.244093261	66	44	176	254
ENSMUSG00000028069	Gpatch4	G patch domain containing 4	protein_coding	66614	2.77538	0.235693	1.02044	4.26666	4.10802	2.85513	2.979	4.18734	2.917065	0.11217542	0.087589317	26	30	4	20
uc057bfh	AK030443	NA	NA	NA	2.77515	0.235678	1.20639	0.582823	1.18967	0.493794112	0.493794112	0.8862465	0.493794112	0.429105629	0	58	106	6	30
ENSMUSG00000025278	Flnb	filamin beta	protein_coding	286940	2.77475	0.235652	1.01038	3.08621	3.19303	1.92175	1.92011	3.13962	1.92093	0.075533146	0.001159655	3522	3933	846	1086
ENSMUSG00000059713	Rcan3	regulator of calcineurin 3	protein_coding	53902	2.77402	0.235605	-1.10775	0.310753089	0.310753089	1.75517	1.56753	0.310753089	1.66135	0	0.132681516	62	64	280	340
ENSMUSG00000018474	Chd3	chromodomain helicase DNA binding protein 3	protein_coding	216848	2.77198	0.235472	-0.920639	3.8258	3.85034	4.99472	4.96086	3.83807	4.97779	0.0173524	0.023942636	1013	1065	2437	3191
ENSMUSG00000026989	Dapl1	death associated protein-like 1	protein_coding	76747	2.77167	0.235453	-1.10475	2.50609	2.39413	3.90382	3.72	2.45011	3.81191	0.079167675	0.129980369	56	54	149	144
ENSMUSG00000087259	2610035D17Rik	RIKEN cDNA 2610035D17 gene	lincRNA	72386	2.7716	0.235448	-1.06314	0.568449	0.931146	2.27728	2.03509	0.7497975	2.156185	0.256465508	0.171254191	2	8	28	14
ENSMUSG00000081729	Hspa9-ps1	heat shock protein 9 pseudogene 1	processed_pseudogene	NA	2.77077	0.235394	1.15021	0.836252	1.15855	0.493794112	0.493794112	0.997401	0.493794112	0.227899101	0	74	102	18	16
ENSMUSG00000058006	Mdn1	midasin AAA ATPase 1	protein_coding	100019	2.76557	0.235056	1.09386	3.61986	3.92864	2.39072	2.39898	3.77425	2.39485	0.218340432	0.005840702	260	290	76	96
ENSMUSG00000020284	1810043G02Rik	RIKEN cDNA 1810043G02 gene	protein_coding	67884	2.76498	0.235018	-1.19239	0.310753089	0.310753089	1.59003	1.90881	0.310753089	1.74942	0	0.2254115	2	0	4	22
ENSMUSG00000024785	Rcl1	RNA terminal phosphate cyclase-like 1	protein_coding	59028	2.76483	0.235008	1.03944	3.65346	3.92132	2.43135	2.52475	3.78739	2.47805	0.189405622	0.066043773	1144	1494	260	368
ENSMUSG00000107355;uc033iiq	AI839979	expressed sequence AI839979;NA	lincRNA;NA	NA	2.76393	0.23495	-1.91455	0.310753089	0.310753089	0.616713	0.543752	0.310753089	0.5802325	0	0.051591218	2	4	8	9
ENSMUSG00000023988	Bysl	bystin-like	protein_coding	53414	2.76325	0.234906	1.12353	2.97777	3.08434	1.67235	1.73668	3.031055	1.704515	0.07535637	0.045488179	1124	1250	234	322
ENSMUSG00000031112	Stk26	serine/threonine kinase 26	protein_coding	70415	2.76269	0.234869	-1.01037	1.10558	1.37374	2.49695	2.49741	1.23966	2.49718	0.189617754	0.000325269	6	8	14	26
ENSMUSG00000033327	Tnxb	tenascin XB	protein_coding	81877	2.76178	0.23481	-1.16967	0.516359	0.697185	2.1457	1.98339	0.606772	2.064545	0.127863291	0.114770502	84	124	330	432
ENSMUSG00000091553	Serpina3e-ps	serine (or cysteine) peptidase inhibitor clade A member 3E pseudogene	unprocessed_pseudogene	NA	2.75829	0.234582	1.88488	0.673593	0.441837	0.493794112	0.493794112	0.557715	0.493794112	0.163876239	0	38	30	0	8
ENSMUSG00000044220	Nkx2-3	NK2 homeobox 3	protein_coding	18089	2.75718	0.23451	-1.02943	1.04271	0.863364	2.24346	2.16847	0.953037	2.205965	0.126816773	0.053025938	100	84	256	306
ENSMUSG00000029469	Ift81	intraflagellar transport 81	protein_coding	12589	2.75616	0.234444	-1.24043	0.310753089	0.310753089	1.09666	0.987068	0.310753089	1.041864	0	0.077493246	16	12	31	48
ENSMUSG00000034947	Tmem106a	transmembrane protein 106A	protein_coding	217203	2.75233	0.234195	1.01456	3.87075	3.73193	2.57367	2.51438	3.80134	2.544025	0.098160563	0.041924361	74	44	12	14
ENSMUSG00000036432	Siah2	siah E3 ubiquitin protein ligase 2	protein_coding	20439	2.74359	0.233624	0.956674	3.14627	3.24164	2.01438	2.00457	3.193955	2.009475	0.067436774	0.006936718	702	832	182	246
ENSMUSG00000079455	Gm16026	predicted pseudogene 16026	transcribed_unprocessed_pseudogene	NA	2.7428	0.233573	1.10423	2.45268	2.1461	0.937264	0.896148	2.29939	0.916706	0.216784797	0.029073402	106	54	10	24
ENSMUSG00000085175	Gm11423	predicted gene 11423	antisense	100503272	2.74225	0.233537	-1.23414	0.310753089	0.310753089	2.69706	2.27087	0.310753089	2.483965	0	0.301361839	14	3	32	31
ENSMUSG00000084897	Gm14226	predicted gene 14226	protein_coding	50518	2.74031	0.23341	-1.07553	0.671356	1.05825	2.27101	2.26045	0.864803	2.26573	0.273575371	0.007467048	108	160	414	530
ENSMUSG00000081071	Gm9836	predicted pseudogene 9836	processed_pseudogene	NA	2.7387	0.233305	2.18569	2.01182	2.36622	0.493794112	0.493794112	2.18902	0.493794112	0.250598643	0	8	10	0	2
ENSMUSG00000036693	Nop14	NOP14 nucleolar protein	protein_coding	75416	2.7313	0.232822	1.00008	3.99854	4.06673	2.75531	2.88517	4.032635	2.82024	0.048217611	0.091824887	1998	1988	472	686
ENSMUSG00000104563	Gm43041	predicted gene 43041	TEC	NA	2.72431	0.232364	-1.21071	2.85215	4.37792	5.26332	5.68705	3.615035	5.475185	1.078882314	0.299622356	2	8	24	36
ENSMUSG00000102184	Gm37192	predicted gene 37192	TEC	NA	2.72424	0.23236	-1.09161	0.310753089	0.310753089	1.05897	0.765414	0.310753089	0.912192	0	0.207575438	16	10	48	46
ENSMUSG00000031613	Hpgd	hydroxyprostaglandin dehydrogenase 15 (NAD)	protein_coding	15446	2.72246	0.232243	-1.11258	2.44819	2.73312	4.15093	3.92131	2.590655	4.03612	0.201475935	0.162365859	318	422	1346	1378
ENSMUSG00000010362	Rdm1	RAD52 motif 1	protein_coding	66599	2.7204	0.232108	-1.08473	1.63868	1.81351	2.92579	3.20663	1.726095	3.06621	0.123623479	0.198583868	32	40	94	140
ENSMUSG00000109685	RP23-466I14.2	predicted gene 45912	TEC	NA	2.71492	0.231749	2.07848	1.54792	2.37266	0.493794112	0.493794112	1.96029	0.493794112	0.583179247	0	8	18	0	4
ENSMUSG00000090124	Ugt1a7c	UDP glucuronosyltransferase 1 family polypeptide A7C	protein_coding	394432	2.71437	0.231713	-1.12899	0.310753089	0.310753089	1.25009	0.624389	0.310753089	0.9372395	0	0.44243742	12	18	60	38
ENSMUSG00000031216	Stard8	START domain containing 8	protein_coding	236920	2.71388	0.231681	-1.03566	0.310753089	0.310753089	1.13142	1.01281	0.310753089	1.072115	0	0.083869935	62	70	156	216
ENSMUSG00000031391	L1cam	L1 cell adhesion molecule	protein_coding	16728	2.71182	0.231546	-1.13566	0.310753089	0.310753089	1.31238	1.50617	0.310753089	1.409275	0	0.137030223	0	1	7	22
ENSMUSG00000026573	Xcl1	chemokine (C motif) ligand 1	protein_coding	16963	2.71109	0.231498	1.02821	3.94821	3.62404	2.52176	2.43763	3.786125	2.479695	0.229222805	0.059488894	340	244	64	76
ENSMUSG00000040435	Ppp1r15a	protein phosphatase 1 regulatory subunit 15A	protein_coding	17872	2.71014	0.231436	1.01938	4.34077	4.19182	3.13373	2.87278	4.266295	3.003255	0.105323555	0.184519515	22	42	10	2
ENSMUSG00000024640	Psat1	phosphoserine aminotransferase 1	protein_coding	107272	2.70763	0.23127	1.08011	3.93946	3.96481	2.35009	2.83189	3.952135	2.59099	0.017925157	0.340684047	24	34	2	2
ENSMUSG00000031834	Pik3r2	phosphoinositide-3-kinase regulatory subunit 2	protein_coding	18709	2.70693	0.231225	-0.943308	1.66373	1.83773	2.89642	2.91178	1.75073	2.9041	0.12303658	0.01086116	129	121	374	450
ENSMUSG00000030717	Nupr1	nuclear protein transcription regulator 1	protein_coding	56312	2.70659	0.231202	1.06458	4.57485	4.27593	3.0405	3.12946	4.42539	3.08498	0.211368359	0.062904219	672	531	131	157
ENSMUSG00000063698	Sfxn4	sideroflexin 4	protein_coding	94281	2.7026	0.23094	-1.08692	0.310753089	0.310753089	0.976142	1.03467	0.310753089	1.005406	0	0.041385546	6	4	10	34
ENSMUSG00000081046	Gm12846	predicted gene 12846	processed_pseudogene	NA	2.70179	0.230887	1.87355	0.862344	0.405644	0.493794112	0.493794112	0.633994	0.493794112	0.322935667	0	52	32	10	0
ENSMUSG00000024403	Atp6v1g2	ATPase H+ transporting lysosomal V1 subunit G2	protein_coding	66237	2.69842	0.230665	-1.09251	0.85073	0.678702	2.37462	1.883	0.764716	2.12881	0.121642165	0.347627836	2	2	22	10
ENSMUSG00000030337	Vamp1	vesicle-associated membrane protein 1	protein_coding	22317	2.69774	0.23062	-1.07637	2.45359	2.1583	3.684	3.64029	2.305945	3.662145	0.208801561	0.030907637	426	320	711	906
ENSMUSG00000105283	Gm33370	predicted gene 33370	lincRNA	NA	2.69633	0.230528	-2.05711	0.310753089	0.310753089	1.13269	1.19283	0.310753089	1.16276	0	0.042525402	0	2	6	8
ENSMUSG00000024816	Frmd8	FERM domain containing 8	protein_coding	67457	2.69498	0.230439	-0.910291	1.76274	1.84527	2.91086	2.97055	1.804005	2.940705	0.058357523	0.042207204	386	406	784	1070
ENSMUSG00000032334	Loxl1	lysyl oxidase-like 1	protein_coding	16949	2.69105	0.23018	-1.07644	0.310753089	0.310753089	1.68349	1.32033	0.310753089	1.50191	0	0.256792899	66	56	218	196
ENSMUSG00000029322	Plac8	placenta-specific 8	protein_coding	231507	2.69028	0.230129	1.00014	7.06861	7.17836	5.89548	5.90276	7.123485	5.89912	0.077604969	0.005147737	1773	2186	412	488
ENSMUSG00000071068	Treml2	triggering receptor expressed on myeloid cells-like 2	protein_coding	328833	2.69022	0.230126	1.02894	4.51964	4.39185	3.18081	3.19126	4.455745	3.186035	0.090361176	0.007389266	7189	6344	1454	1888
ENSMUSG00000037997	Parp11	poly (ADP-ribose) polymerase family member 11	protein_coding	101187	2.68905	0.230049	0.996968	4.30963	4.35527	3.08903	3.09511	4.33245	3.09207	0.032272353	0.004299209	178	204	48	44
ENSMUSG00000029718	Pcolce	procollagen C-endopeptidase enhancer protein	protein_coding	18542	2.68677	0.229898	-1.04777	2.43496	2.46876	3.85497	3.61985	2.45186	3.73741	0.023900209	0.166254946	44	60	110	142
ENSMUSG00000041801	Phlda3	pleckstrin homology like domain family A member 3	protein_coding	27280	2.68563	0.229823	-1.08374	0.743404	0.884971	2.06488	2.25489	0.8141875	2.159885	0.100102986	0.134357359	30	30	80	140
ENSMUSG00000016194	Hsd11b1	hydroxysteroid 11-beta dehydrogenase 1	protein_coding	15483	2.68463	0.229758	-1.03622	2.54768	2.55945	3.89337	3.77806	2.553565	3.835715	0.008322647	0.081536483	214	204	584	735
ENSMUSG00000034557	Zfyve9	zinc finger FYVE domain containing 9	protein_coding	230597	2.68142	0.229546	-0.985183	0.310753089	0.310753089	1.021	0.888711	0.310753089	0.9548555	0	0.093542449	14	3	25	16
ENSMUSG00000020253	Ppm1m	protein phosphatase 1M	protein_coding	67905	2.68088	0.22951	-1.15841	2.65818	2.68656	4.10947	4.04498	2.67237	4.077225	0.02006769	0.045601316	224	188	662	900
ENSMUSG00000013033	Adgrl1	adhesion G protein-coupled receptor L1	protein_coding	330814	2.67816	0.22933	-1.10422	0.665048	0.71948	1.87258	2.35504	0.692264	2.11381	0.038489236	0.341150738	88	122	306	398
ENSMUSG00000097772	5430416N02Rik	RIKEN cDNA 5430416N02 gene	lincRNA	100503199	2.67714	0.229263	0.9861	3.61458	3.65492	2.17752	2.60941	3.63475	2.393465	0.028524688	0.305392348	354	402	90	136
ENSMUSG00000079608	Stard6	StAR-related lipid transfer (START) domain containing 6	protein_coding	170461	2.67598	0.229187	-1.07464	0.310753089	0.310753089	1.15208	0.761009	0.310753089	0.9565445	0	0.276528956	10	6	10	2
ENSMUSG00000039686	Zer1	zyg-11 related cell cycle regulator	protein_coding	227693	2.67468	0.229101	-0.990764	2.32283	2.13318	3.48988	3.41227	2.228005	3.451075	0.134102801	0.054878557	69	55	182	213
ENSMUSG00000063060	Sox7	SRY (sex determining region Y)-box 7	protein_coding	20680	2.67277	0.228975	1.13284	0.939155	1.3536	0.493794112	0.493794112	1.1463775	0.493794112	0.29305687	0	144	220	36	38
ENSMUSG00000044678	Ly6k	lymphocyte antigen 6 complex locus K	protein_coding	76486	2.67108	0.228863	1.11276	3.19475	2.78894	1.52088	1.6316	2.991845	1.57624	0.286951003	0.078290863	40	34	10	16
ENSMUSG00000097640	Gm20033	predicted gene 20033	processed_transcript	NA	2.67102	0.228859	-1.15751	0.310753089	0.310753089	0.603035	0.566599	0.310753089	0.584817	0	0.025764143	8	6	24	28
ENSMUSG00000044068	Zrsr1	zinc finger (CCCH type) RNA binding motif and serine/arginine rich 1	protein_coding	22183	2.67093	0.228853	-1.00041	1.19705	0.890778	2.33056	2.26156	1.043914	2.29606	0.216567008	0.048790368	186	138	446	536
ENSMUSG00000042688	Mapk6	mitogen-activated protein kinase 6	protein_coding	50772	2.67014	0.228801	1.04665	3.97102	4.19584	2.74253	2.84284	4.08343	2.792685	0.158971747	0.070929881	168	243	30	52
ENSMUSG00000029392	Rilpl1	Rab interacting lysosomal protein-like 1	protein_coding	75695	2.66815	0.22867	0.942978	2.80584	2.3712	1.58165	1.25947	2.58852	1.42056	0.307336891	0.227815663	362	268	106	94
ENSMUSG00000047409	Ctdspl	CTD (carboxy-terminal domain RNA polymerase II polypeptide A) small phosphatase-like	protein_coding	69274	2.66671	0.228574	-1.05862	0.310753089	0.310753089	1.66022	1.43615	0.310753089	1.548185	0	0.158441416	94	74	276	310
ENSMUSG00000106239	Gm9260	predicted gene 9260	processed_pseudogene	NA	2.66532	0.228483	1.08692	1.14305	1.62304	0.493794112	0.493794112	1.383045	0.493794112	0.339404184	0	68	103	14	20
ENSMUSG00000064254	Ethe1	ethylmalonic encephalopathy 1	protein_coding	66071	2.66362	0.22837	-1.0276	1.27614	1.04629	2.4323	2.45139	1.161215	2.441845	0.162528494	0.013498668	86	68	210	276
ENSMUSG00000023031	Cela1	chymotrypsin-like elastase family member 1	protein_coding	109901	2.66205	0.228266	-1.19723	0.310753089	0.310753089	2.44728	2.02489	0.310753089	2.236085	0	0.298674833	20	40	140	118
ENSMUSG00000032000	Birc3	baculoviral IAP repeat-containing 3	protein_coding	11796	2.65761	0.227972	1.03317	5.78287	6.0158	4.59914	4.61891	5.899335	4.609025	0.164706383	0.013979501	5595	7814	1190	1612
ENSMUSG00000023087	Noct	nocturnin	protein_coding	12457	2.65723	0.227947	1.00838	2.59148	2.60142	1.39838	1.35124	2.59645	1.37481	0.007028641	0.033333014	192	132	62	48
ENSMUSG00000023959	Clic5	chloride intracellular channel 5	protein_coding	224796	2.65628	0.227884	-1.0491	0.817328	0.942011	2.38576	2.08221	0.8796695	2.233985	0.088164195	0.214642263	232	264	860	818
ENSMUSG00000080777	Gm15365	predicted gene 15365	processed_pseudogene	NA	2.65558	0.227838	1.27402	1.66109	2.73837	0.493794112	0.493794112	2.19973	0.493794112	0.761751993	0	14	40	2	8
uc009izv	Gm1966	NA	NA	NA	2.6555	0.227833	1.04827	2.11101	2.00176	0.644601	0.813688	2.056385	0.7291445	0.077251416	0.119562564	517	323	85	137
ENSMUSG00000104988	Gm43622	predicted gene 43622	TEC	NA	2.65307	0.227671	3.29689	4.77768	4.96971	0.493794112	0.493794112	4.873695	0.493794112	0.135785715	0	24	32	0	2
ENSMUSG00000059436	Max	Max protein	protein_coding	17187	2.65237	0.227625	0.921213	5.11353	5.08108	4.00327	3.94174	5.097305	3.972505	0.022945615	0.04350828	202	187	66	87
ENSMUSG00000056735	A930024E05Rik	RIKEN cDNA A930024E05 gene	antisense	109202	2.65225	0.227617	-1.10634	0.310753089	0.310753089	1.90284	1.8541	0.310753089	1.87847	0	0.034464385	34	64	162	198
ENSMUSG00000078700	D030028A08Rik	RIKEN cDNA D030028A08 gene	processed_transcript	319371	2.65212	0.227609	0.860489	2.39593	2.15711	1.29371	1.14134	2.27652	1.217525	0.168871241	0.10774186	346	210	76	100
ENSMUSG00000040428	Plekha4	pleckstrin homology domain containing family A (phosphoinositide binding specific) member 4	protein_coding	69217	2.65022	0.227482	1.01643	2.42997	2.67449	1.21422	1.37433	2.55223	1.294275	0.17290175	0.113214867	38	50	6	16
uc008weo	AK154077	NA	NA	NA	2.6448	0.227123	1.14219	1.45418	1.54202	0.493794112	0.493794112	1.4981	0.493794112	0.06211226	0	142	152	20	45
ENSMUSG00000096292	Gm2666	predicted gene 2666	processed_pseudogene	NA	2.64413	0.227078	1.06885	2.3083	2.22589	0.626221	1.09898	2.267095	0.8626005	0.05827267	0.334291095	88	89	18	28
ENSMUSG00000066842	Hmcn1	hemicentin 1	protein_coding	545370	2.64332	0.227024	-1.26203	0.310753089	0.310753089	1.19904	0.96796	0.310753089	1.0835	0	0.163398235	30	54	92	110
ENSMUSG00000021266	Wars	tryptophanyl-tRNA synthetase	protein_coding	22375	2.64314	0.227013	1.06951	4.26471	4.31685	3.01671	2.94979	4.29078	2.98325	0.036868548	0.047319586	30	48	6	8
ENSMUSG00000025357	Dgka	diacylglycerol kinase alpha	protein_coding	13139	2.64235	0.22696	-1.02683	3.54825	3.32256	4.68636	4.76486	3.435405	4.72561	0.159586929	0.055507882	1656	1328	3991	5556
ENSMUSG00000051041	Olfml1	olfactomedin-like 1	protein_coding	244198	2.64022	0.226819	-1.10393	0.310753089	0.310753089	1.66048	1.54512	0.310753089	1.6028	0	0.081571838	28	40	112	128
ENSMUSG00000015619	Gata3	GATA binding protein 3	protein_coding	14462	2.63955	0.226774	-1.05104	0.53964	0.601061	2.03043	1.77686	0.5703505	1.903645	0.043431206	0.179301067	50	62	104	142
ENSMUSG00000027800	Tm4sf1	transmembrane 4 superfamily member 1	protein_coding	17112	2.63464	0.226448	1.1693	4.30881	5.13222	3.21453	3.06092	4.720515	3.137725	0.582238795	0.108618673	14	22	6	4
uc009izt;ENSMUSG00000063286	AK041647;Gm8995	NA;predicted gene 8995	NA;transcribed_unprocessed_pseudogene	NA	2.6325	0.226305	0.970517	4.84591	4.82478	3.63721	3.60966	4.835345	3.623435	0.014941166	0.019480792	272	248	72	92
ENSMUSG00000001700	Gramd3	GRAM domain containing 3	protein_coding	107022	2.63229	0.226292	0.976284	4.79128	4.99071	3.6944	3.64188	4.890995	3.66814	0.141018305	0.037137248	5307	6489	1366	1668
ENSMUSG00000060216	Arrb2	arrestin beta 2	protein_coding	216869	2.63202	0.226274	-1.03605	3.52927	3.0477	4.64709	4.49922	3.288485	4.573155	0.340521413	0.10455988	26	14	96	102
ENSMUSG00000022178	Ajuba	ajuba LIM protein	protein_coding	16475	2.63083	0.226194	-1.05995	0.310753089	0.310753089	0.643831	0.732326	0.310753089	0.6880785	0	0.062575415	38	22	84	118
ENSMUSG00000029869	Ephb6	Eph receptor B6	protein_coding	13848	2.62978	0.226125	-1.20311	0.310753089	0.310753089	0.840761	0.526336	0.310753089	0.6835485	0	0.22233205	6	16	48	76
ENSMUSG00000053907	Mat2a	methionine adenosyltransferase II alpha	protein_coding	232087	2.62959	0.226112	0.986503	5.57301	5.73167	4.45442	4.43947	5.65234	4.446945	0.112189562	0.010571246	550	766	120	206
ENSMUSG00000030035	Wbp1	WW domain binding protein 1	protein_coding	22377	2.62799	0.226005	-1.07521	2.83669	2.32987	4.00947	3.93506	2.58328	3.972265	0.358375859	0.052615816	125	70	320	355
ENSMUSG00000022241	Tars	threonyl-tRNA synthetase	protein_coding	110960	2.62646	0.225904	1.01276	4.42594	4.414	3.16099	3.1796	4.41997	3.170295	0.008442855	0.013159257	3729	3692	810	1064
ENSMUSG00000019539	Rcn3	reticulocalbin 3 EF-hand calcium binding domain	protein_coding	52377	2.62245	0.225636	-1.02392	2.26111	2.32523	3.69587	3.45293	2.29317	3.5744	0.045339687	0.171784521	58	60	200	196
ENSMUSG00000025352	Gdf11	growth differentiation factor 11	protein_coding	14561	2.61723	0.225288	-1.08307	0.763299	0.329115	1.92787	1.93007	0.546207	1.92897	0.307014451	0.001555635	148	96	366	472
ENSMUSG00000030844	Rgs10	regulator of G-protein signalling 10	protein_coding	67865	2.61464	0.225116	-0.999729	3.3072	3.18459	4.4963	4.43294	3.245895	4.46462	0.086698362	0.044802286	258	232	600	744
ENSMUSG00000022661	Cd200	CD200 antigen	protein_coding	17470	2.61223	0.224955	1.02855	5.13812	5.57929	4.0135	4.17697	5.358705	4.095235	0.311954299	0.115590746	162	430	41	70
ENSMUSG00000041642	Kif21b	kinesin family member 21B	protein_coding	16565	2.61184	0.224929	-1.03586	2.4004	2.31305	3.66304	3.59823	2.356725	3.630635	0.061765777	0.04582759	6	6	24	24
ENSMUSG00000051279	Gdf6	growth differentiation factor 6	protein_coding	242316	2.61177	0.224924	-1.28137	0.310753089	0.310753089	1.33805	0.876759	0.310753089	1.1074045	0	0.326181994	16	50	178	144
ENSMUSG00000022893	Adamts1	a disintegrin-like and metallopeptidase (reprolysin type) with thrombospondin type 1 motif 1	protein_coding	11504	2.60895	0.224736	1.18578	1.98742	2.79002	0.952011	0.597959	2.38872	0.774985	0.567523903	0.25035257	340	827	74	96
ENSMUSG00000028076	Cd1d1	CD1d1 antigen	protein_coding	12479	2.6088	0.224726	-1.05512	2.70878	2.71064	4.00574	4.04	2.70971	4.02287	0.001315219	0.024225478	56	34	142	254
ENSMUSG00000026694	Mettl13	methyltransferase like 13	protein_coding	71449	2.60878	0.224725	0.964027	3.15132	3.19032	1.95368	1.98644	3.17082	1.97006	0.027577164	0.023164818	317	317	70	103
ENSMUSG00000034786	Gpsm3	G-protein signalling modulator 3 (AGS3-like C. elegans)	protein_coding	106512	2.60869	0.224719	-1.02352	3.31351	3.22546	4.45431	4.58817	3.269485	4.52124	0.062260752	0.094653314	2	10	18	38
ENSMUSG00000002319	Ipo4	importin 4	protein_coding	75751	2.60855	0.22471	1.05961	4.21509	4.2361	2.85421	2.91273	4.225595	2.88347	0.014856313	0.041379889	156	132	28	38
ENSMUSG00000063406	Tmed5	transmembrane p24 trafficking protein 5	protein_coding	73130	2.60802	0.224674	1.12013	3.81261	4.31068	2.69257	2.51803	4.061645	2.6053	0.352188675	0.123418418	1949	3709	504	564
ENSMUSG00000076473	Trbv16	T cell receptor beta variable 16	TR_V_gene	NA	2.60751	0.22464	-1.08462	1.77738	2.13502	3.22773	3.39317	1.9562	3.31045	0.252889669	0.116983746	26	36	86	130
ENSMUSG00000092029	Gm9027	predicted gene 9027	processed_pseudogene	NA	2.60445	0.224435	1.03953	1.42373	1.26895	0.493794112	0.493794112	1.34634	0.493794112	0.109445988	0	36	31	8	8
ENSMUSG00000041483;uc033fmc	Zfp281;CCDS15327	zinc finger protein 281;NA	protein_coding;NA	NA	2.60105	0.224208	1.09558	3.38981	3.76777	2.18885	2.1186	3.57879	2.153725	0.267258079	0.049674251	6	6	0	4
ENSMUSG00000029449	Rhof	ras homolog family member F (in filopodia)	protein_coding	23912	2.59693	0.223932	-1.0633	2.40716	2.04343	3.55802	3.58338	2.225295	3.5707	0.25719595	0.017932228	17	6	43	51
ENSMUSG00000030590	Fam98c	family with sequence similarity 98 member C	protein_coding	73833	2.59654	0.223906	-1.03754	1.95958	2.06422	3.16448	3.34382	2.0119	3.25415	0.073991654	0.12681253	78	118	255	343
ENSMUSG00000081302	Gm12020	predicted gene 12020	processed_pseudogene	NA	2.59452	0.223771	1.1062	1.15704	1.16185	0.493794112	0.493794112	1.159445	0.493794112	0.003401184	0	96	96	22	18
ENSMUSG00000033166	Dis3	DIS3 homolog exosome endoribonuclease and 3'-5' exoribonuclease	protein_coding	72662	2.59451	0.22377	0.968219	3.1182	3.15578	1.9451	2.01395	3.13699	1.979525	0.026573073	0.048684302	1450	1510	346	478
ENSMUSG00000036181	Hist1h1c	histone cluster 1 H1c	protein_coding	50708	2.59426	0.223754	-1.01221	1.61465	1.53957	2.879	2.77706	1.57711	2.82803	0.053089577	0.072082465	126	118	346	404
ENSMUSG00000100280	Gm28417	predicted gene 28417	processed_transcript	NA	2.59377	0.223721	-1.14636	0.310753089	0.310753089	2.11121	1.83587	0.310753089	1.97354	0	0.194694781	14	24	56	77
ENSMUSG00000039976	Tbc1d16	TBC1 domain family member 16	protein_coding	207592	2.59284	0.223659	-1.08952	0.310753089	0.310753089	1.31505	0.812985	0.310753089	1.0640175	0	0.355013566	94	60	261	225
ENSMUSG00000037851	Iars	isoleucine-tRNA synthetase	protein_coding	105148	2.59219	0.223616	1.05999	4.29964	4.20505	2.97656	2.96048	4.252345	2.96852	0.06688523	0.011370277	24	24	8	4
ENSMUSG00000020812	1810032O08Rik	RIKEN cDNA 1810032O08 gene	protein_coding	66293	2.59176	0.223586	1.02617	3.72162	4.14866	2.58334	2.7668	3.93514	2.67507	0.30196288	0.12972581	308	448	66	146
ENSMUSG00000023963	Cyp39a1	cytochrome P450 family 39 subfamily a polypeptide 1	protein_coding	56050	2.59173	0.223585	-1.05644	0.310753089	0.310753089	1.31956	1.49258	0.310753089	1.40607	0	0.122343615	48	68	150	230
ENSMUSG00000022876	Samsn1	SAM domain SH3 domain and nuclear localization signals 1	protein_coding	67742	2.59124	0.223552	0.990814	4.6964	4.9537	3.54178	3.70719	4.82505	3.624485	0.181938575	0.116962533	28	48	4	8
ENSMUSG00000073434	Wdr90	WD repeat domain 90	protein_coding	106618	2.59061	0.22351	-1.11772	0.310753089	0.310753089	1.78187	1.67031	0.310753089	1.72609	0	0.078884833	8	2	18	24
ENSMUSG00000037049	Smpd1	sphingomyelin phosphodiesterase 1 acid lysosomal	protein_coding	20597	2.58969	0.223447	-0.983888	1.05475	1.25619	2.39358	2.3654	1.15547	2.37949	0.14243959	0.019926269	74	82	172	252
ENSMUSG00000028741	Mrto4	mRNA turnover 4 ribosome maturation factor	protein_coding	69902	2.58905	0.223405	1.00749	4.65421	4.75793	3.47898	3.47612	4.70607	3.47755	0.073341115	0.002022325	212	256	80	78
ENSMUSG00000041012	Cmtm8	CKLF-like MARVEL transmembrane domain containing 8	protein_coding	70031	2.58826	0.223352	-1.19187	0.310753089	0.310753089	0.715688	0.740534	0.310753089	0.728111	0	0.017568775	0	4	12	20
ENSMUSG00000057137	Tmem140	transmembrane protein 140	protein_coding	68487	2.58801	0.223335	1.04747	3.43348	3.52318	2.19811	2.20046	3.47833	2.199285	0.063427478	0.001661701	1150	1210	270	316
ENSMUSG00000028957	Per3	period circadian clock 3	protein_coding	18628	2.58744	0.223297	-1.05072	0.310753089	0.310753089	1.59109	1.76055	0.310753089	1.67582	0	0.119826315	12	12	42	41
ENSMUSG00000104101	Gm37881	predicted gene 37881	TEC	NA	2.58669	0.223247	2.20977	0.723525	1.85519	0.493794112	0.493794112	1.2893575	0.493794112	0.800207996	0	10	30	2	0
ENSMUSG00000027405	Nop56	NOP56 ribonucleoprotein	protein_coding	67134	2.58591	0.223194	0.986116	5.9995	5.97657	4.72918	4.82868	5.988035	4.77893	0.016213958	0.070357125	353	382	70	120
ENSMUSG00000039395	Mreg	melanoregulin	protein_coding	381269	2.5857	0.22318	1.10468	3.44842	3.44819	1.93195	2.20536	3.448305	2.068655	0.000162635	0.193330065	1144	1148	194	328
ENSMUSG00000086591	Dnah2os	dynein axonemal heavy chain 2 opposite strand	antisense	NA	2.58182	0.22292	1.11265	1.55765	0.934383	0.493794112	0.493794112	1.2460165	0.493794112	0.440716322	0	60	32	8	10
ENSMUSG00000046618	Olfml2a	olfactomedin-like 2A	protein_coding	241327	2.58124	0.222881	-1.14451	0.310753089	0.310753089	0.551512	0.712839	0.310753089	0.6321755	0	0.114075416	48	40	130	196
ENSMUSG00000042644	Itpr3	inositol 1 4 5-triphosphate receptor 3	protein_coding	16440	2.58116	0.222876	-1.00656	1.92386	1.78411	3.06871	3.11987	1.853985	3.09429	0.098818173	0.036175583	1086	948	2633	3566
ENSMUSG00000026604	Ptpn14	protein tyrosine phosphatase non-receptor type 14	protein_coding	19250	2.57895	0.222728	-0.987397	0.310753089	0.310753089	1.37949	1.29129	0.310753089	1.33539	0	0.062366818	124	137	396	466
ENSMUSG00000030189	Ybx3	Y box protein 3	protein_coding	56449	2.57858	0.222702	0.957971	5.1529	5.17395	3.92672	4.07364	5.163425	4.00018	0.014884598	0.103888128	3145	3333	709	1068
ENSMUSG00000101389	Ms4a4a	membrane-spanning 4-domains subfamily A member 4A	protein_coding	666907	2.57713	0.222605	1.10673	3.31039	3.33468	2.12987	1.74629	3.322535	1.93808	0.017175624	0.271232019	334	342	80	70
ENSMUSG00000086290	Snhg12	small nucleolar RNA host gene 12	lincRNA	100039864	2.5756	0.222502	0.940835	4.89844	5.03094	3.81611	3.78529	4.96469	3.8007	0.093691649	0.021793031	88	136	22	34
ENSMUSG00000003623	Crot	carnitine O-octanoyltransferase	protein_coding	74114	2.57495	0.222459	-1.04262	1.1854	1.55273	2.68343	2.68274	1.369065	2.683085	0.259741534	0.000487904	162	238	566	738
ENSMUSG00000013921	Clip3	CAP-GLY domain containing linker protein 3	protein_coding	76686	2.57261	0.222302	-1.14445	0.310753089	0.310753089	1.277	2.02733	0.310753089	1.652165	0	0.530563431	36	42	100	144
ENSMUSG00000031378	Abcd1	ATP-binding cassette sub-family D (ALD) member 1	protein_coding	11666	2.57183	0.222249	-1.07789	1.94686	1.51261	3.09832	3.05959	1.729735	3.078955	0.30706112	0.027386246	320	172	766	972
ENSMUSG00000017713	Tha1	threonine aldolase 1	protein_coding	71776	2.57143	0.222222	0.976696	3.23787	3.50522	2.18665	2.10654	3.371545	2.146595	0.189044998	0.056646324	248	260	64	86
ENSMUSG00000039747	Orai2	ORAI calcium release-activated calcium modulator 2	protein_coding	269717	2.5712	0.222207	-0.939592	2.40102	2.408	3.50857	3.61227	2.40451	3.56042	0.004935605	0.073326973	396	413	952	1284
ENSMUSG00000031389	Arhgap4	Rho GTPase activating protein 4	protein_coding	171207	2.57006	0.22213	-1.13389	3.85902	3.53822	5.06113	5.16629	3.69862	5.11371	0.226839855	0.074359349	188	124	587	786
ENSMUSG00000028362	Tnfsf8	tumor necrosis factor (ligand) superfamily member 8	protein_coding	21949	2.56937	0.222084	0.983659	2.98702	3.38246	1.8769	2.0642	3.18474	1.97055	0.279618306	0.1324411	1000	1488	254	394
ENSMUSG00000041831	Sytl3	synaptotagmin-like 3	protein_coding	83672	2.56882	0.222047	1.10867	2.66593	2.97853	1.51457	1.25978	2.82223	1.387175	0.22104158	0.180163737	108	150	28	36
ENSMUSG00000057143	Trim12c	tripartite motif-containing 12C	protein_coding	319236	2.56789	0.221985	1.06108	4.82547	4.91748	3.54881	3.58854	4.871475	3.568675	0.065060895	0.028093352	239	328	44	76
ENSMUSG00000036622	Atp13a2	ATPase type 13A2	protein_coding	74772	2.56775	0.221975	-1.00605	2.4215	2.15605	3.55119	3.52891	2.288775	3.54005	0.187701495	0.015754339	26	20	44	66
ENSMUSG00000027533	Fabp5	fatty acid binding protein 5 epidermal	protein_coding	16592	2.5671	0.221931	0.981207	5.02993	5.24112	3.85098	4.05763	5.135525	3.954305	0.149333881	0.146123616	1772	1967	416	669
ENSMUSG00000078153	Psme2b	protease (prosome macropain) activator subunit 2B	protein_coding	621823	2.56528	0.221809	0.985317	4.52069	4.59431	3.32481	3.37239	4.5575	3.3486	0.052057201	0.033644141	1055	1133	248	336
ENSMUSG00000049521	Cdc42ep1	CDC42 effector protein (Rho GTPase binding) 1	protein_coding	104445	2.56132	0.221542	-1.08114	0.518859	0.91772	2.27853	2.04107	0.7182895	2.1598	0.282037318	0.167909576	72	108	322	328
ENSMUSG00000058492	Scp2-ps2	sterol carrier protein 2 pseudogene 2	transcribed_unprocessed_pseudogene	NA	2.55942	0.221414	-1.05037	1.38583	1.23269	2.65556	2.56134	1.30926	2.60845	0.108286332	0.066623601	4	2	12	12
ENSMUSG00000076469	Trbv13-2	T cell receptor beta variable 13-2	TR_V_gene	NA	2.55936	0.22141	-1.08485	1.79186	2.07544	3.16428	3.43116	1.93365	3.29772	0.200521341	0.188712658	20	26	62	104
ENSMUSG00000032198	Dock6	dedicator of cytokinesis 6	protein_coding	319899	2.55543	0.221145	-1.03413	1.87327	1.66326	3.19598	2.88424	1.768265	3.04011	0.148499495	0.220433468	64	51	174	165
ENSMUSG00000037031	Tspan15	tetraspanin 15	protein_coding	70423	2.55452	0.221084	-0.948929	1.00544	0.831243	2.17372	2.00849	0.9183415	2.091105	0.12317588	0.116835253	138	116	344	374
uc007tsv	M98567	NA	NA	NA	2.55307	0.220986	-1.23467	0.310753089	0.310753089	1.22022	0.910054	0.310753089	1.065137	0	0.219320482	6	2	16	14
ENSMUSG00000031860	Pbx4	pre B cell leukemia homeobox 4	protein_coding	80720	2.5517	0.220894	-1.2043	0.310753089	0.310753089	1.26753	1.92019	0.310753089	1.59386	0	0.461500312	4	0	12	24
ENSMUSG00000031976	Urb2	URB2 ribosome biogenesis 2 homolog (S. cerevisiae)	protein_coding	382038	2.55119	0.220859	1.02619	2.57188	2.61786	1.12588	1.4356	2.59487	1.28074	0.03251277	0.219005112	52	58	8	12
ENSMUSG00000087165	2010001A14Rik	RIKEN cDNA 2010001A14 gene	processed_transcript	76516	2.55078	0.220832	-1.2073	0.310753089	0.310753089	2.7137	1.63246	0.310753089	2.17308	0	0.764552136	1	6	19	4
ENSMUSG00000059277	R74862	expressed sequence R74862	processed_transcript	97423	2.54914	0.220721	-1.16495	0.310753089	0.310753089	0.688125	0.923624	0.310753089	0.8058745	0	0.16652294	8	4	21	23
ENSMUSG00000049488	Tmem67	transmembrane protein 67	protein_coding	329795	2.54774	0.220627	1.1186	1.86876	2.03678	0.493794112	0.493794112	1.95277	0.493794112	0.118808081	0	8	4	2	2
ENSMUSG00000035828	Pim3	proviral integration site 3	protein_coding	223775	2.54663	0.220552	0.999665	3.27003	3.47747	1.96508	2.26681	3.37375	2.115945	0.146682231	0.213355329	1072	1319	224	388
ENSMUSG00000003573	Homer3	homer scaffolding protein 3	protein_coding	26558	2.5447	0.220422	-1.05319	0.310753089	0.310753089	1.94679	2.04943	0.310753089	1.99811	0	0.07257744	2	6	6	10
ENSMUSG00000042978	Sbk1	SH3-binding kinase 1	protein_coding	104175	2.54384	0.220363	-1.0749	2.2412	1.82311	3.41806	3.39723	2.032155	3.407645	0.295634274	0.014729034	610	410	1521	1936
ENSMUSG00000030987	Stim1	stromal interaction molecule 1	protein_coding	20866	2.53942	0.220065	-0.975513	2.11784	1.98008	3.33932	3.1293	2.04896	3.23431	0.09741103	0.148506566	18	12	38	46
ENSMUSG00000004040	Stat3	signal transducer and activator of transcription 3	protein_coding	20848	2.53866	0.220013	1.11202	5.13733	5.46418	3.93344	3.86718	5.300755	3.90031	0.231117851	0.046852895	330	599	89	101
ENSMUSG00000040596	Pogk	pogo transposable element with KRAB domain	protein_coding	71592	2.53826	0.219987	1.12562	2.98215	2.98026	1.66098	1.5431	2.981205	1.60204	0.001336432	0.083353747	337	309	73	81
ENSMUSG00000061887	Ssbp3	single-stranded DNA binding protein 3	protein_coding	72475	2.53804	0.219971	-1.03145	1.52537	1.33881	2.65398	2.78215	1.43209	2.718065	0.131917841	0.090629876	0	4	16	30
ENSMUSG00000035673	Sbno2	strawberry notch 2	protein_coding	216161	2.53703	0.219903	1.03492	4.252	4.41813	3.11214	3.01961	4.335065	3.065875	0.11747165	0.06542859	5023	5948	1236	1452
ENSMUSG00000028885	Smpdl3b	sphingomyelin phosphodiesterase acid-like 3B	protein_coding	100340	2.53408	0.219704	1.27952	0.977925	0.69084	0.493794112	0.493794112	0.8343825	0.493794112	0.20299975	0	80	60	4	20
ENSMUSG00000005973	Rcn1	reticulocalbin 1	protein_coding	19672	2.53295	0.219628	0.98847	3.51771	3.67734	2.40601	2.39638	3.597525	2.401195	0.112875455	0.006809438	1526	1798	384	494
ENSMUSG00000020075	Ddx21	DEAD (Asp-Glu-Ala-Asp) box polypeptide 21	protein_coding	56200	2.53084	0.219484	0.99929	4.82682	4.85526	3.63379	3.64266	4.84104	3.638225	0.020110117	0.006272037	10244	10566	2390	3106
ENSMUSG00000060301	2610008E11Rik	RIKEN cDNA 2610008E11 gene	protein_coding	72128	2.52969	0.219407	-0.946518	2.44006	2.42005	3.58541	3.5708	2.430055	3.578105	0.014149207	0.01033083	174	170	424	538
ENSMUSG00000057914	Cacnb2	calcium channel voltage-dependent beta 2 subunit	protein_coding	12296	2.52925	0.219377	1.11773	0.606034	0.684894	0.493794112	0.493794112	0.645464	0.493794112	0.055762441	0	6	10	0	8
ENSMUSG00000037466	4930427A07Rik	tubulin epsilon and delta complex 1	protein_coding	104732	2.52906	0.219364	-1.10206	0.310753089	0.310753089	1.89175	1.83448	0.310753089	1.863115	0	0.040496005	0	0	4	12
ENSMUSG00000023191	P3h3	prolyl 3-hydroxylase 3	protein_coding	14789	2.52875	0.219343	-1.04527	0.345696	0.974265	2.00397	2.05161	0.6599805	2.02779	0.444465402	0.033686567	45	64	123	187
ENSMUSG00000031494	Cd209a	CD209a antigen	protein_coding	170786	2.52875	0.219343	-1.08092	1.34525	1.67685	3.08207	2.77482	1.51105	2.928445	0.234476609	0.217258559	40	40	128	130
ENSMUSG00000042406	Atf4	activating transcription factor 4	protein_coding	11911	2.52746	0.219256	1.0135	5.98936	6.01168	4.75818	4.77925	6.00052	4.768715	0.015782623	0.01489874	11239	11510	2535	3334
ENSMUSG00000045502	Hcar2	hydroxycarboxylic acid receptor 2	protein_coding	80885	2.52723	0.21924	1.11463	3.05663	3.44418	1.95675	1.65375	3.250405	1.80525	0.274039233	0.214253355	678	1000	174	166
ENSMUSG00000030083	Abtb1	ankyrin repeat and BTB (POZ) domain containing 1	protein_coding	80283	2.52588	0.219149	-0.921679	1.90351	2.03219	3.10913	3.13488	1.96785	3.122005	0.090990501	0.018208	90	89	177	228
ENSMUSG00000028444	Cntfr	ciliary neurotrophic factor receptor	protein_coding	12804	2.51882	0.21867	-1.18661	0.310753089	0.310753089	1.54303	1.78003	0.310753089	1.66153	0	0.167584307	46	24	106	168
ENSMUSG00000085531	Slc36a3os	solute carrier family 36 (proton/amino acid symporter) member 3 opposite strand	antisense	102634079	2.51756	0.218584	-1.87384	0.310753089	0.310753089	1.00357	1.85015	0.310753089	1.42686	0	0.598622459	0	10	14	42
ENSMUSG00000035697	Hmha1	Rho GTPase activating protein 45	protein_coding	70719	2.51543	0.21844	-0.957597	4.27917	4.17365	5.39925	5.39218	4.22641	5.395715	0.074613908	0.004999245	4	2	14	10
ENSMUSG00000026796	Fam129b	family with sequence similarity 129 member B	protein_coding	227737	2.51454	0.21838	0.929315	2.83228	2.88451	1.70748	1.6863	2.858395	1.69689	0.036932187	0.014976522	798	882	188	246
ENSMUSG00000024493	Lars	leucyl-tRNA synthetase	protein_coding	107045	2.51337	0.2183	1.0064	3.91994	3.98751	2.6937	2.7284	3.953725	2.71105	0.047779205	0.024536605	3356	3594	758	1010
ENSMUSG00000050373	Snx21	sorting nexin family member 21	protein_coding	101113	2.51136	0.218164	-1.08738	0.310753089	0.310753089	1.60827	1.41797	0.310753089	1.51312	0	0.13456242	12	8	24	36
ENSMUSG00000026170	Cyp27a1	cytochrome P450 family 27 subfamily a polypeptide 1	protein_coding	104086	2.51022	0.218086	-0.970331	2.87384	2.5735	3.99226	3.80002	2.72367	3.89614	0.212372451	0.135934208	50	28	104	114
ENSMUSG00000053985	Zfp14	zinc finger protein 14	protein_coding	243906	2.5035	0.217629	-1.0602	1.82286	1.07561	2.92407	2.78891	1.449235	2.85649	0.528385542	0.095572553	20	2	28	30
ENSMUSG00000096802	Gm15433	predicted pseudogene 15433	processed_pseudogene	NA	2.50221	0.217541	0.998758	2.78666	2.74915	1.39723	1.59373	2.767905	1.49548	0.026523575	0.138946483	124	125	35	34
ENSMUSG00000096188	Cmtm4	CKLF-like MARVEL transmembrane domain containing 4	protein_coding	97487	2.50191	0.217521	-1.09757	0.310753089	0.310753089	1.59005	1.29065	0.310753089	1.44035	0	0.21170777	96	172	500	478
ENSMUSG00000027130	Slc12a6	solute carrier family 12 member 6	protein_coding	107723	2.50143	0.217489	-0.990535	3.19478	2.81737	4.2747	4.22815	3.006075	4.251425	0.26686917	0.032915821	170	120	408	494
uc057att	AY540036	NA	NA	NA	2.50053	0.217427	1.16265	0.815721	1.0405	0.493794112	0.493794112	0.9281105	0.493794112	0.158942755	0	62	66	4	24
ENSMUSG00000078429	Ctdsp2	CTD (carboxy-terminal domain RNA polymerase II polypeptide A) small phosphatase 2	protein_coding	52468	2.49688	0.217179	-1.04513	2.39952	2.41172	3.74723	3.59234	2.40562	3.669785	0.008626703	0.109523769	0	2	12	6
ENSMUSG00000055745	Ldoc1l	retrotransposon Gag like 6	protein_coding	223732	2.49664	0.217162	-0.947801	0.698551	0.406693	1.816	1.63238	0.552622	1.72419	0.206374771	0.129838947	154	116	364	390
ENSMUSG00000020128	Vps54	VPS54 GARP complex subunit	protein_coding	245944	2.49482	0.217039	0.96888	4.32149	4.54623	3.28356	3.15505	4.43386	3.219305	0.158915178	0.090870292	404	459	150	182
uc008wqm;ENSMUSG00000105987;uc008wql	AI506816	NA;expressed sequence AI506816	NA;processed_transcript	NA	2.49421	0.216997	0.998236	10.0258	9.78698	8.50249	8.7758	9.90639	8.639145	0.168871241	0.193259354	186	164	44	56
uc007tvc	D16600	NA	NA	NA	2.493	0.216915	-2.08962	0.310753089	0.310753089	1.60835	1.74453	0.310753089	1.67644	0	0.096293801	2	0	6	8
ENSMUSG00000003382	Etv3	ets variant 3	protein_coding	27049	2.49133	0.216801	0.958137	4.10074	4.43499	3.00401	3.1255	4.267865	3.064755	0.236350442	0.085906403	14	22	0	0
ENSMUSG00000021595	Nsun2	NOL1/NOP2/Sun domain family member 2	protein_coding	28114	2.49028	0.216729	0.976082	4.93671	4.95056	3.7609	3.79237	4.943635	3.776635	0.009793429	0.02225265	232	304	64	84
ENSMUSG00000025154	Arhgap19	Rho GTPase activating protein 19	protein_coding	71085	2.48821	0.216588	-1.01169	0.70355	0.577673	1.85375	1.92602	0.6406115	1.889885	0.08900848	0.051102607	9	4	20	34
uc012ajd	A630089N07Rik	NA	NA	NA	2.48777	0.216558	1.32708	2.97566	3.41373	1.31514	1.19818	3.194695	1.25666	0.309762268	0.082703209	8	12	2	2
ENSMUSG00000078902	Gm14443	predicted gene 14443	protein_coding	NA	2.48225	0.216182	-1.13505	0.310753089	0.310753089	0.679965	1.36487	0.310753089	1.0224175	0	0.48430097	4	20	14	16
ENSMUSG00000002058	Unc119	unc-119 lipid binding chaperone	protein_coding	22248	2.48176	0.216148	-1.02537	2.73808	2.16612	3.87292	3.58753	2.4521	3.730225	0.404436795	0.201801204	6	8	16	2
ENSMUSG00000040170	Fmo2	flavin containing monooxygenase 2	protein_coding	55990	2.48052	0.216063	-1.95038	0.310753089	0.310753089	1.22973	0.97134	0.310753089	1.100535	0	0.182709321	0	21	79	79
ENSMUSG00000030165	Klrd1	killer cell lectin-like receptor subfamily D member 1	protein_coding	16643	2.47982	0.216015	-1.09739	2.38066	2.68525	3.98297	3.84805	2.532955	3.91551	0.215377654	0.095402847	16	58	124	122
ENSMUSG00000053931	Cnn3	calponin 3 acidic	protein_coding	71994	2.47962	0.216002	0.915107	5.17776	5.22804	4.0969	4.12371	5.2029	4.110305	0.035553329	0.018957533	32	42	6	12
uc033jaf	CCDS21442	NA	NA	NA	2.47612	0.215763	-0.923023	1.31239	1.32046	2.4322	2.48121	1.316425	2.456705	0.005706352	0.034655303	32	38	90	120
ENSMUSG00000076498	Trbc2	T cell receptor beta constant 2	TR_C_gene	NA	2.47492	0.21568	-0.930068	4.51868	4.57186	5.64628	5.67108	4.54527	5.65868	0.037603939	0.017536248	722	702	1675	2227
ENSMUSG00000102813	Gm37795	predicted gene 37795	TEC	NA	2.47417	0.215629	0.951148	1.46735	1.57903	0.493794112	0.493794112	1.52319	0.493794112	0.078969685	0	180	202	34	70
ENSMUSG00000024037	Wdr4	WD repeat domain 4	protein_coding	57773	2.47416	0.215629	0.973767	3.5162	3.78056	2.36193	2.56808	3.64838	2.465005	0.186930749	0.145770063	301	345	95	123
uc008gpa	AK192544	NA	NA	NA	2.47216	0.215492	-1.1616	0.310753089	0.310753089	1.901	1.43663	0.310753089	1.668815	0	0.328359176	6	4	22	18
ENSMUSG00000044562	Rasip1	Ras interacting protein 1	protein_coding	69903	2.47047	0.215377	1.02113	2.88721	3.16765	1.8122	1.58047	3.02743	1.696335	0.198301026	0.163857854	968	1282	252	258
ENSMUSG00000021665	Hexb	hexosaminidase B	protein_coding	15212	2.47006	0.215349	-1.00927	2.81953	2.93794	4.15207	4.10766	2.878735	4.129865	0.083728514	0.031402612	528	594	1542	1900
ENSMUSG00000074361	C5ar2	complement component 5a receptor 2	protein_coding	319430	2.46791	0.215202	-1.03721	0.310753089	0.310753089	0.943637	0.565388	0.310753089	0.7545125	0	0.267462433	18	11	48	42
ENSMUSG00000026860	Sh3glb2	SH3-domain GRB2-like endophilin B2	protein_coding	227700	2.46605	0.215074	-1.0829	2.43398	1.98662	3.5641	3.6425	2.2103	3.6033	0.31633129	0.055437172	10	14	42	48
ENSMUSG00000021094	Dhrs7	dehydrogenase/reductase (SDR family) member 7	protein_coding	66375	2.4654	0.21503	-0.912945	1.80651	1.63892	2.93642	2.73454	1.722715	2.83548	0.118504025	0.142750717	126	106	300	316
ENSMUSG00000078867	Gm14418	predicted gene 14418	protein_coding	NA	2.46219	0.21481	-1.15162	3.26154	2.38829	4.28099	4.8157	2.824915	4.548345	0.617480997	0.378097067	7	1	14	19
ENSMUSG00000063838	1700027J19Rik	CDC42 effector protein (Rho GTPase binding) 5	protein_coding	58804	2.46149	0.214762	-1.05046	0.310753089	0.310753089	1.88091	1.69632	0.310753089	1.788615	0	0.130524841	22	20	54	66
ENSMUSG00000105987	AI506816	expressed sequence AI506816	processed_transcript	433855	2.46103	0.21473	1.07898	3.54334	3.57776	2.38636	1.93221	3.56055	2.159285	0.024338615	0.321132545	88	90	20	18
ENSMUSG00000038530	Rgs4	regulator of G-protein signaling 4	protein_coding	19736	2.46029	0.214679	0.924804	1.3956	1.36633	0.493794112	0.493794112	1.380965	0.493794112	0.020697015	0	22	5	2	6
ENSMUSG00000043279	Trim56	tripartite motif-containing 56	protein_coding	384309	2.45932	0.214613	1.00314	4.07073	4.12133	2.91027	2.85637	4.09603	2.88332	0.035779603	0.038113056	5751	6342	1476	1858
ENSMUSG00000063286	Gm8995	predicted gene 8995	transcribed_unprocessed_pseudogene	NA	2.45846	0.214554	1.03414	5.55052	5.46852	4.18321	4.28533	5.50952	4.23427	0.057982756	0.072209744	1046	866	168	274
ENSMUSG00000000957	Mmp14	matrix metallopeptidase 14 (membrane-inserted)	protein_coding	17387	2.45803	0.214524	0.870376	3.99627	4.05729	2.95635	2.95007	4.02678	2.95321	0.043147656	0.004440631	2170	2362	590	756
ENSMUSG00000020042	Btbd11	BTB (POZ) domain containing 11	protein_coding	74007	2.45584	0.214375	-0.98736	0.310753089	0.310753089	1.02422	1.00618	0.310753089	1.0152	0	0.012756206	6	0	8	6
uc056ygv	AK158301	NA	NA	NA	2.45515	0.214327	1.25394	1.42988	1.97537	0.493794112	0.493794112	1.702625	0.493794112	0.385719678	0	74	142	22	10
ENSMUSG00000020261	Slc36a1	solute carrier family 36 (proton/amino acid symporter) member 1	protein_coding	215335	2.45499	0.214316	-0.997003	1.10687	1.0669	2.35604	2.29408	1.086885	2.32506	0.028263058	0.043812336	202	204	574	656
ENSMUSG00000024124	Prss30	protease serine 30	protein_coding	30943	2.45454	0.214286	-1.02044	0.67112	0.551641	2.0086	1.78189	0.6113805	1.895245	0.084484411	0.160308178	18	22	53	68
ENSMUSG00000055491	Pprc1	peroxisome proliferative activated receptor gamma coactivator-related 1	protein_coding	226169	2.45252	0.214147	0.959311	4.39315	4.29144	3.19924	3.07447	4.342295	3.136855	0.071919831	0.088225713	199	218	56	64
ENSMUSG00000002728	Naa20	N(alpha)-acetyltransferase 20 NatB catalytic subunit	protein_coding	67877	2.45021	0.213988	1.00533	4.6056	4.82904	3.4231	3.61843	4.71732	3.520765	0.157995939	0.138119168	192	228	32	72
ENSMUSG00000014907	Naf1	nuclear assembly factor 1 ribonucleoprotein	protein_coding	234344	2.44944	0.213935	1.01317	2.56279	2.69413	1.23316	1.49925	2.62846	1.366205	0.092871405	0.188154043	644	730	130	224
ENSMUSG00000078889	Gm14288	predicted gene 14288	protein_coding	13999	2.44913	0.213914	-0.995064	1.15755	0.717112	2.25516	2.16728	0.937331	2.21122	0.311436696	0.062140544	10	6	30	35
ENSMUSG00000041773	Enc1	ectodermal-neural cortex 1	protein_coding	13803	2.44877	0.213889	1.07077	2.72897	3.12972	1.66943	1.38136	2.929345	1.525395	0.283373043	0.20369625	1025	1532	266	242
ENSMUSG00000025921	Rdh10	retinol dehydrogenase 10 (all-trans)	protein_coding	98711	2.44716	0.213779	1.06392	3.46631	4.23921	2.38623	2.57699	3.85276	2.48161	0.546522831	0.13488769	24	24	6	14
uc029vqh	AK203921	NA	NA	NA	2.44677	0.213752	-1.14968	1.18094	2.40548	3.42138	3.57667	1.79321	3.499025	0.865880538	0.109806612	0	0	4	4
ENSMUSG00000021180	Rps6ka5	ribosomal protein S6 kinase polypeptide 5	protein_coding	73086	2.44206	0.213429	-1.07135	0.310753089	0.310753089	1.24662	1.25205	0.310753089	1.249335	0	0.00383959	54	84	202	262
ENSMUSG00000079889	Gm11951	predicted gene 11951	processed_pseudogene	NA	2.44196	0.213421	1.26825	0.861795	1.48651	0.493794112	0.493794112	1.1741525	0.493794112	0.441740213	0	12	22	2	4
ENSMUSG00000107486	Trbv4	T cell receptor beta variable 10	TR_V_gene	NA	2.44045	0.213317	-1.2075	0.310753089	0.310753089	2.29753	2.86204	0.310753089	2.579785	0	0.399168849	2	16	22	30
ENSMUSG00000020122	Egfr	epidermal growth factor receptor	protein_coding	13649	2.43985	0.213276	1.02746	0.609725	0.903764	0.493794112	0.493794112	0.7567445	0.493794112	0.207916971	0	268	310	64	64
ENSMUSG00000002804	Nudt14	nudix (nucleoside diphosphate linked moiety X)-type motif 14	protein_coding	66174	2.4397	0.213266	-1.05879	1.4244	1.38561	2.6685	2.8211	1.405005	2.7448	0.027428672	0.107904495	48	46	128	192
ENSMUSG00000039682	Lap3	leucine aminopeptidase 3	protein_coding	66988	2.43841	0.213177	0.982429	4.17555	4.2712	2.96403	3.10795	4.223375	3.03599	0.067634764	0.101766808	9	26	0	6
ENSMUSG00000050914	Ankrd37	ankyrin repeat domain 37	protein_coding	654824	2.43809	0.213155	-1.06749	0.310753089	0.310753089	2.21747	2.11368	0.310753089	2.165575	0	0.073390613	4	0	8	16
ENSMUSG00000002332	Dhrs1	dehydrogenase/reductase (SDR family) member 1	protein_coding	52585	2.43802	0.213151	-0.993898	2.7702	2.69442	3.96009	3.97522	2.73231	3.967655	0.053584552	0.010698526	149	138	328	391
ENSMUSG00000028795	Ccdc28b	coiled coil domain containing 28B	protein_coding	66264	2.43287	0.212796	-0.980251	2.28753	2.33531	3.50723	3.5263	2.31142	3.516765	0.033785562	0.013484526	30	18	80	114
ENSMUSG00000033307	Mif	macrophage migration inhibitory factor (glycosylation-inhibiting factor)	protein_coding	17319	2.43206	0.212741	0.982273	5.90018	5.81895	4.503	4.74123	5.859565	4.622115	0.057438284	0.168454048	2538	2311	490	803
ENSMUSG00000001119	Col6a1	collagen type VI alpha 1	protein_coding	12833	2.42998	0.212597	-0.878089	0.764596	0.920148	1.93662	1.92307	0.842372	1.929845	0.109991874	0.009581297	110	144	310	396
ENSMUSG00000032549	Rab6b	RAB6B member RAS oncogene family	protein_coding	270192	2.42833	0.212484	-1.1111	0.310753089	0.310753089	1.94962	1.66622	0.310753089	1.80792	0	0.200394062	100	142	445	444
ENSMUSG00000039899	Fgl2	fibrinogen-like protein 2	protein_coding	14190	2.42346	0.212148	1.06283	3.80732	4.26257	2.74034	2.58119	4.034945	2.660765	0.321910362	0.112536044	2943	4648	780	858
ENSMUSG00000051517	Arhgef39	Rho guanine nucleotide exchange factor (GEF) 39	protein_coding	230098	2.42148	0.212011	-1.02607	0.310753089	0.310753089	1.81866	1.72617	0.310753089	1.772415	0	0.065400306	10	16	48	52
uc029qpa	BC039192	NA	NA	NA	2.41978	0.211894	-1.01088	1.36981	0.795177	2.41511	2.3706	1.0824935	2.392855	0.406326891	0.031473323	222	125	489	601
ENSMUSG00000021211	Akr1c12	aldo-keto reductase family 1 member C12	protein_coding	622402	2.415	0.211564	-1.07846	0.310753089	0.310753089	1.37782	1.02844	0.310753089	1.20313	0	0.247048967	14	18	60	52
ENSMUSG00000046668	Cxxc5	CXXC finger 5	protein_coding	67393	2.41414	0.211504	-0.996548	1.83279	1.61872	2.99797	2.95141	1.725755	2.97469	0.151370349	0.032922892	238	192	588	722
ENSMUSG00000079017	Ifi27l2a	interferon alpha-inducible protein 27 like 2A	protein_coding	76933	2.41223	0.211373	0.991683	6.60785	6.62754	5.35182	5.49215	6.617695	5.421985	0.013922933	0.099228295	4055	4092	906	1344
ENSMUSG00000026377	Nifk	nucleolar protein interacting with the FHA domain of MKI67	protein_coding	67949	2.40879	0.211135	0.975643	4.46878	4.5235	3.20674	3.41273	4.49614	3.309735	0.038692883	0.145656926	1592	1814	380	502
ENSMUSG00000034863	Ano8	anoctamin 8	protein_coding	382014	2.40697	0.211009	-1.03411	0.422329	0.714162	1.91001	1.83663	0.5682455	1.87332	0.206357093	0.051887496	33	33	80	97
ENSMUSG00000002799	Jag2	jagged 2	protein_coding	16450	2.40532	0.210895	-1.11645	0.310753089	0.310753089	0.518021	0.607461	0.310753089	0.562741	0	0.063243631	38	18	90	126
ENSMUSG00000049588	Ccdc69	coiled-coil domain containing 69	protein_coding	52570	2.40483	0.210861	-1.09627	2.08032	1.57778	3.17942	3.31541	1.82905	3.247415	0.355349442	0.096159451	128	76	284	436
ENSMUSG00000022900	Ildr1	immunoglobulin-like domain containing receptor 1	protein_coding	106347	2.40466	0.210849	1.00832	1.6905	1.81681	0.493794112	0.493794112	1.753655	0.493794112	0.089314658	0	14	14	2	2
ENSMUSG00000026222	Sp100	nuclear antigen Sp100	protein_coding	20684	2.40411	0.210811	1.01941	6.82861	6.61053	5.37807	5.47318	6.71957	5.425625	0.154205847	0.067252926	12195	9489	2083	3036
ENSMUSG00000085184	4933439K11Rik	RIKEN cDNA 4933439K11 gene	processed_transcript	71319	2.40251	0.2107	-1.19533	0.310753089	0.310753089	1.30649	0.822966	0.310753089	1.064728	0	0.341903099	8	10	28	33
ENSMUSG00000094533	Ighv11-1	immunoglobulin heavy variable 11-1	IG_V_gene	NA	2.39917	0.210469	-1.96468	0.310753089	0.310753089	1.85086	1.63844	0.310753089	1.74465	0	0.150203622	6	0	18	18
ENSMUSG00000033065	Pfkm	phosphofructokinase muscle	protein_coding	18642	2.39915	0.210468	-1.01494	0.310753089	0.310753089	1.35503	1.60654	0.310753089	1.480785	0	0.177844427	0	2	4	12
ENSMUSG00000063652	Slc22a21	solute carrier family 22 (organic cation transporter) member 21	protein_coding	56517	2.39608	0.210255	-1.00153	0.310753089	0.310753089	0.929406	1.09315	0.310753089	1.011278	0	0.115784493	30	24	34	40
ENSMUSG00000033487	Fndc3a	fibronectin type III domain containing 3A	protein_coding	319448	2.39349	0.210075	0.964188	3.83038	4.09356	2.75872	2.76807	3.96197	2.763395	0.186096363	0.006611448	1896	2702	448	578
ENSMUSG00000001444	Tbx21	T-box 21	protein_coding	57765	2.3933	0.210062	0.931905	2.71042	2.75039	1.51885	1.6472	2.730405	1.583025	0.028263058	0.090757155	630	656	148	216
ENSMUSG00000026096	Osgepl1	O-sialoglycoprotein endopeptidase-like 1	protein_coding	72085	2.391	0.209903	-0.956126	1.21677	1.06711	2.35837	2.3499	1.14194	2.354135	0.105825601	0.005989194	34	48	68	98
ENSMUSG00000029122	Evc	EvC ciliary complex subunit 1	protein_coding	59056	2.38481	0.209473	-1.01805	0.310753089	0.310753089	1.42442	1.26168	0.310753089	1.34305	0	0.115074558	6	14	66	68
ENSMUSG00000081857	Gm13624	predicted gene 13624	processed_pseudogene	NA	2.38451	0.209452	1.78597	1.66762	1.10167	0.493794112	0.493794112	1.384645	0.493794112	0.400187083	0	22	12	6	0
ENSMUSG00000020706	Ftsj3	FtsJ RNA methyltransferase homolog 3 (E. coli)	protein_coding	56095	2.38373	0.209398	0.954754	4.90288	4.89446	3.74188	3.70491	4.89867	3.723395	0.005953839	0.026141738	4284	4387	1068	1380
ENSMUSG00000079478	Sssca1	Sjogren syndrome/scleroderma autoantigen 1	protein_coding	56390	2.38272	0.209328	0.939264	3.45463	3.56408	2.3337	2.36694	3.509355	2.35032	0.077392837	0.023504229	36	40	6	8
ENSMUSG00000051790	Nlgn2	neuroligin 2	protein_coding	216856	2.38243	0.209308	0.997935	2.81258	2.817	1.63531	1.46497	2.81479	1.55014	0.003125412	0.120448569	26	24	2	10
ENSMUSG00000021760	Gpx8	glutathione peroxidase 8 (putative)	protein_coding	69590	2.38139	0.209236	-0.980001	0.899443	0.837231	1.99695	2.26243	0.868337	2.12969	0.043990527	0.187722708	38	36	88	148
ENSMUSG00000048895	Cdk5r1	cyclin-dependent kinase 5 regulatory subunit 1 (p35)	protein_coding	12569	2.38078	0.209193	1.11314	1.91192	2.44451	0.855492	0.533417	2.178215	0.6944545	0.376598001	0.227741417	406	744	50	114
ENSMUSG00000090952	Gm17251	predicted gene 17251	bidirectional_promoter_lncRNA	NA	2.38005	0.209142	-0.925994	0.837258	0.963298	1.9328	2.17894	0.900278	2.05587	0.089123739	0.174047263	32	36	74	122
uc007hcm	4933412E12Rik	NA	NA	NA	2.37965	0.209115	1.69643	0.448969	0.65628	0.493794112	0.493794112	0.5526245	0.493794112	0.146591014	0	14	16	0	6
ENSMUSG00000086320	Gm12840	predicted gene 12840	lincRNA	NA	2.37954	0.209107	1.09045	3.58021	4.26703	2.61212	2.19759	3.92362	2.404855	0.485655079	0.293116974	302	598	90	76
ENSMUSG00000051736	Fam229b	family with sequence similarity 229 member B	protein_coding	66337	2.3761	0.208868	-1.38861	0.310753089	0.310753089	0.717226	0.543226	0.310753089	0.630226	0	0.12303658	2	6	12	10
ENSMUSG00000044103	Il1f9	interleukin 1 family member 9	protein_coding	215257	2.37393	0.208717	1.03928	2.29621	1.55907	0.550061	0.54004	1.92764	0.5450505	0.521236693	0.007085917	266	128	36	46
ENSMUSG00000039853	Trim14	tripartite motif-containing 14	protein_coding	74735	2.37375	0.208704	0.931905	4.39553	4.09215	3.01125	3.101	4.24384	3.056125	0.214522055	0.063462834	124	188	26	28
ENSMUSG00000042155	Klhl23	kelch-like 23	protein_coding	277396	2.37225	0.2086	-1.03999	0.310753089	0.310753089	0.815652	0.599701	0.310753089	0.7076765	0	0.152700417	22	22	108	116
ENSMUSG00000069893	9930111J21Rik1	RIKEN cDNA 9930111J21 gene 1	protein_coding	667214	2.37223	0.208599	0.838667	3.75075	3.82908	2.69269	2.85407	3.789915	2.77338	0.055387674	0.114112892	1693	1824	452	684
ENSMUSG00000108414	Snhg1	small nucleolar RNA host gene 1	processed_transcript	83673	2.37205	0.208586	0.959221	5.67038	5.96953	4.61734	4.64182	5.819955	4.62958	0.211530994	0.017309974	366	456	138	140
ENSMUSG00000033294	Noc4l	NOC4 like	protein_coding	100608	2.37159	0.208554	0.986899	4.34126	4.25971	3.04815	3.13313	4.300485	3.09064	0.057664558	0.060089934	1040	1012	200	312
uc029tuy	BC038927	NA	NA	NA	2.3705	0.208478	0.979689	5.76059	5.69915	4.2832	4.61697	5.72987	4.450085	0.043444641	0.23601103	76	78	16	24
ENSMUSG00000025047	Pdcd11	programmed cell death 11	protein_coding	18572	2.36935	0.208398	0.849664	3.34701	3.32266	2.31882	2.30424	3.334835	2.31153	0.01721805	0.010309617	3010	2946	826	1052
ENSMUSG00000039959	Hip1	huntingtin interacting protein 1	protein_coding	215114	2.36796	0.208301	-0.875486	1.26175	1.1395	2.41549	2.14003	1.200625	2.27776	0.086443804	0.194779634	26	18	65	75
ENSMUSG00000056596	Trnp1	TMF1-regulated nuclear protein 1	protein_coding	69539	2.36565	0.208141	-1.89988	0.310753089	0.310753089	1.17761	1.17612	0.310753089	1.176865	0	0.001053589	12	0	28	33
ENSMUSG00000075590	Nrbp2	nuclear receptor binding protein 2	protein_coding	223649	2.36496	0.208092	-1.14031	0.310753089	0.310753089	2.19031	1.75017	0.310753089	1.97024	0	0.311225979	36	56	196	162
ENSMUSG00000030742	Lat	linker for activation of T cells	protein_coding	16797	2.36133	0.207839	-0.94545	3.27853	3.25632	4.40867	4.40839	3.267425	4.40853	0.015704842	0.00019799	168	126	407	458
ENSMUSG00000031938	4931406C07Rik	RIKEN cDNA 4931406C07 gene	protein_coding	70984	2.3604	0.207774	-0.901488	1.46473	1.2489	2.51803	2.46375	1.356815	2.49089	0.152614857	0.038381756	13	1	25	19
ENSMUSG00000080977	Gm13772	predicted gene 13772	processed_pseudogene	NA	2.36025	0.207764	1.00569	2.89636	2.82848	1.71769	1.39779	2.86242	1.55774	0.047998408	0.226203459	44	40	12	12
ENSMUSG00000092509	Gm20394	predicted gene 20394	processed_transcript	NA	2.35903	0.207679	1.6761	0.724742	1.0491	0.493794112	0.493794112	0.886921	0.493794112	0.229355741	0	16	22	0	8
ENSMUSG00000024253	Dync2li1	dynein cytoplasmic 2 light intermediate chain 1	protein_coding	213575	2.35842	0.207636	-1.05794	0.310753089	0.310753089	1.4303	0.986297	0.310753089	1.2082985	0	0.313957532	20	18	68	56
ENSMUSG00000032352	Lrrc1	leucine rich repeat containing 1	protein_coding	214345	2.35759	0.207578	-1.03283	0.310753089	0.310753089	1.79047	1.54702	0.310753089	1.668745	0	0.172145146	8	8	18	14
ENSMUSG00000022353	Mtss1	metastasis suppressor 1	protein_coding	211401	2.35676	0.20752	-0.976596	1.85079	1.7706	2.98931	3.01438	1.810695	3.001845	0.056702893	0.017727167	544	506	1310	1728
ENSMUSG00000026116	Tmem131	transmembrane protein 131	protein_coding	56030	2.35575	0.20745	0.969425	5.1354	5.05325	3.83342	3.9385	5.094325	3.88596	0.058088822	0.074302781	1685	1560	386	531
ENSMUSG00000082433	Gm9025	predicted gene 9025	processed_pseudogene	NA	2.35545	0.207429	-1.02208	0.310753089	0.310753089	1.75122	1.60376	0.310753089	1.67749	0	0.104269966	48	30	114	126
ENSMUSG00000111839	RP23-13G1.9	predicted gene 39383	lincRNA	NA	2.35133	0.207142	1.06427	1.13501	1.09127	0.493794112	0.493794112	1.11314	0.493794112	0.030928851	0	48	46	8	14
ENSMUSG00000026923	Notch1	notch 1	protein_coding	18128	2.35071	0.207098	0.893299	3.17357	3.29365	2.09989	2.12063	3.23361	2.11026	0.084909382	0.014665395	3684	4000	948	1102
ENSMUSG00000040272	Accs	1-aminocyclopropane-1-carboxylate synthase (non-functional)	protein_coding	329470	2.35013	0.207057	-0.937694	1.48623	1.52065	2.76597	2.61545	1.50344	2.69071	0.024338615	0.106433713	32	44	88	74
ENSMUSG00000090086	AI480526	expressed sequence AI480526	lincRNA	NA	2.34978	0.207033	-0.940038	3.04567	2.94805	4.15024	4.14056	2.99686	4.1454	0.069027764	0.006844794	304	282	728	872
ENSMUSG00000021384	Susd3	sushi domain containing 3	protein_coding	66329	2.34929	0.206999	-1.02044	1.62383	1.91004	3.11342	2.99729	1.766935	3.055355	0.202381032	0.08211631	6	2	22	22
ENSMUSG00000059824	Dbp	D site albumin promoter binding protein	protein_coding	13170	2.34912	0.206987	-1.01005	2.28893	1.98679	3.33105	3.49445	2.13786	3.41275	0.213645243	0.115541248	0	2	8	16
ENSMUSG00000025050	Pcgf6	polycomb group ring finger 6	protein_coding	71041	2.34812	0.206917	0.852486	3.25599	3.20554	2.23765	2.14867	3.230765	2.19316	0.035673537	0.062918361	847	806	236	278
ENSMUSG00000037580	Gch1	GTP cyclohydrolase 1	protein_coding	14528	2.3477	0.206888	0.964585	2.52099	2.80191	1.506	1.37035	2.66145	1.438175	0.198640437	0.095919035	574	762	160	180
ENSMUSG00000047250	Ptgs1	prostaglandin-endoperoxide synthase 1	protein_coding	19224	2.3467	0.206818	-1.12292	0.851907	1.50996	2.82706	2.55502	1.1809335	2.69104	0.465313739	0.192361329	2	4	22	22
ENSMUSG00000042729	Wdr74	WD repeat domain 74	protein_coding	107071	2.34544	0.20673	0.924377	4.3125	4.39736	3.23534	3.27033	4.35493	3.252835	0.060005081	0.024741666	6	10	0	2
ENSMUSG00000053898	Ech1	enoyl coenzyme A hydratase 1 peroxisomal	protein_coding	51798	2.34472	0.206679	-0.908609	3.03923	3.07514	4.20659	4.10245	3.057185	4.15452	0.025392205	0.0736381	78	70	204	218
ENSMUSG00000095762	Gm16378	predicted gene 16378	processed_pseudogene	NA	2.34414	0.206639	1.08119	2.26792	2.6759	1.09358	1.03429	2.47191	1.063935	0.288485425	0.041924361	32	48	8	10
ENSMUSG00000000555	Itga5	integrin alpha 5 (fibronectin receptor alpha)	protein_coding	16402	2.34135	0.206444	0.950758	2.58971	2.55043	1.35396	1.4557	2.57007	1.40483	0.027775154	0.071941044	41	81	8	10
ENSMUSG00000022864	D16Ertd472e	DNA segment Chr 16 ERATO Doi 472 expressed	protein_coding	67102	2.33993	0.206344	0.963691	3.36102	3.63163	2.12569	2.47281	3.496325	2.29925	0.191350166	0.245450906	26	42	12	10
ENSMUSG00000042677	Zc3h12a	zinc finger CCCH type containing 12A	protein_coding	230738	2.33919	0.206292	0.899832	4.04316	4.08736	2.99849	2.95071	4.06526	2.9746	0.03125412	0.033785562	1854	1862	504	622
ENSMUSG00000068758	Il3ra	interleukin 3 receptor alpha chain	protein_coding	16188	2.33819	0.206223	0.98805	3.00877	3.17618	1.77734	1.99757	3.092475	1.887455	0.118376746	0.155726126	450	532	102	164
ENSMUSG00000006931	P3h4	prolyl 3-hydroxylase family member 4 (non-enzymatic)	protein_coding	66180	2.33772	0.206189	-0.969079	0.310753089	0.310753089	1.31285	1.33917	0.310753089	1.32601	0	0.01861105	28	32	78	78
ENSMUSG00000035129	Gm6781	predicted gene 6781	processed_pseudogene	NA	2.33754	0.206177	1.12286	1.25942	1.29962	0.493794112	0.493794112	1.27952	0.493794112	0.028425693	0	60	62	16	8
ENSMUSG00000046006	Gapt	Grb2-binding adaptor transmembrane	protein_coding	238875	2.33701	0.20614	-0.997048	0.699978	0.65089	1.88602	1.98994	0.675434	1.93798	0.034710458	0.073482537	50	56	128	180
ENSMUSG00000021003	Galc	galactosylceramidase	protein_coding	14420	2.33618	0.206082	-0.955875	0.333067	0.529581	1.65991	1.56538	0.431324	1.612645	0.138956382	0.066842804	80	96	232	266
ENSMUSG00000035148	Gpr33	G protein-coupled receptor 33	protein_coding	14762	2.33483	0.205987	2.09294	1.95344	1.86541	0.493794112	0.493794112	1.909425	0.493794112	0.06224661	0	62	48	0	16
ENSMUSG00000031897	Psmb10	proteasome (prosome macropain) subunit beta type 10	protein_coding	19171	2.33465	0.205975	0.891482	6.1558	5.96374	4.90881	4.94994	6.05977	4.929375	0.135806928	0.029083302	1274	1152	338	382
ENSMUSG00000038286	Bphl	biphenyl hydrolase-like (serine hydrolase breast epithelial mucin-associated antigen)	protein_coding	68021	2.33385	0.205919	-1.01839	0.585379	1.05018	2.02044	2.21255	0.8177795	2.116495	0.328663939	0.135842284	34	54	110	172
uc057ark	Firre	NA	NA	NA	2.33215	0.205799	-1.18416	0.310753089	0.310753089	0.620292	0.767166	0.310753089	0.693729	0	0.103855601	1	5	11	19
ENSMUSG00000003809	Gcdh	glutaryl-Coenzyme A dehydrogenase	protein_coding	270076	2.32644	0.205399	-0.991458	1.54919	1.1686	2.58115	2.67563	1.358895	2.62839	0.26911777	0.066807449	4	2	18	14
ENSMUSG00000025059	Gk	glycerol kinase	protein_coding	14933	2.32618	0.205381	1.00009	2.28739	2.61719	1.26182	1.15993	2.45229	1.210875	0.233203816	0.07204711	8	8	6	2
ENSMUSG00000003206	Ebi3	Epstein-Barr virus induced gene 3	protein_coding	50498	2.32452	0.205265	0.979139	3.75843	3.59813	2.68221	2.23622	3.67828	2.459215	0.113349217	0.315362553	780	664	206	170
ENSMUSG00000026576	Atp1b1	ATPase Na+/K+ transporting beta 1 polypeptide	protein_coding	11931	2.32368	0.205205	-0.936852	1.98399	2.39645	3.25056	3.43504	2.19022	3.3428	0.291653263	0.130447059	178	274	424	598
ENSMUSG00000027716	Trpc3	transient receptor potential cation channel subfamily C member 3	protein_coding	22065	2.3225	0.205123	1.12195	1.52322	1.27008	0.493794112	0.493794112	1.39665	0.493794112	0.178997011	0	54	64	24	36
ENSMUSG00000085894	Gm15832	predicted gene 15832	processed_transcript	NA	2.32198	0.205086	0.971788	2.39765	2.36806	1.07989	1.25568	2.382855	1.167785	0.02092329	0.124302301	274	265	57	87
ENSMUSG00000097000	Gm17435	predicted gene 17435	antisense	NA	2.32191	0.205081	0.961214	1.71232	1.51299	0.493794112	0.493794112	1.612655	0.493794112	0.140947595	0	202	162	46	56
ENSMUSG00000024539	Ptpn2	protein tyrosine phosphatase non-receptor type 2	protein_coding	19255	2.32045	0.204979	0.9158	4.49277	4.62824	3.47171	3.44847	4.560505	3.46009	0.095791756	0.016433162	190	310	56	90
ENSMUSG00000051339	2900026A02Rik	RIKEN cDNA 2900026A02 gene	protein_coding	243219	2.31882	0.204864	-0.897837	0.310753089	0.310753089	1.17269	0.928998	0.310753089	1.050844	0	0.172316266	42	42	118	144
ENSMUSG00000033706	Smyd5	SET and MYND domain containing 5	protein_coding	232187	2.31861	0.20485	0.933415	4.15692	4.02765	2.86919	2.99022	4.092285	2.929705	0.091407694	0.085581134	1434	1349	266	458
uc033hiq	BORG1_MOUSE	NA	NA	NA	2.31828	0.204826	1.79275	1.25782	1.04874	0.493794112	0.493794112	1.15328	0.493794112	0.147841886	0	14	7	0	3
ENSMUSG00000073437	D330041H03Rik	RIKEN cDNA D330041H03 gene	processed_transcript	654822	2.3147	0.204575	-0.972837	1.38993	1.23729	2.82621	2.34477	1.31361	2.58549	0.107932779	0.340429489	42	38	159	174
ENSMUSG00000099631	Gm8641	predicted gene 8641	processed_pseudogene	NA	2.31459	0.204567	1.10421	1.29352	1.43188	0.493794112	0.493794112	1.3627	0.493794112	0.097835294	0	32	38	8	6
ENSMUSG00000105965	Cycs-ps2	cytochrome c pseudogene 2	processed_pseudogene	NA	2.31392	0.204519	1.70326	0.366304	0.403777	0.493794112	0.493794112	0.3850405	0.493794112	0.026497412	0	4	4	0	2
ENSMUSG00000104360	Gm8762	predicted gene 8762	processed_pseudogene	NA	2.31387	0.204516	1.19271	1.80272	1.27845	0.493794112	0.493794112	1.540585	0.493794112	0.370714872	0	20	12	4	2
ENSMUSG00000021476	Habp4	hyaluronic acid binding protein 4	protein_coding	56541	2.31332	0.204478	-0.955687	1.18422	0.857119	2.2158	2.27441	1.0206695	2.245105	0.231295335	0.041443528	142	102	306	418
ENSMUSG00000032702	Kank1	KN motif and ankyrin repeat domains 1	protein_coding	107351	2.31227	0.204404	-1.04839	0.310753089	0.310753089	1.43267	0.680985	0.310753089	1.0568275	0	0.531521561	36	42	76	97
ENSMUSG00000035299	Mid1	midline 1	protein_coding	17318	2.31211	0.204392	1.23374	4.15307	3.85474	1.64261	2.83616	4.003905	2.239385	0.210951166	0.843967299	18	12	2	8
ENSMUSG00000022639	Dubr	Dppa2 upstream binding RNA	lincRNA	NA	2.31191	0.204378	-0.976048	1.46146	1.42907	2.64202	2.69583	1.445265	2.668925	0.022903189	0.038049416	74	80	221	267
ENSMUSG00000033965	Slc16a2	solute carrier family 16 (monocarboxylic acid transporters) member 2	protein_coding	20502	2.30976	0.204227	-1.08611	0.310753089	0.310753089	0.6707	0.496668	0.310753089	0.583684	0	0.123059207	34	16	88	96
ENSMUSG00000052949	Rnf157	ring finger protein 157	protein_coding	217340	2.30931	0.204196	0.961878	3.67805	3.51021	2.42416	2.40693	3.59413	2.415545	0.118680802	0.01218345	798	649	183	211
ENSMUSG00000066440	Zfyve26	zinc finger FYVE domain containing 26	protein_coding	211978	2.30846	0.204135	0.945252	2.99152	2.99925	1.87745	1.82584	2.995385	1.851645	0.005465935	0.036493781	3300	3336	832	1018
ENSMUSG00000052825	Gm9892	predicted gene 9892	processed_pseudogene	NA	2.30752	0.20407	0.993	3.22332	2.95329	1.79122	1.84124	3.088305	1.81623	0.190940044	0.035369481	364	279	68	92
ENSMUSG00000031403	Dkc1	dyskeratosis congenita 1 dyskerin	protein_coding	245474	2.3074	0.204061	1.00314	4.91946	4.899	3.50461	3.78789	4.90923	3.64625	0.014467405	0.200309209	1760	2148	404	648
ENSMUSG00000110148	RP23-106I21.5	RIKEN cDNA 5830408C22 gene	processed_transcript	NA	2.30522	0.203908	-0.962572	0.310753089	0.310753089	1.58864	1.31496	0.310753089	1.4518	0	0.193520984	62	42	124	124
ENSMUSG00000028840	Zfp593	zinc finger protein 593	protein_coding	68040	2.30456	0.203861	0.996944	3.26271	3.46267	2.12313	2.02935	3.36269	2.07624	0.141393072	0.066312474	24	22	2	2
ENSMUSG00000086984	Gm6762	predicted pseudogene 6762	processed_pseudogene	NA	2.30456	0.203861	1.64392	0.424333	0.418182	0.493794112	0.493794112	0.4212575	0.493794112	0.004349414	0	4	4	0	2
ENSMUSG00000026768	Itga8	integrin alpha 8	protein_coding	241226	2.30256	0.20372	-0.997436	0.57133	0.564457	1.92752	1.72804	0.5678935	1.82778	0.004859945	0.141053661	46	67	98	119
ENSMUSG00000041645	Ddx24	DEAD (Asp-Glu-Ala-Asp) box polypeptide 24	protein_coding	27225	2.3019	0.203674	0.869929	4.51774	4.5787	3.45258	3.50414	4.54822	3.47836	0.043105229	0.036458426	104	148	46	40
uc007vxz	AK041614	NA	NA	NA	2.30165	0.203656	-0.93158	4.32144	4.17512	5.42113	5.34265	4.24828	5.38189	0.103463864	0.05549374	244	208	584	694
ENSMUSG00000026919	Lcn4	lipocalin 4	protein_coding	16821	2.30126	0.203629	-1.11769	0.310753089	0.310753089	0.924973	1.61137	0.310753089	1.2681715	0	0.485355973	10	8	22	56
ENSMUSG00000096054	Syne1	spectrin repeat containing nuclear envelope 1	protein_coding	64009	2.29612	0.203266	-0.979962	1.06745	1.10774	2.42359	2.19319	1.087595	2.30839	0.028489332	0.162917402	10	14	40	42
ENSMUSG00000109680	Gm45585	predicted gene 32098	lincRNA	NA	2.29605	0.203261	-1.79684	0.310753089	0.310753089	0.504137	0.706436	0.310753089	0.6052865	0	0.143046995	2	0	4	6
ENSMUSG00000032501	Trib1	tribbles pseudokinase 1	protein_coding	211770	2.29569	0.203236	1.00275	2.806	3.03053	1.63701	1.77767	2.918265	1.70734	0.158766686	0.09946164	950	1220	222	340
ENSMUSG00000031896	Ctrl	chymotrypsin-like	protein_coding	109660	2.29427	0.203136	1.02897	1.79046	1.23416	0.493794112	0.493794112	1.51231	0.493794112	0.393363502	0	64	32	10	14
ENSMUSG00000029994	Anxa4	annexin A4	protein_coding	11746	2.29402	0.203118	0.927816	3.95794	3.96913	2.81689	2.86043	3.963535	2.83866	0.007912525	0.030787429	130	152	52	49
ENSMUSG00000026479	Lamc2	laminin gamma 2	protein_coding	16782	2.29393	0.203112	1.19716	1.96087	1.75419	0.493794112	0.493794112	1.85753	0.493794112	0.14614483	0	20	14	0	10
ENSMUSG00000024587	Nars	asparaginyl-tRNA synthetase	protein_coding	70223	2.29262	0.203019	0.950576	4.89576	5.03186	3.79829	3.80738	4.96381	3.802835	0.096237233	0.006427601	5901	6774	1519	1972
ENSMUSG00000090737	Gm6788	predicted gene 6788	processed_pseudogene	NA	2.28912	0.202772	1.81251	0.989154	0.524145	0.493794112	0.493794112	0.7566495	0.493794112	0.328811017	0	6	4	0	2
ENSMUSG00000085882	2610507I01Rik	RIKEN cDNA 2610507I01 gene	processed_transcript	NA	2.28902	0.202765	-0.974859	0.813177	0.522817	1.95585	1.81491	0.667997	1.88538	0.205315525	0.09965963	40	30	97	108
ENSMUSG00000028010	Gar1	GAR1 ribonucleoprotein	protein_coding	68147	2.28444	0.202442	0.902236	4.82647	5.04065	3.77548	3.82432	4.93356	3.7999	0.15144813	0.034535095	118	236	32	40
ENSMUSG00000057367	Birc2	baculoviral IAP repeat-containing 2	protein_coding	11797	2.28438	0.202437	0.929875	4.78593	4.9807	3.72602	3.74132	4.883315	3.73367	0.137723188	0.010818734	134	231	48	39
ENSMUSG00000020741	Cluh	clustered mitochondria (cluA/CLU1) homolog	protein_coding	74148	2.28417	0.202422	0.967154	3.75706	3.85778	2.55612	2.65601	3.80742	2.606065	0.071219795	0.070632896	96	110	14	20
ENSMUSG00000024187	Fam234a	family with sequence similarity 234 member A	protein_coding	106581	2.28405	0.202414	-0.8778	1.35678	1.17567	2.40503	2.25533	1.266225	2.33018	0.128064109	0.105853885	0	0	12	4
ENSMUSG00000025007	Aldh18a1	aldehyde dehydrogenase 18 family member A1	protein_coding	56454	2.28402	0.202412	0.994438	3.70458	3.86453	2.65176	2.40834	3.784555	2.53005	0.11310173	0.172123933	24	34	16	2
uc008bwx	A530088E08Rik	NA	NA	NA	2.28366	0.202386	-1.02143	0.310753089	0.310753089	0.782826	1.02068	0.310753089	0.901753	0	0.168188176	20	20	50	82
ENSMUSG00000058135	Gstm1	glutathione S-transferase mu 1	protein_coding	14862	2.28206	0.202273	-0.934981	2.22276	2.40504	3.49946	3.46176	2.3139	3.48061	0.128891424	0.026657926	40	38	90	106
ENSMUSG00000035179	Ppp1r32	protein phosphatase 1 regulatory subunit 32	protein_coding	67752	2.28097	0.202196	1.01889	0.872075	0.537534	0.493794112	0.493794112	0.7048045	0.493794112	0.23655621	0	56	40	10	12
ENSMUSG00000104941	Gm8953	predicted gene 8953	lincRNA	NA	2.28074	0.20218	1.0082	1.69482	1.34707	0.493794112	0.493794112	1.520945	0.493794112	0.245896383	0	54	38	14	8
ENSMUSG00000064225	Paqr9	progestin and adipoQ receptor family member IX	protein_coding	75552	2.28048	0.202162	-1.04852	0.310753089	0.310753089	1.27058	0.867765	0.310753089	1.0691725	0	0.284833218	90	128	404	348
ENSMUSG00000110532	RP23-478A9.6	predicted gene 35857	processed_pseudogene	NA	2.27942	0.202087	2.07826	2.17924	1.86664	0.493794112	0.493794112	2.02294	0.493794112	0.22104158	0	8	6	0	2
ENSMUSG00000110657	RP23-114B10.3	predicted gene 7684	processed_pseudogene	NA	2.27657	0.201885	1.18152	0.742996	0.953794	0.493794112	0.493794112	0.848395	0.493794112	0.149056695	0	19	24	4	4
ENSMUSG00000073002	Vamp5	vesicle-associated membrane protein 5	protein_coding	53620	2.27647	0.201878	-0.97044	2.79975	2.70698	3.93259	3.95344	2.753365	3.943015	0.065598296	0.014743176	78	68	258	297
ENSMUSG00000025165	Sectm1a	secreted and transmembrane 1A	protein_coding	209588	2.27551	0.20181	-1.01463	0.310753089	0.310753089	1.43342	1.85367	0.310753089	1.643545	0	0.297161625	2	2	6	12
ENSMUSG00000031166	Wdr13	WD repeat domain 13	protein_coding	73447	2.27488	0.201765	-0.903845	2.19562	1.99029	3.29508	3.1122	2.092955	3.20364	0.145190235	0.129315688	78	56	172	165
ENSMUSG00000085327	Gm16104	predicted gene 16104	antisense	102634174	2.27478	0.201758	-1.18956	0.310753089	0.310753089	0.501746	1.13174	0.310753089	0.816743	0	0.44547303	2	2	6	14
ENSMUSG00000004661	Arid3b	AT rich interactive domain 3B (BRIGHT-like)	protein_coding	56380	2.27406	0.201707	-1.02004	2.23331	1.7788	3.26035	3.33369	2.006055	3.29702	0.321387103	0.051859211	101	61	316	386
ENSMUSG00000014496	Ankrd28	ankyrin repeat domain 28	protein_coding	105522	2.27276	0.201616	0.928143	2.91254	3.11499	1.85454	1.91269	3.013765	1.883615	0.143153768	0.041118259	1610	1974	431	586
ENSMUSG00000004356	Utp20	UTP20 small subunit processome component	protein_coding	70683	2.27177	0.201545	0.974168	2.92061	2.98377	1.7994	1.70004	2.95219	1.74972	0.044660864	0.07025813	2841	3035	712	830
ENSMUSG00000030532	Hddc3	HD domain containing 3	protein_coding	68695	2.26959	0.201391	-1.07924	0.310753089	0.310753089	1.75483	1.86847	0.310753089	1.81165	0	0.080355615	20	6	40	54
ENSMUSG00000073902	Gm1966	predicted gene 1966	unprocessed_pseudogene	NA	2.26765	0.201253	0.995982	4.22942	4.09494	2.90411	2.9315	4.16218	2.917805	0.09509172	0.019367655	8681	7643	1780	2339
ENSMUSG00000037946	Fgd3	FYVE RhoGEF and PH domain containing 3	protein_coding	30938	2.26654	0.201174	-0.912549	2.0283	2.10099	3.2548	3.1641	2.064645	3.20945	0.051399592	0.064134585	236	206	692	816
ENSMUSG00000024420	Zfp521	zinc finger protein 521	protein_coding	225207	2.26536	0.201091	-0.986392	0.310753089	0.310753089	0.685699	0.706367	0.310753089	0.696033	0	0.014614483	76	48	162	214
ENSMUSG00000051682	Treml4	triggering receptor expressed on myeloid cells-like 4	protein_coding	224840	2.2626	0.200895	-0.945134	2.40046	2.37389	3.70894	3.40229	2.387175	3.555615	0.018787827	0.216834294	156	184	448	488
ENSMUSG00000022752	Tomm70a	translocase of outer mitochondrial membrane 70A	protein_coding	28185	2.26219	0.200866	0.957593	4.32372	4.50346	3.24425	3.16469	4.41359	3.20447	0.127095373	0.056257416	4920	5902	1288	1532
ENSMUSG00000002731	Prkra	protein kinase interferon inducible double stranded RNA dependent activator	protein_coding	23992	2.25953	0.200677	-0.974516	1.26177	1.00066	2.36956	2.34039	1.131215	2.354975	0.184632652	0.020626305	82	66	204	266
ENSMUSG00000096727	Psmb9	proteasome (prosome macropain) subunit beta type 9 (large multifunctional peptidase 2)	protein_coding	16912	2.25951	0.200676	0.889326	5.55363	5.68883	4.5014	4.56403	5.62123	4.532715	0.095600837	0.044286098	2536	2449	783	1015
ENSMUSG00000029722	Agfg2	ArfGAP with FG repeats 2	protein_coding	231801	2.25825	0.200586	-1.01863	0.706433	0.318805	1.81521	1.75084	0.512619	1.783025	0.274094387	0.045516464	3	11	21	20
ENSMUSG00000005951	Shpk	sedoheptulokinase	protein_coding	74637	2.25506	0.200359	-0.903149	0.310753089	0.310753089	0.941376	0.881563	0.310753089	0.9114695	0	0.042294178	0	6	4	4
ENSMUSG00000031327	Chic1	cysteine-rich hydrophobic domain 1	protein_coding	12212	2.25338	0.20024	1.06323	0.679627	1.33016	0.493794112	0.493794112	1.0048935	0.493794112	0.459996296	0	254	492	72	80
ENSMUSG00000085704	4921531C22Rik	RIKEN cDNA 4921531C22 gene	processed_transcript	66730	2.25144	0.200102	-1.01849	0.310753089	0.310753089	0.941528	0.928006	0.310753089	0.934767	0	0.009561498	14	22	20	60
ENSMUSG00000040997	Abhd4	abhydrolase domain containing 4	protein_coding	105501	2.25124	0.200088	-0.933622	1.50094	1.56169	2.76735	2.6293	1.531315	2.698325	0.042956737	0.097616091	16	6	16	26
ENSMUSG00000021149	Gtpbp4	GTP binding protein 4	protein_coding	69237	2.24745	0.199819	0.840537	4.14077	4.38439	3.15425	3.28646	4.26258	3.220355	0.172265354	0.093486588	3112	3980	894	1316
ENSMUSG00000029610	Aimp2	aminoacyl tRNA synthetase complex-interacting multifunctional protein 2	protein_coding	231872	2.2474	0.199815	0.952914	4.08411	4.00985	2.91671	2.84741	4.04698	2.88206	0.05250975	0.0490025	61	42	10	18
ENSMUSG00000039166	Akap7	A kinase (PRKA) anchor protein 7	protein_coding	432442	2.24676	0.19977	-1.00784	1.11466	0.806214	2.21619	2.31358	0.960437	2.264885	0.218104258	0.068865129	0	2	12	6
ENSMUSG00000022216	Psme1	proteasome (prosome macropain) activator subunit 1 (PA28 alpha)	protein_coding	19186	2.24622	0.199731	0.922357	6.38111	6.42301	5.1629	5.36593	6.40206	5.264415	0.029627774	0.14356389	610	582	134	242
ENSMUSG00000020520	Galnt10	polypeptide N-acetylgalactosaminyltransferase 10	protein_coding	171212	2.24502	0.199646	-0.904478	1.43372	1.29228	2.52156	2.39668	1.363	2.45912	0.100013183	0.088303495	322	266	718	792
ENSMUSG00000031266	Gla	galactosidase alpha	protein_coding	11605	2.24457	0.199614	0.851164	1.79302	1.95291	0.725224	0.868381	1.872965	0.7968025	0.113059303	0.101227285	230	278	64	94
ENSMUSG00000027978	Prss12	protease serine 12 neurotrypsin (motopsin)	protein_coding	19142	2.24298	0.199501	-0.944954	0.310753089	0.310753089	1.07947	0.95826	0.310753089	1.018865	0	0.085708413	48	26	100	114
ENSMUSG00000038213	Tapbpl	TAP binding protein-like	protein_coding	213233	2.24254	0.199469	0.900577	4.33658	4.37749	3.23765	3.26092	4.357035	3.249285	0.028927738	0.016454375	2474	2582	636	840
ENSMUSG00000079597	Gm5483	predicted gene 5483	protein_coding	433016	2.24051	0.199324	1.04046	3.1711	2.73094	1.95867	1.32297	2.95102	1.64082	0.311240121	0.449507781	108	70	26	18
ENSMUSG00000030674	Qprt	quinolinate phosphoribosyltransferase	protein_coding	67375	2.24023	0.199305	-0.919773	0.310753089	0.310753089	1.25998	1.36778	0.310753089	1.31388	0	0.076226111	20	36	76	82
ENSMUSG00000024193	Phf1	PHD finger protein 1	protein_coding	21652	2.23939	0.199245	-0.944389	2.91916	2.5383	3.91783	3.90503	2.72873	3.91143	0.269308689	0.009050967	758	518	1586	2016
ENSMUSG00000038886	Man2a2	mannosidase 2 alpha 2	protein_coding	140481	2.23894	0.199212	-0.923596	2.80118	2.59341	3.85393	3.86082	2.697295	3.857375	0.146915576	0.004871966	617	554	1462	1762
ENSMUSG00000039952	Dag1	dystroglycan 1	protein_coding	13138	2.23846	0.199179	-0.968369	1.3268	1.12051	2.46068	2.31774	1.223655	2.38921	0.145869058	0.101073843	92	82	182	218
ENSMUSG00000086111	Gm15326	predicted gene 15326	lincRNA	102636620	2.23737	0.199101	-1.00378	0.310753089	0.310753089	1.12825	1.92984	0.310753089	1.529045	0	0.566809725	18	18	42	78
ENSMUSG00000036040	Adamtsl2	ADAMTS-like 2	protein_coding	77794	2.23603	0.199005	-0.939252	1.72691	1.72573	3.08628	2.74284	1.72632	2.91456	0.000834386	0.242848753	8	12	36	15
ENSMUSG00000062545	Tlr12	toll-like receptor 12	protein_coding	384059	2.23519	0.198946	-0.978786	0.310753089	0.310753089	1.55518	1.44363	0.310753089	1.499405	0	0.078877761	52	80	172	221
ENSMUSG00000051804	Adam6b	a disintegrin and metallopeptidase domain 6B	protein_coding	238405	2.23436	0.198886	-1.28243	0.310753089	0.310753089	0.56132	0.835965	0.310753089	0.6986425	0	0.194203342	30	4	54	96
ENSMUSG00000052142	Rasal3	RAS protein activator like 3	protein_coding	320484	2.23387	0.198851	-1.02872	4.33522	3.70227	5.34421	5.37694	4.018745	5.360575	0.447563237	0.023143605	523	328	1079	1525
ENSMUSG00000031555	Adam9	a disintegrin and metallopeptidase domain 9 (meltrin gamma)	protein_coding	11502	2.23359	0.198831	0.951956	3.27808	3.59095	2.22958	2.23242	3.434515	2.231	0.221232499	0.002008183	1526	2206	404	501
ENSMUSG00000099703	Gm28285	NA	NA	NA	2.23347	0.198823	1.09828	1.96078	1.52298	0.493794112	0.493794112	1.74188	0.493794112	0.309571349	0	28	18	6	4
ENSMUSG00000018446	C1qbp	complement component 1 q subcomponent binding protein	protein_coding	12261	2.22712	0.19837	0.958036	5.40161	5.48905	4.16317	4.37034	5.44533	4.266755	0.061829417	0.146491312	74	82	18	30
ENSMUSG00000061878	Sphk1	sphingosine kinase 1	protein_coding	20698	2.2271	0.198368	0.987504	1.49163	2.00281	0.493794112	0.493794112	1.74722	0.493794112	0.361458844	0	50	114	6	2
ENSMUSG00000030178	Klra13-ps	killer cell lectin-like receptor subfamily A member 13 pseudogene	transcribed_unprocessed_pseudogene	16631	2.22526	0.198237	-1.02502	1.7997	1.66609	2.88552	3.15483	1.732895	3.020175	0.094476537	0.190430927	38	36	100	164
ENSMUSG00000097159	Gm26517	predicted gene 26517	lincRNA	NA	2.2247	0.198197	-0.957553	0.310753089	0.310753089	0.989275	1.08789	0.310753089	1.0385825	0	0.069731335	16	14	38	54
uc029szk	AK156673	NA	NA	NA	2.22139	0.19796	1.08546	1.32159	1.95841	0.493794112	0.493794112	1.64	0.493794112	0.45029974	0	16	20	0	2
ENSMUSG00000081789	Gm11893	predicted gene 11893	processed_pseudogene	NA	2.2201	0.197868	1.05	1.97134	1.69236	0.493794112	0.493794112	1.83185	0.493794112	0.19726865	0	40	30	6	10
ENSMUSG00000084788	Gm11342	predicted gene 11342	antisense	NA	2.21949	0.197825	-1.92518	0.310753089	0.310753089	1.45602	1.06162	0.310753089	1.25882	0	0.278882914	0	4	14	12
uc007jsh	BC064116	NA	NA	NA	2.21786	0.197708	-0.957049	2.27098	2.03757	3.35752	3.37939	2.154275	3.368455	0.165045794	0.015464425	126	98	286	380
ENSMUSG00000024019;ENSMUSG00000098374	Cmtr1;Gm28043	cap methyltransferase 1;predicted gene 28043	protein_coding	NA	2.217	0.197646	0.893605	4.59814	4.55832	3.53543	3.46452	4.57823	3.499975	0.028156992	0.050140942	182	222	76	104
ENSMUSG00000049103	Ccr2	chemokine (C-C motif) receptor 2	protein_coding	12772	2.21487	0.197494	-0.973282	1.67932	1.79733	2.92482	2.9845	1.738325	2.95466	0.083445671	0.042200133	18	12	60	72
ENSMUSG00000053436	Mapk14	mitogen-activated protein kinase 14	protein_coding	26416	2.2148	0.197489	-1.13287	2.76138	2.618	4.14369	3.94768	2.68969	4.045685	0.10138497	0.1386	8	16	44	46
ENSMUSG00000018697	Aatf	apoptosis antagonizing transcription factor	protein_coding	56321	2.21406	0.197436	0.910638	4.32931	4.20077	3.11721	3.20776	4.26504	3.162485	0.090891506	0.064028519	709	618	162	202
ENSMUSG00000002325	Irf9	interferon regulatory factor 9	protein_coding	16391	2.21013	0.197155	0.938891	5.0082	5.04113	3.8192	3.92015	5.024665	3.869675	0.023285026	0.07138243	698	754	158	226
ENSMUSG00000034640	Tiparp	TCDD-inducible poly(ADP-ribose) polymerase	protein_coding	99929	2.20998	0.197144	0.91692	3.06709	3.27405	1.97449	2.03694	3.17057	2.005715	0.146342819	0.044158818	1220	1586	326	446
ENSMUSG00000055805	Fmnl1	formin-like 1	protein_coding	57778	2.20974	0.197127	-0.987635	3.83727	3.26436	4.89284	4.71656	3.550815	4.8047	0.405108546	0.124648783	54	34	146	156
ENSMUSG00000096965	3300005D01Rik	RIKEN cDNA 3300005D01 gene	lincRNA	78512	2.2097	0.197124	-0.958257	0.918718	0.86571	2.07798	2.12369	0.892214	2.100835	0.037482316	0.032321851	14	12	22	32
ENSMUSG00000033909	Usp36	ubiquitin specific peptidase 36	protein_coding	72344	2.20942	0.197104	0.895567	4.26232	4.27311	3.08771	3.24671	4.267715	3.16721	0.007629682	0.112429978	1104	1245	292	418
ENSMUSG00000016458	Wt1	Wilms tumor 1 homolog	protein_coding	22431	2.20877	0.197058	-0.943964	1.03695	1.17768	2.32496	2.22601	1.107315	2.275485	0.099511137	0.069968216	4	2	8	8
ENSMUSG00000027641	Rbl1	RB transcriptional corepressor like 1	protein_coding	19650	2.20877	0.197058	0.92087	3.41899	3.57976	2.37282	2.3739	3.499375	2.37336	0.113681557	0.000763675	1419	1717	312	413
ENSMUSG00000093593	Gm20683	predicted gene 20683	protein_coding	NA	2.20679	0.196915	-1.00035	0.310753089	0.310753089	1.26298	1.35308	0.310753089	1.30803	0	0.063710321	32	20	62	90
uc029svd	I730030J21Rik	NA	NA	NA	2.20626	0.196878	-0.919762	1.18899	1.25014	2.20984	2.63655	1.219565	2.423195	0.04323958	0.301729535	20	22	42	82
ENSMUSG00000020250	Txnrd1	thioredoxin reductase 1	protein_coding	50493	2.20167	0.196548	0.900135	3.92748	4.37738	2.97572	3.05268	4.15243	3.0142	0.318127341	0.054418938	2980	4681	886	1231
ENSMUSG00000027613	Eif6	eukaryotic translation initiation factor 6	protein_coding	16418	2.20089	0.196493	0.904395	4.55425	4.78356	3.59006	3.52008	4.668905	3.55507	0.162146656	0.049483333	898	1170	282	312
ENSMUSG00000026031	Cflar	CASP8 and FADD-like apoptosis regulator	protein_coding	12633	2.20063	0.196473	0.916632	4.63254	4.91905	3.61092	3.65289	4.775795	3.631905	0.202593164	0.029677272	5720	7113	1292	1742
ENSMUSG00000002769	Gnmt	glycine N-methyltransferase	protein_coding	14711	2.20055	0.196468	1.12433	1.25073	0.486442	0.493794112	0.493794112	0.868586	0.493794112	0.540433228	0	10	4	2	4
ENSMUSG00000081833	Gm13669	predicted gene 13669	processed_pseudogene	NA	2.20044	0.19646	-1.06186	0.310753089	0.310753089	1.80866	1.93597	0.310753089	1.872315	0	0.090021764	12	6	26	38
ENSMUSG00000082244	Gm8503	predicted gene 8503	processed_pseudogene	NA	2.19875	0.196339	1.59578	0.602977	0.941121	0.493794112	0.493794112	0.772049	0.493794112	0.239103915	0	10	14	0	6
ENSMUSG00000094433	Igkv5-43	immunoglobulin kappa chain variable 5-43	IG_V_gene	NA	2.19795	0.196281	0.981948	6.15601	6.13409	5.00976	4.90955	6.14505	4.959655	0.015499781	0.070859171	598	568	192	230
ENSMUSG00000022048	Dpysl2	dihydropyrimidinase-like 2	protein_coding	12934	2.19751	0.19625	-0.986561	0.310753089	0.310753089	1.4694	1.6917	0.310753089	1.58055	0	0.157189837	112	98	254	408
ENSMUSG00000031538	Plat	plasminogen activator tissue	protein_coding	18791	2.19534	0.196094	1.10528	1.11731	1.59028	0.493794112	0.493794112	1.353795	0.493794112	0.334440294	0	104	172	28	20
ENSMUSG00000022667	Cd200r1	CD200 receptor 1	protein_coding	57781	2.19501	0.19607	-0.965367	0.310753089	0.310753089	1.20875	1.4082	0.310753089	1.308475	0	0.141032448	8	22	32	44
ENSMUSG00000019194	Scn1b	sodium channel voltage-gated type I beta	protein_coding	20266	2.1948	0.196055	-0.979016	1.60622	1.64581	2.88066	2.78017	1.626015	2.830415	0.027994357	0.07105716	29	36	104	102
ENSMUSG00000063694	Cycs	cytochrome c somatic	protein_coding	13063	2.19426	0.196017	0.808005	4.49238	4.70912	3.48919	3.73251	4.60075	3.61085	0.153258324	0.172053222	30	24	12	10
ENSMUSG00000072109	A530040E14Rik	RIKEN cDNA A530040E14 gene	antisense	NA	2.19407	0.196003	0.997373	4.29176	4.52906	3.32597	2.90709	4.41041	3.11653	0.167796439	0.296192889	8	12	0	6
ENSMUSG00000026466	Tor1aip1	torsin A interacting protein 1	protein_coding	208263	2.19369	0.195976	0.888092	4.81557	4.97789	3.76783	3.81214	4.89673	3.789985	0.114777573	0.031331901	334	354	90	141
ENSMUSG00000029338	Antxr2	anthrax toxin receptor 2	protein_coding	71914	2.1927	0.195905	-0.916084	0.310753089	0.310753089	1.5999	1.40597	0.310753089	1.502935	0	0.137129218	126	72	254	294
ENSMUSG00000074158	Zfp976	zinc finger protein 976	protein_coding	208111	2.19127	0.195802	-1.0645	0.739754	2.45438	2.63963	3.53326	1.597067	3.086445	1.212423672	0.631891833	32	18	22	54
ENSMUSG00000079036	Alkbh1	alkB homolog 1 histone H2A dioxygenase	protein_coding	211064	2.18994	0.195706	0.915567	4.16826	4.34571	3.14831	3.06932	4.256985	3.108815	0.125476098	0.055854365	501	599	132	152
ENSMUSG00000038845	Phb	prohibitin	protein_coding	18673	2.18948	0.195673	0.812039	4.84911	4.88922	3.83513	3.88162	4.869165	3.858375	0.028362053	0.032873394	20	14	4	10
ENSMUSG00000036402	Gng12	guanine nucleotide binding protein (G protein) gamma 12	protein_coding	14701	2.18785	0.195556	0.871737	3.7863	3.80702	2.73707	2.70143	3.79666	2.71925	0.014651253	0.025201286	969	1312	358	394
ENSMUSG00000056724	Nbeal2	neurobeachin-like 2	protein_coding	235627	2.18681	0.195481	-0.824637	1.91274	1.91958	2.90855	2.95392	1.91616	2.931235	0.00483661	0.032081435	8	14	16	28
ENSMUSG00000103439	Gm7019	predicted pseudogene 7019	processed_pseudogene	NA	2.18672	0.195474	0.97042	2.79252	2.86662	1.19774	1.8966	2.82957	1.54717	0.052396612	0.494168645	62	66	10	26
ENSMUSG00000028229	Rmdn1	regulator of microtubule dynamics 1	protein_coding	66302	2.18646	0.195456	-0.951343	0.310753089	0.310753089	1.52118	1.57925	0.310753089	1.550215	0	0.041061691	18	28	48	66
uc007pnz	AK038969	NA	NA	NA	2.18569	0.195401	-1.55689	0.310753089	0.310753089	0.508916	1.1031	0.310753089	0.806008	0	0.420151536	0	8	8	18
ENSMUSG00000042613	Pbxip1	pre B cell leukemia transcription factor interacting protein 1	protein_coding	229534	2.18348	0.195241	-0.879039	2.62633	2.51377	3.70155	3.58338	2.57005	3.642465	0.079591939	0.083558808	926	748	2088	2429
ENSMUSG00000076435	Acsf2	acyl-CoA synthetase family member 2	protein_coding	264895	2.18322	0.195223	-0.878263	2.26186	2.08344	3.27799	3.2566	2.17265	3.267295	0.126161992	0.015125014	304	274	719	864
ENSMUSG00000041438	Cirh1a	UTP4 small subunit processome component	protein_coding	21771	2.18318	0.19522	0.933817	3.92151	4.01341	2.83591	2.80842	3.96746	2.822165	0.064983113	0.019438365	150	194	52	72
ENSMUSG00000035245	Eogt	EGF domain-specific O-linked N-acetylglucosamine (GlcNAc) transferase	protein_coding	101351	2.18074	0.195044	-1.01895	0.634572	0.930196	2.21699	1.96662	0.782384	2.091805	0.209037735	0.177038325	106	82	334	422
ENSMUSG00000048856	Slc25a47	solute carrier family 25 member 47	protein_coding	104910	2.17873	0.194899	1.13901	1.02943	0.580805	0.493794112	0.493794112	0.8051175	0.493794112	0.31722578	0	72	46	10	14
ENSMUSG00000030499	Kctd15	potassium channel tetramerisation domain containing 15	protein_coding	233107	2.17828	0.194867	-1.11224	0.310753089	0.310753089	1.85199	0.667335	0.310753089	1.2596625	0	0.837677584	16	18	68	68
ENSMUSG00000022704	Qtrtd1	queuine tRNA-ribosyltransferase accessory subunit 2	protein_coding	106248	2.17827	0.194867	0.95611	3.91953	4.03161	2.60166	2.97363	3.97557	2.787645	0.079252528	0.263022509	149	194	48	60
ENSMUSG00000079227	Ccr5	chemokine (C-C motif) receptor 5	protein_coding	12774	2.17787	0.194838	1.02098	1.79719	2.32953	0.733374	0.78438	2.06336	0.758877	0.376421224	0.036066688	148	240	38	58
ENSMUSG00000107524	Gm44136	predicted gene 44136	TEC	NA	2.17759	0.194817	-1.9338	0.310753089	0.310753089	0.972059	1.45393	0.310753089	1.2129945	0	0.340734252	2	0	4	8
ENSMUSG00000045377	Tmem88	transmembrane protein 88	protein_coding	67020	2.17622	0.194719	-1.00692	0.310753089	0.310753089	1.02371	1.01883	0.310753089	1.02127	0	0.003450681	22	18	54	70
ENSMUSG00000097729	2310015A10Rik	RIKEN cDNA 2310015A10 gene	processed_transcript	NA	2.17599	0.194702	-0.858571	1.46689	1.4126	2.49499	2.4836	1.439745	2.489295	0.038388827	0.008053946	310	294	666	850
ENSMUSG00000042812	Foxf1	forkhead box F1	protein_coding	15227	2.17383	0.194546	0.907423	1.11262	1.39666	0.493794112	0.493794112	1.25464	0.493794112	0.20084661	0	124	164	30	52
ENSMUSG00000029826	Zc3hav1	zinc finger CCCH type antiviral 1	protein_coding	78781	2.17272	0.194466	0.831533	4.97176	4.94122	3.98479	3.94718	4.95649	3.965985	0.021595041	0.026594286	4944	4255	1450	1776
ENSMUSG00000041515	Irf8	interferon regulatory factor 8	protein_coding	15900	2.1723	0.194436	0.867308	5.81949	5.96661	4.84323	4.77287	5.89305	4.80805	0.10402955	0.049752033	8626	9792	2658	3172
ENSMUSG00000007817	Zmiz1	zinc finger MIZ-type containing 1	protein_coding	328365	2.17076	0.194326	-0.9656	2.10266	1.53944	3.09337	3.043	1.82105	3.068185	0.398256681	0.035616969	554	348	1032	1362
ENSMUSG00000024507	Hsd17b4	hydroxysteroid (17-beta) dehydrogenase 4	protein_coding	15488	2.16957	0.194239	-0.858056	2.184	2.0314	3.19174	3.08728	2.1077	3.13951	0.107904495	0.073864374	322	314	698	838
ENSMUSG00000017861	Mybl2	myeloblastosis oncogene-like 2	protein_coding	17865	2.16865	0.194173	0.957703	2.38393	2.54177	1.20679	1.39739	2.46285	1.30209	0.111609734	0.134774552	300	410	92	132
ENSMUSG00000001305	Rrp15	ribosomal RNA processing 15 homolog (S. cerevisiae)	protein_coding	67223	2.16791	0.19412	0.955676	3.6938	3.56086	2.4469	2.40256	3.62733	2.42473	0.094002775	0.031353115	723	747	187	216
ENSMUSG00000026471	Mr1	major histocompatibility complex class I-related	protein_coding	15064	2.16781	0.194112	-0.976115	1.41518	0.874704	2.39649	2.42836	1.144942	2.412425	0.382174245	0.022535493	36	27	70	115
ENSMUSG00000042817	Flt3	FMS-like tyrosine kinase 3	protein_coding	14255	2.16677	0.194038	-0.877152	2.05253	1.63113	3.09427	2.71979	1.84183	2.90703	0.297974798	0.264797347	370	270	842	765
ENSMUSG00000089901	Gm8113	predicted gene 8113	protein_coding	NA	2.1645	0.193874	-1.01378	0.310753089	0.310753089	1.11245	0.761574	0.310753089	0.937012	0	0.248106799	24	38	108	98
ENSMUSG00000054364	Rhob	ras homolog family member B	protein_coding	11852	2.16412	0.193846	0.94178	3.93802	4.10414	2.8619	2.88593	4.02108	2.873915	0.117464578	0.016991776	1906	2254	502	662
ENSMUSG00000028551	Cdkn2c	cyclin dependent kinase inhibitor 2C	protein_coding	12580	2.16377	0.193821	-1.01035	0.701599	1.1966	2.3931	2.17039	0.9490995	2.281745	0.350018564	0.157479751	34	30	76	100
ENSMUSG00000055053	Nfic	nuclear factor I/C	protein_coding	18029	2.16293	0.19376	-0.923393	1.40056	1.04234	2.42449	2.29898	1.22145	2.361735	0.253299791	0.088748972	142	110	380	414
ENSMUSG00000059058	Tma7-ps	translational machinery associated 7 homolog (S. cerevisiae) pseudogene	processed_pseudogene	NA	2.16261	0.193737	-1.79865	0.310753089	0.310753089	2.38719	1.25023	0.310753089	1.81871	0	0.803952126	4	0	10	4
ENSMUSG00000070720	Tmem200b	transmembrane protein 200B	protein_coding	623230	2.16064	0.193595	-0.890587	0.310753089	0.310753089	1.22968	1.04498	0.310753089	1.13733	0	0.130602622	20	24	58	62
ENSMUSG00000024053	Emilin2	elastin microfibril interfacer 2	protein_coding	246707	2.16041	0.193578	-0.930645	0.310753089	0.310753089	1.28329	1.3727	0.310753089	1.327995	0	0.063222417	84	70	186	262
ENSMUSG00000101209	Gm8524	predicted gene 8524	processed_pseudogene	NA	2.15995	0.193545	-1.10466	0.310753089	0.310753089	2.49429	1.46938	0.310753089	1.981835	0	0.724720811	6	2	16	8
ENSMUSG00000020492	Ska2	spindle and kinetochore associated complex subunit 2	protein_coding	66140	2.15936	0.193502	-0.895009	1.30108	1.29693	2.45868	2.39238	1.299005	2.42553	0.002934493	0.04688118	70	110	130	152
uc008ucl	AK184946	NA	NA	NA	2.15935	0.193501	0.829572	1.79997	2.33128	0.835115	1.22473	2.065625	1.0299225	0.375692904	0.275499409	132	219	38	72
ENSMUSG00000032750	Gab3	growth factor receptor bound protein 2-associated protein 3	protein_coding	210710	2.15866	0.193451	-0.963615	1.0511	0.580216	2.10547	1.96962	0.815658	2.037545	0.33296527	0.096060456	60	44	142	178
ENSMUSG00000059772	Slx1b	SLX1 structure-specific endonuclease subunit homolog B (S. cerevisiae)	protein_coding	75764	2.15686	0.193322	-0.916161	1.15037	1.03843	2.16224	2.35319	1.0944	2.257715	0.079153533	0.13502204	56	32	112	178
ENSMUSG00000031146	Plp2	proteolipid protein 2	protein_coding	18824	2.15581	0.193245	-0.952886	3.36982	3.14652	4.4461	4.46662	3.25817	4.45636	0.157896944	0.014509831	137	63	222	303
ENSMUSG00000038400	Pmepa1	prostate transmembrane protein androgen induced 1	protein_coding	65112	2.15552	0.193224	0.975812	2.99625	3.00546	1.93719	1.57153	3.000855	1.75436	0.006512453	0.258560666	702	898	163	203
ENSMUSG00000094114	Gm21967	NA	NA	NA	2.15502	0.193188	1.0832	2.44434	2.36857	0.493794112	0.493794112	2.406455	0.493794112	0.053577481	0	218	214	18	74
ENSMUSG00000084013	Gm14270	predicted gene 14270	processed_pseudogene	NA	2.15195	0.192966	0.99236	1.89917	1.8697	0.493794112	0.493794112	1.884435	0.493794112	0.020838437	0	82	78	22	18
uc056ycl	AK158015	NA	NA	NA	2.14941	0.192782	-1.00943	0.310753089	0.310753089	1.4144	1.50564	0.310753089	1.46002	0	0.064516423	90	48	192	278
ENSMUSG00000028318	Polr1e	polymerase (RNA) I polypeptide E	protein_coding	64424	2.14616	0.192547	0.95026	3.87681	3.79751	2.80943	2.48674	3.83716	2.648085	0.056073568	0.228176287	28	12	6	6
ENSMUSG00000054932	Afp	alpha fetoprotein	protein_coding	11576	2.14587	0.192526	-0.987514	0.310753089	0.310753089	0.861439	0.723234	0.310753089	0.7923365	0	0.097725693	12	12	42	54
ENSMUSG00000025978	Rftn2	raftlin family member 2	protein_coding	74013	2.14291	0.192312	-1.01348	0.425336	0.69252	2.00596	1.76933	0.558928	1.887645	0.188927618	0.167322678	28	28	96	108
ENSMUSG00000038235	F11r	F11 receptor	protein_coding	16456	2.14247	0.192279	0.962763	3.54076	3.73189	2.47458	2.40308	3.636325	2.43883	0.135149319	0.050558135	4	4	0	2
ENSMUSG00000030468	Siglecg	sialic acid binding Ig-like lectin G	protein_coding	243958	2.14154	0.192212	-0.956094	3.71244	3.58533	4.80949	4.84608	3.648885	4.827785	0.089880343	0.025873037	22	32	48	54
ENSMUSG00000002578	Ikzf4	IKAROS family zinc finger 4	protein_coding	22781	2.1399	0.192093	0.981277	1.23261	1.56415	0.493794112	0.493794112	1.39838	0.493794112	0.234434182	0	154	183	44	43
ENSMUSG00000108617	Gm31749	predicted gene 31749	antisense	NA	2.13982	0.192088	-1.63987	0.310753089	0.310753089	0.793748	0.800534	0.310753089	0.797141	0	0.004798427	8	0	14	18
ENSMUSG00000027366	Sppl2a	signal peptide peptidase like 2A	protein_coding	66552	2.1393	0.19205	0.96725	4.23209	4.67979	3.20979	3.17183	4.45594	3.19081	0.316571706	0.026841773	4692	6475	1318	1624
ENSMUSG00000027160	Ccdc34	coiled-coil domain containing 34	protein_coding	68201	2.13629	0.191832	-0.933311	0.494497	0.658726	1.62144	1.80853	0.5766115	1.714985	0.11612744	0.132292608	8	2	12	32
ENSMUSG00000020605	Hs1bp3	HCLS1 binding protein 3	protein_coding	58240	2.13561	0.191782	-1.04647	0.310753089	0.310753089	1.67672	1.86043	0.310753089	1.768575	0	0.129902587	104	48	208	322
ENSMUSG00000021702	Thbs4	thrombospondin 4	protein_coding	21828	2.13349	0.191628	0.876395	2.4253	2.71812	1.35266	1.62428	2.57171	1.48847	0.207055008	0.192064344	572	594	84	194
ENSMUSG00000028195	Cyr61	cysteine rich protein 61	protein_coding	16007	2.1327	0.19157	0.91494	2.82615	3.2152	1.7818	1.95402	3.020675	1.86791	0.275099893	0.12177793	552	818	150	230
ENSMUSG00000002228	Ppm1j	protein phosphatase 1J	protein_coding	71887	2.1315	0.191484	-1.04352	0.310753089	0.310753089	2.10846	1.52067	0.310753089	1.814565	0	0.415630295	18	36	90	94
ENSMUSG00000032593	Amigo3	adhesion molecule with Ig like domain 3	protein_coding	320844	2.13144	0.191479	1.07233	0.958927	0.88099	0.493794112	0.493794112	0.9199585	0.493794112	0.055109781	0	112	104	18	32
ENSMUSG00000006418	Rnf114	ring finger protein 114	protein_coding	81018	2.12965	0.191349	0.992276	5.37266	5.41273	4.18607	4.15439	5.392695	4.17023	0.028333769	0.022401143	112	108	8	28
ENSMUSG00000037552	Plekhg2	pleckstrin homology domain containing family G (with RhoGef domain) member 2	protein_coding	101497	2.1296	0.191345	-0.876145	2.75028	2.50498	3.68636	3.79427	2.62763	3.740315	0.173453293	0.076303893	230	176	409	536
ENSMUSG00000059791	Nrm	nurim (nuclear envelope membrane protein)	protein_coding	106582	2.12804	0.191232	-0.866869	2.24299	2.33837	3.32831	3.35958	2.29068	3.343945	0.067443845	0.022111229	208	198	462	624
ENSMUSG00000037622	Wdtc1	WD and tetratricopeptide repeats 1	protein_coding	230796	2.12773	0.19121	-0.977669	1.23858	0.823796	2.26691	2.24204	1.031188	2.254475	0.293296579	0.017585746	20	2	5	27
ENSMUSG00000021375	Kif13a	kinesin family member 13A	protein_coding	16553	2.12686	0.191147	-0.994168	0.310753089	0.310753089	1.35551	1.22355	0.310753089	1.28953	0	0.093309811	128	126	356	402
ENSMUSG00000027221	Chst1	carbohydrate sulfotransferase 1	protein_coding	76969	2.12672	0.191136	-0.948349	0.886094	1.12136	2.37541	2.13653	1.003727	2.25597	0.166358184	0.168913668	58	90	212	248
ENSMUSG00000064043	Trerf1	transcriptional regulating factor 1	processed_transcript	NA	2.12668	0.191134	-0.916042	0.310753089	0.310753089	0.933302	1.0689	0.310753089	1.001101	0	0.095882265	10	18	16	26
ENSMUSG00000040061	Plcb2	phospholipase C beta 2	protein_coding	18796	2.12471	0.19099	-0.932521	2.8058	2.49532	3.80787	3.88451	2.65056	3.84619	0.219542513	0.054192664	322	236	655	965
ENSMUSG00000040711	Sh3pxd2b	SH3 and PX domains 2B	protein_coding	268396	2.12345	0.190899	0.951101	1.62247	1.94031	0.608683	0.563944	1.78139	0.5863135	0.224746819	0.03163525	658	898	180	226
ENSMUSG00000042772	Smg7	Smg-7 homolog nonsense mediated mRNA decay factor (C. elegans)	protein_coding	226517	2.12262	0.190838	0.911513	4.49882	4.37512	3.22164	3.38808	4.43697	3.30486	0.087469109	0.117690853	6472	5549	1522	2153
ENSMUSG00000007950	Abhd8	abhydrolase domain containing 8	protein_coding	64296	2.1224	0.190822	-0.971232	1.88217	1.75701	3.04808	2.98237	1.81959	3.015225	0.088501485	0.046463987	128	118	332	412
ENSMUSG00000031441	Atp11a	ATPase class VI type 11A	protein_coding	50770	2.12206	0.190797	0.995018	3.44488	3.32682	2.11837	2.21368	3.38585	2.166025	0.083481027	0.067394347	36	20	4	4
ENSMUSG00000106019	Gm43672	predicted gene 43672	lincRNA	NA	2.12195	0.190789	-0.946913	0.310753089	0.310753089	1.29851	1.41531	0.310753089	1.35691	0	0.082590072	34	32	80	116
ENSMUSG00000024782	Ak3	adenylate kinase 3	protein_coding	56248	2.12195	0.190789	-0.916949	2.12415	2.0938	3.24806	3.21599	2.108975	3.232025	0.021460691	0.022676914	350	338	835	1025
ENSMUSG00000028643	Svbp	small vasohibin binding protein	protein_coding	69216	2.12179	0.190778	0.834838	4.34297	4.43649	3.30225	3.40294	4.38973	3.352595	0.066128626	0.071198582	36	34	6	6
ENSMUSG00000079445	B3gnt7	UDP-GlcNAc:betaGal beta-1 3-N-acetylglucosaminyltransferase 7	protein_coding	227327	2.12175	0.190775	1.03343	1.01856	2.01689	0.493794112	0.493794112	1.517725	0.493794112	0.705925913	0	72	232	26	38
ENSMUSG00000026784	Pdss1	prenyl (solanesyl) diphosphate synthase subunit 1	protein_coding	56075	2.12166	0.190768	1.02042	2.30558	2.5104	1.09968	1.25522	2.40799	1.17745	0.144829611	0.109983389	122	152	50	58
ENSMUSG00000028223	Decr1	2 4-dienoyl CoA reductase 1 mitochondrial	protein_coding	67460	2.12147	0.190755	-0.905906	1.43299	1.171	2.44691	2.46553	1.301995	2.45622	0.185254906	0.013166328	182	146	402	518
ENSMUSG00000059810	Rgs3	regulator of G-protein signaling 3	protein_coding	50780	2.11572	0.190336	-1.02806	2.53458	2.22363	3.69721	3.60689	2.379105	3.65205	0.219874854	0.063865884	18	2	34	16
ENSMUSG00000026544	Dusp23	dual specificity phosphatase 23	protein_coding	68440	2.11535	0.190309	-0.916393	0.310753089	0.310753089	1.40288	1.46765	0.310753089	1.435265	0	0.045799306	28	28	66	90
ENSMUSG00000039670	Oxld1	oxidoreductase like domain containing 1	protein_coding	66431	2.11365	0.190185	-0.892316	0.855805	0.956009	2.12376	2.00244	0.905907	2.0631	0.070854928	0.085786195	28	20	60	66
ENSMUSG00000031144	Syp	synaptophysin	protein_coding	20977	2.11298	0.190137	-0.968597	0.310753089	0.310753089	0.982698	0.778684	0.310753089	0.880691	0	0.144259683	28	30	82	82
ENSMUSG00000040289	Hey1	hairy/enhancer-of-split related with YRPW motif 1	protein_coding	15213	2.1121	0.190072	-1.22943	0.310753089	0.310753089	1.17844	1.0435	0.310753089	1.11097	0	0.095416989	6	22	52	54
ENSMUSG00000041126	H2afv	H2A histone family member V	protein_coding	77605	2.11184	0.190053	-0.948955	2.89212	3.27096	4.23063	4.3072	3.08154	4.268915	0.267880333	0.054143166	196	282	534	780
ENSMUSG00000041445	Mmrn2	multimerin 2	protein_coding	105450	2.11099	0.189991	-0.904339	0.604435	0.497728	1.71175	1.58942	0.5510815	1.650585	0.075453243	0.086500373	124	112	290	330
ENSMUSG00000036188	Ankmy2	ankyrin repeat and MYND domain containing 2	protein_coding	217473	2.11097	0.18999	-0.94155	1.53127	1.29225	2.55955	2.64413	1.41176	2.60184	0.169012663	0.059807092	190	150	412	576
ENSMUSG00000019979	Apaf1	apoptotic peptidase activating factor 1	protein_coding	11783	2.10951	0.189883	0.901436	3.73364	4.17961	2.77871	2.84686	3.956625	2.812785	0.315348411	0.048189327	158	217	51	70
ENSMUSG00000020231	Dip2a	disco interacting protein 2 homolog A	protein_coding	64451	2.10772	0.189753	-1.03163	0.310753089	0.310753089	1.83723	1.71251	0.310753089	1.77487	0	0.088190358	54	25	71	73
ENSMUSG00000022009	Nufip1	nuclear fragile X mental retardation protein interacting protein 1	protein_coding	27275	2.1067	0.189678	0.807172	2.83447	2.74956	1.78983	1.78526	2.792015	1.787545	0.060040437	0.003231478	1168	1076	316	406
ENSMUSG00000026315	Serpinb8	serine (or cysteine) peptidase inhibitor clade B member 8	protein_coding	20725	2.10597	0.189625	-1.68907	0.310753089	0.310753089	1.0147	0.932173	0.310753089	0.9734365	0	0.058355401	8	6	6	16
ENSMUSG00000025574	Tk1	thymidine kinase 1	protein_coding	21877	2.10441	0.189512	-0.872852	2.09953	2.04489	3.04034	3.24215	2.07221	3.141245	0.038636315	0.14270122	148	152	280	470
ENSMUSG00000019990	Pde7b	phosphodiesterase 7B	protein_coding	29863	2.10277	0.189392	1.0694	1.5404	1.8521	0.493794112	0.493794112	1.69625	0.493794112	0.220405184	0	160	192	47	41
ENSMUSG00000030662	Ipo5	importin 5	protein_coding	70572	2.10228	0.189356	0.840039	4.26083	4.27475	3.15633	3.31383	4.26779	3.23508	0.009842926	0.111369318	5654	5749	1442	2176
ENSMUSG00000045411	2410002F23Rik	RIKEN cDNA 2410002F23 gene	protein_coding	668661	2.09669	0.188947	0.887677	5.05501	5.1132	3.88018	4.08911	5.084105	3.984645	0.041146544	0.14773582	32	32	4	0
ENSMUSG00000021411	Pxdc1	PX domain containing 1	protein_coding	66895	2.09599	0.188896	-0.935983	2.50871	2.4114	3.55736	3.75481	2.460055	3.656085	0.068808561	0.139618234	122	106	298	396
ENSMUSG00000038605	Samd10	sterile alpha motif domain containing 10	protein_coding	229011	2.09585	0.188886	-0.92107	1.4451	1.09327	2.51829	2.30763	1.269185	2.41296	0.248781379	0.148959115	8	0	6	24
ENSMUSG00000105161	Gm42595	predicted gene 42595	lincRNA	NA	2.09396	0.188747	0.962406	1.26007	2.14071	0.493794112	0.493794112	1.70039	0.493794112	0.622706516	0	92	222	24	60
ENSMUSG00000020901	Pik3r5	phosphoinositide-3-kinase regulatory subunit 5	protein_coding	320207	2.09284	0.188666	0.870036	4.00661	4.16246	3.03522	2.98991	4.084535	3.012565	0.110202592	0.032039008	2739	3016	741	936
ENSMUSG00000045103	Dmd	dystrophin muscular dystrophy	protein_coding	13405	2.09276	0.18866	-1.00236	0.310753089	0.310753089	1.86126	1.19981	0.310753089	1.530535	0	0.46771578	4	2	8	4
ENSMUSG00000023336	Wfdc1	WAP four-disulfide core domain 1	protein_coding	67866	2.09248	0.188639	-1.04389	0.310753089	0.310753089	0.512066	0.755362	0.310753089	0.633714	0	0.172036251	6	8	20	32
ENSMUSG00000018537	Pcgf2	polycomb group ring finger 2	protein_coding	22658	2.09227	0.188624	-0.931022	0.437925	0.524107	1.58603	1.73848	0.481016	1.662255	0.060939877	0.107798429	24	26	70	67
ENSMUSG00000040883	Tmem205	transmembrane protein 205	protein_coding	235043	2.09075	0.188513	-0.936092	0.818764	1.24994	2.21607	2.26173	1.034352	2.2389	0.304887473	0.032286496	14	7	20	17
ENSMUSG00000078122	F630028O10Rik	RIKEN cDNA F630028O10 gene	antisense	100038363	2.09047	0.188493	-0.894923	1.66621	1.08876	2.74186	2.24913	1.377485	2.495495	0.408318811	0.348412724	6	6	22	34
uc056zbc	AK141314	NA	NA	NA	2.08925	0.188403	0.893431	0.816258	1.21334	0.493794112	0.493794112	1.014799	0.493794112	0.280779375	0	62	92	14	36
ENSMUSG00000009687	Fxyd5	FXYD domain-containing ion transport regulator 5	protein_coding	18301	2.0891	0.188392	-0.867656	4.66659	4.34082	5.63396	5.54999	4.503705	5.591975	0.230354176	0.059375756	269	291	528	615
ENSMUSG00000107792	Gm43914	predicted gene 43914	sense_intronic	NA	2.08899	0.188384	-0.985371	0.310753089	0.310753089	1.22324	1.55921	0.310753089	1.391225	0	0.237566665	8	10	21	38
ENSMUSG00000018925	Heatr9	HEAT repeat containing 9	protein_coding	629303	2.08826	0.188331	0.927829	0.431988	0.622833	0.493794112	0.493794112	0.5274105	0.493794112	0.134947794	0	48	58	12	16
ENSMUSG00000000776	Polr3d	polymerase (RNA) III (DNA directed) polypeptide D	protein_coding	67065	2.08748	0.188274	0.870759	3.58099	3.55356	2.46012	2.5482	3.567275	2.50416	0.019395939	0.062281965	50	38	4	20
uc007wpq	AK085438	NA	NA	NA	2.08302	0.187947	-1.07938	4.08073	1.60372	5.02348	4.44886	2.842225	4.73617	1.751510568	0.406317699	18	2	44	28
ENSMUSG00000024958	Gpr137	G protein-coupled receptor 137	protein_coding	107173	2.0818	0.187858	-0.897172	1.44244	1.63803	2.68375	2.62097	1.540235	2.65236	0.138303015	0.044392164	22	26	44	68
ENSMUSG00000029777	Gars	glycyl-tRNA synthetase	protein_coding	353172	2.08164	0.187846	0.925495	4.57032	4.5885	3.33371	3.53848	4.57941	3.436095	0.012855201	0.144794256	2994	3007	662	1076
ENSMUSG00000031495	Cd209d	CD209d antigen	protein_coding	170779	2.08065	0.187773	-0.976131	0.782194	1.04301	2.40021	2.0075	0.912602	2.203855	0.184424762	0.277687904	20	18	57	50
ENSMUSG00000105175	Gm43097	predicted gene 43097	processed_pseudogene	NA	2.08028	0.187746	1.85241	2.22579	1.74137	0.493794112	0.493794112	1.98358	0.493794112	0.342536667	0	6	4	0	2
ENSMUSG00000021062	Rab15	RAB15 member RAS oncogene family	protein_coding	104886	2.07855	0.187619	1.03564	1.49857	1.5896	0.493794112	0.493794112	1.544085	0.493794112	0.06436793	0	127	213	39	44
ENSMUSG00000046574	Prr12	proline rich 12	protein_coding	233210	2.07854	0.187619	-0.982907	1.58032	0.933874	2.55859	2.48243	1.257097	2.52051	0.45710635	0.053853252	339	163	649	767
ENSMUSG00000026558	Uck2	uridine-cytidine kinase 2	protein_coding	80914	2.07681	0.187492	0.912193	4.31137	4.33696	3.07092	3.32639	4.324165	3.198655	0.018094863	0.180644569	1070	1234	296	431
ENSMUSG00000022358	Fbxo32	F-box protein 32	protein_coding	67731	2.07344	0.187244	-0.907333	0.310753089	0.310753089	1.27868	1.38989	0.310753089	1.334285	0	0.078637345	142	134	308	444
ENSMUSG00000032679	Cd59a	CD59a antigen	protein_coding	12509	2.07299	0.187211	-0.868949	0.431992	0.38979	1.52587	1.4502	0.410891	1.488035	0.02984132	0.05350677	2	4	8	18
ENSMUSG00000022557	Bop1	block of proliferation 1	protein_coding	12181	2.06617	0.186711	0.838708	4.11119	4.00831	2.99679	3.03093	4.05975	3.01386	0.072747146	0.024140626	2473	2216	631	840
ENSMUSG00000045624	Esf1	ESF1 nucleolar pre-rRNA processing protein homolog	protein_coding	66580	2.0648	0.18661	0.875279	3.7856	3.7601	2.74863	2.643	3.77285	2.695815	0.018031223	0.074691689	1110	1362	338	476
ENSMUSG00000034317	Trim59	tripartite motif-containing 59	protein_coding	66949	2.0627	0.186456	-0.952617	1.80192	1.72327	2.8205	3.05137	1.762595	2.935935	0.055613948	0.163249743	292	270	620	910
ENSMUSG00000028369	Svep1	sushi von Willebrand factor type A EGF and pentraxin domain containing 1	protein_coding	64817	2.06262	0.18645	-0.930602	0.310753089	0.310753089	1.48575	1.17391	0.310753089	1.32983	0	0.220504179	192	242	660	626
ENSMUSG00000006235	Epor	erythropoietin receptor	protein_coding	13857	2.0624	0.186434	-0.985986	0.310753089	0.310753089	0.996181	1.03234	0.310753089	1.0142605	0	0.025568274	16	20	58	76
ENSMUSG00000019478	Rab4a	RAB4A member RAS oncogene family	protein_coding	19341	2.06001	0.186258	-0.97975	0.310753089	0.310753089	0.926369	0.929483	0.310753089	0.927926	0	0.002201931	8	14	26	34
ENSMUSG00000023064	Sncg	synuclein gamma	protein_coding	20618	2.05865	0.186158	-0.925087	0.310753089	0.310753089	0.604216	0.922962	0.310753089	0.763589	0	0.225387458	8	8	18	32
uc012fru	Gm1966	NA	NA	NA	2.05864	0.186157	0.96654	1.73311	1.60436	0.493794112	0.493794112	1.668735	0.493794112	0.091039998	0	385	252	63	123
ENSMUSG00000045322	Tlr9	toll-like receptor 9	protein_coding	81897	2.05482	0.185876	0.939325	4.22185	3.93076	2.9141	2.9168	4.076305	2.91545	0.205831713	0.001909188	4072	3050	848	1094
ENSMUSG00000022894	Adamts5	a disintegrin-like and metallopeptidase (reprolysin type) with thrombospondin type 1 motif 5 (aggrecanase-2)	protein_coding	23794	2.05444	0.185847	-1.01605	0.310753089	0.310753089	0.898792	0.906519	0.310753089	0.9026555	0	0.005463814	58	134	262	340
ENSMUSG00000004044	Ptrf	caveolae associated 1	protein_coding	19285	2.05195	0.185664	-0.889217	1.67133	1.72409	2.80566	2.75659	1.69771	2.781125	0.037306954	0.03469773	292	306	700	850
ENSMUSG00000005803	Sqrdl	sulfide quinone oxidoreductase	protein_coding	59010	2.05191	0.185661	-0.944285	1.17539	1.13473	2.40227	2.24138	1.15506	2.321825	0.028750962	0.11376641	6	2	4	8
ENSMUSG00000024270	Slc39a6	solute carrier family 39 (metal ion transporter) member 6	protein_coding	106957	2.05136	0.185621	0.908732	3.55808	3.69275	2.59654	2.33935	3.625415	2.467945	0.09522607	0.181860793	1033	1276	282	326
ENSMUSG00000021678	F2rl1	coagulation factor II (thrombin) receptor-like 1	protein_coding	14063	2.05085	0.185583	-0.93634	0.310753089	0.310753089	1.61863	1.32638	0.310753089	1.472505	0	0.206651957	64	60	172	166
ENSMUSG00000040212	Emp3	epithelial membrane protein 3	protein_coding	13732	2.04969	0.185497	-0.860678	3.85691	3.77126	4.84068	4.90989	3.814085	4.875285	0.060563696	0.04893886	98	74	218	292
ENSMUSG00000061104	Sap18b	Sin3-associated polypeptide 18B	protein_coding	100041953	2.04875	0.185428	1.10121	1.50256	1.7261	0.493794112	0.493794112	1.61433	0.493794112	0.15806665	0	26	32	8	4
ENSMUSG00000018931	Natd1	N-acetyltransferase domain containing 1	protein_coding	24083	2.04839	0.185402	-0.899456	0.813205	0.616828	1.93069	1.72674	0.7150165	1.828715	0.138859508	0.144214428	156	128	368	386
ENSMUSG00000022014	Epsti1	epithelial stromal interaction 1 (breast)	protein_coding	108670	2.04813	0.185383	0.887817	5.44391	5.28832	4.23421	4.29591	5.366115	4.26506	0.110018744	0.043628488	3914	3750	832	1177
ENSMUSG00000023072	Cep89	centrosomal protein 89	protein_coding	72140	2.04684	0.185287	-1.03507	1.80462	0.924311	2.7194	2.81941	1.3644655	2.769405	0.622472463	0.070717749	20	16	44	62
ENSMUSG00000003752	Itpkc	inositol 1 4 5-trisphosphate 3-kinase C	protein_coding	233011	2.0445	0.185114	0.935167	2.34039	2.87242	1.40548	1.34472	2.606405	1.3751	0.376202021	0.042963808	358	492	102	130
ENSMUSG00000034438	Gbp8	guanylate-binding protein 8	protein_coding	76074	2.04369	0.185055	0.927437	4.63212	4.69974	3.54927	3.5217	4.66593	3.535485	0.047814561	0.019494934	1211	1333	297	391
ENSMUSG00000105865	Gm34144	predicted gene 34144	processed_pseudogene	NA	2.04366	0.185052	1.59198	0.640581	0.642196	0.493794112	0.493794112	0.6413885	0.493794112	0.001141977	0	4	4	2	0
ENSMUSG00000058463	Gm5471	predicted pseudogene 5471	processed_pseudogene	NA	2.04355	0.185045	1.05212	1.10186	2.02102	0.493794112	0.493794112	1.56144	0.493794112	0.649944269	0	10	22	2	6
ENSMUSG00000067212	H2-T23	histocompatibility 2 T region locus 23	protein_coding	15040	2.039	0.184709	0.816314	6.55221	6.68156	5.61492	5.59956	6.616885	5.60724	0.091464262	0.01086116	518	568	139	197
ENSMUSG00000018909	Arrb1	arrestin beta 1	protein_coding	109689	2.03895	0.184705	-0.836436	2.2013	1.91254	3.16339	2.96297	2.05692	3.06318	0.204184154	0.141718341	26	10	28	26
ENSMUSG00000084799	Ino80dos	INO80 complex subunit D opposite strand	lincRNA	100380944	2.03845	0.184668	-0.956004	0.310753089	0.310753089	1.3286	0.994115	0.310753089	1.1613575	0	0.236516612	16	8	20	28
ENSMUSG00000030309	Caprin2	caprin family member 2	protein_coding	232560	2.03765	0.184609	-0.943926	0.310753089	0.310753089	1.704	1.51259	0.310753089	1.608295	0	0.135347309	6	16	20	16
ENSMUSG00000042700	Sipa1l1	signal-induced proliferation-associated 1 like 1	protein_coding	217692	2.03738	0.184589	0.893339	3.36927	3.56803	2.33032	2.37265	3.46865	2.351485	0.140544544	0.02993183	120	176	22	68
ENSMUSG00000056692	D17Wsu92e	DNA segment Chr 17 Wayne State University 92 expressed	protein_coding	224647	2.03601	0.184488	0.871096	4.48831	4.52064	3.4626	3.4228	4.504475	3.4427	0.022860762	0.02814285	4359	4520	1160	1483
uc008mag	BC002288	NA	NA	NA	2.0359	0.18448	0.870858	3.49854	3.77965	2.51005	2.64466	3.639095	2.577355	0.198774787	0.095183644	884	1172	254	374
ENSMUSG00000004568	Arhgef18	rho/rac guanine nucleotide exchange factor (GEF) 18	protein_coding	102098	2.03544	0.184446	-0.862712	0.592458	0.436902	1.73318	1.47983	0.51468	1.606505	0.109994702	0.179145503	68	56	152	170
ENSMUSG00000074867	Zfp808	zinc finger protein 808	protein_coding	630579	2.03447	0.184374	-0.824475	0.310753089	0.310753089	1.2431	1.07765	0.310753089	1.160375	0	0.116990817	62	38	116	126
ENSMUSG00000062980	Cped1	cadherin-like and PC-esterase domain containing 1	protein_coding	214642	2.03378	0.184323	-0.899996	0.310753089	0.310753089	1.27242	1.17391	0.310753089	1.223165	0	0.069657089	58	54	118	172
ENSMUSG00000020883	Fbxl20	F-box and leucine-rich repeat protein 20	protein_coding	72194	2.03376	0.184322	-0.901382	1.48865	1.75454	2.74422	2.72469	1.621595	2.734455	0.188012622	0.013809795	524	650	1318	1635
ENSMUSG00000038055	Dexi	dexamethasone-induced transcript	protein_coding	58239	2.03278	0.184249	-0.927039	1.52592	1.33376	2.51931	2.66579	1.42984	2.59255	0.135877639	0.103577001	74	54	156	203
ENSMUSG00000028756	Pink1	PTEN induced putative kinase 1	protein_coding	68943	2.03239	0.18422	-0.897477	2.28629	2.75157	3.74149	3.66399	2.51893	3.70274	0.329002643	0.054800776	276	438	902	1090
ENSMUSG00000033429	Mcee	methylmalonyl CoA epimerase	protein_coding	73724	2.03148	0.184153	-0.920949	1.72674	1.41627	2.8408	2.63696	1.571505	2.73888	0.219535442	0.144136646	34	22	72	78
ENSMUSG00000091575	2010016I18Rik	RIKEN cDNA 2010016I18 gene	processed_transcript	69206	2.02942	0.184001	-0.902916	2.84624	2.58888	3.80605	3.98813	2.71756	3.89709	0.181981001	0.128750003	194	194	454	658
ENSMUSG00000084289	Gm6977	predicted gene 6977	processed_pseudogene	NA	2.02841	0.183926	0.927936	3.05566	2.931	1.93407	1.77641	2.99333	1.85524	0.088147931	0.111482455	135	119	35	38
ENSMUSG00000053553	3110082I17Rik	RIKEN cDNA 3110082I17 gene	protein_coding	73212	2.02778	0.183879	0.979578	2.80621	2.8819	1.77213	1.45753	2.844055	1.61483	0.053520912	0.222455793	274	298	65	76
ENSMUSG00000022604	Cep97	centrosomal protein 97	protein_coding	74201	2.02725	0.18384	-0.888693	0.782234	0.978924	1.90405	2.08498	0.880579	1.994515	0.139080833	0.12793683	120	206	366	445
ENSMUSG00000019823	Mical1	microtubule associated monooxygenase calponin and LIM domain containing 1	protein_coding	171580	2.02721	0.183837	-0.865552	3.08309	3.13289	4.15586	4.19494	3.10799	4.1754	0.035213918	0.027633733	78	104	242	296
ENSMUSG00000034926	Dhcr24	24-dehydrocholesterol reductase	protein_coding	74754	2.0269	0.183814	-0.837187	0.807936	0.712025	1.83437	1.71684	0.7599805	1.775605	0.067819318	0.08310626	156	142	336	384
ENSMUSG00000029246	Ppat	phosphoribosyl pyrophosphate amidotransferase	protein_coding	231327	2.02676	0.183804	0.916064	3.2824	3.29912	2.12402	2.16586	3.29076	2.14494	0.011822825	0.029585348	755	753	185	253
uc033jbf	CCDS52345	NA	NA	NA	2.02676	0.183804	0.863545	3.78873	3.97875	2.7279	2.90064	3.88374	2.81427	0.134364431	0.122145625	248	296	68	104
ENSMUSG00000035891	Cerk	ceramide kinase	protein_coding	223753	2.02638	0.183776	-0.846764	2.6528	2.57207	3.70591	3.63249	2.612435	3.6692	0.05708473	0.05191578	964	892	2124	2538
ENSMUSG00000049482	Ctu2	cytosolic thiouridylase subunit 2	protein_coding	66965	2.02515	0.183685	0.876926	3.74798	3.77935	2.60588	2.79027	3.763665	2.698075	0.02218194	0.130383419	178	184	40	74
ENSMUSG00000024999	Noc3l	NOC3 like DNA replication regulator	protein_coding	57753	2.02449	0.183636	0.885344	3.2621	3.23552	2.14427	2.18031	3.24881	2.16229	0.018794898	0.025484128	1434	1402	362	482
ENSMUSG00000029998	Pcyox1	prenylcysteine oxidase 1	protein_coding	66881	2.02353	0.183564	-0.854045	1.56087	1.66305	2.73857	2.62707	1.61196	2.68282	0.072252171	0.078842406	176	230	492	582
ENSMUSG00000064373	Selenop	selenoprotein P	protein_coding	20363	2.02307	0.183531	-0.90248	4.18228	4.52846	5.66362	5.39388	4.35537	5.52875	0.244786226	0.190734983	26	76	130	114
ENSMUSG00000025995	Wdr75	WD repeat domain 75	protein_coding	73674	2.02263	0.183498	0.838229	4.19379	4.30013	3.05899	3.35699	4.24696	3.20799	0.075193735	0.210717821	34	50	4	18
ENSMUSG00000108722	Gm44944	predicted gene 34225	lincRNA	NA	2.02176	0.183434	-1.65191	0.310753089	0.310753089	0.588142	1.05395	0.310753089	0.821046	0	0.329375996	6	0	4	14
ENSMUSG00000057286	St6galnac2	ST6 (alpha-N-acetyl-neuraminyl-2 3-beta-galactosyl-1 3)-N-acetylgalactosaminide alpha-2 6-sialyltransferase 2	protein_coding	20446	2.02163	0.183424	-0.960313	1.08552	0.613012	2.04478	2.17486	0.849266	2.10982	0.334113611	0.09198045	106	72	208	310
ENSMUSG00000066682	Pilrb2	paired immunoglobin-like type 2 receptor beta 2	protein_coding	545812	2.01874	0.183209	-0.864227	2.12293	2.30737	3.40518	3.20912	2.21515	3.30715	0.130418775	0.138635356	19	18	87	68
ENSMUSG00000020400	Tnip1	TNFAIP3 interacting protein 1	protein_coding	57783	2.0171	0.183088	0.858903	4.75815	4.7557	3.74317	3.67958	4.756925	3.711375	0.001732412	0.04496492	396	462	95	119
ENSMUSG00000040351	Ankib1	ankyrin repeat and IBR domain containing 1	protein_coding	70797	2.01564	0.18298	0.81045	3.13101	3.24602	2.21244	2.1734	3.188515	2.19292	0.081324351	0.027605449	1508	1910	468	572
ENSMUSG00000038502	Ptov1	prostate tumor over expressed gene 1	protein_coding	84113	2.01454	0.182898	-0.905148	1.95821	2.34722	3.40086	3.23995	2.152715	3.320405	0.275071609	0.113780552	44	76	132	128
ENSMUSG00000021624	Cd180	CD180 antigen	protein_coding	17079	2.01454	0.182898	-0.915149	3.2652	2.73127	4.18452	4.18504	2.998235	4.18478	0.377545524	0.000367696	1056	598	1940	2524
uc029skj	KC202853	NA	NA	NA	2.01454	0.182898	-1.87869	0.310753089	0.310753089	0.836639	1.96379	0.310753089	1.4002145	0	0.797016116	2	0	4	14
ENSMUSG00000038151	Prdm1	PR domain containing 1 with ZNF domain	protein_coding	12142	2.01429	0.182879	0.944798	2.06276	2.80023	1.12642	1.20033	2.431495	1.163375	0.521470038	0.052262262	563	1166	172	246
ENSMUSG00000002983	Relb	avian reticuloendotheliosis viral (v-rel) oncogene related B	protein_coding	19698	2.01353	0.182823	0.90792	5.0186	5.0202	3.94871	3.89616	5.0194	3.922435	0.001131371	0.037158461	2344	2134	609	731
ENSMUSG00000020116	Pno1	partner of NOB1 homolog	protein_coding	66249	2.01178	0.182694	0.861911	3.80417	4.16794	2.80549	3.05101	3.986055	2.92825	0.257224234	0.173608857	1060	1528	312	486
uc057azv	AK132535	NA	NA	NA	2.0117	0.182687	0.941798	2.46082	2.13149	1.25404	0.950378	2.296155	1.102209	0.232871476	0.214721459	182	130	42	40
ENSMUSG00000040722	Scamp5	secretory carrier membrane protein 5	protein_coding	56807	2.01105	0.182639	-1.04564	0.310753089	0.310753089	1.79704	1.63259	0.310753089	1.714815	0	0.11628371	38	57	166	198
ENSMUSG00000072621	Slfn10-ps	schlafen 10 pseudogene	transcribed_unprocessed_pseudogene	237887	2.01051	0.182599	0.862516	1.55284	1.57186	0.493794112	0.493794112	1.56235	0.493794112	0.013449171	0	68	60	16	28
ENSMUSG00000025980	Hspd1	heat shock protein 1 (chaperonin)	protein_coding	15510	2.01025	0.18258	0.861837	5.73173	5.67898	4.54372	4.71078	5.705355	4.62725	0.037299883	0.118129259	6642	7073	1660	2384
ENSMUSG00000028914	Casp9	caspase 9	protein_coding	12371	2.00904	0.18249	-0.854119	1.46128	1.30611	2.4962	2.37464	1.383695	2.43542	0.109721759	0.0859559	210	184	436	526
ENSMUSG00000102364	Ighv8-5	immunoglobulin heavy variable V8-5	IG_V_gene	NA	2.00667	0.182314	-0.821502	2.36057	2.75687	3.37993	3.80728	2.55872	3.593605	0.280226417	0.302182083	38	56	82	164
uc009nih	Gm1943	NA	NA	NA	2.00638	0.182292	1.05614	0.996047	0.828398	0.493794112	0.493794112	0.9122225	0.493794112	0.118545745	0	24	20	2	8
ENSMUSG00000059796	Eif4a1	eukaryotic translation initiation factor 4A1	protein_coding	13681	2.00599	0.182263	0.834588	6.74594	6.85789	5.76418	5.80179	6.801915	5.782985	0.079160604	0.026594286	2217	3232	674	1012
ENSMUSG00000097327	E030030I06Rik	RIKEN cDNA E030030I06 gene	protein_coding	319887	2.00348	0.182077	-0.990485	0.933591	1.3011	2.41987	2.42848	1.1173455	2.424175	0.259868106	0.006088189	0	4	14	18
ENSMUSG00000035547	Capn5	calpain 5	protein_coding	12337	2.00332	0.182065	0.940095	2.89399	2.82585	1.59146	1.74388	2.85992	1.66767	0.048182256	0.107777216	38	38	10	12
ENSMUSG00000036006	Fam65b	RHO family interacting cell polarization regulator 2	protein_coding	193385	2.00137	0.18192	-0.913272	2.99403	2.91886	4.01494	4.14192	2.956445	4.07843	0.053153217	0.089788419	4	16	32	68
ENSMUSG00000033102	Cdc14b	CDC14 cell division cycle 14B	protein_coding	218294	2.00032	0.181842	-0.921566	0.310753089	0.310753089	1.20015	1.32641	0.310753089	1.26328	0	0.089279302	0	6	4	11
ENSMUSG00000026409	Pfkfb2	6-phosphofructo-2-kinase/fructose-2 6-biphosphatase 2	protein_coding	18640	1.99974	0.181799	-0.867109	1.05642	0.887715	2.07021	2.01059	0.9720675	2.0404	0.11929245	0.042157706	24	6	36	50
ENSMUSG00000096461	Igkv14-130	immunoglobulin kappa variable 14-130	IG_V_gene	NA	1.99923	0.181761	-0.934165	2.20475	1.20063	3.3538	2.44829	1.70269	2.901045	0.710020061	0.640292261	4	6	14	8
ENSMUSG00000025025	Mxi1	MAX interactor 1 dimerization protein	protein_coding	17859	1.99888	0.181735	-0.843751	0.550034	0.561745	1.59368	1.53534	0.5558895	1.56451	0.008280928	0.04125261	0	2	12	16
ENSMUSG00000037754	Ppp1r16b	protein phosphatase 1 regulatory subunit 16B	protein_coding	228852	1.9978	0.181655	0.837684	3.65608	4.05733	2.77871	2.76016	3.856705	2.769435	0.283726596	0.013116831	40	86	12	18
ENSMUSG00000031329	Tsx	testis specific X-linked gene	protein_coding	22127	1.99689	0.181587	1.54506	0.793936	0.528289	0.493794112	0.493794112	0.6611125	0.493794112	0.187840795	0	26	20	0	10
ENSMUSG00000083836	Ldha-ps2	lactate dehydrogenase A pseudogene 2	processed_pseudogene	NA	1.996	0.181521	0.90795	1.79261	1.6252	0.493794112	0.493794112	1.708905	0.493794112	0.118376746	0	96	82	28	22
ENSMUSG00000047221	Fam185a	family with sequence similarity 185 member A	protein_coding	330050	1.99523	0.181463	0.839578	2.15243	2.14886	1.04515	1.20839	2.150645	1.12677	0.002524371	0.115428111	316	308	82	112
ENSMUSG00000076463	Trbv3	T cell receptor beta variable 3	TR_V_gene	NA	1.99479	0.18143	-0.846557	1.8948	2.20605	3.04803	3.19277	2.050425	3.1204	0.220086986	0.102346636	36	48	88	132
ENSMUSG00000024170	Telo2	telomere maintenance 2	protein_coding	71718	1.99367	0.181347	0.825176	3.66244	3.55967	2.65333	2.546	3.611055	2.599665	0.072669364	0.075893771	212	234	82	92
ENSMUSG00000022696	Sidt1	SID1 transmembrane family member 1	protein_coding	320007	1.99283	0.181284	0.841853	3.45704	3.33698	2.4137	2.31776	3.39701	2.36573	0.08489524	0.067839825	288	408	76	96
ENSMUSG00000039357	Fut11	fucosyltransferase 11	protein_coding	73068	1.99267	0.181273	-0.824807	0.831123	1.02245	1.99551	1.93114	0.9267865	1.963325	0.135288619	0.045516464	132	160	324	392
ENSMUSG00000045679	Pqlc3	PQ loop repeat containing	protein_coding	217430	1.99263	0.181269	-0.883317	1.81002	1.63934	2.75712	2.91261	1.72468	2.834865	0.120688985	0.109948033	161	161	349	561
ENSMUSG00000019088	Dnase1l1	deoxyribonuclease 1-like 1	protein_coding	69537	1.98869	0.180976	-0.942488	0.819589	1.55163	2.62115	2.36936	1.1856095	2.495255	0.517631155	0.178042416	2	4	16	18
ENSMUSG00000062866	Phactr2	phosphatase and actin regulator 2	protein_coding	215789	1.9859	0.180768	-0.884148	0.908439	0.713284	2.11541	1.69434	0.8108615	1.904875	0.137995424	0.297741452	148	146	424	381
ENSMUSG00000032508	Myd88	myeloid differentiation primary response gene 88	protein_coding	17874	1.98468	0.180677	0.904953	4.60077	4.67371	3.55862	3.4827	4.63724	3.52066	0.051576369	0.053683547	2851	3030	776	920
ENSMUSG00000030322	Mbd4	methyl-CpG binding domain protein 4	protein_coding	17193	1.9844	0.180656	-0.87005	2.07028	1.78989	3.10919	2.84509	1.930085	2.97714	0.19826567	0.186746901	130	152	375	358
ENSMUSG00000028948	Nol9	nucleolar protein 9	protein_coding	74035	1.98295	0.180548	0.811868	3.72374	3.69043	2.69658	2.75053	3.707085	2.723555	0.023553727	0.038148411	140	106	26	44
ENSMUSG00000046318	Ccbe1	collagen and calcium binding EGF domains 1	protein_coding	320924	1.98271	0.18053	-0.978376	0.310753089	0.310753089	1.43177	1.03595	0.310753089	1.23386	0	0.279887006	58	85	198	190
ENSMUSG00000101188	Eif4a-ps4	eukaryotic translation initiation factor 4A pseudogene 4	processed_pseudogene	NA	1.98013	0.180337	0.897854	4.0108	4.18818	3.05458	2.91147	4.09949	2.983025	0.125426601	0.101194051	996	1200	296	330
ENSMUSG00000024885	Aldh3b1	aldehyde dehydrogenase 3 family member B1	protein_coding	67689	1.97979	0.180312	-0.796374	1.68965	1.8123	2.764	2.72089	1.750975	2.742445	0.086726647	0.030483373	168	190	378	468
ENSMUSG00000050533	Gm9845	predicted pseudogene 9845	processed_pseudogene	NA	1.97664	0.180077	1.06063	1.30058	1.86695	0.493794112	0.493794112	1.583765	0.493794112	0.400484068	0	22	40	6	8
ENSMUSG00000032093	Cd3e	CD3 antigen epsilon polypeptide	protein_coding	12501	1.97605	0.180033	-0.874844	2.90277	2.69709	3.81552	3.94282	2.79993	3.87917	0.145437723	0.090014693	72	50	142	192
ENSMUSG00000050248	Evc2	EvC ciliary complex subunit 2	protein_coding	68525	1.97544	0.179987	-0.929597	0.310753089	0.310753089	0.57891	1.09199	0.310753089	0.83545	0	0.362802347	38	14	48	86
ENSMUSG00000063011	Msln	mesothelin	protein_coding	56047	1.97527	0.179975	-1.14918	0.310753089	0.310753089	1.53127	1.26187	0.310753089	1.39657	0	0.190494567	10	58	126	124
ENSMUSG00000107526	1700003I16Rik	RIKEN cDNA 1700003I16 gene	lincRNA	NA	1.97512	0.179964	2.63519	4.76477	4.29527	0.493794112	0.493794112	4.53002	0.493794112	0.331986634	0	12	8	2	0
ENSMUSG00000041429	Nthl1	nth (endonuclease III)-like 1 (E.coli)	protein_coding	18207	1.97505	0.179958	-0.893698	0.310753089	0.310753089	1.50506	1.02846	0.310753089	1.26676	0	0.337007092	24	16	58	46
ENSMUSG00000034853	Acot11	acyl-CoA thioesterase 11	protein_coding	329910	1.97496	0.179952	-0.90071	0.310753089	0.310753089	1.0884	0.965669	0.310753089	1.0270345	0	0.086783922	26	46	122	114
ENSMUSG00000039911	Spsb1	splA/ryanodine receptor domain and SOCS box containing 1	protein_coding	74646	1.97421	0.179896	1.00333	2.50402	2.59523	1.58736	0.848303	2.549625	1.2178315	0.06449521	0.522592216	424	450	118	84
ENSMUSG00000090624	Gm17060	predicted gene 17060	processed_pseudogene	NA	1.97378	0.179863	1.09709	2.10132	1.62738	0.493794112	0.493794112	1.86435	0.493794112	0.335126188	0	90	56	6	26
ENSMUSG00000023055	Calcoco1	calcium binding and coiled coil domain 1	protein_coding	67488	1.96984	0.179568	-0.853365	2.2163	1.97519	3.18778	3.11487	2.095745	3.151325	0.170490516	0.051555155	31	38	80	87
ENSMUSG00000032215	Rsl24d1	ribosomal L24 domain containing 1	protein_coding	225215	1.96954	0.179547	0.876332	4.49014	4.49107	3.29335	3.51985	4.490605	3.4066	0.000657609	0.160159686	752	988	200	292
ENSMUSG00000027882	Stxbp3	syntaxin binding protein 3	protein_coding	20912	1.96584	0.179269	0.871859	4.4749	4.50999	3.45839	3.38082	4.492445	3.419605	0.024812377	0.054850273	2270	2575	696	832
uc007pkb	AK043676	NA	NA	NA	1.96577	0.179264	0.857374	2.26856	2.3854	1.23667	1.28848	2.32698	1.262575	0.082618356	0.036635202	750	842	204	272
ENSMUSG00000054422	Fabp1	fatty acid binding protein 1 liver	protein_coding	14080	1.96183	0.178969	-1.03829	0.310753089	0.310753089	0.882754	1.1048	0.310753089	0.993777	0	0.157010232	6	4	14	22
ENSMUSG00000026944	Abca2	ATP-binding cassette sub-family A (ABC1) member 2	protein_coding	11305	1.96168	0.178958	-0.880576	1.68842	1.49952	2.74306	2.63525	1.59397	2.689155	0.133572471	0.076233182	346	246	936	1028
ENSMUSG00000039178	Tbc1d19	TBC1 domain family member 19	protein_coding	67249	1.96125	0.178926	-0.908072	0.530028	0.611909	1.54239	1.91893	0.5709685	1.73066	0.05789861	0.266253987	0	2	6	6
ENSMUSG00000052534	Pbx1	pre B cell leukemia homeobox 1	protein_coding	18514	1.9602	0.178847	-0.833722	0.726362	1.09652	1.98505	1.95569	0.911441	1.97037	0.261741232	0.020760655	99	167	294	366
ENSMUSG00000038299	Wdr36	WD repeat domain 36	protein_coding	225348	1.95944	0.17879	0.832843	3.71324	3.88023	2.78552	2.78785	3.796735	2.786685	0.118079761	0.001647559	114	214	28	42
ENSMUSG00000018752	Tnfsfm13	tumor necrosis factor (ligand) superfamily membrane-bound member 13	protein_coding	619441	1.95869	0.178734	-0.918108	0.310753089	0.310753089	1.08823	1.28138	0.310753089	1.184805	0	0.136577675	34	25	69	102
ENSMUSG00000046806	3110062M04Rik	cell cycle regulator of NHEJ	protein_coding	78412	1.95854	0.178723	-0.902699	1.53998	0.897389	2.4899	2.22006	1.2186845	2.35498	0.454380454	0.190805694	38	24	46	40
ENSMUSG00000026857	Ntmt1	N-terminal Xaa-Pro-Lys N-methyltransferase 1	protein_coding	66617	1.95687	0.178597	0.872462	3.13881	3.1095	1.89516	2.14658	3.124155	2.02087	0.0207253	0.177780787	30	20	8	4
ENSMUSG00000026585	Kifap3	kinesin-associated protein 3	protein_coding	16579	1.95647	0.178567	-0.937663	0.310753089	0.310753089	1.06485	0.947642	0.310753089	1.006246	0	0.082878572	2	4	10	18
uc057bmw	AK018405	NA	NA	NA	1.95578	0.178516	0.94016	1.7273	1.44775	0.493794112	0.493794112	1.587525	0.493794112	0.197671701	0	46	40	9	13
uc033huf	B3GL1_MOUSE	NA	NA	NA	1.95578	0.178516	0.897882	0.916509	1.6155	0.493794112	0.493794112	1.2660045	0.493794112	0.494261276	0	38	76	12	18
ENSMUSG00000037999	Arap2	ArfGAP with RhoGAP domain ankyrin repeat and PH domain 2	protein_coding	212285	1.95527	0.178477	0.910695	3.78541	4.32581	2.96817	2.7582	4.05561	2.863185	0.382120505	0.148471211	1934	2967	618	738
ENSMUSG00000040688	Tbl3	transducin (beta)-like 3	protein_coding	213773	1.95512	0.178466	0.915342	3.93077	3.91591	2.82553	2.80387	3.92334	2.8147	0.010507607	0.015315933	115	100	30	22
ENSMUSG00000044768	D1Ertd622e	DNA segment Chr 1 ERATO Doi 622 expressed	protein_coding	52392	1.95417	0.178395	0.886912	3.99378	4.12735	3.04571	2.9065	4.060565	2.976105	0.094448253	0.098436335	1029	1195	337	392
ENSMUSG00000033720	Sfxn5	sideroflexin 5	protein_coding	94282	1.95381	0.178368	-0.903059	0.310753089	0.310753089	0.971233	0.984139	0.310753089	0.977686	0	0.00912592	52	36	116	144
ENSMUSG00000031700	Gpt2	glutamic pyruvate transaminase (alanine aminotransferase) 2	protein_coding	108682	1.95342	0.178339	0.874344	1.15951	1.3228	0.493794112	0.493794112	1.241155	0.493794112	0.115463466	0	142	182	36	52
ENSMUSG00000025364	Pa2g4	proliferation-associated 2G4	protein_coding	18813	1.95236	0.17826	0.864058	5.78052	5.67538	4.65249	4.68205	5.72795	4.66727	0.074345207	0.020902076	7678	7301	1956	2676
ENSMUSG00000033450	Tagap	T cell activation Rho GTPase activating protein	protein_coding	72536	1.95008	0.178088	0.915467	4.22603	4.17521	3.08667	3.09669	4.20062	3.09168	0.035935167	0.00708521	3594	3426	886	1152
ENSMUSG00000063954	Hist2h2aa2	histone cluster 2 H2aa2	protein_coding	319192	1.94996	0.178079	-1.25109	0.310753089	0.310753089	2.53113	3.16069	0.310753089	2.84591	0	0.445166145	0	2	4	6
ENSMUSG00000032860	P2ry2	purinergic receptor P2Y G-protein coupled 2	protein_coding	18442	1.94814	0.177943	0.886241	1.3736	2.07441	0.493794112	0.493794112	1.724005	0.493794112	0.495547503	0	16	27	6	4
ENSMUSG00000052572	Dlg2	discs large MAGUK scaffold protein 2	protein_coding	23859	1.94808	0.177938	-1.0317	0.310753089	0.310753089	1.29395	0.689993	0.310753089	0.9919715	0	0.42706209	24	20	80	92
ENSMUSG00000091002	Tcerg1l	transcription elongation regulator 1-like	protein_coding	70571	1.948	0.177932	-1.07129	0.310753089	0.310753089	0.589806	0.882576	0.310753089	0.736191	0	0.207019652	8	8	24	44
ENSMUSG00000079906	Gm15846	predicted gene 15846	processed_pseudogene	NA	1.94782	0.177919	1.45479	0.649792	0.675085	0.493794112	0.493794112	0.6624385	0.493794112	0.017884852	0	6	6	0	4
ENSMUSG00000036943	Rab8b	RAB8B member RAS oncogene family	protein_coding	235442	1.94782	0.177919	0.93151	4.07526	4.37849	3.07794	3.00634	4.226875	3.04214	0.214415989	0.050628846	4681	6350	1330	1595
ENSMUSG00000009894	Snap47	synaptosomal-associated protein 47	protein_coding	67826	1.94644	0.177815	-0.782032	1.16081	1.08361	2.14886	2.02848	1.12221	2.08867	0.054588644	0.085121514	56	58	130	120
ENSMUSG00000049044	Rapgef4	Rap guanine nucleotide exchange factor (GEF) 4	protein_coding	56508	1.94623	0.177799	-0.900697	0.945226	1.26623	2.14424	2.33734	1.105728	2.24079	0.226984105	0.136542319	10	4	6	12
ENSMUSG00000024854	Pold4	polymerase (DNA-directed) delta 4	protein_coding	69745	1.94382	0.177618	-0.877338	3.64746	3.43867	4.63439	4.57666	3.543065	4.605525	0.147636825	0.040821274	520	420	1080	1312
ENSMUSG00000022436	Sh3bp1	SH3-domain binding protein 1	protein_coding	20401	1.94253	0.177521	-0.901935	2.99433	2.47599	3.9263	3.87622	2.73516	3.90126	0.366521729	0.035411908	346	202	660	842
ENSMUSG00000107017	Gm43196	predicted gene 43196	TEC	NA	1.94174	0.177462	0.891137	6.10261	6.15491	4.6916	5.27271	6.12876	4.982155	0.036981685	0.410906822	228	256	50	106
ENSMUSG00000031701	Dnaja2	DnaJ heat shock protein family (Hsp40) member A2	protein_coding	56445	1.94118	0.17742	0.832161	4.72471	4.90791	3.72312	3.81584	4.81631	3.76948	0.129541962	0.065562941	4820	5944	1356	1968
ENSMUSG00000038271	Iffo1	intermediate filament family orphan 1	protein_coding	320678	1.94051	0.177369	-0.840432	2.03352	2.14851	3.16744	3.09748	2.091015	3.13246	0.081310209	0.04946919	0	2	12	8
ENSMUSG00000079018	Ly6c1	lymphocyte antigen 6 complex locus C1	protein_coding	17067	1.94019	0.177345	0.792209	5.41508	5.40169	4.41875	4.48455	5.408385	4.45165	0.00946816	0.046527626	168	150	30	46
ENSMUSG00000002346	Slc25a42	solute carrier family 25 member 42	protein_coding	73095	1.93979	0.177315	-0.834775	1.01002	1.03533	2.16429	1.96665	1.022675	2.06547	0.017896873	0.139752584	51	44	108	134
ENSMUSG00000039735	Fnbp1l	formin binding protein 1-like	protein_coding	214459	1.93942	0.177287	0.803131	2.27052	2.45943	1.26886	1.48406	2.364975	1.37646	0.133579542	0.152169379	182	284	52	108
ENSMUSG00000030102	Itpr1	inositol 1 4 5-trisphosphate receptor 1	protein_coding	16438	1.93926	0.177275	0.8455	4.18909	4.09812	3.10402	3.08975	4.143605	3.096885	0.064325504	0.010090414	196	192	44	76
ENSMUSG00000083046	Gm14699	predicted gene 14699	processed_pseudogene	NA	1.93778	0.177164	-1.62289	0.310753089	0.310753089	2.4275	1.84216	0.310753089	2.13483	0	0.413897883	8	0	14	10
ENSMUSG00000021322	Aoah	acyloxyacyl hydrolase	protein_coding	27052	1.93673	0.177085	0.953172	1.61771	1.60702	0.493794112	0.493794112	1.612365	0.493794112	0.007558971	0	250	248	78	48
ENSMUSG00000027778	Ift80	intraflagellar transport 80	protein_coding	68259	1.93644	0.177063	-0.858745	1.9352	1.88509	2.8682	3.05958	1.910145	2.96389	0.035433121	0.135326096	121	172	266	398
ENSMUSG00000094094	Igkv5-45	immunoglobulin kappa chain variable 5-45	IG_V_gene	NA	1.93617	0.177042	-0.798282	3.36622	3.40032	4.39332	4.36758	3.38327	4.38045	0.024112341	0.018200929	80	88	184	204
ENSMUSG00000034487	Kdelc2	KDEL (Lys-Asp-Glu-Leu) containing 2	protein_coding	68304	1.93568	0.177006	-0.881756	0.310753089	0.310753089	1.00192	0.950791	0.310753089	0.9763555	0	0.036153663	62	36	128	154
ENSMUSG00000029410	Ppef2	protein phosphatase EF hand calcium-binding domain 2	protein_coding	19023	1.934	0.176879	-0.991253	0.310753089	0.310753089	0.851089	0.7891	0.310753089	0.8200945	0	0.043832842	2	4	12	12
ENSMUSG00000027035	Cers6	ceramide synthase 6	protein_coding	241447	1.93374	0.17686	0.887997	2.46747	2.74379	1.53246	1.45091	2.60563	1.491685	0.195387746	0.057664558	1244	1500	398	478
ENSMUSG00000074141	Il4i1	interleukin 4 induced 1	protein_coding	14204	1.93281	0.17679	0.764651	5.26293	5.2806	4.24583	4.43414	5.271765	4.339985	0.012494577	0.133155278	1056	1018	352	572
ENSMUSG00000085385	Snhg17	small nucleolar RNA host gene 17	processed_transcript	NA	1.93223	0.176746	0.829404	4.44463	4.35605	3.49472	3.26515	4.40034	3.379935	0.062635519	0.162330504	1192	1309	388	459
ENSMUSG00000031444	F10	coagulation factor X	protein_coding	14058	1.93117	0.176667	0.972903	1.85793	1.31382	0.493794112	0.493794112	1.585875	0.493794112	0.384743871	0	8	6	0	0
ENSMUSG00000081669	Npm3-ps1	nucleoplasmin 3 pseudogene 1	processed_pseudogene	NA	1.93027	0.176598	0.956292	1.62368	2.13365	0.493794112	0.493794112	1.878665	0.493794112	0.360603245	0	34	56	12	10
ENSMUSG00000078812	Eif5a	eukaryotic translation initiation factor 5A	protein_coding	276770	1.92949	0.176539	0.800688	6.97933	6.9619	5.94861	6.02884	6.970615	5.988725	0.012324871	0.056731177	1623	1938	468	667
ENSMUSG00000067924	Cxx1b	retrotransposon Gag like 8B	protein_coding	553127	1.92937	0.176531	-0.868274	1.71434	1.39412	2.61439	2.73729	1.55423	2.67584	0.226429733	0.086903423	72	40	138	200
ENSMUSG00000039529	Atp8b1	ATPase class I type 8B member 1	protein_coding	54670	1.92924	0.176521	0.92741	0.89762	1.52608	0.493794112	0.493794112	1.21185	0.493794112	0.444388328	0	256	480	80	98
ENSMUSG00000100025	Gm8141	predicted gene 8141	processed_pseudogene	NA	1.92911	0.176511	0.911163	1.04587	0.748846	0.493794112	0.493794112	0.897358	0.493794112	0.210027685	0	80	60	22	16
ENSMUSG00000106664	Gm17936	predicted gene 17936	processed_pseudogene	NA	1.92796	0.176424	0.933321	1.12295	0.462845	0.493794112	0.493794112	0.7928975	0.493794112	0.466764722	0	46	24	10	8
ENSMUSG00000027944	Hax1	HCLS1 associated X-1	protein_coding	23897	1.92767	0.176403	0.822017	5.26101	5.25377	4.24636	4.27123	5.25739	4.258795	0.005119453	0.017585746	541	476	141	193
ENSMUSG00000048592	Gm5946	predicted gene 5946	transcribed_processed_pseudogene	NA	1.92573	0.176256	0.860773	0.492156	1.11016	0.493794112	0.493794112	0.801158	0.493794112	0.436994819	0	36	82	14	32
ENSMUSG00000069114	Zbtb10	zinc finger and BTB domain containing 10	protein_coding	229055	1.92539	0.176231	0.834257	1.31376	1.60473	0.493794112	0.493794112	1.459245	0.493794112	0.20574686	0	486	652	138	218
ENSMUSG00000073755	5730409E04Rik	RIKEN cDNA 5730409E04Rik gene	protein_coding	230757	1.92475	0.176182	-0.913025	0.310753089	0.310753089	1.23123	1.24103	0.310753089	1.23613	0	0.006929646	4	4	4	4
ENSMUSG00000032782	Cntrob	centrobin centrosomal BRCA2 interacting protein	protein_coding	216846	1.92381	0.176112	-0.933059	1.61246	1.0651	2.50613	2.63961	1.33878	2.57287	0.387041968	0.094384613	34	6	51	55
ENSMUSG00000016933	Plcg1	phospholipase C gamma 1	protein_coding	18803	1.92199	0.175975	-0.86831	2.3275	2.5265	3.54316	3.48902	2.427	3.51609	0.140714249	0.038282761	26	50	92	110
ENSMUSG00000110141	Gm45684	predicted gene 45684	TEC	NA	1.92154	0.17594	2.10046	3.59635	3.43217	0.493794112	0.493794112	3.51426	0.493794112	0.116092791	0	44	38	0	10
ENSMUSG00000025140	Pycr1	pyrroline-5-carboxylate reductase 1	protein_coding	209027	1.91998	0.175823	1.01907	1.71829	1.79586	0.493794112	0.493794112	1.757075	0.493794112	0.054850273	0	122	118	12	40
ENSMUSG00000086862	Gm13546	predicted gene 13546	antisense	100042926	1.91954	0.175789	0.956242	1.19825	1.27923	0.493794112	0.493794112	1.23874	0.493794112	0.057261507	0	50	54	16	10
ENSMUSG00000055884	Fancm	Fanconi anemia complementation group M	protein_coding	104806	1.9162	0.175537	-0.832789	0.310753089	0.310753089	1.03235	0.94226	0.310753089	0.987305	0	0.06370325	150	120	296	348
ENSMUSG00000046861	Hectd3	HECT domain E3 ubiquitin protein ligase 3	protein_coding	76608	1.91599	0.175521	-0.93822	1.54754	1.49236	2.63694	2.74244	1.51995	2.68969	0.039018152	0.074599765	324	330	746	980
ENSMUSG00000039114	Nrn1	neuritin 1	protein_coding	68404	1.9153	0.175469	-1.03627	0.310753089	0.310753089	1.36706	1.08516	0.310753089	1.22611	0	0.199333402	10	16	38	46
ENSMUSG00000000253	Gmpr	guanosine monophosphate reductase	protein_coding	66355	1.91529	0.175468	-0.969196	0.310753089	0.310753089	1.28069	0.680227	0.310753089	0.9804585	0	0.424591459	2	16	34	28
ENSMUSG00000058809	Hspd1-ps3	heat shock protein 1 (chaperonin) pseudogene 3	processed_pseudogene	NA	1.91397	0.175369	0.866221	2.66208	3.02611	1.50771	2.00865	2.844095	1.75818	0.257408082	0.354218071	404	582	98	208
ENSMUSG00000021200	Asb2	ankyrin repeat and SOCS box-containing 2	protein_coding	65256	1.91168	0.175195	-0.925794	2.46527	2.13609	3.42398	3.52602	2.30068	3.475	0.23276541	0.072153176	30	27	84	117
ENSMUSG00000062232	Rapgef2	Rap guanine nucleotide exchange factor (GEF) 2	protein_coding	76089	1.91082	0.175131	0.874832	2.51233	2.67735	1.61453	1.35378	2.59484	1.484155	0.116686761	0.184378093	12	6	0	2
ENSMUSG00000100213	Gm28151	predicted gene 28151	lincRNA	NA	1.91073	0.175124	-0.947997	0.585091	0.915545	2.11256	1.83706	0.750318	1.97481	0.233666264	0.194807918	26	36	92	90
ENSMUSG00000058806	Col13a1	collagen type XIII alpha 1	protein_coding	12817	1.90928	0.175014	-0.870322	0.310753089	0.310753089	0.942771	0.778667	0.310753089	0.860719	0	0.116039051	14	14	26	24
ENSMUSG00000026317	Cln8	ceroid-lipofuscinosis neuronal 8	protein_coding	26889	1.90898	0.174991	-0.885895	0.310753089	0.310753089	1.53485	1.65059	0.310753089	1.59272	0	0.081840539	130	138	389	466
ENSMUSG00000036990	Otud4	OTU domain containing 4	protein_coding	73945	1.90717	0.174855	0.833968	3.87498	4.09497	2.95689	2.93076	3.984975	2.943825	0.155556421	0.0184767	56	50	10	18
uc033jbl;uc033jbk	Gm1966	NA	NA	NA	1.90714	0.174852	0.885422	1.79374	1.6685	0.59344	0.687358	1.73112	0.640399	0.088558053	0.066410055	22	16	4	4
ENSMUSG00000025494	Sigirr	single immunoglobulin and toll-interleukin 1 receptor (TIR) domain	protein_coding	24058	1.90714	0.174852	-0.885689	2.21699	2.10159	3.2139	3.25573	2.15929	3.234815	0.081600123	0.029578277	46	52	102	122
ENSMUSG00000066026	Dhrs3	dehydrogenase/reductase (SDR family) member 3	protein_coding	20148	1.90621	0.174782	-0.822196	1.96808	1.82763	2.96506	2.84016	1.897855	2.90261	0.099313147	0.088317637	2	6	4	10
ENSMUSG00000031399	Fam3a	family with sequence similarity 3 member A	protein_coding	66294	1.90548	0.174727	-0.884785	1.48995	1.49758	2.79337	2.45835	1.493765	2.62586	0.005395225	0.236894914	4	12	10	4
uc057anz	AK083593	NA	NA	NA	1.90402	0.174616	0.93334	0.761892	1.07595	0.493794112	0.493794112	0.918921	0.493794112	0.222072541	0	42	52	8	16
ENSMUSG00000053137	Mapk11	mitogen-activated protein kinase 11	protein_coding	19094	1.9032	0.174554	-0.909679	2.36374	2.09203	3.39252	3.28908	2.227885	3.3408	0.192127984	0.073143125	426	326	918	1066
ENSMUSG00000076530	Igkv11-106	immunoglobulin kappa variable 11-106	IG_V_pseudogene	NA	1.90291	0.174532	1.48319	0.518804	0.518699	0.493794112	0.493794112	0.5187515	0.493794112	7.42E-05	0	6	6	0	4
ENSMUSG00000039456	Morc3	microrchidia 3	protein_coding	338467	1.90193	0.174458	0.793093	4.26321	4.33669	3.27961	3.35693	4.29995	3.31827	0.051958206	0.054673496	64	36	12	24
ENSMUSG00000053398	Phgdh	3-phosphoglycerate dehydrogenase	protein_coding	236539	1.90123	0.174405	0.844853	4.64954	4.51181	3.50149	3.56501	4.580675	3.53325	0.097389817	0.044915423	2037	2014	530	768
ENSMUSG00000021483	Cdk20	cyclin-dependent kinase 20	protein_coding	105278	1.90119	0.174402	-0.876449	0.310753089	0.310753089	0.763999	0.988668	0.310753089	0.8763335	0	0.158864973	26	22	50	80
ENSMUSG00000102740	Gm37599	predicted gene 37599	TEC	NA	1.90055	0.174354	1.1041	0.48324	0.490279	0.493794112	0.493794112	0.4867595	0.493794112	0.004977325	0	10	10	2	2
ENSMUSG00000036875	Dna2	DNA replication helicase/nuclease 2	protein_coding	327762	1.89982	0.174298	-0.861369	1.10718	0.876743	2.08571	2.05189	0.9919615	2.0688	0.162943565	0.023914351	16	6	18	20
ENSMUSG00000005883	Spo11	SPO11 meiotic protein covalently bound to DSB	protein_coding	26972	1.89853	0.174201	-0.942208	0.310753089	0.310753089	0.690277	0.598658	0.310753089	0.6444675	0	0.064784416	16	34	36	84
ENSMUSG00000038260	Trpm4	transient receptor potential cation channel subfamily M member 4	protein_coding	68667	1.89848	0.174197	-0.920864	0.310753089	0.310753089	1.60474	1.71881	0.310753089	1.661775	0	0.080659671	6	8	18	14
ENSMUSG00000078134	Gm12355	predicted gene 12355	protein_coding	NA	1.89593	0.174003	0.852946	2.93442	3.1473	1.80053	2.18049	3.04086	1.99051	0.150528892	0.268672293	332	406	84	161
ENSMUSG00000034156	Bzrap1	TSPO associated protein 1	protein_coding	207777	1.89429	0.173879	0.858441	2.38554	2.42619	1.11543	1.46927	2.405865	1.29235	0.028743891	0.250202663	16	12	2	14
ENSMUSG00000029050	Ski	ski sarcoma viral oncogene homolog (avian)	protein_coding	20481	1.89291	0.173775	-0.805897	1.96316	1.90103	2.93636	2.89464	1.932095	2.9155	0.043932544	0.029500495	564	536	1144	1419
ENSMUSG00000019866	Aim1	crystallin beta-gamma domain containing 1	protein_coding	11630	1.89124	0.173648	0.801329	3.19302	3.32381	2.26196	2.29311	3.258415	2.277535	0.092482496	0.022026376	6	6	0	2
ENSMUSG00000031740	Mmp2	matrix metallopeptidase 2	protein_coding	17390	1.88932	0.173502	-0.872397	0.310753089	0.310753089	1.53393	1.51701	0.310753089	1.52547	0	0.011964247	40	30	106	90
ENSMUSG00000055240	Zfp101	zinc finger protein 101	protein_coding	22643	1.88869	0.173454	-0.904637	2.18917	2.2388	3.16882	3.55585	2.213985	3.362335	0.03509371	0.273671538	152	160	266	358
ENSMUSG00000032231	Anxa2	annexin A2	protein_coding	12306	1.8884	0.173432	0.806232	5.65117	5.43291	4.59031	4.54284	5.54204	4.566575	0.154333126	0.033566359	214	272	66	74
ENSMUSG00000067367	Lyar	Ly1 antibody reactive clone	protein_coding	17089	1.88731	0.17335	0.85495	4.12516	4.14122	2.97831	3.17688	4.13319	3.077595	0.011356135	0.140410194	18	36	4	12
ENSMUSG00000031767	Nudt7	nudix (nucleoside diphosphate linked moiety X)-type motif 7	protein_coding	67528	1.88705	0.17333	-0.809897	1.16416	1.30642	2.2852	2.23896	1.23529	2.26208	0.100593011	0.032696618	10	6	26	38
ENSMUSG00000034845	Plvap	plasmalemma vesicle associated protein	protein_coding	84094	1.88509	0.173181	-0.79926	3.45571	3.42815	4.45126	4.37685	3.44193	4.414055	0.019487863	0.052615816	1044	1018	2178	2599
ENSMUSG00000081944	Gm12276	predicted gene 12276	processed_pseudogene	NA	1.88501	0.173175	-1.53099	0.310753089	0.310753089	1.70524	1.888	0.310753089	1.79662	0	0.129230835	0	10	12	18
ENSMUSG00000020610	Amz2	archaelysin family metallopeptidase 2	protein_coding	13929	1.88287	0.173012	-0.871612	2.00325	2.12603	3.13776	3.15972	2.06464	3.14874	0.086818571	0.015528065	22	32	62	92
ENSMUSG00000079110	Capn3	calpain 3	protein_coding	12335	1.88248	0.172982	-0.844407	0.310753089	0.310753089	1.38897	1.03874	0.310753089	1.213855	0	0.247650008	2	2	6	8
ENSMUSG00000029463	Fam216a	family with sequence similarity 216 member A	protein_coding	68948	1.88121	0.172886	-0.842622	0.960025	0.769006	1.8806	1.93066	0.8645155	1.90563	0.13507083	0.035397765	58	48	112	152
ENSMUSG00000027030	Stk39	serine/threonine kinase 39	protein_coding	53416	1.88055	0.172836	0.872589	3.68952	3.11235	2.41858	2.19902	3.400935	2.3088	0.408120821	0.155252365	675	657	222	233
ENSMUSG00000019437	Tlcd1	TLC domain containing 1	protein_coding	68385	1.87978	0.172777	0.876128	2.07821	2.30945	1.12492	1.04512	2.19383	1.08502	0.163511372	0.056427121	46	64	8	20
ENSMUSG00000041571	Selenow	selenoprotein W	protein_coding	20364	1.87895	0.172714	0.835556	6.45106	6.34646	5.31077	5.42539	6.39876	5.36808	0.073963369	0.081048579	6451	5789	1606	2320
ENSMUSG00000026615	Eprs	glutamyl-prolyl-tRNA synthetase	protein_coding	107508	1.87881	0.172704	0.824567	4.04091	4.09312	2.93178	3.17304	4.067015	3.05241	0.036918045	0.170596582	2354	2562	644	967
ENSMUSG00000002668	Dennd1c	DENN/MADD domain containing 1C	protein_coding	70785	1.8782	0.172657	-0.864729	2.94822	2.5581	3.83506	3.89236	2.75316	3.86371	0.275856497	0.040517219	812	550	1518	2068
ENSMUSG00000020027	Socs2	suppressor of cytokine signaling 2	protein_coding	216233	1.87794	0.172638	0.797072	3.39555	3.2476	2.4884	2.20958	3.321575	2.34899	0.104616448	0.197155513	420	363	94	137
ENSMUSG00000000903	Vpreb3	pre-B lymphocyte gene 3	protein_coding	22364	1.87792	0.172636	-0.879684	2.657	2.33257	3.50796	3.75918	2.494785	3.63357	0.229406653	0.177639366	26	4	36	68
ENSMUSG00000081232	Gm14373	predicted gene 14373	processed_pseudogene	NA	1.87632	0.172514	0.855581	0.464273	0.90843	0.493794112	0.493794112	0.6863515	0.493794112	0.314066427	0	56	86	14	30
ENSMUSG00000023034	Nr4a1	nuclear receptor subfamily 4 group A member 1	protein_coding	15370	1.8753	0.172437	0.862044	3.88021	4.07397	2.9134	2.91607	3.97709	2.914735	0.13700901	0.001887975	2020	2455	592	764
ENSMUSG00000022035	Ccdc25	coiled-coil domain containing 25	protein_coding	67179	1.87503	0.172416	0.835333	3.48767	3.78836	2.53804	2.64696	3.638015	2.5925	0.212619938	0.077018071	1217	1648	364	522
ENSMUSG00000045817	Zfp36l2	zinc finger protein 36 C3H type-like 2	protein_coding	12193	1.87492	0.172408	0.831704	4.91027	4.93792	3.88358	3.92894	4.924095	3.90626	0.019551502	0.032074364	7734	7974	2136	2876
uc029vac	AK180077	NA	NA	NA	1.87243	0.172218	-0.910524	2.78766	3.42626	4.26672	4.30083	3.10696	4.283775	0.45155839	0.024119412	68	126	234	312
ENSMUSG00000020077	Srgn	serglycin	protein_coding	19073	1.87206	0.17219	0.887321	6.97504	7.18219	5.96221	6.00148	7.078615	5.981845	0.14647717	0.027768083	424	1035	94	174
ENSMUSG00000030263	Lrmp	lymphoid-restricted membrane protein	protein_coding	16970	1.87202	0.172187	-0.805323	3.83157	3.84448	4.79357	4.83839	3.838025	4.81598	0.009128749	0.031692526	176	210	348	492
ENSMUSG00000020264	Slc36a2	solute carrier family 36 (proton/amino acid symporter) member 2	protein_coding	246049	1.87104	0.172113	-0.807243	0.876112	0.536734	1.67716	1.80732	0.706423	1.74224	0.239976485	0.092037019	78	54	106	158
ENSMUSG00000031133	Arhgef6	Rac/Cdc42 guanine nucleotide exchange factor (GEF) 6	protein_coding	73341	1.8693	0.17198	-0.908361	3.02397	2.86969	4.01743	4.06991	2.94683	4.04367	0.109092434	0.037108964	110	130	252	369
uc008aeh	AK138253	NA	NA	NA	1.86668	0.17178	-0.887675	0.344669	0.813727	1.72859	1.73881	0.579198	1.7337	0.331674093	0.007226631	24	38	74	96
ENSMUSG00000053964	Lgals4	lectin galactose binding soluble 4	protein_coding	16855	1.86634	0.171754	-0.937891	1.87483	0.841859	2.7743	2.47538	1.3583445	2.62484	0.730420799	0.211368359	32	10	66	54
ENSMUSG00000105160	A530030E21Rik	RIKEN cDNA A530030E21 gene	TEC	NA	1.86609	0.171735	-0.824208	2.25326	2.08659	3.30038	3.06757	2.169925	3.183975	0.117853487	0.16462153	198	168	436	444
ENSMUSG00000101682	Gm29228	predicted gene 29228	processed_pseudogene	NA	1.86486	0.171641	1.42585	0.711194	1.44247	0.493794112	0.493794112	1.076832	0.493794112	0.517090219	0	10	20	0	12
ENSMUSG00000074364	Ehd2	EH-domain containing 2	protein_coding	259300	1.86456	0.171619	-0.853571	1.24749	1.22768	2.30203	2.29121	1.237585	2.29662	0.014007785	0.007650895	246	244	552	706
ENSMUSG00000025330	Padi4	peptidyl arginine deiminase type IV	protein_coding	18602	1.86431	0.171599	-0.880415	0.310753089	0.310753089	0.711972	0.516841	0.310753089	0.6144065	0	0.137978453	16	16	58	46
ENSMUSG00000110170	St6galnac2	ST6 (alpha-N-acetyl-neuraminyl-2 3-beta-galactosyl-1 3)-N-acetylgalactosaminide alpha-2 6-sialyltransferase 2	protein_coding	NA	1.86417	0.171589	-0.94335	0.310753089	0.310753089	0.792502	0.663098	0.310753089	0.7278	0	0.091502446	18	10	38	40
ENSMUSG00000062937	Mtap	methylthioadenosine phosphorylase	protein_coding	66902	1.86304	0.171503	0.735974	3.537	3.59496	2.62428	2.71198	3.56598	2.66813	0.040983909	0.062013265	1596	1698	460	644
ENSMUSG00000041762	Gpr155	G protein-coupled receptor 155	protein_coding	68526	1.86303	0.171502	-0.895144	0.553186	0.594292	1.9462	1.49982	0.573739	1.72301	0.029066331	0.315638325	4	6	14	7
ENSMUSG00000027236	Eif3j1	eukaryotic translation initiation factor 3 subunit J1	protein_coding	78655	1.86274	0.17148	0.820165	3.65006	3.80493	2.71874	2.73027	3.727495	2.724505	0.109509627	0.008152941	3473	3934	1000	1254
ENSMUSG00000029661	Col1a2	collagen type I alpha 2	protein_coding	12843	1.86162	0.171395	-0.838974	2.2179	2.13717	3.23474	3.16958	2.177535	3.20216	0.05708473	0.046075078	570	516	1280	1560
ENSMUSG00000006717	Acot13	acyl-CoA thioesterase 13	protein_coding	66834	1.86151	0.171386	-0.784928	2.40415	2.37017	3.41073	3.30027	2.38716	3.3555	0.024027488	0.078107015	112	108	238	276
ENSMUSG00000030275	Etnk1	ethanolamine kinase 1	protein_coding	75320	1.86098	0.171345	0.815389	4.8201	5.0721	3.91091	3.91575	4.9461	3.91333	0.178190909	0.003422397	13234	17128	4084	5284
ENSMUSG00000096580	Igkv1-132	immunoglobulin kappa variable 1-132	IG_V_gene	NA	1.86083	0.171334	1.44109	0.726833	0.543892	0.493794112	0.493794112	0.6353625	0.493794112	0.129358822	0	8	6	4	0
ENSMUSG00000019810	Fuca2	fucosidase alpha-L- 2 plasma	protein_coding	66848	1.85984	0.171258	-0.914029	2.32001	2.13286	3.29578	3.45411	2.226435	3.374945	0.132335034	0.111956217	54	56	74	142
ENSMUSG00000030761	Myo7a	myosin VIIA	protein_coding	17921	1.85922	0.171211	-0.766048	1.31026	1.36768	2.26394	2.2937	1.33897	2.27882	0.040602071	0.021043498	2	14	10	8
ENSMUSG00000038949	Cnst	consortin connexin sorting protein	protein_coding	226744	1.85639	0.170995	-0.84563	1.06818	1.12433	2.11799	2.1313	1.096255	2.124645	0.039704046	0.009411591	208	210	432	598
ENSMUSG00000021646	Mccc2	methylcrotonoyl-Coenzyme A carboxylase 2 (beta)	protein_coding	78038	1.85637	0.170993	-0.869094	0.667288	0.83332	1.91724	1.76618	0.750304	1.84171	0.117402353	0.10681555	68	80	182	202
ENSMUSG00000059013	Sh2d3c	SH2 domain containing 3C	protein_coding	27387	1.85635	0.170992	-0.876409	2.62269	2.34066	3.59244	3.50842	2.481675	3.55043	0.199425325	0.059411112	20	26	42	68
ENSMUSG00000013701	Timm23	translocase of inner mitochondrial membrane 23	protein_coding	53600	1.85589	0.170957	0.855664	5.08267	5.11781	4.00483	4.1119	5.10024	4.058365	0.024847732	0.075709923	98	228	44	54
ENSMUSG00000040479	Dgkz	diacylglycerol kinase zeta	protein_coding	104418	1.85425	0.170831	-0.799396	3.81989	3.72669	4.80398	4.74369	3.77329	4.773835	0.065902352	0.042631468	98	77	207	205
ENSMUSG00000026087	Mrpl30	mitochondrial ribosomal protein L30	protein_coding	107734	1.85392	0.170806	0.742648	5.49586	5.35196	4.4163	4.53637	5.42391	4.476335	0.101752666	0.084902311	204	192	42	38
ENSMUSG00000019066	Rab3d	RAB3D member RAS oncogene family	protein_coding	19340	1.85346	0.170772	-0.875732	0.903543	0.83091	2.25448	1.71569	0.8672265	1.985085	0.051359287	0.380982063	76	102	232	230
ENSMUSG00000043832	Clec4a3	C-type lectin domain family 4 member a3	protein_coding	73149	1.84913	0.170441	-0.753566	2.3052	2.27865	3.3117	3.12698	2.291925	3.21934	0.018773685	0.130616765	32	22	32	54
ENSMUSG00000106237	Gm8066	predicted gene 8066	lincRNA	NA	1.84811	0.170363	-1.4187	0.310753089	0.310753089	0.72692	0.826941	0.310753089	0.7769305	0	0.070725527	8	0	10	14
ENSMUSG00000052477	C130026I21Rik	RIKEN cDNA C130026I21 gene	protein_coding	620078	1.84642	0.170233	0.834039	5.12417	5.09564	3.94714	4.15123	5.109905	4.049185	0.020173756	0.144313423	1054	882	212	398
ENSMUSG00000025245	Lztfl1	leucine zipper transcription factor-like 1	protein_coding	93730	1.8464	0.170232	-0.876086	1.54086	1.28714	2.82024	2.26901	1.414	2.544625	0.179407133	0.389778471	16	6	6	8
ENSMUSG00000011832	Evi5l	ecotropic viral integration site 5 like	protein_coding	213027	1.84553	0.170165	-0.84731	0.706254	1.09562	1.85351	2.06541	0.900937	1.95946	0.275323339	0.149835927	6	14	24	50
ENSMUSG00000013089	Etv5	ets variant 5	protein_coding	104156	1.8453	0.170147	-0.967488	1.21753	0.415486	2.0938	2.07948	0.816508	2.08664	0.567130751	0.010125769	118	91	237	392
ENSMUSG00000086533	Mypopos	Myb-related transcription factor partner of profilin opposite strand	antisense	102636709	1.84506	0.170129	-0.993281	3.57083	2.67127	4.40926	4.68454	3.12105	4.5469	0.636084976	0.194652355	44	28	148	137
uc033iwr	CCDS20813	NA	NA	NA	1.84471	0.170102	-0.81039	1.57753	1.8959	2.68994	2.8773	1.736715	2.78362	0.225121586	0.132483527	39	50	87	125
ENSMUSG00000032656	3-Mar	membrane-associated ring finger (C3HC4) 3	protein_coding	320253	1.84242	0.169927	0.846226	2.3517	2.32756	1.48041	1.04602	2.33963	1.263215	0.017069558	0.307160115	44	54	16	22
ENSMUSG00000033458	Fan1	FANCD2/FANCI-associated nuclease 1	protein_coding	330554	1.8401	0.169749	-0.797324	0.310753089	0.310753089	0.926981	1.10919	0.310753089	1.0180855	0	0.128841219	2	2	11	10
ENSMUSG00000031667	Aktip	thymoma viral proto-oncogene 1 interacting protein	protein_coding	14339	1.83948	0.169702	-0.828842	1.74931	1.61397	2.72632	2.69366	1.68164	2.70999	0.095699832	0.023094107	22	18	20	25
ENSMUSG00000020120	Plek	pleckstrin	protein_coding	56193	1.83507	0.169364	0.849918	5.39578	5.70173	4.53615	4.47179	5.548755	4.50397	0.21633932	0.045509392	278	830	76	35
ENSMUSG00000006360	Crip1	cysteine-rich protein 1 (intestinal)	protein_coding	12925	1.83411	0.16929	-0.850444	4.99155	4.72589	5.90612	5.91115	4.85872	5.908635	0.187849987	0.003556747	48	48	80	136
ENSMUSG00000007659	Bcl2l1	BCL2-like 1	protein_coding	12048	1.83182	0.169114	0.822326	3.35206	3.28647	2.3879	2.22498	3.319265	2.30644	0.046379134	0.115201837	6	26	6	8
ENSMUSG00000035711	Dok3	docking protein 3	protein_coding	27261	1.83117	0.169065	-0.85782	3.76752	3.40548	4.6772	4.71142	3.5865	4.69431	0.256000939	0.024197194	1080	754	2074	2766
ENSMUSG00000037003	Tns2	tensin 2	protein_coding	209039	1.8303	0.168998	-0.7401	1.83873	1.57491	2.72473	2.50104	1.70682	2.612885	0.186548911	0.158172716	14	2	36	20
ENSMUSG00000005800	Mmp8	matrix metallopeptidase 8	protein_coding	17394	1.83007	0.168981	-0.978406	0.310753089	0.310753089	2.21266	1.63382	0.310753089	1.92324	0	0.409301689	168	28	288	208
ENSMUSG00000023452	Pisd	phosphatidylserine decarboxylase	protein_coding	320951	1.82943	0.168932	0.788406	4.01784	4.00479	3.07116	3.04205	4.011315	3.056605	0.009227743	0.020583878	132	108	38	70
ENSMUSG00000074547	Rps8-ps4	ribosomal protein S8 pseudogene 4	processed_pseudogene	NA	1.82936	0.168926	0.949684	1.9536	1.6029	0.493794112	0.493794112	1.77825	0.493794112	0.247982348	0	30	26	6	6
ENSMUSG00000001056	Nhp2	NHP2 ribonucleoprotein	protein_coding	52530	1.82936	0.168926	0.825609	4.7019	4.629	3.62658	3.72614	4.66545	3.67636	0.051548084	0.070399551	8	10	0	4
ENSMUSG00000023025	Larp4	La ribonucleoprotein domain family member 4	protein_coding	207214	1.82887	0.168889	0.822184	3.07888	3.44882	2.24683	2.22384	3.26385	2.235335	0.261587083	0.016256385	12	32	12	10
ENSMUSG00000026180	Cxcr2	chemokine (C-X-C motif) receptor 2	protein_coding	12765	1.82784	0.168809	-0.855072	1.5457	0.970314	2.4767	2.15588	1.258007	2.31629	0.406859342	0.226853998	128	56	210	200
ENSMUSG00000039217	Il18	interleukin 18	protein_coding	16173	1.82711	0.168753	0.781806	4.84233	4.95991	3.86705	4.01541	4.90112	3.94123	0.083141615	0.104906362	64	52	10	14
ENSMUSG00000039356	Exosc2	exosome component 2	protein_coding	227715	1.82647	0.168704	0.724252	3.95013	3.97279	3.00789	3.11247	3.96146	3.06018	0.01602304	0.073949227	110	110	48	34
ENSMUSG00000032733	Snx33	sorting nexin 33	protein_coding	235406	1.82646	0.168703	-0.803123	0.983852	0.757927	1.86683	1.90514	0.8708895	1.885985	0.1597531	0.027089261	200	160	372	498
ENSMUSG00000044149	Nkrf	NF-kappaB repressing factor	protein_coding	77286	1.82543	0.168624	0.763004	2.37596	2.38815	1.3886	1.47804	2.382055	1.43332	0.008619632	0.063243631	602	612	172	244
ENSMUSG00000028729	Ebna1bp2	EBNA1 binding protein 2	protein_coding	69072	1.82267	0.168412	0.816874	4.86244	4.65963	3.75674	3.76356	4.761035	3.76015	0.143408326	0.004822468	36	52	12	10
ENSMUSG00000051246	Msantd1	Myb/SANT-like DNA-binding domain containing 1	protein_coding	403174	1.82206	0.168365	0.937679	1.44179	0.621645	0.493794112	0.493794112	1.0317175	0.493794112	0.579930091	0	18	20	6	4
ENSMUSG00000086706	Gm15848	predicted gene 15848	antisense	102640771	1.82139	0.168314	-0.917366	0.815215	0.844378	1.84993	2.15711	0.8297965	2.00352	0.020621355	0.217209061	18	18	40	76
ENSMUSG00000020650	Bcap29	B cell receptor associated protein 29	protein_coding	12033	1.82002	0.168209	0.793892	3.64935	3.92775	2.77372	2.87054	3.78855	2.82213	0.196858528	0.068462079	1240	1642	398	565
ENSMUSG00000008575	Nfib	nuclear factor I/B	protein_coding	18028	1.81955	0.168173	-0.83541	0.310753089	0.310753089	1.24996	0.948725	0.310753089	1.0993425	0	0.213005311	72	67	133	167
ENSMUSG00000051748	Wfdc21	WAP four-disulfide core domain 21	protein_coding	66107	1.81928	0.168151	0.978053	2.85291	1.99377	1.08386	1.1332	2.42334	1.10853	0.60750372	0.034888649	86	36	12	16
ENSMUSG00000020899	Pfas	phosphoribosylformylglycinamidine synthase (FGAR amidotransferase)	protein_coding	237823	1.81918	0.168144	0.801352	3.07007	3.25449	2.09234	2.29047	3.16228	2.191405	0.130404633	0.140099067	40	66	14	14
ENSMUSG00000030681	Mvp	major vault protein	protein_coding	78388	1.81865	0.168103	0.815892	4.19815	4.18933	3.23992	3.19137	4.19374	3.215645	0.006236682	0.034330034	3100	3020	904	1116
ENSMUSG00000005732	Ranbp1	RAN binding protein 1	protein_coding	19385	1.81745	0.168011	0.87185	5.46392	5.32485	4.20849	4.39632	5.394385	4.302405	0.09833734	0.132815867	366	350	60	100
ENSMUSG00000042684	Npl	N-acetylneuraminate pyruvate lyase	protein_coding	74091	1.81648	0.167936	-0.908257	0.310753089	0.310753089	1.841	1.54594	0.310753089	1.69347	0	0.208638927	28	64	136	130
ENSMUSG00000108753	Gm45094	predicted gene 45094	TEC	NA	1.81609	0.167906	0.999265	2.03513	2.13627	0.493794112	0.493794112	2.0857	0.493794112	0.07151678	0	20	22	6	4
ENSMUSG00000032120	C2cd2l	C2 calcium-dependent domain containing 2-like	protein_coding	71764	1.816	0.167899	-0.869802	1.46154	1.28567	2.89852	2.14502	1.373605	2.52177	0.12435887	0.53280496	16	2	26	20
ENSMUSG00000043439	E130012A19Rik	elongin BC and polycomb repressive complex 2 associated protein	protein_coding	103551	1.8156	0.167868	0.865652	2.19628	2.27971	1.0237	1.29515	2.237995	1.159425	0.058993919	0.191944136	342	372	82	138
ENSMUSG00000020491	2810021J22Rik	RIKEN cDNA 2810021J22 gene	protein_coding	69944	1.81549	0.16786	-0.847693	0.310753089	0.310753089	1.21409	1.35828	0.310753089	1.286185	0	0.101957727	88	68	162	242
ENSMUSG00000027257	Pacsin3	protein kinase C and casein kinase substrate in neurons 3	protein_coding	80708	1.81415	0.167757	-0.994112	0.310753089	0.310753089	0.962091	0.713871	0.310753089	0.837981	0	0.175518045	2	4	6	6
ENSMUSG00000083811	Gm13071	predicted gene 13071	processed_pseudogene	NA	1.81319	0.167683	1.55166	1.38976	1.26399	0.493794112	0.493794112	1.326875	0.493794112	0.08893282	0	16	14	0	8
ENSMUSG00000062380	Tubb3	tubulin beta 3 class III	protein_coding	22152	1.81287	0.167659	0.87178	1.20192	1.26148	0.493794112	0.493794112	1.2317	0.493794112	0.04211528	0	80	86	24	28
ENSMUSG00000022797	Tfrc	transferrin receptor	protein_coding	22042	1.81156	0.167558	0.898098	3.63265	4.05695	2.75854	2.61222	3.8448	2.68538	0.300025407	0.103463864	24	52	8	4
[truncated: 10,827 more rows]
