# Supplementary material for: Single-cell transcriptomics of the naked mole-rat reveals unexpected features of mammalian immunity
Source: PLoS Biol. 2019 Nov 21;17(11):e3000528. doi: 10.1371/journal.pbio.3000528 (PMC6894886; doi:10.1371/journal.pbio.3000528)
Supplement: S15 Table — For each expressed gene provided are its RefSeq ID, symbol; estimated ln fold-change, its posterior probability of being different from zero, and a Bayes factor of the differential expression model versus a null model; the ln(TPM) of each sample, the mean and standard deviation of the ln(TPM) across the samples of each condition, and the number of uniquely mapped reads in each sample. LPS, lipopolysaccharide; NM-R, naked mole-rat; TPM, transcripts per million. (CSV) [file pbio.3000528.s027.csv]

gene_id	symbol	LPS.vs.saline_bayes.factor	LPS.vs.saline_posterior.probability	LPS.vs.saline_effect	LPS_1	LPS_2	saline_1	saline_2	mean.ln.tpm_LPS	mean.ln.tpm_saline	sd.ln.tpm_LPS	sd.ln.tpm_saline	uniq.reads_LPS_1	uniq.reads_LPS_2	uniq.reads_saline_1	uniq.reads_saline_2
106008760	LOC106008760	87.7416	0.906969	6.69083	2.52763	2.37114	0.049156654	0.049156654	2.449385	0.049156654	0.11065514	0	68	58	0	0
101716599	Ccl20	71.6871	0.888458	6.75578	2.45902	2.30994	0.049156654	0.049156654	2.38448	0.049156654	0.105415479	0	30	22	0	0
101724943	Csf2	60.1483	0.869845	6.48486	1.99849	2.16535	0.049156654	0.049156654	2.08192	0.049156654	0.117987838	0	26	30	0	0
101713351	Saa1	52.031	0.852534	5.97751	1.9956	1.53816	0.049156654	0.049156654	1.76688	0.049156654	0.323458926	0	42	26	0	0
101705558	LOC101705558	50.7406	0.849349	5.88872	8.21725	8.38761	1.77772	1.98	8.30243	1.87886	0.120462711	0.14303356	9464	12374	30	34
101725583	LOC101725583	49.4073	0.84591	5.78826	1.71691	1.41731	0.049156654	0.049156654	1.56711	0.049156654	0.211849192	0	22	16	0	0
101698564	LOC101698564	47.8996	0.841827	5.98234	5.93874	5.64403	0.049156654	0.049156654	5.791385	0.049156654	0.208391439	0	17051	12855	40	14
101712542	Ccl19	45.8235	0.835837	5.30632	0.996362	1.33715	0.049156654	0.049156654	1.166756	0.049156654	0.240973506	0	6	8	0	0
101697988	LOC101697988	45.1829	0.833896	5.78712	7.45598	7.91244	1.31161	1.10502	7.68421	1.208315	0.322765961	0.14608119	9383	15725	28	18
101707902	Il23a	44.2909	0.831116	5.86148	1.23399	2.10926	0.049156654	0.049156654	1.671625	0.049156654	0.618909352	0	84	204	0	0
101698865	LOC101698865	43.7599	0.829416	5.51968	1.62576	1.19572	0.049156654	0.049156654	1.41074	0.049156654	0.3040842	0	34	22	0	0
101702602	Il6	43.5476	0.828727	5.92338	6.49706	6.75698	0.049156654	0.049156654	6.62702	0.049156654	0.183791195	0	4850	6264	12	6
106007760	LOC106007760	43.1741	0.827501	-5.97535	0.095777807	0.095777807	2.19753	1.53584	0.095777807	1.866685	0	0.467885486	0	0	8	4
101716611	LOC101716611	40.7764	0.819191	-4.85784	0.095777807	0.095777807	0.785002	0.863783	0.095777807	0.8243925	0	0.055706579	0	0	4	4
101703903	Serpine1	40.1281	0.816805	5.44308	6.45507	7.07637	0.73897	0.625596	6.76572	0.682283	0.439325443	0.080167524	20729	38987	80	64
106009213	LOC106009213	39.026	0.812602	5.38732	1.65286	0.961054	0.049156654	0.049156654	1.306957	0.049156654	0.489180714	0	20	10	0	0
101698061	Cx3cl1	36.673	0.802947	4.89816	4.14344	4.11613	0.049156654	0.049156654	4.129785	0.049156654	0.019311086	0	2546	2506	14	10
101703933	Il1a	34.8138	0.794585	5.31978	5.86016	5.97825	0.049156654	0.049156654	5.919205	0.049156654	0.08350224	0	5244	5931	22	10
101703326	LOC101703326	34.1625	0.791486	4.80907	1.0937	0.346682	0.049156654	0.049156654	0.720191	0.049156654	0.528221493	0	74	36	0	0
101708114	Glis1	33.0715	0.786079	4.4691	0.406468	0.100676	0.049156654	0.049156654	0.253572	0.049156654	0.216227597	0	48	36	0	0
101700741	Kcne4	32.7285	0.78432	4.64851	0.252384	0.707952	0.049156654	0.049156654	0.480168	0.049156654	0.322135222	0	18	28	0	0
106010080	LOC106010080	32.6117	0.783715	-4.60555	0.095777807	0.095777807	0.66855	0.460913	0.095777807	0.5647315	0	0.146821531	0	0	8	6
101698554	Csf3	31.7793	0.7793	4.20816	4.87438	4.94563	0.20074	0.209653	4.910005	0.2051965	0.050381358	0.006302443	6	8	2	2
101719380	Rab42	30.2041	0.770432	-4.34881	0.095777807	0.095777807	0.241149	0.169921	0.095777807	0.205535	0	0.050365802	0	0	24	20
101715385	Tnip3	29.7537	0.767764	8.23334	5.54906	5.67317	0.049156654	0.049156654	5.611115	0.049156654	0.087759023	0	4036	4602	2	0
101704309	Il1b	26.4987	0.74647	3.80239	7.74834	7.88778	3.58781	3.42959	7.81806	3.5087	0.09859897	0.111878435	34248	39605	626	480
106007854	LOC106007854	25.8815	0.741984	-4.36742	0.095777807	0.095777807	0.155343	0.54841	0.095777807	0.3518765	0	0.277940341	0	0	6	8
101713679	Icam1	24.829	0.733956	3.84479	5.9607	6.11651	1.19672	1.89558	6.038605	1.54615	0.110174308	0.494168645	9289	10943	93	168
101707330	LOC101707330	24.5252	0.731546	3.60031	5.12769	5.41741	1.0852	1.16064	5.27255	1.12292	0.204862977	0.053344136	8025	10876	164	160
101713065	Lif	23.9014	0.726455	7.19222	4.34103	4.69048	0.049156654	0.049156654	4.515755	0.049156654	0.247098465	0	1142	1626	0	2
101722924	Cd80	22.7123	0.716199	4.30361	4.10456	4.44597	0.049156654	0.049156654	4.275265	0.049156654	0.241413326	0	812	1147	10	4
101719143	Birc3	20.99	0.6999	3.80112	6.7201	6.78041	2.35638	2.47122	6.750255	2.4138	0.04264561	0.081204143	20870	22364	312	313
101721358	LOC101721358	20.5827	0.695768	3.31485	5.18628	5.44788	1.12178	1.72274	5.31708	1.42226	0.184979134	0.424942891	1392	1806	28	46
101706468	LOC101706468	20.4477	0.694373	3.1648	4.66924	5.34314	0.88278	1.63495	5.00619	1.258865	0.47651926	0.531864508	206	336	8	12
101722238	Timp1	20.3824	0.693694	3.53327	6.47227	6.88436	2.5339	2.31268	6.678315	2.42329	0.291391633	0.156426162	6572	9939	150	108
101717531	Cxcl10	20.2553	0.692363	3.95284	6.57514	6.63154	2.31937	1.37599	6.60334	1.84768	0.039880822	0.667070395	8185	8696	136	48
101716969	Mmp8	19.7582	0.687045	3.56919	5.46223	4.98272	1.53142	0.401221	5.222475	0.9663205	0.339064773	0.799171377	36	22	2	0
101707734	Cxcl8	19.7504	0.686961	3.90222	6.67696	6.98341	2.42738	1.84364	6.830185	2.13551	0.216692873	0.412766512	3736	5011	62	32
101710804	Traf1	19.6433	0.68579	3.24223	4.32039	4.40937	0.170227	0.801442	4.36488	0.4858345	0.062918361	0.446336407	56	98	4	4
101704157	Socs3	19.6075	0.685397	3.34502	6.30024	6.41884	2.28928	2.63028	6.35954	2.45978	0.083862864	0.241123412	14526	16513	308	390
101719030	LOC101719030	19.489	0.684089	4.08061	6.76992	7.34578	2.36926	1.99875	7.05785	2.184005	0.407194511	0.261990133	9631	17184	138	86
101701172	LOC101701172	19.335	0.682372	3.47668	9.00418	8.80532	4.4596	4.92665	8.90475	4.693125	0.140615255	0.330254222	22140	17700	270	398
101723419	Bmp2	19.2068	0.680928	3.14749	3.48773	3.55753	0.049156654	0.049156654	3.52263	0.049156654	0.049356053	0	694	752	22	16
101712173	Pvr	17.7499	0.66355	3.37983	3.99476	4.46118	0.049156654	0.049156654	4.22797	0.049156654	0.329808745	0	2096	3375	36	84
101712523	Nlrp3	17.7465	0.663508	3.02901	5.69067	6.11152	2.32784	2.25786	5.901095	2.29285	0.297585889	0.049483333	12105	18640	492	410
101710305	Maff	17.5256	0.660705	2.5414	3.47067	3.85832	0.350099	0.804287	3.664495	0.577193	0.274109944	0.321159415	120	202	8	10
101725137	Cfb	17.4971	0.66034	3.00806	5.19686	4.92233	1.59036	1.53775	5.059595	1.564055	0.194122025	0.037200888	5974	4585	190	162
101714233	Slamf1	17.2857	0.657609	3.0452	2.46575	2.70435	0.049156654	0.049156654	2.58505	0.049156654	0.168715678	0	136	174	4	4
101700852	LOC101700852	16.8773	0.652205	3.37818	7.11624	7.13503	3.37891	2.63333	7.125635	3.00612	0.013286536	0.527204674	34618	35611	965	410
101708273	Il10	16.0163	0.640234	3.14045	2.88659	2.59025	0.049156654	0.049156654	2.73842	0.049156654	0.209544024	0	92	68	2	2
101707725	LOC101707725	15.1642	0.627548	3.71749	5.08879	4.98461	0.049156654	0.049156654	5.0367	0.049156654	0.073666384	0	3770	3451	24	72
101723987	Ptx3	14.5193	0.617335	3.02332	2.40063	2.80459	0.049156654	0.049156654	2.60261	0.049156654	0.285642855	0	200	302	8	6
101714811	Egr1	14.3686	0.614869	2.76049	4.28283	4.43655	0.793585	1.23632	4.35969	1.0149525	0.108696454	0.313060921	2804	3306	100	140
101726102	Rnd1	14.3411	0.614414	3.31705	6.05696	6.45211	2.43038	1.8528	6.254535	2.14159	0.279413245	0.408410735	8276	12384	258	130
101725721	Slc6a12	14.0037	0.608758	2.38942	3.82515	3.62577	1.007	0.691644	3.72546	0.849322	0.14098295	0.222990366	256	202	22	10
101713638	Ch25h	13.8821	0.606679	3.1299	2.34652	2.77175	0.049156654	0.049156654	2.559135	0.049156654	0.300683017	0	122	187	2	6
101712008	Apol6	13.6391	0.602458	2.8332	2.22627	2.269	0.049156654	0.049156654	2.247635	0.049156654	0.030214673	0	36	27	0	0
101705929	Plaur	13.6282	0.602266	2.80305	5.89694	6.2264	2.73854	2.73616	6.06167	2.73735	0.2329634	0.001682914	964	968	42	44
101717982	Slc39a14	13.4881	0.599788	2.67554	4.84574	4.93134	1.34923	1.9146	4.88854	1.631915	0.06052834	0.399776961	326	292	10	14
101724010	Bdkrb1	13.2857	0.596154	3.20088	2.19002	2.9044	0.049156654	0.049156654	2.54721	0.049156654	0.505142942	0	108	222	4	2
101699718	Nrip3	13.1999	0.594592	2.7348	3.07676	3.39605	0.049156654	0.049156654	3.236405	0.049156654	0.225772124	0	930	1294	30	60
101709256	Nfkbia	13.1264	0.593246	2.70403	7.38911	7.56285	4.33384	4.15818	7.47598	4.24601	0.122852732	0.124210377	31693	38010	1747	1318
101696497	Thbs2	12.9159	0.58934	2.68077	3.54995	3.84296	0.541433	0.391558	3.696455	0.4664955	0.207189358	0.105977629	2288	3110	132	102
106010363	LOC106010363	12.9141	0.589305	2.45431	2.8206	2.86832	0.049156654	0.049156654	2.84446	0.049156654	0.033743136	0	590	626	37	36
101723745	Ido1	12.8915	0.588882	3.24144	4.03831	4.07462	0.049156654	0.049156654	4.056465	0.049156654	0.025675047	0	846	882	8	28
101705007	Ebi3	12.7994	0.587145	2.86881	5.42077	5.3815	2.24055	1.31448	5.401135	1.777515	0.027768083	0.654830377	3790	3666	184	66
101709393	Phlda2	12.7334	0.585892	3.02362	2.98579	3.29953	0.049156654	0.049156654	3.14266	0.049156654	0.221847682	0	234	322	10	4
101699065	Spred1	12.6656	0.584594	2.62231	2.17306	2.59418	0.049156654	0.049156654	2.38362	0.049156654	0.297776808	0	182	280	8	14
101726329	Dusp5	12.435	0.580125	2.38912	3.88384	4.34184	0.858497	1.5868	4.11284	1.2226485	0.323854906	0.51498799	1268	2022	72	134
101703222	Selp	12.4117	0.57967	3.13375	4.65302	5.60551	1.24818	0.900469	5.129265	1.0743245	0.673512138	0.245868806	3076	8051	120	76
101710346	Batf3	12.2889	0.577245	2.61382	5.25099	5.10433	1.56869	2.17633	5.17766	1.87251	0.103704281	0.429666365	1148	984	34	56
101698177	Gbp6	12.25	0.57647	2.50422	5.82004	5.70142	2.66133	2.81853	5.76073	2.73993	0.083877006	0.111157186	16	8	0	0
101704771	Ptgs2	12.0932	0.573322	2.85212	3.09906	3.48126	0.049156654	0.049156654	3.29016	0.049156654	0.270256212	0	496	734	26	14
101712540	Tmem2	12.0804	0.573062	2.48471	4.83409	5.20537	1.9388	1.96982	5.01973	1.95431	0.262534606	0.021934452	28	12	0	4
101724012	Nfkbiz	11.9734	0.570884	2.29723	5.07047	5.0678	2.255	2.27512	5.069135	2.26506	0.001887975	0.014226988	5290	5332	372	340
101722685	Noxo1	11.7502	0.566269	2.34749	1.15597	1.54976	0.049156654	0.049156654	1.352865	0.049156654	0.278451579	0	114	170	8	8
101716627	LOC101716627	11.7331	0.565911	2.30358	6.31659	6.48646	3.57566	3.76535	6.401525	3.670505	0.120116229	0.134131085	4970	5890	374	408
101711436	Acpp	11.6966	0.565146	2.40977	4.78106	4.69605	1.97247	1.81186	4.738555	1.892165	0.060111147	0.11356842	1128	1140	66	32
101722043	Lacc1	11.6569	0.56431	2.8431	4.56478	4.40279	0.578894	1.31921	4.483785	0.949052	0.114544227	0.523482464	16	26	0	0
101724175	Emp1	11.6554	0.564278	2.59772	2.94399	4.12255	0.049156654	0.049156654	3.53327	0.049156654	0.833367768	0	588	1928	36	54
101710909	Gadd45b	11.588	0.562852	2.20888	5.00082	5.05183	2.38046	2.32774	5.026325	2.3541	0.036069517	0.03727867	2644	2802	226	192
101716622	Mmp3	11.5555	0.562162	2.48045	2.32806	2.69134	0.049156654	0.049156654	2.5097	0.049156654	0.256877751	0	64	98	4	4
101712384	Ccl5	11.3895	0.558596	2.47269	3.5171	2.76313	0.049156654	0.049156654	3.140115	0.049156654	0.5331373	0	306	144	16	8
101706145	LOC101706145	11.1834	0.554089	3.04771	3.87961	3.27676	0.049156654	0.049156654	3.578185	0.049156654	0.426279323	0	28	8	0	0
101697799	LOC101697799	11.0327	0.550734	2.6386	5.61743	5.23329	1.69757	2.29307	5.42536	1.99532	0.271627999	0.421082088	6709	4620	156	254
101702362	Adamts4	11.0132	0.550298	3.81515	5.73784	6.18519	0.049156654	0.049156654	5.961515	0.049156654	0.316324219	0	14706	23257	38	468
101698367	Mmp27	10.8854	0.547407	2.56163	2.00718	1.63444	0.049156654	0.049156654	1.82081	0.049156654	0.263566982	0	56	60	8	4
101713558	LOC101713558	10.7841	0.545089	2.4832	4.99837	5.38025	2.12402	2.05766	5.18931	2.09084	0.270029938	0.046923606	3198	4728	212	178
101712817	Samsn1	10.7823	0.545047	2.41085	4.24166	4.33819	1.47714	1.33788	4.289925	1.40751	0.068257018	0.09847169	134	118	2	4
101723551	Rgs16	10.7335	0.543924	2.62627	3.84168	4.92488	0.931016	1.34736	4.38328	1.139188	0.765938065	0.294399666	1286	3832	82	112
101721095	Il18rap	10.6778	0.542633	2.45545	3.50743	2.89395	0.049156654	0.049156654	3.20069	0.049156654	0.433795868	0	694	378	50	16
101714004	Kcnj2	10.6404	0.541761	2.23588	2.71939	2.76496	0.049156654	0.049156654	2.742175	0.049156654	0.032222856	0	818	868	76	44
101723330	Socs1	10.5407	0.539424	2.31315	4.60906	4.60143	1.44303	1.95284	4.605245	1.697935	0.005395225	0.360490108	1214	1210	60	90
101718951	Klhl41	10.4299	0.536797	2.38773	0.91993	2.39814	0.049156654	0.049156654	1.659035	0.049156654	1.045252315	0	66	290	4	14
101718836	Layn	10.1994	0.531235	2.31756	4.52213	4.71641	1.88788	1.64243	4.61927	1.765155	0.137376705	0.173559359	38	40	0	0
101719034	Mreg	10.0535	0.527647	2.31707	2.38515	2.47727	0.049156654	0.049156654	2.43121	0.049156654	0.065138677	0	244	270	10	20
101724130	Has2	10.0155	0.526701	4.22276	1.65465	2.49528	0.049156654	0.049156654	2.074965	0.049156654	0.594415173	0	114	266	2	0
101723762	Usp43	9.97467	0.525683	2.63835	1.5303	1.53384	0.049156654	0.049156654	1.53207	0.049156654	0.002503158	0	236	240	16	4
101705393	Rhoh	9.85754	0.522737	2.10225	3.20686	3.69359	0.575573	1.09256	3.450225	0.8340665	0.344170084	0.365565013	138	224	12	18
101715449	Slc2a6	9.84047	0.522305	2.40021	5.05277	4.96026	2.40623	1.599	5.006515	2.002615	0.065414448	0.570797807	28	54	0	0
101707985	Prdm1	9.81419	0.521638	2.17554	2.41059	2.29535	0.049156654	0.049156654	2.35297	0.049156654	0.081486985	0	354	318	20	28
101699636	Scrn1	9.67321	0.518026	2.50636	2.22902	2.24767	0.049156654	0.049156654	2.238345	0.049156654	0.013187541	0	570	598	44	12
101701581	Thbs1	9.65034	0.517435	2.19254	5.56012	6.10331	3.09287	3.1589	5.831715	3.125885	0.384093332	0.046690261	17777	30969	1769	1689
101697728	Cxcl11	9.51309	0.513858	2.45665	4.08131	3.38423	0.211437	0.73118	3.73277	0.4713085	0.492909995	0.3675138	152	74	4	6
106008956	LOC106008956	9.39299	0.510683	2.49774	0.721624	1.08287	0.049156654	0.049156654	0.902247	0.049156654	0.255439496	0	54	78	2	4
101711673	Hsf5	9.33842	0.509227	2.38588	0.484983	0.239755	0.049156654	0.049156654	0.362369	0.049156654	0.173402382	0	48	38	2	2
101712992	Gpr84	9.31987	0.50873	2.2777	5.07129	4.97771	2.53811	1.76812	5.0245	2.153115	0.066171053	0.54446515	1024	1026	108	44
101708722	Ahr	9.07412	0.50205	2.6665	4.07187	3.81973	0.049156654	0.049156654	3.9458	0.049156654	0.178289904	0	30	16	2	0
101702503	LOC101702503	9.01636	0.500454	3.17277	1.51761	0.213038	0.049156654	0.049156654	0.865324	0.049156654	0.922471708	0	36	10	2	0
101708679	Plod2	8.99017	0.499727	2.00718	1.96531	2.2887	0.049156654	0.049156654	2.127005	0.049156654	0.228671262	0	18	28	0	0
101700070	Fjx1	8.91988	0.497764	2.34622	0.838529	1.96802	0.049156654	0.049156654	1.4032745	0.049156654	0.798670745	0	66	206	6	8
101699200	Procr	8.81872	0.494913	2.29492	4.33741	4.70917	1.8453	1.45992	4.52329	1.65261	0.262874017	0.272504811	604	980	76	40
101705099	Sox18	8.49527	0.485575	-3.76781	0.095777807	0.095777807	2.0212	1.39904	0.095777807	1.71012	0	0.439933555	0	2	168	82
101719268	Relb	8.3945	0.482595	2.17603	4.34391	4.39229	1.85804	1.60903	4.3681	1.733535	0.034209826	0.17607666	2663	2821	260	182
101713136	Bcl3	8.31184	0.480125	1.83892	4.99952	4.95049	2.81675	2.71833	4.975005	2.76754	0.034669445	0.069593449	3189	3060	420	342
101696620	Ntf3	8.30456	0.479906	2.17369	1.54718	1.04847	0.049156654	0.049156654	1.297825	0.049156654	0.352641223	0	52	32	4	2
101706342	Il1rn	8.22224	0.47742	2.26614	5.18087	5.43314	2.69332	2.26171	5.307005	2.477515	0.178381828	0.305194358	204	223	0	6
101725642	Tlx1	8.21315	0.477144	-1.9225	0.095777807	0.095777807	2.34077	2.17279	0.095777807	2.25678	0	0.118779797	10	12	154	118
101718744	Serpinb2	8.20153	0.476791	3.69629	1.25552	1.43054	0.049156654	0.049156654	1.34303	0.049156654	0.123757829	0	52	62	0	2
101700829	Sdc4	8.13776	0.474844	1.99495	6.54691	6.40812	3.84359	4.16088	6.477515	4.002235	0.09813935	0.224357911	5348	4645	416	518
101718143	Ptger2	8.11235	0.474064	1.84482	2.05387	2.33704	0.049156654	0.049156654	2.195455	0.049156654	0.200231427	0	398	534	52	50
101713599	Junb	8.10748	0.473914	1.93206	5.10664	5.11693	2.69021	2.75261	5.111785	2.72141	0.007276129	0.044123463	3866	3934	404	384
101708071	Id2	8.09046	0.473391	1.45288	5.53669	5.52107	3.72892	3.71813	5.52888	3.723525	0.011045008	0.007629682	3017	2981	578	514
101723323	Tgm1	8.09031	0.473386	1.76799	2.57226	3.33059	0.407542	1.17587	2.951425	0.791706	0.536220285	0.543289939	474	1025	64	124
101716950	Cxcl9	8.04973	0.472132	2.53411	4.85842	4.12945	0.708572	1.48312	4.493935	1.095846	0.51545963	0.547688143	510	204	6	14
101719295	LOC101719295	8.02841	0.471472	2.07946	1.5365	1.87102	0.049156654	0.049156654	1.70376	0.049156654	0.23654136	0	42	58	4	4
106008041	LOC106008041	7.89427	0.467275	2.33381	0.890451	0.11519	0.049156654	0.049156654	0.5028205	0.049156654	0.54819231	0	60	28	2	2
101714679	Arid5b	7.82891	0.465206	2.08835	3.84774	3.66013	0.722033	1.40271	3.753935	1.0623715	0.132660303	0.481311322	72	38	2	4
101696485	Nfkb1	7.80292	0.464379	1.77586	4.53283	4.51015	2.31935	2.38551	4.52149	2.35243	0.016037182	0.046782185	66	60	0	0
101726521	Zc3h12a	7.76511	0.463171	2.01816	3.37326	3.78804	1.08583	1.08605	3.58065	1.08594	0.293293751	0.000155563	960	1467	114	102
101710336	Clec5a	7.72731	0.461958	1.96309	4.61976	4.40953	2.01738	2.20857	4.514645	2.112975	0.148655059	0.135191745	250	158	8	16
101711249	Cyr61	7.71025	0.461408	1.9561	4.21582	4.95721	1.99875	2.31174	4.586515	2.155245	0.524241897	0.221317351	1470	3116	188	230
101716967	Evi2a	7.68512	0.460597	1.86737	4.231	4.16584	1.87871	1.95211	4.19842	1.91541	0.046075078	0.051901638	592	554	66	64
101715283	Pou2f3	7.66926	0.460084	2.10088	0.529978	0.325005	0.049156654	0.049156654	0.4274915	0.049156654	0.144937798	0	32	26	2	2
101708734	Pag1	7.66555	0.459964	1.6831	1.64245	1.74446	0.049156654	0.049156654	1.693455	0.049156654	0.072131963	0	196	218	30	26
106010474	LOC106010474	7.64754	0.45938	1.9309	1.70043	1.53988	0.049156654	0.049156654	1.620155	0.049156654	0.113525994	0	114	98	16	6
101704850	Plet1	7.53065	0.455557	2.05423	2.91937	2.53478	0.052757	0.153713	2.727075	0.103235	0.271946197	0.071386672	266	182	18	18
101712435	Egr2	7.5258	0.455397	2.62503	2.07799	2.69667	0.049156654	0.049156654	2.38733	0.049156654	0.437472823	0	226	422	2	28
101700420	Trim16	7.44455	0.452706	2.17626	2.63504	2.70957	0.049156654	0.049156654	2.672305	0.049156654	0.052700668	0	38	38	6	0
101699322	Rel	7.43671	0.452445	2.03529	2.13611	2.03418	0.049156654	0.049156654	2.085145	0.049156654	0.072075394	0	210	192	12	22
101717672	Itgav	7.39348	0.451001	1.84154	3.29877	3.29677	0.657627	1.24324	3.29777	0.9504335	0.001414214	0.414090923	1296	1308	108	174
101704951	Cd24	7.36338	0.449991	1.88885	5.94138	6.19036	3.80121	3.57205	6.06587	3.68663	0.176055446	0.16204059	8553	11076	1180	841
101696939	Mmp19	7.3461	0.44941	1.88422	4.17468	3.90986	1.48588	1.81084	4.04227	1.64836	0.187256018	0.22978142	28	26	0	2
101707926	Sbno2	7.31843	0.448476	1.72854	4.82259	4.82162	2.70762	2.72371	4.822105	2.715665	0.000685894	0.011377348	290	148	20	10
101699354	Etv3	7.30546	0.448038	1.67293	4.18694	4.25233	2.14251	2.2148	4.219635	2.178655	0.046237712	0.051116749	12	10	0	4
101717151	Eva1c	7.28519	0.447351	1.97633	2.9778	3.06622	0.790993	0.268606	3.02201	0.5297995	0.062522382	0.36938339	454	502	60	32
101704824	Batf2	7.28311	0.44728	1.99504	2.76948	2.94031	0.289138	0.512302	2.854895	0.40072	0.120795051	0.157800778	20	26	0	10
101718306	Rassf8	7.27068	0.446858	1.99388	2.84658	3.04459	0.049156654	0.049156654	2.945585	0.049156654	0.140014214	0	620	764	38	84
101707808	Has1	7.26223	0.44657	1.79374	1.06663	1.52264	0.049156654	0.049156654	1.294635	0.049156654	0.322447763	0	86	136	12	14
101719225	Fgfbp1	7.25433	0.446301	1.979	1.58553	2.18353	0.049156654	0.049156654	1.88453	0.049156654	0.422849855	0	54	98	4	10
101699770	LOC101699770	7.21327	0.444899	1.79275	5.37829	5.22891	3.05374	3.11179	5.3036	3.082765	0.105627611	0.041047549	8409	7322	965	916
101718161	Alpk2	7.20602	0.444651	1.86537	2.15263	1.69599	0.049156654	0.049156654	1.92431	0.049156654	0.322893241	0	758	486	68	58
101707049	Trib1	7.2002	0.444451	1.79585	3.94954	4.23958	1.90129	1.89842	4.09456	1.899855	0.205089251	0.002029396	1773	2393	268	240
101704516	Steap4	7.15376	0.442854	1.88902	4.946	4.98817	2.73142	2.48183	4.967085	2.606625	0.029818693	0.176486782	8235	8694	1056	735
101716426	Batf	7.06251	0.439689	1.84629	4.937	4.74255	2.28583	2.68068	4.839775	2.483255	0.137496914	0.279201113	1150	947	95	128
101724799	Dennd2d	7.02977	0.438545	1.90448	3.87455	3.84704	1.08034	1.71915	3.860795	1.399745	0.019452508	0.451706883	4	8	0	0
101716403	Kmo	7.01924	0.438176	2.63287	2.85769	2.40885	0.049156654	0.049156654	2.63327	0.049156654	0.317377808	0	308	198	2	14
101713835	Cflar	6.97123	0.436487	1.75457	3.5797	3.97888	1.3579	1.83246	3.77929	1.59518	0.282262885	0.335564594	4	4	2	2
101706505	Naip	6.92942	0.435008	1.83438	3.74763	3.85266	1.2597	1.76773	3.800145	1.513715	0.074267425	0.359231458	38	16	0	2
101715562	Cldn23	6.92878	0.434985	1.7245	2.24883	2.47998	0.247997	0.223075	2.364405	0.235536	0.163447732	0.017622515	202	256	32	28
101714040	Dlc1	6.90352	0.434088	1.81351	3.17696	3.66066	1.07013	1.28834	3.41881	1.179235	0.34202755	0.154297771	58	42	2	6
101697057	Cyyr1	6.86811	0.432825	2.13054	1.79163	1.1511	0.049156654	0.049156654	1.471365	0.049156654	0.452923107	0	64	34	2	4
101704676	Fam150b	6.8224	0.431186	2.0076	1.39862	0.946764	0.049156654	0.049156654	1.172692	0.049156654	0.319510442	0	44	28	4	2
101723705	Ptger4	6.81099	0.430776	1.69466	2.66943	2.86049	0.585205	0.812357	2.76496	0.698781	0.135099822	0.16062072	62	56	6	6
101724119	Il27	6.76502	0.429116	1.86122	2.87801	3.21302	0.142964	1.11568	3.045515	0.629322	0.236887843	0.68781408	154	216	12	28
101718461	Pou2f2	6.76236	0.429019	2.14001	2.50557	2.18121	0.049156654	0.049156654	2.34339	0.049156654	0.229357156	0	14	16	0	0
101710286	Map3k8	6.74982	0.428565	1.85527	3.59137	3.92171	1.52639	1.33451	3.75654	1.43045	0.233585654	0.135679649	40	56	0	2
101725694	Fam43a	6.73956	0.428192	-1.77102	0.095777807	0.095777807	2.17176	1.74296	0.095777807	1.95736	0	0.303207388	30	26	356	208
101719302	Cd274	6.69789	0.426674	1.92401	3.48347	3.28902	0.708586	1.14893	3.386245	0.928758	0.137496914	0.311370228	294	266	24	38
101715716	S1pr3	6.65601	0.425141	1.96078	1.90708	2.50332	0.049156654	0.049156654	2.2052	0.049156654	0.421605347	0	448	824	62	46
101717071	Cd83	6.64112	0.424594	1.70601	4.11783	4.3875	1.95247	2.40564	4.252665	2.179055	0.190685486	0.32043958	1353	1788	182	256
101704987	Cr2	6.62338	0.42394	1.76052	3.74774	3.84787	1.20968	1.89456	3.797805	1.55212	0.070802602	0.484283292	2051	2296	190	338
101714634	Ccl3	6.53329	0.420599	1.91849	5.57344	5.65307	3.50353	2.81198	5.613255	3.157755	0.056306913	0.488999695	682	766	126	38
101719679	Pi15	6.42495	0.41653	2.20532	4.27661	4.16131	0.489776	1.90567	4.21896	1.197723	0.081529412	1.001188249	664	591	18	66
101726752	Capns2	6.40793	0.415885	1.94936	1.0117	1.61678	0.049156654	0.049156654	1.31424	0.049156654	0.427856171	0	24	44	2	4
101698125	Smim3	6.38288	0.414934	1.68495	4.50995	4.89483	2.56644	2.76673	4.70239	2.666585	0.272151258	0.141626417	1600	2368	268	294
101701604	Mefv	6.3405	0.413318	1.80822	3.26464	3.02043	0.731468	0.95238	3.142535	0.841924	0.172682547	0.156208373	948	750	88	98
101697805	Adamts1	6.33323	0.413039	1.90416	4.71153	5.37922	2.62455	2.44142	5.045375	2.532985	0.472128127	0.129492465	5585	11019	812	604
101715055	Hunk	6.28568	0.411214	1.92538	0.795714	0.302217	0.049156654	0.049156654	0.5489655	0.049156654	0.348955075	0	82	50	6	6
101707377	LOC101707377	6.21922	0.408642	2.45643	4.68487	5.53917	2.19578	0.990568	5.11202	1.593174	0.604081323	0.852213578	1219	2872	118	32
101699218	LOC101699218	6.2081	0.40821	2.1072	2.92854	4.03508	0.049156654	0.049156654	3.48181	0.049156654	0.782441938	0	97	290	4	30
101703445	Chi3l1	6.16884	0.406679	1.89104	4.74357	4.70755	2.76087	1.59056	4.72556	2.175715	0.025469986	0.827534137	1688	1377	216	60
101710677	Gfpt2	6.15803	0.406255	1.68106	3.50381	3.48332	1.14244	1.5994	3.493565	1.37092	0.014488618	0.323119515	1658	1646	184	260
101696680	Ptpn1	6.1494	0.405917	1.75726	4.59179	4.55428	1.99188	2.60736	4.573035	2.29962	0.026523575	0.435210082	59	62	0	12
101709470	Phlda1	6.07648	0.403044	1.8638	3.49838	3.47824	0.523463	1.42673	3.48831	0.9750965	0.014241131	0.638706221	20	50	4	4
106010277	LOC106010277	6.04916	0.40196	1.76813	1.41428	1.31951	0.049156654	0.049156654	1.366895	0.049156654	0.06701251	0	202	186	20	26
101712394	Hand2	5.98061	0.399224	-1.66992	0.095777807	0.095777807	2.16197	1.9147	0.095777807	2.038335	0	0.174846294	16	12	146	102
101718499	Malt1	5.96111	0.39844	1.73527	1.61432	1.34414	0.049156654	0.049156654	1.47923	0.049156654	0.19104611	0	202	156	18	24
101724772	1-Mar	5.86316	0.394476	1.52441	3.17741	3.31568	1.17683	1.54145	3.246545	1.35914	0.097771655	0.257825275	870	1012	138	178
101702313	LOC101702313	5.77696	0.390944	1.65229	3.83737	4.11702	1.93107	1.97598	3.977195	1.953525	0.197742411	0.031756166	526	698	92	86
101713583	Icam2	5.74424	0.389592	1.49298	4.03033	4.00165	2.25714	2.0738	4.01599	2.16547	0.020279822	0.129640957	686	668	136	102
101715182	Spsb1	5.72116	0.388635	1.68654	1.87126	2.36129	0.049156654	0.049156654	2.116275	0.049156654	0.346503536	0	215	354	22	56
101723355	Tacstd2	5.71934	0.388559	4.93988	4.3416	4.49563	0.049156654	0.049156654	4.418615	0.049156654	0.108915658	0	896	1048	8	0
101700638	Pglyrp1	5.71835	0.388518	1.66845	1.51231	1.48723	0.049156654	0.049156654	1.49977	0.049156654	0.017734238	0	110	108	16	14
101697721	Nfkbie	5.7143	0.38835	1.57012	4.21907	4.4121	2.44439	2.36974	4.315585	2.407065	0.136492822	0.052785521	256	312	44	22
106009087	Tnfrsf6b	5.70033	0.387769	1.72466	2.86176	2.3957	0.868017	0.161525	2.62873	0.514771	0.329554186	0.499565284	10	4	2	0
101703463	Ldlr	5.64384	0.385407	1.56866	3.55655	3.50477	1.4055	1.70446	3.53066	1.55498	0.036613989	0.211396643	264	218	34	42
101709696	Ripk2	5.572	0.382377	1.70158	3.93097	3.76155	1.4555	1.91104	3.84626	1.68327	0.119798031	0.322115423	670	570	66	94
101702156	LOC101702156	5.55754	0.381763	1.92419	0.521156	1.48523	0.049156654	0.049156654	1.003193	0.049156654	0.681703263	0	14	36	2	2
101712363	Rell1	5.55618	0.381706	1.62663	4.66671	4.79532	2.73688	2.69876	4.731015	2.71782	0.090941003	0.02695491	3286	3780	560	482
101715471	Vash2	5.54241	0.38112	1.87173	3.99515	3.77206	0.888479	1.80093	3.883605	1.3447045	0.157748452	0.64520029	1516	1312	94	182
101718232	LOC101718232	5.44568	0.376976	1.51782	2.67717	3.28438	0.793473	1.39032	2.980775	1.0918965	0.429362309	0.422034561	270	500	48	78
101697249	Rnf19b	5.43267	0.376415	1.59546	5.08368	5.04422	2.97275	3.17936	5.06395	3.076055	0.027902434	0.146095332	5079	4934	720	794
101710461	Tfpi	5.42179	0.375944	1.67906	2.90072	3.12763	0.56573	1.25706	3.014175	0.911395	0.1604496	0.488844131	16	42	2	10
101719759	Frmd6	5.40598	0.37526	1.74384	4.02945	4.17116	1.34817	2.2971	4.100305	1.822635	0.100204102	0.670994838	58	78	2	2
101707080	Creg2	5.37678	0.373991	1.73156	1.4409	1.26384	0.049156654	0.049156654	1.35237	0.049156654	0.125200327	0	164	138	12	24
101701147	Fosb	5.34793	0.372732	1.60895	1.03277	1.09818	0.049156654	0.049156654	1.065475	0.049156654	0.046251855	0	4	4	0	2
101704279	Inhba	5.34568	0.372633	1.81306	0.109895	0.770964	0.049156654	0.049156654	0.4404295	0.049156654	0.467446373	0	52	102	10	4
101714583	Id1	5.34503	0.372605	1.84567	4.17751	4.76226	2.29031	1.59652	4.469885	1.943415	0.41348069	0.490583614	646	1158	114	52
101704310	Epha4	5.33005	0.371949	1.83541	0.546497	1.06516	0.049156654	0.049156654	0.8058285	0.049156654	0.366750124	0	100	176	18	8
101723047	Cebpd	5.30971	0.371056	1.49311	5.35773	5.29827	3.60945	3.41075	5.328	3.5101	0.042044569	0.140502117	6391	6077	1302	958
101706116	LOC101706116	5.30243	0.370736	2.59115	0.296185	0.415673	0.049156654	0.049156654	0.355929	0.049156654	0.084490775	0	16	18	2	0
101696315	Wnt5b	5.29741	0.370516	1.71678	1.14423	1.57079	0.049156654	0.049156654	1.35751	0.049156654	0.301623469	0	74	114	6	18
101713421	Gna14	5.28871	0.370132	1.63014	0.665244	0.22749	0.049156654	0.049156654	0.446367	0.049156654	0.309538822	0	34	22	6	2
101704996	Olfm4	5.27017	0.369314	2.43015	5.13356	5.36198	2.7383	0.384668	5.24777	1.561484	0.161517331	1.664269148	636	630	24	10
101704843	Mccc1	5.25202	0.368511	1.42454	3.08053	3.06938	1.30152	1.33565	3.074955	1.318585	0.007884241	0.024133554	686	686	136	126
101720405	Ppp1r3g	5.24107	0.368025	-2.5452	0.095777807	0.095777807	0.884942	0.392553	0.095777807	0.6387475	0	0.348171601	6	0	80	44
101701607	LOC101701607	5.1779	0.365209	1.3708	5.29463	5.48178	3.57747	3.86229	5.388205	3.71988	0.132335034	0.201398153	139	102	12	40
101709423	LOC101709423	5.16099	0.364451	1.69414	0.381219	1.11883	0.049156654	0.049156654	0.7500245	0.049156654	0.52156974	0	22	46	2	6
101701425	Dusp1	5.15869	0.364348	1.36976	4.68423	5.11162	2.92029	3.44528	4.897925	3.182785	0.302210367	0.371223989	2664	4117	534	810
101724063	Edn1	5.15246	0.364068	1.89092	1.27939	1.55541	0.049156654	0.049156654	1.4174	0.049156654	0.195175614	0	70	92	2	14
101725002	LOC101725002	5.14647	0.363799	1.55551	5.48692	5.16653	3.58698	3.344	5.326725	3.46549	0.226549942	0.171812806	6932	5083	1215	854
101708552	Abtb2	5.10887	0.362104	1.48084	2.5239	2.66601	0.61057	0.931376	2.594955	0.770973	0.100486945	0.226844098	668	778	116	142
101712508	Pim2	5.10562	0.361956	1.52419	4.46851	4.4494	2.67885	2.44386	4.458955	2.561355	0.013512811	0.166163023	668	492	73	76
101700042	Loxl2	5.10397	0.361882	1.50191	2.2983	2.52257	0.559164	0.566834	2.410435	0.562999	0.158582838	0.005423509	466	588	96	86
101722711	Ppp1r3c	5.07869	0.360736	-1.69107	0.177777	0.41341	2.82648	2.21345	0.2955935	2.519965	0.166617692	0.43347767	36	46	592	288
101708115	Csrnp1	5.0424	0.359084	1.62107	3.29181	3.83975	1.52692	1.50104	3.56578	1.51398	0.38745209	0.018299923	14	50	0	2
101721042	Msx2	5.03811	0.358888	1.54716	1.86834	2.11341	0.049156654	0.049156654	1.990875	0.049156654	0.173290659	0	86	110	10	22
101702163	Slc19a2	5.03728	0.35885	1.52001	1.15517	2.29068	0.049156654	0.049156654	1.722925	0.049156654	0.802926821	0	4	6	0	0
101699647	Hbegf	5.0158	0.357867	1.73377	2.15765	3.14527	0.329118	0.348454	2.65146	0.338786	0.698352799	0.013672617	222	602	42	38
101714590	St8sia4	5.00147	0.35721	1.51959	2.99827	2.86362	0.642497	1.26648	2.930945	0.9544885	0.095211928	0.441222611	396	348	44	74
101708272	Tmem64	4.99197	0.356774	1.49672	1.19712	1.09313	0.049156654	0.049156654	1.145125	0.049156654	0.073532034	0	92	84	18	12
101696651	Il2ra	4.96815	0.355677	4.21802	3.75937	4.06431	0.049156654	0.049156654	3.91184	0.049156654	0.215625142	0	404	548	0	8
101704873	Irak3	4.91791	0.353351	1.51882	3.63875	3.77783	1.7851	1.91715	3.70829	1.851125	0.098344411	0.09337345	2902	3374	532	544
101709222	Hck	4.87649	0.351421	1.42645	4.89948	5.05951	3.23439	3.29653	4.979495	3.26546	0.113158298	0.043939615	22	42	4	18
101697183	Zfp36	4.86496	0.350882	1.48731	5.48025	5.49463	3.56776	3.76255	5.48744	3.665155	0.010168196	0.13773733	9402	9646	1628	1772
101713832	Klf7	4.85165	0.350258	1.796	1.77539	1.7006	0.049156654	0.049156654	1.737995	0.049156654	0.052884516	0	16	6	0	2
101714164	Sod2	4.79189	0.347443	1.5521	5.13047	5.35765	3.44822	3.0785	5.24406	3.26336	0.160640519	0.261431519	3025	3822	658	408
101723648	Bdkrb2	4.73886	0.344924	1.65133	1.35441	0.54183	0.049156654	0.049156654	0.94812	0.049156654	0.574580828	0	80	36	8	6
101715002	Krt18	4.73071	0.344535	-1.41448	0.152576	0.668169	1.93061	2.42778	0.4103725	2.179195	0.364579307	0.351552278	20	34	138	204
101718422	Prkcd	4.70604	0.343355	1.36452	5.55371	5.42823	3.84923	3.8341	5.49097	3.841665	0.088727759	0.010698526	52	26	6	4
101702644	Fam110c	4.69402	0.342779	1.67562	1.75425	1.81658	0.049156654	0.049156654	1.785415	0.049156654	0.044073966	0	172	186	12	36
101720717	Pik3ap1	4.68938	0.342556	1.31027	3.66434	3.65609	1.92448	2.13308	3.660215	2.02878	0.005833631	0.147502475	1754	1758	362	398
101699030	Ubtd2	4.68399	0.342297	1.49232	3.12894	2.99315	1.14823	1.27688	3.061045	1.212555	0.09601803	0.090969287	360	316	58	60
101702267	F3	4.67269	0.341754	2.71549	0.826363	2.02425	0.049156654	0.049156654	1.4253065	0.049156654	0.847034021	0	54	180	0	12
101713685	Bst1	4.66247	0.341261	1.4844	1.75112	2.22936	0.049156654	0.049156654	1.99024	0.049156654	0.338166747	0	82	132	12	26
101704872	Slco4a1	4.64609	0.34047	1.4991	2.50499	2.38384	0.825599	0.415384	2.444415	0.6204915	0.085665987	0.290065808	26	2	4	4
101719954	Gab2	4.62523	0.339461	1.21348	3.58434	3.49879	1.96246	2.08558	3.541565	2.02402	0.060492985	0.087058987	2402	2235	556	564
101701889	Tnip1	4.60904	0.338675	1.30036	5.20191	5.09446	3.64072	3.43542	5.148185	3.53807	0.075978624	0.145169022	2010	2185	702	309
101698504	Tgif1	4.60811	0.33863	1.47536	3.56463	3.65102	1.70533	1.88062	3.607825	1.792975	0.061086955	0.123948748	4	6	0	6
101725063	Skil	4.60393	0.338427	1.60256	1.84234	1.87615	0.049156654	0.049156654	1.859245	0.049156654	0.02390728	0	310	326	22	68
101696607	Lpcat2	4.59957	0.338214	1.5356	3.39558	3.33246	1.36969	1.60806	3.36402	1.488875	0.04463258	0.168553043	622	590	96	110
101708365	Tcf23	4.59932	0.338202	-1.69164	0.095777807	0.095777807	0.956206	1.52148	0.095777807	1.238843	0	0.399709079	4	2	26	42
101704991	LOC101704991	4.59181	0.337836	1.6086	1.28161	0.975614	0.049156654	0.049156654	1.128612	0.049156654	0.216371847	0	32	24	6	2
101700251	Rgs13	4.58556	0.337532	1.68939	1.60512	0.914286	0.049156654	0.049156654	1.259703	0.049156654	0.488493406	0	40	20	6	2
101701307	Il21r	4.58321	0.337417	1.41121	3.41343	3.5736	1.55978	1.91599	3.493515	1.737885	0.113257293	0.251878507	8	12	0	0
101716692	Btg3	4.57674	0.337102	1.21885	4.09331	4.179	2.5921	2.67314	4.136155	2.63262	0.06059198	0.057303934	6	6	0	0
101721870	Tiparp	4.54172	0.335387	1.40217	3.11516	3.31698	1.4407	1.62183	3.21607	1.531265	0.142708291	0.128078251	1088	1346	238	256
101715916	Tlr4	4.52321	0.334477	1.42419	3.22617	3.67167	1.49538	1.9494	3.44892	1.72239	0.315016071	0.321040621	1041	1645	216	304
106010585	LOC106010585	4.44692	0.330702	1.7036	3.31822	3.16818	0.197351	1.53548	3.2432	0.8664155	0.106094301	0.94620009	460	400	24	82
101718432	Tnf	4.38888	0.3278	1.65888	4.27267	3.58667	1.38316	1.93052	3.92967	1.65684	0.485075252	0.387041968	46	26	8	8
101713241	Rp2	4.38509	0.32761	1.40082	2.66209	3.02187	0.709335	1.44811	2.84198	1.0787225	0.254402878	0.522392812	276	398	46	86
106009085	LOC106009085	4.36938	0.32682	2.86983	1.41025	1.27083	0.049156654	0.049156654	1.34054	0.049156654	0.098584827	0	218	192	0	12
101702081	Cd44	4.36935	0.326819	1.34216	5.6813	5.32322	3.90187	3.75263	5.50226	3.82725	0.253200796	0.105528616	150	62	10	10
101704138	Il4r	4.35589	0.32614	1.33634	4.7309	4.95976	3.14112	3.29676	4.84533	3.21894	0.161828458	0.110054099	14	10	0	0
101719133	LOC101719133	4.34897	0.325791	1.48015	2.7281	2.96757	0.482138	1.39247	2.847835	0.937304	0.169330861	0.64370193	790	1017	98	218
101723771	Egfr	4.34819	0.325751	1.49161	2.55363	2.34987	0.279285	0.751807	2.45175	0.515546	0.144080078	0.33412351	1440	1189	174	248
101715895	Kctd12	4.33468	0.325068	1.43714	3.94966	3.93185	2.09593	2.27347	3.940755	2.1847	0.012593572	0.125539738	1213	1200	222	238
101700076	LOC101700076	4.30785	0.323707	2.54867	0.628875	1.68688	0.049156654	0.049156654	1.1578775	0.049156654	0.74812251	0	6	16	0	2
101723666	Rin2	4.30651	0.323639	1.54031	3.37498	3.25646	0.874022	1.70259	3.31572	1.288306	0.083806296	0.585886051	8	8	0	2
101706762	LOC101706762	4.30403	0.323513	-1.4855	0.095777807	0.095777807	0.814894	0.801579	0.095777807	0.8082365	0	0.009415127	6	4	40	36
101713721	Bcl6	4.29891	0.323253	1.40485	4.35879	4.31284	2.40084	2.77024	4.335815	2.58554	0.032491557	0.261205245	66	18	6	10
101715617	Lmcd1	4.2937	0.322988	1.57133	6.14479	6.34264	4.47979	3.93088	6.243715	4.205335	0.139901077	0.388137983	92	80	4	18
101724098	Rpl3l	4.28399	0.322493	1.4092	1.69595	1.41504	0.049156654	0.049156654	1.555495	0.049156654	0.198633366	0	102	78	20	14
106008828	LOC106008828	4.28179	0.322381	1.64913	1.69586	1.39858	0.049156654	0.049156654	1.54722	0.049156654	0.210208704	0	74	56	6	10
101703568	F5	4.27769	0.322171	1.4023	3.53935	3.09835	1.90403	1.23128	3.31885	1.567655	0.311834091	0.475706087	2921	1902	668	306
101724124	Ccr6	4.2189	0.319157	1.51796	2.37286	2.57534	0.049156654	0.049156654	2.4741	0.049156654	0.143174981	0	150	184	16	38
101722845	Tmem173	4.20959	0.318677	1.28058	4.80709	4.81321	3.26806	3.2526	4.81015	3.26033	0.004327494	0.010931871	8	8	2	6
101709452	Acvr1b	4.19922	0.318142	1.33174	3.5607	3.81911	2.05159	2.05766	3.689905	2.054625	0.182723463	0.004292138	1795	2352	465	420
101719181	Akap12	4.1931	0.317825	1.39218	3.79293	3.97971	1.7198	2.46602	3.88632	2.09291	0.132073405	0.527657222	74	84	4	22
101715482	Gnpnat1	4.18016	0.317155	1.35129	4.21927	4.52397	2.60886	2.86918	4.37162	2.73902	0.215455436	0.184074037	14	4	2	2
101714706	Tnfrsf4	4.15581	0.315891	1.40554	1.68171	1.21223	0.049156654	0.049156654	1.44697	0.049156654	0.331972492	0	82	52	14	10
101705852	Runx1	4.14896	0.315535	1.35744	2.97368	2.78243	1.02262	1.2559	2.878055	1.13926	0.135234172	0.16495387	444	370	74	84
101705539	Gja4	4.14896	0.315535	1.51316	2.48482	2.74987	0.917772	0.171758	2.617345	0.544765	0.187418652	0.527511558	6	6	0	0
101699461	Yap1	4.14717	0.315442	1.48793	2.5017	2.27116	0.049156654	0.049156654	2.38643	0.049156654	0.163016397	0	202	162	20	38
101715845	Hif1a	4.14542	0.315351	1.47126	5.00933	4.91101	2.69213	3.34203	4.96017	3.01708	0.069522739	0.459548697	122	70	6	24
101723187	Ikzf4	4.13023	0.314559	1.37765	1.70596	1.46466	0.049156654	0.049156654	1.58531	0.049156654	0.170624866	0	274	218	50	48
101696569	Pnrc1	4.11042	0.313523	1.25994	5.3728	5.52082	3.85757	3.8546	5.44681	3.856085	0.104665946	0.002100107	3754	4386	966	865
101703245	Ptges	4.10211	0.313088	1.34973	2.56636	2.30004	0.355182	0.880153	2.4332	0.6176675	0.188316678	0.371210554	92	70	12	18
101704340	A2m	4.07468	0.311647	1.3771	2.35333	2.6969	0.792157	0.814496	2.525115	0.8033265	0.242940677	0.015796058	45	64	8	9
101725809	Calcb	4.06622	0.311201	3.12792	2.4893	2.54758	0.049156654	0.049156654	2.51844	0.049156654	0.041210183	0	66	76	6	0
101710832	Map1b	4.06228	0.310993	1.37899	1.72321	1.76055	0.049156654	0.049156654	1.74188	0.049156654	0.026403367	0	864	910	132	202
101707386	Il1rap	4.02214	0.308869	1.34879	3.63976	3.87438	1.72607	2.43805	3.75707	2.08206	0.165901393	0.503445886	938	1200	156	296
101702935	Bcl2a1	4.01603	0.308545	1.32124	6.50991	6.78081	4.95402	5.06603	6.64536	5.010025	0.191555227	0.079203031	6312	8283	1556	1568
101717999	Slc10a6	4.01494	0.308487	1.47523	2.72291	3.41918	1.18614	1.04265	3.071045	1.114395	0.492337239	0.101462752	562	1138	142	110
101715715	Creb3l2	4.01193	0.308327	1.27037	3.50518	3.3998	1.8786	1.87753	3.45249	1.878065	0.074514913	0.000756604	2698	2458	622	556
101719811	P2ry6	4.00275	0.307839	1.36713	2.65713	3.29309	1.12154	1.36164	2.97511	1.24159	0.449691629	0.169776338	6	4	12	14
101697978	S1pr1	3.99104	0.307215	1.44128	3.43072	4.06207	1.90089	1.84657	3.746395	1.87373	0.446431866	0.03841004	1186	2257	302	256
101697305	Hhex	3.9795	0.306599	1.24103	3.61538	3.6024	2.10395	2.04087	3.60889	2.07241	0.009178246	0.044604296	410	406	106	90
101701138	Bmpr2	3.97885	0.306564	1.34216	0.719406	0.591695	0.049156654	0.049156654	0.6555505	0.049156654	0.090305314	0	88	78	20	14
101720369	Ttyh2	3.97574	0.306398	1.37581	3.53086	3.35235	1.51865	1.81758	3.441605	1.668115	0.126225632	0.21137543	48	32	6	4
101698009	Rarres1	3.96603	0.305879	1.41703	5.16488	4.76475	2.88427	3.26264	4.964815	3.073455	0.282934636	0.267547993	704	464	84	102
101698711	Pla2g15	3.93345	0.30413	-1.30767	0.772161	0.466404	2.30855	2.28493	0.6192825	2.29674	0.216202848	0.016701862	70	52	380	332
101716643	Spry4	3.91127	0.302935	1.31658	1.2594	1.5903	0.049156654	0.049156654	1.42485	0.049156654	0.233981634	0	10	16	4	2
101713628	Igsf6	3.90038	0.302346	1.3826	5.08199	5.24214	3.44651	3.58775	5.162065	3.51713	0.113243151	0.099871762	3166	3897	768	730
101705064	Pstpip2	3.8945	0.302028	1.38954	4.26311	4.28419	2.78392	2.14638	4.27365	2.46515	0.014905811	0.450808857	2124	2192	567	268
101723712	Tgfa	3.87771	0.301118	1.30554	2.00381	1.24829	0.049156654	0.049156654	1.62605	0.049156654	0.534233315	0	130	62	24	14
101703039	Porimin	3.8747	0.300955	1.53976	2.51748	1.19406	0.049156654	0.049156654	1.85577	0.049156654	0.935799256	0	46	12	6	2
101703827	Src	3.87009	0.300704	1.13675	2.76886	2.98415	1.35069	1.60695	2.876505	1.47882	0.152233019	0.181203184	14	30	8	10
101716741	Opn3	3.86493	0.300424	1.41128	1.8906	1.42047	0.049156654	0.049156654	1.655535	0.049156654	0.332432111	0	186	118	22	28
101726259	Gpx8	3.86331	0.300336	-1.27478	0.703031	0.292825	2.28792	1.95632	0.497928	2.12212	0.290059444	0.234476609	8	4	14	8
106010099	LOC106010099	3.86267	0.300301	2.33832	0.503508	0.516873	0.049156654	0.049156654	0.5101905	0.049156654	0.009450482	0	10	10	2	0
101707277	LOC101707277	3.84447	0.299309	3.00288	2.36664	3.02526	0.049156654	0.049156654	2.69595	0.049156654	0.465714668	0	14	26	0	2
101708793	Ttc23	3.84229	0.29919	-1.44777	0.095777807	0.095777807	0.348294	0.876571	0.095777807	0.6124325	0	0.373548249	0	0	8	6
101717428	Peli1	3.80749	0.297286	1.32403	3.64257	3.78893	1.74699	2.28118	3.71575	2.014085	0.103492148	0.377729371	1290	1510	228	348
101721053	Maml2	3.80499	0.297149	1.75091	2.14292	1.72572	0.049156654	0.049156654	1.93432	0.049156654	0.295004949	0	22	24	0	0
101712560	Metrnl	3.79874	0.296806	1.36036	4.41068	4.60536	2.90015	2.72459	4.50802	2.81237	0.137659548	0.124139667	1110	1354	286	216
101721538	Hoxd8	3.78784	0.296207	1.33887	1.77073	2.06292	0.262191	0.179041	1.916825	0.220616	0.20660953	0.058795929	10	4	2	0
101700507	Serpinh1	3.77194	0.295331	1.20843	5.25897	5.37862	3.67758	3.97862	5.318795	3.8281	0.084605326	0.212867425	20	54	2	2
101718208	Il15	3.76248	0.294808	1.46697	0.957193	1.09641	0.049156654	0.049156654	1.0268015	0.049156654	0.098441285	0	70	82	6	20
101701066	LOC101701066	3.76015	0.294679	1.34106	1.65457	2.15886	0.049156654	0.049156654	1.906715	0.049156654	0.356586879	0	142	238	22	56
101710828	Arrdc4	3.74183	0.293665	1.28105	3.33807	3.3793	1.84721	1.73617	3.358685	1.79169	0.029154013	0.078517137	1154	1215	304	244
101704662	Etv6	3.74042	0.293587	1.30312	3.90292	3.94606	2.17779	2.46065	3.92449	2.31922	0.030504587	0.200012224	3044	3218	636	756
101718383	Fos	3.73495	0.293283	1.20649	3.7583	4.34464	2.24323	2.88232	4.05147	2.562775	0.41460499	0.451904873	988	1791	254	432
101712536	Gltpd2	3.73336	0.293195	1.38724	1.09336	1.08372	0.049156654	0.049156654	1.08854	0.049156654	0.006816509	0	46	46	12	6
101707512	Irgm	3.73252	0.293149	1.29113	3.7466	4.15075	1.75032	2.79267	3.948675	2.271495	0.285777206	0.737052753	48	62	38	78
101697640	LOC101697640	3.7257	0.29277	2.10894	0.932894	0.222221	0.049156654	0.049156654	0.5775575	0.049156654	0.502521698	0	20	10	4	0
101706347	Uhrf1bp1l	3.71744	0.29231	1.14469	2.94248	2.94785	1.4944	1.62581	2.945165	1.560105	0.003797163	0.092920902	1286	1308	354	362
101724742	Rdh10	3.70261	0.291484	1.35527	4.12735	4.33731	2.69576	2.19952	4.23233	2.44764	0.14846414	0.350894669	1608	2004	450	246
101719311	Ccr7	3.69368	0.290986	1.42211	3.14524	3.34251	1.06901	1.7785	3.243875	1.423755	0.139490955	0.50168519	380	466	56	102
101696861	Lifr	3.68229	0.290349	1.21218	2.15292	2.61089	0.641149	1.15789	2.381905	0.8995195	0.323833693	0.365391065	4	8	0	4
101719074	Tshz2	3.67447	0.289911	1.28771	1.77445	1.90301	0.049156654	0.049156654	1.83873	0.049156654	0.090905648	0	366	422	68	104
101710299	Efhb	3.6605	0.289127	1.36672	0.638751	0.343063	0.049156654	0.049156654	0.490907	0.049156654	0.20908299	0	56	42	8	10
101700964	Hamp	3.65554	0.288849	3.06661	2.64206	2.79016	0.049156654	0.049156654	2.71611	0.049156654	0.104722514	0	58	66	4	0
101722509	Rabggta	3.65178	0.288638	1.46772	5.46356	5.3603	2.9711	3.87107	5.41193	3.421085	0.073015846	0.63637489	404	442	40	108
101725456	LOC101725456	3.65149	0.288621	1.37405	2.07719	2.00145	0.049156654	0.049156654	2.03932	0.049156654	0.053556268	0	435	404	60	101
101711238	Ccl24	3.64926	0.288496	1.23267	2.71353	1.81064	0.958757	0.458346	2.262085	0.7085515	0.638439642	0.353844011	196	80	40	22
101717639	Tlr1	3.63226	0.287539	1.27685	3.70738	3.70349	2.06902	2.17406	3.705435	2.12154	0.002750645	0.074274496	8	6	2	2
101720283	Cd38	3.63089	0.287461	1.16035	5.12294	5.50756	3.67947	4.10443	5.31525	3.89195	0.27196741	0.300492098	2560	3782	706	970
101696986	Dph5	3.62383	0.287063	1.31732	2.71666	2.91426	0.702647	1.50194	2.81546	1.1022935	0.1397243	0.5651855	294	362	46	92
101696770	Mamld1	3.61932	0.286808	1.20821	1.88949	1.91757	0.203756	0.561793	1.90353	0.3827745	0.019855558	0.253170391	10	8	0	2
101712637	Myd88	3.60753	0.286141	1.18624	4.63694	4.72022	3.02671	3.31641	4.67858	3.17156	0.058887853	0.204848835	2510	2882	650	692
106007570	Adora2b	3.57346	0.284206	2.13861	0.527699	0.42999	0.049156654	0.049156654	0.4788445	0.049156654	0.069090696	0	20	18	4	0
101702599	Tril	3.57177	0.284111	-1.53216	0.095777807	0.095777807	1.85525	1.41053	0.095777807	1.63289	0	0.314464528	34	82	648	372
101722776	Klrg1	3.55254	0.283014	2.15872	0.32927	0.575098	0.049156654	0.049156654	0.452184	0.049156654	0.173826646	0	8	10	2	0
101700792	Ier5	3.54262	0.282446	1.32534	4.23628	4.60021	2.82248	2.69202	4.418245	2.75725	0.257337371	0.092249151	1790	2606	512	402
101700759	Ier3	3.53774	0.282167	1.37353	4.51471	4.93134	3.06582	2.89976	4.723025	2.98279	0.294601898	0.117422152	868	1318	238	182
101700910	Clec4e	3.53599	0.282067	1.24989	6.10528	6.21652	4.70294	4.51981	6.1609	4.611375	0.078658558	0.129492465	66	108	8	20
101709969	Efna1	3.53348	0.281923	-1.15906	1.07618	1.11841	2.55221	2.56312	1.097295	2.557665	0.029861119	0.007714535	38	40	194	178
101719378	Gna13	3.52713	0.281559	1.17861	4.08938	4.42344	2.75537	2.81278	4.25641	2.784075	0.236216091	0.040595	3603	5092	1114	1054
101713582	Aldob	3.50487	0.28028	1.36575	0.439408	0.199387	0.049156654	0.049156654	0.3193975	0.049156654	0.169720477	0	30	24	6	4
101722087	LOC101722087	3.50449	0.280259	1.21057	7.13875	6.92602	5.39051	5.59849	7.032385	5.4945	0.150422826	0.147064068	8073	6579	1651	1786
101709371	Nod2	3.49299	0.279596	1.23668	2.14044	2.19468	0.369121	0.841953	2.16756	0.605537	0.038353472	0.334342714	350	372	70	100
101700984	Pawr	3.48104	0.278906	1.44501	1.38101	0.917498	0.049156654	0.049156654	1.149254	0.049156654	0.327752478	0	50	32	4	8
101714328	Ifit3	3.47687	0.278665	1.39826	3.69003	4.47713	1.21798	3.14229	4.08358	2.180135	0.556563747	1.36069265	1148	2553	114	698
101709765	Slc7a11	3.47536	0.278578	2.54903	1.3772	1.92113	0.049156654	0.049156654	1.649165	0.049156654	0.384616591	0	118	206	14	0
101706904	Strip2	3.46968	0.278249	1.21435	2.28145	2.09097	0.59168	0.705031	2.18621	0.6483555	0.1346897	0.080151261	322	268	70	70
101712990	Mesdc1	3.45453	0.277372	1.12349	3.85355	3.90226	2.44329	2.48007	3.877905	2.46168	0.034443171	0.026007387	822	868	234	218
101705227	Erbb2	3.44982	0.277098	-1.13493	0.095777807	0.095777807	1.46837	1.28297	0.095777807	1.37567	0	0.131097597	58	52	292	218
101713702	LOC101713702	3.44617	0.276886	2.53729	3.01017	1.34341	0.049156654	0.049156654	2.17679	0.049156654	1.178577299	0	94	18	10	0
101703654	Kdm6b	3.44451	0.27679	1.21727	4.70971	4.6317	3.06826	3.18925	4.670705	3.128755	0.0551614	0.085552849	30	18	4	8
101704432	Fcer2	3.44131	0.276604	1.40475	2.30556	2.08034	0.049156654	0.049156654	2.19295	0.049156654	0.159254589	0	548	442	60	110
101704909	Egfl7	3.43496	0.276234	-1.48096	0.315389	0.74987	2.87526	2.15746	0.5326295	2.51636	0.307224461	0.507561248	46	72	696	304
101708068	Sox4	3.43477	0.276223	1.46494	1.02238	0.625604	0.049156654	0.049156654	0.823992	0.049156654	0.280563	0	38	26	4	6
101725565	Caspase-12	3.42557	0.275687	1.31851	4.7556	4.44205	2.70324	3.02956	4.598825	2.8664	0.221713331	0.230743085	10	6	0	0
101721265	Nsun4	3.40908	0.274725	1.18818	2.26962	2.47855	0.832477	1.0049	2.374085	0.9186885	0.14773582	0.121921473	264	328	74	78
101708770	LOC101708770	3.40529	0.274503	1.49605	4.55924	4.89501	3.18754	2.02331	4.727125	2.605425	0.237425244	0.823234928	3753	5305	1116	312
101714834	LOC101714834	3.39588	0.273952	1.20911	2.93845	2.61018	1.44607	1.07536	2.774315	1.260715	0.232121943	0.262131555	120	86	32	20
101714921	Oaf	3.38742	0.273457	1.25044	4.62772	4.55454	3.25812	2.71456	4.59113	2.98634	0.051746074	0.384354962	2544	2386	758	394
101710016	Fcrl1	3.38427	0.273271	1.31494	1.07079	1.33571	0.049156654	0.049156654	1.20325	0.049156654	0.187326728	0	46	60	12	10
101720091	Chka	3.37936	0.272983	1.22877	4.41598	4.5584	3.05026	2.84939	4.48719	2.949825	0.100706148	0.142036539	2700	3144	806	590
101724657	Tlr2	3.37887	0.272955	1.264	3.66256	3.84701	1.79368	2.47651	3.754785	2.135095	0.130425846	0.482833723	1328	1612	240	426
101703512	Sema7a	3.37745	0.272871	1.25976	4.46682	4.81935	3.16459	2.93422	4.643085	3.049405	0.249276354	0.162896189	12	28	0	0
101709512	Tnfrsf11b	3.37695	0.272842	1.15816	2.54222	2.70959	0.999349	1.36698	2.625905	1.1831645	0.118348462	0.259954373	288	344	72	94
101710920	LOC101710920	3.37607	0.27279	1.29511	1.96493	1.99596	0.049156654	0.049156654	1.980445	0.049156654	0.021941523	0	316	330	50	90
101726403	Atp6v1c2	3.36591	0.272192	1.38113	2.31658	1.89564	0.049156654	0.049156654	2.10611	0.049156654	0.297649528	0	44	10	10	4
106007553	LOC106007553	3.35716	0.271677	1.39956	4.21517	4.30173	2.81718	1.7365	4.25845	2.27684	0.061207163	0.764156156	850	1006	266	76
101726384	Nap1l5	3.34813	0.271145	-1.24236	0.095777807	0.095777807	0.894939	0.99968	0.095777807	0.9473095	0	0.074063071	10	10	54	54
101699493	Cd200	3.34773	0.271121	1.17037	2.84916	2.85618	1.38173	1.41321	2.85267	1.39747	0.00496389	0.022259721	22	26	6	6
101709450	Fam129a	3.33868	0.270586	1.39746	2.77372	2.45582	0.110012	1.10996	2.61477	0.609986	0.224789246	0.707070012	76	46	6	14
101708729	LOC101708729	3.3372	0.270499	1.22671	0.319088	0.576617	0.049156654	0.049156654	0.4478525	0.049156654	0.182100502	0	78	102	22	18
101723143	Rhou	3.33687	0.27048	1.31422	3.24683	3.69047	1.94419	1.50839	3.46865	1.72629	0.313700852	0.308157135	1026	1616	327	190
101712740	Ccl16	3.3339	0.270304	1.41035	1.64521	1.58039	0.049156654	0.049156654	1.6128	0.049156654	0.045834662	0	24	22	6	2
101723852	Ankub1	3.31472	0.269168	1.34609	1.43336	1.66112	0.049156654	0.049156654	1.54724	0.049156654	0.16105064	0	42	62	20	6
101721633	Ezr	3.29785	0.268165	1.21791	5.32753	5.55115	3.71627	4.1134	5.43934	3.914835	0.158123218	0.280813316	6068	7663	1422	1892
101725772	Met	3.28564	0.267437	1.23233	1.67729	1.53831	0.049156654	0.049156654	1.6078	0.049156654	0.0982737	0	4	10	0	6
101701828	LOC101701828	3.27892	0.267037	1.42536	1.96916	1.97896	0.049156654	0.049156654	1.97406	0.049156654	0.006929646	0	120	122	10	34
101705243	Rcan1	3.27743	0.266947	1.30479	3.79896	4.2463	2.38778	2.30332	4.02263	2.34555	0.316317147	0.059722239	8	18	10	10
101697324	Rrad	3.27557	0.266837	1.2067	1.75178	1.45339	0.049156654	0.049156654	1.602585	0.049156654	0.210993592	0	118	88	32	18
101700523	Tnfrsf13c	3.27334	0.266704	1.19812	1.69364	2.08714	0.34554	0.369498	1.89039	0.357519	0.278246518	0.016940864	78	116	24	22
101710175	Dram1	3.26663	0.266302	1.17824	3.90346	3.97204	2.14069	2.71334	3.93775	2.427015	0.048493383	0.404924698	36	46	10	12
101715065	Tnfrsf18	3.26437	0.266167	1.38188	1.90696	1.56392	0.049156654	0.049156654	1.73544	0.049156654	0.24256591	0	48	34	12	4
101702730	LOC101702730	3.25337	0.265508	2.17149	1.36822	0.682166	0.049156654	0.049156654	1.025193	0.049156654	0.485113436	0	8	4	2	0
101717425	Nabp1	3.24781	0.265175	1.18572	4.36613	4.6196	3.02092	3.08528	4.492865	3.0531	0.179230356	0.045509392	1838	2944	730	552
101712712	Dot1l	3.24236	0.264848	1.20753	4.45566	4.44287	2.76632	3.10222	4.449265	2.93427	0.009043896	0.237517168	146	144	82	42
101726629	Klf4	3.22965	0.264083	1.15122	2.64326	2.75562	1.31646	1.22191	2.69944	1.269185	0.079450518	0.066856946	34	32	6	8
101716536	Traf4	3.2228	0.263671	1.09286	2.40674	2.68001	0.97529	1.42833	2.543375	1.20181	0.19323107	0.320347656	16	42	14	6
101719827	Dusp4	3.22246	0.26365	1.39998	1.76894	2.18844	0.049156654	0.049156654	1.97869	0.049156654	0.296631295	0	344	530	110	38
106007873	LOC106007873	3.21356	0.263114	-1.38639	0.095777807	0.095777807	2.5749	1.52271	0.095777807	2.048805	0	0.744010684	8	2	40	16
101706869	Shroom4	3.21095	0.262957	1.11061	0.867589	1.05537	0.049156654	0.049156654	0.9614795	0.049156654	0.132781218	0	252	308	76	74
101701606	Shb	3.19524	0.262007	1.2045	1.97406	1.98485	0.602947	0.346493	1.979455	0.47472	0.007629682	0.181340362	194	198	58	40
101711414	Actr2	3.1943	0.26195	1.10878	4.89942	5.17555	3.61782	3.65166	5.037485	3.63474	0.195253395	0.023928493	3880	5166	1262	1170
106009590	LOC106009590	3.18923	0.261643	1.43844	2.92693	2.32048	0.151853	1.03897	2.623705	0.5954115	0.428824907	0.627286446	438	242	32	70
101717956	Fbln7	3.16079	0.259917	-1.1893	1.74883	1.82467	3.4046	3.1609	1.78675	3.28275	0.053626978	0.172321923	142	154	866	610
101714481	Irg1	3.16049	0.259898	1.48697	4.53626	4.76477	3.21681	1.79162	4.650515	2.504215	0.161580971	1.007761513	50	76	14	0
101712969	Megf9	3.15944	0.259834	1.20627	1.87382	1.91092	0.049156654	0.049156654	1.89237	0.049156654	0.026233662	0	294	310	102	44
101719910	Lamc2	3.15787	0.259739	1.11802	1.00915	0.972489	0.049156654	0.049156654	0.9908195	0.049156654	0.025923242	0	154	150	44	40
101715320	Tirap	3.15192	0.259376	1.42473	2.50969	2.03348	0.049156654	0.049156654	2.271585	0.049156654	0.33673132	0	538	338	40	102
106007736	LOC106007736	3.15026	0.259275	2.19269	1.13342	0.844284	0.049156654	0.049156654	0.988852	0.049156654	0.204450026	0	8	6	2	0
101710815	Zbtb17	3.14892	0.259193	1.02061	3.76298	3.58839	2.50473	2.33717	3.675685	2.42095	0.123453773	0.118482812	52	83	14	20
101698712	Dgat2	3.14683	0.259066	1.29579	3.78989	4.06987	2.52619	1.71625	3.92988	2.12122	0.197975757	0.572714066	1226	1637	406	162
101701218	Rgs1	3.13556	0.258378	1.35638	2.42677	3.3165	1.18956	0.702926	2.871635	0.946243	0.629134116	0.344102201	116	284	40	22
101699944	Il27ra	3.13437	0.258305	1.21973	2.58534	2.23774	0.626153	0.992001	2.41154	0.809077	0.245790317	0.258693602	326	232	54	70
101710182	Olr1	3.12621	0.257806	2.74965	1.92993	2.67725	0.049156654	0.049156654	2.30359	0.049156654	0.52843504	0	172	368	18	0
101702636	LOC101702636	3.12407	0.257675	1.27092	3.179	3.21871	1.14606	1.92354	3.198855	1.5348	0.02807921	0.54976138	506	532	78	152
101702208	LOC101702208	3.12291	0.257604	1.52698	1.46008	1.21832	0.049156654	0.049156654	1.3392	0.049156654	0.170950135	0	64	50	2	14
101721414	B4galt1	3.11398	0.257057	1.17535	3.33024	3.45738	1.7237	2.16873	3.39381	1.946215	0.089901556	0.314683731	110	102	32	54
101701449	G0s2	3.11058	0.256848	-2.05727	0.095777807	0.095777807	0.499463	0.247141	0.095777807	0.373302	0	0.178418597	2	0	8	6
101719795	Eepd1	3.10318	0.256394	-1.19144	0.309175	0.471219	2.04809	1.77195	0.390197	1.91002	0.114582411	0.195260467	4	2	10	12
101722483	Cxcl16	3.09498	0.255889	1.1439	5.57703	5.43247	4.07787	4.12561	5.50475	4.10174	0.102219356	0.033757278	4056	3530	1058	1000
101718006	LOC101718006	3.07435	0.254618	1.39294	2.49584	2.44156	0.049156654	0.049156654	2.4687	0.049156654	0.038381756	0	28	26	8	2
101703465	Stap2	3.06929	0.254306	1.17455	2.19315	1.87688	0.862782	0.259349	2.035015	0.5610655	0.223636662	0.426691566	34	8	4	4
101722651	Dbp	3.06248	0.253885	-1.33439	0.095777807	0.095777807	1.88475	1.59278	0.095777807	1.738765	0	0.206453967	40	8	158	106
101724420	LOC101724420	3.05976	0.253717	1.16195	2.49189	2.37593	1.09843	0.844132	2.43391	0.971281	0.081996102	0.17981584	4	6	0	2
101701794	Slc41a1	3.05807	0.253612	1.23634	4.62589	4.65604	2.81947	3.33541	4.640965	3.07744	0.021319269	0.364824673	4809	4974	1056	1392
101723673	Cpne3	3.05064	0.253152	1.20894	3.54814	3.29526	1.62889	2.06048	3.4217	1.844685	0.178813163	0.305180216	1104	866	190	262
101706010	LOC101706010	3.0417	0.252597	1.31551	2.30828	2.45329	0.049156654	0.049156654	2.380785	0.049156654	0.102537554	0	156	182	16	56
101705291	Milr1	3.04104	0.252556	1.27641	4.14382	4.06307	2.84426	2.09785	4.103445	2.471055	0.057098873	0.527791573	122	96	28	20
101724655	Fcn1	3.03945	0.252457	1.41237	5.87068	5.68266	4.64007	2.81743	5.77667	3.72875	0.132950217	1.288801104	1080	1136	504	56
101725159	Calca	3.03911	0.252436	1.34328	1.54861	1.73842	0.049156654	0.049156654	1.643515	0.049156654	0.134215938	0	30	30	2	14
101706384	Mfap3l	3.03867	0.252409	1.48338	1.94274	1.66729	0.049156654	0.049156654	1.805015	0.049156654	0.194772563	0	224	172	12	50
101721682	St3gal2	3.0378	0.252355	1.15154	3.01677	3.04922	1.63634	1.66176	3.032995	1.64905	0.022945615	0.017974654	1068	1120	316	290
101719536	LOC101719536	3.01244	0.250777	2.15531	0.690452	0.293578	0.049156654	0.049156654	0.492015	0.049156654	0.280632297	0	12	8	0	2
101716960	Rnd3	3.0051	0.250319	1.12178	2.20926	2.44092	0.841707	1.07017	2.32509	0.9559385	0.163808357	0.161547737	262	332	78	88
101718154	Myo1c	2.99629	0.249768	1.041	4.44338	4.40424	3.07313	3.21496	4.42381	3.144045	0.027676159	0.100288955	6	10	0	2
101703290	Tmem37	2.99216	0.24951	-1.25306	0.095777807	0.095777807	2.11859	1.86191	0.095777807	1.99025	0	0.181500169	12	22	112	78
101704598	LOC101704598	2.99116	0.249447	1.23785	2.93436	3.57466	1.68825	1.50788	3.25451	1.598065	0.452760472	0.12754085	420	806	142	106
101710463	Ankrd12	2.98832	0.249269	1.14907	3.75646	3.53913	2.10551	2.29462	3.647795	2.200065	0.153675517	0.133720963	34	6	0	4
101705383	Ecel1	2.9813	0.24883	1.23169	0.918255	0.562909	0.049156654	0.049156654	0.740582	0.049156654	0.251267566	0	4	6	0	0
101704179	Fcgr2b	2.9796	0.248723	1.14848	4.79804	4.92612	3.5153	3.32898	4.86208	3.42214	0.090566237	0.131748135	266	350	80	50
101702279	Rgs18	2.97138	0.248207	0.936932	4.42535	4.44235	3.35271	3.14076	4.43385	3.246735	0.012020815	0.149871282	170	110	46	56
101696504	Tnfaip6	2.94225	0.246373	1.15979	5.08049	5.32718	3.88065	3.5461	5.203835	3.713375	0.174436172	0.236562574	10	4	4	4
101715501	Cd40	2.94193	0.246353	1.14351	4.04104	3.93839	2.38759	2.67561	3.989715	2.5316	0.072584511	0.203660895	674	656	162	162
101706747	Fbxo41	2.9413	0.246313	1.22826	0.315932	0.800391	0.049156654	0.049156654	0.5581615	0.049156654	0.342564244	0	36	30	0	8
101710264	Filip1l	2.92646	0.245375	1.07746	4.16661	3.8751	2.85134	2.58194	4.020855	2.71664	0.206128698	0.190494567	14	4	6	0
101725560	LOC101725560	2.92487	0.245275	1.34202	0.341463	0.97723	0.049156654	0.049156654	0.6593465	0.049156654	0.449555157	0	18	34	2	8
101724858	Ifngr2	2.9031	0.243894	1.17994	5.56182	5.45309	3.68925	4.24252	5.507455	3.965885	0.07688372	0.391220969	3952	3564	710	1110
101725911	Clic4	2.89587	0.243435	1.12653	4.48575	4.59145	3.10246	3.22666	4.5386	3.16456	0.074741187	0.087822662	5146	5788	1514	1532
101705415	Clec17a	2.88523	0.242757	1.0359	1.43937	2.11352	0.200782	0.85889	1.776445	0.529836	0.476696037	0.46535263	105	208	36	62
101715676	Hvcn1	2.87419	0.242054	1.03999	3.15124	3.79891	1.91759	2.43091	3.475075	2.17425	0.457971849	0.362972053	10	22	4	2
101715987	Tmem26	2.84872	0.240424	1.23602	2.80551	2.71376	0.553626	1.56741	2.759635	1.060518	0.064877047	0.716853541	632	582	78	192
101710737	LOC101710737	2.837	0.239672	1.1724	2.50224	2.11985	0.691853	0.87111	2.311045	0.7814815	0.270390562	0.12675384	514	354	100	106
101710110	Noct	2.8364	0.239633	1.14671	1.90213	2.41232	0.591693	0.901528	2.157225	0.7466105	0.360758809	0.21908643	170	286	54	66
101705319	Islr	2.82983	0.239211	1.09148	2.92177	3.02902	1.7655	1.39055	2.975395	1.578025	0.075837202	0.265129688	478	536	176	108
101717267	Sntb2	2.82709	0.239035	1.14851	1.1358	1.21184	0.049156654	0.049156654	1.17382	0.049156654	0.0537684	0	214	234	42	76
101718558	Stat4	2.82061	0.238618	1.17325	3.82861	3.74426	2.00487	2.52474	3.786435	2.264805	0.059644457	0.367603602	16	20	0	0
101705534	Plek	2.8206	0.238617	1.24312	5.33734	5.46445	4.05102	3.52858	5.400895	3.7898	0.089880343	0.369420867	6008	6887	1942	1034
101726247	C3	2.81392	0.238187	1.06843	5.72642	5.57414	4.4826	4.21919	5.65028	4.350895	0.107678221	0.186258997	20063	17437	6783	4666
101723019	Amotl2	2.81201	0.238063	1.40727	2.63059	3.3367	1.4651	0.230543	2.983645	0.8478215	0.499295169	0.872963626	672	1380	246	64
101706168	Asb2	2.80176	0.237402	1.13095	0.336653	0.403793	0.049156654	0.049156654	0.370223	0.049156654	0.047475149	0	48	52	16	10
106010583	LOC106010583	2.80151	0.237386	1.33064	1.06032	1.27488	0.049156654	0.049156654	1.1676	0.049156654	0.151716831	0	10	12	2	2
101707455	Fpr1	2.79028	0.236659	1.08528	6.1143	6.11412	4.40325	4.9907	6.11421	4.696975	0.000127279	0.415389879	6721	6752	1421	2298
101701705	Psmb9	2.78628	0.2364	0.981162	5.1927	5.17856	3.9602	4.0429	5.18563	4.00155	0.00999849	0.058477731	662	684	136	204
101724553	Trim66	2.7855	0.23635	1.10147	0.606282	0.697258	0.049156654	0.049156654	0.65177	0.049156654	0.064329747	0	240	266	78	66
101716396	Fam126b	2.78532	0.236338	1.11689	2.00007	1.80171	0.317105	0.630381	1.90089	0.473743	0.140261701	0.221519584	24	16	2	4
106009517	LOC106009517	2.78121	0.236072	1.16201	2.37128	2.04305	0.536013	0.859158	2.207165	0.6975855	0.232093659	0.228498021	84	61	16	20
101700071	Adamts9	2.78081	0.236046	1.02179	2.13614	2.64865	0.80896	1.43205	2.392395	1.120505	0.362399296	0.440591164	12	14	4	0
101718107	Clu	2.78034	0.236016	1.12182	5.86199	6.00278	4.66954	4.30619	5.932385	4.487865	0.099553564	0.256927249	556	180	55	26
101725266	Pdzd2	2.77901	0.235929	1.03325	1.72137	1.19693	0.049156654	0.049156654	1.45915	0.049156654	0.37083508	0	786	472	236	146
101716753	LOC101716753	2.7776	0.235838	1.05759	3.99798	4.47532	2.8266	2.99331	4.23665	2.909955	0.337530351	0.117881771	782	1269	284	302
101725210	LOC101725210	2.76286	0.23488	1.25137	1.40734	1.22879	0.049156654	0.049156654	1.318065	0.049156654	0.126253916	0	50	42	8	12
101706784	LOC101706784	2.75521	0.234382	1.20652	0.256394	0.519449	0.049156654	0.049156654	0.3879215	0.049156654	0.186007974	0	20	26	6	4
101725903	Smad1	2.75152	0.234141	0.959314	3.15718	3.08676	1.82274	2.02442	3.12197	1.92358	0.04979446	0.142609296	538	506	166	182
101709521	Spty2d1	2.7463	0.233802	1.27366	3.20293	2.93894	0.831784	1.808	3.070935	1.319892	0.186669119	0.690288954	621	482	68	162
101718867	Plxna2	2.73821	0.233273	1.15958	1.16964	1.30662	0.049156654	0.049156654	1.23813	0.049156654	0.096859487	0	272	346	66	102
101697137	Ell	2.73692	0.233189	1.0374	3.58335	3.54758	2.23726	2.29865	3.565465	2.267955	0.02529321	0.043409285	1325	1290	404	384
106008918	LOC106008918	2.73212	0.232875	-2.11431	0.095777807	0.095777807	1.13804	0.983218	0.095777807	1.060629	0	0.109475686	0	2	10	8
101710875	Atp6v1g3	2.72852	0.23264	1.11158	5.72105	5.6533	4.52236	4.05496	5.687175	4.28866	0.047906484	0.33050171	2297	2142	808	458
101701972	Wnt4	2.72509	0.232415	1.85542	0.307716	0.178414	0.049156654	0.049156654	0.243065	0.049156654	0.091430321	0	18	34	0	6
101709876	LOC101709876	2.7195	0.232049	1.04468	4.21297	4.73946	3.02597	3.30741	4.476215	3.16669	0.372284649	0.199008132	96	100	30	58
101715472	Jak3	2.70601	0.231164	1.01996	4.01036	3.92762	2.81558	2.59534	3.96899	2.70546	0.058506015	0.155733197	16	12	10	0
101714969	LOC101714969	2.70431	0.231052	1.01073	2.02398	2.40476	0.833035	1.05169	2.21437	0.9423625	0.26925212	0.154612433	8	12	0	2
101723298	Adra2a	2.70371	0.231013	-1.05361	0.095777807	0.095777807	1.17362	1.23314	0.095777807	1.20338	0	0.042086996	28	32	122	116
101717470	Snai2	2.69842	0.230665	1.13197	2.99277	2.63034	1.04888	1.55034	2.811555	1.29961	0.256276711	0.354585766	368	258	62	92
101712721	Pgm2	2.69305	0.230312	1.01984	2.55921	2.66856	1.39658	1.32627	2.613885	1.361425	0.077322127	0.049716678	10	4	0	0
101700500	Sdcbp	2.68651	0.229881	1.00784	5.62498	5.8684	4.52735	4.42438	5.74669	4.475865	0.172123933	0.072810785	280	324	62	92
101717243	Mmp9	2.68097	0.229516	1.15784	4.12156	4.02211	2.98669	2.08823	4.071835	2.53746	0.070321769	0.635307159	1778	1627	670	244
101712330	C2cd2	2.67993	0.229447	1.06001	0.721608	0.574856	0.049156654	0.049156654	0.648232	0.049156654	0.103769334	0	12	12	6	6
101706898	Cd276	2.67327	0.229008	1.00363	2.73398	2.74775	1.49814	1.48348	2.740865	1.49081	0.00973686	0.010366185	306	312	104	92
101708156	LOC101708156	2.66697	0.228591	2.21721	1.95412	2.2447	0.049156654	0.049156654	2.09941	0.049156654	0.205471088	0	6	8	0	2
101725433	Rasa2	2.66627	0.228545	1.31536	2.43499	2.228	0.049156654	0.049156654	2.331495	0.049156654	0.146364033	0	22	12	0	8
101719144	Nrp2	2.6624	0.228289	1.04309	3.64911	3.47904	2.20567	2.30071	3.564075	2.25319	0.12025765	0.067203428	94	54	14	14
101717258	Acsl4	2.65878	0.228049	1.00428	3.34059	3.67671	2.25356	2.25637	3.50865	2.254965	0.237672731	0.00198697	36	38	4	6
101704746	Fas	2.6562	0.227879	1.06881	3.42426	3.23298	1.92172	2.07597	3.32862	1.998845	0.135255385	0.109071221	416	346	108	114
101716317	Tmem65	2.65123	0.227549	1.11087	2.05597	2.13592	0.223374	1.0257	2.095945	0.624537	0.056533187	0.567330155	160	176	30	60
106010301	LOC106010301	2.65063	0.22751	1.2822	0.999956	0.591024	0.049156654	0.049156654	0.79549	0.049156654	0.28915859	0	24	16	4	4
106007868	Lilrb2	2.64859	0.227374	2.12942	1.38413	1.0955	0.049156654	0.049156654	1.239815	0.049156654	0.20409223	0	8	6	0	2
101704834	Tnfaip8l2	2.64089	0.226863	-1.08548	1.37405	0.695269	2.4945	2.31299	1.0346595	2.403745	0.479970648	0.128346952	2	2	16	10
101719468	Eva1a	2.64008	0.226809	1.21116	2.49722	3.12927	1.40167	0.919096	2.813245	1.160383	0.446926841	0.341231348	36	54	4	2
101704278	Trim56	2.63888	0.22673	1.09177	2.79089	2.874	1.03779	1.73962	2.832445	1.388705	0.058767645	0.496268752	22	30	2	12
101713440	Rgs4	2.6371	0.226612	0.965553	2.54429	2.80589	1.36202	1.62771	2.67509	1.494865	0.184979134	0.187871201	394	548	144	162
101715976	Exoc3l4	2.63121	0.22622	1.18833	2.88907	2.70256	1.63281	0.906876	2.795815	1.269843	0.131882486	0.513312854	12	14	0	0
101706937	Hs2st1	2.62916	0.226084	1.01864	3.06711	2.89765	1.62969	1.77515	2.98238	1.70242	0.119826315	0.102855752	62	28	22	10
101700898	Lonrf1	2.62666	0.225917	1.12129	2.68152	3.02746	1.592	1.16762	2.85449	1.37981	0.24461652	0.300081976	648	926	256	150
101699314	LOC101699314	2.61438	0.225099	-1.7474	0.095777807	0.095777807	0.141676	0.0899422	0.095777807	0.1158091	0	0.036581321	4	0	14	12
101700449	Mapk6	2.61204	0.224942	1.0519	3.76493	4.06611	2.60646	2.56192	3.91552	2.58419	0.21296642	0.031494536	16	8	0	0
101700834	Ifit2	2.60818	0.224685	1.25706	4.34005	5.0752	2.12081	3.89374	4.707625	3.007275	0.51982955	1.253650826	2669	5618	340	1790
101710287	Tslp	2.60405	0.224409	1.10809	1.10241	1.70858	0.049156654	0.049156654	1.405495	0.049156654	0.428626918	0	60	112	22	22
101701176	Scgb3a1	2.60246	0.224303	-1.84762	0.095777807	0.095777807	0.382621	0.174348	0.095777807	0.2784845	0	0.147271251	0	2	8	6
101711922	Nr2f2	2.59772	0.223985	-1.00863	2.37448	2.37424	3.78642	3.50976	2.37436	3.64809	0.000169706	0.195628162	12	4	28	22
101703833	Il6st	2.59491	0.223797	1.17665	3.42531	3.13508	1.189	2.07646	3.280195	1.63273	0.205223601	0.627528984	1616	1222	202	440
101725886	Atp2b1	2.59276	0.223654	1.00409	3.8507	3.83792	2.52124	2.69717	3.84431	2.609205	0.009036825	0.124401296	210	262	100	58
101701372	Grhl1	2.58983	0.223457	1.16134	1.39965	1.1748	0.049156654	0.049156654	1.287225	0.049156654	0.15899296	0	148	120	58	16
101705646	Wnt9b	2.58512	0.223141	1.17799	1.13525	1.84723	0.049156654	0.049156654	1.49124	0.049156654	0.503445886	0	196	404	74	52
106010361	LOC106010361	2.58182	0.22292	-1.79457	0.095777807	0.095777807	0.533905	0.168134	0.095777807	0.3510195	0	0.258639154	2	0	6	4
101697606	Ctsc	2.57454	0.222431	0.95377	4.83411	5.04642	3.52899	3.98863	4.940265	3.75881	0.150125841	0.325014561	1206	1354	598	928
101712018	Fam177a1	2.57152	0.222228	1.02784	4.10006	4.20076	2.92392	2.85204	4.15041	2.88798	0.071205653	0.050826835	798	886	288	242
101712782	LOC101712782	2.55847	0.22135	1.14505	3.62104	3.17532	2.51944	1.26194	3.39818	1.89069	0.315171635	0.889186777	664	428	258	66
101698825	Mmp25	2.55217	0.220926	1.06265	2.79929	2.60502	1.72972	0.919429	2.702155	1.3245745	0.137369634	0.572962261	1074	894	432	172
101720234	Klf6	2.54945	0.220742	1.03188	4.22271	4.42613	3.08295	2.96629	4.32442	3.02462	0.143839661	0.082491077	3372	4178	1264	1008
101701493	Clec4d	2.53713	0.21991	1.08687	4.89685	4.55393	3.84802	2.64909	4.72539	3.248555	0.242481057	0.847771533	10	10	8	4
106007825	LOC106007825	2.52802	0.219293	1.25252	2.79443	1.96364	0.118013	0.9549	2.379035	0.5364565	0.587457243	0.591768473	118	52	10	20
101709994	Tcf21	2.527	0.219224	-1.07474	1.58413	2.04291	3.30805	3.12254	1.81352	3.215295	0.324406449	0.131175379	68	108	444	332
101712756	Grem2	2.51944	0.218712	-1.18949	0.095777807	0.095777807	0.785062	1.19594	0.095777807	0.990501	0	0.29053462	0	4	10	16
101697812	LOC101697812	2.51763	0.21859	-1.88342	0.095777807	0.095777807	1.29348	0.791018	0.095777807	1.042249	0	0.355294287	4	0	14	8
101702510	Myo10	2.5061	0.217806	1.04703	1.77589	2.16812	0.670345	0.599461	1.972005	0.634903	0.277348493	0.050122557	570	856	222	184
101702861	Basp1	2.5056	0.217772	1.03199	4.30619	4.33164	3.14594	2.86781	4.318915	3.006875	0.017995868	0.196667609	104	92	30	24
101722269	Gdf11	2.50555	0.217769	1.06848	1.12687	1.1997	0.049156654	0.049156654	1.163285	0.049156654	0.051498587	0	166	182	46	56
101704968	Susd6	2.49746	0.217218	0.910955	4.51629	4.56627	3.42987	3.43513	4.54128	3.4325	0.035341197	0.003719382	5626	5989	2228	2002
101714890	LOC101714890	2.49739	0.217214	1.13402	1.45977	2.06789	0.049156654	0.049156654	1.76383	0.049156654	0.430005776	0	34	62	14	8
101698744	Tmem123	2.48301	0.216233	1.21575	3.60698	3.16084	1.11727	2.1391	3.38391	1.628185	0.315468619	0.722542922	526	338	50	128
101702019	Kdsr	2.48077	0.216081	1.12727	2.02328	2.08327	0.049156654	0.049156654	2.053275	0.049156654	0.042419336	0	236	252	36	90
101711059	LOC101711059	2.4776	0.215864	1.06018	3.15178	3.08461	1.44404	2.01603	3.118195	1.730035	0.047496362	0.404458008	2	0	4	4
101714670	Cd19	2.47715	0.215833	0.928316	2.68955	2.73362	1.50647	1.60392	2.711585	1.555195	0.031162196	0.068907556	384	404	138	136
101725271	Pappa	2.47708	0.215828	1.26075	1.30564	0.976387	0.049156654	0.049156654	1.1410135	0.049156654	0.232817029	0	380	277	32	100
101701699	Adgre1	2.4756	0.215728	1.13445	0.458593	0.423395	0.049156654	0.049156654	0.440994	0.049156654	0.024888744	0	62	60	24	8
101698852	Gapt	2.46913	0.215285	1.12089	2.1825	1.19149	0.049156654	0.049156654	1.686995	0.049156654	0.700749891	0	32	12	10	2
101715868	LOC101715868	2.46617	0.215082	1.07878	2.37335	1.71358	1.00382	0.339458	2.043465	0.671639	0.466527841	0.469774875	100	52	30	14
101698433	Pdk4	2.46357	0.214905	-1.06943	0.779209	1.48416	2.62843	2.47152	1.1316845	2.549975	0.498475633	0.110952125	84	172	626	480
101712710	S1pr2	2.46238	0.214823	1.1502	2.06031	1.7591	0.049156654	0.049156654	1.909705	0.049156654	0.212987634	0	10	6	0	0
101701329	Prelp	2.4605	0.214694	-1.0085	1.55264	1.38739	2.65468	2.80968	1.470015	2.73218	0.116849396	0.109601551	170	150	646	600
101722127	Ntn1	2.45217	0.214123	1.8766	0.972765	0.523917	0.049156654	0.049156654	0.748341	0.049156654	0.317383465	0	62	40	0	12
101726330	Cebpa	2.45072	0.214023	-1.10842	0.095777807	0.095777807	1.67371	1.1795	0.095777807	1.426605	0	0.349459242	36	80	384	210
101712455	Hspa13	2.44793	0.213831	1.06813	2.92473	3.11138	1.27254	2.03351	3.018055	1.653025	0.131981481	0.538087047	464	566	104	200
101696808	Plekhg2	2.44537	0.213656	1.01118	2.92893	2.98011	1.5225	1.84821	2.95452	1.685355	0.036189725	0.23031175	1630	1738	468	580
101709826	LOC101709826	2.44048	0.21332	-1.11445	0.095777807	0.095777807	1.05638	0.20131	0.095777807	0.628845	0	0.604625795	20	4	78	30
101709372	Cxcl13	2.43942	0.213247	1.41272	3.37411	2.93346	0.049156654	0.049156654	3.153785	0.049156654	0.311586603	0	86	54	2	22
101708441	Ehd1	2.43461	0.212916	1.04083	4.38856	3.98182	2.96427	2.81314	4.18519	2.888705	0.287608612	0.106865048	3521	2370	992	766
101716513	Gyg1	2.43459	0.212915	1.06112	4.433	4.40855	3.33001	2.82374	4.420775	3.076875	0.017288761	0.35798695	284	234	58	56
101702355	Sptlc2	2.42905	0.212533	1.07749	2.54373	2.72617	0.869876	1.59006	2.63495	1.229968	0.129004561	0.50924699	566	686	124	228
101697092	Kitlg	2.42905	0.212533	1.10709	2.9775	3.38068	1.87632	1.52925	3.17909	1.702785	0.285091312	0.245415551	922	1566	434	232
101719408	Gng2	2.42645	0.212354	1.05368	4.60675	4.41698	2.98554	3.35304	4.511865	3.16929	0.134187654	0.259861742	1178	980	272	354
106010662	LOC106010662	2.42135	0.212002	1.08964	2.02653	2.5315	0.760718	1.08771	2.279015	0.924214	0.357067711	0.231218261	102	170	34	42
101712620	Casp10	2.41908	0.211846	0.98827	2.28824	2.41235	1.09593	1.19167	2.350295	1.1438	0.087759023	0.067698403	6	22	10	14
106009912	LOC106009912	2.41529	0.211584	1.34556	1.46647	1.3197	0.049156654	0.049156654	1.393085	0.049156654	0.103782062	0	12	10	2	2
101711878	Il1rl1	2.41385	0.211484	1.07535	1.19335	1.59988	0.049156654	0.049156654	1.396615	0.049156654	0.28746012	0	12	10	0	0
101700657	Kazn	2.41049	0.211252	1.08055	1.91948	2.17429	0.853853	0.3701	2.046885	0.6119765	0.180177879	0.342065027	42	48	82	52
101711182	Ubash3b	2.40246	0.210696	1.00064	2.53333	2.55751	1.46026	1.07792	2.54542	1.26909	0.017097842	0.270355207	16	10	2	2
101710511	Sema3a	2.39989	0.210519	0.968864	1.53467	1.77353	0.049156654	0.049156654	1.6541	0.049156654	0.168899526	0	236	302	62	112
101707211	Rasd1	2.39308	0.210047	-1.19993	0.095777807	0.095777807	0.343555	0.183652	0.095777807	0.2636035	0	0.113068496	4	6	58	40
101703278	N4bp1	2.38944	0.209794	1.02773	2.19826	2.17863	0.647737	1.10105	2.188445	0.8743935	0.013880506	0.320540696	238	330	86	94
101708473	Rps6ka2	2.37952	0.209105	0.895655	2.50753	2.56266	1.40175	1.49506	2.535095	1.448405	0.038982797	0.065980134	12	6	6	8
101696753	Lyn	2.37884	0.209058	0.946464	4.52216	4.47953	3.2873	3.4274	4.500845	3.35735	0.030143962	0.09906566	36	30	6	12
101704053	Bcar3	2.37743	0.20896	1.01505	1.88186	2.07377	0.517082	0.91598	1.977815	0.716531	0.135700862	0.282063481	20	10	2	0
101710193	LOC101710193	2.37497	0.208789	-1.2637	0.095777807	0.095777807	0.344895	0.456498	0.095777807	0.4006965	0	0.078915238	4	2	18	18
101703835	Tcn1	2.37432	0.208744	1.32717	2.96913	2.52578	0.049156654	0.049156654	2.747455	0.049156654	0.313495791	0	4	8	0	0
101701603	Tmem150a	2.37394	0.208717	0.950805	2.39523	2.26281	1.02428	1.22674	2.32902	1.12551	0.09363508	0.143160839	202	178	60	66
101708045	Ddn	2.37287	0.208643	1.25897	0.467286	0.871282	0.049156654	0.049156654	0.669284	0.049156654	0.285668311	0	76	116	34	6
101714247	Syt2	2.37203	0.208585	1.00575	0.408895	0.425542	0.049156654	0.049156654	0.4172185	0.049156654	0.011771207	0	158	162	66	34
101703801	Pisd	2.36186	0.207876	0.91476	3.71694	3.81468	2.48535	2.77043	3.76581	2.62789	0.069112617	0.201582001	42	14	8	20
101699782	Ccl22	2.36134	0.20784	2.53791	2.97419	0.988194	0.049156654	0.049156654	1.981192	0.049156654	1.404311239	0	578	80	0	10
101720587	Gca	2.36079	0.207802	1.08582	2.86116	2.95428	1.80282	1.19275	2.90772	1.497785	0.065845783	0.431384634	6	10	8	6
101715259	Mapk8	2.35983	0.207734	1.03073	3.14147	3.03008	1.41867	2.01692	3.085775	1.717795	0.078764624	0.423026632	98	70	12	24
101725427	Ier2	2.35612	0.207476	1.09176	3.804	4.20536	2.77601	2.30105	4.00468	2.53853	0.283804378	0.335847437	878	1326	368	206
101714034	LOC101714034	2.35531	0.20742	1.22351	1.34024	1.10791	0.049156654	0.049156654	1.224075	0.049156654	0.164282118	0	40	32	4	12
101715295	Sesn3	2.35463	0.207372	1.17453	0.58019	0.480047	0.049156654	0.049156654	0.5301185	0.049156654	0.070811794	0	44	40	4	16
101704974	Slc35g1	2.35171	0.207168	1.04484	2.54619	2.5089	1.33456	1.13696	2.527545	1.23576	0.026368012	0.1397243	46	20	6	12
101713353	Mrgprf	2.35105	0.207122	0.984992	2.01291	1.95719	0.600802	0.858032	1.98505	0.729417	0.03939999	0.181889077	10	6	0	0
101716110	Mrap	2.34899	0.206978	1.09241	1.0564	1.76167	0.049156654	0.049156654	1.409035	0.049156654	0.4987012	0	18	36	2	14
101700096	Plekho2	2.34899	0.206978	0.90143	4.01588	3.95239	2.70506	2.98531	3.984135	2.845185	0.04489421	0.198166675	2110	2000	666	790
106009771	LOC106009771	2.34527	0.206718	-1.04636	0.131136	0.658677	1.61759	1.90957	0.3949065	1.76358	0.373027818	0.206461038	2	2	16	22
101716738	Rela	2.33937	0.206305	0.953716	4.25292	4.41358	3.13026	3.20156	4.33325	3.16591	0.113603775	0.050416713	16	34	4	8
101705912	LOC101705912	2.33415	0.205939	1.71698	0.641806	0.961636	0.049156654	0.049156654	0.801721	0.049156654	0.226153962	0	12	16	0	6
101715225	Cda	2.32964	0.205623	1.11076	2.41879	2.61112	1.49461	0.232763	2.514955	0.8636865	0.135997847	0.892260571	22	24	8	0
101707746	Arhgap31	2.32925	0.205596	1.14972	2.09853	1.98784	0.049156654	0.049156654	2.043185	0.049156654	0.07826965	0	666	602	98	222
101722908	Wwtr1	2.32582	0.205356	0.987135	2.01374	2.5893	1.01254	1.06667	2.30152	1.039605	0.406982379	0.03827569	4	6	2	0
101725667	Arl5a	2.32309	0.205164	1.02298	4.10646	4.03654	2.34586	3.04066	4.0715	2.69326	0.049440906	0.491297792	98	78	6	36
101724812	Ccr1	2.31836	0.204832	1.06643	4.35631	4.44221	3.09595	3.10087	4.39926	3.09841	0.060740473	0.003478965	2166	2386	721	648
101716354	Mob3a	2.31794	0.204802	1.05069	4.61949	4.32825	2.91207	3.29523	4.47387	3.10365	0.205937779	0.270935034	228	154	18	62
101717850	Stx11	2.31362	0.204499	1.0372	4.45506	4.5379	3.39895	2.8885	4.49648	3.143725	0.058576726	0.360942656	1646	1802	670	362
101705918	Tlr7	2.31036	0.204269	0.940881	1.24304	1.55261	0.170301	0.322582	1.397825	0.2464415	0.218899046	0.107678928	140	192	56	58
101708980	Obsl1	2.30856	0.204143	-1.16478	0.095777807	0.095777807	1.64708	1.54096	0.095777807	1.59402	0	0.075038172	2	6	32	44
101708563	LOC101708563	2.30839	0.204131	-1.09019	0.095777807	0.095777807	1.75749	0.712195	0.095777807	1.2348425	0	0.739135183	30	4	56	32
106007613	LOC106007613	2.30374	0.203803	0.939684	3.14086	3.61958	1.89847	2.52655	3.38022	2.21251	0.338506158	0.444119627	32	18	0	18
101718171	Aoah	2.30165	0.203656	1.12271	3.56511	3.31466	2.61737	1.07135	3.439885	1.84436	0.177094893	1.093201226	6	6	0	0
101699954	Siah2	2.29672	0.203308	0.918732	3.56556	3.55483	2.43059	2.48874	3.560195	2.459665	0.007587256	0.041118259	788	784	296	282
101698388	Spink8	2.29612	0.203266	1.25032	1.38462	0.779712	0.049156654	0.049156654	1.082166	0.049156654	0.427734549	0	18	10	4	2
101722051	Rps6ka3	2.29239	0.203003	1.0012	3.31188	3.69322	2.22726	2.2155	3.50255	2.22138	0.2696481	0.008315576	4	10	0	6
106009735	LOC106009735	2.29046	0.202867	1.8148	1.12838	1.1541	0.049156654	0.049156654	1.14124	0.049156654	0.018186786	0	10	10	0	4
101721976	Pfkfb3	2.2893	0.202785	1.00767	4.3343	4.16162	2.78766	3.17046	4.24796	2.97906	0.122103199	0.270680476	182	126	32	68
101707343	Cyld	2.27836	0.202012	0.943152	3.2111	3.27749	1.99803	2.2373	3.244295	2.117665	0.046944819	0.16918944	46	48	14	10
101697360	Pdgfra	2.27746	0.201948	1.10146	2.99833	2.95161	1.08137	1.95784	2.97497	1.519605	0.033036029	0.619757881	16	16	0	2
101713894	Plagl2	2.27217	0.201573	0.947352	3.55933	3.43963	2.08338	2.47837	3.49948	2.280875	0.084640682	0.279300108	1952	1753	524	696
101721193	Pilra	2.27157	0.201531	1.07389	4.09429	3.93894	2.1931	2.9484	4.016615	2.57075	0.109849038	0.534077752	812	700	142	272
101698039	Cebpb	2.26907	0.201354	0.947077	4.78146	4.74738	3.57467	3.63499	4.76442	3.60483	0.024098199	0.042652681	2294	2236	804	766
101724680	B4gat1	2.26866	0.201325	-0.980035	0.713376	0.27763	1.78433	1.67023	0.495503	1.72728	0.308118951	0.080680884	52	34	178	142
101709074	Serinc3	2.26426	0.201013	0.956164	4.67651	4.94072	3.5862	3.71976	4.808615	3.65298	0.186824683	0.094441182	3126	4109	1230	1260
106008188	LOC106008188	2.26111	0.200789	1.12585	1.06277	0.969739	0.049156654	0.049156654	1.0162545	0.049156654	0.065782851	0	52	48	8	18
101719599	Usp35	2.26003	0.200712	-1.0967	0.095777807	0.095777807	0.0529875	0.324034	0.095777807	0.18851075	0	0.191658818	22	10	70	82
101723573	Fam83e	2.25985	0.2007	-1.64707	0.095777807	0.095777807	0.124786	0.599018	0.095777807	0.361902	0	0.335332663	8	0	24	34
101723732	Prok2	2.25702	0.200499	2.26965	2.63547	2.94715	0.049156654	0.049156654	2.79131	0.049156654	0.220391042	0	16	38	6	0
101701130	LOC101701130	2.25338	0.20024	1.77233	1.42438	1.68399	0.049156654	0.049156654	1.554185	0.049156654	0.183571991	0	8	10	0	4
101696701	LOC101696701	2.2486	0.199901	1.09536	1.75804	1.67222	0.049156654	0.049156654	1.71513	0.049156654	0.060683904	0	24	22	4	8
101717233	Pou2af1	2.24421	0.199588	1.03304	3.27164	2.80124	1.4607	1.80492	3.03644	1.63281	0.33262303	0.243400296	260	164	50	64
101704193	LOC101704193	2.24051	0.199324	1.33026	2.79308	2.33204	0.049156654	0.049156654	2.56256	0.049156654	0.32600451	0	324	206	14	84
101719156	Fam212a	2.23462	0.198905	-0.986048	1.60601	1.49336	2.70324	2.82393	1.549685	2.763585	0.079655579	0.085340717	58	52	202	206
101716209	LOC101716209	2.23262	0.198762	0.921596	2.48913	2.368	1.29387	1.23825	2.428565	1.26606	0.085651844	0.039329279	150	125	58	44
101696864	Fam129b	2.2322	0.198732	0.904746	3.96351	4.24329	3.0031	2.92995	4.1034	2.966525	0.197834335	0.051724861	2346	3138	1052	876
101722704	Glrx5	2.23048	0.19861	-0.85889	5.17114	4.34477	6.24018	5.35305	4.757955	5.796615	0.584331831	0.627295639	1300	568	4400	1640
101710900	Gpbar1	2.22965	0.19855	-1.09657	2.03349	0.84227	2.91904	3.12616	1.43788	3.0226	0.84231974	0.146455957	110	34	312	346
101707156	Nfkbid	2.22837	0.198459	0.947366	2.82412	2.66361	1.45885	1.60623	2.743865	1.53254	0.113497709	0.104213397	10	6	4	2
101714447	Cbx8	2.2271	0.198368	-0.920438	0.095777807	0.095777807	1.2277	1.01489	0.095777807	1.121295	0	0.150479394	20	16	74	54
101714537	Il17b	2.22139	0.19796	1.55607	0.39825	0.389205	0.049156654	0.049156654	0.3937275	0.049156654	0.006395781	0	16	16	8	0
101721673	Chac1	2.22139	0.19796	1.05206	0.764056	0.211159	0.049156654	0.049156654	0.4876075	0.049156654	0.390957218	0	38	22	8	8
101705496	Osm	2.22013	0.19787	1.13056	2.05955	2.41418	1.08732	0.178606	2.236865	0.632963	0.250761278	0.642557832	72	102	32	12
101718135	Als2cl	2.2199	0.197854	-0.917885	1.32282	1.36336	2.63421	2.35128	1.34309	2.492745	0.028666109	0.200061722	6	4	8	12
101716416	Zdhhc23	2.21561	0.197547	0.906262	1.69895	1.25109	0.508348	0.185924	1.47502	0.347136	0.316684843	0.227988197	269	174	96	62
101698155	Crybg3	2.2139	0.197425	0.984664	1.10208	1.2679	0.049156654	0.049156654	1.18499	0.049156654	0.117252446	0	398	476	106	180
101716186	Psen1	2.21205	0.197292	0.795846	4.03669	4.20559	2.94109	3.28352	4.12114	3.112305	0.119430335	0.242134575	1408	1682	552	696
101706654	Rhoc	2.21003	0.197148	0.892243	6.01108	6.02409	5.00841	4.80729	6.017585	4.90785	0.009199459	0.142213316	168	216	60	42
101698153	Nfe2l2	2.20694	0.196926	1.00813	5.16984	4.77006	3.48929	3.77654	4.96995	3.632915	0.282687149	0.203116423	128	108	30	26
101723049	Snx21	2.20318	0.196657	-0.952883	0.095777807	0.095777807	1.33762	1.19242	0.095777807	1.26502	0	0.102671905	24	18	90	70
101711459	LOC101711459	2.19655	0.196181	1.18013	0.647508	0.573072	0.049156654	0.049156654	0.61029	0.049156654	0.0526342	0	34	32	2	14
101720374	Phlda3	2.19594	0.196137	-0.949299	1.0484	1.12877	2.29216	2.27736	1.088585	2.28476	0.056830172	0.01046518	48	52	194	172
101720155	Cdh3	2.19458	0.19604	-0.974074	0.095777807	0.095777807	0.886016	0.724983	0.095777807	0.8054995	0	0.113867526	0	6	4	10
101706383	LOC101706383	2.18998	0.195709	-1.62196	0.095777807	0.095777807	1.52622	0.634684	0.095777807	1.080452	0	0.630411151	4	0	10	4
106007782	LOC106007782	2.18782	0.195554	-2.02473	0.095777807	0.095777807	1.49965	2.12943	0.095777807	1.81454	0	0.445321709	2	0	6	10
101724770	Tifa	2.18464	0.195325	0.961581	2.90079	3.05567	1.73771	1.87802	2.97823	1.807865	0.109516698	0.099214152	295	346	108	112
101698831	LOC101698831	2.18332	0.19523	0.911116	3.97192	3.80985	2.74116	2.78102	3.890885	2.76109	0.114600796	0.028185276	130	64	18	42
101713281	LOC101713281	2.17889	0.194911	1.60684	0.113824	0.451386	0.049156654	0.049156654	0.282605	0.049156654	0.238692379	0	6	8	0	4
101712905	Zfp36l1	2.17866	0.194895	1.09099	4.88035	4.71903	2.88917	3.73733	4.79969	3.31325	0.114070466	0.599739688	3285	2824	526	1100
101703698	Ccdc64	2.17525	0.194649	0.904634	1.40079	1.47472	0.350006	0.267437	1.437755	0.3087215	0.052276404	0.0583851	118	128	48	40
101711915	Map7d1	2.17425	0.194576	0.806037	3.42816	3.43456	2.47783	2.42483	3.43136	2.45133	0.004525483	0.037476659	414	580	320	182
106010564	Pmaip1	2.17216	0.194426	0.99827	2.28622	2.74782	1.26633	1.20078	2.51702	1.233555	0.32640049	0.04635085	146	234	62	52
101718514	Cdc42ep4	2.16699	0.194053	0.917241	4.79052	4.97599	3.72555	3.80838	4.883255	3.766965	0.131147095	0.058569655	48	36	6	12
101724568	Prx	2.16416	0.193849	-0.990111	0.998707	0.928472	1.94714	2.52669	0.9635895	2.236915	0.049663645	0.409803735	8	2	10	38
101710325	Nrarp	2.16101	0.193621	-1.79755	0.095777807	0.095777807	1.33634	1.55159	0.095777807	1.443965	0	0.152204735	4	0	12	14
101696653	Trpc1	2.15684	0.19332	1.06457	0.403613	0.132846	0.049156654	0.049156654	0.2682295	0.049156654	0.191461182	0	44	34	6	14
101720233	Tmem106a	2.14603	0.192538	1.01446	1.41103	1.13555	0.049156654	0.049156654	1.27329	0.049156654	0.194793776	0	38	29	17	4
101711539	Kif5c	2.14184	0.192234	0.873954	1.5422	2.16569	0.561754	0.943216	1.853945	0.752485	0.440874007	0.269734367	400	756	176	230
101721363	Barx1	2.13452	0.191703	-1.50671	0.095777807	0.095777807	0.266934	0.472994	0.095777807	0.369964	0	0.145706423	0	10	22	24
101697592	Tes	2.12801	0.19123	0.927064	2.90437	2.77121	1.79635	1.5293	2.83779	1.662825	0.094158339	0.188832866	444	394	172	118
101703754	LOC101703754	2.12672	0.191136	0.958244	1.45499	1.29355	0.049156654	0.049156654	1.37427	0.049156654	0.114155319	0	184	158	46	62
101725553	Exoc3l2	2.12672	0.191136	-0.964539	0.095777807	0.095777807	1.42976	0.864072	0.095777807	1.146916	0	0.400001821	0	0	20	8
101700435	Vps37a	2.1203	0.190669	0.962174	3.06154	3.20939	2.05864	1.78807	3.135465	1.923355	0.104545738	0.191321882	38	60	20	12
101722795	Frmd8	2.11889	0.190567	0.791586	3.278	3.33193	2.3092	2.37238	3.304965	2.34079	0.038134269	0.044675006	1034	1103	462	440
101713207	Il18r1	2.11744	0.190461	0.975471	1.78732	1.50103	0.674152	0.144438	1.644175	0.409295	0.2024376	0.374564361	296	225	114	60
101710415	Glipr1	2.11537	0.19031	0.855295	3.61149	3.5648	2.55417	2.5404	3.588145	2.547285	0.033014816	0.00973686	640	614	260	230
106009380	LOC106009380	2.11308	0.190144	1.17345	1.9707	1.72613	0.049156654	0.049156654	1.848415	0.049156654	0.172937105	0	112	88	8	40
106009187	Gpr171	2.1095	0.189883	1.7098	1.10601	0.587335	0.049156654	0.049156654	0.8466725	0.049156654	0.36675861	0	30	18	0	8
101701238	Hspa6	2.10845	0.189806	0.885385	1.92851	2.03901	0.737108	0.985915	1.98376	0.8615115	0.078135299	0.175933117	180	204	64	74
101705015	Zfyve28	2.1048	0.18954	0.9278	2.6057	2.25176	1.50022	1.11291	2.42873	1.306565	0.250273374	0.273869527	16	12	6	2
101703773	Tnfaip1	2.10366	0.189457	0.932286	3.83517	3.92365	2.82728	2.58573	3.87941	2.706505	0.062564808	0.170801643	14	18	4	8
101708834	Dsel	2.09919	0.18913	0.842531	1.23237	1.53386	0.296929	0.346569	1.383115	0.321749	0.213185623	0.035100781	208	284	96	90
101709646	Sh3tc2	2.09879	0.189101	0.936087	0.314867	0.758754	0.049156654	0.049156654	0.5368105	0.049156654	0.313875508	0	120	190	52	48
101702425	Tbc1d25	2.09831	0.189066	0.955128	2.62134	2.86293	1.20677	1.84426	2.742135	1.525515	0.170829927	0.450773502	472	606	134	228
101711098	Mob3b	2.09461	0.188795	1.02927	0.185149	0.652376	0.049156654	0.049156654	0.4187625	0.049156654	0.33037938	0	28	54	10	18
101704857	LOC101704857	2.09249	0.18864	1.0345	4.36415	3.93014	3.53969	1.76857	4.147145	2.65413	0.306891414	1.252370962	52	54	38	14
101699026	LOC101699026	2.08989	0.18845	-1.51182	0.095777807	0.095777807	0.448876	0.501608	0.095777807	0.475242	0	0.037287155	0	4	8	8
101725086	Myo18a	2.08957	0.188427	0.902739	3.35263	3.25013	2.05759	2.23423	3.30138	2.14591	0.072478445	0.124903342	16	8	8	2
101708001	LOC101708001	2.07912	0.187661	1.17419	4.33431	4.71938	3.47827	2.18564	4.526845	2.831955	0.272285608	0.914027439	536	782	264	66
101721593	Lair1	2.0786	0.187623	-0.942417	0.095777807	0.095777807	1.62963	1.2794	0.095777807	1.454515	0	0.247650008	28	14	92	58
101712890	Slc39a6	2.07557	0.187401	0.874574	3.05167	3.38786	1.94879	2.33963	3.219765	2.14421	0.237722229	0.276365614	900	1276	350	464
101704019	Kcnk6	2.07382	0.187272	-1.01959	0.095777807	0.095777807	0.880243	0.679075	0.095777807	0.779659	0	0.142247257	4	8	30	22
101706035	Anpep	2.07277	0.187195	-1.06114	0.095777807	0.095777807	0.956695	1.77116	0.095777807	1.3639275	0	0.575913725	46	30	130	262
101710647	Vcan	2.07219	0.187153	0.914484	0.181287	0.54422	0.049156654	0.049156654	0.3627535	0.049156654	0.256632385	0	182	266	60	100
101702810	Cldnd1	2.06379	0.186536	0.858803	3.65994	4.11828	2.70828	2.91029	3.88911	2.809285	0.324095322	0.142842641	36	88	20	28
101710427	11-Sep	2.06206	0.186408	0.953858	4.6469	4.76525	3.53024	3.62095	4.706075	3.575595	0.083686088	0.064141656	1315	1622	424	536
101722865	Samd8	2.05211	0.185676	0.979422	1.40322	1.68137	0.049156654	0.049156654	1.542295	0.049156654	0.196681751	0	150	200	34	82
101715081	Stbd1	2.05078	0.185578	-0.924524	0.693125	1.38051	2.27905	2.26391	1.0368175	2.27148	0.486054595	0.010705597	46	92	261	230
101726000	C1qtnf6	2.05012	0.185529	-1.00699	0.095777807	0.095777807	0.975358	1.20715	0.095777807	1.091254	0	0.163901695	34	22	106	120
106007900	LOC106007900	2.04479	0.185136	0.958304	2.04818	2.48129	0.919516	0.995071	2.264735	0.9572935	0.306255018	0.053425453	18	36	8	6
101697947	Ikbke	2.04451	0.185116	0.830466	4.0429	3.83805	2.86051	2.91542	3.940475	2.887965	0.144850824	0.038827233	78	44	10	22
101715877	Slco4c1	2.04183	0.184918	0.967648	0.748644	0.779606	0.049156654	0.049156654	0.764125	0.049156654	0.02189344	0	62	64	30	12
101709509	LOC101709509	2.03886	0.184698	0.746536	4.46268	4.37631	3.55318	3.45502	4.419495	3.5041	0.061072813	0.069409602	4018	3727	1898	1540
101723688	Tnfrsf12a	2.03716	0.184573	0.967594	3.37392	3.66271	2.43746	1.97845	3.518315	2.207955	0.204205367	0.324569084	336	449	154	88
101718454	S100a14	2.03538	0.184442	-1.08825	0.095777807	0.095777807	0.202259	0.401404	0.095777807	0.3018315	0	0.14081678	4	4	18	20
101719455	Ldoc1	2.03244	0.184224	-0.887114	1.3309	0.831557	2.3285	2.09142	1.0812285	2.20996	0.353088821	0.167640876	62	38	194	138
101721364	Slc16a6	2.03239	0.18422	1.0865	2.7365	2.18273	0.592324	1.29766	2.459615	0.944992	0.391574522	0.498747869	12	8	0	2
101707476	Fam110d	2.03127	0.184137	1.01649	2.53739	2.69615	1.57416	0.977838	2.61677	1.275999	0.112260273	0.42166333	134	158	60	30
101703913	Acot12	2.02903	0.183972	-0.909826	0.095777807	0.095777807	0.745936	1.05211	0.095777807	0.899023	0	0.216497712	32	24	92	112
101721858	Syde1	2.02759	0.183865	0.848859	1.85726	1.90672	0.701044	0.953929	1.88199	0.8274865	0.034973501	0.178816698	250	266	92	106
101717232	Cnot8	2.02649	0.183784	0.781865	3.88052	3.92263	2.97949	2.85184	3.901575	2.915665	0.029776267	0.090262181	68	82	14	24
101723658	LOC101723658	2.02344	0.183558	-1.45687	0.095777807	0.095777807	0.789921	0.44591	0.095777807	0.6179155	0	0.243252511	6	0	12	8
101712207	Pdlim1	2.023	0.183525	0.8432	4.65375	4.64934	3.74216	3.42101	4.651545	3.581585	0.003118341	0.227087343	1802	1806	846	552
101702403	Vegfa	2.02232	0.183475	0.909681	3.89573	3.64634	2.44755	2.71565	3.771035	2.5816	0.17634536	0.189575328	923	726	254	298
101722156	Ggt1	2.02176	0.183434	0.843547	2.45519	2.45722	1.53022	1.26551	2.456205	1.397865	0.001435427	0.187178236	300	304	140	96
101708583	Rab39a	2.01936	0.183255	1.12309	0.712158	0.50561	0.049156654	0.049156654	0.608884	0.049156654	0.146051491	0	22	18	4	6
101723376	Gpr27	2.01833	0.183179	1.3998	1.7372	2.18825	0.049156654	0.049156654	1.962725	0.049156654	0.318940514	0	168	266	96	2
101722356	Syne3	2.01702	0.183082	1.00832	2.92091	2.9378	1.06779	2.03751	2.929355	1.55265	0.011943034	0.685695588	950	976	174	412
101719278	Dnajc13	2.01585	0.182995	0.841945	3.39518	3.53929	2.44516	2.38308	3.467235	2.41412	0.101901158	0.043897189	2992	3500	1358	1140
101726373	Bmx	2.01538	0.18296	0.992976	2.60704	2.46131	1.69763	0.717037	2.534175	1.2073335	0.103046671	0.69338396	36	22	6	0
101721498	LOC101721498	2.01372	0.182837	0.936531	2.88608	2.52334	1.33617	1.62886	2.70471	1.482515	0.256495914	0.206963084	314	220	78	94
101719771	LOC101719771	2.0025	0.182004	1.14231	4.60444	4.20401	3.94992	1.25802	4.404225	2.60397	0.283146768	1.903460744	1182	792	716	44
101715266	Fhod3	2.00073	0.181873	0.954671	0.393883	0.379148	0.049156654	0.049156654	0.3865155	0.049156654	0.010419218	0	104	104	46	24
101724172	Cyth4	1.9993	0.181766	0.933034	5.01781	4.91178	3.50085	3.99447	4.964795	3.74766	0.074974532	0.349042049	2601	2550	846	976
101704546	Abca1	1.99766	0.181644	1.18609	4.14268	3.85145	1.33429	3.02835	3.997065	2.18132	0.205930708	1.197881314	7270	5506	514	2506
101724307	Col5a1	1.99306	0.181302	0.93216	2.86509	2.82188	1.53302	1.82159	2.843485	1.677305	0.030554084	0.204049804	1747	1695	542	646
101712824	Tnfrsf1b	1.99156	0.18119	0.877751	4.62174	4.63585	3.42577	3.64491	4.628795	3.53534	0.009977277	0.15495538	2612	2674	924	1032
101720728	Nptx2	1.98958	0.181042	1.06581	2.20481	3.67688	1.41035	1.35444	2.940845	1.382395	1.040910679	0.03953434	286	1259	152	128
101698448	Slc41a2	1.9876	0.180895	1.06446	0.70223	0.697722	0.049156654	0.049156654	0.699976	0.049156654	0.003187637	0	90	90	16	36
101710791	Nkd1	1.98661	0.180821	-0.928838	0.095777807	0.095777807	0.792684	0.985038	0.095777807	0.888861	0	0.136014818	38	36	124	134
101716702	Bcr	1.98571	0.180754	0.875351	2.50912	2.8323	1.46135	1.75828	2.67071	1.609815	0.22852277	0.209961217	698	977	288	346
101701618	LOC101701618	1.98317	0.180564	1.01704	4.18747	3.59256	3.3217	1.65815	3.890015	2.489925	0.420664895	1.176307486	1074	596	528	90
101716469	Des	1.98294	0.180547	-0.893991	1.55299	0.942187	2.477	2.34304	1.2475885	2.41002	0.431902943	0.094724024	124	68	366	286
101714169	Lpxn	1.97717	0.180117	0.809083	3.78513	3.82724	2.83197	2.83702	3.806185	2.834495	0.029776267	0.003570889	52	56	12	16
101704568	She	1.97146	0.17969	-0.935658	1.91373	2.24626	3.41514	3.17457	2.079995	3.294855	0.235134218	0.170108678	232	326	1218	858
101711624	Znrf1	1.96885	0.179494	0.887368	3.77612	3.76451	2.71121	2.65859	3.770315	2.6849	0.00820951	0.037207959	366	370	128	136
101710726	Cnksr3	1.96865	0.17948	1.03472	3.28115	3.53973	2.37816	1.72505	3.41044	2.051605	0.182843671	0.46181851	1058	1384	502	234
101702455	LOC101702455	1.96824	0.179449	0.948443	2.30064	2.59696	0.682842	1.66811	2.4488	1.175476	0.209529881	0.696689684	42	56	10	24
101697685	Ptpn12	1.96538	0.179235	0.737706	3.28081	3.31884	2.38516	2.41847	3.299825	2.401815	0.026891271	0.023553727	28	24	18	12
106007801	LOC106007801	1.96477	0.179189	0.861926	5.21492	5.32433	3.91992	4.4235	5.269625	4.17171	0.077364553	0.356084833	2802	3144	896	1334
101706140	Ppp2r5b	1.96456	0.179174	0.896248	3.01538	3.232	2.03964	1.93646	3.12369	1.98805	0.153173471	0.072959278	670	840	296	240
101711316	LOC101711316	1.95488	0.178448	1.49386	0.228295	0.214353	0.049156654	0.049156654	0.221324	0.049156654	0.009858483	0	6	6	0	0
101720926	LOC101720926	1.9527	0.178285	-1.46023	0.095777807	0.095777807	0.464238	1.2557	0.095777807	0.859969	0	0.559648147	0	6	6	12
101717079	Dnajc25	1.95061	0.178128	0.878696	3.12616	3.28392	1.97471	2.24744	3.20504	2.111075	0.111553166	0.192849232	314	370	116	137
101706899	Crym	1.95048	0.178118	-0.926329	0.767914	0.470328	2.0776	1.48354	0.619121	1.78057	0.210425079	0.420063854	32	24	136	68
101718242	Col4a3bp	1.94891	0.178	0.918248	2.85878	2.50254	1.19846	1.68055	2.68066	1.439505	0.25189972	0.340889108	314	222	70	102
101706061	Kynu	1.94389	0.177623	0.91816	1.27803	1.33811	0.049156654	0.049156654	1.30807	0.049156654	0.042482975	0	4	16	2	6
101707095	Rrp15	1.94346	0.177591	0.699023	3.67342	3.30557	2.75959	2.48983	3.489495	2.62471	0.260109229	0.190749125	564	392	264	182
101716044	Prkca	1.94276	0.177538	0.926585	1.75224	1.37047	0.263285	0.462774	1.561355	0.3630295	0.269952156	0.141060025	12	4	2	0
101698656	Mzt2b	1.94049	0.177368	-0.790952	1.93187	1.6362	2.80843	2.77388	1.784035	2.791155	0.209070262	0.024430539	48	36	134	118
101716585	LOC101716585	1.93142	0.176685	1.50559	0.589615	0.60568	0.049156654	0.049156654	0.5976475	0.049156654	0.01135967	0	6	6	4	0
101702692	LOC101702692	1.93092	0.176647	1.06195	2.09719	0.979408	0.049156654	0.049156654	1.538299	0.049156654	0.790391232	0	26	8	4	4
101714640	Wt1	1.92919	0.176517	-0.909358	1.29733	1.65811	2.83191	2.52415	1.47772	2.67803	0.255109985	0.217619183	16	12	22	38
101725714	Apoa1	1.92489	0.176193	-0.932221	1.68313	1.56732	2.55958	3.14808	1.625225	2.85383	0.081890036	0.416132341	58	52	162	264
101704995	Tnfrsf8	1.92415	0.176137	0.971225	0.724075	0.658018	0.049156654	0.049156654	0.6910465	0.049156654	0.046709353	0	40	38	6	18
101721271	Tm4sf1	1.92258	0.176019	0.938777	5.64012	6.04874	4.86042	4.33282	5.84443	4.59662	0.288937973	0.373069538	4762	7213	2554	1356
101708436	Lyve1	1.91738	0.175626	1.07525	2.41154	2.2196	0.049156654	0.049156654	2.31557	0.049156654	0.135722076	0	202	168	20	82
101708042	Thyn1	1.91617	0.175535	-0.832724	2.12885	2.02663	3.14912	3.02702	2.07774	3.08807	0.072280455	0.086337738	2	4	10	14
101709458	Sh2b3	1.91528	0.175468	0.9437	3.50181	3.35958	1.88249	2.48429	3.430695	2.18339	0.100571797	0.425536861	18	8	2	10
101717030	Mrc1	1.91149	0.175182	0.771808	4.95724	5.2811	4.02251	4.3132	5.11917	4.167855	0.229003602	0.20554887	1024	2232	744	644
101718025	St6gal1	1.90961	0.175039	0.910807	3.3513	3.27414	1.80553	2.42412	3.31272	2.114825	0.054560359	0.437409184	544	506	136	226
101711667	LOC101711667	1.90821	0.174933	1.03652	0.425268	0.419634	0.049156654	0.049156654	0.422451	0.049156654	0.00398384	0	12	12	3	4
101704029	Tmem88	1.90317	0.174552	0.930374	3.50993	3.76428	2.58287	2.22885	3.637105	2.40586	0.17985261	0.250329943	314	404	144	92
101715790	Hif1an	1.8988	0.174221	0.886935	1.38804	1.49721	0.049156654	0.049156654	1.442625	0.049156654	0.077194847	0	90	118	34	50
101696461	Nrg2	1.89846	0.174195	0.899852	1.23829	1.08417	0.049156654	0.049156654	1.16123	0.049156654	0.108979297	0	12	8	4	2
101715243	Il2rg	1.89409	0.173864	0.843817	4.9766	4.68782	3.77902	3.74473	4.83221	3.761875	0.204198296	0.024246692	2502	1886	884	766
101703641	Spopl	1.8935	0.173819	0.932944	1.96005	1.69101	0.266057	0.873407	1.82553	0.569732	0.190240008	0.429461304	204	158	44	72
101710077	Il7r	1.89317	0.173794	1.02986	2.65215	2.31396	0.129095	1.68173	2.483055	0.9054125	0.239136442	1.097878737	212	152	20	84
101703966	Sox7	1.88842	0.173434	0.888231	2.09642	2.45751	1.13009	1.14878	2.276965	1.139435	0.255329188	0.013215826	260	376	116	106
101718830	Rnf122	1.88654	0.173291	0.87072	1.97975	2.22316	1.12996	0.761854	2.101455	0.945907	0.172116862	0.260290249	252	326	126	78
101698748	Creb3l1	1.88386	0.173088	0.915328	2.83497	2.58373	1.28882	1.71608	2.70935	1.50245	0.177653508	0.302118443	478	376	120	164
101711038	LOC101711038	1.88009	0.172801	1.10754	6.49564	6.34148	5.82353	3.61491	6.41856	4.71922	0.109007581	1.561730179	1046	684	550	66
101721426	Dnai2	1.87957	0.172762	0.817314	0.939487	1.11212	0.049156654	0.049156654	1.0258035	0.049156654	0.122069965	0	82	98	36	34
101712931	Cdc25c	1.87833	0.172667	-0.878118	0.729322	0.58702	1.90073	1.61585	0.658171	1.75829	0.100622709	0.20144058	32	28	120	82
101712260	LOC101712260	1.87239	0.172215	0.848882	1.59037	1.73142	0.521826	0.589131	1.660895	0.5554785	0.099737411	0.047591822	30	34	12	12
101702581	Tgfbi	1.86858	0.171925	0.767294	5.33821	5.41224	4.40848	4.48375	5.375225	4.446115	0.052347115	0.053223927	166	210	30	32
106010701	LOC106010701	1.86634	0.171754	-1.597	0.095777807	0.095777807	1.01578	1.47892	0.095777807	1.24735	0	0.327489435	8	0	18	26
101702138	Trim65	1.86434	0.171602	-0.856006	1.66184	1.68341	2.68521	2.73778	1.672625	2.711495	0.015252293	0.037172603	138	142	450	424
101716042	Ugcg	1.86221	0.171439	0.765608	4.15681	4.31028	3.20277	3.38592	4.233545	3.294345	0.108519678	0.129506607	1995	2348	902	968
101707602	LOC101707602	1.86181	0.171409	1.00087	2.71148	2.83452	0.698886	2.02955	2.773	1.364218	0.087002418	0.940921538	70	46	10	40
101715364	Ldha	1.86133	0.171373	0.872983	6.33566	6.53444	5.45215	5.12374	6.43505	5.287945	0.140558686	0.232220938	445	720	218	183
101718575	Map3k11	1.85547	0.170925	0.825951	3.2534	3.3823	2.29742	2.3629	3.31785	2.33016	0.091146064	0.046301352	1603	1848	724	690
101700961	Prex1	1.85541	0.17092	0.84093	4.06606	3.78793	2.81806	2.9246	3.926995	2.87133	0.196667609	0.075335156	4917	3768	1656	1646
101707195	Olfml2b	1.85334	0.170762	-0.882285	1.06276	1.2128	1.98486	2.56994	1.13778	2.2774	0.106094301	0.413714036	106	124	312	500
101719840	Nagk	1.85286	0.170726	0.972179	4.39987	4.84459	3.45088	3.3162	4.62223	3.38354	0.314464528	0.095233141	28	46	4	2
101701899	Slpi	1.85183	0.170647	1.05496	4.80907	4.8219	4.10294	2.33351	4.815485	3.218225	0.00907218	1.251175952	832	839	478	74
101723417	Smurf1	1.84846	0.170389	0.781479	2.06685	2.07586	1.02729	1.18912	2.071355	1.108205	0.006371032	0.11443109	36	20	16	12
101707496	Sipa1l2	1.84812	0.170363	0.830062	1.50548	1.79015	0.33081	0.883122	1.647815	0.606966	0.201292087	0.390543561	12	10	4	6
101726395	Stxbp1	1.84637	0.170229	0.768993	2.86338	2.90257	1.79062	2.08365	2.882975	1.937135	0.027711515	0.2072035	552	622	266	264
101714313	Mocos	1.84305	0.169975	0.838614	2.94616	2.82544	1.49589	2.05245	2.8858	1.77417	0.085361931	0.39354735	24	24	2	2
101707788	Nr4a1	1.84115	0.16983	0.953065	3.2566	3.44568	1.57802	2.57395	3.35114	2.075985	0.13369975	0.704228857	38	34	4	18
101700233	Lamb1	1.84015	0.169753	0.779907	3.3252	3.17781	2.32326	2.28799	3.251505	2.305625	0.104220468	0.024939656	6	6	4	2
101719248	Sfn	1.83976	0.169723	0.958027	0.704003	0.578236	0.049156654	0.049156654	0.6411195	0.049156654	0.088930699	0	32	28	12	8
101699454	Ppap2b	1.83635	0.169462	0.899323	4.97215	4.93251	3.42159	4.07708	4.95233	3.749335	0.028029713	0.463501424	8	24	4	2
101700112	Sys1	1.8348	0.169343	0.855721	3.99783	4.20346	3.11805	2.8968	4.100645	3.007425	0.145402367	0.156447375	1070	1324	520	374
101721762	Pik3r5	1.83278	0.169188	0.879993	3.8761	3.48654	2.51165	2.59023	3.68132	2.55094	0.275460518	0.055564451	2636	1806	790	764
101716196	Fam189a2	1.83256	0.169172	0.792803	2.69031	2.68869	1.77435	1.61694	2.6895	1.695645	0.001145513	0.111305678	406	408	190	146
101704930	LOC101704930	1.83147	0.169088	0.957155	0.462739	0.690054	0.049156654	0.049156654	0.5763965	0.049156654	0.160735978	0	22	28	12	4
101711603	LOC101711603	1.8311	0.169059	0.962953	2.84039	2.29981	0.925671	1.52325	2.5701	1.2244605	0.382247784	0.422552163	10	14	8	8
101712013	LOC101712013	1.83005	0.168979	-0.876556	0.095777807	0.095777807	0.261545	0.992995	0.095777807	0.62727	0	0.517213255	16	16	42	78
101717242	Fam91a1	1.82891	0.168891	0.848557	3.22117	3.40702	2.27587	2.22565	3.314095	2.25076	0.131415795	0.035510903	668	1116	459	290
101697190	Iqsec1	1.82811	0.16883	0.948439	2.97267	2.8865	1.35606	2.00468	2.929585	1.68037	0.060931391	0.4586436	498	460	116	198
106008444	LOC106008444	1.82794	0.168817	-0.841208	1.93015	2.06829	2.9797	3.08583	1.99922	3.032765	0.097679731	0.075045243	30	34	98	100
101722387	Ecscr	1.82398	0.168513	0.840975	4.10443	3.75978	3.15141	2.59613	3.932105	2.87377	0.243704352	0.392642253	146	92	92	36
101718408	Lmod1	1.82375	0.168495	-0.826145	0.41129	0.228181	1.63529	1.09509	0.3197355	1.36519	0.129477616	0.381979083	50	42	200	104
101702046	Dusp2	1.82325	0.168456	0.839312	4.07104	3.932	2.64283	3.1225	4.00152	2.882665	0.098316127	0.33917791	1057	928	296	430
101711951	C1qtnf5	1.82267	0.168413	0.793502	2.16773	2.14792	1.2444	1.05778	2.157825	1.15109	0.014007785	0.131960268	104	102	48	36
101712235	Cxcr1	1.82142	0.168316	1.01774	3.59021	3.65227	2.83976	1.36043	3.62124	2.100095	0.043883047	1.046044275	812	870	448	92
101698216	Nedd9	1.81988	0.168198	0.789987	2.06947	2.26938	1.16242	1.21288	2.169425	1.18765	0.141357717	0.035680608	464	574	220	206
101712056	LOC101712056	1.81706	0.167981	0.838661	1.97614	2.00746	0.624781	1.13315	1.9918	0.8789655	0.022146584	0.359471167	204	212	62	92
101709853	Glipr2	1.81471	0.1678	0.838784	4.77156	4.85971	3.82066	3.72931	4.815635	3.774985	0.062331463	0.064594204	2422	2670	1096	900
101724042	Arap1	1.81362	0.167716	0.763912	4.19926	4.13427	3.28745	3.16717	4.166765	3.22731	0.04595487	0.085050804	40	20	4	4
101723602	Arhgap42	1.81272	0.167647	0.965091	0.567857	0.404564	0.049156654	0.049156654	0.4862105	0.049156654	0.115465588	0	58	50	10	24
101717851	Prf1	1.80726	0.167227	0.931703	1.95049	1.75596	0.299285	0.910587	1.853225	0.604936	0.137553482	0.43225579	140	116	32	52
101723788	Slc11a2	1.80644	0.167163	0.775075	4.16273	4.27881	3.23982	3.29238	4.22077	3.2661	0.082080955	0.037165532	12	4	0	2
101698514	LOC101698514	1.80587	0.167119	0.968554	3.77338	4.13246	1.88636	3.33004	3.95292	2.6082	0.253907903	1.020835918	890	1285	158	600
101718885	Palm	1.8026	0.166867	-0.830889	0.538116	0.435823	1.64707	1.41268	0.4869695	1.529875	0.072332074	0.165738758	0	8	12	14
101718942	Actr3	1.80235	0.166848	0.879729	5.79067	5.99094	4.8901	4.65019	5.890805	4.770145	0.141612275	0.169641988	7366	9080	3504	2475
101710418	Cnn2	1.80235	0.166848	0.839359	3.40813	3.34488	2.15573	2.453	3.376505	2.304365	0.044724504	0.210201633	342	322	114	138
101718997	Kras	1.80143	0.166777	0.969963	2.35481	2.37478	0.545234	1.57139	2.364795	1.058312	0.014120922	0.725601866	122	192	32	106
101721585	Cdc42ep1	1.79643	0.166391	0.834251	3.2655	2.91113	2.34195	1.70208	3.088315	2.022015	0.25057743	0.452456416	691	490	322	152
101710520	Arhgef25	1.79056	0.165938	-0.906867	0.095777807	0.095777807	1.11569	1.40093	0.095777807	1.25831	0	0.201695138	0	0	8	6
101713200	LOC101713200	1.79	0.165895	0.901077	8.04497	6.97416	7.17593	5.43005	7.509565	6.30299	0.757177012	1.234523587	29767	10210	14560	2292
101713658	Svil	1.7829	0.165345	0.85299	2.19959	1.96481	1.34243	0.65062	2.0822	0.996525	0.16601453	0.489183542	14	4	8	10
101715522	Pet117	1.78248	0.165313	0.900386	1.5328	1.86554	0.049156654	0.049156654	1.69917	0.049156654	0.23528271	0	22	30	6	12
101697103	Znf827	1.77471	0.164711	0.875385	0.947433	0.757462	0.049156654	0.049156654	0.8524475	0.049156654	0.134329782	0	180	160	80	62
101716427	Snapc1	1.77379	0.164639	0.814701	4.72837	4.86817	3.77069	3.81685	4.79827	3.79377	0.098853528	0.032640049	28	20	10	8
106009415	LOC106009415	1.77299	0.164578	1.41985	1.2803	0.881862	0.049156654	0.049156654	1.081081	0.049156654	0.281738212	0	18	12	0	10
101703094	Slc16a3	1.76991	0.164338	1.00418	2.91867	3.14995	2.15227	1.07899	3.03431	1.61563	0.163539656	0.758923566	22	26	4	0
101713326	Prrt1	1.76825	0.16421	-0.948821	0.095777807	0.095777807	0.75696	1.23618	0.095777807	0.99657	0	0.338859712	30	14	72	104
101708158	Cdh11	1.76565	0.164008	0.82669	1.51624	2.35708	0.57145	1.17734	1.93666	0.874395	0.594563666	0.428428928	8	14	0	6
101716893	Tfg	1.76377	0.163862	0.741279	4.41039	4.63132	3.56656	3.63921	4.520855	3.602885	0.156221101	0.051371308	10	12	2	2
101701030	Fndc3b	1.76337	0.16383	0.928137	2.63428	2.67345	1.14352	1.75898	2.653865	1.45125	0.027697373	0.43519594	4	8	0	0
101716053	Hras	1.76308	0.163808	-0.800586	1.90977	1.78363	2.94344	2.75078	1.8467	2.84711	0.089194449	0.136231192	70	62	230	172
101720693	Mospd2	1.76243	0.163758	0.855334	2.93377	2.80846	1.5779	1.98223	2.871115	1.780065	0.088607551	0.285904485	78	42	10	26
101724026	Cd300a	1.75414	0.163113	-0.825316	2.07073	2.06287	3.23622	2.96076	2.0668	3.09849	0.005557859	0.194779634	6	12	30	36
101707724	Spi1	1.75325	0.163044	0.819553	4.70174	4.3397	3.77539	3.28728	4.52072	3.531335	0.256000939	0.345145891	254	142	104	68
106009357	LOC106009357	1.75315	0.163036	1.65928	0.183208	1.68986	0.049156654	0.049156654	0.936534	0.049156654	1.065363846	0	6	26	4	0
101712707	Hsd17b7	1.75015	0.162802	0.833021	2.03695	2.49785	1.16553	1.27665	2.2674	1.22109	0.325905515	0.078573706	106	168	52	52
101711183	Mgam	1.74985	0.162779	0.955733	2.1518	2.05393	1.4179	0.135231	2.102865	0.7765655	0.069204541	0.906983948	692	634	390	96
106009019	LOC106009019	1.74871	0.162691	-1.01229	0.095777807	0.095777807	0.487164	0.794661	0.095777807	0.6409125	0	0.217433214	2	2	8	10
101709571	Map4k3	1.74847	0.162671	0.809671	2.41592	2.62393	1.49034	1.55466	2.519925	1.5225	0.147085282	0.045481108	28	12	2	4
101723291	LOC101723291	1.74716	0.162569	-0.723074	0.164969	0.411641	1.12383	1.28404	0.288305	1.203935	0.174423444	0.113285577	40	52	122	128
106007496	LOC106007496	1.74163	0.162139	1.02556	2.35954	1.54527	0.049156654	0.049156654	1.952405	0.049156654	0.575775839	0	184	82	16	50
101718902	Stat1	1.73746	0.161813	0.814378	4.68445	4.62428	3.29162	3.87	4.654365	3.58081	0.042546615	0.40897642	4924	4694	1436	2289
101702170	Nat14	1.73568	0.161674	-0.995006	0.095777807	0.095777807	1.98233	1.6137	0.095777807	1.798015	0	0.260660773	12	30	112	70
101713255	Tmem204	1.73568	0.161674	-0.83672	1.04249	1.63184	2.57907	2.37731	1.337165	2.47819	0.416733381	0.142665864	60	110	326	240
101719592	Plcxd3	1.73173	0.161365	0.871492	0.15206	1.4026	0.049156654	0.049156654	0.77733	0.049156654	0.884265314	0	50	176	12	78
101714996	Depdc7	1.7273	0.161019	-0.819936	0.951669	0.579467	1.88382	1.72093	0.765568	1.802375	0.263186558	0.115180624	16	20	18	34
101696649	Sertad1	1.72566	0.160891	0.788298	3.81347	4.15253	2.95864	3.06363	3.983	3.011135	0.239751625	0.074239141	604	850	300	300
101720504	Sirpb2	1.72522	0.160856	0.927508	2.8147	2.51232	2.05762	0.712062	2.66351	1.384841	0.213814948	0.951453186	248	184	136	32
101700047	Ralgds	1.72431	0.160785	0.889182	3.22183	2.61516	1.54482	1.88175	2.918495	1.713285	0.428980471	0.238245488	460	220	150	128
101722934	Flrt2	1.72376	0.160742	0.949874	1.36777	0.870799	0.049156654	0.049156654	1.1192845	0.049156654	0.351411564	0	4	4	4	0
106007676	LOC106007676	1.71888	0.16036	-1.37447	0.095777807	0.095777807	0.12645	0.523898	0.095777807	0.325174	0	0.281038176	4	0	6	8
101698490	Tbx2	1.71808	0.160298	-0.827391	1.15212	0.829118	2.10873	1.93398	0.990619	2.021355	0.228396905	0.12356691	132	96	402	304
101723083	Xbp1	1.71788	0.160282	0.790234	5.88753	5.65408	4.79441	4.77042	5.770805	4.782415	0.165074078	0.016963492	7374	5882	2892	2534
106010282	LOC106010282	1.71708	0.160219	1.04218	3.11979	4.29818	2.5127	1.70435	3.708985	2.108525	0.83324756	0.571589767	234	764	150	60
101719683	Tfpi2	1.71438	0.160007	0.897174	4.99012	5.4888	4.23844	3.84104	5.23946	4.03974	0.35262001	0.281004235	4	46	0	8
101722298	Dact3	1.71428	0.159999	-0.816286	0.293126	0.144715	1.44495	1.03315	0.2189205	1.23905	0.104942425	0.291186572	48	42	178	106
101702546	Tmem51	1.71298	0.159898	0.878028	2.47689	2.50828	1.09511	1.61267	2.492585	1.35389	0.022196082	0.365970186	6	8	0	0
101705673	Slc40a1	1.71288	0.15989	-0.779439	4.68345	4.59393	5.70737	5.47445	4.63869	5.59091	0.063300199	0.164699311	4513	4176	14734	10454
101723328	Kdm3a	1.71243	0.159855	0.782885	2.94786	2.9828	1.98559	2.01776	2.96533	2.001675	0.024706311	0.022747625	1108	1164	498	460
101716530	LOC101716530	1.71124	0.159761	0.818387	3.00213	2.84736	1.78826	1.99482	2.924745	1.89154	0.109438917	0.146059977	532	460	186	204
101698415	LOC101698415	1.71106	0.159747	-0.78146	1.1512	1.04789	2.03813	2.14837	1.099545	2.09325	0.073051202	0.077951452	92	84	262	262
101704345	Mycn	1.71079	0.159726	-0.852209	0.095777807	0.095777807	0.373326	0.305303	0.095777807	0.3393145	0	0.048099525	12	16	50	42
101701668	Pi4k2a	1.71022	0.159681	0.883837	3.22795	3.22666	1.64983	2.44213	3.227305	2.04598	0.000912168	0.560240703	718	726	174	344
101704994	LOC101704994	1.70542	0.159304	1.35492	1.51419	1.84199	0.049156654	0.049156654	1.67809	0.049156654	0.231789603	0	6	8	0	8
101699877	B4galt5	1.70503	0.159274	0.726406	4.18059	4.2563	3.15196	3.47707	4.218445	3.314515	0.053535054	0.229887486	2446	2664	1026	1272
101722100	Foxp1	1.70452	0.159234	0.87315	2.89575	2.58284	1.27343	1.86491	2.739295	1.56917	0.221260783	0.418239519	12	14	0	2
101712327	Edil3	1.69905	0.158804	0.873158	1.11656	1.78995	0.049156654	0.049156654	1.453255	0.049156654	0.476158635	0	4	4	2	2
101709784	Taok1	1.69366	0.15838	0.803091	0.499775	0.344175	0.049156654	0.049156654	0.421975	0.049156654	0.110025815	0	74	64	24	30
101698954	Mdfic	1.69355	0.158371	0.800176	2.29885	2.6871	1.29856	1.73429	2.492975	1.516425	0.274534208	0.308107638	302	450	130	180
101700721	Cd93	1.6915	0.15821	-0.77135	2.46464	2.83697	3.44425	3.7073	2.650805	3.575775	0.263277068	0.186004439	446	656	1392	1623
101716465	Pptc7	1.68997	0.158089	0.777306	1.67714	2.13601	0.577983	1.29496	1.906575	0.9364715	0.324470089	0.506979299	190	304	74	136
101711399	LOC101711399	1.68943	0.158047	0.72775	4.33578	4.25745	3.23174	3.48471	4.296615	3.358225	0.055387674	0.178876802	320	300	82	142
101705975	Asxl1	1.68909	0.15802	0.789385	4.27016	4.2126	3.27601	3.27878	4.24138	3.277395	0.040701066	0.001958686	8	18	4	10
101699086	Chst11	1.68805	0.157938	0.844783	3.83068	3.99715	2.68198	3.07759	3.913915	2.879785	0.117712066	0.279738514	10	22	6	10
101722004	Apba1	1.68635	0.157804	-0.837714	0.542974	0.727751	1.26519	2.17208	0.6353625	1.718635	0.13065707	0.641268069	144	176	349	772
106007543	LOC106007543	1.68486	0.157687	0.737175	7.47914	7.53933	6.59462	6.66062	7.509235	6.62762	0.042560757	0.046669048	7930	6919	3329	2794
101719828	Klhl5	1.6836	0.157587	0.820832	2.51201	2.47411	1.36871	1.61555	2.49306	1.49213	0.026799347	0.174542238	498	485	186	214
101710157	Nrp1	1.68062	0.157352	0.655361	4.80371	4.96482	3.97293	4.17092	4.884265	4.071925	0.113921974	0.140000072	132	114	32	84
101697204	Serinc5	1.67898	0.157223	0.789605	2.93399	2.90427	2.10466	1.7876	2.91913	1.94613	0.021015214	0.224195276	4	4	0	4
101697367	Coprs	1.67724	0.157085	-0.805502	2.62006	2.28876	3.78297	3.13594	2.45441	3.459455	0.234264477	0.457519301	144	104	536	254
101701104	Cbx6	1.67582	0.156974	-0.786434	1.35931	1.54415	2.43626	2.43615	1.45173	2.436205	0.130701617	7.78E-05	0	4	4	4
101706597	Atf6	1.67542	0.156942	0.748833	2.51718	2.48194	1.61401	1.56552	2.49956	1.589765	0.024918443	0.034287608	136	132	54	58
101720677	Tcirg1	1.67514	0.15692	0.538077	3.11729	2.8748	2.4177	2.27756	2.996045	2.34763	0.171466323	0.099093944	14	16	10	8
101706346	Rnase1	1.66868	0.156409	0.827586	0.592929	0.296049	0.049156654	0.049156654	0.444489	0.049156654	0.209925861	0	48	36	18	14
101712956	C5ar2	1.6662	0.156213	-0.853554	2.48336	2.4577	3.74817	3.3756	2.47053	3.561885	0.01814436	0.263446773	4	16	18	36
106007828	LOC106007828	1.6658	0.156181	-1.37669	0.095777807	0.095777807	1.26039	0.626876	0.095777807	0.943633	0	0.447962045	0	8	20	10
101700948	Bcl2l10	1.66299	0.155959	-0.945586	0.095777807	0.095777807	0.419935	0.166094	0.095777807	0.2930145	0	0.179492692	4	2	14	10
101707810	Tead3	1.66165	0.155853	0.838782	2.26081	2.43265	1.32206	1.21626	2.34673	1.26916	0.121509229	0.074811897	288	346	132	107
101708455	Abhd5	1.65662	0.155455	0.722336	3.44007	3.44563	2.61142	2.48724	3.44285	2.54933	0.003931514	0.08780852	26	42	4	12
101698647	Parp14	1.65543	0.15536	0.913597	4.28291	4.09396	2.33246	3.44442	4.188435	2.88844	0.133607826	0.786274456	3416	2962	726	1581
101700965	Tom1l1	1.64905	0.154854	0.783454	2.14909	2.19773	1.11604	1.31127	2.17341	1.213655	0.034393674	0.138048457	2	4	4	6
101720701	Tnfrsf17	1.64654	0.154655	0.866681	2.05304	1.67351	0.049156654	0.049156654	1.863275	0.049156654	0.268368237	0	68	46	40	8
101719481	Tlr5	1.64643	0.154646	-0.826825	0.889765	0.869515	1.65659	2.31096	0.87964	1.983775	0.014318912	0.462709464	156	154	392	676
101702937	Phldb2	1.64525	0.154552	0.823357	2.08892	2.13692	0.698356	1.37511	2.11292	1.036733	0.033941125	0.478537343	22	4	6	8
101721789	Csrnp2	1.6441	0.154461	0.858417	2.74196	2.7213	1.23486	1.95943	2.73163	1.597145	0.014608826	0.51234836	54	54	10	22
101720289	Klhl2	1.64312	0.154383	0.868878	3.10559	3.60984	2.34478	2.04956	3.357715	2.19717	0.356558594	0.208752064	752	1259	412	274
101700629	Nuak1	1.64259	0.154341	-0.816492	0.095777807	0.095777807	0.845027	0.858009	0.095777807	0.851518	0	0.00917966	48	54	162	148
101698332	Dgcr6l	1.64089	0.154206	-0.766745	1.74371	1.93226	2.81599	2.7744	1.837985	2.795195	0.133324984	0.029408571	76	92	258	222
101700652	LOC101700652	1.62951	0.1533	0.754164	5.61761	5.86165	4.81345	4.75893	5.73963	4.78619	0.172562339	0.038551462	178	438	74	36
101709778	LOC101709778	1.62882	0.153245	0.766726	3.035	3.11023	2.18046	2.02874	3.072615	2.1046	0.053195643	0.107282241	556	606	278	214
101702439	Tnfsf10	1.6269	0.153093	0.898222	3.40974	3.19575	1.45433	2.60128	3.302745	2.027805	0.15131378	0.811016123	278	224	46	130
101719469	Flywch1	1.62363	0.152832	-0.800317	0.396073	0.405564	1.22469	1.59076	0.4008185	1.407725	0.00671115	0.258850579	4	6	4	10
101702083	Naaladl1	1.62294	0.152777	-0.795634	1.05957	1.47954	2.43226	2.18122	1.269555	2.30674	0.296963635	0.177512086	96	148	446	310
101708379	Sh3glb1	1.62049	0.152582	0.792942	3.73283	3.4419	2.61552	2.60023	3.587365	2.607875	0.205718576	0.010811663	632	490	422	440
101698346	Prkcg	1.61997	0.15254	0.777181	0.773058	0.817717	0.049156654	0.049156654	0.7953875	0.049156654	0.031578682	0	74	78	26	36
101719361	Msmo1	1.61966	0.152515	0.802328	3.52148	3.99547	2.7702	2.61674	3.758475	2.69347	0.335161543	0.108512607	14	22	14	6
101708688	Lrp8	1.61934	0.15249	0.873766	2.73354	2.54422	1.00891	1.9004	2.63888	1.454655	0.133869456	0.630378624	638	534	134	290
101719107	Arhgef17	1.61611	0.152231	0.826297	2.09748	2.38516	1.27935	1.12238	2.24132	1.200865	0.203420479	0.110994551	960	1296	496	380
101718185	LOC101718185	1.61139	0.151855	-0.965963	0.095777807	0.095777807	2.0788	0.86026	0.095777807	1.46953	0	0.861637897	6	4	36	10
101720591	Zc3h12d	1.60979	0.151727	0.984811	2.22753	1.68078	0.049156654	0.049156654	1.954155	0.049156654	0.386610633	0	144	84	18	48
101723521	Zhx2	1.60646	0.151461	0.749838	2.04308	2.08979	1.01133	1.27829	2.066435	1.14481	0.033028958	0.188769226	388	412	162	190
101719963	Stk40	1.60382	0.151249	0.738971	3.36208	3.29572	2.38552	2.44369	3.3289	2.414605	0.046923606	0.041132401	22	4	4	14
101710915	Ptprh	1.60353	0.151226	0.84402	2.18104	2.519	1.46428	1.00765	2.35002	1.235965	0.238973808	0.322886169	332	470	190	108
101720449	Abhd8	1.60349	0.151223	-0.748872	1.17525	0.8232	2.06663	1.80393	0.999225	1.93528	0.248936942	0.185756951	76	54	216	150
101722522	Kiaa0408	1.60342	0.151218	-0.772535	0.375177	0.430587	1.48992	1.25339	0.402882	1.371655	0.039180787	0.167251967	90	96	322	228
101706500	Gpha2	1.60105	0.151027	1.35812	0.420118	0.912269	0.049156654	0.049156654	0.6661935	0.049156654	0.348003309	0	10	16	10	0
101720697	Alcam	1.59923	0.150881	0.785862	2.23761	2.33156	1.44386	1.07901	2.284585	1.261435	0.066432682	0.257987909	42	32	6	6
101719839	Nek6	1.5992	0.150879	0.752151	4.69179	4.57735	3.855	3.53678	4.63457	3.69589	0.0809213	0.22501552	1434	1508	922	490
101710004	Cbl	1.59364	0.150433	0.845287	1.49693	1.07193	0.049156654	0.049156654	1.28443	0.049156654	0.300520382	0	443	294	100	158
101713072	Sema4c	1.59164	0.150273	0.781923	3.81089	3.96993	3.01553	2.83412	3.89041	2.924825	0.112458262	0.128276241	6	10	4	2
101721967	Yes1	1.59136	0.150251	0.817594	2.14991	2.9269	1.37387	1.543	2.538405	1.458435	0.549414898	0.11959297	375	822	202	214
101710283	Jak1	1.59069	0.150197	0.7412	5.04759	4.76667	3.9801	3.99617	4.90713	3.988135	0.198640437	0.011363206	9674	7392	3905	3548
106008021	LOC106008021	1.59043	0.150176	-0.762468	2.32807	2.22574	3.25029	3.17277	2.276905	3.21153	0.072358237	0.054814918	155	140	454	378
101703313	Map3k14	1.58911	0.15007	0.763409	2.54847	2.61609	1.47955	1.79017	2.58228	1.63486	0.047814561	0.219641508	620	672	250	305
101721977	Rtp3	1.58816	0.149994	-0.840791	0.095777807	0.095777807	0.944018	1.00811	0.095777807	0.976064	0	0.045319888	28	28	90	86
101724572	LOC101724572	1.58749	0.14994	0.91392	2.36764	2.50431	1.64151	0.721683	2.435975	1.1815965	0.096640284	0.650415909	355	412	202	72
101714734	Ern1	1.58594	0.149816	0.841664	1.29089	0.840899	0.049156654	0.049156654	1.0658945	0.049156654	0.318191688	0	198	128	46	68
101708921	Adrb2	1.58465	0.149712	-0.78895	2.87278	3.15958	4.0128	4.00309	3.01618	4.007945	0.202798225	0.006866007	338	452	1232	1094
101725537	Maoa	1.58236	0.149528	0.77456	3.63133	3.74855	2.65864	2.82022	3.68994	2.73943	0.082887057	0.114254314	1751	1992	778	816
101721954	Ywhaz	1.58212	0.149509	0.744323	5.26403	5.34832	4.21493	4.54863	5.306175	4.38178	0.059602031	0.235961533	3574	3915	1464	1835
101710430	Nudt18	1.58175	0.149479	-0.794617	1.57166	1.28142	2.43641	2.47963	1.42654	2.45802	0.205230672	0.030561155	108	82	300	282
106009524	LOC106009524	1.57853	0.14922	-1.32582	0.095777807	0.095777807	1.74627	1.29013	0.095777807	1.5182	0	0.322539687	0	6	10	6
101710502	Ccl21	1.57712	0.149107	0.833877	3.82611	4.00113	3.05407	2.60293	3.91362	2.8285	0.123757829	0.319004153	360	430	194	112
101701951	Siglec10	1.57689	0.149088	0.76474	1.90227	2.34418	1.10263	1.23982	2.123225	1.171225	0.312477558	0.097007979	172	285	92	96
101698360	Ippk	1.57563	0.148987	0.802976	2.34493	2.74101	1.57524	1.39861	2.54297	1.486925	0.280070854	0.124896271	362	542	196	148
101719583	Htra3	1.57544	0.148972	-0.894392	0.095777807	0.095777807	0.192406	0.398374	0.095777807	0.29539	0	0.14564137	6	18	38	42
101706532	Il10ra	1.57441	0.148888	0.754687	4.62045	4.37642	3.57699	3.53064	4.498435	3.553815	0.172555268	0.032774399	24	28	2	10
101701572	Stx1a	1.57414	0.148867	-0.921929	0.095777807	0.095777807	0.138813	0.312173	0.095777807	0.225493	0	0.122584032	12	6	32	34
101709682	Adra1d	1.57302	0.148776	-0.846268	0.095777807	0.095777807	0.650386	0.722776	0.095777807	0.686581	0	0.05118746	20	12	54	52
101720933	Pcgf5	1.57208	0.148701	0.684894	0.889146	1.36682	0.049156654	0.049156654	1.127983	0.049156654	0.337766525	0	8	8	8	6
101715628	Map2k1	1.57112	0.148624	0.779742	4.85386	4.96843	3.82192	4.10211	4.911145	3.962015	0.081013224	0.198124249	3214	3640	1344	1594
101713615	Grpel2	1.56649	0.148251	0.72483	2.42395	2.80061	1.54256	1.91624	2.61228	1.7294	0.26633884	0.264231662	446	658	216	283
101713278	Cers6	1.56483	0.148117	0.819551	1.22489	1.5979	0.049156654	0.049156654	1.411395	0.049156654	0.2637579	0	12	10	6	12
106007962	LOC106007962	1.56476	0.148111	0.885718	2.14499	1.92894	0.049156654	0.049156654	2.036965	0.049156654	0.15277042	0	82	66	10	42
101715832	Setd7	1.5632	0.147986	0.83683	1.98968	1.7706	0.363817	1.09996	1.88014	0.7318885	0.154912954	0.520531707	256	204	62	114
101725250	Dnajc12	1.56291	0.147962	-0.898958	0.095777807	0.095777807	1.46844	1.09903	0.095777807	1.283735	0	0.261212316	8	18	60	38
101701462	Ttl	1.56179	0.147872	-0.779903	0.983638	0.973181	1.98906	1.9138	0.9784095	1.95143	0.007394216	0.053216856	156	156	498	414
101708070	Tp53inp2	1.5592	0.147663	0.751537	2.70343	2.82831	1.5122	2.0918	2.76587	1.802	0.088303495	0.40983909	6	4	0	4
101721683	Slc38a2	1.55852	0.147608	0.806935	4.04727	4.49326	3.31198	3.13294	4.270265	3.22246	0.315362553	0.126600398	22	4	2	0
101726266	Ugdh	1.55496	0.14732	0.694133	3.54287	3.55811	2.72822	2.67049	3.55049	2.699355	0.010776307	0.040821274	572	584	296	252
106007960	LOC106007960	1.55358	0.147209	-0.967051	0.095777807	0.095777807	0.750273	0.117422	0.095777807	0.4338475	0	0.447493234	2	2	12	6
101710206	LOC101710206	1.55202	0.147083	1.15405	1.03334	1.06029	0.049156654	0.049156654	1.046815	0.049156654	0.019056528	0	6	6	0	8
101720006	Ptpn21	1.55083	0.146987	0.891403	1.15461	0.831056	0.049156654	0.049156654	0.992833	0.049156654	0.228787227	0	150	110	50	72
101714753	Rpp25	1.54749	0.146716	-0.956386	0.095777807	0.095777807	1.04375	0.459133	0.095777807	0.7514415	0	0.413386645	4	16	54	30
101719090	Caskin2	1.54689	0.146668	0.809383	2.6252	2.70879	1.72445	1.60972	2.666995	1.667085	0.059107056	0.081126361	848	934	404	322
101726551	LOC101726551	1.54628	0.146619	0.798935	1.3401	1.22714	0.325019	0.200901	1.28362	0.26296	0.079874782	0.087764679	52	46	22	18
101699321	Spib	1.546	0.146596	0.83527	1.7903	1.65775	0.485347	0.806424	1.724025	0.6458855	0.093727004	0.227035724	50	44	16	20
101705474	Fnbp1l	1.54585	0.146584	0.782059	2.26293	2.16604	1.07009	1.35658	2.214485	1.213335	0.068511576	0.202579022	34	14	2	4
101709241	Wsb2	1.54419	0.146449	0.77828	3.79085	3.79149	2.72887	2.93268	3.79117	2.830775	0.000452548	0.144115433	723	743	372	306
101701667	Bcl2	1.53583	0.145772	0.878214	1.9676	1.55898	0.0850859	0.952954	1.76329	0.51901995	0.288937973	0.613675419	290	194	52	110
101709630	Hyi	1.53425	0.145644	-0.811682	2.31004	1.3758	3.04344	2.74388	1.84292	2.89366	0.660607439	0.211820907	8	0	20	8
101705208	Lcp2	1.53377	0.145605	0.736156	4.50873	4.28457	3.40997	3.52281	4.39665	3.46639	0.158505056	0.079789929	232	240	68	58
101696312	LOC101696312	1.53138	0.145411	0.721971	3.27372	3.50297	2.50079	2.46014	3.388345	2.480465	0.16210423	0.028743891	20	38	10	4
101721899	Stat3	1.52901	0.145218	0.779258	5.213	5.24934	4.3554	4.17938	5.23117	4.26739	0.02569626	0.124464936	568	390	182	162
101702716	Ell2	1.52841	0.14517	0.768631	3.69958	4.08826	2.92249	2.90672	3.89392	2.914605	0.274838264	0.011151074	540	1200	510	264
101721401	LOC101721401	1.52646	0.145012	0.917827	1.37316	0.843709	0.049156654	0.049156654	1.1084345	0.049156654	0.374378392	0	34	18	4	14
101725596	LOC101725596	1.5179	0.144316	0.911753	1.0428	0.394612	0.049156654	0.049156654	0.718706	0.049156654	0.45833813	0	124	64	16	42
101721218	Ajuba	1.51636	0.14419	-0.880209	0.095777807	0.095777807	1.13805	0.554457	0.095777807	0.8462535	0	0.412662568	24	36	152	76
101696618	Slc30a7	1.51412	0.144008	0.625897	1.87283	2.19785	1.04202	1.43884	2.03534	1.24043	0.229823846	0.280594113	164	230	84	112
101722339	Klhl6	1.51176	0.143816	0.735224	1.46264	1.31256	0.359772	0.520586	1.3876	0.440179	0.106122586	0.11371267	102	88	40	42
106007699	LOC106007699	1.50904	0.143594	-0.835134	0.095777807	0.095777807	1.43518	0.942719	0.095777807	1.1889495	0	0.348222513	18	10	58	32
101715699	LOC101715699	1.50877	0.143573	0.788836	2.4128	3.00683	1.61208	1.84048	2.709815	1.72628	0.420042641	0.161503189	88	158	46	52
101696860	Esm1	1.50796	0.143507	0.712191	2.57234	1.99691	1.7086	1.09033	2.284625	1.399465	0.406890455	0.43718291	200	113	98	48
101698271	LOC101698271	1.50635	0.143375	-1.3426	0.095777807	0.095777807	0.735043	0.132986	0.095777807	0.4340145	0	0.425718587	0	8	20	10
101714618	Hlx	1.50541	0.143298	0.664736	3.74167	3.31059	2.93186	2.53108	3.52613	2.73147	0.304819591	0.283394256	839	550	436	262
101704725	Socs4	1.50505	0.143269	0.78113	1.23603	1.04773	0.0628416	0.251257	1.14188	0.1570493	0.133148207	0.133229807	72	60	26	28
101719224	Tapbp	1.50176	0.143	0.792763	3.75914	3.62274	2.36973	2.89915	3.69094	2.63444	0.096449365	0.374356472	304	272	56	86
101721260	Spin4	1.50137	0.142969	0.842962	1.58876	1.11081	0.049156654	0.049156654	1.349785	0.049156654	0.337961686	0	114	72	24	40
101702182	Antxr2	1.49998	0.142856	0.705127	3.04683	2.98168	2.29775	1.97737	3.014255	2.13756	0.046068007	0.226542871	900	854	500	326
101700708	Pstk	1.49509	0.142456	-0.733556	1.32094	1.02799	2.1945	2.00799	1.174465	2.101245	0.207146932	0.131882486	16	10	32	36
101715373	Fh	1.49324	0.142305	0.725794	3.97645	4.10863	3.24828	2.98921	4.04254	3.118745	0.093465374	0.183190154	60	56	30	34
101710769	Kiaa0226l	1.49171	0.14218	0.75548	3.37251	3.56949	2.46825	2.6278	3.471	2.548025	0.139285894	0.112818887	10	4	0	8
101703242	Itga1	1.48993	0.142034	0.775742	2.05448	2.08129	1.0553	1.1947	2.067885	1.125	0.018957533	0.098570685	16	16	0	20
101706853	Cys1	1.48992	0.142033	-0.737372	1.54739	1.47822	2.62531	2.24109	1.512805	2.4332	0.048910576	0.271684567	72	68	248	152
101712107	Foxs1	1.4877	0.141852	0.83899	1.81189	3.04005	1.23718	1.23741	2.42597	1.237295	0.868440264	0.000162635	98	336	64	58
101709350	Erbb2ip	1.48619	0.141729	0.718558	3.52398	3.74041	2.75056	2.73969	3.632195	2.745125	0.153039121	0.007686251	88	66	30	18
106008360	LOC106008360	1.48306	0.141472	-0.844561	0.095777807	0.095777807	1.07468	1.64399	0.095777807	1.359335	0	0.402562962	4	20	28	44
101703016	Lpl	1.47921	0.141157	0.750559	2.59769	2.67147	1.8683	1.47687	2.63458	1.672585	0.052170338	0.276782807	540	588	306	184
101719000	Srf	1.47695	0.140971	0.719576	3.09732	3.29337	2.30105	2.25894	3.195345	2.279995	0.138628284	0.029776267	986	1212	520	448
101722786	Prkar1a	1.47484	0.140798	0.72846	5.14078	5.19848	4.16077	4.35895	5.16963	4.25986	0.040800061	0.140134422	2538	3238	1523	1314
106009664	LOC106009664	1.46951	0.140361	-0.901544	0.095777807	0.095777807	0.740181	0.832654	0.095777807	0.7864175	0	0.065388285	2	8	18	18
101721191	Ncf1	1.46885	0.140307	0.718041	4.23665	3.95665	3.35372	3.09026	4.09665	3.22199	0.197989899	0.186294353	1099	838	532	368
101712977	Pitpnc1	1.46789	0.140228	0.805081	2.01777	2.01838	0.753755	1.2038	2.018075	0.9787775	0.000431335	0.318229871	10	12	0	4
101708208	Themis2	1.46634	0.140101	0.739359	2.04045	2.20133	1.28539	1.06797	2.12089	1.17668	0.113759339	0.153739156	328	388	180	130
101723220	Rbpms	1.46481	0.139975	0.723006	3.32966	3.40299	2.60001	2.31722	3.366325	2.458615	0.05185214	0.199962727	28	26	22	0
101706816	Fcmr	1.46187	0.139733	0.741987	2.27209	2.47662	0.996152	1.8166	2.374355	1.406376	0.14462455	0.580144344	226	279	74	150
101726760	Card9	1.46141	0.139695	-0.880718	0.095777807	0.095777807	2.01295	1.31522	0.095777807	1.664085	0	0.493369614	14	28	88	52
101723876	LOC101723876	1.45848	0.139454	0.867217	1.36402	0.961993	0.049156654	0.049156654	1.1630065	0.049156654	0.284276018	0	18	12	4	6
101715697	Cfl2	1.45734	0.139361	0.715895	1.7244	1.98824	0.887453	1.07192	1.85632	0.9796865	0.186563053	0.130437867	110	144	56	60
101706771	Sucnr1	1.45674	0.139311	1.10369	0.46505	0.257667	0.049156654	0.049156654	0.3613585	0.049156654	0.146641926	0	32	26	0	36
101700102	Stk10	1.45381	0.13907	0.746605	3.49629	3.32219	2.07692	2.68113	3.40924	2.379025	0.123107291	0.427240988	760	772	302	306
101718964	Vim	1.45337	0.139033	0.676225	6.19423	6.20335	5.41672	5.34325	6.19879	5.379985	0.006448814	0.051951135	10816	11016	5822	4850
101712134	Rab32	1.44938	0.138705	0.758563	4.82794	5.08996	4.12343	3.85824	4.95895	3.990835	0.185276119	0.187517647	1826	2388	1056	728
101698553	Cdc42ep3	1.44868	0.138647	0.671914	2.73652	2.91023	2.01482	1.90534	2.823375	1.96008	0.122831519	0.07741405	214	256	122	98
101715099	Stk3	1.44862	0.138643	0.640654	2.64848	2.57588	1.79583	1.88219	2.61218	1.83901	0.051335952	0.061065742	364	342	182	178
106010772	LOC106010772	1.44676	0.138489	0.791322	1.52946	1.66329	0.049156654	0.049156654	1.596375	0.049156654	0.094632101	0	60	68	16	38
101725310	Lrrn4cl	1.4441	0.138269	-0.838878	0.095777807	0.095777807	0.0713629	0.265617	0.095777807	0.16848995	0	0.137358391	4	10	22	24
101713635	Gpt	1.44026	0.137952	-0.672432	1.75736	1.88068	2.72884	2.58252	1.81902	2.65568	0.087200408	0.103463864	182	208	564	436
101724755	Slc8b1	1.43995	0.137927	0.754958	4.56481	4.40947	3.45972	3.64061	4.48714	3.550165	0.109841967	0.127908546	1206	1030	534	428
101722646	Rab21	1.43989	0.137922	0.761911	4.40049	4.25416	3.23877	3.49432	4.327325	3.366545	0.103470935	0.180701138	560	482	204	238
101721108	Uprt	1.43919	0.137864	0.719924	2.75713	3.12949	2.08164	1.9058	2.94331	1.99372	0.263298281	0.124337656	12	6	2	12
101702563	Taf4b	1.43846	0.137804	0.730763	2.03843	1.9514	1.15826	1.10234	1.994915	1.1303	0.061539503	0.039541411	368	340	180	152
101725559	Csta	1.4381	0.137774	1.26476	2.62616	2.75929	0.049156654	0.049156654	2.692725	0.049156654	0.094137126	0	46	52	78	0
101724229	Bnip2	1.43411	0.137444	0.690783	3.65959	3.55593	2.79202	2.71337	3.60776	2.752695	0.073298689	0.055613948	42	42	18	24
101721852	Mob1b	1.43375	0.137415	0.784724	2.24062	1.98503	0.739591	1.38672	2.112825	1.0631555	0.180729422	0.457589304	222	250	74	130
101715362	Ptn	1.43327	0.137375	-0.709851	2.12845	1.69891	3.00924	2.55617	1.91368	2.782705	0.303730647	0.320368869	110	72	310	178
101710515	Ptprc	1.43324	0.137373	0.658451	5.22435	5.15881	4.30858	4.45007	5.19158	4.379325	0.046343778	0.100048538	108	40	8	38
101723102	LOC101723102	1.43267	0.137325	0.785059	1.52492	2.20019	0.954103	0.495019	1.862555	0.724561	0.477487996	0.32462141	58	114	38	22
101697950	Cbr3	1.43196	0.137267	-0.807457	0.095777807	0.095777807	1.22339	1.12989	0.095777807	1.17664	0	0.066114484	16	10	44	36
101719202	Ttbk2	1.43122	0.137206	0.835939	1.01708	0.539122	0.049156654	0.049156654	0.778101	0.049156654	0.337967343	0	148	92	30	52
101715881	Ets2	1.43119	0.137203	0.707875	5.23805	5.45602	4.47822	4.50626	5.347035	4.49224	0.154128065	0.019827274	98	120	18	66
101713056	Gcnt1	1.43038	0.137136	0.715462	1.03892	1.03311	0.239994	0.0549628	1.036015	0.1474784	0.00410829	0.130836816	76	76	40	30
101717679	Hps3	1.428	0.136939	-0.698247	0.898991	0.782905	1.74009	1.66169	0.840948	1.70089	0.082085198	0.055437172	2	8	28	4
101710594	Magi3	1.42116	0.136373	0.805919	1.61861	1.17621	0.049156654	0.049156654	1.39741	0.049156654	0.31282404	0	144	88	32	64
101714714	Ccl25	1.42044	0.136313	-0.877499	0.095777807	0.095777807	1.5631	1.8883	0.095777807	1.7257	0	0.229951125	8	2	16	20
101716817	Thap2	1.41973	0.136254	0.820414	1.52114	1.60339	0.049156654	0.049156654	1.562265	0.049156654	0.058159533	0	88	96	18	54
101721190	Gngt2	1.4197	0.136252	0.928585	0.732903	0.333641	0.049156654	0.049156654	0.533272	0.049156654	0.282320868	0	12	8	2	4
101718341	Sigirr	1.41807	0.136117	0.757249	2.39855	2.20713	1.2585	1.42718	2.30284	1.34284	0.13535438	0.119274772	8	4	2	4
101712951	Mycbp2	1.41763	0.13608	0.668657	1.85093	1.83218	0.919301	1.1001	1.841555	1.0097005	0.013258252	0.127844199	20	12	4	14
101705885	Tbc1d22b	1.41626	0.135966	0.703325	2.57867	2.53888	1.71918	1.67104	2.558775	1.69511	0.028135779	0.03404012	18	14	14	8
101724724	Nod1	1.41581	0.135929	0.781205	2.8529	3.05383	1.97305	2.01512	2.953365	1.994085	0.142078966	0.029747982	8	6	6	10
101725825	Cxcr6	1.41551	0.135904	0.82211	0.973481	0.350728	0.049156654	0.049156654	0.6621045	0.049156654	0.440352869	0	40	22	10	12
101719568	Galnt9	1.41391	0.135771	-0.843599	0.095777807	0.095777807	0.101878	0.399163	0.095777807	0.2505205	0	0.210212239	20	6	40	48
101700794	LOC101700794	1.40996	0.135443	-0.73172	2.27825	2.30609	3.48973	3.00977	2.29217	3.24975	0.019685853	0.339382971	76	78	296	166
101701202	Jag1	1.40815	0.135293	0.66927	2.50721	2.60083	1.68653	1.77144	2.55402	1.728985	0.066199337	0.060040437	864	958	446	434
101719625	Cd53	1.40753	0.135241	0.691565	4.86871	5.03648	4.09863	4.10031	4.952595	4.09947	0.118631305	0.001187939	2396	2854	1296	1166
101706653	LOC101706653	1.40675	0.135177	-0.811141	0.095777807	0.095777807	0.292645	0.061456	0.095777807	0.1770505	0	0.16347531	8	4	22	16
101700113	Ipmk	1.40606	0.135119	0.738029	0.468511	0.680069	0.049156654	0.049156654	0.57429	0.049156654	0.149594096	0	34	42	12	20
101719500	S100a9	1.40552	0.135075	0.932027	9.08235	9.0298	8.62872	6.63802	9.056075	7.63337	0.037158461	1.407637469	49977	47045	36861	4574
101717035	Grb2	1.40379	0.134931	0.71713	5.13684	5.14084	4.36509	4.14051	5.13884	4.2528	0.002828427	0.158802041	42	40	20	8
101697380	Mrps34	1.40157	0.134746	-0.725336	3.00038	3.04717	4.1602	3.76083	3.023775	3.960515	0.033085526	0.282397235	198	208	737	446
101712581	Cxcr2	1.40121	0.134716	0.706809	2.98336	2.81496	2.19569	1.83572	2.89916	2.015705	0.119076782	0.254537228	366	312	194	122
101721487	Vmp1	1.40121	0.134716	0.752292	4.60187	4.92926	3.86094	3.79999	4.765565	3.830465	0.231499689	0.043098158	52	74	66	56
101709594	Lpcat1	1.40096	0.134696	0.630644	3.48585	3.17874	2.6813	2.40504	3.332295	2.54317	0.217159564	0.195345319	1115	828	584	398
101725569	Gpr137b	1.4009	0.134691	-0.72313	1.04226	1.21722	1.71356	2.42862	1.12974	2.07109	0.123715402	0.505623775	28	42	92	134
101708428	Meis1	1.3992	0.134549	-0.758206	1.13208	1.01124	1.86006	2.23707	1.07166	2.048565	0.085446783	0.266586328	68	92	232	226
101710447	Spen	1.39918	0.134547	0.780985	2.79414	2.49271	1.14027	1.94916	2.643425	1.544715	0.213143197	0.571971604	2534	1898	568	1140
101723596	Ninj1	1.39568	0.134256	0.682213	4.1293	4.28858	3.31172	3.44149	4.20894	3.376605	0.112627968	0.091761247	1216	1438	628	642
101705140	Ddx21	1.39538	0.134231	0.712252	4.22333	4.14896	3.15672	3.41122	4.186145	3.28397	0.052587531	0.179958676	3312	3106	1335	1542
101702130	Slamf7	1.39462	0.134168	0.922916	2.53193	1.41609	0.049156654	0.049156654	1.97401	0.049156654	0.789018031	0	182	60	10	54
101722686	LOC101722686	1.39365	0.134086	1.01577	3.60301	1.93571	0.049156654	0.049156654	2.76936	0.049156654	1.178959136	0	22	4	1	4
101697416	Cd22	1.39363	0.134085	0.730222	2.77869	3.23327	1.70918	2.44875	3.00598	2.078965	0.321436601	0.522954962	644	1026	258	486
101713514	Cytip	1.3927	0.134007	0.733978	2.65421	2.33935	1.2791	1.74478	2.49678	1.51194	0.222639641	0.329285486	244	180	72	104
101712888	Atp8b4	1.3866	0.133499	0.766229	2.99776	2.75029	2.38706	1.3247	2.874025	1.85588	0.174987715	0.75120196	1484	1172	944	290
101700160	Pi4k2b	1.38605	0.133453	0.706823	1.89391	2.24569	0.945776	1.46201	2.0698	1.203893	0.248746023	0.365032562	14	24	2	2
101719457	Slc28a3	1.38479	0.133348	0.802904	0.740068	0.333236	0.049156654	0.049156654	0.536652	0.049156654	0.287673666	0	68	46	50	6
101708095	Gata1	1.38114	0.133044	-0.591761	4.78264	4.71142	5.50538	5.38943	4.74703	5.447405	0.050360145	0.081989031	664	568	1436	1370
101724765	Adat2	1.37863	0.132833	0.808731	2.90259	3.33077	2.43239	1.43918	3.11668	1.935785	0.302768982	0.702305526	516	800	378	126
101710216	Wdr91	1.37732	0.132724	-0.780839	2.40642	2.26026	3.05696	3.69361	2.33334	3.375285	0.103350727	0.450179532	553	484	1242	2104
101715514	Krt23	1.3738	0.13243	0.733041	2.19975	1.97516	1.60093	0.619674	2.087455	1.110302	0.158809112	0.693852772	174	140	112	38
101700388	Vav1	1.37252	0.132323	0.656435	4.34267	4.20322	3.57799	3.38661	4.272945	3.4823	0.098606041	0.135326096	2784	2450	1520	1124
101696326	LOC101696326	1.37138	0.132227	0.628514	3.05795	3.3117	2.24498	2.56405	3.184825	2.404515	0.179428346	0.225616561	16	6	2	8
101723262	Pxylp1	1.3705	0.132154	-0.6899	1.41342	1.48784	2.21674	2.40258	1.45063	2.30966	0.052622887	0.131408724	176	192	460	498
101722793	Aldh3b1	1.36972	0.132089	-0.663665	2.16931	2.17958	3.03917	2.97085	2.174445	3.00501	0.007261987	0.048309535	2	6	12	8
101708523	LOC101708523	1.36807	0.13195	-0.769283	4.015	2.46155	4.61399	3.98259	3.238275	4.29829	1.098455029	0.446467222	36	34	100	36
101698438	Dtx1	1.36752	0.131905	0.73966	2.19795	2.47826	1.17661	1.65456	2.338105	1.415585	0.198209102	0.337961686	364	488	154	222
101706807	Usp36	1.36748	0.131901	0.693831	2.95634	2.92589	1.86444	2.22585	2.941115	2.045145	0.021531401	0.255555462	10	8	0	2
101699198	LOC101699198	1.36558	0.131742	-0.954031	0.095777807	0.095777807	0.935547	0.771923	0.095777807	0.853735	0	0.11569964	18	0	10	7
101721231	Plbd1	1.36524	0.131713	0.804846	2.88544	2.5507	2.26074	0.893394	2.71807	1.577067	0.236696924	0.966859629	1078	780	678	154
101707441	Foxo1	1.36455	0.131656	0.839964	2.07996	1.80889	0.049156654	0.049156654	1.944425	0.049156654	0.191675435	0	284	218	34	158
101703122	LOC101703122	1.36122	0.131376	0.724744	1.15322	0.904608	0.049156654	0.049156654	1.028914	0.049156654	0.175795231	0	170	134	94	48
101703634	Lysmd2	1.36108	0.131365	-0.694831	2.14458	2.12495	3.06452	2.93945	2.134765	3.001985	0.013880506	0.088437845	106	104	310	246
101707567	Suv420h2	1.36018	0.13129	-0.610841	2.2642	1.99537	2.92853	2.82379	2.129785	2.87616	0.190091516	0.074062364	238	184	544	438
101724342	Cd86	1.35965	0.131245	0.617128	4.90166	5.06219	4.13152	4.31834	4.981925	4.22493	0.113511852	0.132101689	412	550	282	214
101702468	LOC101702468	1.3572	0.13104	-1.10699	0.095777807	0.095777807	0.671426	1.19003	0.095777807	0.930728	0	0.366708405	6	0	4	6
101720322	Rab6b	1.35448	0.130811	-0.71682	0.661155	0.898485	1.57961	1.73485	0.77982	1.65723	0.167817652	0.109771257	122	158	360	376
101710811	Spred2	1.35043	0.130471	0.645228	2.2146	2.31276	1.38428	1.53528	2.26368	1.45978	0.069409602	0.106773124	34	38	4	14
101711343	Acvr1	1.35018	0.13045	0.664241	2.08055	2.29014	1.24446	1.45572	2.185345	1.35009	0.14820251	0.149383379	4	6	2	0
101720513	Gngt1	1.34848	0.130307	-0.933988	0.095777807	0.095777807	1.54511	1.0388	0.095777807	1.291955	0	0.358015234	2	2	8	8
101719847	S100a8	1.34829	0.130291	0.887383	9.55795	9.32744	9.13896	7.12301	9.442695	8.130985	0.162995184	1.425491916	49184	38283	37293	4557
101713548	LOC101713548	1.33923	0.129529	0.791451	2.59183	2.57019	0.644772	2.12186	2.58101	1.383316	0.015301791	1.044458941	48	46	8	32
101710712	Pak2	1.33806	0.129431	0.666197	3.88196	3.88521	3.02247	3.0802	3.883585	3.051335	0.002298097	0.040821274	56	36	22	28
101696735	Bend5	1.33802	0.129427	0.681919	0.828156	0.651372	0.049156654	0.049156654	0.739764	0.049156654	0.125005165	0	6	10	2	10
101705724	Ache	1.33618	0.129272	-0.637289	3.25582	3.09277	4.09267	3.82701	3.174295	3.95984	0.115293761	0.187849987	6	4	8	34
101725058	Cd79a	1.33456	0.129136	0.700805	4.16545	4.24456	3.19553	3.48965	4.205005	3.34259	0.055939217	0.207974246	768	834	340	412
101718512	LOC101718512	1.3331	0.129012	-1.50088	0.095777807	0.095777807	2.51765	1.30751	0.095777807	1.91258	0	0.8556982	0	4	14	4
101701497	Cdk20	1.33254	0.128965	-0.706319	0.842457	1.02088	1.77334	1.90094	0.9316685	1.83714	0.126164113	0.090226825	8	4	16	16
101713943	Slc1a4	1.33167	0.128892	0.663418	1.30639	1.46381	0.625581	0.470359	1.3851	0.54797	0.111312749	0.109758529	198	234	118	90
101704947	Hspb11	1.33031	0.128777	-0.682859	3.57794	3.37902	4.37534	4.28301	3.47848	4.329175	0.140657681	0.065287169	252	206	648	534
106007809	LOC106007809	1.32927	0.12869	-0.730009	0.921797	1.16068	1.76231	2.18438	1.0412385	1.973345	0.168915789	0.298448559	24	30	64	88
101721430	LOC101721430	1.3285	0.128624	-0.796043	0.095777807	0.095777807	0.086756	0.906203	0.095777807	0.4964795	0	0.579436531	2	16	16	32
101709475	Tmem184b	1.32778	0.128564	0.659966	2.37979	2.34575	1.50627	1.61097	2.36277	1.55862	0.024069915	0.07403408	8	6	2	2
106008443	LOC106008443	1.3253	0.128354	0.600783	0.985561	0.751283	0.128813	0.115378	0.868422	0.1220955	0.165659562	0.00949998	104	84	52	46
101720660	LOC101720660	1.32265	0.128131	0.770065	1.78992	2.66342	1.18156	1.12899	2.22667	1.155275	0.617657773	0.037172603	66	158	42	36
101697039	LOC101697039	1.32239	0.128109	-0.72948	0.095777807	0.095777807	0.92677	1.01912	0.095777807	0.972945	0	0.065301311	8	10	26	26
101711921	Lrp5	1.32069	0.127965	-0.669789	1.21874	1.32457	1.90415	2.32488	1.271655	2.114515	0.074833111	0.297501036	208	234	486	662
101706410	Hk3	1.31969	0.127881	0.883944	3.54948	3.52586	3.2119	1.0854	3.53767	2.14865	0.016701862	1.50366257	168	96	153	14
101720209	Gxylt1	1.31969	0.127881	0.797189	2.22048	1.57248	0.223906	1.18527	1.89648	0.704588	0.458205194	0.679787004	6	4	0	6
101697030	Gpr132	1.31899	0.127822	0.64084	2.62251	2.31305	1.79933	1.53015	2.46778	1.66474	0.218821265	0.190339003	364	270	188	128
101724049	Pxk	1.31871	0.127798	0.744838	4.01768	3.78834	2.73283	3.145	3.90301	2.938915	0.162167869	0.291448202	0	6	4	4
101705109	LOC101705109	1.31762	0.127706	-0.740082	0.095777807	0.095777807	0.862394	0.691362	0.095777807	0.776878	0	0.120937887	12	10	36	27
101722197	Jun	1.31556	0.127532	0.67637	2.27743	2.72522	1.60425	1.63433	2.501325	1.61929	0.316635346	0.021269772	338	534	202	186
101712605	Marcks	1.31478	0.127465	0.838906	4.83494	5.42406	4.2156	3.69014	5.1295	3.95287	0.416570747	0.371556329	3168	5762	1998	1060
106009018	LOC106009018	1.31253	0.127275	-0.713154	0.966578	1.17373	2.10974	1.86654	1.070154	1.98814	0.146478584	0.171968369	18	22	64	46
101725085	Pgf	1.31249	0.127272	0.83954	2.23903	2.28198	1.67514	0.479392	2.260505	1.077266	0.030370236	0.845521519	20	12	10	4
101720186	LOC101720186	1.31222	0.127249	0.703461	2.64207	2.65009	1.74639	1.83592	2.64608	1.791155	0.005670996	0.06330727	222	224	106	104
101726365	LOC101726365	1.30844	0.126929	0.855893	0.109475	0.302357	0.049156654	0.049156654	0.205916	0.049156654	0.13638817	0	10	12	6	2
101707267	Nipal4	1.3084	0.126925	0.682432	2.94397	2.79578	2.0018	2.06201	2.869875	2.031905	0.104786154	0.042574899	368	320	168	160
101720176	Tmem150b	1.30826	0.126913	-0.746808	0.095777807	0.095777807	1.09715	1.31417	0.095777807	1.20566	0	0.153456314	18	8	36	40
101702411	Hdhd3	1.30757	0.126855	-0.618965	2.63908	2.63181	3.54004	3.26461	2.635445	3.402325	0.005140666	0.194758421	250	250	720	492
101696546	Pla2g10	1.30746	0.126846	1.08384	1.97219	0.968877	0.049156654	0.049156654	1.4705335	0.049156654	0.709449426	0	32	10	0	24
101712872	Rsbn1	1.30401	0.126554	0.783699	0.774383	0.571402	0.049156654	0.049156654	0.6728925	0.049156654	0.143529242	0	60	50	10	34
106008750	LOC106008750	1.30291	0.126461	0.739223	2.70733	2.75915	1.31926	2.133	2.73324	1.72613	0.036642273	0.575401072	294	312	86	174
101724889	Ppap2a	1.30195	0.126379	-0.650131	3.93392	4.06023	4.77939	4.82	3.997075	4.799695	0.089314658	0.028715606	110	156	342	346
101715548	Nr4a3	1.30118	0.126314	0.838352	0.860909	0.550087	0.049156654	0.049156654	0.705498	0.049156654	0.219784344	0	6	6	0	4
101716456	Urb1	1.30093	0.126292	0.656275	2.24223	2.37562	1.40075	1.56037	2.308925	1.48056	0.094320974	0.112868384	927	1072	469	492
101712438	Nlrc4	1.29802	0.126046	0.702286	1.04877	0.75228	0.049156654	0.049156654	0.900525	0.049156654	0.20965009	0	120	90	54	42
101708532	Nt5m	1.29693	0.125953	-0.659436	2.26561	2.18661	3.03472	3.03123	2.22611	3.032975	0.055861436	0.002467803	0	12	28	6
101720599	Osr1	1.29615	0.125887	0.701347	1.1195	1.52846	0.161223	0.687817	1.32398	0.42452	0.289178389	0.372358188	44	66	20	30
101697310	Pdss1	1.29596	0.125871	0.693026	4.05958	3.56276	2.87089	2.92667	3.81117	2.89878	0.351304791	0.039442416	160	58	22	52
101701511	Adamts3	1.29535	0.125819	0.694188	0.229791	0.317769	0.049156654	0.049156654	0.27378	0.049156654	0.06220984	0	78	86	30	46
101705556	Cadm4	1.29407	0.12571	0.592325	2.91358	3.0615	2.23557	2.27631	2.98754	2.25594	0.104595235	0.02880753	320	374	190	178
101698411	Dhx33	1.29404	0.125707	0.75952	1.61329	1.29511	0.0868883	0.749365	1.4542	0.41812665	0.224987236	0.468441767	180	132	46	80
101713415	LOC101713415	1.29273	0.125597	0.749648	1.00592	1.08909	0.049156654	0.049156654	1.047505	0.049156654	0.058810071	0	64	70	40	18
101717736	Emp2	1.29058	0.125413	-0.648636	1.96952	2.29762	2.76641	3.08146	2.13357	2.923935	0.232001735	0.222773991	204	286	530	650
101711134	Actg2	1.29038	0.125397	0.673397	3.76948	3.37511	2.76444	2.689	3.572295	2.72672	0.278861701	0.053344136	734	498	314	262
101702676	LOC101702676	1.29038	0.125397	-0.851033	0.095777807	0.095777807	2.32884	1.5414	0.095777807	1.93512	0	0.556804164	2	8	28	12
101710008	Cmtm6	1.28955	0.125326	0.756561	3.32661	3.30872	1.84104	2.74687	3.317665	2.293955	0.01265014	0.640518536	40	82	12	40
101703751	Cd177	1.28635	0.125054	0.780109	3.25733	2.95782	2.74052	1.33363	3.107575	2.037075	0.211785552	0.994821459	902	676	630	138
101723191	Pard6g	1.28332	0.124797	-0.647332	0.187177	0.380652	1.13352	1.05926	0.2839145	1.09639	0.136807484	0.05250975	62	76	188	156
101700331	Sec24a	1.28246	0.124723	0.712214	3.03802	3.04996	2.01548	2.31274	3.04399	2.16411	0.008442855	0.210194562	1518	1554	640	768
101715029	Kcnk13	1.28111	0.124608	0.711194	1.72886	2.44283	1.00948	1.3549	2.085845	1.18219	0.504853029	0.244248824	136	280	78	98
101705650	Fam26f	1.27856	0.124391	0.820539	2.93699	3.27522	2.32723	1.6657	3.106105	1.996465	0.239164727	0.467772349	420	594	266	124
101721770	Atp1a2	1.2755	0.12413	-0.818888	0.095777807	0.095777807	1.17611	1.68667	0.095777807	1.43139	0	0.361020438	144	46	248	370
101698624	Ifnlr1	1.27366	0.123973	0.892025	1.41442	0.705848	0.049156654	0.049156654	1.060134	0.049156654	0.501036066	0	44	22	2	20
101710242	Enc1	1.27266	0.123888	0.683698	2.39584	2.89983	1.76626	1.79481	2.647835	1.780535	0.356374747	0.020187899	682	1142	426	392
101706166	Smkr1	1.27234	0.123861	-0.713916	0.74315	0.378141	1.75544	1.16127	0.5606455	1.458355	0.258100339	0.420141636	20	14	64	32
101712198	Qki	1.27184	0.123818	0.69477	3.43278	3.50667	2.28309	2.88327	3.469725	2.58318	0.05224812	0.424391348	536	580	198	326
101707305	LOC101707305	1.26963	0.123629	-0.723588	0.636036	1.10599	1.88807	1.74955	0.871013	1.81881	0.33230766	0.097948431	26	41	105	82
101722676	Peak1	1.268	0.12349	0.789551	0.954657	0.725699	0.049156654	0.049156654	0.840178	0.049156654	0.161897754	0	286	230	36	186
101720528	Dexi	1.26631	0.123346	-0.720999	1.20327	0.876009	1.95885	1.94931	1.0396395	1.95408	0.231408472	0.006745799	32	32	100	70
101707928	Stx7	1.26618	0.123335	0.6302	3.82367	4.04608	3.08065	3.2606	3.934875	3.170625	0.157267619	0.127243865	958	1206	532	572
106010087	LOC106010087	1.26517	0.123249	-1.0507	0.095777807	0.095777807	1.16115	1.97431	0.095777807	1.56773	0	0.57499095	10	0	4	8
101702895	Tp53inp1	1.26511	0.123244	0.707667	4.65273	4.81809	4.0474	3.57205	4.73541	3.809725	0.116927177	0.336123208	48	10	10	10
101712509	Msn	1.26455	0.123196	0.68344	5.03235	4.96576	3.88682	4.3217	4.999055	4.10426	0.047086241	0.307506597	4981	4710	1856	2568
101699711	Tmem40	1.26442	0.123185	-0.776341	0.095777807	0.095777807	1.31334	0.72535	0.095777807	1.019345	0	0.415771716	8	12	44	22
101718050	Tnfrsf11a	1.26428	0.123173	0.739112	1.14489	0.860389	0.049156654	0.049156654	1.0026395	0.049156654	0.201172586	0	286	218	64	148
101704182	Pmm1	1.26362	0.123116	-0.724339	0.691074	0.53554	1.34462	1.80216	0.613307	1.57339	0.109979146	0.323529637	28	24	62	88
101709899	LOC101709899	1.26362	0.123116	1.16916	1.86501	0.902383	0.049156654	0.049156654	1.3836965	0.049156654	0.680680079	0	16	6	0	18
101697151	Myo5a	1.26361	0.123115	0.726591	1.91762	1.38576	0.349315	0.914922	1.65169	0.6321185	0.376081813	0.399944545	10	6	2	4
101704504	Fkbp10	1.26359	0.123114	-0.537017	1.55903	1.68804	2.26427	2.29758	1.623535	2.280925	0.091223846	0.023553727	176	202	416	386
101707988	Bbs4	1.2626	0.123029	0.619305	2.63587	2.69267	1.78418	2.00814	2.66427	1.89616	0.040163665	0.158363635	292	312	146	164
101720585	Abcd1	1.2611	0.122901	-0.587435	1.19293	1.05203	1.87097	1.8859	1.12248	1.878435	0.099631345	0.010557104	146	128	336	306
101703342	Appl1	1.25983	0.122793	0.78098	2.36749	1.94404	0.753076	1.39915	2.155765	1.076113	0.299424366	0.456843307	290	192	68	116
101699918	LOC101699918	1.25961	0.122773	-0.710252	1.24781	0.357296	1.75033	1.76725	0.802553	1.75879	0.629688488	0.011964247	58	24	112	102
101720692	Cystatin-c	1.25872	0.122698	0.67729	6.62341	6.18408	5.58154	5.53285	6.403745	5.557195	0.310653222	0.034429029	6308	4064	2594	2232
101711427	Calcrl	1.25844	0.122674	0.766864	2.48844	2.28153	0.667865	1.83545	2.384985	1.2516575	0.146307464	0.825607271	412	338	78	226
101697158	LOC101697158	1.25582	0.122449	-0.747162	0.095777807	0.095777807	0.195884	0.472549	0.095777807	0.3342165	0	0.195631698	22	10	44	52
101718855	Scin	1.25567	0.122437	0.673961	1.51977	2.14822	0.90607	1.02932	1.833995	0.967695	0.444381257	0.087150911	142	270	90	92
101699646	Rasgrp1	1.25557	0.122428	0.674514	3.56502	3.29491	2.52214	2.62793	3.429965	2.575035	0.190996613	0.074804826	56	26	20	20
101702273	Btg2	1.25534	0.122409	0.742592	5.61595	5.24142	4.17742	4.6678	5.428685	4.42261	0.264832703	0.346751023	1712	1169	472	698
101720349	Pitpna	1.25516	0.122393	0.599439	4.15324	3.9736	3.30835	3.34261	4.06342	3.32548	0.127024662	0.024225478	2664	2252	1343	1244
101715139	Fam101b	1.25393	0.122288	0.749494	2.46651	2.2388	1.93893	0.660694	2.352655	1.299812	0.161015285	0.903849344	492	396	340	84
101726141	LOC101726141	1.25387	0.122283	-0.587251	0.855825	1.06004	1.63211	1.75307	0.9579325	1.69259	0.144401811	0.085531636	100	124	256	258
101706820	Anxa1	1.25348	0.122249	0.754383	6.85853	6.81809	6.38759	5.2312	6.83831	5.809395	0.028595398	0.817691211	16813	16267	12282	3471
101723372	Nr2f6	1.25249	0.122164	-0.67964	0.824108	1.19409	1.89402	1.86419	1.009099	1.879105	0.261616781	0.021092995	38	56	130	114
101697815	Cdadc1	1.25247	0.122163	-0.676052	1.35225	1.38228	2.34738	2.08338	1.367265	2.21538	0.021234417	0.18667619	16	16	22	12
101701244	Nt5c2	1.25201	0.122124	0.733942	4.72772	4.54501	3.96818	3.46722	4.636365	3.7177	0.12919548	0.354232213	4	4	0	0
101710259	Smo	1.24998	0.121949	-0.602556	1.66597	1.64174	2.3823	2.38937	1.653855	2.385835	0.017133197	0.004999245	216	212	518	466
101705564	Slc12a2	1.24993	0.121945	0.706078	0.422425	0.474233	0.049156654	0.049156654	0.448329	0.049156654	0.036633788	0	10	4	6	8
101702162	Fam134b	1.24829	0.121804	0.688245	2.62486	2.78834	1.66632	2.06224	2.7066	1.86428	0.115597817	0.279957717	330	392	148	198
101706264	LOC101706264	1.24808	0.121787	-1.02937	0.095777807	0.095777807	0.191831	1.13638	0.095777807	0.6641055	0	0.667897003	14	0	8	18
101700691	Rc3h2	1.24746	0.121734	0.826782	1.43259	0.516852	0.049156654	0.049156654	0.974721	0.049156654	0.64752455	0	154	62	14	52
101718077	Rhebl1	1.24746	0.121734	-0.754358	0.095777807	0.095777807	1.04234	0.81074	0.095777807	0.92654	0	0.163765931	8	16	42	30
101696593	Frs2	1.24717	0.121709	0.694076	1.67247	1.53921	0.622905	0.819598	1.60584	0.7212515	0.09422905	0.139082954	16	6	0	6
101712019	Gmpr	1.24612	0.121619	-0.651682	1.83328	1.75668	2.49614	2.72871	1.79498	2.612425	0.054164379	0.164451824	150	140	342	386
101697842	LOC101697842	1.245	0.121523	0.651863	2.08667	2.14105	1.15401	1.4525	2.11386	1.303255	0.038452467	0.211064303	104	110	48	58
101702287	LOC101702287	1.24457	0.121486	-0.652436	1.13592	1.09432	2.17173	1.7034	1.11512	1.937565	0.029415642	0.331159319	58	56	191	108
101717375	Nfkbib	1.24153	0.121225	0.682473	3.97472	4.13078	3.29105	3.11417	4.05275	3.20261	0.110351084	0.125073047	748	879	442	334
101712100	LOC101712100	1.23806	0.120927	-0.652792	0.485538	0.27401	1.09499	1.38142	0.379774	1.238205	0.149572883	0.202536595	48	40	104	124
101726195	Map3k2	1.23759	0.120887	0.660396	1.44839	1.15227	0.403749	0.516544	1.30033	0.4601465	0.20938846	0.079758109	102	76	42	42
106010611	LOC106010611	1.23655	0.120798	-0.690073	1.8009	2.22939	2.97418	2.90406	2.015145	2.93912	0.302988185	0.049582327	12	18	44	38
101713982	Pvrl1	1.23431	0.120605	0.678011	1.19503	1.05884	0.0869402	0.419281	1.126935	0.2531106	0.096300873	0.235000433	170	151	66	82
101705751	LOC101705751	1.23428	0.120603	0.641911	6.4777	6.49323	5.85049	5.48173	6.485465	5.66611	0.010981368	0.260752697	28	122	53	20
101726677	LOC101726677	1.2342	0.120596	-0.672049	0.095777807	0.095777807	1.14866	1.06752	0.095777807	1.10809	0	0.057374644	20	14	48	40
101703694	Cmtm3	1.23198	0.120405	0.633111	3.75622	3.84484	3.06988	2.96028	3.80053	3.01508	0.062663803	0.077498903	838	924	494	398
101717703	Ndel1	1.23041	0.12027	0.618114	2.79054	2.47984	1.79491	1.89309	2.63519	1.844	0.219698077	0.069423744	6	6	0	0
101716394	Pde7b	1.22982	0.120219	-0.723745	1.4061	2.16548	2.59609	2.80002	1.78579	2.698055	0.536962747	0.144200286	2	4	10	18
101718787	Egln3	1.2276	0.120028	0.783935	1.88953	2.17128	1.51061	0.239795	2.030405	0.8752025	0.199227336	0.898601904	208	278	166	42
101704787	Pde3a	1.2271	0.119985	0.637949	1.69387	1.69624	0.971338	0.832058	1.695055	0.901698	0.001675843	0.098485832	420	426	240	186
101717585	Crk	1.22597	0.119888	0.620297	3.38871	3.79291	2.69483	2.97863	3.59081	2.83673	0.285812561	0.200676905	1012	1588	652	672
101710098	Rhod	1.22469	0.119777	-0.589823	1.76268	1.7357	2.4628	2.49949	1.74919	2.481145	0.019077741	0.025943748	66	64	154	144
101724477	Btbd6	1.22427	0.119742	-0.664041	1.16917	1.08911	2.12389	1.7495	1.12914	1.936695	0.056610969	0.264733708	79	74	240	148
101700900	LOC101700900	1.22267	0.119603	-0.765444	0.095777807	0.095777807	0.996126	0.206716	0.095777807	0.601421	0	0.558197164	8	8	38	16
101706689	Wfdc2	1.22156	0.119508	0.822311	2.87817	2.62694	0.049156654	0.049156654	2.752555	0.049156654	0.177646437	0	142	111	148	8
101724040	Adgrg3	1.21885	0.119275	0.76579	2.78306	2.67098	2.4528	0.798462	2.72702	1.625631	0.079252528	1.169793618	111	90	92	18
101702786	Zdhhc20	1.21883	0.119273	0.691394	1.14666	1.12387	0.049156654	0.049156654	1.135265	0.049156654	0.016114964	0	6	4	0	0
101700416	Plxnd1	1.21799	0.1192	0.640921	3.17669	2.87563	2.24063	2.22975	3.02616	2.23519	0.212881568	0.007693322	1990	1490	914	809
101703189	Sfrp5	1.21329	0.118795	0.667356	1.5884	1.44815	0.883158	0.449057	1.518275	0.6661075	0.099171726	0.306955761	100	88	58	34
101698171	Adam33	1.21329	0.118795	-0.608258	3.04917	2.86715	3.72162	3.71865	2.95816	3.720135	0.128707576	0.002100107	26	22	42	64
101699113	LOC101699113	1.21316	0.118784	0.88825	0.942552	0.900359	0.049156654	0.049156654	0.9214555	0.049156654	0.029834956	0	6	6	2	2
101703237	Tpmt	1.21311	0.11878	0.710438	2.47033	2.50192	1.72572	1.45561	2.486125	1.590665	0.022337503	0.190996613	112	160	86	36
101721147	Znf296	1.21299	0.118769	0.767869	0.689682	0.774934	0.049156654	0.049156654	0.732308	0.049156654	0.060282267	0	36	40	28	6
101698187	Crispld2	1.21277	0.11875	0.651092	3.62645	4.11521	2.77584	3.39337	3.87083	3.084605	0.34560551	0.436659651	1780	2936	892	1478
101714648	Krt8	1.21193	0.118678	-0.59903	0.989643	1.12405	1.64123	1.9936	1.0568465	1.817415	0.095040101	0.249163216	56	65	126	162
101701447	Rhobtb3	1.21181	0.118667	0.665812	2.74046	3.06057	2.01543	2.13739	2.900515	2.07641	0.226351952	0.086238743	966	1346	548	556
101725484	Lrrc8d	1.2118	0.118667	0.613209	3.03233	2.97133	2.26502	2.24052	3.00183	2.25277	0.043133514	0.017324116	8	8	6	6
101698980	Tnfrsf1a	1.21179	0.118666	0.626521	3.6391	3.70764	2.93676	2.82895	3.67337	2.882855	0.048465099	0.076233182	1748	1891	1016	818
101697538	Slc37a4	1.21136	0.118629	-0.579735	2.56732	2.41271	3.29721	3.1039	2.490015	3.200555	0.109325779	0.136690812	44	38	66	52
101723803	Etnk1	1.21103	0.1186	0.633328	2.28436	2.60254	1.51311	1.80272	2.44345	1.657915	0.224987236	0.204785195	236	328	128	154
101720096	Piezo2	1.20997	0.118508	0.629701	1.24386	0.878356	0.221979	0.31594	1.061108	0.2689595	0.258450357	0.06644046	405	284	170	168
101698077	Trio	1.20741	0.118287	0.760879	3.21756	2.61808	1.79948	2.04004	2.91782	1.91976	0.423896373	0.170101607	44	42	6	16
101713515	Rab8b	1.20741	0.118287	0.685747	5.29145	5.23246	4.13954	4.61289	5.261955	4.376215	0.041712229	0.334708995	2516	2380	928	1342
101708433	Mycbp	1.20601	0.118166	-0.661548	3.47054	3.51424	4.59214	4.10437	3.49239	4.348255	0.030900566	0.344905475	144	148	506	286
101719508	Uba7	1.20381	0.117976	-0.616391	1.50563	1.69334	2.30194	2.40671	1.599485	2.354325	0.132731014	0.074083577	184	224	478	474
101716271	Uevld	1.20314	0.117918	0.662734	2.88137	2.86384	1.84069	2.23721	2.872605	2.03895	0.012395582	0.280381981	206	260	98	120
101702312	Angptl2	1.20083	0.117719	-0.662765	1.14283	2.30038	2.19878	2.94838	1.721605	2.57358	0.818511455	0.530047243	90	288	302	572
101711392	Tnfsf9	1.1996	0.117612	0.657159	2.07281	1.87849	1.34148	0.95819	1.97565	1.149835	0.13740499	0.271026958	92	76	52	32
101705743	Hp	1.19948	0.117602	0.729693	7.0503	7.49511	6.52835	6.0542	7.272705	6.291275	0.314528167	0.33527468	17055	26768	11838	6620
101708864	Vps13d	1.19861	0.117527	0.692651	1.51408	1.55175	0.353272	0.951612	1.532915	0.652442	0.026636712	0.423090271	32	38	12	6
101724192	LOC101724192	1.1975	0.11743	-0.732453	0.095777807	0.095777807	0.750241	1.04364	0.095777807	0.8969405	0	0.207464422	14	8	30	36
101718268	Hacd1	1.19722	0.117407	0.674414	1.1133	1.6019	0.409793	0.60701	1.3576	0.5084015	0.345492373	0.139453478	38	62	22	24
101725503	LOC101725503	1.19409	0.117135	0.576423	4.86739	4.91469	4.23024	4.1305	4.89104	4.18037	0.033446151	0.07052683	2438	2575	1506	1226
101724503	Gimap4	1.18927	0.116718	0.681744	2.56125	1.63896	1.05864	1.2148	2.100105	1.13672	0.652157513	0.110421795	130	52	34	36
101699174	LOC101699174	1.18592	0.116428	-0.684465	0.534993	0.680391	1.65663	1.35938	0.607692	1.508005	0.102811912	0.210187491	18	20	80	44
101715321	Plcg2	1.18364	0.116229	0.644363	1.87667	1.82837	1.01833	1.10663	1.85252	1.06248	0.034153258	0.062437529	418	404	204	200
101721544	Ccdc121	1.18193	0.116081	0.620275	1.21732	0.877334	0.219018	0.288957	1.047327	0.2539875	0.240406406	0.049454341	92	66	40	38
101725704	LOC101725704	1.1816	0.116052	0.67514	2.06628	1.97119	0.920388	1.33724	2.018735	1.128814	0.067238784	0.294758876	6	14	2	4
101704577	Ss18	1.18093	0.115994	0.696289	4.12097	3.85655	2.90556	3.28841	3.98876	3.096985	0.186973175	0.270715831	90	48	16	34
101708130	Usp18	1.18028	0.115938	0.70302	3.27999	3.21195	1.79741	2.74952	3.24597	2.273465	0.048111545	0.673243437	82	54	14	34
101702948	Btbd7	1.18	0.115914	0.814976	0.958956	0.589017	0.049156654	0.049156654	0.7739865	0.049156654	0.261586376	0	126	88	12	80
101699881	Samd4b	1.17834	0.11577	0.597234	2.60997	2.59459	1.73877	1.99371	2.60228	1.86624	0.010875302	0.180269803	78	94	30	28
101710493	Bid	1.17793	0.115733	0.711466	4.37732	4.72708	3.83818	3.37862	4.5522	3.6084	0.247317668	0.324957992	30	10	4	4
101696563	Tbx21	1.17764	0.115709	0.713174	1.87546	0.821679	0.174772	0.479172	1.3485695	0.326972	0.745135691	0.215243304	130	46	28	34
101714425	Syne1	1.17744	0.115691	0.631219	2.16263	1.85085	1.19159	1.23903	2.00674	1.21531	0.220461752	0.033545146	12	10	2	4
101714614	Ftl	1.1771	0.115662	0.55573	7.96623	8.07252	7.33036	7.28548	8.019375	7.30792	0.07515838	0.031734952	25779	28662	15908	13734
101719778	Serpina3	1.17666	0.115623	0.686957	3.3236	2.76639	2.78105	1.4997	3.044995	2.140375	0.39400697	0.906051274	660	382	448	112
101722133	LOC101722133	1.17628	0.11559	0.704991	1.06693	0.568446	0.049156654	0.049156654	0.817688	0.049156654	0.352481417	0	30	10	16	10
101725068	Mex3c	1.17567	0.115538	0.606847	2.82951	3.07641	2.21259	2.11843	2.95296	2.16551	0.174584664	0.066581175	678	878	430	350
101710870	Itsn2	1.17313	0.115316	0.709371	2.49296	2.097	0.854729	1.74953	2.29498	1.3021295	0.279986001	0.632719855	20	14	4	6
101713378	Smad3	1.16986	0.115032	0.624114	3.63335	3.63766	2.60598	3.03613	3.635505	2.821055	0.00304763	0.304161982	262	260	58	94
101713218	Ppef1	1.16955	0.115005	-0.674469	0.095777807	0.095777807	1.17946	0.691901	0.095777807	0.9356805	0	0.344756275	36	36	128	70
101705917	Adm	1.16954	0.115005	0.659371	2.09177	2.26009	1.48064	1.14959	2.17593	1.315115	0.119020213	0.2340877	136	162	86	56
101716847	Scamp1	1.16792	0.114863	0.628104	2.38206	2.36599	1.37239	1.78576	2.374025	1.579075	0.011363206	0.29229673	590	587	252	340
101697446	Elk3	1.1672	0.1148	0.697298	3.83636	3.75683	2.45747	3.2551	3.796595	2.856285	0.056236202	0.564009582	20	14	0	14
106008741	LOC106008741	1.16662	0.11475	0.792432	1.07738	0.841381	0.049156654	0.049156654	0.9593805	0.049156654	0.166876493	0	60	48	6	42
101723810	Ptgir	1.16558	0.11466	0.657859	1.83429	1.52312	0.976514	0.774107	1.678705	0.8753105	0.220030417	0.143123362	176	130	88	64
101696611	LOC101696611	1.16348	0.114476	0.745662	4.46202	4.01569	4.02155	2.33591	4.238855	3.17873	0.31560297	1.191927475	386	252	284	50
101701711	Wdr1	1.16285	0.114422	0.601748	4.83377	4.92197	4.22425	4.05816	4.87787	4.141205	0.062366818	0.117443365	4634	5118	2954	2242
101711555	Pdlim3	1.162	0.114348	0.57415	4.13414	4.28402	3.6034	3.35879	4.20908	3.481095	0.105981164	0.17296539	480	360	212	192
101710687	Tor4a	1.16098	0.114259	-0.672819	0.881624	1.49344	2.14079	2.03378	1.187532	2.087285	0.432619242	0.075667497	90	168	372	301
101704581	LOC101704581	1.1602	0.11419	-0.634201	11.5932	11.33	12.3676	12.1286	11.4616	12.2481	0.186110505	0.168998521	600867	457997	1512763	1082556
101718843	Klf9	1.15932	0.114114	0.61955	2.86343	3.33107	2.24467	2.43512	3.09725	2.339895	0.330671415	0.134668486	898	1448	566	615
101722671	Rras2	1.15886	0.114074	0.597566	3.34318	3.30592	2.43589	2.70375	3.32455	2.56982	0.026346799	0.189405622	20	24	8	12
101723528	Sdc1	1.1572	0.113929	0.595449	4.32272	4.19171	3.69104	3.30147	4.257215	3.496255	0.092638059	0.275467589	2424	2146	1510	916
101722392	Pcp4	1.15652	0.11387	0.723155	2.69921	2.49916	1.35869	1.8997	2.599185	1.629195	0.141456712	0.38255184	72	58	22	34
101705775	N4bp2	1.15546	0.113777	0.759332	0.777371	0.114689	0.049156654	0.049156654	0.44603	0.049156654	0.468586936	0	154	80	32	54
101720973	Enpp5	1.15381	0.113633	0.713125	1.96131	2.29002	1.76382	0.300624	2.125665	1.032222	0.23243307	1.034635814	220	310	212	44
101705573	Ddhd2	1.15333	0.113591	0.702665	2.26764	2.00971	0.593197	1.64082	2.138675	1.1170085	0.182384052	0.740781327	62	70	18	36
101708868	Hmox1	1.15194	0.11347	-0.560627	5.49952	5.26659	6.1866	5.92381	5.383055	6.055205	0.164706383	0.185820591	4190	3343	9744	6728
101709942	Uhmk1	1.15173	0.113452	0.70658	1.22832	0.888404	0.049156654	0.049156654	1.058362	0.049156654	0.240356909	0	108	78	32	48
101704527	Nagpa	1.1495	0.113257	0.592402	3.11249	2.91911	2.25759	2.26477	3.0158	2.26118	0.136740309	0.005077027	604	504	302	272
101714762	Pigz	1.1492	0.113231	-0.665813	0.813021	0.106928	1.3328	1.44456	0.4599745	1.38868	0.499283148	0.079026254	56	28	110	80
101717118	Dtwd2	1.14914	0.113226	-0.686594	0.095777807	0.095777807	0.151069	0.161592	0.095777807	0.1563305	0	0.007440885	6	8	20	18
101704870	Pgs1	1.14888	0.113203	0.615845	3.47947	3.78465	2.86843	2.85975	3.63206	2.86409	0.215794847	0.006137687	14	14	2	4
101724615	Oip5	1.14886	0.113201	-0.640427	3.47681	3.4029	4.43491	4.04119	3.439855	4.23805	0.052262262	0.278402082	252	234	766	468
101712761	Lrig1	1.14728	0.113062	0.659973	1.85221	2.33802	1.18592	1.32899	2.095115	1.257455	0.343519545	0.101165767	10	20	6	12
101709624	Tmem140	1.14632	0.112979	-0.581804	3.3038	3.43533	4.18652	4.01314	3.369565	4.09983	0.093005755	0.122598174	62	74	96	100
101710925	Dpysl2	1.14535	0.112894	0.725032	2.94382	2.57076	1.47252	2.0658	2.75729	1.76916	0.263793256	0.419512311	72	32	20	32
101700158	Pih1d1	1.1451	0.112872	-0.584457	4.04654	3.58105	4.78866	4.27769	3.813795	4.533175	0.329151136	0.361310352	768	484	1884	1018
101697546	LOC101697546	1.14497	0.112861	0.775414	0.624725	1.0717	0.049156654	0.049156654	0.8482125	0.049156654	0.316059054	0	2	16	10	4
101705215	Itga6	1.14424	0.112797	0.605887	2.44515	2.17919	1.73675	1.36159	2.31217	1.54917	0.18806212	0.26527818	348	302	308	124
101701445	Ccbl2	1.14422	0.112795	0.692198	2.10283	1.5501	0.908595	0.94025	1.826465	0.9244225	0.390839131	0.022383465	16	6	4	8
101700551	Ddx3x	1.14376	0.112755	0.61866	5.14844	5.39232	4.45084	4.57993	5.27038	4.515385	0.172449202	0.091280414	250	284	120	162
101704319	Spc24	1.14284	0.112675	-0.666938	3.2635	3.44779	4.41634	4.03533	3.355645	4.225835	0.130312709	0.269414755	184	220	676	418
101706972	Srgn	1.14275	0.112666	0.711434	6.46898	7.16781	6.12045	5.41144	6.818395	5.765945	0.494147432	0.501345779	10945	22178	9035	3998
101707498	Ubl3	1.14263	0.112657	0.626658	3.13301	3.23098	1.95252	2.70395	3.181995	2.328235	0.069275251	0.531341249	350	388	126	240
101713693	Snx7	1.14245	0.112641	0.632411	2.15506	2.6498	1.605	1.56213	2.40243	1.583565	0.349834009	0.030313668	158	260	106	92
101726366	Cav1	1.14219	0.112618	0.639614	3.62422	3.68679	3.06196	2.56225	3.655505	2.812105	0.044243671	0.35334833	54	30	4	24
101722010	Mmp21	1.14211	0.11261	-0.714124	0.095777807	0.095777807	0.319769	0.893796	0.095777807	0.6067825	0	0.405898384	20	10	34	54
101719891	Trdmt1	1.14146	0.112554	0.597432	1.90571	1.87026	1.18087	1.05376	1.887985	1.117315	0.025066935	0.089880343	30	18	10	12
101719112	Ripk3	1.14095	0.112509	-0.600242	0.629142	0.664536	1.25237	1.50738	0.646839	1.379875	0.025027337	0.1803193	46	48	100	116
101704199	Atp6v1b2	1.14076	0.112493	0.622191	4.6867	4.40422	3.84676	3.69925	4.54546	3.773005	0.199743524	0.104305321	2302	1754	1164	902
101719939	Acox3	1.13861	0.112304	-0.554618	0.600654	0.726982	1.35273	1.34492	0.663818	1.348825	0.089327385	0.005522504	2	4	4	6
101704420	Zswim6	1.13751	0.112208	0.715911	2.08321	1.8111	0.443067	1.45341	1.947155	0.9482385	0.192410826	0.714420387	368	284	84	206
101713926	Ppt2	1.13698	0.112161	-0.596471	1.43883	1.16044	2.20373	1.83131	1.299635	2.01752	0.196851457	0.263340707	2	2	4	6
101720491	Dtnb	1.13634	0.112105	0.678161	0.808133	0.43888	0.049156654	0.049156654	0.6235065	0.049156654	0.2611013	0	74	52	22	34
101704860	Emilin1	1.13467	0.111959	0.618815	3.72938	4.03534	3.23645	2.86565	3.88236	3.05105	0.216346391	0.262195194	2036	2794	1456	900
101702393	Fcrla	1.13408	0.111908	0.62363	1.37255	2.44051	0.845054	1.35618	1.90653	1.100617	0.755161758	0.361420661	90	262	62	92
101705297	Dnaja4	1.13261	0.111778	-0.642807	2.51259	2.59615	3.31528	3.33378	2.55437	3.32453	0.059085843	0.013081475	212	232	552	504
101713587	Xkr5	1.13222	0.111745	-0.620549	1.30268	0.969416	2.10069	1.71614	1.136048	1.908415	0.235653234	0.271917913	122	88	316	192
101707717	Clta	1.13124	0.111659	-0.581385	6.0942	6.10948	6.98058	6.69634	6.10184	6.83846	0.010804592	0.200988031	1072	1224	3066	2160
101715499	LOC101715499	1.13093	0.111631	-0.589742	2.72094	2.45793	3.55966	3.07554	2.589435	3.3176	0.185976155	0.342324535	554	430	1506	832
101698189	Adcy6	1.13056	0.111599	0.653109	2.235	2.51029	1.70656	1.30054	2.372645	1.50355	0.194659426	0.287099495	44	36	16	18
101704226	Cenpu	1.12765	0.111344	-0.555202	3.48981	3.49855	4.10011	4.27099	3.49418	4.18555	0.006180113	0.120830407	466	472	1000	1068
101709678	Ephb4	1.12725	0.111308	-0.720433	0.095777807	0.095777807	0.772373	0.371205	0.095777807	0.571789	0	0.283668613	24	52	140	84
101696454	Plcb4	1.12589	0.111189	0.537447	1.20713	1.03516	0.459247	0.453668	1.121145	0.4564575	0.121601153	0.003944949	234	200	130	116
101714012	Fam107b	1.12586	0.111187	0.69298	3.24245	3.47379	2.83082	1.98513	3.35812	2.407975	0.163582083	0.597993134	10	32	4	2
101722835	Rragd	1.12549	0.111154	-0.560931	1.79088	1.81106	2.42278	2.53997	1.80097	2.481375	0.014269415	0.082865844	326	336	718	724
106010582	LOC106010582	1.12529	0.111136	0.571003	2.62683	2.72101	1.99131	1.911	2.67392	1.951155	0.066595317	0.056787746	400	444	248	206
101701344	LOC101701344	1.12264	0.110904	-0.638415	2.0826	2.03833	2.66582	3.1125	2.060465	2.88916	0.031303617	0.315850457	36	34	74	106
101702812	Kiaa1161	1.12164	0.110816	-0.674079	0.095777807	0.095777807	0.414188	0.661196	0.095777807	0.537692	0	0.174661032	40	28	84	96
101705409	Efnb1	1.12139	0.110794	0.621129	2.96219	3.12563	2.36004	2.14623	3.04391	2.253135	0.115569532	0.151186501	712	846	456	330
101699589	Fam212b	1.12118	0.110776	-0.580491	1.94723	1.89543	2.53438	2.74357	1.92133	2.638975	0.036628131	0.147919668	402	386	848	936
101698822	Ap1s3	1.12008	0.110679	0.751378	2.71342	1.49701	0.38794	1.4413	2.105215	0.91462	0.86013176	0.744837999	122	36	14	36
101703030	Tgds	1.11991	0.110664	-0.667587	0.589663	0.108396	1.13524	1.35177	0.3490295	1.243505	0.340307159	0.153109831	32	20	64	72
101718202	Art3	1.11985	0.110659	0.600447	2.34126	2.86633	1.72476	1.9582	2.603795	1.84148	0.371280558	0.165067007	4	12	2	10
101711314	Gadd45g	1.11948	0.110627	0.605159	4.06054	4.09076	3.58223	3.00245	4.07565	3.29234	0.021368767	0.40996637	674	700	490	248
101721461	Mrpl2	1.11939	0.110619	-0.565664	2.56944	2.47789	3.25618	3.1743	2.523665	3.21524	0.064735626	0.057897903	44	52	136	90
101720978	Atp6v1g2	1.11703	0.110411	-0.675528	0.095777807	0.095777807	1.14317	0.9818	0.095777807	1.062485	0	0.114105821	20	26	68	52
101704356	Rftn2	1.11703	0.110411	-0.635652	1.79166	1.47103	2.42495	2.4362	1.631345	2.430575	0.226719647	0.007954951	190	116	408	344
101700637	LOC101700637	1.1155	0.110276	0.66029	3.58398	3.66749	2.54296	3.03405	3.625735	2.788505	0.059050487	0.347253069	1212	1338	506	740
101697215	Twf1	1.11548	0.110275	0.651847	3.54848	3.58224	2.41427	3.02495	3.56536	2.71961	0.023871925	0.431815969	64	98	30	38
101697035	Fbxl14	1.11438	0.110177	0.649302	3.0738	3.0088	1.93171	2.41758	3.0413	2.174645	0.045961941	0.343561972	476	450	178	260
101698436	Prkcdbp	1.11339	0.110091	0.572557	3.5071	3.14973	2.8113	2.45359	3.328415	2.632445	0.25269875	0.252939167	484	342	282	178
101704009	Taz	1.11212	0.109979	-0.617899	1.41938	1.62699	2.38329	2.21338	1.523185	2.298335	0.146802439	0.120144513	32	32	80	54
101708646	Neil2	1.11147	0.109922	-0.654948	0.095777807	0.095777807	1.38878	1.60175	0.095777807	1.495265	0	0.150592531	22	62	94	104
101704937	LOC101704937	1.11134	0.109911	-0.601307	8.46409	8.20097	9.25528	8.89313	8.33253	9.074205	0.186053936	0.256078721	30221	23112	77500	48935
101717769	Jchain	1.11067	0.109851	0.677876	6.54424	5.54528	6.03229	4.2006	6.04476	5.116445	0.70637139	1.29520042	9169	3394	6418	925
101723908	Cbfb	1.11053	0.109839	0.675425	2.98798	2.59512	1.79662	2.03498	2.79155	1.9158	0.27779397	0.168545972	28	28	8	14
101718909	Rnf19a	1.11053	0.109839	0.566769	3.32204	3.60494	2.65922	2.91014	3.46349	2.78468	0.200040508	0.177427234	18	14	2	16
101719473	LOC101719473	1.10982	0.109776	-0.805962	0.095777807	0.095777807	0.281251	0.677676	0.095777807	0.4794635	0	0.280314806	2	2	6	8
101706086	Sirpa	1.10911	0.109714	0.564852	3.84675	3.67112	3.22899	2.91799	3.758935	3.07349	0.124189164	0.219910209	30	24	0	10
101723644	LOC101723644	1.10853	0.109663	0.577771	2.96245	3.15262	2.39282	2.30928	3.057535	2.35105	0.134470497	0.059071701	164	198	108	90
101711033	Smarcd2	1.10743	0.109566	0.515909	3.98948	4.04222	3.39011	3.33408	4.01585	3.362095	0.037292812	0.039619193	204	196	76	124
101723973	Tssc4	1.10583	0.109425	0.52196	3.28657	3.40416	2.68905	2.70951	3.345365	2.69928	0.083148686	0.014467405	154	204	114	116
101708295	Vasp	1.10541	0.109388	0.573519	5.13756	5.11049	4.55417	4.28602	5.124025	4.420095	0.019141381	0.189610683	46	62	26	22
101705160	Egr4	1.10451	0.109309	0.639382	0.508186	0.725044	0.049156654	0.049156654	0.616615	0.049156654	0.153341762	0	42	52	20	26
101725640	Ppap2c	1.10375	0.109242	-0.630893	1.35285	1.91197	2.54009	2.42425	1.63241	2.48217	0.395357543	0.08191125	66	116	254	202
101709661	Ccdc85c	1.10336	0.109207	0.642677	0.950829	1.48299	0.508504	0.21796	1.2169095	0.363232	0.376294652	0.205445633	122	210	92	62
101710486	Mpzl3	1.10287	0.109164	0.653835	2.18555	2.06755	1.64144	0.868075	2.12655	1.2547575	0.0834386	0.546851636	32	60	50	14
101724796	Cep350	1.10285	0.109162	0.679691	0.988609	0.645485	0.049156654	0.049156654	0.817047	0.049156654	0.242625307	0	366	264	112	164
101724318	Cd72	1.10186	0.109075	0.632419	3.64709	3.77696	2.43389	3.28488	3.712025	2.859385	0.091831958	0.6017408	88	90	24	60
101710572	Otud3	1.10168	0.109059	0.623347	0.758488	0.721814	0.049156654	0.049156654	0.740151	0.049156654	0.025932434	0	66	64	26	38
101706602	Perp	1.10141	0.109036	0.63947	2.81254	3.01263	2.15903	2.06485	2.912585	2.11194	0.141484996	0.066595317	394	486	240	196
101702994	Polr1b	1.10071	0.108974	0.627612	3.03883	2.86432	2.17735	2.17319	2.951575	2.17527	0.123397204	0.002941564	950	806	470	420
101719612	Snx33	1.10036	0.108943	-0.563507	0.257978	0.144989	0.870846	0.9614	0.2014835	0.916123	0.079895288	0.064031347	124	112	270	264
101700422	Nbeal1	1.10035	0.108942	0.593944	0.843463	0.942103	0.049156654	0.049156654	0.892783	0.049156654	0.069749013	0	246	274	128	142
101704667	LOC101704667	1.10005	0.108916	0.718237	6.71345	6.18892	4.97221	5.84132	6.451185	5.406765	0.37089872	0.614553575	10305	6126	2110	4530
101720228	Dnaja1	1.09974	0.108888	0.538227	5.13179	5.30145	4.50324	4.6687	5.21662	4.58597	0.119967736	0.116997888	4928	5888	3080	3274
101717777	Fgf1	1.09913	0.108834	-0.559116	3.72285	3.84224	4.3217	4.61617	3.782545	4.468935	0.084421479	0.208221734	204	210	262	430
101726720	LOC101726720	1.09906	0.108828	0.713688	2.09422	2.49037	0.624139	1.87289	2.292295	1.2485145	0.280120351	0.8830003	14	20	4	12
101719475	Pdxp	1.09884	0.108809	-0.602876	1.10571	0.751106	1.7188	1.6602	0.928408	1.6895	0.250742893	0.041436457	68	48	146	124
101704336	Notch1	1.09766	0.108704	0.60212	3.1187	3.00643	2.17742	2.40159	3.062565	2.289505	0.079386878	0.158512127	1553	1522	1028	828
101709485	Abcf1	1.09694	0.108641	0.523058	4.46965	4.41773	3.849	3.76934	4.44369	3.80917	0.036712984	0.056328126	72	58	46	22
101712563	Bcl10	1.09568	0.108529	0.644842	3.23102	3.25737	2.30439	2.56826	3.244195	2.436325	0.018632264	0.186584266	16	6	2	4
101710025	Zyx	1.09459	0.108434	0.611159	4.59607	4.49663	3.92418	3.64534	4.54635	3.78476	0.070314698	0.197169655	2634	2407	1576	1068
101699551	Mboat1	1.09389	0.108371	-0.565779	1.09801	0.784673	1.79342	1.50879	0.9413415	1.651105	0.221562717	0.201263803	102	76	240	162
101723264	Gpr160	1.09353	0.10834	0.693101	1.75486	2.22283	1.15847	1.03214	1.988845	1.095305	0.33090476	0.0893288	90	144	58	46
101712845	LOC101712845	1.09325	0.108315	-0.69233	0.471807	0.247788	1.35127	1.12864	0.3597975	1.239955	0.158405354	0.157423183	20	16	56	40
101708502	Glcci1	1.09308	0.1083	0.65902	1.92278	1.44824	0.744493	0.891348	1.68551	0.8179205	0.335550452	0.103842166	12	4	0	8
101719334	LOC101719334	1.09303	0.108295	0.670344	4.44925	4.43144	2.93517	4.05431	4.440345	3.49474	0.012593572	0.791351483	2120	2102	564	1462
101722720	Strn	1.09288	0.108282	0.6455	1.83458	1.67395	0.553707	1.23267	1.754265	0.8931885	0.113582562	0.480099341	6	8	0	10
101712555	Por	1.0914	0.108151	0.549659	3.48066	3.5353	2.88347	2.78962	3.50798	2.836545	0.038636315	0.066361971	216	236	192	102
106010213	LOC106010213	1.09126	0.108139	0.686696	1.99899	1.56805	0.346471	1.23666	1.78352	0.7915655	0.304720596	0.629458678	52	34	12	26
101714130	Cog3	1.09098	0.108115	0.638216	2.5852	2.38876	1.49665	1.84053	2.48698	1.66859	0.138904056	0.24315988	456	378	180	228
101712331	Rfk	1.0908	0.108099	0.665919	1.76255	1.61049	0.394608	1.13258	1.68652	0.763594	0.107522657	0.521825006	46	40	14	26
101725306	Atp11b	1.09065	0.108085	0.549082	3.29855	3.19234	2.49872	2.59733	3.245445	2.548025	0.075101811	0.0697278	564	658	498	374
101714791	Znf599	1.09041	0.108064	0.673202	1.0168	1.27172	0.049156654	0.049156654	1.14426	0.049156654	0.180255661	0	68	88	22	54
101705049	Adgre3	1.0874	0.107798	0.842086	0.462074	1.48425	0.049156654	0.049156654	0.973162	0.049156654	0.722787581	0	38	106	64	2
101708351	Zfyve21	1.08688	0.107752	-0.630752	2.64357	2.99406	3.75502	3.52489	2.818815	3.639955	0.247833856	0.162726484	126	208	542	338
101726669	Sav1	1.0864	0.107709	0.48064	3.46534	3.623	2.9648	2.93965	3.54417	2.952225	0.111482455	0.017783736	1024	1210	728	636
101717932	Stam	1.08545	0.107625	0.584194	1.90893	1.91903	0.965487	1.36286	1.91398	1.1641735	0.007141778	0.280985143	6	4	10	8
101721241	Snta1	1.08539	0.10762	-0.64847	1.92789	1.59141	2.37637	2.91402	1.75965	2.645195	0.23792729	0.380175961	186	134	340	522
101706552	Dcakd	1.08464	0.107554	-0.572885	1.86643	1.80175	2.71914	2.38866	1.83409	2.5539	0.045735667	0.233684649	12	12	12	10
101716941	Ltb	1.08461	0.107551	0.572958	3.90805	3.67606	3.18413	2.99471	3.792055	3.08942	0.164041702	0.133940166	64	80	32	18
101726335	Znrf2	1.08434	0.107527	0.629579	2.66839	2.73413	1.58165	2.19087	2.70126	1.88626	0.0464852	0.430783593	18	14	8	4
101701175	Sar1b	1.0843	0.107524	0.648109	2.83903	3.16815	2.26217	2.03449	3.00359	2.14833	0.232722984	0.160994072	38	44	8	12
101717179	Dlgap4	1.08363	0.107465	0.646347	2.96672	3.24809	2.32741	2.25254	3.107405	2.289975	0.198958635	0.052941085	46	58	4	16
106010891	LOC106010891	1.08342	0.107446	0.749043	0.870152	0.975224	0.049156654	0.049156654	0.922688	0.049156654	0.074297124	0	34	38	4	34
101707008	Ssh3	1.08187	0.107309	-0.507557	2.0392	1.84136	2.609	2.52854	1.94028	2.56877	0.139894006	0.056893812	28	12	42	22
101712301	LOC101712301	1.08117	0.107246	0.672122	1.42502	1.26717	0.049156654	0.049156654	1.346095	0.049156654	0.111616805	0	104	90	26	66
101707609	LOC101707609	1.07846	0.107006	0.654333	1.13043	0.976444	0.049156654	0.049156654	1.053437	0.049156654	0.108884545	0	80	70	12	68
101712678	Kctd7	1.07846	0.107006	-0.568472	1.26671	1.11281	1.81795	1.99557	1.18976	1.90676	0.108823734	0.125596306	88	92	212	208
101715179	Rab36	1.07707	0.106883	-0.623072	0.692896	0.564887	1.23012	1.6596	0.6288915	1.44486	0.090516032	0.30368822	0	2	10	6
101724956	Rasa3	1.07583	0.106773	0.566192	3.95216	3.83993	3.25429	3.14362	3.896045	3.198955	0.079358594	0.078255507	6	4	4	2
101697257	Tarsl2	1.07438	0.106645	-0.538594	1.93743	1.99154	2.60886	2.63302	1.964485	2.62094	0.038261548	0.0170837	148	222	490	334
101699279	Ift22	1.07372	0.106586	-0.522446	1.01965	0.818848	1.56461	1.63463	0.919249	1.59962	0.141988456	0.049511617	6	8	14	2
101699517	Cd300lg	1.07287	0.106511	-0.617483	0.718568	0.676755	1.37012	1.60065	0.6976615	1.485385	0.029566256	0.163009326	0	2	4	4
101719139	LOC101719139	1.07265	0.106491	-0.675421	0.095777807	0.095777807	0.975664	1.25063	0.095777807	1.113147	0	0.194430323	8	10	22	26
101702562	Wdfy3	1.07248	0.106477	0.549954	2.62789	2.31167	1.70283	1.81755	2.46978	1.76019	0.223601306	0.08111929	2316	1708	1078	1080
101721817	Acot13	1.07161	0.106399	-0.586541	1.44323	1.0292	2.02146	1.93073	1.236215	1.976095	0.292763421	0.064155798	66	44	136	112
101714384	Ptk2b	1.07107	0.106351	0.645621	3.04066	2.94167	2.10403	2.27633	2.991165	2.19018	0.0699965	0.121834498	14	4	6	2
101704891	LOC101704891	1.0693	0.106194	0.525772	3.09054	3.07444	2.48452	2.36612	3.08249	2.42532	0.011384419	0.083721443	84	50	42	38
101699876	Snai1	1.06889	0.106158	0.616651	2.69786	2.5538	1.57266	2.05384	2.62583	1.81325	0.101865803	0.340245641	294	256	112	162
101698084	Sel1l3	1.06832	0.106107	0.584393	1.60406	2.17744	0.987973	1.3368	1.89075	1.1623865	0.405440886	0.246657937	86	162	84	74
101723725	Rnf125	1.0682	0.106097	0.529037	2.78077	2.51811	2.06979	1.9084	2.64944	1.989095	0.185728667	0.114119963	232	180	134	102
101725344	Malsu1	1.06759	0.106043	-0.553083	2.05115	2.23005	2.90846	2.77044	2.1406	2.83945	0.126501403	0.097594878	62	74	170	134
101705881	Cfi	1.06711	0.105999	0.641059	1.67097	1.74767	1.19798	0.465247	1.70932	0.8316135	0.05423509	0.518120473	24	20	6	12
101715591	Ddb2	1.06681	0.105973	-0.569023	1.95369	2.28733	2.86973	2.82009	2.12051	2.84491	0.235919106	0.035100781	152	214	444	380
101721454	Gramd4	1.0668	0.105972	-0.636494	1.23472	1.17488	1.80638	2.26852	1.2048	2.03745	0.04231327	0.326782328	34	44	92	120
101715344	Baz1a	1.06608	0.105908	0.57116	3.67793	3.56983	2.79219	2.99585	3.62388	2.89402	0.076438243	0.144009367	2872	2609	1390	1524
106009741	LOC106009741	1.0626	0.105599	-0.646991	0.095777807	0.095777807	0.524929	1.14608	0.095777807	0.8355045	0	0.439220084	20	28	46	76
101707295	Stat2	1.06191	0.105538	0.638133	3.88744	3.69334	2.47791	3.30532	3.79039	2.891615	0.137249426	0.585067222	98	64	14	68
101703017	Dusp28	1.06177	0.105525	-0.641614	1.13361	1.16077	1.75848	2.15948	1.14719	1.95898	0.01920502	0.283549819	46	48	100	134
101710859	Spag5	1.06165	0.105514	-0.441019	3.3002	3.33467	3.82716	3.87681	3.317435	3.851985	0.024373971	0.035107852	108	140	184	164
101722758	Cxxc4	1.06145	0.105497	-0.627428	0.095777807	0.095777807	0.713065	0.597028	0.095777807	0.6550465	0	0.08205055	40	66	148	118
101702004	Flna	1.06109	0.105465	0.529359	4.43222	4.36904	3.84881	3.62522	4.40063	3.737015	0.044675006	0.158102005	80	68	36	42
101723623	Ccnl1	1.06029	0.105394	0.571322	4.80138	5.08285	4.2485	4.1604	4.942115	4.20445	0.199029346	0.062296107	2002	3180	1688	1131
101701583	Spg11	1.06017	0.105383	0.61197	2.50498	2.23383	1.44689	1.7136	2.369405	1.580245	0.191732004	0.18859245	1272	984	518	606
101716008	Slc9a5	1.0601	0.105376	0.518313	3.99766	4.02503	3.41267	3.35643	4.011345	3.38455	0.019353513	0.039767685	2658	2762	1737	1470
101726553	Spata5l1	1.05981	0.105351	-0.602103	0.468042	0.580889	1.40373	1.15864	0.5244655	1.281185	0.079794879	0.173304801	58	66	174	122
101721066	Dock4	1.05954	0.105327	0.550504	0.86428	0.975214	0.049156654	0.049156654	0.919747	0.049156654	0.078442184	0	4	4	0	0
101725218	Nt5c3b	1.05891	0.105271	-0.564837	1.56604	1.42014	2.21253	2.18067	1.49309	2.1966	0.103166879	0.022528422	60	52	134	117
101722850	LOC101722850	1.05822	0.105209	0.706492	1.59715	1.60674	0.118242	1.12875	1.601945	0.623496	0.006781154	0.714537059	50	48	13	20
101724614	Znf770	1.05805	0.105195	0.652082	2.17773	1.72936	0.774816	1.38779	1.953545	1.081303	0.317045467	0.433438072	252	162	72	120
101707633	Dock2	1.05592	0.105005	0.610495	3.11996	2.85483	2.0893	2.31159	2.987395	2.200445	0.187475221	0.157182766	1728	1342	722	808
101718796	Slc35a3	1.05579	0.104994	0.601438	1.60931	1.63548	0.514578	1.12848	1.622395	0.821529	0.018504984	0.434094267	30	38	16	20
101697834	Hif3a	1.05557	0.104974	0.59353	1.15243	1.35188	0.328712	0.709367	1.252155	0.5190395	0.141032448	0.269163732	34	28	8	14
101716098	St6galnac2	1.0548	0.104905	-0.571795	0.095777807	0.095777807	1.10964	0.795789	0.095777807	0.9527145	0	0.22192617	60	26	116	76
101710202	Mrpl18	1.05308	0.104752	-0.545906	3.57097	3.75551	4.38691	4.31229	3.66324	4.3496	0.130489485	0.052764308	336	404	886	742
101713612	Kbtbd8	1.04984	0.104463	0.715542	0.458797	0.253163	0.049156654	0.049156654	0.35598	0.049156654	0.145405196	0	46	38	8	30
101710739	Bzw2	1.04928	0.104414	0.660847	4.32559	4.56921	3.82584	3.3158	4.4474	3.57082	0.172265354	0.360652743	66	48	12	32
101725423	Cdc42ep2	1.04928	0.104414	0.617984	3.18828	2.97527	2.09369	2.46739	3.081775	2.28054	0.150620815	0.264245804	730	598	286	374
101710069	Map1lc3a	1.04867	0.104359	0.647958	3.61765	3.5764	2.76751	2.84912	3.597025	2.808315	0.029168155	0.057706984	158	154	72	70
101702794	Znf609	1.04855	0.104348	0.641539	2.04891	1.82849	0.806832	1.38115	1.9387	1.093991	0.155860477	0.406104152	28	10	8	12
101696834	LOC101696834	1.04723	0.104231	0.774115	2.16469	1.47135	0.049156654	0.049156654	1.81802	0.049156654	0.490265416	0	28	14	2	16
101702304	Slc2a9	1.04705	0.104215	0.586466	2.38095	2.50811	1.79065	1.60916	2.44453	1.699905	0.089915698	0.12833281	24	14	4	2
101706804	Ufsp1	1.04517	0.104047	-0.627242	2.73071	2.66908	3.87461	3.16445	2.699895	3.51953	0.043578991	0.502158952	216	206	796	352
101724408	Btg1	1.04408	0.10395	0.657319	5.48904	5.96581	5.08171	4.53174	5.727425	4.806725	0.3371273	0.388887516	5269	8560	4107	2127
101724147	Gimap6	1.04247	0.103806	0.616632	4.10273	3.72683	2.98418	3.25632	3.91478	3.12025	0.265801439	0.192432039	1500	1038	574	676
101713290	Rabgef1	1.04155	0.103724	0.626682	3.50479	3.81861	2.96587	2.7097	3.6617	2.837785	0.22190425	0.181139544	52	62	14	26
101704399	Dcbld2	1.03832	0.103435	0.672094	0.820242	0.842503	0.049156654	0.049156654	0.8313725	0.049156654	0.015740904	0	90	96	22	72
101697831	Znf784	1.03826	0.10343	0.57098	1.56568	1.54102	0.840666	0.802185	1.55335	0.8214255	0.017437253	0.027210176	96	128	74	64
101701489	Tmem154	1.03798	0.103405	0.630079	0.558178	1.09062	0.049156654	0.049156654	0.824399	0.049156654	0.376493349	0	48	82	16	54
101719159	Slc9a3r2	1.0373	0.103344	-0.519972	3.07599	2.91337	3.61406	3.66541	2.99468	3.639735	0.114989705	0.036309933	4	6	8	6
101702715	B2m	1.03696	0.103314	0.552905	7.03805	6.82771	6.20177	6.24784	6.93288	6.224805	0.14873284	0.032576409	10	14	2	14
101723430	Ano6	1.03606	0.103233	0.589103	3.59899	3.41586	2.58426	2.91604	3.507425	2.75015	0.129492465	0.234603888	2536	2140	1080	1346
101715115	Insl3	1.03551	0.103185	0.698176	1.61865	0.505261	0.0538582	0.130792	1.0619555	0.0923251	0.787284912	0.054400412	24	8	6	6
101720793	Prickle3	1.03455	0.103099	0.556534	2.54263	2.49442	1.73982	1.91941	2.518525	1.829615	0.034089618	0.126989307	6	6	4	4
101701474	Sbk2	1.03344	0.102999	-0.689453	0.095777807	0.095777807	0.130106	0.0756942	0.095777807	0.1029001	0	0.038474953	12	6	26	22
106008536	LOC106008536	1.03325	0.102983	-0.539131	3.41567	3.46209	4.25248	3.99933	3.43888	4.125905	0.032823897	0.179004082	388	408	1046	732
101702382	Lrrc51	1.03253	0.102918	-0.547041	2.20474	2.21639	2.85688	2.91022	2.210565	2.88355	0.008237794	0.037717076	1	14	12	24
101720710	Acyp1	1.02944	0.102641	-0.602379	2.42545	2.75022	3.40667	3.29044	2.587835	3.348555	0.229647069	0.082187021	6	10	26	26
101702655	Serinc2	1.02898	0.102601	0.646256	1.90998	1.50933	1.51211	0.148863	1.709655	0.8304865	0.283302332	0.963961198	154	104	122	28
101713942	Spr	1.02764	0.10248	-0.569879	1.41645	1.3444	2.14	2.02096	1.380425	2.08048	0.050947044	0.084173991	62	58	150	120
101697889	F2rl3	1.02758	0.102476	0.666732	0.707029	0.996901	0.049156654	0.049156654	0.851965	0.049156654	0.204970457	0	92	124	62	42
101726691	Chst15	1.02687	0.102412	0.568428	3.58185	3.66422	2.69514	3.1432	3.623035	2.91917	0.058244386	0.316826264	8	14	0	0
101716031	Snx6	1.02683	0.102408	0.562591	3.47617	3.54407	2.81853	2.80856	3.51012	2.813545	0.04801255	0.007049855	8	16	4	4
101724411	Pex3	1.02661	0.102388	0.574211	3.76339	4.0057	3.3398	2.88298	3.884545	3.11139	0.171339044	0.32302052	10	8	16	0
101706353	LOC101706353	1.02622	0.102353	0.639128	7.00845	6.47413	5.43446	6.18509	6.74129	5.809775	0.377821295	0.530775563	14411	8488	3488	6653
101703378	Dennd5a	1.02522	0.102264	0.592816	3.73062	3.72914	2.82234	3.12477	3.72988	2.973555	0.001046518	0.213850304	2370	2398	1124	1358
101722447	Foxp3	1.02516	0.102258	0.617036	1.06678	0.779153	0.049156654	0.049156654	0.9229665	0.049156654	0.203383002	0	82	62	34	36
101709676	Cdk12	1.02477	0.102224	0.639982	3.02364	2.77779	1.59943	2.44265	2.900715	2.02104	0.173842202	0.59624658	8	6	0	8
101717852	Plau	1.02471	0.102218	0.573404	2.30303	2.77149	1.36154	2.26713	2.53726	1.814335	0.331251243	0.64034883	284	460	130	288
101704321	Shd	1.02373	0.102131	0.592228	0.593481	0.235331	0.049156654	0.049156654	0.414406	0.049156654	0.253250294	0	82	58	43	30
101703693	Thap11	1.02364	0.102123	-0.550669	1.59227	1.40475	2.36692	1.99652	1.49851	2.18172	0.132596664	0.261912352	84	70	214	132
101712848	Ulk2	1.02361	0.10212	0.596263	2.20354	1.82862	1.0925	1.33068	2.01608	1.21159	0.265108474	0.168418693	396	274	152	174
101718999	Prim2	1.02332	0.102094	-0.50541	2.62801	2.64945	3.31835	3.20978	2.63873	3.264065	0.015160369	0.076770583	312	322	730	588
101708554	Ankrd37	1.023	0.102065	-0.634167	0.095777807	0.095777807	1.44296	0.687434	0.095777807	1.065197	0	0.534237558	22	6	46	20
101721230	Ticam1	1.02261	0.10203	0.628694	1.15673	1.39112	0.307244	0.689496	1.273925	0.49837	0.165738758	0.270292981	104	132	52	68
101708596	Rasgrp4	1.02251	0.102022	0.579682	3.14032	2.72866	2.39036	2.08779	2.93449	2.239075	0.291087578	0.213949299	654	436	362	240
101703341	Trim58	1.02247	0.102017	-0.647336	3.63396	4.35499	5.18762	4.5753	3.994475	4.88146	0.509845202	0.432975624	624	1286	3703	1608
106010842	LOC106010842	1.02232	0.102004	-0.599202	0.095777807	0.095777807	0.306767	0.149902	0.095777807	0.2283345	0	0.110920305	18	30	66	50
101700864	Spata2l	1.02153	0.101934	-0.577986	1.72368	1.60709	2.18497	2.65975	1.665385	2.42236	0.08244158	0.335720158	148	133	276	398
101697637	Selenbp1	1.02035	0.101828	-0.520154	3.71096	3.50878	4.37852	4.10476	3.60987	4.24164	0.142962849	0.193577552	920	758	2098	1434
101708408	Kptn	1.02022	0.101816	-0.554755	1.4156	1.10685	2.14893	1.78159	1.261225	1.96526	0.218319219	0.259748605	14	2	30	26
101720000	Prr7	1.01896	0.101703	0.602608	2.25598	2.55393	1.80535	1.47067	2.404955	1.63801	0.210682465	0.236654498	100	134	74	48
101696605	Ripk1	1.01669	0.1015	0.51592	3.54171	3.66213	2.90798	3.05944	3.60192	2.98371	0.085149799	0.107098393	52	48	18	30
101719494	Syk	1.01628	0.101462	0.519248	3.82396	3.87487	3.23805	3.19125	3.849415	3.21465	0.035998806	0.033092597	30	14	2	8
101696805	Cpxm2	1.01352	0.101215	-0.5351	1.36731	1.92249	1.95835	2.72057	1.6449	2.33946	0.392571543	0.538970931	166	292	352	674
101699152	Tp53i13	1.01337	0.101202	-0.550059	1.99063	2.06036	2.67019	2.71926	2.025495	2.694725	0.049306556	0.03469773	6	16	14	16
106007540	LOC106007540	1.01168	0.10105	0.666103	1.06419	1.68839	0.049156654	0.049156654	1.37629	0.049156654	0.441376053	0	60	112	54	22
101705662	Idh1	1.01104	0.100993	-0.541328	2.83397	3.05014	3.46129	3.73837	2.942055	3.59983	0.152855273	0.195925147	224	366	696	686
101701839	Alad	1.01068	0.10096	-0.563152	4.45546	4.69239	5.49782	5.14947	4.573925	5.323645	0.16753481	0.246320647	1258	1602	4159	2640
101710244	Slc46a3	1.00904	0.100813	-0.562843	2.34249	2.0787	2.92532	2.9264	2.210595	2.92586	0.186527698	0.000763675	528	410	1108	992
101707936	LOC101707936	1.00895	0.100805	-0.542014	1.80446	1.71961	2.58352	2.27498	1.762035	2.42925	0.05999801	0.218170726	206	191	525	347
106009107	LOC106009107	1.00848	0.100762	-0.535706	1.3138	0.356852	1.6825	1.48222	0.835326	1.58236	0.67666442	0.141619346	2	0	12	6
101711269	LOC101711269	1.00847	0.100761	0.61363	1.59609	1.03841	0.74739	0.269066	1.31725	0.508228	0.39433931	0.338226144	28	16	14	8
101705290	LOC101705290	1.00832	0.100748	0.601396	3.79042	3.64471	2.96078	3.0125	3.717565	2.98664	0.103032529	0.036571563	1994	1746	1022	962
101700630	Fcgr2a	1.00607	0.100546	0.583115	5.24732	5.42673	4.51028	4.7603	5.337025	4.63529	0.126862028	0.176790837	3898	5001	2525	2464
101720436	Rps6ka4	1.00575	0.100517	-0.480932	1.85845	1.82746	2.44685	2.41109	1.842955	2.42897	0.021913239	0.025286138	10	14	6	16
101723721	Il13ra1	1.00534	0.10048	0.552487	4.11883	4.41182	3.50695	3.64424	4.265325	3.575595	0.207175216	0.09707869	2986	4047	1900	1954
101726219	Ralgapa2	1.00469	0.100422	0.538978	2.10583	1.98521	1.3666	1.38491	2.04552	1.375755	0.08529122	0.012947125	852	766	478	434
101709519	Zbed5	1.00436	0.100392	-0.335167	3.23228	3.29247	3.68413	3.65415	3.262375	3.66914	0.042560757	0.021199061	2	4	10	4
101703118	Ccdc28a	1.00371	0.100334	-0.586304	2.58148	2.73651	3.45605	3.33472	2.658995	3.395385	0.109622764	0.085793266	20	28	38	44
101721690	Ciita	1.0037	0.100333	0.566578	2.76134	3.07648	1.95659	2.49438	2.91891	2.225485	0.222837631	0.380274956	1398	1936	728	1118
106007577	LOC106007577	1.00312	0.100281	0.707289	3.6915	4.37501	3.56734	2.39407	4.033255	2.980705	0.483314556	0.829627173	407	808	420	118
101721302	Crim1	1.00264	0.100238	0.632239	2.7209	2.76247	1.63627	2.21782	2.741685	1.927045	0.029394429	0.411217949	1092	1156	432	694
101715420	Gnaq	1.00253	0.100228	0.690873	2.53455	1.79125	0.17631	1.90792	2.1629	1.042115	0.52559247	1.224433173	196	94	22	110
101696526	Fam195a	1.00173	0.100156	-0.648593	0.774876	1.22481	2.34513	1.48699	0.999843	1.91606	0.318151382	0.606796613	4	4	14	6
101705375	LOC101705375	1.00152	0.100137	0.607696	2.51451	2.59126	1.3069	2.14615	2.552885	1.726525	0.054270445	0.593439366	14	24	8	12
101710608	Lamp2	1.00144	0.10013	0.588608	4.53051	4.52901	3.50351	4.03545	4.52976	3.76948	0.00106066	0.376138381	244	206	74	148
101724805	Prr35	1.00058	0.100053	-0.538912	1.77415	1.32069	2.42343	2.04433	1.54742	2.23388	0.320644641	0.268064181	150	96	336	206
101714446	Epdr1	0.999395	0.0999455	-0.657486	0.095777807	0.095777807	1.0885	0.116364	0.095777807	0.602432	0	0.687403958	18	24	100	34
101705153	Parp8	0.99906	0.0999154	0.544033	1.42967	1.36106	0.738357	0.689265	1.395365	0.713811	0.048514596	0.034713286	156	148	92	78
101722627	LOC101722627	0.997815	0.0998033	0.655253	4.64177	4.25207	4.56455	2.29279	4.44692	3.42867	0.275559513	1.606376901	228	134	210	18
101713746	Calm1	0.997346	0.0997611	0.589021	4.91265	5.32142	4.45815	4.25161	5.117035	4.35488	0.289044039	0.146045835	5814	8854	4326	3154
101699531	Pdxk	0.996747	0.0997071	-0.508485	1.92626	1.76609	2.48926	2.43532	1.846175	2.46229	0.113257293	0.03814134	364	320	796	582
101707943	Msra	0.996717	0.0997044	0.548771	1.39373	1.60809	0.603631	0.953827	1.50091	0.778729	0.15157541	0.247625966	53	66	28	36
101697903	Lrrc58	0.996698	0.0997027	0.614467	1.16508	1.26417	0.049156654	0.049156654	1.214625	0.049156654	0.070067211	0	170	190	44	148
101699088	Ldhb	0.995786	0.0996206	0.533917	4.21459	4.23206	3.64888	3.49246	4.223325	3.57067	0.012353155	0.110605643	990	1014	658	506
101716922	Homez	0.995697	0.0996125	0.61214	2.44709	2.19164	1.51479	1.59895	2.319365	1.55687	0.180630427	0.059510107	434	340	200	196
101719867	LOC101719867	0.99386	0.0994471	0.61611	2.08795	2.39773	0.94658	1.93833	2.24284	1.442455	0.219047539	0.70127315	568	786	214	518
101712356	Tysnd1	0.993744	0.0994366	-0.602442	0.095777807	0.095777807	1.05373	1.30292	0.095777807	1.178325	0	0.176203939	74	44	132	152
101706622	Fam167a	0.993736	0.0994359	0.558315	0.743912	0.901028	0.049156654	0.049156654	0.82247	0.049156654	0.111097789	0	8	4	0	0
101698406	Tab2	0.993481	0.0994129	0.566883	4.4142	4.23088	3.5133	3.69053	4.32254	3.601915	0.129626815	0.125320535	3653	3077	1740	1860
101710621	Pank3	0.993338	0.0994	0.577756	2.35459	2.04941	1.38657	1.54977	2.202	1.46817	0.215794847	0.115399827	328	244	146	154
101720853	Mdm4	0.992546	0.0993287	0.616219	2.94294	2.49381	1.41769	2.23898	2.718375	1.828335	0.317582869	0.580739728	12	10	2	6
101701368	Ythdc1	0.991682	0.0992507	0.470354	3.6866	3.91132	3.16534	3.26973	3.79896	3.217535	0.158901036	0.073814877	50	30	24	26
101716376	Palmd	0.989982	0.0990975	0.538352	0.28067	0.600369	0.049156654	0.049156654	0.4405195	0.049156654	0.226061331	0	44	61	22	36
101715323	LOC101715323	0.989926	0.0990924	-0.577688	2.22228	1.73175	2.6555	2.81959	1.977015	2.737545	0.346857089	0.116029152	88	54	158	168
101711110	Nos3	0.989867	0.0990871	0.625828	1.62707	2.17443	1.26139	0.781829	1.90075	1.0216095	0.387041968	0.339100835	18	62	56	16
101698052	Ss18l1	0.989141	0.0990216	0.544555	1.46469	1.44493	0.717072	0.842493	1.45481	0.7797825	0.01397243	0.08868604	238	236	132	134
101707129	Lyst	0.987835	0.0989038	0.619878	1.1074	0.838988	0.049156654	0.049156654	0.973194	0.049156654	0.189795945	0	478	371	130	296
101698853	Dll1	0.987835	0.0989038	0.602142	3.02189	3.07269	2.49176	2.09805	3.04729	2.294905	0.035921024	0.278395011	116	112	120	40
101709389	Dennd2a	0.987764	0.0988974	-0.543769	1.60426	1.76465	2.41205	2.32054	1.684455	2.366295	0.113412857	0.064707342	212	252	559	456
101699992	Prr15	0.987053	0.0988332	-0.677987	0.095777807	0.095777807	1.2504	1.05829	0.095777807	1.154345	0	0.135842284	10	28	56	42
101718857	LOC101718857	0.986523	0.0987854	-0.48988	0.561226	0.593907	1.22018	1.16724	0.5775665	1.19371	0.023108957	0.037434233	46	48	104	88
101702025	Rhoq	0.985998	0.098738	0.633414	1.36681	1.48425	0.049156654	0.049156654	1.42553	0.049156654	0.08304262	0	32	36	8	28
101717255	Actb	0.985554	0.098698	0.561529	7.57828	7.56658	6.923	6.82359	7.57243	6.873295	0.008273149	0.070293485	43465	43316	26430	21463
101716494	Rnf150	0.984256	0.0985808	0.660853	1.19317	0.775203	0.049156654	0.049156654	0.9841865	0.049156654	0.2955473	0	210	140	22	174
101719820	Sh3bp1	0.984196	0.0985753	-0.554533	1.63236	1.49382	2.42921	2.04921	1.56309	2.23921	0.097962573	0.268700577	170	150	442	272
101703210	LOC101703210	0.983542	0.0985163	0.458146	4.48615	4.58434	3.94501	4.00387	4.535245	3.97444	0.069430815	0.041620305	6	18	18	10
101703375	Wwc3	0.983535	0.0985157	0.585498	1.21781	1.26779	0.498984	0.532232	1.2428	0.515608	0.035341197	0.023509886	8	18	0	2
101697888	LOC101697888	0.983059	0.0984728	0.611615	2.28773	2.23037	2.04125	0.645042	2.25905	1.343146	0.040559645	0.987268145	18	22	24	10
101705398	Slc6a6	0.982452	0.0984179	0.479009	3.33091	3.11622	2.66366	2.56378	3.223565	2.61372	0.151808755	0.070625825	1140	932	826	588
101708449	LOC101708449	0.982412	0.0984143	-0.554907	0.838978	1.17885	1.65435	1.80284	1.008914	1.728595	0.240325796	0.104998286	20	28	52	54
101701336	Ptpn11	0.981997	0.0983768	0.633749	3.0291	2.80264	1.53639	2.45678	2.91587	1.996585	0.160131402	0.65081401	56	32	6	24
101712630	Ackr4	0.981768	0.0983561	-0.651913	0.095777807	0.095777807	0.27684	0.233669	0.095777807	0.2552545	0	0.030526507	12	28	54	46
101723845	Rgag4	0.981521	0.0983338	0.571931	2.81003	3.09563	1.88857	2.5506	2.95283	2.219585	0.201949697	0.468125902	815	1098	381	660
101726003	LOC101726003	0.981395	0.0983224	-0.607391	1.14248	1.4717	2.41882	1.89871	1.30709	2.158765	0.232793695	0.367773308	16	28	42	32
101724285	Cpt1b	0.981172	0.0983023	0.559985	0.408395	0.371539	0.049156654	0.049156654	0.389967	0.049156654	0.026061128	0	4	6	0	0
101716867	Masp1	0.98091	0.0982786	-0.582863	0.685242	1.00982	1.20769	1.92326	0.847531	1.565475	0.229511305	0.505984399	16	34	54	68
101712792	LOC101712792	0.98053	0.0982443	-0.54207	3.90465	3.85203	4.54879	4.58732	3.87834	4.568055	0.037207959	0.027244824	88	80	187	184
101709721	Snx20	0.97953	0.0981539	0.612008	3.68617	3.83241	3.33903	2.50356	3.75929	2.921295	0.103407296	0.590766502	0	10	4	4
101708117	Sgk1	0.979424	0.0981443	0.478348	3.52209	3.93044	2.9918	3.25256	3.726265	3.12218	0.288747054	0.184385164	82	76	14	64
106007961	LOC106007961	0.97799	0.0980148	-0.58492	2.21901	1.58518	2.83665	2.48728	1.902095	2.661965	0.448185491	0.247041896	42	22	90	58
101719300	Cggbp1	0.977369	0.0979586	0.629323	3.78912	3.53863	2.35859	3.24471	3.663875	2.80165	0.177123178	0.626581461	12	14	2	6
101706663	Polr2h	0.976902	0.0979164	-0.587684	2.46315	2.69978	3.66322	3.08557	2.581465	3.374395	0.167322678	0.408460232	278	356	1084	546
101714210	Lactb	0.976787	0.097906	0.571918	3.48286	3.53397	2.92238	2.64184	3.508415	2.78211	0.036140228	0.198371736	366	444	298	194
101720911	Tm4sf18	0.976229	0.0978555	-0.597286	0.095777807	0.095777807	0.248767	0.846303	0.095777807	0.547535	0	0.422521758	0	8	8	18
101713369	Gtpbp4	0.97541	0.0977815	0.583624	4.65287	4.75732	4.12707	3.82259	4.705095	3.97483	0.073857303	0.215299873	364	346	134	196
101725524	LOC101725524	0.974822	0.0977282	-0.546223	1.08545	0.978071	1.63832	1.79771	1.0317605	1.718015	0.075928419	0.11270575	80	52	110	134
101711296	Kdm1b	0.973702	0.0976269	0.486695	2.89634	2.96216	2.43068	2.22888	2.92925	2.32978	0.046541768	0.142694148	912	986	672	492
101711270	LOC101711270	0.973686	0.0976255	0.55557	4.23075	4.4479	3.62127	3.7059	4.339325	3.663585	0.153548238	0.059842447	470	614	331	308
101724103	Prkcq	0.973263	0.0975872	0.619183	1.4818	0.655055	0.049156654	0.049156654	1.0684275	0.049156654	0.584596996	0	158	70	42	54
101712851	LOC101712851	0.972462	0.0975148	0.673669	0.494701	0.279449	0.049156654	0.049156654	0.387075	0.049156654	0.152206149	0	34	28	8	20
101725515	Lama2	0.971593	0.0974361	0.518994	1.32003	1.77802	0.723994	1.1201	1.549025	0.922047	0.323847835	0.280089239	472	760	306	406
101698140	Mcm6	0.97141	0.0974195	-0.533744	4.70031	4.84262	5.64522	5.30744	4.771465	5.47633	0.100628366	0.238846529	3510	4087	10576	6765
101701613	LOC101701613	0.971363	0.0974153	0.669128	1.07283	1.33414	0.049156654	0.049156654	1.203485	0.049156654	0.184774073	0	19	30	4	21
101722834	LOC101722834	0.971142	0.0973952	-0.716994	0.095777807	0.095777807	0.342698	0.426583	0.095777807	0.3846405	0	0.059315652	6	2	12	12
101712442	LOC101712442	0.970585	0.0973449	0.494954	3.39417	3.54123	2.82539	2.90265	3.4677	2.86402	0.103987123	0.05463107	604	704	400	388
101701893	Nlk	0.970507	0.0973378	0.536849	1.91568	2.17454	1.4903	1.18471	2.04511	1.337505	0.183041661	0.216084761	156	208	148	78
101696938	Xrcc6bp1	0.970292	0.0973183	-0.615106	0.960954	1.30591	2.09398	1.78707	1.133432	1.940525	0.243920727	0.217018142	8	10	26	14
101712077	Ikbkg	0.970292	0.0973183	0.547134	3.06044	3.02237	2.13125	2.55348	3.041405	2.342365	0.026919555	0.298561696	18	26	10	12
101724964	Cdc6	0.969979	0.09729	-0.542769	3.06039	3.14989	3.88773	3.67787	3.10514	3.7828	0.063286057	0.148393429	636	702	1704	1238
101724924	Xxylt1	0.969921	0.0972847	-0.536207	0.533542	0.717048	1.31217	1.25749	0.625295	1.28483	0.129758337	0.038664599	48	58	122	104
101714999	Rnaseh2a	0.968908	0.097193	-0.524607	3.521	3.66929	4.35128	4.15424	3.595145	4.25276	0.104856865	0.13932832	92	102	304	222
101705659	Trim63	0.968583	0.0971636	-0.534765	1.68976	1.7034	2.39891	2.29851	1.69658	2.34871	0.009644936	0.070993521	108	110	256	208
101714737	Susd1	0.967921	0.0971036	0.598494	1.92493	1.63007	0.493648	1.34045	1.7775	0.917049	0.208497506	0.598779437	8	14	2	8
101725941	Eif1b	0.966921	0.097013	0.490469	5.30944	5.20656	4.77482	4.54154	5.258	4.65818	0.072747146	0.16495387	1698	1533	1162	830
101702746	Pde6d	0.965738	0.0969058	-0.502426	2.58257	2.32244	3.07468	3.06887	2.452505	3.071775	0.183939687	0.00410829	150	116	286	256
101703583	LOC101703583	0.965516	0.0968857	0.644919	0.818939	0.543636	0.049156654	0.049156654	0.6812875	0.049156654	0.194668618	0	26	20	12	10
101697513	LOC101697513	0.965226	0.0968594	-0.54794	3.19701	2.93215	3.99567	3.50056	3.06458	3.748115	0.187284302	0.350095638	6	10	0	2
101696776	Shf	0.964212	0.0967675	-0.579773	0.095777807	0.095777807	0.687737	0.649522	0.095777807	0.6686295	0	0.027022086	0	2	12	4
101713465	Pak1	0.964104	0.0967577	0.465899	0.953039	1.00968	0.522205	0.265671	0.9813595	0.393938	0.040051235	0.181396931	6	6	2	0
101704324	Apold1	0.963689	0.0967201	0.552113	0.561219	2.15204	0.259254	0.957397	1.3566295	0.6083255	1.124880317	0.49366165	46	228	40	72
101701563	Adam8	0.961451	0.0965172	0.575155	3.54319	3.18455	3.00271	2.27186	3.36387	2.637285	0.253596776	0.516788991	44	10	20	4
101715510	LOC101715510	0.96145	0.0965171	0.611519	1.82796	1.57754	0.400648	1.27683	1.70275	0.838739	0.17707368	0.619554234	328	258	92	198
101709833	Atf5	0.960174	0.0964013	0.523177	2.43329	2.37449	1.97132	1.46343	2.40389	1.717375	0.041577879	0.359132463	226	214	166	90
101697897	Hes1	0.959141	0.0963076	-0.525456	2.30465	2.16971	2.91495	2.85976	2.23718	2.887355	0.095416989	0.039025223	164	144	354	300
101721938	LOC101721938	0.959106	0.0963044	0.60801	6.16007	5.50876	4.65035	5.27366	5.834415	4.962005	0.460545718	0.440746728	2135	1030	541	932
101705615	LOC101705615	0.958804	0.096277	-0.617501	0.095777807	0.095777807	1.04913	0.918587	0.095777807	0.9838585	0	0.092307841	12	16	38	30
101701028	Thap6	0.958755	0.0962725	0.567777	2.5371	2.49523	1.71724	1.91664	2.516165	1.81694	0.029606561	0.140997092	8	10	24	6
101722260	Pter	0.957928	0.0961975	-0.564156	2.77164	2.79422	3.29	3.72224	2.78293	3.50612	0.015966471	0.305639835	0	0	4	8
101715135	Dok3	0.957847	0.0961901	-0.570948	1.66921	1.00834	2.52149	1.55637	1.338775	2.03893	0.467305658	0.682442897	106	56	292	100
101721378	Cept1	0.957422	0.0961516	0.589469	2.8465	3.24351	2.35236	2.21201	3.045005	2.282185	0.280728463	0.099242437	6	30	4	6
101711025	LOC101711025	0.956766	0.096092	0.630894	2.57524	2.02848	1.01838	1.77425	2.30186	1.396315	0.386617704	0.534480803	6	8	4	4
106010591	LOC106010591	0.956581	0.0960753	-0.557712	1.16404	0.411526	1.71922	1.33408	0.787783	1.52665	0.532107752	0.272335106	34	16	68	42
101699125	Cd2	0.956573	0.0960745	0.602882	2.27261	1.99484	1.11774	1.54294	2.133725	1.33034	0.196413051	0.300661803	114	86	42	58
101722316	Tubd1	0.956473	0.0960654	-0.539204	2.25354	2.347	3.02625	2.90771	2.30027	2.96698	0.0660862	0.083820438	6	14	84	16
101700166	Edem2	0.955459	0.0959733	0.510963	4.02907	4.12255	3.4618	3.45479	4.07581	3.458295	0.066100342	0.004956819	1316	1455	874	776
101711984	Tiam1	0.955174	0.0959475	0.540398	2.44617	2.27556	1.81477	1.60489	2.360865	1.70983	0.120639488	0.148407571	4	4	0	0
101711177	Xkr8	0.954766	0.0959104	0.531623	2.16458	2.12157	1.57831	1.37424	2.143075	1.476275	0.030412663	0.144299281	240	232	156	114
101699674	Cenpm	0.953499	0.0957954	-0.580591	2.42097	2.72996	3.42454	3.21344	2.575465	3.31899	0.218488924	0.149270242	44	44	86	86
101704792	Rnf225	0.953499	0.0957954	-0.604921	1.65653	0.928165	2.08638	2.11033	1.2923475	2.098355	0.515031831	0.016935207	164	80	294	270
101709731	Gtf3c4	0.953318	0.0957789	0.607941	1.50565	1.63608	0.270543	1.21136	1.570865	0.7409515	0.092227937	0.665258081	194	224	66	152
101704537	Ube2s	0.952674	0.0957205	-0.503142	5.05201	5.02292	5.80904	5.52213	5.037465	5.665585	0.020569736	0.202876007	572	402	996	756
101703461	Nt5dc3	0.952668	0.0957199	0.470144	1.36439	1.18386	0.811148	0.494882	1.274125	0.653015	0.127653987	0.223633833	154	130	104	68
101718254	LOC101718254	0.951442	0.0956084	-0.499489	6.67583	6.54944	7.26861	7.16726	6.612635	7.217935	0.089371226	0.071665272	3144	2727	6575	5441
101700467	Sat2	0.951372	0.0956021	-0.559921	1.52785	1.61011	2.31794	2.21032	1.56898	2.26413	0.058166604	0.076098832	10	12	26	24
101721558	Prkacb	0.950288	0.0955035	-0.479192	1.94296	2.2351	2.51474	2.81613	2.08903	2.665435	0.206574175	0.213114913	10	4	8	46
101696429	Fnip1	0.9502	0.0954955	0.566784	1.80938	1.64969	0.724658	1.26281	1.729535	0.993734	0.112917882	0.380530929	282	244	112	172
101696428	LOC101696428	0.949712	0.0954512	-0.53099	11.8727	11.7834	12.6998	12.286	11.82805	12.4929	0.063144636	0.292600786	800403	726024	2124147	1276227
101711839	Actn1	0.949506	0.0954324	0.604389	4.39292	4.10205	3.44961	3.52394	4.247485	3.486775	0.205676149	0.052559247	285	208	218	98
101710236	Cdc42se1	0.948914	0.0953786	0.530286	4.48951	4.52466	3.64289	4.01261	4.507085	3.82775	0.024854803	0.261431519	1228	1280	616	802
101704785	Fcrlb	0.948785	0.0953669	0.618195	0.679508	1.27784	0.049156654	0.049156654	0.978674	0.049156654	0.423084615	0	34	62	38	10
101708610	Bambi	0.94878	0.0953665	-0.555964	2.06044	2.03842	2.75583	2.75948	2.04943	2.757655	0.015570491	0.00258094	116	114	270	244
101700303	Samd1	0.948442	0.0953357	-0.558741	3.86018	3.57616	4.4033	4.44301	3.71817	4.423155	0.200832468	0.02807921	902	684	1814	1696
101726707	Rhag	0.947886	0.0952852	-0.543039	5.33027	5.56655	6.2532	6.03344	5.44841	6.14332	0.16707519	0.155393786	98	84	208	244
101725200	Lats1	0.946948	0.0951998	0.555127	0.722956	0.821349	0.049156654	0.049156654	0.7721525	0.049156654	0.069574358	0	24	26	26	24
101702654	Abca5	0.946752	0.095182	0.601241	1.11094	1.18007	0.341504	0.469251	1.145505	0.4053775	0.048882292	0.09033077	188	204	102	104
101719757	Cst7	0.946685	0.095176	0.560502	2.26057	2.64288	2.19378	0.989903	2.451725	1.5918415	0.270333994	0.85126959	106	156	116	32
101724118	Ccnt2	0.946457	0.0951552	0.528934	3.4867	3.24066	2.57298	2.79629	3.36368	2.684635	0.173976552	0.157904015	142	90	20	62
101702729	Znf142	0.946299	0.0951408	0.573442	2.48427	2.33475	1.52415	1.84046	2.40951	1.682305	0.105726606	0.223664946	4	10	0	2
101699330	Gprin3	0.945794	0.0950949	0.571715	0.23182	0.574868	0.049156654	0.049156654	0.403344	0.049156654	0.242571567	0	38	54	16	34
101710637	LOC101710637	0.945332	0.0950528	0.530028	2.1594	2.68569	1.78202	1.61822	2.422545	1.70012	0.372143228	0.115824091	432	740	348	264
101712938	LOC101712938	0.945189	0.0950398	0.548363	3.96364	4.00593	3.28752	3.31149	3.984785	3.299505	0.029903546	0.01694935	884	930	527	484
101726007	Kcnma1	0.944312	0.09496	0.536794	1.21412	1.04296	0.699456	0.235806	1.12854	0.467631	0.121028397	0.327850059	144	148	142	72
101708612	Mapkapk2	0.944265	0.0949557	0.569602	4.65083	4.6216	3.95331	3.91696	4.636215	3.935135	0.020668731	0.025703331	3632	3570	2121	1832
101717742	Ccdc181	0.944263	0.0949555	0.597157	2.12789	2.47279	1.5754	1.48373	2.30034	1.529565	0.243881129	0.064820479	2	8	4	4
101717270	Slc38a1	0.944217	0.0949513	0.618814	2.73955	2.27165	1.38335	1.92317	2.5056	1.65326	0.330855263	0.381710383	332	210	100	154
101696997	Rab11fip4	0.943724	0.0949065	0.558011	1.23015	0.901486	0.049156654	0.049156654	1.065818	0.049156654	0.232400543	0	70	42	42	16
101720076	Sapcd2	0.943571	0.0948926	-0.50938	2.38453	2.24476	3.0452	2.85266	2.314645	2.94893	0.098832315	0.13614634	242	212	548	406
101714090	Numb	0.943438	0.0948805	0.482203	3.3122	3.33115	2.76823	2.70216	3.321675	2.735195	0.013399674	0.046718545	20	26	20	0
101703614	Glod5	0.943071	0.094847	-0.511322	4.74366	4.48538	5.35541	5.11262	4.61452	5.234015	0.182631539	0.171678455	802	616	1720	1220
101705210	LOC101705210	0.94262	0.094806	-0.522437	0.807389	0.936224	1.49878	1.55299	0.8718065	1.525885	0.091100102	0.038332259	6	14	22	20
101719968	Nes	0.942572	0.0948016	0.604182	1.24799	1.64099	0.7697	0.532592	1.44449	0.651146	0.277892965	0.167660675	222	334	162	114
101720241	Sox12	0.942002	0.0947497	-0.49187	1.34469	1.42074	2.00514	1.95169	1.382715	1.978415	0.053775471	0.037794857	96	104	216	184
101699802	Znf274	0.942002	0.0947497	0.577817	3.5498	3.34856	2.52235	2.84142	3.44918	2.681885	0.142298169	0.225616561	1040	858	436	538
101720530	Mtrr	0.941962	0.0947461	0.524084	2.23776	1.99739	1.47574	1.43295	2.117575	1.454345	0.169967257	0.030257099	8	4	0	4
101720247	Spint1	0.941692	0.0947215	-0.582097	0.095777807	0.095777807	0.985464	0.955153	0.095777807	0.9703085	0	0.021433114	30	62	110	96
101717047	Gp1bb	0.941276	0.0946836	-0.5561	2.15244	1.61079	3.08808	2.08736	1.881615	2.58772	0.383004388	0.707615898	184	108	548	180
101696715	Sms	0.941171	0.0946741	0.53942	4.73441	4.97148	4.25232	4.08342	4.852945	4.16787	0.167633805	0.119430335	2110	2692	1523	1156
101714653	Vps45	0.940898	0.0946492	-0.492779	2.22045	2.27534	2.849	2.84593	2.247895	2.847465	0.038813091	0.002170818	270	288	592	530
101725297	Rasal3	0.940874	0.094647	0.455475	3.15921	3.07886	2.5732	2.5339	3.119035	2.55355	0.05681603	0.027789297	938	876	612	528
101725963	Aqp3	0.940371	0.0946012	-0.597825	1.87143	0.972081	2.09611	2.49055	1.4217555	2.29333	0.635935777	0.278911199	78	32	114	152
101702274	Ltn1	0.940256	0.0945907	0.569676	1.98142	2.05169	1.05915	1.51981	2.016555	1.28948	0.049688394	0.32573581	460	500	214	304
101719853	Rad54l	0.937223	0.0943143	-0.504367	2.59793	2.57043	3.22409	3.20762	2.58418	3.215855	0.019445436	0.011646049	552	542	1210	1064
101697235	Ankrd27	0.936853	0.0942806	-0.483357	2.63045	2.5319	3.4416	2.93614	2.581175	3.18887	0.069685373	0.357414194	312	286	824	448
101716932	Cnn1	0.936796	0.0942754	0.514352	1.79624	1.69793	1.14956	1.05598	1.747085	1.10277	0.069515668	0.066171053	4	6	2	2
101701494	Antxr1	0.936767	0.0942729	0.583549	1.70412	1.56385	0.049156654	0.049156654	1.633985	0.049156654	0.099185868	0	128	112	18	140
101716985	Klf1	0.936315	0.0942316	-0.48582	3.91103	3.92589	4.565	4.45047	3.91846	4.507735	0.010507607	0.08098494	1592	1633	3584	2864
101709468	Nlrc3	0.936006	0.0942034	0.578678	0.380453	0.263782	0.049156654	0.049156654	0.3221175	0.049156654	0.082498855	0	58	52	22	36
101724315	Ypel4	0.935396	0.0941478	-0.529123	4.04512	3.845	4.78473	4.42531	3.94506	4.60502	0.141506209	0.254148319	134	70	166	158
101714612	Adgrf5	0.935161	0.0941264	0.509154	2.71296	2.91085	1.95606	2.38739	2.811905	2.171725	0.139929361	0.304996368	8	6	2	8
101708809	Lrrk2	0.934666	0.0940813	0.642054	1.28056	0.851739	0.049156654	0.049156654	1.0661495	0.049156654	0.303222237	0	337	222	88	170
106007911	LOC106007911	0.934585	0.0940739	-0.621886	1.62573	0.871834	1.8583	2.37556	1.248782	2.11693	0.533084974	0.365758054	38	18	56	84
101726631	Gzma	0.934128	0.0940322	0.617435	3.90299	2.75502	2.33227	2.58152	3.329005	2.456895	0.811737372	0.176246365	441	140	108	124
101719991	Setd5	0.933894	0.0940109	0.507036	3.42617	3.41781	2.66258	2.89602	3.42199	2.7793	0.005911413	0.165067007	10	6	0	2
101705082	Tacc2	0.933717	0.0939947	0.518356	0.589401	0.87208	0.049156654	0.049156654	0.7307405	0.049156654	0.199884238	0	10	26	2	6
101708160	Pold3	0.933578	0.093982	-0.545046	2.11645	2.23002	2.95429	2.76281	2.173235	2.85855	0.080306117	0.135396806	14	8	8	46
101698794	Ube2d1	0.933528	0.0939775	0.548092	2.77308	3.09953	2.24047	2.21045	2.936305	2.22546	0.230835009	0.021227346	48	48	12	34
106008003	LOC106008003	0.933321	0.0939586	0.697123	0.70744	0.308654	0.049156654	0.049156654	0.508047	0.049156654	0.281984285	0	6	4	2	2
101704507	LOC101704507	0.933252	0.0939523	0.575679	0.45472	0.571638	0.049156654	0.049156654	0.513179	0.049156654	0.082673511	0	46	52	30	24
101705073	LOC101705073	0.933078	0.0939364	-0.63091	0.438535	1.37544	2.11688	1.58939	0.9069875	1.853135	0.662491879	0.372991756	8	20	48	26
101702670	LOC101702670	0.932997	0.0939291	0.552957	0.922147	0.519429	0.049156654	0.049156654	0.720788	0.049156654	0.284764629	0	142	96	88	46
101724100	Hbq1	0.931515	0.0937939	-0.541433	4.09745	4.0944	4.85722	4.70113	4.095925	4.779175	0.002156676	0.110372297	146	196	436	232
101711706	LOC101711706	0.931432	0.0937863	0.562009	2.9497	3.14243	2.40224	2.25511	3.046065	2.328675	0.13628069	0.104036621	2	4	8	8
101719577	Cenpw	0.931273	0.0937718	-0.517956	3.43624	3.10213	4.12689	3.71414	3.269185	3.920515	0.236251447	0.291858324	172	122	398	240
101716672	Rmnd1	0.931173	0.0937627	-0.52764	1.99148	1.61105	2.62581	2.26808	1.801265	2.446945	0.269004633	0.252953309	0	6	10	10
101711253	Itgb1	0.930299	0.0936828	0.539234	5.05253	5.33135	4.50399	4.49765	5.19194	4.50082	0.197155513	0.004483057	7336	9804	4970	4421
101711961	Ccne1	0.930188	0.0936727	-0.54054	3.69172	3.59174	4.44605	4.15071	3.64173	4.29838	0.070696536	0.208836917	944	860	2348	1568
101707258	Aim1	0.930057	0.0936608	0.597861	3.27915	3.151	2.2466	2.65826	3.215075	2.45243	0.090615734	0.291087578	2633	2346	1100	1482
101725744	Stat6	0.929223	0.0935846	0.570736	4.19971	3.96041	3.11765	3.53171	4.08006	3.32468	0.169210653	0.292784634	6	14	8	8
101710526	Ostf1	0.928873	0.0935528	0.434839	4.85436	4.85538	4.33738	4.35604	4.85487	4.34671	0.000721249	0.013194613	1841	1854	1282	1174
101726055	Osbpl11	0.928323	0.0935025	-0.52672	1.45991	1.33698	2.05879	2.03695	1.398445	2.04787	0.086924637	0.015443212	0	2	4	4
101725480	Rfng	0.927862	0.0934604	-0.510622	1.52529	1.51872	2.09072	2.2407	1.522005	2.16571	0.004645692	0.106051875	6	4	16	16
101701037	LOC101701037	0.927771	0.0934521	-0.598767	0.095777807	0.095777807	1.14004	0.542837	0.095777807	0.8414385	0	0.422286291	8	18	44	22
101725881	Ipo4	0.927756	0.0934507	0.500912	3.17933	2.87809	2.41843	2.38752	3.02871	2.402975	0.213008847	0.021856671	456	325	288	216
101699118	Cdk2ap2	0.927691	0.0934448	-0.510637	2.85215	2.74986	3.52299	3.3144	2.801005	3.418695	0.072329953	0.147495403	402	366	916	668
101723572	Mocs1	0.927076	0.0933886	-0.514128	1.50015	1.28589	1.90136	2.23913	1.39302	2.070245	0.151504699	0.238839457	4	6	4	10
101720356	Tm9sf3	0.926197	0.0933084	0.507657	4.02929	4.18433	3.50621	3.41371	4.10681	3.45996	0.109629835	0.065407377	1960	2314	1362	1114
101724811	Sfmbt2	0.925761	0.0932685	0.490103	0.850114	0.98131	0.375551	0.218989	0.915712	0.29727	0.092769581	0.110706052	210	242	152	116
101708787	Slc39a1	0.925134	0.0932112	0.52875	4.37645	4.59326	3.88761	3.71002	4.484855	3.798815	0.153307821	0.125575093	52	70	44	26
101712139	Gsto1	0.924654	0.0931673	-0.521934	2.99285	2.78206	3.6562	3.38622	2.887455	3.52121	0.149051038	0.190904689	178	144	403	278
101701946	Foxred2	0.924514	0.0931546	-0.502598	1.67301	1.62835	2.24967	2.28166	1.65068	2.265665	0.031579389	0.022620346	368	356	766	710
101713091	Pla2g4c	0.92314	0.093029	-0.533811	5.00315	4.92999	5.71316	5.52571	4.96657	5.619435	0.051731932	0.132547166	1990	2108	7015	3777
101701439	Znhit1	0.923013	0.0930174	-0.53817	2.38076	2.39328	3.17758	2.94855	2.38702	3.063065	0.008852977	0.161948666	80	80	204	148
101698421	Rhob	0.922892	0.0930064	0.529814	4.04308	4.09824	3.43889	3.40707	4.07066	3.42298	0.03900401	0.022500138	1294	1378	828	720
101715114	Flvcr1	0.922509	0.0929713	0.572728	2.2393	1.84967	1.07767	1.46793	2.044485	1.2728	0.275510015	0.275955492	228	156	84	111
101722529	Spon2	0.921525	0.0928813	-0.517876	2.49742	2.64711	3.20537	3.21601	2.572265	3.21069	0.105846814	0.007523616	14	18	24	58
101707055	Pik3cg	0.921406	0.0928705	0.563141	1.56653	0.914342	0.612305	0.401713	1.240436	0.507009	0.461166557	0.148911031	226	118	102	74
101713632	Thy1	0.921128	0.0928451	0.57954	4.15431	3.80919	3.83666	2.55838	3.98175	3.19752	0.244036692	0.903880456	1466	1046	1248	312
101703041	Cep170	0.920956	0.0928294	0.585934	1.65674	1.53768	0.342597	1.24358	1.59721	0.7930885	0.084188133	0.637091189	4	12	0	2
101708616	Rltpr	0.920729	0.0928086	0.550709	2.44369	2.27033	1.1956	1.98759	2.35701	1.591595	0.122584032	0.5600215	624	530	210	414
101708799	LOC101708799	0.92045	0.0927831	-0.671867	0.095777807	0.095777807	0.762454	1.12067	0.095777807	0.941562	0	0.253296963	10	4	15	21
101708548	LOC101708548	0.919727	0.0927169	-0.536997	1.79748	1.63343	2.46562	2.30102	1.715455	2.38332	0.116000867	0.116389776	4	4	2	4
101720237	LOC101720237	0.917832	0.0925436	-0.579482	1.78118	0.982843	1.93469	2.52427	1.3820115	2.22948	0.564509506	0.416896016	154	70	210	340
101719124	Pcbd1	0.917609	0.0925232	-0.537754	2.47106	2.45088	3.19455	3.07086	2.46097	3.132705	0.014269415	0.087462038	104	102	250	200
101701239	Srebf2	0.917589	0.0925214	0.463316	3.48585	3.47843	2.84515	2.92469	3.48214	2.88492	0.005246732	0.056243273	18	26	6	24
101726598	Kif21b	0.91718	0.092484	0.583436	1.71883	1.45124	0.52365	1.07908	1.585035	0.801365	0.189214704	0.392748319	16	8	2	4
101702483	Actg1	0.917063	0.0924732	0.535573	7.08754	7.27359	6.67679	6.28984	7.180565	6.483315	0.131557217	0.273614969	27459	33377	21330	12994
101703021	Gfi1b	0.917046	0.0924717	-0.509592	4.24515	3.97301	4.8264	4.59069	4.10908	4.708545	0.192432039	0.166672139	44	40	90	60
101698840	LOC101698840	0.916062	0.0923816	0.583531	3.61328	3.6565	2.42632	3.26364	3.63489	2.84498	0.030561155	0.59207465	16	16	6	6
101722652	Tcf19	0.916021	0.0923779	-0.4945	2.46976	2.50327	3.19937	3.00278	2.486515	3.101075	0.023695148	0.139010122	44	46	116	76
101726477	Emid1	0.915696	0.0923481	-0.549273	0.6483	0.95529	1.30867	1.67076	0.801795	1.489715	0.217074711	0.256036294	0	2	6	10
101707382	Nmd3	0.915359	0.0923172	0.432535	3.2432	3.19207	2.69447	2.68547	3.217635	2.68997	0.03615437	0.006363961	4	6	6	2
101722730	Helz2	0.915212	0.0923038	0.538379	2.03314	2.47024	0.802778	2.18132	2.25169	1.492049	0.309076374	0.974776396	8	28	8	38
101717087	Cks1b	0.914081	0.0922003	-0.529447	4.45882	4.52165	5.20688	5.08726	4.490235	5.14707	0.044427519	0.084584113	682	726	1679	1348
101713948	Clspn	0.914027	0.0921954	-0.487566	2.42233	2.5772	3.02253	3.14757	2.499765	3.08505	0.109509627	0.088416632	632	748	1352	1370
101724430	Akna	0.913717	0.0921669	0.53132	3.70119	3.4778	2.85577	2.96871	3.589495	2.91224	0.157960584	0.07986064	32	34	6	10
101712228	Ppfibp2	0.913081	0.0921087	-0.556881	1.16212	1.09232	1.67814	2.02853	1.12722	1.853335	0.049356053	0.247763145	0	2	8	4
101697778	Epm2aip1	0.912901	0.0920922	0.556978	1.23214	1.16475	0.049156654	0.049156654	1.198445	0.049156654	0.047651926	0	164	155	44	136
101719982	Nmnat3	0.912175	0.0920257	-0.534043	1.58384	1.9349	2.45933	2.43149	1.75937	2.44541	0.248236907	0.019685853	10	4	20	14
101726072	LOC101726072	0.911785	0.09199	0.608488	0.938456	1.05825	0.049156654	0.049156654	0.998353	0.049156654	0.08470715	0	20	24	2	26
101705023	Mtmr9	0.911709	0.091983	0.575735	0.771256	0.6024	0.049156654	0.049156654	0.686828	0.049156654	0.119399223	0	98	84	32	64
101715328	Sdr39u1	0.911211	0.0919374	-0.486813	2.42005	2.19078	3.04118	2.76007	2.305415	2.900625	0.162118372	0.198774787	16	6	26	16
101707882	Tcf7	0.910326	0.0918563	0.593507	3.7056	2.85212	1.71248	2.95747	3.27886	2.334975	0.603501496	0.880340872	60	8	10	10
101708804	Slc15a3	0.909356	0.0917674	0.546169	3.08176	3.25841	2.28011	2.7129	3.170085	2.496505	0.124910413	0.306028744	475	570	250	346
101724212	Nhsl2	0.909119	0.0917457	0.57644	0.806357	0.297158	0.049156654	0.049156654	0.5517575	0.049156654	0.360058066	0	142	86	44	68
101707806	Icam3	0.908754	0.0917122	0.516138	3.05624	2.73943	2.47236	2.04278	2.897835	2.25757	0.224018499	0.303758931	435	319	284	166
101704326	Cd37	0.908606	0.0916986	0.516263	4.02947	3.87877	3.40467	3.25994	3.95412	3.332305	0.106560992	0.102339564	736	638	460	358
101713829	Ccdc28b	0.908336	0.0916739	-0.528705	1.31653	1.50535	2.03818	2.15696	1.41094	2.09757	0.133515902	0.083990143	46	56	110	112
101708981	Tgoln2	0.908223	0.0916635	0.625064	3.44962	3.35401	1.97295	3.06951	3.401815	2.52123	0.067606479	0.775385012	1180	1084	316	846
101715117	Cdv3	0.908134	0.0916554	0.55546	4.23088	4.01788	3.15961	3.62443	4.12438	3.39202	0.150613744	0.328677374	122	116	42	38
101702819	Slamf6	0.907996	0.0916428	0.569997	1.80388	1.48116	0.124332	1.43974	1.64252	0.782036	0.2281975	0.930133917	82	60	18	60
101725893	Herc4	0.907619	0.0916082	0.49135	2.75717	2.97916	2.14154	2.38497	2.868165	2.263255	0.156970634	0.172131004	32	58	28	16
101724890	Golph3	0.907281	0.0915772	0.509334	3.58863	3.72206	2.99015	3.0636	3.655345	3.026875	0.094349258	0.051936993	1209	1396	778	750
101697013	Tmem218	0.906898	0.0915421	-0.600012	1.07094	1.70565	2.45749	1.99645	1.388295	2.22697	0.448807745	0.32600451	6	8	10	2
106007865	Znf135	0.906727	0.0915264	-0.546388	0.359315	0.408542	0.85963	1.33385	0.3839285	1.09674	0.034808746	0.335324178	34	36	66	94
101716944	Fam53a	0.906503	0.0915059	-0.576842	2.61224	2.87904	3.75541	3.25763	2.74564	3.50652	0.188656089	0.351983614	30	42	90	62
101703879	Tmem242	0.905681	0.0914304	-0.482592	1.25093	1.44566	1.95747	1.96384	1.348295	1.960655	0.137694904	0.00450427	80	98	190	172
101705180	Atp5g2	0.905449	0.0914092	-0.575846	4.08687	3.45153	4.59516	4.42635	3.7692	4.510755	0.449253222	0.119366696	146	76	278	218
101704988	Bach1	0.905026	0.0913704	0.538038	3.81128	4.23482	3.31425	3.33363	4.02305	3.32394	0.299488006	0.013703729	3432	5300	2448	2230
101724602	Fam53b	0.905021	0.09137	-0.494782	1.41858	1.27153	1.88989	2.01037	1.345055	1.95013	0.103980052	0.085192225	272	238	510	516
101724340	Mcl1	0.904928	0.0913614	0.567458	5.29311	5.63928	4.89764	4.52306	5.466195	4.71035	0.244779154	0.264868058	1140	1374	522	556
101703350	LOC101703350	0.904855	0.0913547	0.570767	2.64926	2.5674	1.56965	2.12198	2.60833	1.845815	0.057883761	0.390556288	386	358	154	240
101706815	Cdk18	0.904231	0.0912974	0.613767	0.560933	1.11677	0.049156654	0.049156654	0.8388515	0.049156654	0.393036112	0	6	12	2	6
101719049	Rfc4	0.904011	0.0912773	-0.537949	3.2252	3.23593	4.08795	3.7339	3.230565	3.910925	0.007587256	0.250351156	6	6	14	2
101722340	Ltf	0.903788	0.0912568	0.570881	5.25556	5.41715	5.75232	3.00921	5.336355	4.380765	0.114261385	1.939671683	5628	6678	10832	624
101719062	Gypc	0.903581	0.0912378	-0.464509	4.95376	4.958	5.57644	5.51463	4.95588	5.545535	0.002998133	0.04370627	244	186	320	402
101719970	S100a3	0.903328	0.0912145	-0.581328	0.095777807	0.095777807	1.09846	0.482894	0.095777807	0.790677	0	0.435270893	2	4	6	6
101697433	Dip2b	0.903099	0.0911935	0.555664	2.04117	1.95799	1.1227	1.47646	1.99958	1.29958	0.058817142	0.250146095	14	8	0	20
101719944	Frzb	0.902952	0.0911801	-0.538376	3.37646	3.56035	4.149	4.13061	3.468405	4.139805	0.130029866	0.013003694	1058	1284	2682	2362
101722086	Mrpl24	0.902952	0.0911801	-0.53706	3.49082	3.66938	4.33428	4.15463	3.5801	4.244455	0.126260987	0.127031733	16	26	38	32
101717784	Ccna2	0.902423	0.0911315	-0.415751	3.68619	3.72982	4.19118	4.23917	3.708005	4.215175	0.030851069	0.033934054	1015	1067	1966	1850
101702565	Them5	0.902288	0.0911191	-0.557187	0.424792	0.935197	1.38434	1.45221	0.6799945	1.418275	0.360910837	0.047991337	18	30	54	52
101726086	LOC101726086	0.901826	0.0910767	-0.47884	3.97502	4.28149	4.60068	4.82621	4.128255	4.713445	0.216707015	0.159473792	330	450	732	825
101710654	Edem3	0.9016	0.091056	0.557653	2.08185	1.87427	1.00701	1.50037	1.97806	1.25369	0.146781226	0.348858202	20	10	10	12
101703451	Arrb1	0.901357	0.0910337	0.557991	2.94377	3.02904	2.11789	2.46314	2.986405	2.290515	0.060294995	0.244128616	46	48	10	34
101720265	Tuba4a	0.898934	0.0908112	-0.502993	5.66252	5.4815	6.41477	6.01409	5.57201	6.21443	0.12800047	0.283323545	5176	4343	12854	7734
101723044	LOC101723044	0.898878	0.0908061	-0.505553	1.8514	1.41894	2.32233	2.2461	1.63517	2.284215	0.305795399	0.05390275	140	92	262	218
101702804	Il18	0.897338	0.0906646	0.527731	3.34893	3.33242	2.84698	2.50014	3.340675	2.67356	0.011674333	0.245252916	66	38	20	22
101725337	Wfdc3	0.897306	0.0906616	-0.562345	0.095777807	0.095777807	1.2321	0.547125	0.095777807	0.8896125	0	0.484350467	6	20	44	20
101711934	Pik3ca	0.896839	0.0906188	0.445935	2.62675	2.58608	2.07876	2.05667	2.606415	2.067715	0.028758033	0.015619989	694	674	470	412
101725434	Pigq	0.896731	0.0906088	-0.475796	3.91977	3.95939	4.61095	4.45722	3.93958	4.534085	0.028015571	0.108703525	2	8	22	16
101702558	Ptprcap	0.896566	0.0905936	0.497504	3.65653	3.54313	2.84037	3.08799	3.59983	2.96418	0.080185909	0.175093781	490	438	254	292
101699774	Fam151b	0.894782	0.0904297	-0.453764	1.08115	1.19849	1.54008	1.84517	1.13982	1.692625	0.08297191	0.215731208	86	100	170	210
101726158	Med13	0.894733	0.0904252	0.518578	2.66702	2.46047	1.77967	2.01408	2.563745	1.896875	0.146052906	0.165752901	1410	1160	680	770
101697268	Mybphl	0.894642	0.0904168	0.496008	2.58226	2.26671	1.88571	1.71565	2.424485	1.80068	0.223127545	0.120250579	172	126	100	76
101696967	Ddit4	0.894133	0.09037	0.519909	5.26459	5.25794	4.44557	4.77637	5.261265	4.61097	0.00470226	0.233910923	3992	3996	2060	2574
101698330	Larp4	0.893291	0.0902926	0.533174	2.73049	2.0457	0.88326	2.20484	2.388095	1.54405	0.484219653	0.93449818	248	126	46	154
101699134	Sacm1l	0.89326	0.0902898	0.575512	2.93872	2.97153	1.67497	2.64878	2.955125	2.161875	0.023200173	0.688587655	434	454	144	342
101702616	Smim11	0.892627	0.0902315	-0.57523	3.02326	3.5279	4.23337	3.86584	3.27558	4.049605	0.356834366	0.259882955	12	8	12	10
101706406	Tmem39a	0.892561	0.0902255	0.44122	2.80254	2.7934	2.26296	2.2622	2.79797	2.26258	0.006462956	0.000537401	60	70	26	42
101699820	Hpcal1	0.892374	0.0902083	-0.484394	2.96507	2.63913	3.64456	3.15631	2.8021	3.400435	0.230474384	0.345244886	26	12	44	24
101718186	Rnaseh2b	0.891863	0.0901613	-0.473437	3.96539	3.91352	4.56468	4.45283	3.939455	4.508755	0.036677629	0.079089893	118	184	578	226
101717869	Gpr162	0.891685	0.0901449	0.484134	0.544649	1.69801	0.049156654	0.049156654	1.1213295	0.049156654	0.815549384	0	4	28	4	18
101696790	G3bp1	0.890948	0.0900771	0.494144	4.02043	4.04816	3.47753	3.37943	4.034295	3.42848	0.019608071	0.069367175	84	50	20	32
101715745	Tmem121	0.890842	0.0900673	-0.498572	1.18506	0.979836	1.79157	1.61446	1.082448	1.703015	0.145115282	0.125235682	56	46	120	90
101710233	Megf8	0.890339	0.090021	0.486751	2.43757	2.41967	1.83778	1.83493	2.42862	1.836355	0.012657211	0.002015254	12	16	2	2
101701537	Ostm1	0.890321	0.0900194	0.609965	2.7967	2.56845	1.36024	2.23013	2.682575	1.795185	0.161397123	0.615105118	530	426	148	316
101703193	Col1a1	0.889991	0.089989	-0.47848	1.03368	0.934683	1.49695	1.68825	0.9841815	1.5926	0.07000145	0.135269527	164	150	306	332
101706704	Nsmaf	0.889792	0.0899707	0.473317	2.67881	2.36315	2.00818	1.85993	2.52098	1.934055	0.223205327	0.10482858	682	503	408	316
101721247	Lrrc1	0.88892	0.0898905	-0.535768	1.8256	2.02776	2.74094	2.46342	1.92668	2.60218	0.142948707	0.196236274	228	282	668	452
101702191	LOC101702191	0.888604	0.0898614	0.545982	1.04049	0.846909	0.049156654	0.049156654	0.9436995	0.049156654	0.136882438	0	134	112	44	88
101721033	Prep	0.88831	0.0898344	0.486873	3.14549	3.33396	2.57051	2.72005	3.239725	2.64528	0.133268415	0.105740748	760	928	502	522
101709314	Cul5	0.887965	0.0898026	0.538746	2.15936	2.07637	1.32282	1.54906	2.117865	1.43594	0.058682792	0.159975838	456	424	232	260
101706163	LOC101706163	0.887937	0.0898001	-0.593216	0.095777807	0.095777807	0.752897	0.725661	0.095777807	0.739279	0	0.01925876	14	10	30	26
101723414	Naglu	0.887398	0.0897504	-0.474433	1.82834	1.87743	2.44255	2.44074	1.852885	2.441645	0.034711872	0.001279863	186	198	404	362
101715125	Jmjd4	0.887301	0.0897414	0.535574	1.48362	1.59705	0.345521	1.28936	1.540335	0.8174405	0.080207122	0.667394957	6	4	4	4
101704690	LOC101704690	0.885984	0.0896202	0.55243	2.12989	2.54483	1.84407	1.30758	2.33736	1.575825	0.293406888	0.379355717	30	44	26	14
101697671	Nufip2	0.885333	0.0895603	0.587089	3.10269	2.79395	1.65909	2.60166	2.94832	2.130375	0.218312148	0.666497639	612	454	170	390
101715661	Zeb1	0.885311	0.0895583	0.559605	2.24047	1.91746	0.901693	1.67798	2.078965	1.2898365	0.228402561	0.548917802	0	6	6	8
101716649	Ss18l2	0.884463	0.0894801	-0.432625	4.02342	3.82488	4.64748	4.28146	3.92415	4.46447	0.14038898	0.258815224	118	118	334	174
101710481	Zeb2	0.883613	0.0894019	0.54193	3.46115	3.37897	2.58015	2.90651	3.42006	2.74333	0.058110035	0.230771369	1702	1588	828	1026
101710676	Ncapg	0.882738	0.0893212	-0.470025	3.41694	3.21255	3.91021	3.84502	3.314745	3.877615	0.144525555	0.046096291	1440	1186	2760	2316
101701790	Dhfr	0.882701	0.0893178	-0.485926	4.35467	4.02856	4.97792	4.58401	4.191615	4.780965	0.230594592	0.278536432	12	10	12	6
101716698	Gins3	0.882633	0.0893115	-0.52131	3.31216	3.39044	4.08995	3.9378	3.3513	4.013875	0.055352319	0.107586297	402	438	1024	792
101706737	Dok2	0.881565	0.0892131	-0.494805	1.9317	1.53017	2.42273	2.27041	1.730935	2.34657	0.283924586	0.107706505	160	108	306	236
101700436	Kif2c	0.881562	0.0892128	-0.457053	2.97328	2.98301	3.43307	3.6559	2.978145	3.544485	0.006880149	0.157564604	74	66	88	106
101697213	Dynlrb2	0.881056	0.0891662	-0.564883	0.741703	0.74627	1.83892	1.14673	0.7439865	1.492825	0.003229357	0.489452243	10	10	34	16
101703988	Fam155b	0.880516	0.0891164	-0.448785	1.75748	1.46808	2.33874	1.99044	1.61278	2.16459	0.204636702	0.246285292	298	226	626	396
101706545	LOC101706545	0.880442	0.0891095	0.510805	0.88706	0.97814	0.26242	0.292513	0.9326	0.2774665	0.064403286	0.021278964	52	58	33	30
101705211	Ccdc69	0.880038	0.0890723	0.562732	2.99203	2.53946	1.08439	2.67617	2.765745	1.88028	0.320015316	1.125558432	72	82	16	58
106007874	LOC106007874	0.879812	0.0890515	-0.569525	1.61065	0.838331	2.24337	1.70728	1.2244905	1.975325	0.546112002	0.379072874	26	12	56	30
101712046	Sema4d	0.879462	0.0890192	0.542966	3.86779	4.16874	3.46179	3.12022	4.018265	3.291005	0.212803786	0.241526463	122	122	278	162
101710835	Bola1	0.879431	0.0890163	-0.510585	2.51068	2.58361	3.26396	3.12884	2.547145	3.1964	0.051569298	0.095544268	106	114	262	206
101697126	Traf6	0.879107	0.0889865	0.475538	1.63331	1.98193	1.07693	1.3834	1.80762	1.230165	0.246511566	0.216707015	166	244	122	140
101718541	LOC101718541	0.878507	0.0889311	-0.492904	4.72455	4.68049	5.48651	5.17228	4.70252	5.329395	0.031155125	0.222194164	8	6	8	18
101718548	Sh3tc1	0.878224	0.088905	-0.493618	1.34377	1.03968	1.91096	1.6735	1.191725	1.79223	0.215024101	0.167909576	8	8	6	4
101707545	Pmp2	0.878118	0.0888953	0.577352	0.297864	0.294441	0.049156654	0.049156654	0.2961525	0.049156654	0.002420427	0	22	22	6	18
101719548	Tsc22d4	0.878091	0.0888928	-0.469997	2.65114	2.51346	3.16581	3.15573	2.5823	3.16077	0.097354462	0.007127636	398	334	623	692
101709836	LOC101709836	0.877822	0.088868	-0.567362	3.88921	4.79116	5.44024	4.83681	4.340185	5.138525	0.637774961	0.426689445	847	2102	4670	2295
101701617	LOC101701617	0.877333	0.0888228	0.615132	0.19886	0.280035	0.049156654	0.049156654	0.2394475	0.049156654	0.057399393	0	22	24	6	18
101721003	Triqk	0.876629	0.0887579	-0.447525	0.885233	1.44356	1.71432	1.78322	1.1643965	1.74877	0.394796808	0.048719657	10	8	14	12
101716947	Txndc5	0.876477	0.0887439	0.503982	3.8868	3.64694	3.35344	2.93781	3.76687	3.145625	0.169606633	0.293894791	2006	1594	1378	814
101701187	Zwint	0.876208	0.0887191	-0.487267	3.94368	4.07967	4.80661	4.48797	4.011675	4.64729	0.096159451	0.225312505	588	676	1626	1066
101700386	Miox	0.875438	0.088648	-0.521824	2.38863	2.31118	3.19235	2.81672	2.349905	3.004535	0.05476542	0.26561052	16	18	34	28
101710330	Myo7a	0.874431	0.088555	-0.530088	0.505835	0.112981	0.982442	0.992532	0.309408	0.987487	0.277789727	0.007134707	158	108	300	270
101712342	Alg11	0.873517	0.0884707	0.581371	1.48315	0.987402	0.049156654	0.049156654	1.235276	0.049156654	0.350546773	0	82	50	20	46
101696941	Rpp38	0.872527	0.0883793	-0.505126	2.81016	2.67152	3.4826	3.24633	2.74084	3.364465	0.098033284	0.167068119	10	20	22	36
101720426	LOC101720426	0.87207	0.0883371	-0.634452	0.095777807	0.095777807	0.793168	0.368043	0.095777807	0.5806055	0	0.30060877	2	4	10	6
101704643	C1galt1	0.870771	0.0882171	0.484935	1.98532	2.39572	1.35808	1.80053	2.19052	1.579305	0.290196623	0.312859395	104	154	66	92
101723398	LOC101723398	0.870613	0.0882025	0.580647	1.79066	1.50929	0.129481	1.45771	1.649975	0.7935955	0.198958635	0.939199733	152	116	34	114
101720021	Igfbp4	0.870554	0.0881971	0.537139	5.70553	5.79811	5.05808	5.16189	5.75182	5.109985	0.065463946	0.073404755	516	520	240	288
101717912	Ccng1	0.87046	0.0881884	0.493485	2.4913	2.78184	1.95367	2.09648	2.63657	2.025075	0.205442804	0.100981919	152	206	104	108
101708434	Zswim7	0.869108	0.0880635	-0.508254	0.968829	1.68591	2.07822	2.00125	1.3273695	2.039735	0.507052838	0.054426009	4	16	16	16
101715124	Rab33b	0.868846	0.0880392	0.501786	1.44874	1.24927	0.473381	0.887809	1.349005	0.680595	0.14104659	0.293044849	90	74	40	54
101720941	Cubn	0.868444	0.0880021	0.569562	0.607403	0.270803	0.049156654	0.049156654	0.439103	0.049156654	0.238012143	0	272	196	102	142
101706123	Gfra2	0.868164	0.0879763	-0.498068	3.24808	3.66845	4.14986	4.04969	3.458265	4.099775	0.297246478	0.070830886	110	144	134	172
101719868	Adad1	0.867996	0.0879607	0.561042	0.614702	0.310453	0.049156654	0.049156654	0.4625775	0.049156654	0.215136531	0	40	30	22	16
101696709	Anks3	0.867539	0.0879184	-0.43571	1.46256	1.47888	2.01886	2.01367	1.47072	2.016265	0.011539983	0.003669884	0	0	4	8
101723897	Nptx1	0.867399	0.0879055	0.561873	2.49977	1.554	0.585971	1.69396	2.026885	1.1399655	0.66876038	0.783466535	704	276	122	330
101714018	Cdt1	0.867393	0.087905	-0.46883	3.38679	3.31317	4.12316	3.75709	3.34998	3.940125	0.052057201	0.258850579	380	462	1120	560
101707162	Tbl2	0.866713	0.0878421	0.504681	2.59334	2.64043	1.52767	2.35331	2.616885	1.94049	0.033297658	0.583815643	415	440	168	342
101717365	Atf2	0.866611	0.0878327	0.532738	3.41273	2.93149	1.81232	2.90428	3.17211	2.3583	0.340288067	0.772132321	40	24	2	14
101711635	Ngdn	0.866014	0.0877775	0.368141	3.9591	3.83673	3.54764	3.34507	3.897915	3.446355	0.086528657	0.143238621	632	562	488	360
101699953	Dusp7	0.865645	0.0877433	-0.497883	3.24126	3.0663	3.75223	3.79043	3.15378	3.77133	0.123715402	0.027011479	845	716	1650	1536
101709168	Crtc2	0.865029	0.0876864	0.502944	3.54959	3.28126	2.56184	2.93187	3.415425	2.746855	0.189737963	0.261650722	6	20	16	10
101709465	Diaph3	0.864245	0.0876139	-0.473174	1.96586	2.21634	2.56473	2.7491	2.0911	2.656915	0.177116107	0.130369277	310	402	660	710
106009191	Slc25a36	0.864068	0.0875975	0.558128	1.08002	1.21926	0.049156654	0.049156654	1.14964	0.049156654	0.098457548	0	38	42	14	27
101701803	Olfml1	0.864068	0.0875975	-0.499664	1.63064	1.13358	1.99571	2.07943	1.38211	2.03757	0.351474497	0.05919898	134	82	226	220
101721548	Phospho1	0.863734	0.0875667	-0.51917	5.19984	5.01588	6.00636	5.51339	5.10786	5.759875	0.130079363	0.34858243	32	26	118	78
101697802	Ca2	0.862944	0.0874935	-0.443848	6.90018	6.86129	7.48804	7.33743	6.880735	7.412735	0.027499383	0.106497352	11898	11489	25027	19384
101699732	Melk	0.862563	0.0874583	-0.507985	2.73982	2.56548	3.30331	3.26253	2.65265	3.28292	0.123276996	0.028835815	452	383	932	800
101725498	Rnf34	0.862374	0.0874408	-0.430826	2.63303	2.54216	3.12286	3.11235	2.587595	3.117605	0.064254793	0.007431692	12	18	32	24
101698444	Wdfy1	0.86219	0.0874238	0.546778	2.60503	2.48294	1.08762	2.38957	2.543985	1.738595	0.086330667	0.920617674	420	376	108	356
101702348	Wbp5	0.862185	0.0874234	0.476724	3.7851	3.99829	3.18201	3.44926	3.891695	3.315635	0.150748095	0.188974287	230	282	146	174
101723926	Znf358	0.86216	0.087421	-0.487796	1.06951	1.25227	1.75961	1.79245	1.16089	1.77603	0.129230835	0.023221387	66	80	154	142
101706838	Msx1	0.86197	0.0874034	0.533551	2.41693	2.47551	1.49128	2.01534	2.44622	1.75331	0.041422315	0.37056638	190	204	88	134
101703898	Xylt2	0.861954	0.087402	-0.502658	1.2603	1.05994	1.77014	1.81538	1.16012	1.79276	0.141675915	0.031989511	150	124	292	274
101719382	Nf1	0.861886	0.0873956	0.561412	1.45068	1.16724	0.317359	0.825719	1.30896	0.571539	0.200422346	0.359464803	536	408	202	300
101717741	Aldh9a1	0.861809	0.0873885	-0.492073	3.3187	3.42398	4.13597	3.85916	3.37134	3.997565	0.074444202	0.195734228	738	830	1960	1332
101714237	Pus7	0.861561	0.0873656	0.556322	2.51537	1.91884	1.10967	1.72233	2.217105	1.416	0.421810408	0.433216041	24	8	2	26
101725370	LOC101725370	0.861442	0.0873545	-0.524802	3.39211	3.67858	4.41017	4.05179	3.535345	4.23098	0.20256488	0.253412928	86	112	272	176
101716725	Rai14	0.861249	0.0873367	0.537107	3.03264	2.94198	2.14605	2.45116	2.98731	2.298605	0.064106301	0.21574535	10	10	2	8
101725184	Hepacam	0.860591	0.0872758	-0.536541	0.708294	1.24105	1.83589	1.57276	0.974672	1.704325	0.37671538	0.186061007	4	2	4	4
101716540	Dcp1b	0.860126	0.0872328	-0.519065	0.095777807	0.095777807	0.555881	0.782165	0.095777807	0.669023	0	0.160006951	8	4	18	18
101699160	Fam126a	0.860092	0.0872296	0.528225	2.1342	2.30192	1.54342	1.58563	2.21806	1.564525	0.118595949	0.029846977	136	172	112	100
101698402	Sh3pxd2b	0.85942	0.0871674	0.590049	2.40508	1.83834	0.687702	1.80208	2.12171	1.244891	0.400745697	0.787984241	20	14	4	6
101719535	Pycrl	0.859266	0.0871531	-0.457218	2.8984	2.72505	3.45071	3.28753	2.811725	3.36912	0.122576961	0.115385685	552	468	1122	854
101712310	Tdp1	0.858967	0.0871255	-0.479692	1.2213	1.10815	1.64829	1.89631	1.164725	1.7723	0.080009132	0.175376624	76	68	136	156
101721834	Cdkn2c	0.858139	0.0870488	-0.463367	3.71645	3.95571	4.41183	4.4105	3.83608	4.411165	0.169182368	0.000940452	536	684	1254	1128
101711572	LOC101711572	0.857666	0.087005	-0.541958	0.258827	0.785725	1.20579	1.24907	0.522276	1.22743	0.372573149	0.030603581	20	34	60	56
101709849	Xk	0.857175	0.0869595	0.579037	2.03673	1.74936	0.109964	1.88203	1.893045	0.995997	0.203201276	1.253039885	256	194	44	230
101707169	Msrb3	0.857089	0.0869515	0.553165	1.99699	1.86179	1.04991	1.39458	1.92939	1.222245	0.095600837	0.243718494	48	42	22	28
101718688	LOC101718688	0.856653	0.0869111	0.516434	1.5675	1.4138	0.713269	0.940357	1.49065	0.826813	0.108682312	0.160575465	158	138	78	90
101720508	Mzb1	0.85651	0.0868979	0.552699	3.88851	2.96486	3.43773	1.92325	3.426685	2.68049	0.653119178	1.070899078	376	150	280	56
101713580	1-Mar	0.854748	0.0867346	-0.546196	1.26342	1.06927	1.70432	2.04715	1.166345	1.875735	0.137284782	0.242417418	28	46	70	100
101712610	Rab1a	0.854401	0.0867025	0.540825	4.18614	4.57908	3.7978	3.56812	4.38261	3.68296	0.277850539	0.162408286	2220	3322	1765	1256
101715620	Gins1	0.854266	0.08669	-0.455633	3.29488	3.34794	3.94586	3.85198	3.32141	3.89892	0.037519086	0.066383185	100	114	246	172
101700845	Nus1	0.853795	0.0866463	0.542616	4.14917	4.30637	3.64845	3.46811	4.22777	3.55828	0.111157186	0.127519637	2306	2727	1638	1224
101706336	Pck2	0.853479	0.086617	-0.457555	3.91896	4.0484	4.54482	4.55117	3.98368	4.547995	0.091527902	0.004490128	1470	1688	3216	2902
101702428	Whamm	0.853336	0.0866038	0.545091	2.2662	2.15668	1.3562	1.73057	2.21144	1.543385	0.077442335	0.264719566	344	312	162	212
101698245	Parp12	0.852907	0.086564	-0.495398	2.59444	3.1929	3.25185	3.75791	2.89367	3.50488	0.423175124	0.357838458	456	836	1030	1530
101717127	Gp1ba	0.852807	0.0865548	-0.498182	2.23953	1.5884	3.02798	2.03486	1.913965	2.53142	0.460418438	0.702241887	346	182	892	296
106007991	LOC106007991	0.852681	0.0865431	-0.63212	0.095777807	0.095777807	1.10363	1.18322	0.095777807	1.143425	0	0.056278629	2	4	8	8
101722785	Padi4	0.852445	0.0865212	0.523596	4.32505	4.20319	3.99005	3.14655	4.26412	3.5683	0.086168032	0.59644457	2066	1845	1730	668
101713939	Tulp3	0.852374	0.0865145	0.525893	1.22005	0.317864	0.049156654	0.049156654	0.768957	0.049156654	0.637941838	0	38	16	6	22
101715768	Mis18a	0.852344	0.0865118	-0.506025	2.47422	2.73286	3.59108	3.00186	2.60354	3.29647	0.182886098	0.416641458	94	122	334	168
101707353	Chd4	0.851461	0.0864299	0.494007	4.18743	4.17927	3.55244	3.60057	4.18335	3.576505	0.005769991	0.034033049	28	16	10	10
101718070	Kif5b	0.851051	0.0863919	0.489385	3.50001	3.34149	2.74718	2.88073	3.42075	2.813955	0.112090567	0.094434111	1650	1428	912	936
101713667	Ucp2	0.850978	0.0863852	-0.468813	5.50939	5.44483	6.04448	6.06972	5.47711	6.0571	0.045650814	0.017847375	10	8	14	14
101703043	Gnai3	0.850869	0.0863751	0.50664	3.87374	4.10058	3.35096	3.40808	3.98716	3.37952	0.160400102	0.040389939	198	166	76	104
101723903	Rbfa	0.850854	0.0863736	-0.474124	2.98275	2.83255	3.53914	3.44657	2.90765	3.492855	0.106207439	0.065456875	538	466	1098	898
101706043	Prrc2c	0.850549	0.0863453	0.558793	3.36352	2.79805	1.88112	2.64952	3.080785	2.26532	0.399847672	0.543340851	12	20	12	8
101711672	LOC101711672	0.850338	0.0863258	-0.533441	3.52844	2.79689	4.3391	3.33264	3.162665	3.83587	0.517283966	0.711674691	122	46	224	120
101704884	Ypel1	0.849525	0.0862503	-0.568009	0.095777807	0.095777807	0.225964	0.0793838	0.095777807	0.1526739	0	0.103647853	12	40	62	48
101720878	Slc29a3	0.849335	0.0862327	-0.462608	1.76275	1.57876	2.27711	2.20016	1.670755	2.238635	0.130100577	0.054411867	158	132	308	256
101708580	LOC101708580	0.848943	0.0861964	-0.528499	4.18949	4.1595	4.88288	4.76349	4.174495	4.823185	0.021206132	0.084421479	332	318	766	619
101708865	Vsig10	0.848869	0.0861895	-0.545032	0.685263	0.454938	1.34062	1.17537	0.5701005	1.257995	0.162864369	0.116849396	116	94	262	198
101719484	Tnks	0.848869	0.0861895	0.498314	1.48414	1.13462	0.228866	0.972726	1.30938	0.600796	0.247147962	0.52598845	330	236	110	208
101705978	Oxld1	0.848761	0.0861795	-0.571008	1.2811	0.841556	1.86966	1.68431	1.061328	1.776985	0.310804543	0.131062242	18	10	30	26
101723245	Rab9a	0.848639	0.0861682	-0.468786	2.97066	2.59471	3.4164	3.32474	2.782685	3.37057	0.265836794	0.064813408	212	146	386	318
101722089	Peli3	0.848484	0.0861537	-0.492971	2.92394	2.69833	3.38503	3.48372	2.811135	3.434375	0.159530361	0.069784368	48	26	46	56
101717340	Mrpl55	0.848257	0.0861327	-0.530562	2.53786	2.73677	3.43143	3.18198	2.637315	3.306705	0.14065061	0.176387787	6	10	14	22
101717170	Znf805	0.848205	0.0861279	0.465299	2.31803	2.60329	1.84561	1.88845	2.46066	1.86703	0.20170928	0.030292455	124	174	110	114
101719671	Bri3	0.848011	0.0861099	-0.514346	3.07814	3.31673	4.36804	3.51184	3.197435	3.93994	0.168708607	0.605424826	158	212	630	232
101710540	LOC101710540	0.847796	0.0860899	0.603614	2.14834	2.1669	1.56406	1.19273	2.15762	1.378395	0.013123902	0.262569961	34	34	22	14
101707282	Capn14	0.847761	0.0860867	-0.554308	0.095777807	0.095777807	0.334675	0.578585	0.095777807	0.45663	0	0.172470415	24	16	42	48
101711940	Hdc	0.84775	0.0860857	-0.513363	1.34283	1.50787	2.451	1.81003	1.42535	2.130515	0.116700903	0.453234234	112	134	398	188
101719598	Hopx	0.847714	0.0860823	-0.489108	2.31075	2.25514	3.06337	2.7007	2.282945	2.882035	0.039322208	0.256446416	22	16	38	42
101713536	F11r	0.847714	0.0860823	0.484012	3.58826	3.40352	3.09443	2.71943	3.49589	2.90693	0.130630907	0.265165043	837	702	598	368
101716020	LOC101716020	0.847542	0.0860663	0.574174	2.51988	1.53597	0.501067	1.70248	2.027925	1.1017735	0.695729433	0.849527279	38	14	6	18
101720553	LOC101720553	0.847218	0.0860363	-0.497564	1.53786	1.5826	2.38077	1.99988	1.56023	2.190325	0.031635957	0.269329902	136	144	370	226
101725003	Spock2	0.847148	0.0860298	0.541593	3.55758	3.41274	2.43901	3.08979	3.48516	2.7644	0.102417346	0.460170951	1334	1168	512	878
101702924	Ppil6	0.846077	0.0859304	-0.535112	0.095777807	0.095777807	1.11416	1.64768	0.095777807	1.38092	0	0.37725561	0	0	6	12
101708742	Adrbk2	0.845955	0.085919	0.524648	2.56786	2.58517	2.03144	1.79902	2.576515	1.91523	0.012240018	0.164345758	6	10	0	2
101704681	Tal1	0.845737	0.0858988	-0.4201	4.74434	4.77568	5.29107	5.26789	4.76001	5.27948	0.022160727	0.016390735	36	40	36	64
106010866	LOC106010866	0.8448	0.0858118	0.523022	1.23534	1.55406	0.474894	0.952084	1.3947	0.713489	0.225369073	0.337424285	48	66	26	38
101696586	Myo6	0.843787	0.0857177	0.502161	1.30144	1.48429	0.656608	0.891977	1.392865	0.7742925	0.129294475	0.166431016	284	344	174	198
101717706	Abi3bp	0.843705	0.0857101	0.54289	3.57295	3.49474	2.26473	3.30449	3.533845	2.78461	0.055302821	0.735221347	216	112	32	112
101696506	Lias	0.843592	0.0856996	-0.484136	1.11967	1.54962	2.08361	1.88465	1.334645	1.98413	0.304020561	0.140685965	46	68	144	100
101698290	Kif26a	0.843511	0.0856921	-0.448784	1.66997	1.62288	2.27864	2.10165	1.646425	2.190145	0.033297658	0.125150829	464	448	1000	747
101704986	Bmf	0.843186	0.0856619	0.475222	2.33162	2.29485	1.89653	1.57278	2.313235	1.734655	0.026000316	0.22892582	4	8	2	4
101696576	Rbm41	0.843088	0.0856528	0.504199	1.17286	0.49542	0.049156654	0.049156654	0.83414	0.049156654	0.479022418	0	24	0	4	6
101701733	Rnf113a	0.842956	0.0856406	-0.480647	1.99782	2.45808	2.66719	2.99137	2.22795	2.82928	0.325452967	0.229229876	116	184	264	328
101705925	Acrc	0.842419	0.0855906	0.585047	1.31176	0.928105	0.049156654	0.049156654	1.1199325	0.049156654	0.271285052	0	70	48	20	40
101707852	Asf1b	0.842331	0.0855825	-0.460615	4.01536	4.0167	4.71394	4.46666	4.01603	4.5903	0.000947523	0.174853365	916	923	2152	1512
101697759	Med15	0.842074	0.0855586	0.478904	3.35293	3.39835	2.8979	2.67812	3.37564	2.78801	0.03211679	0.155407928	46	24	8	4
101724163	Arl11	0.841911	0.0855435	0.449564	2.72023	2.72966	2.3762	1.90302	2.724945	2.13961	0.006668017	0.334588787	154	156	128	72
101725600	LOC101725600	0.840491	0.0854115	-0.590319	0.095777807	0.095777807	1.10797	1.62068	0.095777807	1.364325	0	0.362540718	6	2	8	12
101711638	Tmem114	0.840279	0.0853917	-0.521975	1.09299	0.589116	1.70446	1.31116	0.841053	1.50781	0.356292722	0.278105097	78	50	152	104
101711777	Inpp5d	0.840072	0.0853725	-0.547122	2.63512	2.66898	3.06565	3.6388	2.65205	3.352225	0.023942636	0.405278252	284	360	780	740
101711535	LOC101711535	0.839865	0.0853533	0.561141	1.28311	0.739877	0.049156654	0.049156654	1.0114935	0.049156654	0.384123738	0	44	26	12	24
101710622	Inmt	0.839181	0.0852897	-0.54658	2.3905	2.65027	2.39004	4.31867	2.520385	3.354355	0.183685129	1.363747351	424	556	496	3060
101712686	LOC101712686	0.837767	0.0851582	-0.493511	2.95647	2.76512	3.92291	3.10305	2.860795	3.51298	0.135304883	0.579728566	94	76	282	114
101708072	Dmtn	0.837413	0.0851253	-0.432715	5.2939	5.05648	5.79793	5.62445	5.17519	5.71119	0.167881292	0.122668884	22	16	48	36
101700100	LOC101700100	0.836977	0.0850848	0.564919	0.942787	0.483914	0.049156654	0.049156654	0.7133505	0.049156654	0.32447221	0	16	10	2	12
101698702	Sde2	0.835948	0.0849891	0.542608	3.466	4.02856	3.14795	2.86538	3.74728	3.006665	0.397789991	0.199807163	520	918	442	300
101708121	Dapk2	0.835945	0.0849888	-0.446153	2.03431	2.25228	2.53192	2.86721	2.143295	2.699565	0.154128065	0.237085833	160	200	308	386
101725944	Nin	0.835368	0.0849351	0.571323	2.46358	2.03131	1.12091	1.83203	2.247445	1.47647	0.305661048	0.502837774	86	56	58	54
101699776	Wdr36	0.834856	0.0848874	0.451789	2.85993	2.90613	2.2915	2.37401	2.88303	2.332755	0.032668333	0.058343381	944	1000	627	610
101698003	Wdr6	0.834824	0.0848845	-0.474862	0.969531	0.990693	1.62382	1.53293	0.980112	1.578375	0.014963794	0.064268935	120	124	270	222
101705470	Cyth1	0.834765	0.084879	0.484677	4.2321	4.44198	3.5243	3.91189	4.33704	3.718095	0.148407571	0.274067517	102	102	26	80
101713123	Sorl1	0.834408	0.0848458	0.482144	2.35938	2.17163	1.72759	1.60748	2.265505	1.667535	0.132759298	0.084930595	903	756	562	446
101698850	Chmp7	0.834319	0.0848375	0.505503	3.02113	2.91993	2.24833	2.43629	2.97053	2.34231	0.071559206	0.132907791	474	431	256	278
101725741	Rab37	0.833932	0.0848015	-0.450587	1.85603	0.907288	2.33611	1.57039	1.381659	1.95325	0.670861902	0.541445804	4	4	6	2
101719288	Itgam	0.833583	0.084769	0.549908	4.13663	4.10077	3.25435	3.60988	4.1187	3.432115	0.025356849	0.251397674	54	74	30	42
101704773	Racgap1	0.833377	0.0847498	-0.458054	3.93802	3.93832	4.54831	4.44067	3.93817	4.49449	0.000212132	0.076112974	86	62	70	98
101725489	Wwp1	0.832401	0.084659	0.441929	3.91949	3.81706	3.46823	3.18211	3.868275	3.32517	0.072428948	0.202317392	14	18	2	12
101699045	Pcp4l1	0.832265	0.0846463	0.450925	1.56425	1.40902	1.03235	0.790709	1.486635	0.9115295	0.109764186	0.17086599	70	60	48	34
101702301	Lig1	0.832125	0.0846332	-0.476945	3.60744	3.62495	4.22576	4.18473	3.616195	4.205245	0.01238144	0.029012591	4	8	16	14
101700487	Znf280c	0.832104	0.0846313	0.54102	2.15935	1.95231	1.21728	1.50407	2.05583	1.360675	0.146399388	0.202791154	10	4	4	0
101713695	Rabepk	0.831728	0.0845963	-0.465255	1.8014	1.8049	2.38945	2.38682	1.80315	2.388135	0.002474874	0.001859691	0	10	14	8
101705463	Eme1	0.831445	0.08457	-0.491282	0.095777807	0.095777807	0.679881	1.13514	0.095777807	0.9075105	0	0.321916726	26	52	64	90
101700455	Pif1	0.831072	0.0845353	-0.516425	0.587382	0.711248	1.43918	1.16633	0.649315	1.302755	0.087586489	0.192934085	58	66	158	108
101704252	Baz2b	0.830312	0.0844645	0.511631	1.48236	1.30646	0.726336	0.794818	1.39441	0.760577	0.124380083	0.048424087	4	6	0	0
101710516	Rnf217	0.829175	0.0843585	0.536545	1.49114	1.24779	0.36882	0.920969	1.369465	0.6448945	0.172074435	0.390428302	94	74	36	56
101723156	Anxa2	0.828699	0.0843142	0.500231	5.94119	5.97288	5.46344	5.21219	5.957035	5.337815	0.022408214	0.177660579	5840	6066	4234	2960
101701282	Palld	0.828468	0.0842927	0.439978	3.2628	3.55395	2.89734	2.79469	3.408375	2.846015	0.205874139	0.072584511	65	88	14	38
101715599	Prdx2	0.828419	0.0842881	-0.495753	7.1094	7.22454	7.94458	7.66032	7.16697	7.80245	0.081416275	0.201002174	12592	14162	33879	22996
101710224	Igf1r	0.828395	0.0842859	0.561583	1.62556	1.44446	0.388456	1.14141	1.53501	0.764933	0.128057038	0.532418879	294	248	100	190
101720397	Klc4	0.828273	0.0842746	-0.454908	2.00333	1.91107	2.5273	2.50358	1.9572	2.51544	0.065237672	0.016772573	6	6	6	24
101697173	Sharpin	0.828135	0.0842617	-0.384278	3.46388	3.31142	3.87986	3.83812	3.38765	3.85899	0.1078055	0.029514637	16	8	20	8
101711675	Tmem234	0.828061	0.0842548	-0.532222	1.87099	1.29509	2.3185	2.22618	1.58304	2.27234	0.407222795	0.065280098	84	48	154	126
101697362	Mxd1	0.828029	0.0842518	0.546805	3.65134	3.05433	2.51076	2.72803	3.352835	2.619395	0.422149819	0.15363309	924	514	348	388
101720847	Agfg2	0.828015	0.0842505	-0.485898	3.22227	3.1154	3.88671	3.64109	3.168835	3.7639	0.075568502	0.173679568	716	650	1631	1144
101711120	Diexf	0.827579	0.0842099	0.519522	3.48903	3.3217	2.6755	2.86547	3.405365	2.770485	0.118320178	0.134329075	58	40	58	56
101721059	Bccip	0.827559	0.084208	-0.46201	4.04138	4.09533	4.75615	4.53513	4.068355	4.64564	0.038148411	0.156284741	154	122	308	278
101724446	Wiz	0.827555	0.0842077	0.484214	2.57008	2.41142	1.95551	1.82673	2.49075	1.89112	0.112189562	0.091061211	62	74	32	28
101700477	Zcchc2	0.827078	0.0841632	0.480167	2.48751	2.74885	1.80232	2.24148	2.61818	2.0219	0.184795286	0.310533014	386	682	382	386
101711449	Sec61a1	0.826607	0.0841193	0.445982	4.39468	4.49428	3.91217	3.8449	4.44448	3.878535	0.070427835	0.047567073	2588	2890	1872	1568
101700818	Hmbs	0.825905	0.0840538	-0.5328	6.33853	6.46497	7.2458	6.91465	6.40175	7.080225	0.089406581	0.234158411	492	560	1090	848
101713275	Proca1	0.825695	0.0840343	-0.433229	1.16997	1.20547	1.65506	1.81225	1.18772	1.733655	0.025102291	0.111150115	56	58	106	112
106007662	LOC106007662	0.825485	0.0840147	0.564263	3.14341	1.72558	0.368427	2.20637	2.434495	1.2873985	1.002557208	1.299621959	24	6	2	10
101703424	Plekha1	0.825404	0.0840071	0.485093	1.89408	2.03136	1.12934	1.56932	1.96272	1.34933	0.097071619	0.311112842	10	8	0	6
101706535	Rin3	0.824905	0.0839606	0.520631	3.38549	3.00097	2.25726	2.70129	3.19323	2.479275	0.2718967	0.313976624	1272	876	482	674
101725038	Papd4	0.824886	0.0839589	0.396913	3.39843	3.34602	2.83621	2.90808	3.372225	2.872145	0.037059466	0.050819764	64	76	40	38
101700826	LOC101700826	0.824231	0.0838978	0.519073	3.16512	3.15564	2.92183	1.94205	3.16038	2.43194	0.006703372	0.692809082	206	204	188	64
101707229	Cdc20	0.823948	0.0838714	-0.473772	4.29508	4.23429	5.05668	4.7001	4.264685	4.87839	0.042985021	0.252140136	1604	1522	4020	2530
101723153	Hcls1	0.823331	0.0838138	0.50539	4.47566	4.71446	4.25882	3.50095	4.59506	3.879885	0.168857099	0.535895016	44	54	22	14
101719242	Cd163	0.823281	0.0838091	0.539135	1.32517	1.77615	0.049156654	0.049156654	1.55066	0.049156654	0.318891016	0	164	260	340	24
101712397	Twsg1	0.822362	0.0837235	0.462236	2.20903	2.51032	1.60784	1.94604	2.359675	1.77694	0.213044202	0.239143513	122	184	86	102
101700049	Sh3d19	0.822125	0.0837014	-0.506058	1.64308	1.54104	2.22592	2.18373	1.59206	2.204825	0.072153176	0.029832835	318	290	664	572
101715211	Adi1	0.82194	0.0836841	-0.457924	3.04953	3.10969	3.74088	3.56505	3.07961	3.652965	0.042539544	0.124330585	300	320	700	528
101701393	Cd164	0.821735	0.083665	0.478244	5.49051	5.62854	4.61616	5.24487	5.559525	4.930515	0.097601949	0.444565104	2644	3044	1286	2176
101707766	LOC101707766	0.821107	0.0836064	-0.565523	0.095777807	0.095777807	0.373834	0.402681	0.095777807	0.3882575	0	0.020397909	14	8	26	24
101715523	Cbx4	0.820522	0.0835518	0.492364	2.36817	2.36081	1.83898	1.64984	2.36449	1.74441	0.005204306	0.133742177	304	306	210	156
101714576	LOC101714576	0.820152	0.0835173	0.516674	1.2542	0.993672	0.255149	0.615185	1.123936	0.435167	0.184221115	0.254583897	16	19	8	12
101722949	Napepld	0.819843	0.0834884	-0.531299	1.61499	1.77176	2.46497	2.25921	1.693375	2.36209	0.11085313	0.145494291	0	4	14	12
101711789	Slain2	0.819654	0.0834708	0.523046	2.88444	2.34001	1.45736	2.2662	2.612225	1.86178	0.384970145	0.571936249	70	32	26	30
101696424	Ccnb2	0.818688	0.0833806	-0.420517	4.63369	4.62025	5.19693	5.11001	4.62697	5.15347	0.009503515	0.061461721	1718	1704	3528	2910
101709719	Stim2	0.818535	0.0833663	0.427136	1.93841	1.99485	1.48177	1.39099	1.96663	1.43638	0.039909107	0.064191154	276	296	206	168
101724782	Dcaf13	0.818204	0.0833354	0.514427	4.26436	4.21716	3.78775	3.41713	4.24076	3.60244	0.03337544	0.262067915	422	484	386	202
101704740	Myc	0.818165	0.0833317	0.450105	4.58384	4.53349	4.09242	3.91493	4.558665	4.003675	0.035602826	0.125504383	98	146	48	58
101699920	Id4	0.81779	0.0832968	-0.520416	1.11922	1.9051	2.68835	1.91147	1.51216	2.29991	0.555701077	0.549337116	106	236	600	248
101703008	LOC101703008	0.817522	0.0832718	0.508614	2.24873	2.68342	1.72728	1.95043	2.466075	1.838855	0.307372247	0.157790878	176	274	122	138
101714591	Cystm1	0.81728	0.0832491	0.430544	4.22243	4.11057	3.66374	3.61347	4.1665	3.638605	0.079096965	0.035546258	330	290	218	190
101699515	Wdr43	0.817239	0.0832453	0.385846	4.03559	3.82704	3.53815	3.39664	3.931315	3.467395	0.147467119	0.100062681	1982	1628	1414	1100
101697495	Commd9	0.816475	0.083174	-0.45441	2.57372	2.80816	3.38898	3.22672	2.69094	3.30785	0.165774114	0.114735146	6	16	28	20
101700540	Armc9	0.81571	0.0831025	-0.505893	0.095777807	0.095777807	0.677027	0.303707	0.095777807	0.490367	0	0.263977104	24	22	62	38
101700521	Dpt	0.815313	0.0830654	0.498319	1.31147	1.22061	0.381869	0.810608	1.26604	0.5962385	0.064247722	0.303164254	78	72	36	50
101704932	Urod	0.815166	0.0830517	-0.478811	4.93899	5.12703	5.74374	5.54818	5.03301	5.64596	0.132964359	0.138281802	2354	2857	6148	4550
101723628	Fth1	0.815017	0.0830378	0.457236	9.00657	9.09525	8.4934	8.48707	9.05091	8.490235	0.062706229	0.004475986	70652	77191	49291	44236
101717502	Dopey2	0.815017	0.0830377	-0.467501	0.399114	0.614509	1.06689	1.13969	0.5068115	1.10329	0.152307265	0.051477374	138	174	316	304
101723860	LOC101723860	0.814765	0.0830142	0.521901	1.68981	2.01364	1.22494	1.13682	1.851725	1.18088	0.228982389	0.06231025	10	14	12	14
101696638	Isg20	0.814277	0.0829686	-0.526962	0.870432	1.19622	0.71109	2.92112	1.033326	1.816105	0.230366904	1.5627272	16	22	16	128
101705022	Dock5	0.814196	0.082961	0.523262	1.95223	1.59128	0.637963	1.46687	1.771755	1.0524165	0.255230193	0.586125761	576	407	182	372
101710265	Zfand5	0.814035	0.082946	0.515447	4.21824	4.57098	3.9006	3.50729	4.39461	3.703945	0.249424846	0.278112168	1868	2684	1592	964
101720359	Pdcd2l	0.81339	0.0828857	0.511922	2.36247	2.5426	1.89678	1.67668	2.452535	1.78673	0.127371144	0.155634203	172	208	126	92
101713848	Utp15	0.81279	0.0828297	0.495553	2.46063	2.38686	1.57415	1.98725	2.423745	1.7807	0.052163267	0.292105811	174	162	84	114
101715824	Slc16a4	0.812579	0.08281	0.499607	1.16099	1.55853	0.691654	0.737892	1.35976	0.714773	0.28110323	0.032695203	4	22	6	8
101718657	Uck2	0.812365	0.0827899	0.493022	2.72566	2.96412	2.24062	2.23405	2.84489	2.237335	0.168616683	0.004645692	50	78	38	44
101720600	Igflr1	0.812363	0.0827898	-0.484789	1.32648	1.36136	2.17173	1.76405	1.34392	1.96789	0.024663885	0.288273293	86	90	236	140
101709127	Lsm7	0.811884	0.0827449	-0.453019	4.25557	4.31238	5.05477	4.65793	4.283975	4.85635	0.040170736	0.280608255	274	286	704	434
101718141	Acss1	0.811697	0.0827275	-0.439517	3.46587	3.76237	4.13531	4.21062	3.61412	4.172965	0.209657161	0.053252212	2	10	6	20
101703831	Myotrophin	0.81155	0.0827137	0.607872	0.716417	0.155723	0.049156654	0.049156654	0.43607	0.049156654	0.39647053	0	10	6	6	2
101704783	Zdhhc17	0.811407	0.0827004	0.525113	1.41913	1.58823	0.460416	1.18287	1.50368	0.821643	0.119571757	0.510852122	142	170	64	118
101717959	Dnajb2	0.811187	0.0826798	-0.463702	2.8566	3.14023	3.63685	3.54921	2.998415	3.59303	0.200556696	0.061970838	64	68	128	130
101714770	LOC101714770	0.810828	0.0826463	0.516806	1.71324	1.52603	0.907314	1.04431	1.619635	0.975812	0.132377461	0.096870801	88	74	46	48
101703538	Ap1s1	0.810386	0.0826049	-0.405118	3.3082	3.17475	3.95624	3.55547	3.241475	3.755855	0.0943634	0.283387185	326	286	726	438
101709179	Slc25a42	0.810386	0.0826049	-0.522226	0.095777807	0.095777807	0.838004	0.792639	0.095777807	0.8153215	0	0.032077899	0	10	4	4
101720467	Iah1	0.810376	0.082604	-0.525669	2.49933	3.16855	3.68635	3.43834	2.83394	3.562345	0.47321	0.175369553	6	8	32	12
101705439	Mns1	0.80999	0.0825678	-0.448217	3.45281	3.49607	4.04489	4.00575	3.47444	4.02532	0.030589439	0.027676159	738	776	1560	1342
106009246	LOC106009246	0.80992	0.0825613	-0.58409	0.095777807	0.095777807	1.5185	1.18199	0.095777807	1.350245	0	0.237948503	18	2	24	16
101723898	Sycp2	0.809441	0.0825165	0.513927	0.63964	0.423266	0.049156654	0.049156654	0.531453	0.049156654	0.152999523	0	98	80	40	58
101715664	Dcps	0.809412	0.0825138	-0.477615	2.55154	2.56785	3.18804	3.10828	2.559695	3.14816	0.011532912	0.056398837	180	184	398	330
101713994	Arhgef7	0.809309	0.0825042	0.376589	3.7438	3.68908	3.28297	3.25958	3.71644	3.271275	0.038692883	0.016539228	712	613	536	428
101709245	Slc6a3	0.809199	0.0824939	0.482505	1.05255	0.669583	0.425357	0.0691335	0.8610665	0.24724525	0.270798563	0.251888052	70	48	44	28
101701708	Tubb	0.809018	0.082477	-0.470379	5.98993	5.9617	6.65264	6.43914	5.975815	6.54589	0.019961624	0.150967298	10643	10454	24159	17531
101708376	Slc25a10	0.807927	0.0823749	-0.444083	1.99126	1.77668	2.46458	2.4012	1.88397	2.43289	0.151730973	0.044816428	160	130	300	252
101698344	Bank1	0.807488	0.0823338	0.459451	2.00988	2.08586	1.27448	1.64779	2.04787	1.461135	0.053725973	0.263970032	216	236	122	158
101696468	LOC101696468	0.806574	0.0822483	0.583447	0.0993497	0.648196	0.049156654	0.049156654	0.37377285	0.049156654	0.388092941	0	6	10	4	4
101709183	Cd6	0.806189	0.0822123	0.501005	2.56253	1.87733	1.05928	1.89772	2.21993	1.4785	0.484509566	0.59286661	316	160	82	170
101702852	Coch	0.805598	0.082157	0.526172	0.337458	0.27022	0.049156654	0.049156654	0.303839	0.049156654	0.047544446	0	40	38	30	16
101708211	LOC101708211	0.805536	0.0821511	-0.53682	1.59507	1.61539	2.92966	1.762	1.60523	2.34583	0.01436841	0.825660304	8	8	34	10
101713528	Pld2	0.805123	0.0821125	0.48778	3.061	3.03785	2.34649	2.53731	3.049425	2.4419	0.016369522	0.134930116	942	932	540	584
101718054	Mrps12	0.805075	0.082108	-0.496325	3.9181	3.66226	4.46854	4.2929	3.79018	4.38072	0.180906199	0.124196235	470	364	949	718
101716399	LOC101716399	0.804275	0.0820331	-0.538626	1.66864	2.23491	3.10799	2.33102	1.951775	2.719505	0.400413357	0.549400756	12	20	56	24
101717895	Nthl1	0.803486	0.0819592	-0.505019	1.75322	2.15871	2.73447	2.51818	1.955965	2.626325	0.286724729	0.152940126	4	6	16	10
101714991	Cks2	0.803407	0.0819519	-0.518175	4.64431	4.91524	5.63584	5.27697	4.779775	5.456405	0.19157644	0.253759411	616	802	1928	1222
106007665	LOC106007665	0.803159	0.0819286	-0.561102	0.488704	0.854687	1.60842	1.2624	0.6716955	1.43541	0.258789061	0.244673088	10	14	34	22
101706405	Fam50a	0.803038	0.0819173	-0.480015	1.64441	1.72478	2.27744	2.27442	1.684595	2.27593	0.056830172	0.002135462	20	44	74	70
101718076	Psat1	0.802976	0.0819115	-0.477636	2.52413	2.93217	3.42509	3.26046	2.72815	3.342775	0.288527851	0.116410989	294	446	850	646
101725469	Igsf9	0.802885	0.0819029	0.480971	2.39259	2.17719	1.49409	1.84542	2.28489	1.669755	0.152310801	0.248427825	546	446	260	332
101705030	Mrpl16	0.802681	0.0818838	-0.492639	4.02906	3.83325	4.74607	4.33988	3.931155	4.542975	0.138458579	0.287219703	752	622	1798	1078
101716685	Mrps26	0.802634	0.0818794	-0.488162	3.28972	3.45417	4.15343	3.84856	3.371945	4.000995	0.11628371	0.215575644	312	370	866	574
101699998	LOC101699998	0.802568	0.0818732	-0.502676	3.77566	4.04505	4.8447	4.32635	3.910355	4.585525	0.190487496	0.3665288	502	565	1464	852
101724868	Hcfc1r1	0.801702	0.0817921	-0.479002	2.30046	2.38035	3.12525	2.75993	2.340405	2.94259	0.056490761	0.258320249	54	44	72	74
101713505	Acaa1	0.801367	0.0817607	0.434708	4.24246	4.26794	3.80581	3.64165	4.2552	3.72373	0.018017081	0.116078649	2014	2086	1524	1160
101721212	Chek2	0.800835	0.0817109	-0.507027	2.86748	3.24339	3.96933	3.4951	3.055435	3.732215	0.26580851	0.335331249	0	4	6	10
101697384	Blvrb	0.800574	0.0816865	-0.467605	6.50843	6.65558	7.26642	7.07982	6.582005	7.17312	0.104050763	0.131946125	6295	7298	15662	11738
101725759	Rita1	0.800433	0.0816733	-0.496901	1.09173	0.797239	1.52626	1.60802	0.9444845	1.56714	0.208236583	0.05781305	2	2	12	8
101708030	Rbm38	0.799379	0.0815745	-0.496209	5.06818	4.87458	5.76563	5.39211	4.97138	5.57887	0.136895873	0.264118525	3076	2554	7232	4468
101719355	Arhgap35	0.798757	0.0815162	0.481783	2.68225	2.60356	1.88282	2.18826	2.642905	2.03554	0.055642233	0.215978695	1424	1332	752	914
101696714	Lrmp	0.798734	0.081514	0.474534	2.45508	2.15517	1.83611	1.62447	2.305125	1.73029	0.212068395	0.149652079	573	430	362	262
101703947	Arg1	0.797616	0.0814092	0.526516	1.71655	1.32478	0.636352	0.989718	1.520665	0.813035	0.277023224	0.249867495	126	86	50	64
101719324	Tubgcp4	0.797525	0.0814006	0.461466	4.65409	4.28857	3.80956	3.93498	4.47133	3.87227	0.258461671	0.088685332	76	74	24	46
101713266	Plat	0.796886	0.0813408	0.508379	2.05813	2.12337	0.788041	1.92495	2.09075	1.3564955	0.046131646	0.803916063	248	268	82	228
101715407	Kel	0.796861	0.0813384	-0.41813	6.18555	6.14095	6.62586	6.72511	6.16325	6.675485	0.031536962	0.070180348	168	132	148	250
[truncated: 7,571 more rows]
