# Supplementary material for: Single-cell transcriptomics of the naked mole-rat reveals unexpected features of mammalian immunity
Source: PLoS Biol. 2019 Nov 21;17(11):e3000528. doi: 10.1371/journal.pbio.3000528 (PMC6894886; doi:10.1371/journal.pbio.3000528)
Supplement: S18 Table — For each mouse saline control spleen cell in our scRNA-seq data, the corresponding sample, number of captured UMIs, number of captured genes, first-iteration and convergence cluster and cell type assignments are provided. scRNA-seq, single-cell RNA-sequencing; UMI, unique molecular identifier. (CSV) [file pbio.3000528.s030.csv]

cell	sample	umis	genes	first.iteration.cluster	converged.cluster	first.iteration.cell.type	converged.cell.type
AAACCTGCAAACCCAT-1_mouse.spleen.saline_1.1	mouse.spleen.saline_1.1	281	200	3	1	APC	Macrophage
AAACCTGCACTTAACG-1_mouse.spleen.saline_1.1	mouse.spleen.saline_1.1	2827	1341	3	2	APC	Plasmacytoid-dendritic-cell
AAACCTGGTGCCTGGT-1_mouse.spleen.saline_1.1	mouse.spleen.saline_1.1	1048	529	1	3	B-cell	B-cell
AAACCTGTCTGATACG-1_mouse.spleen.saline_1.1	mouse.spleen.saline_1.1	1755	802	2	4	T-cell	T-cell.1
AAACGGGAGTGAACAT-1_mouse.spleen.saline_1.1	mouse.spleen.saline_1.1	2996	1370	3	5	APC	Monocyte
AAACGGGCATGCCTAA-1_mouse.spleen.saline_1.1	mouse.spleen.saline_1.1	1606	799	1	3	B-cell	B-cell
AAACGGGGTAGAGTGC-1_mouse.spleen.saline_1.1	mouse.spleen.saline_1.1	402	254	3	1	APC	Macrophage
AAAGATGCAATAAGCA-1_mouse.spleen.saline_1.1	mouse.spleen.saline_1.1	1481	725	2	4	T-cell	T-cell.1
AAAGATGTCTCAAGTG-1_mouse.spleen.saline_1.1	mouse.spleen.saline_1.1	1031	569	1	3	B-cell	B-cell
AAAGCAACACCGGAAA-1_mouse.spleen.saline_1.1	mouse.spleen.saline_1.1	2752	1346	2	4	T-cell	T-cell.1
AAAGCAACATAAGACA-1_mouse.spleen.saline_1.1	mouse.spleen.saline_1.1	1596	642	3	1	APC	Macrophage
AAAGCAATCACGATGT-1_mouse.spleen.saline_1.1	mouse.spleen.saline_1.1	1702	825	1	3	B-cell	B-cell
AAAGTAGCAGCTGTTA-1_mouse.spleen.saline_1.1	mouse.spleen.saline_1.1	1104	614	1	3	B-cell	B-cell
AAAGTAGTCCAGAGGA-1_mouse.spleen.saline_1.1	mouse.spleen.saline_1.1	2631	1275	1	3	B-cell	B-cell
AAATGCCAGTCTCGGC-1_mouse.spleen.saline_1.1	mouse.spleen.saline_1.1	2446	910	1	3	B-cell	B-cell
AACACGTAGTCCGTAT-1_mouse.spleen.saline_1.1	mouse.spleen.saline_1.1	1255	646	2	4	T-cell	T-cell.1
AACACGTGTCATACTG-1_mouse.spleen.saline_1.1	mouse.spleen.saline_1.1	2481	1052	2	6	T-cell	T-cell.2
AACACGTTCTCACATT-1_mouse.spleen.saline_1.1	mouse.spleen.saline_1.1	2054	895	2	4	T-cell	T-cell.1
AACCATGAGATAGTCA-1_mouse.spleen.saline_1.1	mouse.spleen.saline_1.1	220	165	3	1	APC	Macrophage
AACCGCGTCTGCTTGC-1_mouse.spleen.saline_1.1	mouse.spleen.saline_1.1	1494	688	1	3	B-cell	B-cell
AACGTTGCACTTCTGC-1_mouse.spleen.saline_1.1	mouse.spleen.saline_1.1	1073	677	1	3	B-cell	B-cell
AACGTTGTCTGTCCGT-1_mouse.spleen.saline_1.1	mouse.spleen.saline_1.1	415	258	4	7	Neutrophil	Neutrophil
AACTCAGTCGTGGACC-1_mouse.spleen.saline_1.1	mouse.spleen.saline_1.1	1452	681	2	4	T-cell	T-cell.1
AACTCCCCAGCCAATT-1_mouse.spleen.saline_1.1	mouse.spleen.saline_1.1	1280	761	1	3	B-cell	B-cell
AACTCCCGTCCGACGT-1_mouse.spleen.saline_1.1	mouse.spleen.saline_1.1	1618	826	2	4	T-cell	T-cell.1
AACTCCCTCGCCTGTT-1_mouse.spleen.saline_1.1	mouse.spleen.saline_1.1	1154	674	1	3	B-cell	B-cell
AACTCTTGTGTGACGA-1_mouse.spleen.saline_1.1	mouse.spleen.saline_1.1	2258	973	2	4	T-cell	T-cell.1
AACTCTTTCCGGGTGT-1_mouse.spleen.saline_1.1	mouse.spleen.saline_1.1	1314	750	1	3	B-cell	B-cell
AACTGGTCAGTCGTGC-1_mouse.spleen.saline_1.1	mouse.spleen.saline_1.1	1366	728	1	3	B-cell	B-cell
AACTGGTGTTACGACT-1_mouse.spleen.saline_1.1	mouse.spleen.saline_1.1	520	294	3	1	APC	Macrophage
AACTGGTTCATTGCCC-1_mouse.spleen.saline_1.1	mouse.spleen.saline_1.1	1091	609	1	3	B-cell	B-cell
AAGACCTCATCGTCGG-1_mouse.spleen.saline_1.1	mouse.spleen.saline_1.1	1089	610	1	3	B-cell	B-cell
AAGCCGCAGCAATATG-1_mouse.spleen.saline_1.1	mouse.spleen.saline_1.1	2455	909	1	3	B-cell	B-cell
AAGCCGCAGGAGTACC-1_mouse.spleen.saline_1.1	mouse.spleen.saline_1.1	2222	1019	3	1	APC	Macrophage
AAGCCGCAGTCAAGGC-1_mouse.spleen.saline_1.1	mouse.spleen.saline_1.1	634	427	2	4	T-cell	T-cell.1
AAGCCGCTCATCGGAT-1_mouse.spleen.saline_1.1	mouse.spleen.saline_1.1	1775	812	2	4	T-cell	T-cell.1
AAGGCAGAGTTAAGTG-1_mouse.spleen.saline_1.1	mouse.spleen.saline_1.1	957	552	1	3	B-cell	B-cell
AAGGCAGTCAAGCCTA-1_mouse.spleen.saline_1.1	mouse.spleen.saline_1.1	1207	655	1	3	B-cell	B-cell
AAGGCAGTCAGGCAAG-1_mouse.spleen.saline_1.1	mouse.spleen.saline_1.1	1585	755	1	3	B-cell	B-cell
AAGGCAGTCGAGGTAG-1_mouse.spleen.saline_1.1	mouse.spleen.saline_1.1	1938	837	2	4	T-cell	T-cell.1
AAGGCAGTCGATAGAA-1_mouse.spleen.saline_1.1	mouse.spleen.saline_1.1	1023	551	1	3	B-cell	B-cell
AAGGTTCGTGCGCTTG-1_mouse.spleen.saline_1.1	mouse.spleen.saline_1.1	2106	875	2	4	T-cell	T-cell.1
AAGTCTGAGAGTGACC-1_mouse.spleen.saline_1.1	mouse.spleen.saline_1.1	1749	837	2	4	T-cell	T-cell.1
AAGTCTGCAGGATTGG-1_mouse.spleen.saline_1.1	mouse.spleen.saline_1.1	1597	903	1	3	B-cell	B-cell
AATCCAGAGGGTGTTG-1_mouse.spleen.saline_1.1	mouse.spleen.saline_1.1	979	611	5	8	NK-cell	NK-cell
AATCCAGCAAACTGTC-1_mouse.spleen.saline_1.1	mouse.spleen.saline_1.1	3509	1339	2	6	T-cell	T-cell.2
AATCCAGCAGCGTTCG-1_mouse.spleen.saline_1.1	mouse.spleen.saline_1.1	1402	732	1	3	B-cell	B-cell
AATCGGTAGACACTAA-1_mouse.spleen.saline_1.1	mouse.spleen.saline_1.1	3242	1403	3	1	APC	Macrophage
AATCGGTAGGTGCAAC-1_mouse.spleen.saline_1.1	mouse.spleen.saline_1.1	1896	846	2	4	T-cell	T-cell.1
ACACCAAAGCTAGGCA-1_mouse.spleen.saline_1.1	mouse.spleen.saline_1.1	2252	1105	2	4	T-cell	T-cell.1
ACACCAACACCAGGCT-1_mouse.spleen.saline_1.1	mouse.spleen.saline_1.1	381	280	2	4	T-cell	T-cell.1
ACACCCTGTTAAAGTG-1_mouse.spleen.saline_1.1	mouse.spleen.saline_1.1	1101	587	1	3	B-cell	B-cell
ACACCGGCAACTGCGC-1_mouse.spleen.saline_1.1	mouse.spleen.saline_1.1	2636	1107	3	1	APC	Macrophage
ACACCGGTCGCCTGAG-1_mouse.spleen.saline_1.1	mouse.spleen.saline_1.1	3235	1321	3	5	APC	Monocyte
ACACCGGTCTCTGTCG-1_mouse.spleen.saline_1.1	mouse.spleen.saline_1.1	1974	1045	3	1	APC	Macrophage
ACACTGAAGACACGAC-1_mouse.spleen.saline_1.1	mouse.spleen.saline_1.1	826	513	1	3	B-cell	B-cell
ACACTGAAGACCTTTG-1_mouse.spleen.saline_1.1	mouse.spleen.saline_1.1	1371	685	1	3	B-cell	B-cell
ACACTGAAGTGAACGC-1_mouse.spleen.saline_1.1	mouse.spleen.saline_1.1	2826	1115	2	4	T-cell	T-cell.1
ACACTGATCTACGAGT-1_mouse.spleen.saline_1.1	mouse.spleen.saline_1.1	1738	806	2	4	T-cell	T-cell.1
ACAGCCGCAATCAGAA-1_mouse.spleen.saline_1.1	mouse.spleen.saline_1.1	1477	826	1	3	B-cell	B-cell
ACAGCCGTCCTCGCAT-1_mouse.spleen.saline_1.1	mouse.spleen.saline_1.1	1787	811	2	4	T-cell	T-cell.1
ACAGCCGTCTCCAGGG-1_mouse.spleen.saline_1.1	mouse.spleen.saline_1.1	1165	647	1	3	B-cell	B-cell
ACAGCCGTCTGATTCT-1_mouse.spleen.saline_1.1	mouse.spleen.saline_1.1	1241	740	1	3	B-cell	B-cell
ACAGCTAAGATCCCAT-1_mouse.spleen.saline_1.1	mouse.spleen.saline_1.1	1275	722	1	3	B-cell	B-cell
ACAGCTATCGGTTCGG-1_mouse.spleen.saline_1.1	mouse.spleen.saline_1.1	3373	1125	2	4	T-cell	T-cell.1
ACATACGGTTGTGGAG-1_mouse.spleen.saline_1.1	mouse.spleen.saline_1.1	993	569	1	3	B-cell	B-cell
ACATCAGCAAGTACCT-1_mouse.spleen.saline_1.1	mouse.spleen.saline_1.1	1581	831	1	3	B-cell	B-cell
ACATCAGGTAATCACC-1_mouse.spleen.saline_1.1	mouse.spleen.saline_1.1	1638	769	1	3	B-cell	B-cell
ACATCAGTCGATGAGG-1_mouse.spleen.saline_1.1	mouse.spleen.saline_1.1	1317	694	1	3	B-cell	B-cell
ACATGGTCAACACGCC-1_mouse.spleen.saline_1.1	mouse.spleen.saline_1.1	1884	819	2	4	T-cell	T-cell.1
ACATGGTTCGCATGGC-1_mouse.spleen.saline_1.1	mouse.spleen.saline_1.1	496	269	4	7	Neutrophil	Neutrophil
ACATGGTTCGCCGTGA-1_mouse.spleen.saline_1.1	mouse.spleen.saline_1.1	2678	1207	1	3	B-cell	B-cell
ACCAGTAAGGCGACAT-1_mouse.spleen.saline_1.1	mouse.spleen.saline_1.1	1304	695	2	4	T-cell	T-cell.1
ACCAGTACATCACGAT-1_mouse.spleen.saline_1.1	mouse.spleen.saline_1.1	1578	715	2	4	T-cell	T-cell.1
ACCAGTATCATCTGCC-1_mouse.spleen.saline_1.1	mouse.spleen.saline_1.1	1400	697	2	4	T-cell	T-cell.1
ACCCACTCATTTGCTT-1_mouse.spleen.saline_1.1	mouse.spleen.saline_1.1	551	359	2	4	T-cell	T-cell.1
ACCCACTTCACGCATA-1_mouse.spleen.saline_1.1	mouse.spleen.saline_1.1	2480	1120	1	3	B-cell	B-cell
ACCGTAAAGCGGATCA-1_mouse.spleen.saline_1.1	mouse.spleen.saline_1.1	2351	1035	2	4	T-cell	T-cell.1
ACCGTAAAGCTAACAA-1_mouse.spleen.saline_1.1	mouse.spleen.saline_1.1	304	243	1	3	B-cell	B-cell
ACGAGCCGTAGAGGAA-1_mouse.spleen.saline_1.1	mouse.spleen.saline_1.1	445	291	1	3	B-cell	B-cell
ACGAGCCTCTCCAACC-1_mouse.spleen.saline_1.1	mouse.spleen.saline_1.1	363	262	1	3	B-cell	B-cell
ACGAGGATCCAGATCA-1_mouse.spleen.saline_1.1	mouse.spleen.saline_1.1	324	231	1	3	B-cell	B-cell
ACGATACAGGGATCTG-1_mouse.spleen.saline_1.1	mouse.spleen.saline_1.1	1236	656	1	3	B-cell	B-cell
ACGATACTCTGCGTAA-1_mouse.spleen.saline_1.1	mouse.spleen.saline_1.1	1157	636	1	3	B-cell	B-cell
ACGATGTCAAGAAGAG-1_mouse.spleen.saline_1.1	mouse.spleen.saline_1.1	1496	727	1	3	B-cell	B-cell
ACGATGTGTTGAACTC-1_mouse.spleen.saline_1.1	mouse.spleen.saline_1.1	942	576	1	3	B-cell	B-cell
ACGCAGCCACAGGAGT-1_mouse.spleen.saline_1.1	mouse.spleen.saline_1.1	1324	733	1	3	B-cell	B-cell
ACGCAGCTCAAGGTAA-1_mouse.spleen.saline_1.1	mouse.spleen.saline_1.1	2476	1132	1	3	B-cell	B-cell
ACGCCAGAGGGAACGG-1_mouse.spleen.saline_1.1	mouse.spleen.saline_1.1	1510	709	2	4	T-cell	T-cell.1
ACGCCAGTCTCTGCTG-1_mouse.spleen.saline_1.1	mouse.spleen.saline_1.1	2352	959	2	4	T-cell	T-cell.1
ACGCCGAAGATTACCC-1_mouse.spleen.saline_1.1	mouse.spleen.saline_1.1	869	503	1	3	B-cell	B-cell
ACGCCGAAGTGGAGAA-1_mouse.spleen.saline_1.1	mouse.spleen.saline_1.1	375	235	4	7	Neutrophil	Neutrophil
ACGCCGAAGTTCGCGC-1_mouse.spleen.saline_1.1	mouse.spleen.saline_1.1	1409	714	1	3	B-cell	B-cell
ACGCCGACAAGGGTCA-1_mouse.spleen.saline_1.1	mouse.spleen.saline_1.1	1811	807	2	4	T-cell	T-cell.1
ACGCCGAGTACCGTTA-1_mouse.spleen.saline_1.1	mouse.spleen.saline_1.1	520	294	1	3	B-cell	B-cell
ACGGCCAAGAAGAAGC-1_mouse.spleen.saline_1.1	mouse.spleen.saline_1.1	315	221	4	7	Neutrophil	Neutrophil
ACGGCCAAGAGTACAT-1_mouse.spleen.saline_1.1	mouse.spleen.saline_1.1	1160	617	1	3	B-cell	B-cell
ACGGCCAAGTACGTAA-1_mouse.spleen.saline_1.1	mouse.spleen.saline_1.1	1124	664	1	3	B-cell	B-cell
ACGGCCATCAGTTCGA-1_mouse.spleen.saline_1.1	mouse.spleen.saline_1.1	2100	905	2	4	T-cell	T-cell.1
ACGGCCATCCTTCAAT-1_mouse.spleen.saline_1.1	mouse.spleen.saline_1.1	1429	823	1	3	B-cell	B-cell
ACGGCCATCTTGCAAG-1_mouse.spleen.saline_1.1	mouse.spleen.saline_1.1	1176	665	1	3	B-cell	B-cell
ACGGGCTAGGCCATAG-1_mouse.spleen.saline_1.1	mouse.spleen.saline_1.1	2050	929	2	4	T-cell	T-cell.1
ACGGGCTAGTAGTGCG-1_mouse.spleen.saline_1.1	mouse.spleen.saline_1.1	848	510	1	3	B-cell	B-cell
ACGGGCTCAGATCCAT-1_mouse.spleen.saline_1.1	mouse.spleen.saline_1.1	1155	545	1	3	B-cell	B-cell
ACGGGCTGTAGCACGA-1_mouse.spleen.saline_1.1	mouse.spleen.saline_1.1	1230	580	2	4	T-cell	T-cell.1
ACGGGTCAGGAGTAGA-1_mouse.spleen.saline_1.1	mouse.spleen.saline_1.1	1164	618	1	3	B-cell	B-cell
ACGGGTCCACAGCCCA-1_mouse.spleen.saline_1.1	mouse.spleen.saline_1.1	808	484	1	3	B-cell	B-cell
ACGGGTCCACGCATCG-1_mouse.spleen.saline_1.1	mouse.spleen.saline_1.1	871	473	1	3	B-cell	B-cell
ACGTCAAAGACTAGGC-1_mouse.spleen.saline_1.1	mouse.spleen.saline_1.1	1172	660	1	3	B-cell	B-cell
ACGTCAACAGATGGGT-1_mouse.spleen.saline_1.1	mouse.spleen.saline_1.1	938	571	1	3	B-cell	B-cell
ACGTCAATCATATCGG-1_mouse.spleen.saline_1.1	mouse.spleen.saline_1.1	1727	840	1	3	B-cell	B-cell
ACTATCTAGCGTTGCC-1_mouse.spleen.saline_1.1	mouse.spleen.saline_1.1	2973	987	1	3	B-cell	B-cell
ACTATCTAGGTGATTA-1_mouse.spleen.saline_1.1	mouse.spleen.saline_1.1	1575	804	1	3	B-cell	B-cell
ACTATCTCAATTGCTG-1_mouse.spleen.saline_1.1	mouse.spleen.saline_1.1	1300	753	1	3	B-cell	B-cell
ACTATCTTCCGAACGC-1_mouse.spleen.saline_1.1	mouse.spleen.saline_1.1	292	220	3	1	APC	Macrophage
ACTATCTTCGTTTATC-1_mouse.spleen.saline_1.1	mouse.spleen.saline_1.1	1330	679	2	4	T-cell	T-cell.1
ACTGAGTTCACAACGT-1_mouse.spleen.saline_1.1	mouse.spleen.saline_1.1	1098	603	1	3	B-cell	B-cell
ACTGAGTTCGCGCCAA-1_mouse.spleen.saline_1.1	mouse.spleen.saline_1.1	638	434	2	4	T-cell	T-cell.1
ACTGATGCAATCTACG-1_mouse.spleen.saline_1.1	mouse.spleen.saline_1.1	1116	687	1	3	B-cell	B-cell
ACTGATGGTCCCTACT-1_mouse.spleen.saline_1.1	mouse.spleen.saline_1.1	1280	668	1	3	B-cell	B-cell
ACTGATGTCAGCGATT-1_mouse.spleen.saline_1.1	mouse.spleen.saline_1.1	665	460	3	1	APC	Macrophage
ACTGCTCAGTGTGAAT-1_mouse.spleen.saline_1.1	mouse.spleen.saline_1.1	1040	566	1	3	B-cell	B-cell
ACTGCTCCATAGACTC-1_mouse.spleen.saline_1.1	mouse.spleen.saline_1.1	921	587	1	3	B-cell	B-cell
ACTGCTCCATGGTAGG-1_mouse.spleen.saline_1.1	mouse.spleen.saline_1.1	2410	957	2	4	T-cell	T-cell.1
ACTGCTCTCTGCTGTC-1_mouse.spleen.saline_1.1	mouse.spleen.saline_1.1	1577	710	2	4	T-cell	T-cell.1
ACTGTCCTCAGTCAGT-1_mouse.spleen.saline_1.1	mouse.spleen.saline_1.1	1083	623	1	3	B-cell	B-cell
ACTGTCCTCCATGCTC-1_mouse.spleen.saline_1.1	mouse.spleen.saline_1.1	994	570	1	3	B-cell	B-cell
ACTTGTTAGAGCCCAA-1_mouse.spleen.saline_1.1	mouse.spleen.saline_1.1	886	497	1	3	B-cell	B-cell
ACTTGTTAGGCGATAC-1_mouse.spleen.saline_1.1	mouse.spleen.saline_1.1	2604	1030	2	4	T-cell	T-cell.1
ACTTGTTAGTCATCCA-1_mouse.spleen.saline_1.1	mouse.spleen.saline_1.1	1290	698	2	4	T-cell	T-cell.1
ACTTGTTGTAGAGGAA-1_mouse.spleen.saline_1.1	mouse.spleen.saline_1.1	2178	1061	2	4	T-cell	T-cell.1
ACTTTCAAGACCGGAT-1_mouse.spleen.saline_1.1	mouse.spleen.saline_1.1	2707	1030	2	4	T-cell	T-cell.1
ACTTTCAAGCTGATAA-1_mouse.spleen.saline_1.1	mouse.spleen.saline_1.1	782	429	1	3	B-cell	B-cell
ACTTTCATCACTGGGC-1_mouse.spleen.saline_1.1	mouse.spleen.saline_1.1	1214	707	1	3	B-cell	B-cell
AGAATAGCAGGATCGA-1_mouse.spleen.saline_1.1	mouse.spleen.saline_1.1	2216	874	2	4	T-cell	T-cell.1
AGAATAGGTGTGACGA-1_mouse.spleen.saline_1.1	mouse.spleen.saline_1.1	1359	695	1	3	B-cell	B-cell
AGAATAGTCATGTCCC-1_mouse.spleen.saline_1.1	mouse.spleen.saline_1.1	844	489	1	3	B-cell	B-cell
AGACGTTCACATGGGA-1_mouse.spleen.saline_1.1	mouse.spleen.saline_1.1	3429	1621	3	2	APC	Plasmacytoid-dendritic-cell
AGACGTTCATGCCCGA-1_mouse.spleen.saline_1.1	mouse.spleen.saline_1.1	4164	1538	1	3	B-cell	B-cell
AGACGTTGTAGGCATG-1_mouse.spleen.saline_1.1	mouse.spleen.saline_1.1	1860	989	1	3	B-cell	B-cell
AGACGTTGTTAGATGA-1_mouse.spleen.saline_1.1	mouse.spleen.saline_1.1	3954	1590	1	3	B-cell	B-cell
AGACGTTTCACATGCA-1_mouse.spleen.saline_1.1	mouse.spleen.saline_1.1	2617	1198	1	3	B-cell	B-cell
AGAGCGATCCAACCAA-1_mouse.spleen.saline_1.1	mouse.spleen.saline_1.1	950	592	1	3	B-cell	B-cell
AGAGCTTAGGGTCTCC-1_mouse.spleen.saline_1.1	mouse.spleen.saline_1.1	2446	1105	1	3	B-cell	B-cell
AGAGCTTGTAGGCTGA-1_mouse.spleen.saline_1.1	mouse.spleen.saline_1.1	3043	1142	1	3	B-cell	B-cell
AGAGCTTGTCTAGTGT-1_mouse.spleen.saline_1.1	mouse.spleen.saline_1.1	428	302	2	4	T-cell	T-cell.1
AGAGCTTTCGCGGATC-1_mouse.spleen.saline_1.1	mouse.spleen.saline_1.1	961	499	1	3	B-cell	B-cell
AGAGTGGGTCGGCTCA-1_mouse.spleen.saline_1.1	mouse.spleen.saline_1.1	982	578	1	3	B-cell	B-cell
AGAGTGGGTTGATTGC-1_mouse.spleen.saline_1.1	mouse.spleen.saline_1.1	1350	645	1	3	B-cell	B-cell
AGAGTGGTCGGTCTAA-1_mouse.spleen.saline_1.1	mouse.spleen.saline_1.1	1381	741	1	3	B-cell	B-cell
AGATCTGAGTTCGATC-1_mouse.spleen.saline_1.1	mouse.spleen.saline_1.1	752	477	1	3	B-cell	B-cell
AGATCTGCAAGCGATG-1_mouse.spleen.saline_1.1	mouse.spleen.saline_1.1	1577	755	1	3	B-cell	B-cell
AGATCTGCATATACGC-1_mouse.spleen.saline_1.1	mouse.spleen.saline_1.1	2806	1178	1	3	B-cell	B-cell
AGATCTGGTCGAACAG-1_mouse.spleen.saline_1.1	mouse.spleen.saline_1.1	1058	623	1	3	B-cell	B-cell
AGATCTGTCTGTCTAT-1_mouse.spleen.saline_1.1	mouse.spleen.saline_1.1	950	570	1	3	B-cell	B-cell
AGATTGCGTCACCTAA-1_mouse.spleen.saline_1.1	mouse.spleen.saline_1.1	1099	566	1	3	B-cell	B-cell
AGCAGCCGTCTGCAAT-1_mouse.spleen.saline_1.1	mouse.spleen.saline_1.1	1610	804	1	3	B-cell	B-cell
AGCAGCCTCAAGGCTT-1_mouse.spleen.saline_1.1	mouse.spleen.saline_1.1	1025	582	1	3	B-cell	B-cell
AGCCTAAGTCTCTCTG-1_mouse.spleen.saline_1.1	mouse.spleen.saline_1.1	2197	926	1	3	B-cell	B-cell
AGCCTAATCAATAAGG-1_mouse.spleen.saline_1.1	mouse.spleen.saline_1.1	739	412	1	3	B-cell	B-cell
AGCGGTCAGGCCGAAT-1_mouse.spleen.saline_1.1	mouse.spleen.saline_1.1	1105	679	1	3	B-cell	B-cell
AGCGTATCAATGACCT-1_mouse.spleen.saline_1.1	mouse.spleen.saline_1.1	1007	586	1	3	B-cell	B-cell
AGCGTATCAGCCAGAA-1_mouse.spleen.saline_1.1	mouse.spleen.saline_1.1	1937	902	2	4	T-cell	T-cell.1
AGCGTATGTCTAAACC-1_mouse.spleen.saline_1.1	mouse.spleen.saline_1.1	3156	1442	3	2	APC	Plasmacytoid-dendritic-cell
AGCGTATTCCGTAGTA-1_mouse.spleen.saline_1.1	mouse.spleen.saline_1.1	1446	754	2	4	T-cell	T-cell.1
AGCGTCGAGCTGAACG-1_mouse.spleen.saline_1.1	mouse.spleen.saline_1.1	518	355	3	5	APC	Monocyte
AGCGTCGGTTCTGAAC-1_mouse.spleen.saline_1.1	mouse.spleen.saline_1.1	767	499	1	3	B-cell	B-cell
AGCGTCGTCTTGTACT-1_mouse.spleen.saline_1.1	mouse.spleen.saline_1.1	970	569	1	3	B-cell	B-cell
AGCTCTCAGACAGACC-1_mouse.spleen.saline_1.1	mouse.spleen.saline_1.1	798	444	1	3	B-cell	B-cell
AGCTCTCCAGGTGGAT-1_mouse.spleen.saline_1.1	mouse.spleen.saline_1.1	879	510	1	3	B-cell	B-cell
AGCTCTCGTCGAGATG-1_mouse.spleen.saline_1.1	mouse.spleen.saline_1.1	243	198	1	3	B-cell	B-cell
AGCTTGACATGCCCGA-1_mouse.spleen.saline_1.1	mouse.spleen.saline_1.1	1589	753	1	3	B-cell	B-cell
AGCTTGACATGTAGTC-1_mouse.spleen.saline_1.1	mouse.spleen.saline_1.1	4055	1452	1	3	B-cell	B-cell
AGCTTGAGTCCGTGAC-1_mouse.spleen.saline_1.1	mouse.spleen.saline_1.1	1665	791	2	4	T-cell	T-cell.1
AGGCCGTAGTGACTCT-1_mouse.spleen.saline_1.1	mouse.spleen.saline_1.1	1702	788	2	6	T-cell	T-cell.2
AGGCCGTCACTGCCAG-1_mouse.spleen.saline_1.1	mouse.spleen.saline_1.1	1468	786	2	4	T-cell	T-cell.1
AGGCCGTGTAGCAAAT-1_mouse.spleen.saline_1.1	mouse.spleen.saline_1.1	897	523	1	3	B-cell	B-cell
AGGCCGTTCACGCGGT-1_mouse.spleen.saline_1.1	mouse.spleen.saline_1.1	1213	669	1	3	B-cell	B-cell
AGGGAGTAGCACAGGT-1_mouse.spleen.saline_1.1	mouse.spleen.saline_1.1	879	554	1	3	B-cell	B-cell
AGGGAGTAGGCAAAGA-1_mouse.spleen.saline_1.1	mouse.spleen.saline_1.1	1584	792	1	3	B-cell	B-cell
AGGGAGTAGTTATCGC-1_mouse.spleen.saline_1.1	mouse.spleen.saline_1.1	2092	894	2	4	T-cell	T-cell.1
AGGGAGTCAGGTCTCG-1_mouse.spleen.saline_1.1	mouse.spleen.saline_1.1	1457	800	1	3	B-cell	B-cell
AGGGAGTCATCGATTG-1_mouse.spleen.saline_1.1	mouse.spleen.saline_1.1	282	182	4	7	Neutrophil	Neutrophil
AGGGTGAAGCTCTCGG-1_mouse.spleen.saline_1.1	mouse.spleen.saline_1.1	921	563	1	3	B-cell	B-cell
AGGGTGAAGCTGATAA-1_mouse.spleen.saline_1.1	mouse.spleen.saline_1.1	648	409	5	8	NK-cell	NK-cell
AGGGTGATCCGAAGAG-1_mouse.spleen.saline_1.1	mouse.spleen.saline_1.1	1993	895	2	4	T-cell	T-cell.1
AGGTCATCAAGCGAGT-1_mouse.spleen.saline_1.1	mouse.spleen.saline_1.1	4444	1700	3	1	APC	Macrophage
AGGTCATGTCTAACGT-1_mouse.spleen.saline_1.1	mouse.spleen.saline_1.1	2450	1134	3	1	APC	Macrophage
AGGTCCGGTCCGTGAC-1_mouse.spleen.saline_1.1	mouse.spleen.saline_1.1	1171	663	1	3	B-cell	B-cell
AGGTCCGTCATCATTC-1_mouse.spleen.saline_1.1	mouse.spleen.saline_1.1	1272	672	1	3	B-cell	B-cell
AGTAGTCAGTGAAGAG-1_mouse.spleen.saline_1.1	mouse.spleen.saline_1.1	2722	1207	2	4	T-cell	T-cell.1
AGTAGTCAGTTCGATC-1_mouse.spleen.saline_1.1	mouse.spleen.saline_1.1	2141	996	3	1	APC	Macrophage
AGTCTTTAGATAGCAT-1_mouse.spleen.saline_1.1	mouse.spleen.saline_1.1	495	296	4	7	Neutrophil	Neutrophil
AGTCTTTCAATAACGA-1_mouse.spleen.saline_1.1	mouse.spleen.saline_1.1	1289	656	2	4	T-cell	T-cell.1
AGTCTTTCACGGCCAT-1_mouse.spleen.saline_1.1	mouse.spleen.saline_1.1	1002	659	2	4	T-cell	T-cell.1
AGTCTTTGTCACTGGC-1_mouse.spleen.saline_1.1	mouse.spleen.saline_1.1	982	565	1	3	B-cell	B-cell
AGTGAGGGTCTTCAAG-1_mouse.spleen.saline_1.1	mouse.spleen.saline_1.1	2350	1000	2	4	T-cell	T-cell.1
AGTGAGGGTGCAACTT-1_mouse.spleen.saline_1.1	mouse.spleen.saline_1.1	3802	876	1	3	B-cell	B-cell
AGTGGGATCTGAGTGT-1_mouse.spleen.saline_1.1	mouse.spleen.saline_1.1	5359	1911	3	1	APC	Macrophage
AGTGTCACATGTCGAT-1_mouse.spleen.saline_1.1	mouse.spleen.saline_1.1	787	472	2	4	T-cell	T-cell.1
AGTGTCAGTAGAAAGG-1_mouse.spleen.saline_1.1	mouse.spleen.saline_1.1	462	269	4	7	Neutrophil	Neutrophil
AGTGTCATCTTAGAGC-1_mouse.spleen.saline_1.1	mouse.spleen.saline_1.1	1138	655	1	3	B-cell	B-cell
AGTTGGTCAGTCAGAG-1_mouse.spleen.saline_1.1	mouse.spleen.saline_1.1	2050	947	1	3	B-cell	B-cell
AGTTGGTGTACATGTC-1_mouse.spleen.saline_1.1	mouse.spleen.saline_1.1	518	333	1	3	B-cell	B-cell
AGTTGGTGTGCTCTTC-1_mouse.spleen.saline_1.1	mouse.spleen.saline_1.1	1324	759	1	3	B-cell	B-cell
ATAACGCAGACTGTAA-1_mouse.spleen.saline_1.1	mouse.spleen.saline_1.1	731	349	4	7	Neutrophil	Neutrophil
ATAAGAGAGAGACGAA-1_mouse.spleen.saline_1.1	mouse.spleen.saline_1.1	2885	1144	2	4	T-cell	T-cell.1
ATAAGAGCAAATCCGT-1_mouse.spleen.saline_1.1	mouse.spleen.saline_1.1	366	265	1	3	B-cell	B-cell
ATAAGAGGTCCGAACC-1_mouse.spleen.saline_1.1	mouse.spleen.saline_1.1	2470	1249	3	5	APC	Monocyte
ATAAGAGTCGGCGCTA-1_mouse.spleen.saline_1.1	mouse.spleen.saline_1.1	1366	735	1	3	B-cell	B-cell
ATAGACCGTATATGAG-1_mouse.spleen.saline_1.1	mouse.spleen.saline_1.1	1171	625	1	3	B-cell	B-cell
ATAGACCGTCTAGCCG-1_mouse.spleen.saline_1.1	mouse.spleen.saline_1.1	1068	607	1	3	B-cell	B-cell
ATAGACCGTGAAAGAG-1_mouse.spleen.saline_1.1	mouse.spleen.saline_1.1	3086	1339	3	5	APC	Monocyte
ATAGACCTCACCTTAT-1_mouse.spleen.saline_1.1	mouse.spleen.saline_1.1	944	602	2	4	T-cell	T-cell.1
ATCACGAAGAGACGAA-1_mouse.spleen.saline_1.1	mouse.spleen.saline_1.1	780	492	1	3	B-cell	B-cell
ATCACGAGTCGCGTGT-1_mouse.spleen.saline_1.1	mouse.spleen.saline_1.1	2636	1296	3	1	APC	Macrophage
ATCACGAGTGGCGAAT-1_mouse.spleen.saline_1.1	mouse.spleen.saline_1.1	1599	765	2	4	T-cell	T-cell.1
ATCACGATCATGGTCA-1_mouse.spleen.saline_1.1	mouse.spleen.saline_1.1	1055	621	1	3	B-cell	B-cell
ATCATCTAGAGCCTAG-1_mouse.spleen.saline_1.1	mouse.spleen.saline_1.1	865	545	1	3	B-cell	B-cell
ATCATCTTCCCTGACT-1_mouse.spleen.saline_1.1	mouse.spleen.saline_1.1	1308	816	2	4	T-cell	T-cell.1
ATCATCTTCTACCAGA-1_mouse.spleen.saline_1.1	mouse.spleen.saline_1.1	563	367	2	4	T-cell	T-cell.1
ATCATCTTCTATCCTA-1_mouse.spleen.saline_1.1	mouse.spleen.saline_1.1	851	474	1	3	B-cell	B-cell
ATCCACCCAAGAAAGG-1_mouse.spleen.saline_1.1	mouse.spleen.saline_1.1	4115	1561	1	3	B-cell	B-cell
ATCCACCTCGGTTCGG-1_mouse.spleen.saline_1.1	mouse.spleen.saline_1.1	2437	998	2	4	T-cell	T-cell.1
ATCCGAAAGAGATGAG-1_mouse.spleen.saline_1.1	mouse.spleen.saline_1.1	1104	668	2	4	T-cell	T-cell.1
ATCGAGTAGAAACGAG-1_mouse.spleen.saline_1.1	mouse.spleen.saline_1.1	364	286	1	3	B-cell	B-cell
ATCGAGTGTGAACCTT-1_mouse.spleen.saline_1.1	mouse.spleen.saline_1.1	2019	960	1	3	B-cell	B-cell
ATCGAGTGTTAAGAAC-1_mouse.spleen.saline_1.1	mouse.spleen.saline_1.1	2690	1127	3	1	APC	Macrophage
ATCTACTAGGGATCTG-1_mouse.spleen.saline_1.1	mouse.spleen.saline_1.1	1083	569	1	3	B-cell	B-cell
ATCTGCCAGTTCGATC-1_mouse.spleen.saline_1.1	mouse.spleen.saline_1.1	543	311	3	1	APC	Macrophage
ATCTGCCAGTTCGCAT-1_mouse.spleen.saline_1.1	mouse.spleen.saline_1.1	1047	634	1	3	B-cell	B-cell
ATCTGCCGTCTAGTCA-1_mouse.spleen.saline_1.1	mouse.spleen.saline_1.1	636	397	2	4	T-cell	T-cell.1
ATGAGGGAGATAGTCA-1_mouse.spleen.saline_1.1	mouse.spleen.saline_1.1	1968	925	1	3	B-cell	B-cell
ATGAGGGCAGATCGGA-1_mouse.spleen.saline_1.1	mouse.spleen.saline_1.1	1631	763	2	4	T-cell	T-cell.1
ATGCGATGTCGCGTGT-1_mouse.spleen.saline_1.1	mouse.spleen.saline_1.1	1135	593	2	4	T-cell	T-cell.1
ATGCGATTCTCAAGTG-1_mouse.spleen.saline_1.1	mouse.spleen.saline_1.1	869	460	1	3	B-cell	B-cell
ATGGGAGCAAGGACAC-1_mouse.spleen.saline_1.1	mouse.spleen.saline_1.1	1363	720	1	3	B-cell	B-cell
ATTACTCAGGTGCAAC-1_mouse.spleen.saline_1.1	mouse.spleen.saline_1.1	1064	561	1	3	B-cell	B-cell
ATTACTCGTCTGCGGT-1_mouse.spleen.saline_1.1	mouse.spleen.saline_1.1	275	189	1	3	B-cell	B-cell
ATTACTCGTTATCACG-1_mouse.spleen.saline_1.1	mouse.spleen.saline_1.1	1454	801	5	8	NK-cell	NK-cell
ATTACTCTCAGGCAAG-1_mouse.spleen.saline_1.1	mouse.spleen.saline_1.1	406	273	4	7	Neutrophil	Neutrophil
ATTATCCCATGTTCCC-1_mouse.spleen.saline_1.1	mouse.spleen.saline_1.1	1486	744	2	4	T-cell	T-cell.1
ATTATCCGTGTATGGG-1_mouse.spleen.saline_1.1	mouse.spleen.saline_1.1	1148	677	2	4	T-cell	T-cell.1
ATTATCCTCTTGTACT-1_mouse.spleen.saline_1.1	mouse.spleen.saline_1.1	2222	1105	3	5	APC	Monocyte
ATTCTACGTACTCAAC-1_mouse.spleen.saline_1.1	mouse.spleen.saline_1.1	3338	1160	1	3	B-cell	B-cell
ATTGGACCAACACCTA-1_mouse.spleen.saline_1.1	mouse.spleen.saline_1.1	2303	966	2	4	T-cell	T-cell.1
ATTGGACCAACGATGG-1_mouse.spleen.saline_1.1	mouse.spleen.saline_1.1	896	563	1	3	B-cell	B-cell
ATTGGACCACAGCCCA-1_mouse.spleen.saline_1.1	mouse.spleen.saline_1.1	1592	805	1	3	B-cell	B-cell
ATTGGACGTACACCGC-1_mouse.spleen.saline_1.1	mouse.spleen.saline_1.1	508	292	4	7	Neutrophil	Neutrophil
ATTGGTGGTGCTTCTC-1_mouse.spleen.saline_1.1	mouse.spleen.saline_1.1	275	198	2	4	T-cell	T-cell.1
ATTGGTGGTTGTCGCG-1_mouse.spleen.saline_1.1	mouse.spleen.saline_1.1	1910	791	1	3	B-cell	B-cell
ATTGGTGTCCAAATGC-1_mouse.spleen.saline_1.1	mouse.spleen.saline_1.1	1373	726	1	3	B-cell	B-cell
ATTTCTGAGCGCCTCA-1_mouse.spleen.saline_1.1	mouse.spleen.saline_1.1	1076	609	1	3	B-cell	B-cell
ATTTCTGCAGCCTATA-1_mouse.spleen.saline_1.1	mouse.spleen.saline_1.1	2392	1163	3	5	APC	Monocyte
ATTTCTGCATCACAAC-1_mouse.spleen.saline_1.1	mouse.spleen.saline_1.1	2019	888	2	4	T-cell	T-cell.1
CAACCAAGTGACTCAT-1_mouse.spleen.saline_1.1	mouse.spleen.saline_1.1	1288	706	2	4	T-cell	T-cell.1
CAACCAATCAACACAC-1_mouse.spleen.saline_1.1	mouse.spleen.saline_1.1	824	501	1	3	B-cell	B-cell
CAACCAATCTCAAACG-1_mouse.spleen.saline_1.1	mouse.spleen.saline_1.1	1239	717	1	3	B-cell	B-cell
CAACCTCAGAGCCTAG-1_mouse.spleen.saline_1.1	mouse.spleen.saline_1.1	670	469	1	3	B-cell	B-cell
CAACTAGAGACAGGCT-1_mouse.spleen.saline_1.1	mouse.spleen.saline_1.1	1170	637	1	3	B-cell	B-cell
CAACTAGAGTGTTAGA-1_mouse.spleen.saline_1.1	mouse.spleen.saline_1.1	930	534	1	3	B-cell	B-cell
CAAGAAACAGCCAATT-1_mouse.spleen.saline_1.1	mouse.spleen.saline_1.1	234	168	4	7	Neutrophil	Neutrophil
CAAGAAAGTCTAAACC-1_mouse.spleen.saline_1.1	mouse.spleen.saline_1.1	1790	793	2	4	T-cell	T-cell.1
CAAGGCCAGGATTCGG-1_mouse.spleen.saline_1.1	mouse.spleen.saline_1.1	3088	1190	1	3	B-cell	B-cell
CAAGGCCAGGGAGTAA-1_mouse.spleen.saline_1.1	mouse.spleen.saline_1.1	977	554	1	3	B-cell	B-cell
CAAGGCCCAAGCTGAG-1_mouse.spleen.saline_1.1	mouse.spleen.saline_1.1	396	226	3	1	APC	Macrophage
CAAGGCCCAATGAATG-1_mouse.spleen.saline_1.1	mouse.spleen.saline_1.1	695	451	1	3	B-cell	B-cell
CAAGGCCGTGTAAGTA-1_mouse.spleen.saline_1.1	mouse.spleen.saline_1.1	1489	743	2	4	T-cell	T-cell.1
CAAGGCCGTTGCGTTA-1_mouse.spleen.saline_1.1	mouse.spleen.saline_1.1	1377	730	1	3	B-cell	B-cell
CAAGGCCTCGCATGGC-1_mouse.spleen.saline_1.1	mouse.spleen.saline_1.1	3556	1114	3	1	APC	Macrophage
CAAGTTGCACACAGAG-1_mouse.spleen.saline_1.1	mouse.spleen.saline_1.1	1194	668	1	3	B-cell	B-cell
CAAGTTGGTAGAGCTG-1_mouse.spleen.saline_1.1	mouse.spleen.saline_1.1	335	223	4	7	Neutrophil	Neutrophil
CAAGTTGGTAGCTGCC-1_mouse.spleen.saline_1.1	mouse.spleen.saline_1.1	2333	1165	3	5	APC	Monocyte
CAAGTTGGTGTCAATC-1_mouse.spleen.saline_1.1	mouse.spleen.saline_1.1	349	209	1	3	B-cell	B-cell
CACAAACAGCAGGCTA-1_mouse.spleen.saline_1.1	mouse.spleen.saline_1.1	669	377	3	1	APC	Macrophage
CACAAACCACCAACCG-1_mouse.spleen.saline_1.1	mouse.spleen.saline_1.1	737	464	2	4	T-cell	T-cell.1
CACACAAAGAAGGACA-1_mouse.spleen.saline_1.1	mouse.spleen.saline_1.1	1954	841	1	3	B-cell	B-cell
CACACAAAGTTGAGTA-1_mouse.spleen.saline_1.1	mouse.spleen.saline_1.1	5282	1787	1	3	B-cell	B-cell
CACACCTAGCTAGTCT-1_mouse.spleen.saline_1.1	mouse.spleen.saline_1.1	1770	821	2	4	T-cell	T-cell.1
CACACCTCAAAGCGGT-1_mouse.spleen.saline_1.1	mouse.spleen.saline_1.1	897	518	1	3	B-cell	B-cell
CACACCTCATTGCGGC-1_mouse.spleen.saline_1.1	mouse.spleen.saline_1.1	982	554	1	3	B-cell	B-cell
CACACCTGTCTAGGTT-1_mouse.spleen.saline_1.1	mouse.spleen.saline_1.1	1454	823	5	8	NK-cell	NK-cell
CACAGGCTCAGCGATT-1_mouse.spleen.saline_1.1	mouse.spleen.saline_1.1	1140	573	1	3	B-cell	B-cell
CACAGGCTCTCTGTCG-1_mouse.spleen.saline_1.1	mouse.spleen.saline_1.1	1841	870	2	4	T-cell	T-cell.1
CACATAGTCTGGCGTG-1_mouse.spleen.saline_1.1	mouse.spleen.saline_1.1	2938	1040	2	4	T-cell	T-cell.1
CACATTTCATGAGCGA-1_mouse.spleen.saline_1.1	mouse.spleen.saline_1.1	918	564	1	3	B-cell	B-cell
CACCAGGCAGGTGGAT-1_mouse.spleen.saline_1.1	mouse.spleen.saline_1.1	271	182	4	7	Neutrophil	Neutrophil
CACCAGGCATCCTAGA-1_mouse.spleen.saline_1.1	mouse.spleen.saline_1.1	1101	643	1	3	B-cell	B-cell
CACCAGGGTGTGCGTC-1_mouse.spleen.saline_1.1	mouse.spleen.saline_1.1	574	378	1	3	B-cell	B-cell
CACCTTGCAGTTAACC-1_mouse.spleen.saline_1.1	mouse.spleen.saline_1.1	1426	690	2	4	T-cell	T-cell.1
CACTCCAAGCAATATG-1_mouse.spleen.saline_1.1	mouse.spleen.saline_1.1	1239	658	1	3	B-cell	B-cell
CACTCCAAGTCCATAC-1_mouse.spleen.saline_1.1	mouse.spleen.saline_1.1	1155	641	1	3	B-cell	B-cell
CACTCCAGTCTGATTG-1_mouse.spleen.saline_1.1	mouse.spleen.saline_1.1	1640	793	2	4	T-cell	T-cell.1
CAGAATCCACAGGTTT-1_mouse.spleen.saline_1.1	mouse.spleen.saline_1.1	1132	653	1	3	B-cell	B-cell
CAGAATCCATCCTTGC-1_mouse.spleen.saline_1.1	mouse.spleen.saline_1.1	1947	861	1	3	B-cell	B-cell
CAGAGAGGTACCGCTG-1_mouse.spleen.saline_1.1	mouse.spleen.saline_1.1	999	493	1	3	B-cell	B-cell
CAGCAGCAGAACTGTA-1_mouse.spleen.saline_1.1	mouse.spleen.saline_1.1	1031	608	1	3	B-cell	B-cell
CAGCAGCAGCAATATG-1_mouse.spleen.saline_1.1	mouse.spleen.saline_1.1	1606	822	1	3	B-cell	B-cell
CAGCAGCCATATACCG-1_mouse.spleen.saline_1.1	mouse.spleen.saline_1.1	755	434	2	4	T-cell	T-cell.1
CAGCCGATCCAGTAGT-1_mouse.spleen.saline_1.1	mouse.spleen.saline_1.1	629	436	1	3	B-cell	B-cell
CAGCGACAGCCTTGAT-1_mouse.spleen.saline_1.1	mouse.spleen.saline_1.1	742	527	3	1	APC	Macrophage
CAGCTAACAGTCAGCC-1_mouse.spleen.saline_1.1	mouse.spleen.saline_1.1	1042	641	1	3	B-cell	B-cell
CAGCTGGAGTCAAGGC-1_mouse.spleen.saline_1.1	mouse.spleen.saline_1.1	1662	879	1	3	B-cell	B-cell
CAGGTGCTCGCACTCT-1_mouse.spleen.saline_1.1	mouse.spleen.saline_1.1	642	298	4	7	Neutrophil	Neutrophil
CAGTAACAGCGTCAAG-1_mouse.spleen.saline_1.1	mouse.spleen.saline_1.1	1789	854	3	5	APC	Monocyte
CAGTAACGTGAGGCTA-1_mouse.spleen.saline_1.1	mouse.spleen.saline_1.1	2042	968	2	4	T-cell	T-cell.1
CAGTAACTCAAGAAGT-1_mouse.spleen.saline_1.1	mouse.spleen.saline_1.1	604	392	1	3	B-cell	B-cell
CAGTCCTTCCGTTGCT-1_mouse.spleen.saline_1.1	mouse.spleen.saline_1.1	1167	585	1	3	B-cell	B-cell
CATATTCCACTGAAGG-1_mouse.spleen.saline_1.1	mouse.spleen.saline_1.1	1274	611	3	1	APC	Macrophage
CATATTCGTTAGTGGG-1_mouse.spleen.saline_1.1	mouse.spleen.saline_1.1	1416	773	1	3	B-cell	B-cell
CATCAAGAGTGTACGG-1_mouse.spleen.saline_1.1	mouse.spleen.saline_1.1	1190	701	5	8	NK-cell	NK-cell
CATCAAGCAGGATTGG-1_mouse.spleen.saline_1.1	mouse.spleen.saline_1.1	1020	583	2	4	T-cell	T-cell.1
CATCAGACAGACGCTC-1_mouse.spleen.saline_1.1	mouse.spleen.saline_1.1	397	261	3	1	APC	Macrophage
CATCAGAGTAAAGGAG-1_mouse.spleen.saline_1.1	mouse.spleen.saline_1.1	469	307	4	7	Neutrophil	Neutrophil
CATCAGAGTGCAACGA-1_mouse.spleen.saline_1.1	mouse.spleen.saline_1.1	1192	672	1	3	B-cell	B-cell
CATCCACAGCCAGAAC-1_mouse.spleen.saline_1.1	mouse.spleen.saline_1.1	1855	900	1	3	B-cell	B-cell
CATCGAAAGTGTCCAT-1_mouse.spleen.saline_1.1	mouse.spleen.saline_1.1	1768	758	1	3	B-cell	B-cell
CATCGAACACCCATGG-1_mouse.spleen.saline_1.1	mouse.spleen.saline_1.1	1981	1052	2	4	T-cell	T-cell.1
CATCGGGGTACCTACA-1_mouse.spleen.saline_1.1	mouse.spleen.saline_1.1	2221	912	2	4	T-cell	T-cell.1
CATCGGGTCCGAATGT-1_mouse.spleen.saline_1.1	mouse.spleen.saline_1.1	1706	756	2	4	T-cell	T-cell.1
CATGACACAGACTCGC-1_mouse.spleen.saline_1.1	mouse.spleen.saline_1.1	953	511	1	3	B-cell	B-cell
CATGACACAGCATGAG-1_mouse.spleen.saline_1.1	mouse.spleen.saline_1.1	2204	948	2	4	T-cell	T-cell.1
CATGCCTAGGACATTA-1_mouse.spleen.saline_1.1	mouse.spleen.saline_1.1	433	258	4	7	Neutrophil	Neutrophil
CATGCCTCACCAGTTA-1_mouse.spleen.saline_1.1	mouse.spleen.saline_1.1	2073	1013	2	4	T-cell	T-cell.1
CATTATCCAAATACAG-1_mouse.spleen.saline_1.1	mouse.spleen.saline_1.1	1310	665	1	3	B-cell	B-cell
CATTATCCAGGGTACA-1_mouse.spleen.saline_1.1	mouse.spleen.saline_1.1	2085	898	2	4	T-cell	T-cell.1
CATTCGCAGAGATGAG-1_mouse.spleen.saline_1.1	mouse.spleen.saline_1.1	2197	1133	1	3	B-cell	B-cell
CATTCGCTCGCAGGCT-1_mouse.spleen.saline_1.1	mouse.spleen.saline_1.1	1239	622	2	4	T-cell	T-cell.1
CATTCGCTCGTAGGAG-1_mouse.spleen.saline_1.1	mouse.spleen.saline_1.1	1159	636	4	7	Neutrophil	Neutrophil
CCAATCCGTTACCAGT-1_mouse.spleen.saline_1.1	mouse.spleen.saline_1.1	1226	683	1	3	B-cell	B-cell
CCACCTAAGATATACG-1_mouse.spleen.saline_1.1	mouse.spleen.saline_1.1	267	225	3	1	APC	Macrophage
CCACCTATCAAACGGG-1_mouse.spleen.saline_1.1	mouse.spleen.saline_1.1	1954	851	2	4	T-cell	T-cell.1
CCACCTATCGCACTCT-1_mouse.spleen.saline_1.1	mouse.spleen.saline_1.1	1836	976	1	3	B-cell	B-cell
CCACGGAAGAGCTGCA-1_mouse.spleen.saline_1.1	mouse.spleen.saline_1.1	1077	554	1	3	B-cell	B-cell
CCACGGACACCGAATT-1_mouse.spleen.saline_1.1	mouse.spleen.saline_1.1	1519	905	2	4	T-cell	T-cell.1
CCACGGATCAGAAATG-1_mouse.spleen.saline_1.1	mouse.spleen.saline_1.1	2033	871	2	4	T-cell	T-cell.1
CCACGGATCTCACATT-1_mouse.spleen.saline_1.1	mouse.spleen.saline_1.1	1913	811	2	4	T-cell	T-cell.1
CCACTACAGGACATTA-1_mouse.spleen.saline_1.1	mouse.spleen.saline_1.1	1223	580	2	4	T-cell	T-cell.1
CCACTACCAGGCTGAA-1_mouse.spleen.saline_1.1	mouse.spleen.saline_1.1	2203	1062	3	5	APC	Monocyte
CCACTACGTAGAGGAA-1_mouse.spleen.saline_1.1	mouse.spleen.saline_1.1	808	479	1	3	B-cell	B-cell
CCAGCGAAGATGCCTT-1_mouse.spleen.saline_1.1	mouse.spleen.saline_1.1	1154	689	1	3	B-cell	B-cell
CCAGCGAGTTATCGGT-1_mouse.spleen.saline_1.1	mouse.spleen.saline_1.1	935	506	1	3	B-cell	B-cell
CCAGCGATCCTAAGTG-1_mouse.spleen.saline_1.1	mouse.spleen.saline_1.1	1185	643	1	3	B-cell	B-cell
CCATGTCGTCCGTGAC-1_mouse.spleen.saline_1.1	mouse.spleen.saline_1.1	992	622	2	4	T-cell	T-cell.1
CCATTCGCACACAGAG-1_mouse.spleen.saline_1.1	mouse.spleen.saline_1.1	2809	1201	2	4	T-cell	T-cell.1
CCATTCGGTCTGCGGT-1_mouse.spleen.saline_1.1	mouse.spleen.saline_1.1	970	513	1	3	B-cell	B-cell
CCATTCGTCTGAGGGA-1_mouse.spleen.saline_1.1	mouse.spleen.saline_1.1	1852	837	2	4	T-cell	T-cell.1
CCCAATCGTAAACACA-1_mouse.spleen.saline_1.1	mouse.spleen.saline_1.1	1153	624	1	3	B-cell	B-cell
CCCAATCGTCTAGAGG-1_mouse.spleen.saline_1.1	mouse.spleen.saline_1.1	3184	1447	3	5	APC	Monocyte
CCCAATCGTTAAGATG-1_mouse.spleen.saline_1.1	mouse.spleen.saline_1.1	498	270	4	7	Neutrophil	Neutrophil
CCCAATCTCACTGGGC-1_mouse.spleen.saline_1.1	mouse.spleen.saline_1.1	2164	1068	3	5	APC	Monocyte
CCCAATCTCGTAGATC-1_mouse.spleen.saline_1.1	mouse.spleen.saline_1.1	2132	1023	3	5	APC	Monocyte
CCCAGTTTCTAACTTC-1_mouse.spleen.saline_1.1	mouse.spleen.saline_1.1	436	281	4	7	Neutrophil	Neutrophil
CCCATACCAAATCCGT-1_mouse.spleen.saline_1.1	mouse.spleen.saline_1.1	915	529	1	3	B-cell	B-cell
CCCATACCAAGGACAC-1_mouse.spleen.saline_1.1	mouse.spleen.saline_1.1	1975	913	1	3	B-cell	B-cell
CCCATACTCAGCATGT-1_mouse.spleen.saline_1.1	mouse.spleen.saline_1.1	1352	687	2	4	T-cell	T-cell.1
CCCTCCTCAAGTCTGT-1_mouse.spleen.saline_1.1	mouse.spleen.saline_1.1	3668	1219	2	4	T-cell	T-cell.1
CCCTCCTCAGTCACTA-1_mouse.spleen.saline_1.1	mouse.spleen.saline_1.1	944	545	2	4	T-cell	T-cell.1
CCCTCCTGTACCGAGA-1_mouse.spleen.saline_1.1	mouse.spleen.saline_1.1	1145	617	1	3	B-cell	B-cell
CCCTCCTGTCATCGGC-1_mouse.spleen.saline_1.1	mouse.spleen.saline_1.1	1290	686	1	3	B-cell	B-cell
CCGGGATCACGGACAA-1_mouse.spleen.saline_1.1	mouse.spleen.saline_1.1	1754	757	1	3	B-cell	B-cell
CCGGGATCATGTAAGA-1_mouse.spleen.saline_1.1	mouse.spleen.saline_1.1	799	487	2	4	T-cell	T-cell.1
CCGGTAGAGCGAAGGG-1_mouse.spleen.saline_1.1	mouse.spleen.saline_1.1	1599	771	1	3	B-cell	B-cell
CCGGTAGAGTACGATA-1_mouse.spleen.saline_1.1	mouse.spleen.saline_1.1	1634	797	1	3	B-cell	B-cell
CCGGTAGAGTGTTAGA-1_mouse.spleen.saline_1.1	mouse.spleen.saline_1.1	1678	793	1	3	B-cell	B-cell
CCGGTAGGTCGGCACT-1_mouse.spleen.saline_1.1	mouse.spleen.saline_1.1	2088	906	2	4	T-cell	T-cell.1
CCGTACTAGCCCAGCT-1_mouse.spleen.saline_1.1	mouse.spleen.saline_1.1	1426	665	2	4	T-cell	T-cell.1
CCGTACTCACACGCTG-1_mouse.spleen.saline_1.1	mouse.spleen.saline_1.1	1700	814	3	1	APC	Macrophage
CCGTACTGTGAAGGCT-1_mouse.spleen.saline_1.1	mouse.spleen.saline_1.1	1358	717	2	4	T-cell	T-cell.1
CCGTACTGTTCCGGCA-1_mouse.spleen.saline_1.1	mouse.spleen.saline_1.1	1384	691	2	4	T-cell	T-cell.1
CCGTGGAAGATGCCTT-1_mouse.spleen.saline_1.1	mouse.spleen.saline_1.1	1287	735	3	5	APC	Monocyte
CCGTGGACACACAGAG-1_mouse.spleen.saline_1.1	mouse.spleen.saline_1.1	1145	704	1	3	B-cell	B-cell
CCGTGGAGTCAGAATA-1_mouse.spleen.saline_1.1	mouse.spleen.saline_1.1	1738	782	2	4	T-cell	T-cell.1
CCGTGGATCAGCGATT-1_mouse.spleen.saline_1.1	mouse.spleen.saline_1.1	1370	659	3	1	APC	Macrophage
CCGTTCAGTCATATCG-1_mouse.spleen.saline_1.1	mouse.spleen.saline_1.1	1572	904	5	8	NK-cell	NK-cell
CCGTTCATCGAACGGA-1_mouse.spleen.saline_1.1	mouse.spleen.saline_1.1	709	445	1	3	B-cell	B-cell
CCGTTCATCTGTGCAA-1_mouse.spleen.saline_1.1	mouse.spleen.saline_1.1	2320	905	2	4	T-cell	T-cell.1
CCTAAAGAGTCATGCT-1_mouse.spleen.saline_1.1	mouse.spleen.saline_1.1	4055	1626	1	3	B-cell	B-cell
CCTAAAGCACATAACC-1_mouse.spleen.saline_1.1	mouse.spleen.saline_1.1	1823	981	2	4	T-cell	T-cell.1
CCTAAAGGTACCGGCT-1_mouse.spleen.saline_1.1	mouse.spleen.saline_1.1	1196	681	3	5	APC	Monocyte
CCTAAAGTCAGAAATG-1_mouse.spleen.saline_1.1	mouse.spleen.saline_1.1	1795	800	2	4	T-cell	T-cell.1
CCTACACAGAAGATTC-1_mouse.spleen.saline_1.1	mouse.spleen.saline_1.1	1145	679	2	4	T-cell	T-cell.1
CCTACACGTCAAAGCG-1_mouse.spleen.saline_1.1	mouse.spleen.saline_1.1	1548	705	2	4	T-cell	T-cell.1
CCTACACTCAAACCGT-1_mouse.spleen.saline_1.1	mouse.spleen.saline_1.1	1976	1009	2	4	T-cell	T-cell.1
CCTACCAAGCTCCTTC-1_mouse.spleen.saline_1.1	mouse.spleen.saline_1.1	1774	826	2	4	T-cell	T-cell.1
CCTACCAAGTACATGA-1_mouse.spleen.saline_1.1	mouse.spleen.saline_1.1	2477	950	1	3	B-cell	B-cell
CCTACCACAATGCCAT-1_mouse.spleen.saline_1.1	mouse.spleen.saline_1.1	1381	781	1	3	B-cell	B-cell
CCTACCACATCCCATC-1_mouse.spleen.saline_1.1	mouse.spleen.saline_1.1	5098	1832	3	1	APC	Macrophage
CCTAGCTCAATGGTCT-1_mouse.spleen.saline_1.1	mouse.spleen.saline_1.1	905	541	1	3	B-cell	B-cell
CCTAGCTGTGATAAAC-1_mouse.spleen.saline_1.1	mouse.spleen.saline_1.1	1795	933	3	5	APC	Monocyte
CCTAGCTGTTGTGGCC-1_mouse.spleen.saline_1.1	mouse.spleen.saline_1.1	5380	1737	1	3	B-cell	B-cell
CCTAGCTTCGGAGCAA-1_mouse.spleen.saline_1.1	mouse.spleen.saline_1.1	2663	1028	1	3	B-cell	B-cell
CCTCAGTCATCCCATC-1_mouse.spleen.saline_1.1	mouse.spleen.saline_1.1	1201	660	1	3	B-cell	B-cell
CCTCTGACAAGACGTG-1_mouse.spleen.saline_1.1	mouse.spleen.saline_1.1	1780	775	1	3	B-cell	B-cell
CCTCTGAGTTCCAACA-1_mouse.spleen.saline_1.1	mouse.spleen.saline_1.1	1259	682	1	3	B-cell	B-cell
CCTCTGATCGTATCAG-1_mouse.spleen.saline_1.1	mouse.spleen.saline_1.1	1638	775	1	3	B-cell	B-cell
CCTTACGAGAACTCGG-1_mouse.spleen.saline_1.1	mouse.spleen.saline_1.1	981	503	1	3	B-cell	B-cell
CCTTACGAGGACAGCT-1_mouse.spleen.saline_1.1	mouse.spleen.saline_1.1	1131	662	1	3	B-cell	B-cell
CCTTACGAGTTACCCA-1_mouse.spleen.saline_1.1	mouse.spleen.saline_1.1	1294	746	1	3	B-cell	B-cell
CCTTACGGTCCTAGCG-1_mouse.spleen.saline_1.1	mouse.spleen.saline_1.1	816	503	2	4	T-cell	T-cell.1
CCTTACGTCGCCTGAG-1_mouse.spleen.saline_1.1	mouse.spleen.saline_1.1	1346	696	2	4	T-cell	T-cell.1
CCTTACGTCGGCTACG-1_mouse.spleen.saline_1.1	mouse.spleen.saline_1.1	2799	1315	3	5	APC	Monocyte
CCTTCCCCAACGATGG-1_mouse.spleen.saline_1.1	mouse.spleen.saline_1.1	1745	890	1	3	B-cell	B-cell
CCTTCCCGTACCCAAT-1_mouse.spleen.saline_1.1	mouse.spleen.saline_1.1	2204	977	1	3	B-cell	B-cell
CCTTCCCGTGACGCCT-1_mouse.spleen.saline_1.1	mouse.spleen.saline_1.1	1640	904	1	3	B-cell	B-cell
CCTTTCTAGGGCACTA-1_mouse.spleen.saline_1.1	mouse.spleen.saline_1.1	1102	604	1	3	B-cell	B-cell
CCTTTCTTCCGAAGAG-1_mouse.spleen.saline_1.1	mouse.spleen.saline_1.1	1232	636	1	3	B-cell	B-cell
CCTTTCTTCGTTGCCT-1_mouse.spleen.saline_1.1	mouse.spleen.saline_1.1	1257	683	1	3	B-cell	B-cell
CGAACATAGGAGTAGA-1_mouse.spleen.saline_1.1	mouse.spleen.saline_1.1	1028	570	1	3	B-cell	B-cell
CGAACATAGGCTCATT-1_mouse.spleen.saline_1.1	mouse.spleen.saline_1.1	1884	842	2	4	T-cell	T-cell.1
CGAATGTAGCCTATGT-1_mouse.spleen.saline_1.1	mouse.spleen.saline_1.1	1262	691	2	4	T-cell	T-cell.1
CGAATGTAGGACTGGT-1_mouse.spleen.saline_1.1	mouse.spleen.saline_1.1	230	176	3	1	APC	Macrophage
CGACCTTCAGTCTTCC-1_mouse.spleen.saline_1.1	mouse.spleen.saline_1.1	1020	638	1	3	B-cell	B-cell
CGACTTCAGTGAAGTT-1_mouse.spleen.saline_1.1	mouse.spleen.saline_1.1	3444	1557	3	1	APC	Macrophage
CGACTTCCACAGACTT-1_mouse.spleen.saline_1.1	mouse.spleen.saline_1.1	1832	884	1	3	B-cell	B-cell
CGACTTCCATTGAGCT-1_mouse.spleen.saline_1.1	mouse.spleen.saline_1.1	1293	807	1	3	B-cell	B-cell
CGACTTCGTAGCACGA-1_mouse.spleen.saline_1.1	mouse.spleen.saline_1.1	1764	849	2	4	T-cell	T-cell.1
CGACTTCGTCCGAGTC-1_mouse.spleen.saline_1.1	mouse.spleen.saline_1.1	967	560	1	3	B-cell	B-cell
CGAGCACGTCAAAGCG-1_mouse.spleen.saline_1.1	mouse.spleen.saline_1.1	2722	1302	3	5	APC	Monocyte
CGAGCACGTCTAGGTT-1_mouse.spleen.saline_1.1	mouse.spleen.saline_1.1	1757	857	1	3	B-cell	B-cell
CGAGCACTCCAATGGT-1_mouse.spleen.saline_1.1	mouse.spleen.saline_1.1	1520	699	1	3	B-cell	B-cell
CGAGCCAAGACGCACA-1_mouse.spleen.saline_1.1	mouse.spleen.saline_1.1	1069	562	1	3	B-cell	B-cell
CGAGCCACAATACGCT-1_mouse.spleen.saline_1.1	mouse.spleen.saline_1.1	243	181	1	3	B-cell	B-cell
CGAGCCATCGTCCAGG-1_mouse.spleen.saline_1.1	mouse.spleen.saline_1.1	1087	609	1	3	B-cell	B-cell
CGATCGGAGATGAGAG-1_mouse.spleen.saline_1.1	mouse.spleen.saline_1.1	365	226	4	7	Neutrophil	Neutrophil
CGATCGGGTTACCAGT-1_mouse.spleen.saline_1.1	mouse.spleen.saline_1.1	971	529	1	3	B-cell	B-cell
CGATCGGTCAAACAAG-1_mouse.spleen.saline_1.1	mouse.spleen.saline_1.1	1810	883	1	3	B-cell	B-cell
CGATGTAAGATCGATA-1_mouse.spleen.saline_1.1	mouse.spleen.saline_1.1	1720	823	1	3	B-cell	B-cell
CGATGTAAGGGCATGT-1_mouse.spleen.saline_1.1	mouse.spleen.saline_1.1	1065	571	1	3	B-cell	B-cell
CGATGTAGTTGCCTCT-1_mouse.spleen.saline_1.1	mouse.spleen.saline_1.1	265	195	2	4	T-cell	T-cell.1
CGATTGAGTAGGACAC-1_mouse.spleen.saline_1.1	mouse.spleen.saline_1.1	381	262	1	3	B-cell	B-cell
CGATTGATCAGAGCTT-1_mouse.spleen.saline_1.1	mouse.spleen.saline_1.1	791	479	3	1	APC	Macrophage
CGCCAAGGTAGCGTCC-1_mouse.spleen.saline_1.1	mouse.spleen.saline_1.1	536	261	4	7	Neutrophil	Neutrophil
CGCGTTTAGAGCAATT-1_mouse.spleen.saline_1.1	mouse.spleen.saline_1.1	3274	1158	2	4	T-cell	T-cell.1
CGCTATCAGGCTCTTA-1_mouse.spleen.saline_1.1	mouse.spleen.saline_1.1	1603	843	3	5	APC	Monocyte
CGCTATCCAGATAATG-1_mouse.spleen.saline_1.1	mouse.spleen.saline_1.1	1121	600	1	3	B-cell	B-cell
CGCTATCTCTAACTTC-1_mouse.spleen.saline_1.1	mouse.spleen.saline_1.1	1018	560	1	3	B-cell	B-cell
CGCTGGAAGCGTAATA-1_mouse.spleen.saline_1.1	mouse.spleen.saline_1.1	1034	571	2	4	T-cell	T-cell.1
CGCTGGACAGCTGCAC-1_mouse.spleen.saline_1.1	mouse.spleen.saline_1.1	1613	797	1	3	B-cell	B-cell
CGCTGGATCATGCAAC-1_mouse.spleen.saline_1.1	mouse.spleen.saline_1.1	383	272	2	4	T-cell	T-cell.1
CGCTGGATCTCAACTT-1_mouse.spleen.saline_1.1	mouse.spleen.saline_1.1	1372	673	1	3	B-cell	B-cell
CGGACGTCATAAAGGT-1_mouse.spleen.saline_1.1	mouse.spleen.saline_1.1	5206	1953	3	1	APC	Macrophage
CGGACGTGTAATAGCA-1_mouse.spleen.saline_1.1	mouse.spleen.saline_1.1	998	567	1	3	B-cell	B-cell
CGGACGTGTCGATTGT-1_mouse.spleen.saline_1.1	mouse.spleen.saline_1.1	2114	942	2	4	T-cell	T-cell.1
CGGACGTTCTACGAGT-1_mouse.spleen.saline_1.1	mouse.spleen.saline_1.1	304	203	2	4	T-cell	T-cell.1
CGGACTGCACGCTTTC-1_mouse.spleen.saline_1.1	mouse.spleen.saline_1.1	1085	614	1	3	B-cell	B-cell
CGGAGCTAGCCATCGC-1_mouse.spleen.saline_1.1	mouse.spleen.saline_1.1	1213	684	1	3	B-cell	B-cell
CGGAGCTCAATGCCAT-1_mouse.spleen.saline_1.1	mouse.spleen.saline_1.1	245	198	3	1	APC	Macrophage
CGGAGCTTCCAACCAA-1_mouse.spleen.saline_1.1	mouse.spleen.saline_1.1	682	393	2	4	T-cell	T-cell.1
CGGAGTCAGACGCAAC-1_mouse.spleen.saline_1.1	mouse.spleen.saline_1.1	1469	685	1	3	B-cell	B-cell
CGGAGTCAGAGATGAG-1_mouse.spleen.saline_1.1	mouse.spleen.saline_1.1	1566	815	1	3	B-cell	B-cell
CGGCTAGCAAACTGCT-1_mouse.spleen.saline_1.1	mouse.spleen.saline_1.1	1272	714	1	3	B-cell	B-cell
CGGCTAGGTCTAACGT-1_mouse.spleen.saline_1.1	mouse.spleen.saline_1.1	1095	576	1	3	B-cell	B-cell
CGGCTAGTCTTGTCAT-1_mouse.spleen.saline_1.1	mouse.spleen.saline_1.1	1109	644	1	3	B-cell	B-cell
CGGCTAGTCTTTAGGG-1_mouse.spleen.saline_1.1	mouse.spleen.saline_1.1	408	277	1	3	B-cell	B-cell
CGGGTCACAAGTTAAG-1_mouse.spleen.saline_1.1	mouse.spleen.saline_1.1	1951	829	2	4	T-cell	T-cell.1
CGGGTCACAATCTGCA-1_mouse.spleen.saline_1.1	mouse.spleen.saline_1.1	1908	863	2	4	T-cell	T-cell.1
CGGGTCACATTGGGCC-1_mouse.spleen.saline_1.1	mouse.spleen.saline_1.1	1820	905	1	3	B-cell	B-cell
CGGGTCATCCCAAGTA-1_mouse.spleen.saline_1.1	mouse.spleen.saline_1.1	794	495	1	3	B-cell	B-cell
CGGGTCATCGCATGAT-1_mouse.spleen.saline_1.1	mouse.spleen.saline_1.1	1173	687	1	3	B-cell	B-cell
CGGTTAAAGGGATGGG-1_mouse.spleen.saline_1.1	mouse.spleen.saline_1.1	1434	695	1	3	B-cell	B-cell
CGGTTAACAAGTTCTG-1_mouse.spleen.saline_1.1	mouse.spleen.saline_1.1	906	542	1	3	B-cell	B-cell
CGGTTAAGTACCGTAT-1_mouse.spleen.saline_1.1	mouse.spleen.saline_1.1	1334	716	5	8	NK-cell	NK-cell
CGTAGCGGTGCTCTTC-1_mouse.spleen.saline_1.1	mouse.spleen.saline_1.1	1266	693	1	3	B-cell	B-cell
CGTAGCGTCCAACCAA-1_mouse.spleen.saline_1.1	mouse.spleen.saline_1.1	1794	891	1	3	B-cell	B-cell
CGTAGCGTCTTGTACT-1_mouse.spleen.saline_1.1	mouse.spleen.saline_1.1	1067	625	1	3	B-cell	B-cell
CGTAGGCAGCATGGCA-1_mouse.spleen.saline_1.1	mouse.spleen.saline_1.1	1499	734	2	4	T-cell	T-cell.1
CGTAGGCAGTCAATAG-1_mouse.spleen.saline_1.1	mouse.spleen.saline_1.1	1156	640	1	3	B-cell	B-cell
CGTCACTGTATGGTTC-1_mouse.spleen.saline_1.1	mouse.spleen.saline_1.1	2647	1218	3	5	APC	Monocyte
CGTCACTTCTATCCTA-1_mouse.spleen.saline_1.1	mouse.spleen.saline_1.1	676	435	2	4	T-cell	T-cell.1
CGTCAGGCAACACCTA-1_mouse.spleen.saline_1.1	mouse.spleen.saline_1.1	1095	644	1	3	B-cell	B-cell
CGTCAGGGTCTCTTTA-1_mouse.spleen.saline_1.1	mouse.spleen.saline_1.1	274	190	4	7	Neutrophil	Neutrophil
CGTCCATGTAGCTCCG-1_mouse.spleen.saline_1.1	mouse.spleen.saline_1.1	1559	789	2	4	T-cell	T-cell.1
CGTCTACAGTTGCAGG-1_mouse.spleen.saline_1.1	mouse.spleen.saline_1.1	1238	697	1	3	B-cell	B-cell
CGTCTACCAAAGTGCG-1_mouse.spleen.saline_1.1	mouse.spleen.saline_1.1	257	191	1	3	B-cell	B-cell
CGTCTACCAAGAGTCG-1_mouse.spleen.saline_1.1	mouse.spleen.saline_1.1	380	239	4	7	Neutrophil	Neutrophil
CGTGAGCCAAAGGTGC-1_mouse.spleen.saline_1.1	mouse.spleen.saline_1.1	759	470	1	3	B-cell	B-cell
CGTGAGCGTCTTTCAT-1_mouse.spleen.saline_1.1	mouse.spleen.saline_1.1	1604	764	2	4	T-cell	T-cell.1
CGTGTAAGTTATCGGT-1_mouse.spleen.saline_1.1	mouse.spleen.saline_1.1	1446	793	1	3	B-cell	B-cell
CGTGTCTTCAGCTCTC-1_mouse.spleen.saline_1.1	mouse.spleen.saline_1.1	1380	636	2	4	T-cell	T-cell.1
CGTGTCTTCGCCTGTT-1_mouse.spleen.saline_1.1	mouse.spleen.saline_1.1	1635	568	3	1	APC	Macrophage
CGTGTCTTCTGCGTAA-1_mouse.spleen.saline_1.1	mouse.spleen.saline_1.1	1614	864	2	4	T-cell	T-cell.1
CGTTAGAAGCCCAATT-1_mouse.spleen.saline_1.1	mouse.spleen.saline_1.1	1610	845	2	4	T-cell	T-cell.1
CGTTAGACACATCCGG-1_mouse.spleen.saline_1.1	mouse.spleen.saline_1.1	3942	1577	3	5	APC	Monocyte
CGTTAGATCGCCAGCA-1_mouse.spleen.saline_1.1	mouse.spleen.saline_1.1	2332	929	2	4	T-cell	T-cell.1
CGTTCTGCAGCTGCTG-1_mouse.spleen.saline_1.1	mouse.spleen.saline_1.1	1502	760	2	4	T-cell	T-cell.1
CGTTGGGGTTCGAATC-1_mouse.spleen.saline_1.1	mouse.spleen.saline_1.1	938	530	1	3	B-cell	B-cell
CTAAGACGTCAATACC-1_mouse.spleen.saline_1.1	mouse.spleen.saline_1.1	2050	819	2	4	T-cell	T-cell.1
CTAATGGAGCGTAGTG-1_mouse.spleen.saline_1.1	mouse.spleen.saline_1.1	858	505	1	3	B-cell	B-cell
CTACACCAGATGGCGT-1_mouse.spleen.saline_1.1	mouse.spleen.saline_1.1	1935	742	1	3	B-cell	B-cell
CTACACCGTCTCTCTG-1_mouse.spleen.saline_1.1	mouse.spleen.saline_1.1	1282	754	2	4	T-cell	T-cell.1
CTACACCTCGCCAGCA-1_mouse.spleen.saline_1.1	mouse.spleen.saline_1.1	2961	1130	2	4	T-cell	T-cell.1
CTACACCTCTAACTTC-1_mouse.spleen.saline_1.1	mouse.spleen.saline_1.1	1795	843	1	3	B-cell	B-cell
CTACATTCAGACGTAG-1_mouse.spleen.saline_1.1	mouse.spleen.saline_1.1	2954	1169	3	1	APC	Macrophage
CTACATTGTAGGGTAC-1_mouse.spleen.saline_1.1	mouse.spleen.saline_1.1	316	249	2	4	T-cell	T-cell.1
CTACATTTCACGGTTA-1_mouse.spleen.saline_1.1	mouse.spleen.saline_1.1	1553	393	3	1	APC	Macrophage
CTACCCAGTTCCACGG-1_mouse.spleen.saline_1.1	mouse.spleen.saline_1.1	2933	1333	3	5	APC	Monocyte
CTACCCATCCGCTGTT-1_mouse.spleen.saline_1.1	mouse.spleen.saline_1.1	1294	719	2	4	T-cell	T-cell.1
CTACCCATCGTCACGG-1_mouse.spleen.saline_1.1	mouse.spleen.saline_1.1	1075	594	1	3	B-cell	B-cell
CTACCCATCTTCTGGC-1_mouse.spleen.saline_1.1	mouse.spleen.saline_1.1	1490	731	1	3	B-cell	B-cell
CTACGTCAGGCTAGGT-1_mouse.spleen.saline_1.1	mouse.spleen.saline_1.1	2013	884	2	4	T-cell	T-cell.1
CTAGAGTAGCTCCCAG-1_mouse.spleen.saline_1.1	mouse.spleen.saline_1.1	902	528	1	3	B-cell	B-cell
CTAGAGTCATCGGAAG-1_mouse.spleen.saline_1.1	mouse.spleen.saline_1.1	1928	904	2	4	T-cell	T-cell.1
CTAGAGTGTGTGCCTG-1_mouse.spleen.saline_1.1	mouse.spleen.saline_1.1	1705	735	2	4	T-cell	T-cell.1
CTAGAGTGTTCAGGCC-1_mouse.spleen.saline_1.1	mouse.spleen.saline_1.1	1606	774	1	3	B-cell	B-cell
CTAGCCTGTCGCATCG-1_mouse.spleen.saline_1.1	mouse.spleen.saline_1.1	1968	1032	3	5	APC	Monocyte
CTAGTGAAGAGCCCAA-1_mouse.spleen.saline_1.1	mouse.spleen.saline_1.1	1184	619	1	3	B-cell	B-cell
CTAGTGACACGAAAGC-1_mouse.spleen.saline_1.1	mouse.spleen.saline_1.1	368	268	2	4	T-cell	T-cell.1
CTAGTGACAGGGTATG-1_mouse.spleen.saline_1.1	mouse.spleen.saline_1.1	2401	978	2	4	T-cell	T-cell.1
CTAGTGAGTTGTGGAG-1_mouse.spleen.saline_1.1	mouse.spleen.saline_1.1	691	404	1	3	B-cell	B-cell
CTCACACAGCCTATGT-1_mouse.spleen.saline_1.1	mouse.spleen.saline_1.1	299	213	1	3	B-cell	B-cell
CTCACACTCCGCAGTG-1_mouse.spleen.saline_1.1	mouse.spleen.saline_1.1	648	402	1	3	B-cell	B-cell
CTCATTAAGTACGTTC-1_mouse.spleen.saline_1.1	mouse.spleen.saline_1.1	4894	1541	2	4	T-cell	T-cell.1
CTCATTACAGCTATTG-1_mouse.spleen.saline_1.1	mouse.spleen.saline_1.1	1767	841	2	4	T-cell	T-cell.1
CTCATTACATAGACTC-1_mouse.spleen.saline_1.1	mouse.spleen.saline_1.1	1283	682	1	3	B-cell	B-cell
CTCATTATCAGCAACT-1_mouse.spleen.saline_1.1	mouse.spleen.saline_1.1	1965	840	2	4	T-cell	T-cell.1
CTCCTAGAGCAGGCTA-1_mouse.spleen.saline_1.1	mouse.spleen.saline_1.1	1186	685	1	3	B-cell	B-cell
CTCCTAGAGGCTAGAC-1_mouse.spleen.saline_1.1	mouse.spleen.saline_1.1	3370	1516	3	5	APC	Monocyte
CTCCTAGAGTGACATA-1_mouse.spleen.saline_1.1	mouse.spleen.saline_1.1	1136	599	1	3	B-cell	B-cell
CTCCTAGCACGGTTTA-1_mouse.spleen.saline_1.1	mouse.spleen.saline_1.1	1329	668	1	3	B-cell	B-cell
CTCCTAGGTAAAGGAG-1_mouse.spleen.saline_1.1	mouse.spleen.saline_1.1	1637	803	5	8	NK-cell	NK-cell
CTCCTAGGTTGGAGGT-1_mouse.spleen.saline_1.1	mouse.spleen.saline_1.1	565	359	1	3	B-cell	B-cell
CTCCTAGTCACAGTAC-1_mouse.spleen.saline_1.1	mouse.spleen.saline_1.1	916	532	1	3	B-cell	B-cell
CTCGAAAAGAAGCCCA-1_mouse.spleen.saline_1.1	mouse.spleen.saline_1.1	1869	913	2	4	T-cell	T-cell.1
CTCGAAAGTGTATGGG-1_mouse.spleen.saline_1.1	mouse.spleen.saline_1.1	1049	625	1	3	B-cell	B-cell
CTCGAAAGTTCGCGAC-1_mouse.spleen.saline_1.1	mouse.spleen.saline_1.1	902	606	1	3	B-cell	B-cell
CTCGAGGCAACACCTA-1_mouse.spleen.saline_1.1	mouse.spleen.saline_1.1	2508	1030	2	4	T-cell	T-cell.1
CTCGAGGCACAACTGT-1_mouse.spleen.saline_1.1	mouse.spleen.saline_1.1	1866	826	2	4	T-cell	T-cell.1
CTCGAGGCACGTCAGC-1_mouse.spleen.saline_1.1	mouse.spleen.saline_1.1	1041	606	1	3	B-cell	B-cell
CTCGGGAAGGCATGTG-1_mouse.spleen.saline_1.1	mouse.spleen.saline_1.1	744	478	1	3	B-cell	B-cell
CTCGGGAAGGTTCCTA-1_mouse.spleen.saline_1.1	mouse.spleen.saline_1.1	4540	1810	3	5	APC	Monocyte
CTCGGGAGTTCGTGAT-1_mouse.spleen.saline_1.1	mouse.spleen.saline_1.1	2085	1059	2	4	T-cell	T-cell.1
CTCGTACCACAGGTTT-1_mouse.spleen.saline_1.1	mouse.spleen.saline_1.1	1508	732	2	4	T-cell	T-cell.1
CTCGTACCATGCTAGT-1_mouse.spleen.saline_1.1	mouse.spleen.saline_1.1	1285	719	1	3	B-cell	B-cell
CTCGTCACACGTTGGC-1_mouse.spleen.saline_1.1	mouse.spleen.saline_1.1	489	336	1	3	B-cell	B-cell
CTCGTCAGTTCAACCA-1_mouse.spleen.saline_1.1	mouse.spleen.saline_1.1	1280	621	2	4	T-cell	T-cell.1
CTCTAATAGCGATATA-1_mouse.spleen.saline_1.1	mouse.spleen.saline_1.1	1424	767	2	4	T-cell	T-cell.1
CTCTAATCAATGGAGC-1_mouse.spleen.saline_1.1	mouse.spleen.saline_1.1	1276	699	1	3	B-cell	B-cell
CTCTACGAGACAATAC-1_mouse.spleen.saline_1.1	mouse.spleen.saline_1.1	647	344	1	3	B-cell	B-cell
CTCTACGGTGCACGAA-1_mouse.spleen.saline_1.1	mouse.spleen.saline_1.1	843	379	3	1	APC	Macrophage
CTCTACGTCACAGTAC-1_mouse.spleen.saline_1.1	mouse.spleen.saline_1.1	1688	821	1	3	B-cell	B-cell
CTCTGGTCACTTCTGC-1_mouse.spleen.saline_1.1	mouse.spleen.saline_1.1	3748	1597	3	5	APC	Monocyte
CTCTGGTGTGCACGAA-1_mouse.spleen.saline_1.1	mouse.spleen.saline_1.1	836	519	1	3	B-cell	B-cell
CTCTGGTTCGCGATCG-1_mouse.spleen.saline_1.1	mouse.spleen.saline_1.1	285	181	3	1	APC	Macrophage
CTCTGGTTCGTCCAGG-1_mouse.spleen.saline_1.1	mouse.spleen.saline_1.1	2725	1290	2	6	T-cell	T-cell.2
CTGAAGTAGGCTATCT-1_mouse.spleen.saline_1.1	mouse.spleen.saline_1.1	1665	778	2	4	T-cell	T-cell.1
CTGAAGTCACGAAATA-1_mouse.spleen.saline_1.1	mouse.spleen.saline_1.1	858	437	2	4	T-cell	T-cell.1
CTGAAGTTCGCGTAGC-1_mouse.spleen.saline_1.1	mouse.spleen.saline_1.1	1177	659	1	3	B-cell	B-cell
CTGAAGTTCGGTGTTA-1_mouse.spleen.saline_1.1	mouse.spleen.saline_1.1	1546	833	2	4	T-cell	T-cell.1
CTGATAGGTCTTGTCC-1_mouse.spleen.saline_1.1	mouse.spleen.saline_1.1	2067	962	1	3	B-cell	B-cell
CTGATAGTCCTTGCCA-1_mouse.spleen.saline_1.1	mouse.spleen.saline_1.1	1550	823	1	3	B-cell	B-cell
CTGCCTACAATTGCTG-1_mouse.spleen.saline_1.1	mouse.spleen.saline_1.1	1010	553	1	3	B-cell	B-cell
CTGCCTAGTAAGTGTA-1_mouse.spleen.saline_1.1	mouse.spleen.saline_1.1	1072	608	1	3	B-cell	B-cell
CTGCGGAGTGAGGGTT-1_mouse.spleen.saline_1.1	mouse.spleen.saline_1.1	1244	670	1	3	B-cell	B-cell
CTGCGGATCAATCACG-1_mouse.spleen.saline_1.1	mouse.spleen.saline_1.1	2599	1005	2	4	T-cell	T-cell.1
CTGGTCTAGATGCGAC-1_mouse.spleen.saline_1.1	mouse.spleen.saline_1.1	1002	567	1	3	B-cell	B-cell
CTGGTCTCATTCGACA-1_mouse.spleen.saline_1.1	mouse.spleen.saline_1.1	1760	927	2	4	T-cell	T-cell.1
CTGGTCTTCTGTGCAA-1_mouse.spleen.saline_1.1	mouse.spleen.saline_1.1	1804	843	2	4	T-cell	T-cell.1
CTGTGCTCAGTAGAGC-1_mouse.spleen.saline_1.1	mouse.spleen.saline_1.1	920	558	1	3	B-cell	B-cell
CTGTTTATCAGTCAGT-1_mouse.spleen.saline_1.1	mouse.spleen.saline_1.1	301	226	3	1	APC	Macrophage
CTGTTTATCTCTTGAT-1_mouse.spleen.saline_1.1	mouse.spleen.saline_1.1	1021	609	1	3	B-cell	B-cell
CTTAACTCAATGTAAG-1_mouse.spleen.saline_1.1	mouse.spleen.saline_1.1	345	247	3	1	APC	Macrophage
CTTAACTGTTCAGACT-1_mouse.spleen.saline_1.1	mouse.spleen.saline_1.1	1590	765	2	4	T-cell	T-cell.1
CTTACCGTCATGTCCC-1_mouse.spleen.saline_1.1	mouse.spleen.saline_1.1	501	300	4	7	Neutrophil	Neutrophil
CTTCTCTGTACCTACA-1_mouse.spleen.saline_1.1	mouse.spleen.saline_1.1	596	368	1	3	B-cell	B-cell
CTTGGCTGTTAAGAAC-1_mouse.spleen.saline_1.1	mouse.spleen.saline_1.1	1477	695	2	4	T-cell	T-cell.1
CTTTGCGCAATGACCT-1_mouse.spleen.saline_1.1	mouse.spleen.saline_1.1	1738	873	1	3	B-cell	B-cell
CTTTGCGTCGCCATAA-1_mouse.spleen.saline_1.1	mouse.spleen.saline_1.1	1888	863	2	4	T-cell	T-cell.1
GAAACTCAGAACTCGG-1_mouse.spleen.saline_1.1	mouse.spleen.saline_1.1	1755	827	2	4	T-cell	T-cell.1
GAAACTCAGAGTGACC-1_mouse.spleen.saline_1.1	mouse.spleen.saline_1.1	764	494	1	3	B-cell	B-cell
GAAACTCAGATCCTGT-1_mouse.spleen.saline_1.1	mouse.spleen.saline_1.1	581	367	1	3	B-cell	B-cell
GAAACTCCATAGAAAC-1_mouse.spleen.saline_1.1	mouse.spleen.saline_1.1	1332	722	2	4	T-cell	T-cell.1
GAAACTCCATCCCATC-1_mouse.spleen.saline_1.1	mouse.spleen.saline_1.1	1009	520	2	4	T-cell	T-cell.1
GAAATGAAGCGCCTTG-1_mouse.spleen.saline_1.1	mouse.spleen.saline_1.1	1186	612	1	3	B-cell	B-cell
GAAATGACATCACCCT-1_mouse.spleen.saline_1.1	mouse.spleen.saline_1.1	1028	587	1	3	B-cell	B-cell
GAACATCTCATGTCTT-1_mouse.spleen.saline_1.1	mouse.spleen.saline_1.1	861	479	2	4	T-cell	T-cell.1
GAACGGACACAGCGTC-1_mouse.spleen.saline_1.1	mouse.spleen.saline_1.1	591	311	4	7	Neutrophil	Neutrophil
GAACGGAGTCATATCG-1_mouse.spleen.saline_1.1	mouse.spleen.saline_1.1	815	508	1	3	B-cell	B-cell
GAAGCAGCAGCCTATA-1_mouse.spleen.saline_1.1	mouse.spleen.saline_1.1	1768	764	2	4	T-cell	T-cell.1
GAAGCAGTCAAGGTAA-1_mouse.spleen.saline_1.1	mouse.spleen.saline_1.1	1939	866	1	3	B-cell	B-cell
GAATAAGAGCACAGGT-1_mouse.spleen.saline_1.1	mouse.spleen.saline_1.1	842	548	2	4	T-cell	T-cell.1
GAATAAGAGGCCCGTT-1_mouse.spleen.saline_1.1	mouse.spleen.saline_1.1	962	529	1	3	B-cell	B-cell
GAATAAGAGTTAGCGG-1_mouse.spleen.saline_1.1	mouse.spleen.saline_1.1	987	499	1	3	B-cell	B-cell
GAATAAGGTAAATACG-1_mouse.spleen.saline_1.1	mouse.spleen.saline_1.1	2133	918	1	3	B-cell	B-cell
GAATGAAGTTCGTGAT-1_mouse.spleen.saline_1.1	mouse.spleen.saline_1.1	1123	637	1	3	B-cell	B-cell
GAATGAATCTTGAGGT-1_mouse.spleen.saline_1.1	mouse.spleen.saline_1.1	1598	789	1	3	B-cell	B-cell
GACACGCCAGTATCTG-1_mouse.spleen.saline_1.1	mouse.spleen.saline_1.1	2171	1043	3	1	APC	Macrophage
GACACGCGTACAGTTC-1_mouse.spleen.saline_1.1	mouse.spleen.saline_1.1	1098	641	1	3	B-cell	B-cell
GACAGAGCAATGGAAT-1_mouse.spleen.saline_1.1	mouse.spleen.saline_1.1	3157	1287	3	1	APC	Macrophage
GACAGAGCAGTACACT-1_mouse.spleen.saline_1.1	mouse.spleen.saline_1.1	2127	896	2	4	T-cell	T-cell.1
GACAGAGGTAGCAAAT-1_mouse.spleen.saline_1.1	mouse.spleen.saline_1.1	1090	609	1	3	B-cell	B-cell
GACAGAGGTGTTAAGA-1_mouse.spleen.saline_1.1	mouse.spleen.saline_1.1	1408	721	1	3	B-cell	B-cell
GACCAATCACATTTCT-1_mouse.spleen.saline_1.1	mouse.spleen.saline_1.1	730	487	2	4	T-cell	T-cell.1
GACCAATGTACCGGCT-1_mouse.spleen.saline_1.1	mouse.spleen.saline_1.1	1621	818	1	3	B-cell	B-cell
GACCAATGTTATGTGC-1_mouse.spleen.saline_1.1	mouse.spleen.saline_1.1	2186	901	2	4	T-cell	T-cell.1
GACCAATTCTCGTTTA-1_mouse.spleen.saline_1.1	mouse.spleen.saline_1.1	592	358	3	1	APC	Macrophage
GACCTGGGTCCAGTAT-1_mouse.spleen.saline_1.1	mouse.spleen.saline_1.1	197	165	1	3	B-cell	B-cell
GACCTGGGTTAAAGTG-1_mouse.spleen.saline_1.1	mouse.spleen.saline_1.1	527	359	2	4	T-cell	T-cell.1
GACGCGTGTAGATTAG-1_mouse.spleen.saline_1.1	mouse.spleen.saline_1.1	249	195	1	3	B-cell	B-cell
GACGCGTGTGTGCGTC-1_mouse.spleen.saline_1.1	mouse.spleen.saline_1.1	416	287	2	4	T-cell	T-cell.1
GACGGCTAGTATTGGA-1_mouse.spleen.saline_1.1	mouse.spleen.saline_1.1	2385	891	2	4	T-cell	T-cell.1
GACGGCTTCACTCTTA-1_mouse.spleen.saline_1.1	mouse.spleen.saline_1.1	1413	761	2	4	T-cell	T-cell.1
GACGGCTTCGCAAACT-1_mouse.spleen.saline_1.1	mouse.spleen.saline_1.1	2283	1000	1	3	B-cell	B-cell
GACGTGCTCACAGGCC-1_mouse.spleen.saline_1.1	mouse.spleen.saline_1.1	4674	1142	1	3	B-cell	B-cell
GACGTTAAGAGCTATA-1_mouse.spleen.saline_1.1	mouse.spleen.saline_1.1	769	429	3	1	APC	Macrophage
GACGTTAAGTGCTGCC-1_mouse.spleen.saline_1.1	mouse.spleen.saline_1.1	1523	741	1	3	B-cell	B-cell
GACGTTATCGAATGGG-1_mouse.spleen.saline_1.1	mouse.spleen.saline_1.1	1049	559	2	4	T-cell	T-cell.1
GACTAACAGCGTAGTG-1_mouse.spleen.saline_1.1	mouse.spleen.saline_1.1	1207	636	1	3	B-cell	B-cell
GACTAACCAGAGTGTG-1_mouse.spleen.saline_1.1	mouse.spleen.saline_1.1	2773	1026	1	3	B-cell	B-cell
GACTAACGTATGCTTG-1_mouse.spleen.saline_1.1	mouse.spleen.saline_1.1	3751	1265	2	4	T-cell	T-cell.1
GACTAACGTTAAGGGC-1_mouse.spleen.saline_1.1	mouse.spleen.saline_1.1	1452	725	1	3	B-cell	B-cell
GACTAACTCAGCCTAA-1_mouse.spleen.saline_1.1	mouse.spleen.saline_1.1	2786	1082	2	4	T-cell	T-cell.1
GACTAACTCTCCGGTT-1_mouse.spleen.saline_1.1	mouse.spleen.saline_1.1	1641	794	2	4	T-cell	T-cell.1
GACTACAGTATTACCG-1_mouse.spleen.saline_1.1	mouse.spleen.saline_1.1	1889	951	1	3	B-cell	B-cell
GACTACAGTCTTGATG-1_mouse.spleen.saline_1.1	mouse.spleen.saline_1.1	1299	687	1	3	B-cell	B-cell
GACTACATCGGCATCG-1_mouse.spleen.saline_1.1	mouse.spleen.saline_1.1	1334	733	2	4	T-cell	T-cell.1
GACTACATCTACTATC-1_mouse.spleen.saline_1.1	mouse.spleen.saline_1.1	1424	677	1	3	B-cell	B-cell
GACTGCGCAGCTTCGG-1_mouse.spleen.saline_1.1	mouse.spleen.saline_1.1	1105	664	1	3	B-cell	B-cell
GACTGCGGTAGAGGAA-1_mouse.spleen.saline_1.1	mouse.spleen.saline_1.1	3171	1194	1	3	B-cell	B-cell
GAGCAGAAGGCCGAAT-1_mouse.spleen.saline_1.1	mouse.spleen.saline_1.1	322	229	2	4	T-cell	T-cell.1
GAGCAGAAGTACCGGA-1_mouse.spleen.saline_1.1	mouse.spleen.saline_1.1	1214	630	1	3	B-cell	B-cell
GAGCAGACAGAAGCAC-1_mouse.spleen.saline_1.1	mouse.spleen.saline_1.1	1786	801	2	4	T-cell	T-cell.1
GAGCAGACAGGAACGT-1_mouse.spleen.saline_1.1	mouse.spleen.saline_1.1	2508	995	1	3	B-cell	B-cell
GAGCAGAGTAACGCGA-1_mouse.spleen.saline_1.1	mouse.spleen.saline_1.1	2067	1051	3	5	APC	Monocyte
GAGCAGAGTGTAATGA-1_mouse.spleen.saline_1.1	mouse.spleen.saline_1.1	1316	697	2	4	T-cell	T-cell.1
GAGCAGAGTTAAGATG-1_mouse.spleen.saline_1.1	mouse.spleen.saline_1.1	2715	1230	1	3	B-cell	B-cell
GAGGTGAAGGACAGAA-1_mouse.spleen.saline_1.1	mouse.spleen.saline_1.1	2075	1068	1	3	B-cell	B-cell
GAGGTGAAGGCCCTTG-1_mouse.spleen.saline_1.1	mouse.spleen.saline_1.1	540	348	1	3	B-cell	B-cell
GAGGTGAGTCTTCTCG-1_mouse.spleen.saline_1.1	mouse.spleen.saline_1.1	823	535	1	3	B-cell	B-cell
GAGGTGATCAGAGGTG-1_mouse.spleen.saline_1.1	mouse.spleen.saline_1.1	1074	579	1	3	B-cell	B-cell
GAGTCCGCAAACCCAT-1_mouse.spleen.saline_1.1	mouse.spleen.saline_1.1	287	197	1	3	B-cell	B-cell
GAGTCCGGTTAAAGAC-1_mouse.spleen.saline_1.1	mouse.spleen.saline_1.1	1316	664	1	3	B-cell	B-cell
GATCAGTAGACGCTTT-1_mouse.spleen.saline_1.1	mouse.spleen.saline_1.1	1397	684	1	3	B-cell	B-cell
GATCAGTAGCAACGGT-1_mouse.spleen.saline_1.1	mouse.spleen.saline_1.1	1079	633	1	3	B-cell	B-cell
GATCAGTAGCGTGTCC-1_mouse.spleen.saline_1.1	mouse.spleen.saline_1.1	1792	825	2	4	T-cell	T-cell.1
GATCAGTAGTTCGATC-1_mouse.spleen.saline_1.1	mouse.spleen.saline_1.1	2288	928	2	4	T-cell	T-cell.1
GATCAGTGTCAAACTC-1_mouse.spleen.saline_1.1	mouse.spleen.saline_1.1	3358	1337	1	3	B-cell	B-cell
GATCAGTGTGGCGAAT-1_mouse.spleen.saline_1.1	mouse.spleen.saline_1.1	5727	1911	1	3	B-cell	B-cell
GATCAGTTCCTAGTGA-1_mouse.spleen.saline_1.1	mouse.spleen.saline_1.1	2870	1105	2	4	T-cell	T-cell.1
GATCGATGTCTAGAGG-1_mouse.spleen.saline_1.1	mouse.spleen.saline_1.1	1962	837	2	4	T-cell	T-cell.1
GATCGCGGTCGCCATG-1_mouse.spleen.saline_1.1	mouse.spleen.saline_1.1	1487	834	2	4	T-cell	T-cell.1
GATCTAGGTCGCATAT-1_mouse.spleen.saline_1.1	mouse.spleen.saline_1.1	1828	845	2	4	T-cell	T-cell.1
GATCTAGGTTTAGCTG-1_mouse.spleen.saline_1.1	mouse.spleen.saline_1.1	1418	738	2	4	T-cell	T-cell.1
GATGAAAAGGAGCGAG-1_mouse.spleen.saline_1.1	mouse.spleen.saline_1.1	1097	647	2	4	T-cell	T-cell.1
GATGAAAAGTGCGATG-1_mouse.spleen.saline_1.1	mouse.spleen.saline_1.1	1129	587	2	4	T-cell	T-cell.1
GATGAGGTCTAACGGT-1_mouse.spleen.saline_1.1	mouse.spleen.saline_1.1	1172	656	1	3	B-cell	B-cell
GATGCTAGTATGAAAC-1_mouse.spleen.saline_1.1	mouse.spleen.saline_1.1	2431	1013	2	4	T-cell	T-cell.1
GATTCAGAGCGCCTCA-1_mouse.spleen.saline_1.1	mouse.spleen.saline_1.1	1456	702	1	3	B-cell	B-cell
GCAAACTCACCTGGTG-1_mouse.spleen.saline_1.1	mouse.spleen.saline_1.1	2825	1125	2	4	T-cell	T-cell.1
GCAATCAAGCCACCTG-1_mouse.spleen.saline_1.1	mouse.spleen.saline_1.1	933	592	1	3	B-cell	B-cell
GCAATCACATCCGTGG-1_mouse.spleen.saline_1.1	mouse.spleen.saline_1.1	3112	1275	1	3	B-cell	B-cell
GCACATACATGGAATA-1_mouse.spleen.saline_1.1	mouse.spleen.saline_1.1	1017	553	1	3	B-cell	B-cell
GCACTCTTCAGCACAT-1_mouse.spleen.saline_1.1	mouse.spleen.saline_1.1	1171	728	1	3	B-cell	B-cell
GCAGCCACAGATTGCT-1_mouse.spleen.saline_1.1	mouse.spleen.saline_1.1	595	360	1	3	B-cell	B-cell
GCAGTTAGTAACGACG-1_mouse.spleen.saline_1.1	mouse.spleen.saline_1.1	1155	620	1	3	B-cell	B-cell
GCATACAGTGTCCTCT-1_mouse.spleen.saline_1.1	mouse.spleen.saline_1.1	1548	811	1	3	B-cell	B-cell
GCATACATCGGATGGA-1_mouse.spleen.saline_1.1	mouse.spleen.saline_1.1	2739	1131	1	3	B-cell	B-cell
GCATGATAGCCGATTT-1_mouse.spleen.saline_1.1	mouse.spleen.saline_1.1	1266	681	1	3	B-cell	B-cell
GCATGATTCAGAGACG-1_mouse.spleen.saline_1.1	mouse.spleen.saline_1.1	1412	737	1	3	B-cell	B-cell
GCATGCGAGCGATTCT-1_mouse.spleen.saline_1.1	mouse.spleen.saline_1.1	1304	693	1	3	B-cell	B-cell
GCATGCGAGGCCATAG-1_mouse.spleen.saline_1.1	mouse.spleen.saline_1.1	1024	590	1	3	B-cell	B-cell
GCATGCGAGTACACCT-1_mouse.spleen.saline_1.1	mouse.spleen.saline_1.1	677	394	1	3	B-cell	B-cell
GCATGCGCACCGATAT-1_mouse.spleen.saline_1.1	mouse.spleen.saline_1.1	2041	946	2	4	T-cell	T-cell.1
GCATGCGGTACTTAGC-1_mouse.spleen.saline_1.1	mouse.spleen.saline_1.1	411	263	1	3	B-cell	B-cell
GCATGCGTCAAACAAG-1_mouse.spleen.saline_1.1	mouse.spleen.saline_1.1	1081	625	1	3	B-cell	B-cell
GCATGCGTCAGCGATT-1_mouse.spleen.saline_1.1	mouse.spleen.saline_1.1	3849	1328	1	3	B-cell	B-cell
GCATGCGTCATGTGGT-1_mouse.spleen.saline_1.1	mouse.spleen.saline_1.1	1216	650	1	3	B-cell	B-cell
GCATGTAAGGCATGTG-1_mouse.spleen.saline_1.1	mouse.spleen.saline_1.1	773	470	1	3	B-cell	B-cell
GCATGTACATCCGGGT-1_mouse.spleen.saline_1.1	mouse.spleen.saline_1.1	2048	1077	1	3	B-cell	B-cell
GCATGTAGTGTAAGTA-1_mouse.spleen.saline_1.1	mouse.spleen.saline_1.1	1053	634	3	1	APC	Macrophage
GCCAAATAGGAATGGA-1_mouse.spleen.saline_1.1	mouse.spleen.saline_1.1	1033	538	1	3	B-cell	B-cell
GCCAAATAGTGTGGCA-1_mouse.spleen.saline_1.1	mouse.spleen.saline_1.1	1172	713	1	3	B-cell	B-cell
GCCAAATAGTTTGCGT-1_mouse.spleen.saline_1.1	mouse.spleen.saline_1.1	516	396	3	1	APC	Macrophage
GCCAAATCAAGTAATG-1_mouse.spleen.saline_1.1	mouse.spleen.saline_1.1	1116	556	1	3	B-cell	B-cell
GCCAAATGTAATAGCA-1_mouse.spleen.saline_1.1	mouse.spleen.saline_1.1	199	174	3	1	APC	Macrophage
GCCAAATGTGTATGGG-1_mouse.spleen.saline_1.1	mouse.spleen.saline_1.1	709	416	1	3	B-cell	B-cell
GCCTCTAAGAAAGTGG-1_mouse.spleen.saline_1.1	mouse.spleen.saline_1.1	675	403	1	3	B-cell	B-cell
GCCTCTATCAATCACG-1_mouse.spleen.saline_1.1	mouse.spleen.saline_1.1	1191	680	1	3	B-cell	B-cell
GCGAGAATCGTCTGAA-1_mouse.spleen.saline_1.1	mouse.spleen.saline_1.1	1037	614	1	3	B-cell	B-cell
GCGCAACCATGAACCT-1_mouse.spleen.saline_1.1	mouse.spleen.saline_1.1	2047	817	2	4	T-cell	T-cell.1
GCGCAACGTCGAGATG-1_mouse.spleen.saline_1.1	mouse.spleen.saline_1.1	245	174	1	3	B-cell	B-cell
GCGCAGTAGTCTCAAC-1_mouse.spleen.saline_1.1	mouse.spleen.saline_1.1	304	211	2	4	T-cell	T-cell.1
GCGCAGTTCCACTCCA-1_mouse.spleen.saline_1.1	mouse.spleen.saline_1.1	2925	1075	2	4	T-cell	T-cell.1
GCGCCAAGTATCGCAT-1_mouse.spleen.saline_1.1	mouse.spleen.saline_1.1	2317	1035	1	3	B-cell	B-cell
GCGCCAAGTTCCACAA-1_mouse.spleen.saline_1.1	mouse.spleen.saline_1.1	895	477	2	4	T-cell	T-cell.1
GCGCGATTCTGGCGAC-1_mouse.spleen.saline_1.1	mouse.spleen.saline_1.1	1659	834	1	3	B-cell	B-cell
GCGGGTTCACAAGCCC-1_mouse.spleen.saline_1.1	mouse.spleen.saline_1.1	2635	999	1	3	B-cell	B-cell
GCTCCTAGTGAGGCTA-1_mouse.spleen.saline_1.1	mouse.spleen.saline_1.1	674	413	1	3	B-cell	B-cell
GCTCTGTAGCAACGGT-1_mouse.spleen.saline_1.1	mouse.spleen.saline_1.1	555	364	2	4	T-cell	T-cell.1
GCTCTGTCAGGGCATA-1_mouse.spleen.saline_1.1	mouse.spleen.saline_1.1	652	393	1	3	B-cell	B-cell
GCTCTGTTCAGAGCTT-1_mouse.spleen.saline_1.1	mouse.spleen.saline_1.1	1233	632	1	3	B-cell	B-cell
GCTCTGTTCCCACTTG-1_mouse.spleen.saline_1.1	mouse.spleen.saline_1.1	1297	669	2	4	T-cell	T-cell.1
GCTCTGTTCCCGGATG-1_mouse.spleen.saline_1.1	mouse.spleen.saline_1.1	1788	914	2	4	T-cell	T-cell.1
GCTGCAGGTACATGTC-1_mouse.spleen.saline_1.1	mouse.spleen.saline_1.1	1792	960	2	4	T-cell	T-cell.1
GCTGCGAAGACACTAA-1_mouse.spleen.saline_1.1	mouse.spleen.saline_1.1	1428	696	1	3	B-cell	B-cell
GCTGCGAGTCCGTTAA-1_mouse.spleen.saline_1.1	mouse.spleen.saline_1.1	2065	1027	3	1	APC	Macrophage
GCTGCTTAGAGGTTAT-1_mouse.spleen.saline_1.1	mouse.spleen.saline_1.1	1614	808	2	4	T-cell	T-cell.1
GCTGCTTAGCCATCGC-1_mouse.spleen.saline_1.1	mouse.spleen.saline_1.1	1863	922	1	3	B-cell	B-cell
GCTGCTTAGGAGTAGA-1_mouse.spleen.saline_1.1	mouse.spleen.saline_1.1	1217	699	2	4	T-cell	T-cell.1
GCTGCTTCACACCGAC-1_mouse.spleen.saline_1.1	mouse.spleen.saline_1.1	2240	928	2	4	T-cell	T-cell.1
GCTGCTTTCAAACCAC-1_mouse.spleen.saline_1.1	mouse.spleen.saline_1.1	1780	864	1	3	B-cell	B-cell
GCTGGGTGTCTCAACA-1_mouse.spleen.saline_1.1	mouse.spleen.saline_1.1	944	627	1	3	B-cell	B-cell
GCTGGGTTCTGCAAGT-1_mouse.spleen.saline_1.1	mouse.spleen.saline_1.1	1247	707	1	3	B-cell	B-cell
GCTTGAAGTACGCACC-1_mouse.spleen.saline_1.1	mouse.spleen.saline_1.1	1124	621	1	3	B-cell	B-cell
GCTTGAAGTCGAGATG-1_mouse.spleen.saline_1.1	mouse.spleen.saline_1.1	1191	595	1	3	B-cell	B-cell
GGAAAGCGTTACCGAT-1_mouse.spleen.saline_1.1	mouse.spleen.saline_1.1	1106	607	1	3	B-cell	B-cell
GGAACTTAGAGACGAA-1_mouse.spleen.saline_1.1	mouse.spleen.saline_1.1	1898	884	2	4	T-cell	T-cell.1
GGAATAACACTGAAGG-1_mouse.spleen.saline_1.1	mouse.spleen.saline_1.1	3875	1393	1	3	B-cell	B-cell
GGAATAATCCAAACAC-1_mouse.spleen.saline_1.1	mouse.spleen.saline_1.1	780	517	1	3	B-cell	B-cell
GGAATAATCCTCATTA-1_mouse.spleen.saline_1.1	mouse.spleen.saline_1.1	3766	1758	3	1	APC	Macrophage
GGACAAGAGCGAAGGG-1_mouse.spleen.saline_1.1	mouse.spleen.saline_1.1	1674	767	1	3	B-cell	B-cell
GGACAAGCATCAGTAC-1_mouse.spleen.saline_1.1	mouse.spleen.saline_1.1	767	451	1	3	B-cell	B-cell
GGACATTGTGGTTTCA-1_mouse.spleen.saline_1.1	mouse.spleen.saline_1.1	1474	681	2	4	T-cell	T-cell.1
GGAGCAATCGAGCCCA-1_mouse.spleen.saline_1.1	mouse.spleen.saline_1.1	1934	879	2	4	T-cell	T-cell.1
GGATGTTCACTTCTGC-1_mouse.spleen.saline_1.1	mouse.spleen.saline_1.1	2255	1082	1	3	B-cell	B-cell
GGATGTTGTCTAGGTT-1_mouse.spleen.saline_1.1	mouse.spleen.saline_1.1	1813	881	1	3	B-cell	B-cell
GGATGTTGTTAAGTAG-1_mouse.spleen.saline_1.1	mouse.spleen.saline_1.1	3962	1668	3	1	APC	Macrophage
GGATTACCATGGGAAC-1_mouse.spleen.saline_1.1	mouse.spleen.saline_1.1	2350	933	2	4	T-cell	T-cell.1
GGCAATTAGCTAGCCC-1_mouse.spleen.saline_1.1	mouse.spleen.saline_1.1	795	461	2	4	T-cell	T-cell.1
GGCAATTCACTTGGAT-1_mouse.spleen.saline_1.1	mouse.spleen.saline_1.1	1103	587	1	3	B-cell	B-cell
GGCAATTGTTGCGTTA-1_mouse.spleen.saline_1.1	mouse.spleen.saline_1.1	2346	1072	2	4	T-cell	T-cell.1
GGCAATTTCGTTACGA-1_mouse.spleen.saline_1.1	mouse.spleen.saline_1.1	1070	614	1	3	B-cell	B-cell
GGCCGATAGATCCTGT-1_mouse.spleen.saline_1.1	mouse.spleen.saline_1.1	2690	1311	3	5	APC	Monocyte
GGCCGATGTTATCACG-1_mouse.spleen.saline_1.1	mouse.spleen.saline_1.1	834	548	1	3	B-cell	B-cell
GGCCGATTCACGAAGG-1_mouse.spleen.saline_1.1	mouse.spleen.saline_1.1	1574	823	1	3	B-cell	B-cell
GGCGACTAGCTGATAA-1_mouse.spleen.saline_1.1	mouse.spleen.saline_1.1	1568	697	2	4	T-cell	T-cell.1
GGCGTGTAGAGCTATA-1_mouse.spleen.saline_1.1	mouse.spleen.saline_1.1	1771	781	2	4	T-cell	T-cell.1
GGCGTGTAGTGCTGCC-1_mouse.spleen.saline_1.1	mouse.spleen.saline_1.1	934	515	1	3	B-cell	B-cell
GGCGTGTTCGGATGTT-1_mouse.spleen.saline_1.1	mouse.spleen.saline_1.1	2191	946	1	3	B-cell	B-cell
GGCTCGATCGGCGGTT-1_mouse.spleen.saline_1.1	mouse.spleen.saline_1.1	1019	571	1	3	B-cell	B-cell
GGCTCGATCTAACTCT-1_mouse.spleen.saline_1.1	mouse.spleen.saline_1.1	809	497	1	3	B-cell	B-cell
GGCTGGTAGTCGCCGT-1_mouse.spleen.saline_1.1	mouse.spleen.saline_1.1	776	488	5	8	NK-cell	NK-cell
GGGAATGAGTCCAGGA-1_mouse.spleen.saline_1.1	mouse.spleen.saline_1.1	2166	1070	2	4	T-cell	T-cell.1
GGGAATGTCCGTAGTA-1_mouse.spleen.saline_1.1	mouse.spleen.saline_1.1	806	501	1	3	B-cell	B-cell
GGGACCTAGCTGTTCA-1_mouse.spleen.saline_1.1	mouse.spleen.saline_1.1	918	574	1	3	B-cell	B-cell
GGGACCTAGGCTATCT-1_mouse.spleen.saline_1.1	mouse.spleen.saline_1.1	2392	900	3	1	APC	Macrophage
GGGACCTCAGCATGAG-1_mouse.spleen.saline_1.1	mouse.spleen.saline_1.1	1691	930	1	3	B-cell	B-cell
GGGACCTGTCGACTAT-1_mouse.spleen.saline_1.1	mouse.spleen.saline_1.1	1489	814	1	3	B-cell	B-cell
GGGAGATTCAAACGGG-1_mouse.spleen.saline_1.1	mouse.spleen.saline_1.1	1068	627	5	8	NK-cell	NK-cell
GGGAGATTCAAGGTAA-1_mouse.spleen.saline_1.1	mouse.spleen.saline_1.1	522	251	4	7	Neutrophil	Neutrophil
GGGATGAAGCACCGCT-1_mouse.spleen.saline_1.1	mouse.spleen.saline_1.1	1068	598	2	4	T-cell	T-cell.1
GGGATGAAGTGCTGCC-1_mouse.spleen.saline_1.1	mouse.spleen.saline_1.1	790	513	1	3	B-cell	B-cell
GGGATGACAGTGGGAT-1_mouse.spleen.saline_1.1	mouse.spleen.saline_1.1	1676	831	1	3	B-cell	B-cell
GGGATGATCATCGGAT-1_mouse.spleen.saline_1.1	mouse.spleen.saline_1.1	2274	948	1	3	B-cell	B-cell
GGGATGATCCTCTAGC-1_mouse.spleen.saline_1.1	mouse.spleen.saline_1.1	1010	546	1	3	B-cell	B-cell
GGGATGATCGGTCCGA-1_mouse.spleen.saline_1.1	mouse.spleen.saline_1.1	3591	1250	2	4	T-cell	T-cell.1
GGGATGATCTCTGCTG-1_mouse.spleen.saline_1.1	mouse.spleen.saline_1.1	731	449	1	3	B-cell	B-cell
GGGCATCGTTCGCGAC-1_mouse.spleen.saline_1.1	mouse.spleen.saline_1.1	1550	783	1	3	B-cell	B-cell
GGGTCTGTCCTTAATC-1_mouse.spleen.saline_1.1	mouse.spleen.saline_1.1	2734	1292	2	6	T-cell	T-cell.2
GGGTTGCCAAGCTGGA-1_mouse.spleen.saline_1.1	mouse.spleen.saline_1.1	823	498	1	3	B-cell	B-cell
GGGTTGCCAGGTCGTC-1_mouse.spleen.saline_1.1	mouse.spleen.saline_1.1	1402	713	1	3	B-cell	B-cell
GGGTTGCTCACTCCTG-1_mouse.spleen.saline_1.1	mouse.spleen.saline_1.1	1439	675	2	4	T-cell	T-cell.1
GGGTTGCTCGACGGAA-1_mouse.spleen.saline_1.1	mouse.spleen.saline_1.1	1913	877	1	3	B-cell	B-cell
GGTATTGAGCAAATCA-1_mouse.spleen.saline_1.1	mouse.spleen.saline_1.1	850	526	1	3	B-cell	B-cell
GGTATTGAGCTTTGGT-1_mouse.spleen.saline_1.1	mouse.spleen.saline_1.1	1605	845	2	4	T-cell	T-cell.1
GGTATTGCATACTCTT-1_mouse.spleen.saline_1.1	mouse.spleen.saline_1.1	1610	791	2	4	T-cell	T-cell.1
GGTGCGTCAGGGCATA-1_mouse.spleen.saline_1.1	mouse.spleen.saline_1.1	1131	607	1	3	B-cell	B-cell
GGTGTTAAGTTTCCTT-1_mouse.spleen.saline_1.1	mouse.spleen.saline_1.1	1541	827	1	3	B-cell	B-cell
GGTGTTACAAGTTGTC-1_mouse.spleen.saline_1.1	mouse.spleen.saline_1.1	802	491	1	3	B-cell	B-cell
GGTGTTACACACTGCG-1_mouse.spleen.saline_1.1	mouse.spleen.saline_1.1	1841	899	2	4	T-cell	T-cell.1
GTAACGTAGTCCGGTC-1_mouse.spleen.saline_1.1	mouse.spleen.saline_1.1	925	559	1	3	B-cell	B-cell
GTAACGTCAAGTAGTA-1_mouse.spleen.saline_1.1	mouse.spleen.saline_1.1	988	617	1	3	B-cell	B-cell
GTAACTGTCATTGCGA-1_mouse.spleen.saline_1.1	mouse.spleen.saline_1.1	1189	685	1	3	B-cell	B-cell
GTACGTAGTCGTGGCT-1_mouse.spleen.saline_1.1	mouse.spleen.saline_1.1	1036	586	1	3	B-cell	B-cell
GTACGTATCAGCGATT-1_mouse.spleen.saline_1.1	mouse.spleen.saline_1.1	2088	1044	1	3	B-cell	B-cell
GTACTCCAGTGTTTGC-1_mouse.spleen.saline_1.1	mouse.spleen.saline_1.1	939	574	1	3	B-cell	B-cell
GTACTCCGTTTAAGCC-1_mouse.spleen.saline_1.1	mouse.spleen.saline_1.1	234	176	4	7	Neutrophil	Neutrophil
GTACTTTCAGCGTAAG-1_mouse.spleen.saline_1.1	mouse.spleen.saline_1.1	2050	923	2	4	T-cell	T-cell.1
GTACTTTGTAGCGATG-1_mouse.spleen.saline_1.1	mouse.spleen.saline_1.1	1585	803	1	3	B-cell	B-cell
GTACTTTGTCCGAACC-1_mouse.spleen.saline_1.1	mouse.spleen.saline_1.1	924	521	1	3	B-cell	B-cell
GTAGTCACACAACTGT-1_mouse.spleen.saline_1.1	mouse.spleen.saline_1.1	2207	911	2	4	T-cell	T-cell.1
GTAGTCACACAGGAGT-1_mouse.spleen.saline_1.1	mouse.spleen.saline_1.1	850	544	1	3	B-cell	B-cell
GTAGTCACACTAAGTC-1_mouse.spleen.saline_1.1	mouse.spleen.saline_1.1	976	609	2	4	T-cell	T-cell.1
GTATCTTGTCAAGCGA-1_mouse.spleen.saline_1.1	mouse.spleen.saline_1.1	1874	839	2	4	T-cell	T-cell.1
GTATCTTTCAACGGGA-1_mouse.spleen.saline_1.1	mouse.spleen.saline_1.1	1096	655	2	4	T-cell	T-cell.1
GTATCTTTCGTAGATC-1_mouse.spleen.saline_1.1	mouse.spleen.saline_1.1	1341	511	3	1	APC	Macrophage
GTATTCTGTAGCAAAT-1_mouse.spleen.saline_1.1	mouse.spleen.saline_1.1	2485	1240	3	5	APC	Monocyte
GTATTCTGTCAATACC-1_mouse.spleen.saline_1.1	mouse.spleen.saline_1.1	725	500	1	3	B-cell	B-cell
GTATTCTGTCCTCTTG-1_mouse.spleen.saline_1.1	mouse.spleen.saline_1.1	2038	872	2	4	T-cell	T-cell.1
GTATTCTGTGTGGCTC-1_mouse.spleen.saline_1.1	mouse.spleen.saline_1.1	1727	741	2	4	T-cell	T-cell.1
GTATTCTTCCGGCACA-1_mouse.spleen.saline_1.1	mouse.spleen.saline_1.1	1394	758	3	2	APC	Plasmacytoid-dendritic-cell
GTCAAGTAGTGAAGAG-1_mouse.spleen.saline_1.1	mouse.spleen.saline_1.1	1776	860	1	3	B-cell	B-cell
GTCAAGTCAGCTCCGA-1_mouse.spleen.saline_1.1	mouse.spleen.saline_1.1	1340	650	1	3	B-cell	B-cell
GTCAAGTGTCAACATC-1_mouse.spleen.saline_1.1	mouse.spleen.saline_1.1	2970	1249	3	1	APC	Macrophage
GTCAAGTGTGTTGGGA-1_mouse.spleen.saline_1.1	mouse.spleen.saline_1.1	4086	1727	1	3	B-cell	B-cell
GTCAAGTGTTACGTCA-1_mouse.spleen.saline_1.1	mouse.spleen.saline_1.1	1890	864	2	4	T-cell	T-cell.1
GTCAAGTTCCGCGCAA-1_mouse.spleen.saline_1.1	mouse.spleen.saline_1.1	1799	805	2	4	T-cell	T-cell.1
GTCACAAAGAGGTTGC-1_mouse.spleen.saline_1.1	mouse.spleen.saline_1.1	2059	882	2	4	T-cell	T-cell.1
GTCACAAAGTGCTGCC-1_mouse.spleen.saline_1.1	mouse.spleen.saline_1.1	870	533	1	3	B-cell	B-cell
GTCACAAGTATAGTAG-1_mouse.spleen.saline_1.1	mouse.spleen.saline_1.1	1547	642	2	4	T-cell	T-cell.1
GTCACAAGTTTGGCGC-1_mouse.spleen.saline_1.1	mouse.spleen.saline_1.1	1186	679	2	4	T-cell	T-cell.1
GTCACAATCGGCGGTT-1_mouse.spleen.saline_1.1	mouse.spleen.saline_1.1	2406	1115	3	5	APC	Monocyte
GTCACGGCAGATCTGT-1_mouse.spleen.saline_1.1	mouse.spleen.saline_1.1	1903	714	2	4	T-cell	T-cell.1
GTCATTTAGTTCCACA-1_mouse.spleen.saline_1.1	mouse.spleen.saline_1.1	1408	703	1	3	B-cell	B-cell
GTCATTTCACCTCGGA-1_mouse.spleen.saline_1.1	mouse.spleen.saline_1.1	1102	635	4	7	Neutrophil	Neutrophil
GTCATTTCACGAGGTA-1_mouse.spleen.saline_1.1	mouse.spleen.saline_1.1	1300	722	1	3	B-cell	B-cell
GTCATTTCACTTGGAT-1_mouse.spleen.saline_1.1	mouse.spleen.saline_1.1	857	567	1	3	B-cell	B-cell
GTCATTTCATTTGCCC-1_mouse.spleen.saline_1.1	mouse.spleen.saline_1.1	1204	738	1	3	B-cell	B-cell
GTCCTCACAAGCCGCT-1_mouse.spleen.saline_1.1	mouse.spleen.saline_1.1	1581	820	2	4	T-cell	T-cell.1
GTCCTCACAGGATTGG-1_mouse.spleen.saline_1.1	mouse.spleen.saline_1.1	1452	791	1	3	B-cell	B-cell
GTCGTAAGTAGGCTGA-1_mouse.spleen.saline_1.1	mouse.spleen.saline_1.1	967	579	1	3	B-cell	B-cell
GTCTCGTCAGTATGCT-1_mouse.spleen.saline_1.1	mouse.spleen.saline_1.1	1580	791	1	3	B-cell	B-cell
GTCTTCGCACGAGAGT-1_mouse.spleen.saline_1.1	mouse.spleen.saline_1.1	754	435	2	4	T-cell	T-cell.1
GTCTTCGTCGATAGAA-1_mouse.spleen.saline_1.1	mouse.spleen.saline_1.1	1063	549	1	3	B-cell	B-cell
GTGAAGGTCAAACAAG-1_mouse.spleen.saline_1.1	mouse.spleen.saline_1.1	1003	503	3	1	APC	Macrophage
GTGCAGCCATCAGTCA-1_mouse.spleen.saline_1.1	mouse.spleen.saline_1.1	569	342	4	7	Neutrophil	Neutrophil
GTGCAGCTCCGCGTTT-1_mouse.spleen.saline_1.1	mouse.spleen.saline_1.1	1029	561	1	3	B-cell	B-cell
GTGCAGCTCTGCCCTA-1_mouse.spleen.saline_1.1	mouse.spleen.saline_1.1	1346	718	2	4	T-cell	T-cell.1
GTGCATACACATGTGT-1_mouse.spleen.saline_1.1	mouse.spleen.saline_1.1	1745	796	1	3	B-cell	B-cell
GTGCGGTAGCCAGGAT-1_mouse.spleen.saline_1.1	mouse.spleen.saline_1.1	1243	617	1	3	B-cell	B-cell
GTGCGGTCATTTCACT-1_mouse.spleen.saline_1.1	mouse.spleen.saline_1.1	2825	1092	2	4	T-cell	T-cell.1
GTGCTTCTCGCTTAGA-1_mouse.spleen.saline_1.1	mouse.spleen.saline_1.1	1340	684	1	3	B-cell	B-cell
GTGGGTCAGCAGCCTC-1_mouse.spleen.saline_1.1	mouse.spleen.saline_1.1	1444	717	2	4	T-cell	T-cell.1
GTGGGTCAGTGCTGCC-1_mouse.spleen.saline_1.1	mouse.spleen.saline_1.1	4593	1510	1	3	B-cell	B-cell
GTGGGTCCACTTAAGC-1_mouse.spleen.saline_1.1	mouse.spleen.saline_1.1	1367	682	2	4	T-cell	T-cell.1
GTGGGTCGTAAATGTG-1_mouse.spleen.saline_1.1	mouse.spleen.saline_1.1	1145	594	1	3	B-cell	B-cell
GTGGGTCGTGTGAAAT-1_mouse.spleen.saline_1.1	mouse.spleen.saline_1.1	1228	708	1	3	B-cell	B-cell
GTGTGCGAGTGGTAAT-1_mouse.spleen.saline_1.1	mouse.spleen.saline_1.1	579	384	1	3	B-cell	B-cell
GTGTGCGCAGAGTGTG-1_mouse.spleen.saline_1.1	mouse.spleen.saline_1.1	1632	747	1	3	B-cell	B-cell
GTGTGCGGTGACCAAG-1_mouse.spleen.saline_1.1	mouse.spleen.saline_1.1	2023	1120	1	3	B-cell	B-cell
GTTAAGCCATACGCTA-1_mouse.spleen.saline_1.1	mouse.spleen.saline_1.1	3522	1455	1	3	B-cell	B-cell
GTTACAGAGTGTTGAA-1_mouse.spleen.saline_1.1	mouse.spleen.saline_1.1	1339	837	1	3	B-cell	B-cell
GTTCGGGAGTAGCGGT-1_mouse.spleen.saline_1.1	mouse.spleen.saline_1.1	2188	910	2	4	T-cell	T-cell.1
GTTCGGGTCCGCTGTT-1_mouse.spleen.saline_1.1	mouse.spleen.saline_1.1	3237	1398	3	1	APC	Macrophage
GTTCGGGTCCTAGAAC-1_mouse.spleen.saline_1.1	mouse.spleen.saline_1.1	289	192	4	7	Neutrophil	Neutrophil
GTTCTCGAGCCAACAG-1_mouse.spleen.saline_1.1	mouse.spleen.saline_1.1	1463	841	1	3	B-cell	B-cell
GTTCTCGAGTGGTCCC-1_mouse.spleen.saline_1.1	mouse.spleen.saline_1.1	1750	901	2	4	T-cell	T-cell.1
GTTCTCGGTAGGCTGA-1_mouse.spleen.saline_1.1	mouse.spleen.saline_1.1	1816	785	2	4	T-cell	T-cell.1
GTTCTCGGTCACCTAA-1_mouse.spleen.saline_1.1	mouse.spleen.saline_1.1	377	264	2	4	T-cell	T-cell.1
GTTCTCGGTTGTCGCG-1_mouse.spleen.saline_1.1	mouse.spleen.saline_1.1	4769	1716	2	6	T-cell	T-cell.2
GTTTCTATCCAGATCA-1_mouse.spleen.saline_1.1	mouse.spleen.saline_1.1	1758	819	2	4	T-cell	T-cell.1
GTTTCTATCGTCTGCT-1_mouse.spleen.saline_1.1	mouse.spleen.saline_1.1	888	503	1	3	B-cell	B-cell
GTTTCTATCTGCTGCT-1_mouse.spleen.saline_1.1	mouse.spleen.saline_1.1	1117	636	1	3	B-cell	B-cell
TAAACCGTCAACGCTA-1_mouse.spleen.saline_1.1	mouse.spleen.saline_1.1	1459	771	1	3	B-cell	B-cell
TAAGAGAAGCTTCGCG-1_mouse.spleen.saline_1.1	mouse.spleen.saline_1.1	1290	718	1	3	B-cell	B-cell
TAAGAGACATGCGCAC-1_mouse.spleen.saline_1.1	mouse.spleen.saline_1.1	1115	613	1	3	B-cell	B-cell
TAAGAGATCGCACTCT-1_mouse.spleen.saline_1.1	mouse.spleen.saline_1.1	1209	706	1	3	B-cell	B-cell
TAAGTGCAGTTACGGG-1_mouse.spleen.saline_1.1	mouse.spleen.saline_1.1	433	235	4	7	Neutrophil	Neutrophil
TAAGTGCCACGGACAA-1_mouse.spleen.saline_1.1	mouse.spleen.saline_1.1	443	234	4	7	Neutrophil	Neutrophil
TAAGTGCTCGAATGGG-1_mouse.spleen.saline_1.1	mouse.spleen.saline_1.1	662	395	1	3	B-cell	B-cell
TACACGATCTATCCTA-1_mouse.spleen.saline_1.1	mouse.spleen.saline_1.1	383	272	4	7	Neutrophil	Neutrophil
TACAGTGCAGGAATGC-1_mouse.spleen.saline_1.1	mouse.spleen.saline_1.1	917	577	1	3	B-cell	B-cell
TACCTATAGCAAATCA-1_mouse.spleen.saline_1.1	mouse.spleen.saline_1.1	1677	873	1	3	B-cell	B-cell
TACCTATCATGCAACT-1_mouse.spleen.saline_1.1	mouse.spleen.saline_1.1	1127	650	1	3	B-cell	B-cell
TACCTATGTATGAATG-1_mouse.spleen.saline_1.1	mouse.spleen.saline_1.1	5367	2021	3	5	APC	Monocyte
TACCTATGTCCATGAT-1_mouse.spleen.saline_1.1	mouse.spleen.saline_1.1	871	512	1	3	B-cell	B-cell
TACCTTACAGCTGTTA-1_mouse.spleen.saline_1.1	mouse.spleen.saline_1.1	817	456	2	4	T-cell	T-cell.1
TACCTTATCAACGGGA-1_mouse.spleen.saline_1.1	mouse.spleen.saline_1.1	765	435	1	3	B-cell	B-cell
TACCTTATCATCTGTT-1_mouse.spleen.saline_1.1	mouse.spleen.saline_1.1	1477	687	2	4	T-cell	T-cell.1
TACGGATTCTGCGGCA-1_mouse.spleen.saline_1.1	mouse.spleen.saline_1.1	1242	772	2	4	T-cell	T-cell.1
TACGGGCAGATATGCA-1_mouse.spleen.saline_1.1	mouse.spleen.saline_1.1	4971	1769	1	3	B-cell	B-cell
TACGGGCAGTCAATAG-1_mouse.spleen.saline_1.1	mouse.spleen.saline_1.1	1137	612	1	3	B-cell	B-cell
TACGGGCGTTAGAACA-1_mouse.spleen.saline_1.1	mouse.spleen.saline_1.1	1495	749	2	4	T-cell	T-cell.1
TACGGTATCAGTTCGA-1_mouse.spleen.saline_1.1	mouse.spleen.saline_1.1	335	176	4	7	Neutrophil	Neutrophil
TACTCATCATGATCCA-1_mouse.spleen.saline_1.1	mouse.spleen.saline_1.1	2063	879	1	3	B-cell	B-cell
TACTCATGTTTGACAC-1_mouse.spleen.saline_1.1	mouse.spleen.saline_1.1	2139	1071	5	8	NK-cell	NK-cell
TACTCATTCCAGTAGT-1_mouse.spleen.saline_1.1	mouse.spleen.saline_1.1	1298	780	5	8	NK-cell	NK-cell
TACTCGCAGATGGGTC-1_mouse.spleen.saline_1.1	mouse.spleen.saline_1.1	3701	1393	3	1	APC	Macrophage
TACTCGCGTTCCACTC-1_mouse.spleen.saline_1.1	mouse.spleen.saline_1.1	4374	1432	1	3	B-cell	B-cell
TACTCGCTCAGCATGT-1_mouse.spleen.saline_1.1	mouse.spleen.saline_1.1	1182	580	1	3	B-cell	B-cell
TACTTACAGTGAAGAG-1_mouse.spleen.saline_1.1	mouse.spleen.saline_1.1	874	517	1	3	B-cell	B-cell
TACTTACCATTGCGGC-1_mouse.spleen.saline_1.1	mouse.spleen.saline_1.1	482	331	2	4	T-cell	T-cell.1
TACTTACGTTCCAACA-1_mouse.spleen.saline_1.1	mouse.spleen.saline_1.1	290	175	4	7	Neutrophil	Neutrophil
TAGAGCTGTGCACTTA-1_mouse.spleen.saline_1.1	mouse.spleen.saline_1.1	2720	1061	2	4	T-cell	T-cell.1
TAGAGCTTCGGTTCGG-1_mouse.spleen.saline_1.1	mouse.spleen.saline_1.1	380	285	1	3	B-cell	B-cell
TAGGCATAGATGTGGC-1_mouse.spleen.saline_1.1	mouse.spleen.saline_1.1	1101	601	1	3	B-cell	B-cell
TAGGCATGTGGGTATG-1_mouse.spleen.saline_1.1	mouse.spleen.saline_1.1	3316	1181	1	3	B-cell	B-cell
TAGGCATGTTGGAGGT-1_mouse.spleen.saline_1.1	mouse.spleen.saline_1.1	231	199	1	3	B-cell	B-cell
TAGTGGTAGGCAGTCA-1_mouse.spleen.saline_1.1	mouse.spleen.saline_1.1	329	227	2	4	T-cell	T-cell.1
TAGTGGTCAAGCCGCT-1_mouse.spleen.saline_1.1	mouse.spleen.saline_1.1	1657	774	2	4	T-cell	T-cell.1
TAGTGGTGTCAATACC-1_mouse.spleen.saline_1.1	mouse.spleen.saline_1.1	2403	1012	1	3	B-cell	B-cell
TAGTGGTGTTATTCTC-1_mouse.spleen.saline_1.1	mouse.spleen.saline_1.1	212	176	3	1	APC	Macrophage
TAGTGGTTCGTCACGG-1_mouse.spleen.saline_1.1	mouse.spleen.saline_1.1	439	326	2	4	T-cell	T-cell.1
TAGTTGGCAACACCTA-1_mouse.spleen.saline_1.1	mouse.spleen.saline_1.1	814	482	2	4	T-cell	T-cell.1
TATCAGGAGTACCGGA-1_mouse.spleen.saline_1.1	mouse.spleen.saline_1.1	3116	1346	1	3	B-cell	B-cell
TATCTCAAGTGAACGC-1_mouse.spleen.saline_1.1	mouse.spleen.saline_1.1	550	255	3	1	APC	Macrophage
TATCTCACAACTGCTA-1_mouse.spleen.saline_1.1	mouse.spleen.saline_1.1	1599	815	1	3	B-cell	B-cell
TATCTCACATTATCTC-1_mouse.spleen.saline_1.1	mouse.spleen.saline_1.1	2467	1074	3	1	APC	Macrophage
TATGCCCGTCTCAACA-1_mouse.spleen.saline_1.1	mouse.spleen.saline_1.1	1720	794	2	4	T-cell	T-cell.1
TATGCCCTCCGTCATC-1_mouse.spleen.saline_1.1	mouse.spleen.saline_1.1	891	574	1	3	B-cell	B-cell
TATTACCAGTACGATA-1_mouse.spleen.saline_1.1	mouse.spleen.saline_1.1	2203	1073	1	3	B-cell	B-cell
TATTACCCATCGGTTA-1_mouse.spleen.saline_1.1	mouse.spleen.saline_1.1	1877	831	2	4	T-cell	T-cell.1
TATTACCTCAGCGACC-1_mouse.spleen.saline_1.1	mouse.spleen.saline_1.1	1357	692	1	3	B-cell	B-cell
TCAACGACATGCCACG-1_mouse.spleen.saline_1.1	mouse.spleen.saline_1.1	2402	935	1	3	B-cell	B-cell
TCAACGATCCCAACGG-1_mouse.spleen.saline_1.1	mouse.spleen.saline_1.1	894	530	1	3	B-cell	B-cell
TCAATCTGTCGATTGT-1_mouse.spleen.saline_1.1	mouse.spleen.saline_1.1	1025	597	1	3	B-cell	B-cell
TCAATCTTCCTCAACC-1_mouse.spleen.saline_1.1	mouse.spleen.saline_1.1	2416	1108	1	3	B-cell	B-cell
TCACAAGAGAGTCTGG-1_mouse.spleen.saline_1.1	mouse.spleen.saline_1.1	1358	756	1	3	B-cell	B-cell
TCACAAGTCATCGCTC-1_mouse.spleen.saline_1.1	mouse.spleen.saline_1.1	776	442	1	3	B-cell	B-cell
TCACGAAAGCCACGCT-1_mouse.spleen.saline_1.1	mouse.spleen.saline_1.1	2262	907	2	4	T-cell	T-cell.1
TCACGAATCCCTGACT-1_mouse.spleen.saline_1.1	mouse.spleen.saline_1.1	875	537	1	3	B-cell	B-cell
TCAGATGAGACTAGGC-1_mouse.spleen.saline_1.1	mouse.spleen.saline_1.1	229	175	2	4	T-cell	T-cell.1
TCAGATGAGATAGGAG-1_mouse.spleen.saline_1.1	mouse.spleen.saline_1.1	610	357	2	4	T-cell	T-cell.1
TCAGATGCATGAAGTA-1_mouse.spleen.saline_1.1	mouse.spleen.saline_1.1	1524	769	1	3	B-cell	B-cell
TCAGATGGTCTGCGGT-1_mouse.spleen.saline_1.1	mouse.spleen.saline_1.1	2275	992	2	4	T-cell	T-cell.1
TCAGATGTCTCAAGTG-1_mouse.spleen.saline_1.1	mouse.spleen.saline_1.1	1178	678	1	3	B-cell	B-cell
TCAGCAAAGTAGCGGT-1_mouse.spleen.saline_1.1	mouse.spleen.saline_1.1	970	547	1	3	B-cell	B-cell
TCAGCAAAGTGGGCTA-1_mouse.spleen.saline_1.1	mouse.spleen.saline_1.1	679	405	1	3	B-cell	B-cell
TCAGCAATCAGCAACT-1_mouse.spleen.saline_1.1	mouse.spleen.saline_1.1	2808	1084	1	3	B-cell	B-cell
TCAGCAATCCTGCTTG-1_mouse.spleen.saline_1.1	mouse.spleen.saline_1.1	2841	1150	1	3	B-cell	B-cell
TCAGCAATCGACAGCC-1_mouse.spleen.saline_1.1	mouse.spleen.saline_1.1	1922	890	1	3	B-cell	B-cell
TCAGCTCCAAGGGTCA-1_mouse.spleen.saline_1.1	mouse.spleen.saline_1.1	2264	1170	3	2	APC	Plasmacytoid-dendritic-cell
TCAGCTCCAAGTAGTA-1_mouse.spleen.saline_1.1	mouse.spleen.saline_1.1	2735	1293	1	3	B-cell	B-cell
TCAGCTCCAGGTTTCA-1_mouse.spleen.saline_1.1	mouse.spleen.saline_1.1	2270	1042	2	4	T-cell	T-cell.1
TCAGGATCAAATTGCC-1_mouse.spleen.saline_1.1	mouse.spleen.saline_1.1	3072	1408	1	3	B-cell	B-cell
TCAGGATCAAGGTTTC-1_mouse.spleen.saline_1.1	mouse.spleen.saline_1.1	954	560	1	3	B-cell	B-cell
TCAGGATCAGGGCATA-1_mouse.spleen.saline_1.1	mouse.spleen.saline_1.1	981	545	1	3	B-cell	B-cell
TCAGGATGTCTTGATG-1_mouse.spleen.saline_1.1	mouse.spleen.saline_1.1	334	251	3	1	APC	Macrophage
TCAGGTAAGGCTCTTA-1_mouse.spleen.saline_1.1	mouse.spleen.saline_1.1	366	264	2	4	T-cell	T-cell.1
TCAGGTATCTCACATT-1_mouse.spleen.saline_1.1	mouse.spleen.saline_1.1	1418	807	3	5	APC	Monocyte
TCATTTGAGCTAGCCC-1_mouse.spleen.saline_1.1	mouse.spleen.saline_1.1	3235	1296	1	3	B-cell	B-cell
TCATTTGCAAGCGTAG-1_mouse.spleen.saline_1.1	mouse.spleen.saline_1.1	1181	599	1	3	B-cell	B-cell
TCCACACAGTACGATA-1_mouse.spleen.saline_1.1	mouse.spleen.saline_1.1	648	341	1	3	B-cell	B-cell
TCCACACCAACCGCCA-1_mouse.spleen.saline_1.1	mouse.spleen.saline_1.1	2387	1086	1	3	B-cell	B-cell
TCCCGATAGAGGTAGA-1_mouse.spleen.saline_1.1	mouse.spleen.saline_1.1	1369	682	1	3	B-cell	B-cell
TCGAGGCAGGCTAGAC-1_mouse.spleen.saline_1.1	mouse.spleen.saline_1.1	596	384	2	4	T-cell	T-cell.1
TCGAGGCCAATAACGA-1_mouse.spleen.saline_1.1	mouse.spleen.saline_1.1	999	586	1	3	B-cell	B-cell
TCGAGGCTCCTGCAGG-1_mouse.spleen.saline_1.1	mouse.spleen.saline_1.1	1059	662	1	3	B-cell	B-cell
TCGCGAGAGAGGGCTT-1_mouse.spleen.saline_1.1	mouse.spleen.saline_1.1	1142	661	1	3	B-cell	B-cell
TCGCGTTCACAGTCGC-1_mouse.spleen.saline_1.1	mouse.spleen.saline_1.1	1214	580	1	3	B-cell	B-cell
TCGGGACAGGTAAACT-1_mouse.spleen.saline_1.1	mouse.spleen.saline_1.1	1095	672	1	3	B-cell	B-cell
TCGGGACCATCCAACA-1_mouse.spleen.saline_1.1	mouse.spleen.saline_1.1	1086	619	1	3	B-cell	B-cell
TCGGTAACAATCAGAA-1_mouse.spleen.saline_1.1	mouse.spleen.saline_1.1	1754	756	2	4	T-cell	T-cell.1
TCGGTAAGTTCTCATT-1_mouse.spleen.saline_1.1	mouse.spleen.saline_1.1	682	432	1	3	B-cell	B-cell
TCGTAGAAGAAACGAG-1_mouse.spleen.saline_1.1	mouse.spleen.saline_1.1	569	421	2	4	T-cell	T-cell.1
TCGTAGACATGGTTGT-1_mouse.spleen.saline_1.1	mouse.spleen.saline_1.1	1034	583	2	4	T-cell	T-cell.1
TCTATTGAGTGGAGTC-1_mouse.spleen.saline_1.1	mouse.spleen.saline_1.1	1961	934	2	4	T-cell	T-cell.1
TCTATTGCATGGAATA-1_mouse.spleen.saline_1.1	mouse.spleen.saline_1.1	1728	808	1	3	B-cell	B-cell
TCTCATACACGAGAGT-1_mouse.spleen.saline_1.1	mouse.spleen.saline_1.1	1128	633	1	3	B-cell	B-cell
TCTCATAGTCTAAACC-1_mouse.spleen.saline_1.1	mouse.spleen.saline_1.1	585	391	1	3	B-cell	B-cell
TCTCATAGTTCCACGG-1_mouse.spleen.saline_1.1	mouse.spleen.saline_1.1	1988	957	2	4	T-cell	T-cell.1
TCTCTAAAGACTAAGT-1_mouse.spleen.saline_1.1	mouse.spleen.saline_1.1	1268	698	1	3	B-cell	B-cell
TCTCTAACAATAGAGT-1_mouse.spleen.saline_1.1	mouse.spleen.saline_1.1	1688	808	2	4	T-cell	T-cell.1
TCTCTAACATACTACG-1_mouse.spleen.saline_1.1	mouse.spleen.saline_1.1	2761	1267	3	1	APC	Macrophage
TCTGAGACAGGCTGAA-1_mouse.spleen.saline_1.1	mouse.spleen.saline_1.1	1595	748	2	4	T-cell	T-cell.1
TCTGAGAGTACTTAGC-1_mouse.spleen.saline_1.1	mouse.spleen.saline_1.1	1476	761	1	3	B-cell	B-cell
TCTGAGAGTCTAGCCG-1_mouse.spleen.saline_1.1	mouse.spleen.saline_1.1	1321	635	1	3	B-cell	B-cell
TCTGAGATCCTACAGA-1_mouse.spleen.saline_1.1	mouse.spleen.saline_1.1	1299	665	1	3	B-cell	B-cell
TCTGGAAAGTACGCCC-1_mouse.spleen.saline_1.1	mouse.spleen.saline_1.1	2342	1086	2	6	T-cell	T-cell.2
TCTGGAAGTAGCGATG-1_mouse.spleen.saline_1.1	mouse.spleen.saline_1.1	1909	882	2	4	T-cell	T-cell.1
TCTGGAATCGATGAGG-1_mouse.spleen.saline_1.1	mouse.spleen.saline_1.1	1231	653	1	3	B-cell	B-cell
TCTTCGGCAGGAACGT-1_mouse.spleen.saline_1.1	mouse.spleen.saline_1.1	711	457	1	3	B-cell	B-cell
TCTTCGGTCACAGTAC-1_mouse.spleen.saline_1.1	mouse.spleen.saline_1.1	1342	680	2	4	T-cell	T-cell.1
TCTTCGGTCCTTTACA-1_mouse.spleen.saline_1.1	mouse.spleen.saline_1.1	1837	1011	5	8	NK-cell	NK-cell
TCTTCGGTCTCACATT-1_mouse.spleen.saline_1.1	mouse.spleen.saline_1.1	1395	715	1	3	B-cell	B-cell
TCTTTCCCAAGACACG-1_mouse.spleen.saline_1.1	mouse.spleen.saline_1.1	1824	789	2	4	T-cell	T-cell.1
TGAAAGAAGGGATACC-1_mouse.spleen.saline_1.1	mouse.spleen.saline_1.1	1486	660	1	3	B-cell	B-cell
TGAAAGAGTGTCAATC-1_mouse.spleen.saline_1.1	mouse.spleen.saline_1.1	1944	898	2	4	T-cell	T-cell.1
TGAAAGATCAAACCAC-1_mouse.spleen.saline_1.1	mouse.spleen.saline_1.1	1614	800	2	4	T-cell	T-cell.1
TGAAAGATCCTTTACA-1_mouse.spleen.saline_1.1	mouse.spleen.saline_1.1	1346	653	2	4	T-cell	T-cell.1
TGACAACTCTGTTGAG-1_mouse.spleen.saline_1.1	mouse.spleen.saline_1.1	983	542	1	3	B-cell	B-cell
TGACGGCTCACAACGT-1_mouse.spleen.saline_1.1	mouse.spleen.saline_1.1	2038	851	1	3	B-cell	B-cell
TGACTTTAGGCTATCT-1_mouse.spleen.saline_1.1	mouse.spleen.saline_1.1	2087	847	2	4	T-cell	T-cell.1
TGACTTTTCTGAAAGA-1_mouse.spleen.saline_1.1	mouse.spleen.saline_1.1	753	476	1	3	B-cell	B-cell
TGAGAGGTCCTCTAGC-1_mouse.spleen.saline_1.1	mouse.spleen.saline_1.1	815	509	1	3	B-cell	B-cell
TGAGCATCAAACTGTC-1_mouse.spleen.saline_1.1	mouse.spleen.saline_1.1	1151	652	1	3	B-cell	B-cell
TGAGCATCAACCGCCA-1_mouse.spleen.saline_1.1	mouse.spleen.saline_1.1	545	368	3	2	APC	Plasmacytoid-dendritic-cell
TGAGCATTCGCAGGCT-1_mouse.spleen.saline_1.1	mouse.spleen.saline_1.1	1854	782	2	4	T-cell	T-cell.1
TGAGGGACAAGAAGAG-1_mouse.spleen.saline_1.1	mouse.spleen.saline_1.1	1041	587	1	3	B-cell	B-cell
TGAGGGACACAAGACG-1_mouse.spleen.saline_1.1	mouse.spleen.saline_1.1	768	455	1	3	B-cell	B-cell
TGAGGGATCGAATGCT-1_mouse.spleen.saline_1.1	mouse.spleen.saline_1.1	999	579	2	4	T-cell	T-cell.1
TGATTTCAGAAACGCC-1_mouse.spleen.saline_1.1	mouse.spleen.saline_1.1	1294	730	1	3	B-cell	B-cell
TGCACCTAGGACAGAA-1_mouse.spleen.saline_1.1	mouse.spleen.saline_1.1	923	519	2	4	T-cell	T-cell.1
TGCACCTAGTTCGCAT-1_mouse.spleen.saline_1.1	mouse.spleen.saline_1.1	2976	1145	1	3	B-cell	B-cell
TGCCCATAGTAGGTGC-1_mouse.spleen.saline_1.1	mouse.spleen.saline_1.1	1279	709	1	3	B-cell	B-cell
TGCCCATCATGCAACT-1_mouse.spleen.saline_1.1	mouse.spleen.saline_1.1	1152	636	1	3	B-cell	B-cell
TGCCCATCATGTAAGA-1_mouse.spleen.saline_1.1	mouse.spleen.saline_1.1	2113	923	2	4	T-cell	T-cell.1
TGCCCATGTAGCCTCG-1_mouse.spleen.saline_1.1	mouse.spleen.saline_1.1	895	501	1	3	B-cell	B-cell
TGCCCATGTCTAAAGA-1_mouse.spleen.saline_1.1	mouse.spleen.saline_1.1	994	591	1	3	B-cell	B-cell
TGCCCATTCGCTGATA-1_mouse.spleen.saline_1.1	mouse.spleen.saline_1.1	1258	620	2	4	T-cell	T-cell.1
TGCCCTACATTGGCGC-1_mouse.spleen.saline_1.1	mouse.spleen.saline_1.1	3026	1353	1	3	B-cell	B-cell
TGCGCAGAGAGGGCTT-1_mouse.spleen.saline_1.1	mouse.spleen.saline_1.1	2326	1120	1	3	B-cell	B-cell
TGCGCAGAGCGTCTAT-1_mouse.spleen.saline_1.1	mouse.spleen.saline_1.1	1974	870	2	4	T-cell	T-cell.1
TGCGCAGGTCTCTTAT-1_mouse.spleen.saline_1.1	mouse.spleen.saline_1.1	589	421	1	3	B-cell	B-cell
TGCGCAGTCCTGTAGA-1_mouse.spleen.saline_1.1	mouse.spleen.saline_1.1	539	390	3	1	APC	Macrophage
TGCGGGTTCGCAAGCC-1_mouse.spleen.saline_1.1	mouse.spleen.saline_1.1	765	453	1	3	B-cell	B-cell
TGCGTGGAGTTAAGTG-1_mouse.spleen.saline_1.1	mouse.spleen.saline_1.1	1143	650	1	3	B-cell	B-cell
TGCGTGGGTCCGTGAC-1_mouse.spleen.saline_1.1	mouse.spleen.saline_1.1	2680	973	2	4	T-cell	T-cell.1
TGCTACCGTGCCTGTG-1_mouse.spleen.saline_1.1	mouse.spleen.saline_1.1	1952	880	2	4	T-cell	T-cell.1
TGCTGCTGTGGTAACG-1_mouse.spleen.saline_1.1	mouse.spleen.saline_1.1	2584	1054	1	3	B-cell	B-cell
TGGACGCAGGTGGGTT-1_mouse.spleen.saline_1.1	mouse.spleen.saline_1.1	747	516	3	5	APC	Monocyte
TGGACGCAGTGTTAGA-1_mouse.spleen.saline_1.1	mouse.spleen.saline_1.1	443	336	2	4	T-cell	T-cell.1
TGGACGCGTAAGTGGC-1_mouse.spleen.saline_1.1	mouse.spleen.saline_1.1	750	538	2	4	T-cell	T-cell.1
TGGACGCTCAAACGGG-1_mouse.spleen.saline_1.1	mouse.spleen.saline_1.1	1659	755	2	4	T-cell	T-cell.1
TGGCCAGCAAGCCGCT-1_mouse.spleen.saline_1.1	mouse.spleen.saline_1.1	1300	674	1	3	B-cell	B-cell
TGGCCAGCAGGTGCCT-1_mouse.spleen.saline_1.1	mouse.spleen.saline_1.1	1285	735	1	3	B-cell	B-cell
TGGCCAGTCGTCCAGG-1_mouse.spleen.saline_1.1	mouse.spleen.saline_1.1	1066	553	1	3	B-cell	B-cell
TGGCGCACATAAAGGT-1_mouse.spleen.saline_1.1	mouse.spleen.saline_1.1	1235	757	1	3	B-cell	B-cell
TGGCGCAGTCTGCCAG-1_mouse.spleen.saline_1.1	mouse.spleen.saline_1.1	1223	614	2	4	T-cell	T-cell.1
TGGCGCATCCAATGGT-1_mouse.spleen.saline_1.1	mouse.spleen.saline_1.1	526	361	3	2	APC	Plasmacytoid-dendritic-cell
TGGCTGGGTAAACCTC-1_mouse.spleen.saline_1.1	mouse.spleen.saline_1.1	1289	719	2	4	T-cell	T-cell.1
TGGGCGTAGCTGCGAA-1_mouse.spleen.saline_1.1	mouse.spleen.saline_1.1	1772	767	2	4	T-cell	T-cell.1
TGGGCGTAGTGCGATG-1_mouse.spleen.saline_1.1	mouse.spleen.saline_1.1	2052	917	1	3	B-cell	B-cell
TGGTTAGCAATCGAAA-1_mouse.spleen.saline_1.1	mouse.spleen.saline_1.1	1546	803	1	3	B-cell	B-cell
TGGTTAGCAGTTAACC-1_mouse.spleen.saline_1.1	mouse.spleen.saline_1.1	204	167	1	3	B-cell	B-cell
TGGTTAGCATCCAACA-1_mouse.spleen.saline_1.1	mouse.spleen.saline_1.1	431	288	3	1	APC	Macrophage
TGGTTAGGTAGCTTGT-1_mouse.spleen.saline_1.1	mouse.spleen.saline_1.1	950	542	1	3	B-cell	B-cell
TGGTTAGGTCCCGACA-1_mouse.spleen.saline_1.1	mouse.spleen.saline_1.1	1839	861	2	4	T-cell	T-cell.1
TGGTTCCCAGGCTCAC-1_mouse.spleen.saline_1.1	mouse.spleen.saline_1.1	989	585	1	3	B-cell	B-cell
TGGTTCCCATTAGGCT-1_mouse.spleen.saline_1.1	mouse.spleen.saline_1.1	1047	580	2	4	T-cell	T-cell.1
TGGTTCCTCACATACG-1_mouse.spleen.saline_1.1	mouse.spleen.saline_1.1	1267	672	2	4	T-cell	T-cell.1
TGTATTCGTAACGTTC-1_mouse.spleen.saline_1.1	mouse.spleen.saline_1.1	504	342	1	3	B-cell	B-cell
TGTATTCGTTAGATGA-1_mouse.spleen.saline_1.1	mouse.spleen.saline_1.1	2411	1096	1	3	B-cell	B-cell
TGTATTCTCATGTCTT-1_mouse.spleen.saline_1.1	mouse.spleen.saline_1.1	1830	803	2	4	T-cell	T-cell.1
TGTCCCAAGAGTAATC-1_mouse.spleen.saline_1.1	mouse.spleen.saline_1.1	3054	1369	3	5	APC	Monocyte
TGTCCCAAGTATGACA-1_mouse.spleen.saline_1.1	mouse.spleen.saline_1.1	575	305	1	3	B-cell	B-cell
TGTCCCACAACGCACC-1_mouse.spleen.saline_1.1	mouse.spleen.saline_1.1	3293	1227	2	4	T-cell	T-cell.1
TGTGGTAAGGAATGGA-1_mouse.spleen.saline_1.1	mouse.spleen.saline_1.1	1128	614	1	3	B-cell	B-cell
TGTGGTAAGGTGGGTT-1_mouse.spleen.saline_1.1	mouse.spleen.saline_1.1	549	374	3	1	APC	Macrophage
TGTGGTAGTACCCAAT-1_mouse.spleen.saline_1.1	mouse.spleen.saline_1.1	1423	724	1	3	B-cell	B-cell
TGTGTTTCAAGCCATT-1_mouse.spleen.saline_1.1	mouse.spleen.saline_1.1	1318	728	1	3	B-cell	B-cell
TGTTCCGAGGAGCGAG-1_mouse.spleen.saline_1.1	mouse.spleen.saline_1.1	1374	696	1	3	B-cell	B-cell
TTAACTCTCTCTGCTG-1_mouse.spleen.saline_1.1	mouse.spleen.saline_1.1	1215	670	2	4	T-cell	T-cell.1
TTAGGACCATTGGCGC-1_mouse.spleen.saline_1.1	mouse.spleen.saline_1.1	2343	1101	1	3	B-cell	B-cell
TTAGGCAAGCTACCGC-1_mouse.spleen.saline_1.1	mouse.spleen.saline_1.1	841	505	2	4	T-cell	T-cell.1
TTAGGCAAGTGTCCCG-1_mouse.spleen.saline_1.1	mouse.spleen.saline_1.1	409	275	1	3	B-cell	B-cell
TTAGTTCGTAAAGGAG-1_mouse.spleen.saline_1.1	mouse.spleen.saline_1.1	898	554	3	5	APC	Monocyte
TTATGCTAGATCGATA-1_mouse.spleen.saline_1.1	mouse.spleen.saline_1.1	1320	697	1	3	B-cell	B-cell
TTATGCTGTAGCTAAA-1_mouse.spleen.saline_1.1	mouse.spleen.saline_1.1	379	246	4	7	Neutrophil	Neutrophil
TTATGCTTCACATACG-1_mouse.spleen.saline_1.1	mouse.spleen.saline_1.1	1007	578	2	4	T-cell	T-cell.1
TTATGCTTCTCTAGGA-1_mouse.spleen.saline_1.1	mouse.spleen.saline_1.1	3243	1221	1	3	B-cell	B-cell
TTATGCTTCTTTAGGG-1_mouse.spleen.saline_1.1	mouse.spleen.saline_1.1	1696	799	2	4	T-cell	T-cell.1
TTCCCAGGTCCATGAT-1_mouse.spleen.saline_1.1	mouse.spleen.saline_1.1	2648	1120	2	4	T-cell	T-cell.1
TTCCCAGTCACCACCT-1_mouse.spleen.saline_1.1	mouse.spleen.saline_1.1	716	448	1	3	B-cell	B-cell
TTCCCAGTCCAGTAGT-1_mouse.spleen.saline_1.1	mouse.spleen.saline_1.1	2326	1101	1	3	B-cell	B-cell
TTCCCAGTCTAACTGG-1_mouse.spleen.saline_1.1	mouse.spleen.saline_1.1	1268	666	1	3	B-cell	B-cell
TTCGAAGAGCTAGTCT-1_mouse.spleen.saline_1.1	mouse.spleen.saline_1.1	4854	1960	3	5	APC	Monocyte
TTCGAAGAGTTCGATC-1_mouse.spleen.saline_1.1	mouse.spleen.saline_1.1	398	260	4	7	Neutrophil	Neutrophil
TTCGAAGCAAGCTGAG-1_mouse.spleen.saline_1.1	mouse.spleen.saline_1.1	1825	837	2	4	T-cell	T-cell.1
TTCGAAGTCAGGATCT-1_mouse.spleen.saline_1.1	mouse.spleen.saline_1.1	1077	563	1	3	B-cell	B-cell
TTCGAAGTCGCCTGAG-1_mouse.spleen.saline_1.1	mouse.spleen.saline_1.1	2998	1167	1	3	B-cell	B-cell
TTCGGTCGTGTCAATC-1_mouse.spleen.saline_1.1	mouse.spleen.saline_1.1	788	479	1	3	B-cell	B-cell
TTCTACAAGCACACAG-1_mouse.spleen.saline_1.1	mouse.spleen.saline_1.1	951	607	1	3	B-cell	B-cell
TTCTACAAGGGAAACA-1_mouse.spleen.saline_1.1	mouse.spleen.saline_1.1	1320	641	2	4	T-cell	T-cell.1
TTCTACACAACTTGAC-1_mouse.spleen.saline_1.1	mouse.spleen.saline_1.1	1797	776	2	4	T-cell	T-cell.1
TTCTACACATTCTCAT-1_mouse.spleen.saline_1.1	mouse.spleen.saline_1.1	1483	855	1	3	B-cell	B-cell
TTCTACAGTATGCTTG-1_mouse.spleen.saline_1.1	mouse.spleen.saline_1.1	1172	641	1	3	B-cell	B-cell
TTCTCAATCAAGAAGT-1_mouse.spleen.saline_1.1	mouse.spleen.saline_1.1	2398	1144	1	3	B-cell	B-cell
TTCTCCTAGCCAGTTT-1_mouse.spleen.saline_1.1	mouse.spleen.saline_1.1	250	160	2	4	T-cell	T-cell.1
TTGAACGAGATATGGT-1_mouse.spleen.saline_1.1	mouse.spleen.saline_1.1	321	224	1	3	B-cell	B-cell
TTGAACGTCCTGCCAT-1_mouse.spleen.saline_1.1	mouse.spleen.saline_1.1	1417	733	1	3	B-cell	B-cell
TTGACTTAGTAGTGCG-1_mouse.spleen.saline_1.1	mouse.spleen.saline_1.1	2426	964	2	4	T-cell	T-cell.1
TTGACTTGTTGCGCAC-1_mouse.spleen.saline_1.1	mouse.spleen.saline_1.1	1165	679	1	3	B-cell	B-cell
TTGACTTTCGCAGGCT-1_mouse.spleen.saline_1.1	mouse.spleen.saline_1.1	1051	577	1	3	B-cell	B-cell
TTGCCGTCAATCTACG-1_mouse.spleen.saline_1.1	mouse.spleen.saline_1.1	2443	971	2	4	T-cell	T-cell.1
TTGCGTCCAATGGACG-1_mouse.spleen.saline_1.1	mouse.spleen.saline_1.1	1624	942	2	4	T-cell	T-cell.1
TTGCGTCCAGATGAGC-1_mouse.spleen.saline_1.1	mouse.spleen.saline_1.1	437	312	2	4	T-cell	T-cell.1
TTGCGTCTCAACGGGA-1_mouse.spleen.saline_1.1	mouse.spleen.saline_1.1	261	199	1	3	B-cell	B-cell
TTGGAACGTGAGGGAG-1_mouse.spleen.saline_1.1	mouse.spleen.saline_1.1	2284	1024	1	3	B-cell	B-cell
TTGGAACTCTAACTGG-1_mouse.spleen.saline_1.1	mouse.spleen.saline_1.1	2053	942	1	3	B-cell	B-cell
TTGGCAACACACGCTG-1_mouse.spleen.saline_1.1	mouse.spleen.saline_1.1	3524	1566	1	3	B-cell	B-cell
TTGGCAAGTTATGCGT-1_mouse.spleen.saline_1.1	mouse.spleen.saline_1.1	410	252	4	7	Neutrophil	Neutrophil
TTGTAGGCAACGCACC-1_mouse.spleen.saline_1.1	mouse.spleen.saline_1.1	2266	1112	1	3	B-cell	B-cell
TTGTAGGGTTGATTGC-1_mouse.spleen.saline_1.1	mouse.spleen.saline_1.1	3060	1305	1	3	B-cell	B-cell
TTGTAGGTCACCCGAG-1_mouse.spleen.saline_1.1	mouse.spleen.saline_1.1	249	207	3	1	APC	Macrophage
TTTACTGCAGAAGCAC-1_mouse.spleen.saline_1.1	mouse.spleen.saline_1.1	981	591	1	3	B-cell	B-cell
TTTACTGTCCTAAGTG-1_mouse.spleen.saline_1.1	mouse.spleen.saline_1.1	1243	712	1	3	B-cell	B-cell
TTTATGCAGTATCGAA-1_mouse.spleen.saline_1.1	mouse.spleen.saline_1.1	2262	958	2	4	T-cell	T-cell.1
TTTATGCTCCAAATGC-1_mouse.spleen.saline_1.1	mouse.spleen.saline_1.1	2042	895	2	4	T-cell	T-cell.1
TTTATGCTCTGACCTC-1_mouse.spleen.saline_1.1	mouse.spleen.saline_1.1	990	568	1	3	B-cell	B-cell
TTTCCTCCATTGAGCT-1_mouse.spleen.saline_1.1	mouse.spleen.saline_1.1	1196	617	1	3	B-cell	B-cell
TTTGCGCCATGCGCAC-1_mouse.spleen.saline_1.1	mouse.spleen.saline_1.1	1101	657	1	3	B-cell	B-cell
TTTGCGCGTTTAGGAA-1_mouse.spleen.saline_1.1	mouse.spleen.saline_1.1	2020	794	2	4	T-cell	T-cell.1
TTTGTCAAGGATGGTC-1_mouse.spleen.saline_1.1	mouse.spleen.saline_1.1	1059	621	1	3	B-cell	B-cell
TTTGTCACACCGGAAA-1_mouse.spleen.saline_1.1	mouse.spleen.saline_1.1	974	537	1	3	B-cell	B-cell
TTTGTCAGTATGAATG-1_mouse.spleen.saline_1.1	mouse.spleen.saline_1.1	2265	1087	3	5	APC	Monocyte
AAACCTGAGGAGTTTA-1_mouse.spleen.saline_1.2	mouse.spleen.saline_1.2	1944	767	2	4	T-cell	T-cell.1
AAACCTGCAGACGCCT-1_mouse.spleen.saline_1.2	mouse.spleen.saline_1.2	1498	709	2	4	T-cell	T-cell.1
AAACCTGCAGCATACT-1_mouse.spleen.saline_1.2	mouse.spleen.saline_1.2	336	232	1	3	B-cell	B-cell
AAACCTGGTAGATTAG-1_mouse.spleen.saline_1.2	mouse.spleen.saline_1.2	749	439	1	3	B-cell	B-cell
AAACCTGGTCAACTGT-1_mouse.spleen.saline_1.2	mouse.spleen.saline_1.2	948	535	1	3	B-cell	B-cell
AAACCTGGTTTACTCT-1_mouse.spleen.saline_1.2	mouse.spleen.saline_1.2	1895	867	2	4	T-cell	T-cell.1
AAACCTGTCACCTTAT-1_mouse.spleen.saline_1.2	mouse.spleen.saline_1.2	973	555	1	3	B-cell	B-cell
AAACCTGTCGGAGCAA-1_mouse.spleen.saline_1.2	mouse.spleen.saline_1.2	3027	1460	3	1	APC	Macrophage
AAACGGGCAAATACAG-1_mouse.spleen.saline_1.2	mouse.spleen.saline_1.2	1089	580	2	4	T-cell	T-cell.1
AAACGGGTCAGGCCCA-1_mouse.spleen.saline_1.2	mouse.spleen.saline_1.2	974	537	1	3	B-cell	B-cell
AAACGGGTCGTAGATC-1_mouse.spleen.saline_1.2	mouse.spleen.saline_1.2	900	516	1	3	B-cell	B-cell
AAACGGGTCTGAGGGA-1_mouse.spleen.saline_1.2	mouse.spleen.saline_1.2	216	170	3	1	APC	Macrophage
AAACGGGTCTGCGACG-1_mouse.spleen.saline_1.2	mouse.spleen.saline_1.2	795	430	2	4	T-cell	T-cell.1
AAAGATGCAACGATCT-1_mouse.spleen.saline_1.2	mouse.spleen.saline_1.2	2187	992	3	1	APC	Macrophage
AAAGATGGTCAACATC-1_mouse.spleen.saline_1.2	mouse.spleen.saline_1.2	1012	573	2	4	T-cell	T-cell.1
AAAGATGGTCTCTCGT-1_mouse.spleen.saline_1.2	mouse.spleen.saline_1.2	795	462	1	3	B-cell	B-cell
AAAGATGGTGTGAAAT-1_mouse.spleen.saline_1.2	mouse.spleen.saline_1.2	1413	746	1	3	B-cell	B-cell
AAAGATGTCAACGGCC-1_mouse.spleen.saline_1.2	mouse.spleen.saline_1.2	983	550	1	3	B-cell	B-cell
AAAGATGTCCTCTAGC-1_mouse.spleen.saline_1.2	mouse.spleen.saline_1.2	948	561	2	4	T-cell	T-cell.1
AAAGATGTCGGCTTGG-1_mouse.spleen.saline_1.2	mouse.spleen.saline_1.2	622	422	2	4	T-cell	T-cell.1
AAAGATGTCGGTTCGG-1_mouse.spleen.saline_1.2	mouse.spleen.saline_1.2	1692	776	2	4	T-cell	T-cell.1
AAAGCAAAGCGGATCA-1_mouse.spleen.saline_1.2	mouse.spleen.saline_1.2	1264	665	2	4	T-cell	T-cell.1
AAAGCAACACAGGTTT-1_mouse.spleen.saline_1.2	mouse.spleen.saline_1.2	961	508	1	3	B-cell	B-cell
AAAGTAGAGCTAGTGG-1_mouse.spleen.saline_1.2	mouse.spleen.saline_1.2	676	399	1	3	B-cell	B-cell
AAAGTAGCAAGGTTCT-1_mouse.spleen.saline_1.2	mouse.spleen.saline_1.2	825	461	1	3	B-cell	B-cell
AAAGTAGCACCGATAT-1_mouse.spleen.saline_1.2	mouse.spleen.saline_1.2	1742	780	2	4	T-cell	T-cell.1
AAAGTAGCACGAGAGT-1_mouse.spleen.saline_1.2	mouse.spleen.saline_1.2	1990	1065	1	3	B-cell	B-cell
AAAGTAGCAGTTCCCT-1_mouse.spleen.saline_1.2	mouse.spleen.saline_1.2	946	498	1	3	B-cell	B-cell
AAAGTAGCATCCGGGT-1_mouse.spleen.saline_1.2	mouse.spleen.saline_1.2	487	346	1	3	B-cell	B-cell
AAAGTAGTCCGCATCT-1_mouse.spleen.saline_1.2	mouse.spleen.saline_1.2	1461	682	2	4	T-cell	T-cell.1
AAATGCCAGCTAAGAT-1_mouse.spleen.saline_1.2	mouse.spleen.saline_1.2	1304	594	1	3	B-cell	B-cell
AAATGCCCAATAACGA-1_mouse.spleen.saline_1.2	mouse.spleen.saline_1.2	1616	775	1	3	B-cell	B-cell
AAATGCCCACTGAAGG-1_mouse.spleen.saline_1.2	mouse.spleen.saline_1.2	4040	755	1	3	B-cell	B-cell
AAATGCCTCCGTAGGC-1_mouse.spleen.saline_1.2	mouse.spleen.saline_1.2	751	450	1	3	B-cell	B-cell
AACACGTAGGAGCGAG-1_mouse.spleen.saline_1.2	mouse.spleen.saline_1.2	955	518	1	3	B-cell	B-cell
AACACGTCATCATCCC-1_mouse.spleen.saline_1.2	mouse.spleen.saline_1.2	1129	587	2	4	T-cell	T-cell.1
AACACGTCATTAACCG-1_mouse.spleen.saline_1.2	mouse.spleen.saline_1.2	986	444	1	3	B-cell	B-cell
AACACGTGTCTGCAAT-1_mouse.spleen.saline_1.2	mouse.spleen.saline_1.2	2132	982	1	3	B-cell	B-cell
AACACGTTCCATGCTC-1_mouse.spleen.saline_1.2	mouse.spleen.saline_1.2	628	406	1	3	B-cell	B-cell
AACACGTTCCGCTGTT-1_mouse.spleen.saline_1.2	mouse.spleen.saline_1.2	1687	820	3	1	APC	Macrophage
AACCATGAGTACGACG-1_mouse.spleen.saline_1.2	mouse.spleen.saline_1.2	774	438	1	3	B-cell	B-cell
AACCATGGTCTTGCGG-1_mouse.spleen.saline_1.2	mouse.spleen.saline_1.2	669	383	1	3	B-cell	B-cell
AACCATGGTTTGGCGC-1_mouse.spleen.saline_1.2	mouse.spleen.saline_1.2	1780	777	1	3	B-cell	B-cell
AACCATGTCAGGCGAA-1_mouse.spleen.saline_1.2	mouse.spleen.saline_1.2	1881	740	2	4	T-cell	T-cell.1
AACCGCGAGCTAAACA-1_mouse.spleen.saline_1.2	mouse.spleen.saline_1.2	1809	816	2	4	T-cell	T-cell.1
AACCGCGCACATCCAA-1_mouse.spleen.saline_1.2	mouse.spleen.saline_1.2	1478	724	2	4	T-cell	T-cell.1
AACCGCGCACCAGTTA-1_mouse.spleen.saline_1.2	mouse.spleen.saline_1.2	1237	572	3	1	APC	Macrophage
AACCGCGTCAAAGTAG-1_mouse.spleen.saline_1.2	mouse.spleen.saline_1.2	3054	1396	3	2	APC	Plasmacytoid-dendritic-cell
AACCGCGTCGTAGGTT-1_mouse.spleen.saline_1.2	mouse.spleen.saline_1.2	998	481	2	4	T-cell	T-cell.1
AACCGCGTCTTGGGTA-1_mouse.spleen.saline_1.2	mouse.spleen.saline_1.2	1224	604	2	4	T-cell	T-cell.1
AACGTTGGTCAAAGAT-1_mouse.spleen.saline_1.2	mouse.spleen.saline_1.2	2350	929	2	4	T-cell	T-cell.1
AACGTTGTCCTTAATC-1_mouse.spleen.saline_1.2	mouse.spleen.saline_1.2	1027	561	1	3	B-cell	B-cell
AACGTTGTCTTCCTTC-1_mouse.spleen.saline_1.2	mouse.spleen.saline_1.2	648	220	3	1	APC	Macrophage
AACGTTGTCTTGAGAC-1_mouse.spleen.saline_1.2	mouse.spleen.saline_1.2	1429	804	2	4	T-cell	T-cell.1
AACTCAGCATTGGCGC-1_mouse.spleen.saline_1.2	mouse.spleen.saline_1.2	2360	862	1	3	B-cell	B-cell
AACTCAGGTACCGAGA-1_mouse.spleen.saline_1.2	mouse.spleen.saline_1.2	1626	741	2	4	T-cell	T-cell.1
AACTCAGGTGACCAAG-1_mouse.spleen.saline_1.2	mouse.spleen.saline_1.2	715	482	2	4	T-cell	T-cell.1
AACTCAGTCCGCGGTA-1_mouse.spleen.saline_1.2	mouse.spleen.saline_1.2	4945	1847	3	1	APC	Macrophage
AACTCCCAGCACACAG-1_mouse.spleen.saline_1.2	mouse.spleen.saline_1.2	1190	669	1	3	B-cell	B-cell
AACTCCCAGCGTCAAG-1_mouse.spleen.saline_1.2	mouse.spleen.saline_1.2	283	211	3	1	APC	Macrophage
AACTCCCAGGATTCGG-1_mouse.spleen.saline_1.2	mouse.spleen.saline_1.2	1297	678	1	3	B-cell	B-cell
AACTCCCCACGAGAGT-1_mouse.spleen.saline_1.2	mouse.spleen.saline_1.2	1110	606	1	3	B-cell	B-cell
AACTCCCCATTCCTCG-1_mouse.spleen.saline_1.2	mouse.spleen.saline_1.2	889	502	1	3	B-cell	B-cell
AACTCCCGTGCCTGCA-1_mouse.spleen.saline_1.2	mouse.spleen.saline_1.2	3106	1410	3	1	APC	Macrophage
AACTCCCGTGGGTATG-1_mouse.spleen.saline_1.2	mouse.spleen.saline_1.2	1006	541	2	4	T-cell	T-cell.1
AACTCCCTCACGCATA-1_mouse.spleen.saline_1.2	mouse.spleen.saline_1.2	969	597	1	3	B-cell	B-cell
AACTCCCTCGGTTAAC-1_mouse.spleen.saline_1.2	mouse.spleen.saline_1.2	1568	702	2	4	T-cell	T-cell.1
AACTCTTCAAACGTGG-1_mouse.spleen.saline_1.2	mouse.spleen.saline_1.2	1697	826	2	4	T-cell	T-cell.1
AACTCTTCACTACAGT-1_mouse.spleen.saline_1.2	mouse.spleen.saline_1.2	898	505	1	3	B-cell	B-cell
AACTCTTGTCTGCAAT-1_mouse.spleen.saline_1.2	mouse.spleen.saline_1.2	499	295	3	1	APC	Macrophage
AACTCTTTCCCATTTA-1_mouse.spleen.saline_1.2	mouse.spleen.saline_1.2	1523	687	4	7	Neutrophil	Neutrophil
AACTGGTCATTGGGCC-1_mouse.spleen.saline_1.2	mouse.spleen.saline_1.2	810	505	1	3	B-cell	B-cell
AACTGGTGTTCGTGAT-1_mouse.spleen.saline_1.2	mouse.spleen.saline_1.2	649	416	1	3	B-cell	B-cell
AACTTTCCAAAGGTGC-1_mouse.spleen.saline_1.2	mouse.spleen.saline_1.2	1132	638	1	3	B-cell	B-cell
AACTTTCCACAACGCC-1_mouse.spleen.saline_1.2	mouse.spleen.saline_1.2	1447	660	1	3	B-cell	B-cell
AACTTTCCACTGTTAG-1_mouse.spleen.saline_1.2	mouse.spleen.saline_1.2	401	250	1	3	B-cell	B-cell
AACTTTCCATCGACGC-1_mouse.spleen.saline_1.2	mouse.spleen.saline_1.2	2823	1128	3	1	APC	Macrophage
AACTTTCGTCTAGCCG-1_mouse.spleen.saline_1.2	mouse.spleen.saline_1.2	1276	773	2	4	T-cell	T-cell.1
AACTTTCTCCAGTATG-1_mouse.spleen.saline_1.2	mouse.spleen.saline_1.2	1342	713	1	3	B-cell	B-cell
AACTTTCTCTAACCGA-1_mouse.spleen.saline_1.2	mouse.spleen.saline_1.2	1055	502	3	1	APC	Macrophage
AAGACCTCAGCATGAG-1_mouse.spleen.saline_1.2	mouse.spleen.saline_1.2	741	473	5	8	NK-cell	NK-cell
AAGACCTCAGCCTGTG-1_mouse.spleen.saline_1.2	mouse.spleen.saline_1.2	1011	565	2	4	T-cell	T-cell.1
AAGACCTCATGTCTCC-1_mouse.spleen.saline_1.2	mouse.spleen.saline_1.2	1920	843	2	4	T-cell	T-cell.1
AAGACCTGTGAACCTT-1_mouse.spleen.saline_1.2	mouse.spleen.saline_1.2	2557	1046	1	3	B-cell	B-cell
AAGCCGCCAATGTTGC-1_mouse.spleen.saline_1.2	mouse.spleen.saline_1.2	677	423	1	3	B-cell	B-cell
AAGCCGCCACCAGATT-1_mouse.spleen.saline_1.2	mouse.spleen.saline_1.2	7257	1682	3	1	APC	Macrophage
AAGCCGCGTCGGGTCT-1_mouse.spleen.saline_1.2	mouse.spleen.saline_1.2	790	419	1	3	B-cell	B-cell
AAGCCGCTCAGTTAGC-1_mouse.spleen.saline_1.2	mouse.spleen.saline_1.2	836	484	1	3	B-cell	B-cell
AAGCCGCTCCTAAGTG-1_mouse.spleen.saline_1.2	mouse.spleen.saline_1.2	477	314	1	3	B-cell	B-cell
AAGCCGCTCTCTTGAT-1_mouse.spleen.saline_1.2	mouse.spleen.saline_1.2	454	292	1	3	B-cell	B-cell
AAGGAGCCAGATCCAT-1_mouse.spleen.saline_1.2	mouse.spleen.saline_1.2	1051	524	1	3	B-cell	B-cell
AAGGAGCGTAGGCTGA-1_mouse.spleen.saline_1.2	mouse.spleen.saline_1.2	223	161	2	4	T-cell	T-cell.1
AAGGAGCGTTGGACCC-1_mouse.spleen.saline_1.2	mouse.spleen.saline_1.2	1071	587	1	3	B-cell	B-cell
AAGGAGCTCCAGATCA-1_mouse.spleen.saline_1.2	mouse.spleen.saline_1.2	1092	567	1	3	B-cell	B-cell
AAGGAGCTCTTTACAC-1_mouse.spleen.saline_1.2	mouse.spleen.saline_1.2	1839	794	2	4	T-cell	T-cell.1
AAGGCAGAGAGACTAT-1_mouse.spleen.saline_1.2	mouse.spleen.saline_1.2	1796	874	3	1	APC	Macrophage
AAGGCAGAGGATGGAA-1_mouse.spleen.saline_1.2	mouse.spleen.saline_1.2	1664	846	2	4	T-cell	T-cell.1
AAGGCAGAGTCGATAA-1_mouse.spleen.saline_1.2	mouse.spleen.saline_1.2	1136	551	2	4	T-cell	T-cell.1
AAGGCAGCACGTAAGG-1_mouse.spleen.saline_1.2	mouse.spleen.saline_1.2	919	513	1	3	B-cell	B-cell
AAGGCAGCATCAGTAC-1_mouse.spleen.saline_1.2	mouse.spleen.saline_1.2	1909	791	1	3	B-cell	B-cell
AAGGCAGTCTTGAGGT-1_mouse.spleen.saline_1.2	mouse.spleen.saline_1.2	670	412	2	4	T-cell	T-cell.1
AAGGTTCAGCCGATTT-1_mouse.spleen.saline_1.2	mouse.spleen.saline_1.2	1573	732	2	4	T-cell	T-cell.1
AAGGTTCCACCATGTA-1_mouse.spleen.saline_1.2	mouse.spleen.saline_1.2	1342	640	2	4	T-cell	T-cell.1
AAGGTTCGTAGGACAC-1_mouse.spleen.saline_1.2	mouse.spleen.saline_1.2	179	158	3	1	APC	Macrophage
AAGGTTCGTGATGATA-1_mouse.spleen.saline_1.2	mouse.spleen.saline_1.2	1011	582	1	3	B-cell	B-cell
AAGGTTCGTGCTGTAT-1_mouse.spleen.saline_1.2	mouse.spleen.saline_1.2	903	521	1	3	B-cell	B-cell
AAGGTTCGTGGGTATG-1_mouse.spleen.saline_1.2	mouse.spleen.saline_1.2	1027	564	1	3	B-cell	B-cell
AAGTCTGAGGTGTTAA-1_mouse.spleen.saline_1.2	mouse.spleen.saline_1.2	1223	604	1	3	B-cell	B-cell
AAGTCTGCAACACCTA-1_mouse.spleen.saline_1.2	mouse.spleen.saline_1.2	1493	752	1	3	B-cell	B-cell
AAGTCTGCAGGACCCT-1_mouse.spleen.saline_1.2	mouse.spleen.saline_1.2	2618	1212	3	5	APC	Monocyte
AAGTCTGGTGGTCCGT-1_mouse.spleen.saline_1.2	mouse.spleen.saline_1.2	1189	638	1	3	B-cell	B-cell
AATCCAGAGTGGTAAT-1_mouse.spleen.saline_1.2	mouse.spleen.saline_1.2	1302	673	2	4	T-cell	T-cell.1
AATCCAGCAATGGATA-1_mouse.spleen.saline_1.2	mouse.spleen.saline_1.2	1926	723	2	4	T-cell	T-cell.1
AATCCAGCACGGACAA-1_mouse.spleen.saline_1.2	mouse.spleen.saline_1.2	782	464	1	3	B-cell	B-cell
AATCCAGGTGTCGCTG-1_mouse.spleen.saline_1.2	mouse.spleen.saline_1.2	1017	616	2	4	T-cell	T-cell.1
AATCCAGGTTGTCGCG-1_mouse.spleen.saline_1.2	mouse.spleen.saline_1.2	1437	641	2	4	T-cell	T-cell.1
AATCCAGTCAATCTCT-1_mouse.spleen.saline_1.2	mouse.spleen.saline_1.2	1652	796	1	3	B-cell	B-cell
AATCGGTAGATGCCAG-1_mouse.spleen.saline_1.2	mouse.spleen.saline_1.2	2947	1327	3	2	APC	Plasmacytoid-dendritic-cell
AATCGGTAGATGGGTC-1_mouse.spleen.saline_1.2	mouse.spleen.saline_1.2	7463	1129	1	3	B-cell	B-cell
AATCGGTAGGTGCAAC-1_mouse.spleen.saline_1.2	mouse.spleen.saline_1.2	1408	704	1	3	B-cell	B-cell
AATCGGTCATCCAACA-1_mouse.spleen.saline_1.2	mouse.spleen.saline_1.2	2441	1123	1	3	B-cell	B-cell
AATCGGTGTGTGGCTC-1_mouse.spleen.saline_1.2	mouse.spleen.saline_1.2	273	231	3	1	APC	Macrophage
AATCGGTGTTACCAGT-1_mouse.spleen.saline_1.2	mouse.spleen.saline_1.2	803	439	2	4	T-cell	T-cell.1
AATCGGTTCTGCAAGT-1_mouse.spleen.saline_1.2	mouse.spleen.saline_1.2	1364	637	2	4	T-cell	T-cell.1
AATCGGTTCTTCGGTC-1_mouse.spleen.saline_1.2	mouse.spleen.saline_1.2	797	459	1	3	B-cell	B-cell
ACACCAAAGCTGCGAA-1_mouse.spleen.saline_1.2	mouse.spleen.saline_1.2	1854	874	2	4	T-cell	T-cell.1
ACACCAAAGTTAACGA-1_mouse.spleen.saline_1.2	mouse.spleen.saline_1.2	1173	613	1	3	B-cell	B-cell
ACACCAACAAGTCATC-1_mouse.spleen.saline_1.2	mouse.spleen.saline_1.2	650	389	2	4	T-cell	T-cell.1
ACACCAACACCAGGTC-1_mouse.spleen.saline_1.2	mouse.spleen.saline_1.2	1480	714	1	3	B-cell	B-cell
ACACCAACACCATCCT-1_mouse.spleen.saline_1.2	mouse.spleen.saline_1.2	981	557	1	3	B-cell	B-cell
ACACCAAGTGCTAGCC-1_mouse.spleen.saline_1.2	mouse.spleen.saline_1.2	1200	727	3	5	APC	Monocyte
ACACCAATCATTCACT-1_mouse.spleen.saline_1.2	mouse.spleen.saline_1.2	2118	877	1	3	B-cell	B-cell
ACACCAATCCAACCAA-1_mouse.spleen.saline_1.2	mouse.spleen.saline_1.2	1070	655	1	3	B-cell	B-cell
ACACCAATCCCTAACC-1_mouse.spleen.saline_1.2	mouse.spleen.saline_1.2	1164	685	2	4	T-cell	T-cell.1
ACACCAATCTCGTTTA-1_mouse.spleen.saline_1.2	mouse.spleen.saline_1.2	1089	610	1	3	B-cell	B-cell
ACACCCTAGTCAAGCG-1_mouse.spleen.saline_1.2	mouse.spleen.saline_1.2	735	445	1	3	B-cell	B-cell
ACACCCTCACAGACTT-1_mouse.spleen.saline_1.2	mouse.spleen.saline_1.2	538	357	2	4	T-cell	T-cell.1
ACACCCTCAGTTTACG-1_mouse.spleen.saline_1.2	mouse.spleen.saline_1.2	1476	840	2	4	T-cell	T-cell.1
ACACCCTGTTGAGTTC-1_mouse.spleen.saline_1.2	mouse.spleen.saline_1.2	933	548	1	3	B-cell	B-cell
ACACCCTTCAACACGT-1_mouse.spleen.saline_1.2	mouse.spleen.saline_1.2	691	434	2	4	T-cell	T-cell.1
ACACCCTTCTTGGGTA-1_mouse.spleen.saline_1.2	mouse.spleen.saline_1.2	1530	763	2	4	T-cell	T-cell.1
ACACCGGAGGGAACGG-1_mouse.spleen.saline_1.2	mouse.spleen.saline_1.2	10982	2964	3	1	APC	Macrophage
ACACCGGAGTACATGA-1_mouse.spleen.saline_1.2	mouse.spleen.saline_1.2	1151	572	1	3	B-cell	B-cell
ACACCGGAGTGTACCT-1_mouse.spleen.saline_1.2	mouse.spleen.saline_1.2	3131	1082	1	3	B-cell	B-cell
ACACCGGCAGTATCTG-1_mouse.spleen.saline_1.2	mouse.spleen.saline_1.2	1155	635	1	3	B-cell	B-cell
ACACCGGCATGACGGA-1_mouse.spleen.saline_1.2	mouse.spleen.saline_1.2	235	171	3	1	APC	Macrophage
ACACCGGGTACCGGCT-1_mouse.spleen.saline_1.2	mouse.spleen.saline_1.2	277	184	4	7	Neutrophil	Neutrophil
ACACCGGTCCGGGTGT-1_mouse.spleen.saline_1.2	mouse.spleen.saline_1.2	1190	641	2	4	T-cell	T-cell.1
ACACTGAAGCGCCTCA-1_mouse.spleen.saline_1.2	mouse.spleen.saline_1.2	1978	802	2	4	T-cell	T-cell.1
ACACTGAAGGGATCTG-1_mouse.spleen.saline_1.2	mouse.spleen.saline_1.2	963	516	1	3	B-cell	B-cell
ACACTGACAATGAAAC-1_mouse.spleen.saline_1.2	mouse.spleen.saline_1.2	1437	653	1	3	B-cell	B-cell
ACACTGAGTGTCGCTG-1_mouse.spleen.saline_1.2	mouse.spleen.saline_1.2	1278	634	2	4	T-cell	T-cell.1
ACACTGATCACTCTTA-1_mouse.spleen.saline_1.2	mouse.spleen.saline_1.2	1009	527	1	3	B-cell	B-cell
ACAGCCGCACCACGTG-1_mouse.spleen.saline_1.2	mouse.spleen.saline_1.2	1558	755	2	4	T-cell	T-cell.1
ACAGCCGCATCACGAT-1_mouse.spleen.saline_1.2	mouse.spleen.saline_1.2	357	258	2	4	T-cell	T-cell.1
ACAGCTACATGTAAGA-1_mouse.spleen.saline_1.2	mouse.spleen.saline_1.2	4177	1488	3	1	APC	Macrophage
ACAGCTAGTAAATGTG-1_mouse.spleen.saline_1.2	mouse.spleen.saline_1.2	2348	889	2	4	T-cell	T-cell.1
ACAGCTAGTACAGCAG-1_mouse.spleen.saline_1.2	mouse.spleen.saline_1.2	835	545	1	3	B-cell	B-cell
ACAGCTAGTTTACTCT-1_mouse.spleen.saline_1.2	mouse.spleen.saline_1.2	1231	673	1	3	B-cell	B-cell
ACAGCTATCCAGTATG-1_mouse.spleen.saline_1.2	mouse.spleen.saline_1.2	835	474	1	3	B-cell	B-cell
ACATACGAGGCTATCT-1_mouse.spleen.saline_1.2	mouse.spleen.saline_1.2	944	527	1	3	B-cell	B-cell
ACATACGCACATTAGC-1_mouse.spleen.saline_1.2	mouse.spleen.saline_1.2	1591	703	1	3	B-cell	B-cell
ACATACGGTCAATACC-1_mouse.spleen.saline_1.2	mouse.spleen.saline_1.2	942	544	2	4	T-cell	T-cell.1
ACATACGTCGCGATCG-1_mouse.spleen.saline_1.2	mouse.spleen.saline_1.2	2104	987	3	5	APC	Monocyte
ACATCAGAGCTCCTCT-1_mouse.spleen.saline_1.2	mouse.spleen.saline_1.2	988	557	1	3	B-cell	B-cell
ACATCAGGTGCATCTA-1_mouse.spleen.saline_1.2	mouse.spleen.saline_1.2	3141	1229	3	1	APC	Macrophage
ACATCAGGTTTGTTGG-1_mouse.spleen.saline_1.2	mouse.spleen.saline_1.2	1195	646	1	3	B-cell	B-cell
ACATCAGTCAGGATCT-1_mouse.spleen.saline_1.2	mouse.spleen.saline_1.2	1055	633	4	7	Neutrophil	Neutrophil
ACATGGTAGTCGTTTG-1_mouse.spleen.saline_1.2	mouse.spleen.saline_1.2	1857	742	2	4	T-cell	T-cell.1
ACATGGTAGTCTTGCA-1_mouse.spleen.saline_1.2	mouse.spleen.saline_1.2	3337	1330	1	3	B-cell	B-cell
ACATGGTTCGAGAGCA-1_mouse.spleen.saline_1.2	mouse.spleen.saline_1.2	299	217	2	4	T-cell	T-cell.1
ACATGGTTCTTTACAC-1_mouse.spleen.saline_1.2	mouse.spleen.saline_1.2	471	266	3	1	APC	Macrophage
ACCAGTACAGGTTTCA-1_mouse.spleen.saline_1.2	mouse.spleen.saline_1.2	1053	578	1	3	B-cell	B-cell
ACCCACTCATAAGACA-1_mouse.spleen.saline_1.2	mouse.spleen.saline_1.2	838	441	1	3	B-cell	B-cell
ACCCACTGTAGGGACT-1_mouse.spleen.saline_1.2	mouse.spleen.saline_1.2	939	581	1	3	B-cell	B-cell
ACCCACTTCAAGAAGT-1_mouse.spleen.saline_1.2	mouse.spleen.saline_1.2	1784	789	2	4	T-cell	T-cell.1
ACCCACTTCCGCATCT-1_mouse.spleen.saline_1.2	mouse.spleen.saline_1.2	1522	717	2	4	T-cell	T-cell.1
ACCGTAAAGCACCGCT-1_mouse.spleen.saline_1.2	mouse.spleen.saline_1.2	1926	809	2	4	T-cell	T-cell.1
ACCGTAACACCCATGG-1_mouse.spleen.saline_1.2	mouse.spleen.saline_1.2	1423	734	1	3	B-cell	B-cell
ACCGTAACAGTATAAG-1_mouse.spleen.saline_1.2	mouse.spleen.saline_1.2	986	549	1	3	B-cell	B-cell
ACCGTAAGTATCAGTC-1_mouse.spleen.saline_1.2	mouse.spleen.saline_1.2	1306	639	2	4	T-cell	T-cell.1
ACCTTTAAGATTACCC-1_mouse.spleen.saline_1.2	mouse.spleen.saline_1.2	776	448	2	4	T-cell	T-cell.1
ACCTTTACATGACGGA-1_mouse.spleen.saline_1.2	mouse.spleen.saline_1.2	1261	632	1	3	B-cell	B-cell
ACCTTTAGTAATAGCA-1_mouse.spleen.saline_1.2	mouse.spleen.saline_1.2	800	463	1	3	B-cell	B-cell
ACCTTTAGTACCGCTG-1_mouse.spleen.saline_1.2	mouse.spleen.saline_1.2	901	395	4	7	Neutrophil	Neutrophil
ACCTTTAGTCACACGC-1_mouse.spleen.saline_1.2	mouse.spleen.saline_1.2	513	314	1	3	B-cell	B-cell
ACGAGCCAGAGTACAT-1_mouse.spleen.saline_1.2	mouse.spleen.saline_1.2	1218	627	2	4	T-cell	T-cell.1
ACGAGCCAGTCCTCCT-1_mouse.spleen.saline_1.2	mouse.spleen.saline_1.2	275	197	2	4	T-cell	T-cell.1
ACGAGCCCAAATACAG-1_mouse.spleen.saline_1.2	mouse.spleen.saline_1.2	1265	592	2	4	T-cell	T-cell.1
ACGAGGAAGCCGATTT-1_mouse.spleen.saline_1.2	mouse.spleen.saline_1.2	203	140	2	4	T-cell	T-cell.1
ACGAGGACAGGACGTA-1_mouse.spleen.saline_1.2	mouse.spleen.saline_1.2	1414	775	1	3	B-cell	B-cell
ACGAGGATCAGAGGTG-1_mouse.spleen.saline_1.2	mouse.spleen.saline_1.2	2968	1429	3	5	APC	Monocyte
ACGATACGTACCATCA-1_mouse.spleen.saline_1.2	mouse.spleen.saline_1.2	1343	669	2	4	T-cell	T-cell.1
ACGATACGTTCTGGTA-1_mouse.spleen.saline_1.2	mouse.spleen.saline_1.2	162	135	3	1	APC	Macrophage
ACGATACTCAGGCAAG-1_mouse.spleen.saline_1.2	mouse.spleen.saline_1.2	803	459	1	3	B-cell	B-cell
ACGATGTAGAGCAATT-1_mouse.spleen.saline_1.2	mouse.spleen.saline_1.2	366	269	3	1	APC	Macrophage
ACGATGTAGGCATGGT-1_mouse.spleen.saline_1.2	mouse.spleen.saline_1.2	1181	632	2	4	T-cell	T-cell.1
ACGATGTCAACTGCGC-1_mouse.spleen.saline_1.2	mouse.spleen.saline_1.2	1238	566	2	4	T-cell	T-cell.1
ACGATGTCACTGTGTA-1_mouse.spleen.saline_1.2	mouse.spleen.saline_1.2	1267	613	2	4	T-cell	T-cell.1
ACGCAGCAGGAGTCTG-1_mouse.spleen.saline_1.2	mouse.spleen.saline_1.2	2768	1254	3	1	APC	Macrophage
ACGCAGCGTTGATTCG-1_mouse.spleen.saline_1.2	mouse.spleen.saline_1.2	1147	559	2	4	T-cell	T-cell.1
ACGCCAGCACCAGATT-1_mouse.spleen.saline_1.2	mouse.spleen.saline_1.2	1525	720	2	4	T-cell	T-cell.1
ACGCCAGTCAGAAATG-1_mouse.spleen.saline_1.2	mouse.spleen.saline_1.2	2296	1075	3	5	APC	Monocyte
ACGCCAGTCATGTCTT-1_mouse.spleen.saline_1.2	mouse.spleen.saline_1.2	1680	749	2	4	T-cell	T-cell.1
ACGCCAGTCCACGAAT-1_mouse.spleen.saline_1.2	mouse.spleen.saline_1.2	1958	949	3	5	APC	Monocyte
ACGCCAGTCCGATATG-1_mouse.spleen.saline_1.2	mouse.spleen.saline_1.2	2319	904	2	4	T-cell	T-cell.1
ACGCCGAAGAGCTTCT-1_mouse.spleen.saline_1.2	mouse.spleen.saline_1.2	459	225	4	7	Neutrophil	Neutrophil
ACGCCGATCTCCAACC-1_mouse.spleen.saline_1.2	mouse.spleen.saline_1.2	915	540	1	3	B-cell	B-cell
ACGGAGAAGCCATCGC-1_mouse.spleen.saline_1.2	mouse.spleen.saline_1.2	944	505	2	4	T-cell	T-cell.1
ACGGAGACAGACGCTC-1_mouse.spleen.saline_1.2	mouse.spleen.saline_1.2	973	538	1	3	B-cell	B-cell
ACGGAGACAGGAACGT-1_mouse.spleen.saline_1.2	mouse.spleen.saline_1.2	2642	1004	2	4	T-cell	T-cell.1
ACGGAGACATGTCCTC-1_mouse.spleen.saline_1.2	mouse.spleen.saline_1.2	1078	605	1	3	B-cell	B-cell
ACGGAGAGTAGAGCTG-1_mouse.spleen.saline_1.2	mouse.spleen.saline_1.2	678	418	1	3	B-cell	B-cell
ACGGAGAGTCGCCATG-1_mouse.spleen.saline_1.2	mouse.spleen.saline_1.2	1698	807	2	4	T-cell	T-cell.1
ACGGAGATCGAATCCA-1_mouse.spleen.saline_1.2	mouse.spleen.saline_1.2	1290	616	2	4	T-cell	T-cell.1
ACGGCCAAGACCTAGG-1_mouse.spleen.saline_1.2	mouse.spleen.saline_1.2	1468	712	2	4	T-cell	T-cell.1
ACGGCCAAGATGTGTA-1_mouse.spleen.saline_1.2	mouse.spleen.saline_1.2	279	215	2	4	T-cell	T-cell.1
ACGGCCAAGGATATAC-1_mouse.spleen.saline_1.2	mouse.spleen.saline_1.2	870	533	1	3	B-cell	B-cell
ACGGCCACACCGAATT-1_mouse.spleen.saline_1.2	mouse.spleen.saline_1.2	1330	650	1	3	B-cell	B-cell
ACGGCCACAGTCACTA-1_mouse.spleen.saline_1.2	mouse.spleen.saline_1.2	1619	718	2	4	T-cell	T-cell.1
ACGGCCAGTACAAGTA-1_mouse.spleen.saline_1.2	mouse.spleen.saline_1.2	1258	760	1	3	B-cell	B-cell
ACGGCCAGTCGAAAGC-1_mouse.spleen.saline_1.2	mouse.spleen.saline_1.2	214	148	3	1	APC	Macrophage
ACGGCCAGTCTCCATC-1_mouse.spleen.saline_1.2	mouse.spleen.saline_1.2	939	558	1	3	B-cell	B-cell
ACGGCCAGTTCGCTAA-1_mouse.spleen.saline_1.2	mouse.spleen.saline_1.2	369	229	4	7	Neutrophil	Neutrophil
ACGGCCAGTTGACGTT-1_mouse.spleen.saline_1.2	mouse.spleen.saline_1.2	309	211	1	3	B-cell	B-cell
ACGGCCATCTGAGGGA-1_mouse.spleen.saline_1.2	mouse.spleen.saline_1.2	1044	566	2	4	T-cell	T-cell.1
ACGGGCTAGCTAACTC-1_mouse.spleen.saline_1.2	mouse.spleen.saline_1.2	1045	584	1	3	B-cell	B-cell
ACGGGCTAGTTCCACA-1_mouse.spleen.saline_1.2	mouse.spleen.saline_1.2	710	426	3	1	APC	Macrophage
ACGGGCTCACATGACT-1_mouse.spleen.saline_1.2	mouse.spleen.saline_1.2	1165	664	2	4	T-cell	T-cell.1
ACGGGCTCACCTATCC-1_mouse.spleen.saline_1.2	mouse.spleen.saline_1.2	1205	609	3	1	APC	Macrophage
ACGGGCTCATACTCTT-1_mouse.spleen.saline_1.2	mouse.spleen.saline_1.2	1029	562	1	3	B-cell	B-cell
ACGGGCTTCATTCACT-1_mouse.spleen.saline_1.2	mouse.spleen.saline_1.2	1080	661	5	8	NK-cell	NK-cell
ACGGGTCAGCCACGCT-1_mouse.spleen.saline_1.2	mouse.spleen.saline_1.2	494	320	4	7	Neutrophil	Neutrophil
ACGGGTCAGCGATATA-1_mouse.spleen.saline_1.2	mouse.spleen.saline_1.2	843	499	1	3	B-cell	B-cell
ACGGGTCAGGTGCTTT-1_mouse.spleen.saline_1.2	mouse.spleen.saline_1.2	1270	702	1	3	B-cell	B-cell
ACGGGTCCACGAAATA-1_mouse.spleen.saline_1.2	mouse.spleen.saline_1.2	2162	841	2	4	T-cell	T-cell.1
ACGGGTCTCTGGCGAC-1_mouse.spleen.saline_1.2	mouse.spleen.saline_1.2	927	509	1	3	B-cell	B-cell
ACGTCAACAAGCCGTC-1_mouse.spleen.saline_1.2	mouse.spleen.saline_1.2	913	558	1	3	B-cell	B-cell
ACGTCAAGTAATCACC-1_mouse.spleen.saline_1.2	mouse.spleen.saline_1.2	1000	541	1	3	B-cell	B-cell
ACGTCAAGTAATCGTC-1_mouse.spleen.saline_1.2	mouse.spleen.saline_1.2	229	149	3	1	APC	Macrophage
ACGTCAATCTTGTCAT-1_mouse.spleen.saline_1.2	mouse.spleen.saline_1.2	1545	761	1	3	B-cell	B-cell
ACTATCTCAGGGATTG-1_mouse.spleen.saline_1.2	mouse.spleen.saline_1.2	793	455	1	3	B-cell	B-cell
ACTATCTGTTACGGAG-1_mouse.spleen.saline_1.2	mouse.spleen.saline_1.2	560	378	1	3	B-cell	B-cell
ACTGAACGTACAGTTC-1_mouse.spleen.saline_1.2	mouse.spleen.saline_1.2	1732	721	2	4	T-cell	T-cell.1
ACTGAACGTCTCTCTG-1_mouse.spleen.saline_1.2	mouse.spleen.saline_1.2	607	378	2	4	T-cell	T-cell.1
ACTGAACGTGTGGCTC-1_mouse.spleen.saline_1.2	mouse.spleen.saline_1.2	814	537	1	3	B-cell	B-cell
ACTGAACTCCAGATCA-1_mouse.spleen.saline_1.2	mouse.spleen.saline_1.2	1392	676	1	3	B-cell	B-cell
ACTGAACTCGGCCGAT-1_mouse.spleen.saline_1.2	mouse.spleen.saline_1.2	1967	783	2	4	T-cell	T-cell.1
ACTGAACTCTCGGACG-1_mouse.spleen.saline_1.2	mouse.spleen.saline_1.2	1915	891	1	3	B-cell	B-cell
ACTGAGTAGTGGGCTA-1_mouse.spleen.saline_1.2	mouse.spleen.saline_1.2	165	117	3	1	APC	Macrophage
ACTGAGTAGTTAGGTA-1_mouse.spleen.saline_1.2	mouse.spleen.saline_1.2	2590	1229	3	5	APC	Monocyte
ACTGAGTCAGTCAGAG-1_mouse.spleen.saline_1.2	mouse.spleen.saline_1.2	1177	602	2	4	T-cell	T-cell.1
ACTGAGTCATGATCCA-1_mouse.spleen.saline_1.2	mouse.spleen.saline_1.2	943	522	1	3	B-cell	B-cell
ACTGAGTTCGATCCCT-1_mouse.spleen.saline_1.2	mouse.spleen.saline_1.2	1218	621	1	3	B-cell	B-cell
ACTGATGAGATAGCAT-1_mouse.spleen.saline_1.2	mouse.spleen.saline_1.2	2271	907	2	4	T-cell	T-cell.1
ACTGATGAGGCATGTG-1_mouse.spleen.saline_1.2	mouse.spleen.saline_1.2	1084	586	1	3	B-cell	B-cell
ACTGATGCAGACAGGT-1_mouse.spleen.saline_1.2	mouse.spleen.saline_1.2	826	486	1	3	B-cell	B-cell
ACTGATGCATTGGCGC-1_mouse.spleen.saline_1.2	mouse.spleen.saline_1.2	1718	720	2	4	T-cell	T-cell.1
ACTGATGTCACATAGC-1_mouse.spleen.saline_1.2	mouse.spleen.saline_1.2	2368	940	1	3	B-cell	B-cell
ACTGCTCAGCTCAACT-1_mouse.spleen.saline_1.2	mouse.spleen.saline_1.2	3997	1445	1	3	B-cell	B-cell
ACTGCTCGTAATAGCA-1_mouse.spleen.saline_1.2	mouse.spleen.saline_1.2	970	484	1	3	B-cell	B-cell
ACTGCTCTCTTTACAC-1_mouse.spleen.saline_1.2	mouse.spleen.saline_1.2	1189	623	1	3	B-cell	B-cell
ACTGTCCCAGTATAAG-1_mouse.spleen.saline_1.2	mouse.spleen.saline_1.2	1188	601	1	3	B-cell	B-cell
ACTGTCCTCACCCTCA-1_mouse.spleen.saline_1.2	mouse.spleen.saline_1.2	1102	610	1	3	B-cell	B-cell
ACTGTCCTCTGAGTGT-1_mouse.spleen.saline_1.2	mouse.spleen.saline_1.2	1966	960	1	3	B-cell	B-cell
ACTGTCCTCTGGTTCC-1_mouse.spleen.saline_1.2	mouse.spleen.saline_1.2	1157	646	1	3	B-cell	B-cell
ACTTACTCAACACCTA-1_mouse.spleen.saline_1.2	mouse.spleen.saline_1.2	1167	624	1	3	B-cell	B-cell
ACTTACTCAGGGTACA-1_mouse.spleen.saline_1.2	mouse.spleen.saline_1.2	177	137	3	1	APC	Macrophage
ACTTACTGTGCACTTA-1_mouse.spleen.saline_1.2	mouse.spleen.saline_1.2	1173	696	1	3	B-cell	B-cell
ACTTGTTAGAAACCTA-1_mouse.spleen.saline_1.2	mouse.spleen.saline_1.2	853	524	1	3	B-cell	B-cell
ACTTGTTCAACGATGG-1_mouse.spleen.saline_1.2	mouse.spleen.saline_1.2	745	456	1	3	B-cell	B-cell
ACTTGTTGTGCCTGGT-1_mouse.spleen.saline_1.2	mouse.spleen.saline_1.2	1460	716	2	4	T-cell	T-cell.1
ACTTGTTTCTGCGACG-1_mouse.spleen.saline_1.2	mouse.spleen.saline_1.2	1228	618	2	4	T-cell	T-cell.1
ACTTTCAAGCATGGCA-1_mouse.spleen.saline_1.2	mouse.spleen.saline_1.2	962	542	1	3	B-cell	B-cell
ACTTTCAAGCCTTGAT-1_mouse.spleen.saline_1.2	mouse.spleen.saline_1.2	1084	591	1	3	B-cell	B-cell
ACTTTCAAGGACAGCT-1_mouse.spleen.saline_1.2	mouse.spleen.saline_1.2	1585	710	2	4	T-cell	T-cell.1
ACTTTCACACCGATAT-1_mouse.spleen.saline_1.2	mouse.spleen.saline_1.2	1243	655	1	3	B-cell	B-cell
ACTTTCAGTACGCACC-1_mouse.spleen.saline_1.2	mouse.spleen.saline_1.2	7420	944	1	3	B-cell	B-cell
ACTTTCAGTTCAGTAC-1_mouse.spleen.saline_1.2	mouse.spleen.saline_1.2	1069	580	1	3	B-cell	B-cell
ACTTTCATCGCAAACT-1_mouse.spleen.saline_1.2	mouse.spleen.saline_1.2	2597	1153	5	8	NK-cell	NK-cell
ACTTTCATCGTGTAGT-1_mouse.spleen.saline_1.2	mouse.spleen.saline_1.2	954	436	2	4	T-cell	T-cell.1
AGAATAGAGGTAAACT-1_mouse.spleen.saline_1.2	mouse.spleen.saline_1.2	1101	611	1	3	B-cell	B-cell
AGAATAGCAACGATGG-1_mouse.spleen.saline_1.2	mouse.spleen.saline_1.2	1053	610	1	3	B-cell	B-cell
AGAATAGCACAAGTAA-1_mouse.spleen.saline_1.2	mouse.spleen.saline_1.2	1845	763	2	4	T-cell	T-cell.1
AGAATAGCACCACGTG-1_mouse.spleen.saline_1.2	mouse.spleen.saline_1.2	1552	768	1	3	B-cell	B-cell
AGAATAGCACGAAAGC-1_mouse.spleen.saline_1.2	mouse.spleen.saline_1.2	3209	1102	1	3	B-cell	B-cell
AGAATAGGTGGCAAAC-1_mouse.spleen.saline_1.2	mouse.spleen.saline_1.2	1520	819	5	8	NK-cell	NK-cell
AGAATAGTCACAACGT-1_mouse.spleen.saline_1.2	mouse.spleen.saline_1.2	1340	664	1	3	B-cell	B-cell
AGACGTTAGTATTGGA-1_mouse.spleen.saline_1.2	mouse.spleen.saline_1.2	367	194	4	7	Neutrophil	Neutrophil
AGACGTTGTCCCTTGT-1_mouse.spleen.saline_1.2	mouse.spleen.saline_1.2	896	497	1	3	B-cell	B-cell
AGACGTTTCTACTCAT-1_mouse.spleen.saline_1.2	mouse.spleen.saline_1.2	1597	772	1	3	B-cell	B-cell
AGAGCGAAGAATAGGG-1_mouse.spleen.saline_1.2	mouse.spleen.saline_1.2	415	270	4	7	Neutrophil	Neutrophil
AGAGCGAAGACGCACA-1_mouse.spleen.saline_1.2	mouse.spleen.saline_1.2	2267	854	2	4	T-cell	T-cell.1
AGAGCGAAGATGCCTT-1_mouse.spleen.saline_1.2	mouse.spleen.saline_1.2	6210	912	1	3	B-cell	B-cell
AGAGCGATCATACGGT-1_mouse.spleen.saline_1.2	mouse.spleen.saline_1.2	1854	834	2	4	T-cell	T-cell.1
AGAGCTTAGTTGCAGG-1_mouse.spleen.saline_1.2	mouse.spleen.saline_1.2	977	609	3	5	APC	Monocyte
AGAGCTTGTCTAGCGC-1_mouse.spleen.saline_1.2	mouse.spleen.saline_1.2	1855	893	1	3	B-cell	B-cell
AGAGCTTTCGCTAGCG-1_mouse.spleen.saline_1.2	mouse.spleen.saline_1.2	1749	741	2	4	T-cell	T-cell.1
AGAGCTTTCGGCATCG-1_mouse.spleen.saline_1.2	mouse.spleen.saline_1.2	647	316	3	1	APC	Macrophage
AGAGTGGAGGAGTAGA-1_mouse.spleen.saline_1.2	mouse.spleen.saline_1.2	1164	614	1	3	B-cell	B-cell
AGAGTGGCACCATGTA-1_mouse.spleen.saline_1.2	mouse.spleen.saline_1.2	605	347	1	3	B-cell	B-cell
AGAGTGGCAGTCGATT-1_mouse.spleen.saline_1.2	mouse.spleen.saline_1.2	990	550	1	3	B-cell	B-cell
AGAGTGGGTCGGATCC-1_mouse.spleen.saline_1.2	mouse.spleen.saline_1.2	5018	1670	1	3	B-cell	B-cell
AGAGTGGGTTGGTAAA-1_mouse.spleen.saline_1.2	mouse.spleen.saline_1.2	929	574	3	5	APC	Monocyte
AGAGTGGTCCCATTTA-1_mouse.spleen.saline_1.2	mouse.spleen.saline_1.2	1391	645	2	4	T-cell	T-cell.1
AGAGTGGTCCGTAGTA-1_mouse.spleen.saline_1.2	mouse.spleen.saline_1.2	1358	667	1	3	B-cell	B-cell
AGATCTGCACGAAAGC-1_mouse.spleen.saline_1.2	mouse.spleen.saline_1.2	174	135	3	1	APC	Macrophage
AGATCTGGTCCATCCT-1_mouse.spleen.saline_1.2	mouse.spleen.saline_1.2	216	155	2	4	T-cell	T-cell.1
AGATTGCTCTCTGTCG-1_mouse.spleen.saline_1.2	mouse.spleen.saline_1.2	2011	857	1	3	B-cell	B-cell
AGCAGCCAGCTCAACT-1_mouse.spleen.saline_1.2	mouse.spleen.saline_1.2	3082	1362	1	3	B-cell	B-cell
AGCAGCCAGGATGGTC-1_mouse.spleen.saline_1.2	mouse.spleen.saline_1.2	2095	982	3	1	APC	Macrophage
AGCAGCCAGGGCTCTC-1_mouse.spleen.saline_1.2	mouse.spleen.saline_1.2	1124	638	1	3	B-cell	B-cell
AGCAGCCCACAGGTTT-1_mouse.spleen.saline_1.2	mouse.spleen.saline_1.2	1294	693	2	4	T-cell	T-cell.1
AGCAGCCCACTAAGTC-1_mouse.spleen.saline_1.2	mouse.spleen.saline_1.2	1376	655	2	4	T-cell	T-cell.1
AGCAGCCCATTACCTT-1_mouse.spleen.saline_1.2	mouse.spleen.saline_1.2	1180	594	1	3	B-cell	B-cell
AGCAGCCGTCGATTGT-1_mouse.spleen.saline_1.2	mouse.spleen.saline_1.2	251	166	3	1	APC	Macrophage
AGCATACAGACTTGAA-1_mouse.spleen.saline_1.2	mouse.spleen.saline_1.2	1175	614	1	3	B-cell	B-cell
AGCATACCAAGACACG-1_mouse.spleen.saline_1.2	mouse.spleen.saline_1.2	712	443	1	3	B-cell	B-cell
AGCATACGTAAGTTCC-1_mouse.spleen.saline_1.2	mouse.spleen.saline_1.2	3355	1428	3	5	APC	Monocyte
AGCATACGTGAGGGAG-1_mouse.spleen.saline_1.2	mouse.spleen.saline_1.2	1886	795	2	4	T-cell	T-cell.1
AGCATACTCGTAGATC-1_mouse.spleen.saline_1.2	mouse.spleen.saline_1.2	1403	612	2	4	T-cell	T-cell.1
AGCCTAAAGATCTGAA-1_mouse.spleen.saline_1.2	mouse.spleen.saline_1.2	8182	1288	1	3	B-cell	B-cell
AGCCTAAAGATGCCTT-1_mouse.spleen.saline_1.2	mouse.spleen.saline_1.2	1948	824	2	4	T-cell	T-cell.1
AGCCTAAAGCGAAGGG-1_mouse.spleen.saline_1.2	mouse.spleen.saline_1.2	1895	766	1	3	B-cell	B-cell
AGCCTAACAAGCCCAC-1_mouse.spleen.saline_1.2	mouse.spleen.saline_1.2	1541	673	1	3	B-cell	B-cell
AGCCTAACATGACGGA-1_mouse.spleen.saline_1.2	mouse.spleen.saline_1.2	1013	570	1	3	B-cell	B-cell
AGCCTAAGTTTGTTTC-1_mouse.spleen.saline_1.2	mouse.spleen.saline_1.2	1181	593	1	3	B-cell	B-cell
AGCCTAATCCGATATG-1_mouse.spleen.saline_1.2	mouse.spleen.saline_1.2	1516	694	1	3	B-cell	B-cell
AGCCTAATCTCCGGTT-1_mouse.spleen.saline_1.2	mouse.spleen.saline_1.2	1060	585	1	3	B-cell	B-cell
AGCGGTCTCATCGATG-1_mouse.spleen.saline_1.2	mouse.spleen.saline_1.2	3028	1254	2	4	T-cell	T-cell.1
AGCGGTCTCCATTCTA-1_mouse.spleen.saline_1.2	mouse.spleen.saline_1.2	196	133	1	3	B-cell	B-cell
AGCGGTCTCGCAAACT-1_mouse.spleen.saline_1.2	mouse.spleen.saline_1.2	1580	681	1	3	B-cell	B-cell
AGCGTATTCACCTTAT-1_mouse.spleen.saline_1.2	mouse.spleen.saline_1.2	316	229	2	4	T-cell	T-cell.1
AGCGTATTCGGTTAAC-1_mouse.spleen.saline_1.2	mouse.spleen.saline_1.2	1965	815	2	4	T-cell	T-cell.1
AGCGTCGAGAGCTGGT-1_mouse.spleen.saline_1.2	mouse.spleen.saline_1.2	159	120	1	3	B-cell	B-cell
AGCGTCGAGCACAGGT-1_mouse.spleen.saline_1.2	mouse.spleen.saline_1.2	1369	658	2	4	T-cell	T-cell.1
AGCGTCGAGTGAATTG-1_mouse.spleen.saline_1.2	mouse.spleen.saline_1.2	432	267	1	3	B-cell	B-cell
AGCGTCGTCAGTTTGG-1_mouse.spleen.saline_1.2	mouse.spleen.saline_1.2	1018	552	1	3	B-cell	B-cell
AGCTCCTCAAACTGTC-1_mouse.spleen.saline_1.2	mouse.spleen.saline_1.2	2617	1081	2	4	T-cell	T-cell.1
AGCTCCTCATCAGTCA-1_mouse.spleen.saline_1.2	mouse.spleen.saline_1.2	989	541	1	3	B-cell	B-cell
AGCTCCTTCGGATGTT-1_mouse.spleen.saline_1.2	mouse.spleen.saline_1.2	1796	732	2	4	T-cell	T-cell.1
AGCTCTCGTAACGACG-1_mouse.spleen.saline_1.2	mouse.spleen.saline_1.2	3547	1237	2	4	T-cell	T-cell.1
AGCTTGAAGATGCCAG-1_mouse.spleen.saline_1.2	mouse.spleen.saline_1.2	462	301	2	4	T-cell	T-cell.1
AGCTTGAGTTCTGAAC-1_mouse.spleen.saline_1.2	mouse.spleen.saline_1.2	1161	596	1	3	B-cell	B-cell
AGCTTGATCCTAGGGC-1_mouse.spleen.saline_1.2	mouse.spleen.saline_1.2	2013	878	2	4	T-cell	T-cell.1
AGCTTGATCGGCCGAT-1_mouse.spleen.saline_1.2	mouse.spleen.saline_1.2	2684	1264	3	5	APC	Monocyte
AGGCCACAGGATGGTC-1_mouse.spleen.saline_1.2	mouse.spleen.saline_1.2	1364	641	1	3	B-cell	B-cell
AGGCCACAGGCTCTTA-1_mouse.spleen.saline_1.2	mouse.spleen.saline_1.2	1042	608	1	3	B-cell	B-cell
AGGCCACCAATCTACG-1_mouse.spleen.saline_1.2	mouse.spleen.saline_1.2	1033	596	1	3	B-cell	B-cell
AGGCCACCATGCATGT-1_mouse.spleen.saline_1.2	mouse.spleen.saline_1.2	1725	659	2	4	T-cell	T-cell.1
AGGCCACGTGAGTGAC-1_mouse.spleen.saline_1.2	mouse.spleen.saline_1.2	1767	831	2	4	T-cell	T-cell.1
AGGCCACGTTCAGGCC-1_mouse.spleen.saline_1.2	mouse.spleen.saline_1.2	928	515	1	3	B-cell	B-cell
AGGCCACTCACTTATC-1_mouse.spleen.saline_1.2	mouse.spleen.saline_1.2	1844	728	2	4	T-cell	T-cell.1
AGGCCGTAGGTGATAT-1_mouse.spleen.saline_1.2	mouse.spleen.saline_1.2	2287	942	1	3	B-cell	B-cell
AGGCCGTCAGTGGGAT-1_mouse.spleen.saline_1.2	mouse.spleen.saline_1.2	1075	621	1	3	B-cell	B-cell
AGGCCGTCATAGACTC-1_mouse.spleen.saline_1.2	mouse.spleen.saline_1.2	220	157	1	3	B-cell	B-cell
AGGCCGTCATCCTAGA-1_mouse.spleen.saline_1.2	mouse.spleen.saline_1.2	1314	733	3	5	APC	Monocyte
AGGCCGTTCTGTTTGT-1_mouse.spleen.saline_1.2	mouse.spleen.saline_1.2	1304	660	2	4	T-cell	T-cell.1
AGGGAGTAGCTTTGGT-1_mouse.spleen.saline_1.2	mouse.spleen.saline_1.2	2654	1213	1	3	B-cell	B-cell
AGGGAGTAGGTAGCTG-1_mouse.spleen.saline_1.2	mouse.spleen.saline_1.2	890	508	3	1	APC	Macrophage
AGGGAGTAGTTCGCGC-1_mouse.spleen.saline_1.2	mouse.spleen.saline_1.2	844	536	1	3	B-cell	B-cell
AGGGAGTCACCCTATC-1_mouse.spleen.saline_1.2	mouse.spleen.saline_1.2	1147	586	1	3	B-cell	B-cell
AGGGAGTCATGTTGAC-1_mouse.spleen.saline_1.2	mouse.spleen.saline_1.2	2050	899	1	3	B-cell	B-cell
AGGGAGTGTCCAAGTT-1_mouse.spleen.saline_1.2	mouse.spleen.saline_1.2	1043	545	1	3	B-cell	B-cell
AGGGAGTGTGATGCCC-1_mouse.spleen.saline_1.2	mouse.spleen.saline_1.2	1093	572	1	3	B-cell	B-cell
AGGGAGTTCATCTGTT-1_mouse.spleen.saline_1.2	mouse.spleen.saline_1.2	277	204	2	4	T-cell	T-cell.1
AGGGAGTTCGTGGACC-1_mouse.spleen.saline_1.2	mouse.spleen.saline_1.2	1785	903	1	3	B-cell	B-cell
AGGGAGTTCTGGGCCA-1_mouse.spleen.saline_1.2	mouse.spleen.saline_1.2	1201	606	2	4	T-cell	T-cell.1
AGGGATGAGCGATTCT-1_mouse.spleen.saline_1.2	mouse.spleen.saline_1.2	1624	745	1	3	B-cell	B-cell
AGGGATGAGTCCATAC-1_mouse.spleen.saline_1.2	mouse.spleen.saline_1.2	2517	1111	3	2	APC	Plasmacytoid-dendritic-cell
AGGGATGCACGCTTTC-1_mouse.spleen.saline_1.2	mouse.spleen.saline_1.2	628	382	2	4	T-cell	T-cell.1
AGGGATGCATTGGCGC-1_mouse.spleen.saline_1.2	mouse.spleen.saline_1.2	1106	567	1	3	B-cell	B-cell
AGGGATGGTTAGAACA-1_mouse.spleen.saline_1.2	mouse.spleen.saline_1.2	887	497	1	3	B-cell	B-cell
AGGGATGTCAGAAATG-1_mouse.spleen.saline_1.2	mouse.spleen.saline_1.2	1433	713	2	4	T-cell	T-cell.1
AGGGTGACATAAGACA-1_mouse.spleen.saline_1.2	mouse.spleen.saline_1.2	995	539	1	3	B-cell	B-cell
AGGGTGAGTAGAGGAA-1_mouse.spleen.saline_1.2	mouse.spleen.saline_1.2	1498	686	1	3	B-cell	B-cell
AGGGTGAGTCTAGCCG-1_mouse.spleen.saline_1.2	mouse.spleen.saline_1.2	699	411	2	4	T-cell	T-cell.1
AGGGTGAGTGTTGAGG-1_mouse.spleen.saline_1.2	mouse.spleen.saline_1.2	2257	935	1	3	B-cell	B-cell
AGGGTGATCTACTATC-1_mouse.spleen.saline_1.2	mouse.spleen.saline_1.2	997	599	2	4	T-cell	T-cell.1
AGGTCATAGAATGTTG-1_mouse.spleen.saline_1.2	mouse.spleen.saline_1.2	1184	567	1	3	B-cell	B-cell
AGGTCATAGGAGTACC-1_mouse.spleen.saline_1.2	mouse.spleen.saline_1.2	2231	1124	3	5	APC	Monocyte
AGGTCATCAATGAATG-1_mouse.spleen.saline_1.2	mouse.spleen.saline_1.2	1105	590	2	4	T-cell	T-cell.1
AGGTCATCATTGCGGC-1_mouse.spleen.saline_1.2	mouse.spleen.saline_1.2	1285	646	2	4	T-cell	T-cell.1
AGGTCATTCGTACGGC-1_mouse.spleen.saline_1.2	mouse.spleen.saline_1.2	953	527	1	3	B-cell	B-cell
AGGTCCGAGGTGCTAG-1_mouse.spleen.saline_1.2	mouse.spleen.saline_1.2	627	367	2	4	T-cell	T-cell.1
AGGTCCGCACTAGTAC-1_mouse.spleen.saline_1.2	mouse.spleen.saline_1.2	826	511	1	3	B-cell	B-cell
AGGTCCGGTTGCCTCT-1_mouse.spleen.saline_1.2	mouse.spleen.saline_1.2	927	539	1	3	B-cell	B-cell
AGGTCCGTCATCTGTT-1_mouse.spleen.saline_1.2	mouse.spleen.saline_1.2	1906	763	1	3	B-cell	B-cell
AGTAGTCCACCTCGTT-1_mouse.spleen.saline_1.2	mouse.spleen.saline_1.2	408	250	1	3	B-cell	B-cell
AGTAGTCCAGTAACGG-1_mouse.spleen.saline_1.2	mouse.spleen.saline_1.2	1411	728	2	4	T-cell	T-cell.1
AGTAGTCGTGGCCCTA-1_mouse.spleen.saline_1.2	mouse.spleen.saline_1.2	1918	795	3	1	APC	Macrophage
AGTAGTCTCAACACTG-1_mouse.spleen.saline_1.2	mouse.spleen.saline_1.2	1916	946	1	3	B-cell	B-cell
AGTAGTCTCACGCGGT-1_mouse.spleen.saline_1.2	mouse.spleen.saline_1.2	988	555	2	4	T-cell	T-cell.1
AGTCTTTAGAGCTGGT-1_mouse.spleen.saline_1.2	mouse.spleen.saline_1.2	1332	643	1	3	B-cell	B-cell
AGTCTTTAGTCGATAA-1_mouse.spleen.saline_1.2	mouse.spleen.saline_1.2	1340	626	2	4	T-cell	T-cell.1
AGTCTTTAGTTGAGTA-1_mouse.spleen.saline_1.2	mouse.spleen.saline_1.2	1328	702	2	4	T-cell	T-cell.1
AGTCTTTGTCAGTGGA-1_mouse.spleen.saline_1.2	mouse.spleen.saline_1.2	1387	640	2	4	T-cell	T-cell.1
AGTCTTTTCAACACTG-1_mouse.spleen.saline_1.2	mouse.spleen.saline_1.2	222	139	4	7	Neutrophil	Neutrophil
AGTCTTTTCGTAGGAG-1_mouse.spleen.saline_1.2	mouse.spleen.saline_1.2	1394	625	1	3	B-cell	B-cell
AGTGAGGCACAGCCCA-1_mouse.spleen.saline_1.2	mouse.spleen.saline_1.2	1299	630	1	3	B-cell	B-cell
AGTGAGGGTCACAAGG-1_mouse.spleen.saline_1.2	mouse.spleen.saline_1.2	1123	582	1	3	B-cell	B-cell
AGTGAGGTCACGATGT-1_mouse.spleen.saline_1.2	mouse.spleen.saline_1.2	885	505	2	4	T-cell	T-cell.1
AGTGAGGTCTACTATC-1_mouse.spleen.saline_1.2	mouse.spleen.saline_1.2	406	252	3	1	APC	Macrophage
AGTGAGGTCTTCGAGA-1_mouse.spleen.saline_1.2	mouse.spleen.saline_1.2	1718	761	2	4	T-cell	T-cell.1
AGTGGGATCGCAGGCT-1_mouse.spleen.saline_1.2	mouse.spleen.saline_1.2	1367	669	2	4	T-cell	T-cell.1
AGTGGGATCGGTCTAA-1_mouse.spleen.saline_1.2	mouse.spleen.saline_1.2	1049	581	2	4	T-cell	T-cell.1
AGTGTCAAGCGAAGGG-1_mouse.spleen.saline_1.2	mouse.spleen.saline_1.2	1412	656	2	4	T-cell	T-cell.1
AGTGTCAAGTATCTCG-1_mouse.spleen.saline_1.2	mouse.spleen.saline_1.2	1644	808	2	4	T-cell	T-cell.1
AGTGTCACAACAACCT-1_mouse.spleen.saline_1.2	mouse.spleen.saline_1.2	320	236	1	3	B-cell	B-cell
AGTGTCACAGCATGAG-1_mouse.spleen.saline_1.2	mouse.spleen.saline_1.2	1393	642	2	4	T-cell	T-cell.1
AGTGTCATCGGCTTGG-1_mouse.spleen.saline_1.2	mouse.spleen.saline_1.2	773	507	3	5	APC	Monocyte
AGTTGGTCACGTTGGC-1_mouse.spleen.saline_1.2	mouse.spleen.saline_1.2	2191	903	1	3	B-cell	B-cell
AGTTGGTCAGGGTTAG-1_mouse.spleen.saline_1.2	mouse.spleen.saline_1.2	1544	761	2	4	T-cell	T-cell.1
AGTTGGTGTCAAAGAT-1_mouse.spleen.saline_1.2	mouse.spleen.saline_1.2	756	470	1	3	B-cell	B-cell
AGTTGGTGTCTGATTG-1_mouse.spleen.saline_1.2	mouse.spleen.saline_1.2	1553	708	2	4	T-cell	T-cell.1
AGTTGGTGTTACCGAT-1_mouse.spleen.saline_1.2	mouse.spleen.saline_1.2	1191	580	2	4	T-cell	T-cell.1
AGTTGGTTCTAACTTC-1_mouse.spleen.saline_1.2	mouse.spleen.saline_1.2	852	479	1	3	B-cell	B-cell
ATAACGCAGCAGACTG-1_mouse.spleen.saline_1.2	mouse.spleen.saline_1.2	730	442	2	4	T-cell	T-cell.1
ATAACGCAGTTACGGG-1_mouse.spleen.saline_1.2	mouse.spleen.saline_1.2	328	231	2	4	T-cell	T-cell.1
ATAACGCCAGTCTTCC-1_mouse.spleen.saline_1.2	mouse.spleen.saline_1.2	848	526	3	5	APC	Monocyte
ATAACGCGTCATATCG-1_mouse.spleen.saline_1.2	mouse.spleen.saline_1.2	1282	708	1	3	B-cell	B-cell
ATAACGCGTCGCCATG-1_mouse.spleen.saline_1.2	mouse.spleen.saline_1.2	2235	902	1	3	B-cell	B-cell
ATAACGCTCAACACAC-1_mouse.spleen.saline_1.2	mouse.spleen.saline_1.2	1024	524	1	3	B-cell	B-cell
ATAACGCTCTCGTTTA-1_mouse.spleen.saline_1.2	mouse.spleen.saline_1.2	279	195	4	7	Neutrophil	Neutrophil
ATAAGAGAGTGGTAAT-1_mouse.spleen.saline_1.2	mouse.spleen.saline_1.2	1090	581	2	4	T-cell	T-cell.1
ATAAGAGCAAGCCTAT-1_mouse.spleen.saline_1.2	mouse.spleen.saline_1.2	1343	650	2	4	T-cell	T-cell.1
ATAAGAGGTAGCTTGT-1_mouse.spleen.saline_1.2	mouse.spleen.saline_1.2	1331	608	2	4	T-cell	T-cell.1
ATAAGAGGTCGACTAT-1_mouse.spleen.saline_1.2	mouse.spleen.saline_1.2	1159	606	1	3	B-cell	B-cell
ATAAGAGGTTGCCTCT-1_mouse.spleen.saline_1.2	mouse.spleen.saline_1.2	1320	644	1	3	B-cell	B-cell
ATAAGAGTCCTAGAAC-1_mouse.spleen.saline_1.2	mouse.spleen.saline_1.2	153	124	1	3	B-cell	B-cell
ATAGACCAGTGGGATC-1_mouse.spleen.saline_1.2	mouse.spleen.saline_1.2	195	150	3	1	APC	Macrophage
ATAGACCAGTTTAGGA-1_mouse.spleen.saline_1.2	mouse.spleen.saline_1.2	781	485	1	3	B-cell	B-cell
ATAGACCCACCCATGG-1_mouse.spleen.saline_1.2	mouse.spleen.saline_1.2	1239	642	1	3	B-cell	B-cell
ATAGACCGTGATGTCT-1_mouse.spleen.saline_1.2	mouse.spleen.saline_1.2	2095	976	1	3	B-cell	B-cell
ATAGACCTCAGGTAAA-1_mouse.spleen.saline_1.2	mouse.spleen.saline_1.2	3229	1186	1	3	B-cell	B-cell
ATAGACCTCCGAGCCA-1_mouse.spleen.saline_1.2	mouse.spleen.saline_1.2	5140	979	1	3	B-cell	B-cell
ATCACGAGTAGCTAAA-1_mouse.spleen.saline_1.2	mouse.spleen.saline_1.2	1220	657	1	3	B-cell	B-cell
ATCACGATCCCTAATT-1_mouse.spleen.saline_1.2	mouse.spleen.saline_1.2	652	323	4	7	Neutrophil	Neutrophil
ATCACGATCCCTGACT-1_mouse.spleen.saline_1.2	mouse.spleen.saline_1.2	875	532	1	3	B-cell	B-cell
ATCACGATCGTTTAGG-1_mouse.spleen.saline_1.2	mouse.spleen.saline_1.2	347	224	4	7	Neutrophil	Neutrophil
ATCATCTAGGGAAACA-1_mouse.spleen.saline_1.2	mouse.spleen.saline_1.2	414	251	1	3	B-cell	B-cell
ATCATCTCAAACCTAC-1_mouse.spleen.saline_1.2	mouse.spleen.saline_1.2	3281	1206	1	3	B-cell	B-cell
ATCATGGAGTAACCCT-1_mouse.spleen.saline_1.2	mouse.spleen.saline_1.2	2100	980	1	3	B-cell	B-cell
ATCATGGCAAGTTGTC-1_mouse.spleen.saline_1.2	mouse.spleen.saline_1.2	851	465	1	3	B-cell	B-cell
ATCATGGTCAGGCGAA-1_mouse.spleen.saline_1.2	mouse.spleen.saline_1.2	767	449	1	3	B-cell	B-cell
ATCCACCAGAGTAAGG-1_mouse.spleen.saline_1.2	mouse.spleen.saline_1.2	1273	677	5	8	NK-cell	NK-cell
ATCCACCAGTAGCCGA-1_mouse.spleen.saline_1.2	mouse.spleen.saline_1.2	751	487	2	4	T-cell	T-cell.1
ATCCACCCATGGTCTA-1_mouse.spleen.saline_1.2	mouse.spleen.saline_1.2	660	386	1	3	B-cell	B-cell
ATCCACCGTCCTCTTG-1_mouse.spleen.saline_1.2	mouse.spleen.saline_1.2	1734	813	2	4	T-cell	T-cell.1
ATCCACCGTCTAAACC-1_mouse.spleen.saline_1.2	mouse.spleen.saline_1.2	1270	646	1	3	B-cell	B-cell
ATCCACCTCAGCTCTC-1_mouse.spleen.saline_1.2	mouse.spleen.saline_1.2	2354	1022	1	3	B-cell	B-cell
ATCCGAACAGTCAGCC-1_mouse.spleen.saline_1.2	mouse.spleen.saline_1.2	1060	566	1	3	B-cell	B-cell
ATCCGAAGTCTCTCGT-1_mouse.spleen.saline_1.2	mouse.spleen.saline_1.2	1212	580	2	4	T-cell	T-cell.1
ATCCGAATCGCCATAA-1_mouse.spleen.saline_1.2	mouse.spleen.saline_1.2	222	167	1	3	B-cell	B-cell
ATCGAGTAGAAACGAG-1_mouse.spleen.saline_1.2	mouse.spleen.saline_1.2	136	119	3	1	APC	Macrophage
ATCGAGTTCATCATTC-1_mouse.spleen.saline_1.2	mouse.spleen.saline_1.2	1206	637	1	3	B-cell	B-cell
ATCGAGTTCGAGCCCA-1_mouse.spleen.saline_1.2	mouse.spleen.saline_1.2	345	233	3	1	APC	Macrophage
ATCGAGTTCGTTTATC-1_mouse.spleen.saline_1.2	mouse.spleen.saline_1.2	1066	637	1	3	B-cell	B-cell
ATCTACTCAAGACACG-1_mouse.spleen.saline_1.2	mouse.spleen.saline_1.2	1354	707	2	4	T-cell	T-cell.1
ATCTACTCACTATCTT-1_mouse.spleen.saline_1.2	mouse.spleen.saline_1.2	382	224	4	7	Neutrophil	Neutrophil
ATCTACTGTTCCGTCT-1_mouse.spleen.saline_1.2	mouse.spleen.saline_1.2	880	550	1	3	B-cell	B-cell
ATCTACTTCAATCACG-1_mouse.spleen.saline_1.2	mouse.spleen.saline_1.2	768	444	1	3	B-cell	B-cell
ATCTACTTCCTAGTGA-1_mouse.spleen.saline_1.2	mouse.spleen.saline_1.2	2921	1060	1	3	B-cell	B-cell
ATCTGCCCAAAGCGGT-1_mouse.spleen.saline_1.2	mouse.spleen.saline_1.2	792	414	2	4	T-cell	T-cell.1
ATCTGCCCATGCATGT-1_mouse.spleen.saline_1.2	mouse.spleen.saline_1.2	1567	939	1	3	B-cell	B-cell
ATCTGCCGTCTAACGT-1_mouse.spleen.saline_1.2	mouse.spleen.saline_1.2	1216	667	2	4	T-cell	T-cell.1
ATCTGCCGTGTTCTTT-1_mouse.spleen.saline_1.2	mouse.spleen.saline_1.2	987	537	1	3	B-cell	B-cell
ATCTGCCTCAAACGGG-1_mouse.spleen.saline_1.2	mouse.spleen.saline_1.2	2706	1050	1	3	B-cell	B-cell
ATCTGCCTCACGGTTA-1_mouse.spleen.saline_1.2	mouse.spleen.saline_1.2	1779	789	1	3	B-cell	B-cell
ATGAGGGAGATAGCAT-1_mouse.spleen.saline_1.2	mouse.spleen.saline_1.2	1631	743	3	1	APC	Macrophage
ATGAGGGAGGCCCTTG-1_mouse.spleen.saline_1.2	mouse.spleen.saline_1.2	922	547	1	3	B-cell	B-cell
ATGAGGGCATGGTTGT-1_mouse.spleen.saline_1.2	mouse.spleen.saline_1.2	2021	835	2	4	T-cell	T-cell.1
ATGCGATAGTTCGCAT-1_mouse.spleen.saline_1.2	mouse.spleen.saline_1.2	995	614	1	3	B-cell	B-cell
ATGCGATCAAGTCATC-1_mouse.spleen.saline_1.2	mouse.spleen.saline_1.2	1197	734	5	8	NK-cell	NK-cell
ATGGGAGCAAAGCAAT-1_mouse.spleen.saline_1.2	mouse.spleen.saline_1.2	763	407	1	3	B-cell	B-cell
ATGGGAGCACTTAAGC-1_mouse.spleen.saline_1.2	mouse.spleen.saline_1.2	1392	705	2	4	T-cell	T-cell.1
ATGGGAGTCCACTCCA-1_mouse.spleen.saline_1.2	mouse.spleen.saline_1.2	1104	595	1	3	B-cell	B-cell
ATGTGTGAGCTTCGCG-1_mouse.spleen.saline_1.2	mouse.spleen.saline_1.2	1915	848	2	4	T-cell	T-cell.1
ATGTGTGAGGCCCGTT-1_mouse.spleen.saline_1.2	mouse.spleen.saline_1.2	809	499	1	3	B-cell	B-cell
ATGTGTGGTCACTGGC-1_mouse.spleen.saline_1.2	mouse.spleen.saline_1.2	1587	687	1	3	B-cell	B-cell
ATGTGTGGTCTACCTC-1_mouse.spleen.saline_1.2	mouse.spleen.saline_1.2	1030	578	1	3	B-cell	B-cell
ATTACTCAGGTCGGAT-1_mouse.spleen.saline_1.2	mouse.spleen.saline_1.2	1456	629	2	4	T-cell	T-cell.1
ATTACTCCATCTCGCT-1_mouse.spleen.saline_1.2	mouse.spleen.saline_1.2	1455	669	2	4	T-cell	T-cell.1
ATTACTCGTCCATCCT-1_mouse.spleen.saline_1.2	mouse.spleen.saline_1.2	1106	720	5	8	NK-cell	NK-cell
ATTACTCGTGTGAATA-1_mouse.spleen.saline_1.2	mouse.spleen.saline_1.2	1312	591	2	4	T-cell	T-cell.1
ATTATCCAGAAGGCCT-1_mouse.spleen.saline_1.2	mouse.spleen.saline_1.2	480	258	4	7	Neutrophil	Neutrophil
ATTATCCAGAGTGACC-1_mouse.spleen.saline_1.2	mouse.spleen.saline_1.2	1062	490	1	3	B-cell	B-cell
ATTATCCCACCGCTAG-1_mouse.spleen.saline_1.2	mouse.spleen.saline_1.2	872	543	1	3	B-cell	B-cell
ATTATCCGTAACGCGA-1_mouse.spleen.saline_1.2	mouse.spleen.saline_1.2	1465	722	2	4	T-cell	T-cell.1
ATTATCCGTCTTGCGG-1_mouse.spleen.saline_1.2	mouse.spleen.saline_1.2	902	535	2	4	T-cell	T-cell.1
ATTATCCTCTACCTGC-1_mouse.spleen.saline_1.2	mouse.spleen.saline_1.2	1718	762	2	4	T-cell	T-cell.1
ATTATCCTCTCGATGA-1_mouse.spleen.saline_1.2	mouse.spleen.saline_1.2	177	128	1	3	B-cell	B-cell
ATTCTACAGATCGATA-1_mouse.spleen.saline_1.2	mouse.spleen.saline_1.2	1428	628	2	4	T-cell	T-cell.1
ATTCTACCAGGGAGAG-1_mouse.spleen.saline_1.2	mouse.spleen.saline_1.2	2046	909	2	4	T-cell	T-cell.1
ATTCTACGTCCAACTA-1_mouse.spleen.saline_1.2	mouse.spleen.saline_1.2	1151	595	1	3	B-cell	B-cell
ATTCTACGTTCCACAA-1_mouse.spleen.saline_1.2	mouse.spleen.saline_1.2	2414	902	2	4	T-cell	T-cell.1
ATTCTACTCGTTTATC-1_mouse.spleen.saline_1.2	mouse.spleen.saline_1.2	1035	584	1	3	B-cell	B-cell
ATTCTACTCTTTAGTC-1_mouse.spleen.saline_1.2	mouse.spleen.saline_1.2	1630	654	2	4	T-cell	T-cell.1
ATTGGACAGCTCCTTC-1_mouse.spleen.saline_1.2	mouse.spleen.saline_1.2	1267	678	1	3	B-cell	B-cell
ATTGGACAGTACGTAA-1_mouse.spleen.saline_1.2	mouse.spleen.saline_1.2	889	534	1	3	B-cell	B-cell
ATTGGACAGTTAAGTG-1_mouse.spleen.saline_1.2	mouse.spleen.saline_1.2	1475	694	2	4	T-cell	T-cell.1
ATTGGACCAAGCGATG-1_mouse.spleen.saline_1.2	mouse.spleen.saline_1.2	1570	665	1	3	B-cell	B-cell
ATTGGACCATATACCG-1_mouse.spleen.saline_1.2	mouse.spleen.saline_1.2	1215	642	1	3	B-cell	B-cell
ATTGGACGTAGGAGTC-1_mouse.spleen.saline_1.2	mouse.spleen.saline_1.2	997	587	1	3	B-cell	B-cell
ATTGGACGTATTACCG-1_mouse.spleen.saline_1.2	mouse.spleen.saline_1.2	769	435	2	4	T-cell	T-cell.1
ATTGGACGTCTACCTC-1_mouse.spleen.saline_1.2	mouse.spleen.saline_1.2	985	597	1	3	B-cell	B-cell
ATTGGACGTTAGGGTG-1_mouse.spleen.saline_1.2	mouse.spleen.saline_1.2	949	546	1	3	B-cell	B-cell
ATTGGTGCATAGACTC-1_mouse.spleen.saline_1.2	mouse.spleen.saline_1.2	1564	691	1	3	B-cell	B-cell
ATTTCTGAGGATGTAT-1_mouse.spleen.saline_1.2	mouse.spleen.saline_1.2	850	467	1	3	B-cell	B-cell
ATTTCTGTCGAGAGCA-1_mouse.spleen.saline_1.2	mouse.spleen.saline_1.2	238	144	1	3	B-cell	B-cell
CAACCAACACTTACGA-1_mouse.spleen.saline_1.2	mouse.spleen.saline_1.2	1312	625	2	4	T-cell	T-cell.1
CAACCAAGTAAGGGCT-1_mouse.spleen.saline_1.2	mouse.spleen.saline_1.2	1307	635	1	3	B-cell	B-cell
CAACCTCAGACTTTCG-1_mouse.spleen.saline_1.2	mouse.spleen.saline_1.2	615	386	2	4	T-cell	T-cell.1
CAACCTCAGGTGCTAG-1_mouse.spleen.saline_1.2	mouse.spleen.saline_1.2	989	533	1	3	B-cell	B-cell
CAACCTCCAAGAGGCT-1_mouse.spleen.saline_1.2	mouse.spleen.saline_1.2	1155	669	1	3	B-cell	B-cell
CAACTAGCATGATCCA-1_mouse.spleen.saline_1.2	mouse.spleen.saline_1.2	506	285	4	7	Neutrophil	Neutrophil
CAACTAGGTGATGTCT-1_mouse.spleen.saline_1.2	mouse.spleen.saline_1.2	795	468	1	3	B-cell	B-cell
CAACTAGTCAGCTCTC-1_mouse.spleen.saline_1.2	mouse.spleen.saline_1.2	2267	1088	1	3	B-cell	B-cell
CAACTAGTCGAGAGCA-1_mouse.spleen.saline_1.2	mouse.spleen.saline_1.2	2810	1026	1	3	B-cell	B-cell
CAACTAGTCGTTTATC-1_mouse.spleen.saline_1.2	mouse.spleen.saline_1.2	765	460	1	3	B-cell	B-cell
CAACTAGTCTGCCAGG-1_mouse.spleen.saline_1.2	mouse.spleen.saline_1.2	1004	576	1	3	B-cell	B-cell
CAAGAAACACGACGAA-1_mouse.spleen.saline_1.2	mouse.spleen.saline_1.2	3691	1330	1	3	B-cell	B-cell
CAAGAAACACGGTTTA-1_mouse.spleen.saline_1.2	mouse.spleen.saline_1.2	227	163	3	1	APC	Macrophage
CAAGATCGTCTTGCGG-1_mouse.spleen.saline_1.2	mouse.spleen.saline_1.2	2337	1143	3	5	APC	Monocyte
CAAGATCGTTAAGAAC-1_mouse.spleen.saline_1.2	mouse.spleen.saline_1.2	1218	607	2	4	T-cell	T-cell.1
CAAGATCTCCCAAGTA-1_mouse.spleen.saline_1.2	mouse.spleen.saline_1.2	1677	763	2	4	T-cell	T-cell.1
CAAGATCTCGGTCTAA-1_mouse.spleen.saline_1.2	mouse.spleen.saline_1.2	990	567	1	3	B-cell	B-cell
CAAGGCCCAAAGGCGT-1_mouse.spleen.saline_1.2	mouse.spleen.saline_1.2	1365	679	1	3	B-cell	B-cell
CAAGGCCCACTTAAGC-1_mouse.spleen.saline_1.2	mouse.spleen.saline_1.2	1075	589	1	3	B-cell	B-cell
CAAGGCCTCGGAAACG-1_mouse.spleen.saline_1.2	mouse.spleen.saline_1.2	1289	671	2	4	T-cell	T-cell.1
CAAGGCCTCGTACCGG-1_mouse.spleen.saline_1.2	mouse.spleen.saline_1.2	1521	698	2	4	T-cell	T-cell.1
CAAGTTGAGAATTCCC-1_mouse.spleen.saline_1.2	mouse.spleen.saline_1.2	2063	987	3	5	APC	Monocyte
CAAGTTGAGGCTAGCA-1_mouse.spleen.saline_1.2	mouse.spleen.saline_1.2	455	335	5	8	NK-cell	NK-cell
CAAGTTGAGTGTCCCG-1_mouse.spleen.saline_1.2	mouse.spleen.saline_1.2	1594	839	2	4	T-cell	T-cell.1
CAAGTTGGTAGGCATG-1_mouse.spleen.saline_1.2	mouse.spleen.saline_1.2	255	147	1	3	B-cell	B-cell
CACAAACAGCCACTAT-1_mouse.spleen.saline_1.2	mouse.spleen.saline_1.2	1164	601	2	4	T-cell	T-cell.1
CACAAACCATATACGC-1_mouse.spleen.saline_1.2	mouse.spleen.saline_1.2	858	455	2	4	T-cell	T-cell.1
CACACAACAAACCTAC-1_mouse.spleen.saline_1.2	mouse.spleen.saline_1.2	1972	888	2	4	T-cell	T-cell.1
CACACAAGTGACGCCT-1_mouse.spleen.saline_1.2	mouse.spleen.saline_1.2	1364	664	2	4	T-cell	T-cell.1
CACACAATCTTTAGGG-1_mouse.spleen.saline_1.2	mouse.spleen.saline_1.2	1175	622	1	3	B-cell	B-cell
CACACCTTCTATCCTA-1_mouse.spleen.saline_1.2	mouse.spleen.saline_1.2	1249	672	1	3	B-cell	B-cell
CACACTCAGCTGCGAA-1_mouse.spleen.saline_1.2	mouse.spleen.saline_1.2	953	567	1	3	B-cell	B-cell
CACACTCAGTGACATA-1_mouse.spleen.saline_1.2	mouse.spleen.saline_1.2	500	283	1	3	B-cell	B-cell
CACACTCAGTGCGTGA-1_mouse.spleen.saline_1.2	mouse.spleen.saline_1.2	1458	788	3	5	APC	Monocyte
CACACTCGTTTAGGAA-1_mouse.spleen.saline_1.2	mouse.spleen.saline_1.2	1074	603	1	3	B-cell	B-cell
CACACTCTCATCTGCC-1_mouse.spleen.saline_1.2	mouse.spleen.saline_1.2	918	579	2	4	T-cell	T-cell.1
CACACTCTCTATGTGG-1_mouse.spleen.saline_1.2	mouse.spleen.saline_1.2	1520	760	2	4	T-cell	T-cell.1
CACAGGCCAAAGTCAA-1_mouse.spleen.saline_1.2	mouse.spleen.saline_1.2	1405	681	2	4	T-cell	T-cell.1
CACAGGCGTAAACCTC-1_mouse.spleen.saline_1.2	mouse.spleen.saline_1.2	1319	689	2	4	T-cell	T-cell.1
CACAGGCGTCATTAGC-1_mouse.spleen.saline_1.2	mouse.spleen.saline_1.2	1159	621	1	3	B-cell	B-cell
CACAGGCGTCGCATCG-1_mouse.spleen.saline_1.2	mouse.spleen.saline_1.2	1896	801	1	3	B-cell	B-cell
CACAGTACAAAGGCGT-1_mouse.spleen.saline_1.2	mouse.spleen.saline_1.2	1201	668	1	3	B-cell	B-cell
CACAGTACAAGCGTAG-1_mouse.spleen.saline_1.2	mouse.spleen.saline_1.2	1191	597	2	4	T-cell	T-cell.1
CACAGTAGTGAGCGAT-1_mouse.spleen.saline_1.2	mouse.spleen.saline_1.2	1814	826	2	4	T-cell	T-cell.1
CACATAGAGATGGGTC-1_mouse.spleen.saline_1.2	mouse.spleen.saline_1.2	1423	719	2	4	T-cell	T-cell.1
CACATAGCAACGATCT-1_mouse.spleen.saline_1.2	mouse.spleen.saline_1.2	1023	561	1	3	B-cell	B-cell
CACATAGCACCATCCT-1_mouse.spleen.saline_1.2	mouse.spleen.saline_1.2	1060	649	3	5	APC	Monocyte
CACATTTAGCCGATTT-1_mouse.spleen.saline_1.2	mouse.spleen.saline_1.2	1825	871	1	3	B-cell	B-cell
CACATTTCAATGGAAT-1_mouse.spleen.saline_1.2	mouse.spleen.saline_1.2	564	357	2	4	T-cell	T-cell.1
CACATTTGTGATGTCT-1_mouse.spleen.saline_1.2	mouse.spleen.saline_1.2	1092	580	2	4	T-cell	T-cell.1
CACATTTTCGCTAGCG-1_mouse.spleen.saline_1.2	mouse.spleen.saline_1.2	1234	678	2	4	T-cell	T-cell.1
CACCACTAGGGCACTA-1_mouse.spleen.saline_1.2	mouse.spleen.saline_1.2	2309	893	2	4	T-cell	T-cell.1
CACCACTAGTACATGA-1_mouse.spleen.saline_1.2	mouse.spleen.saline_1.2	1388	737	1	3	B-cell	B-cell
CACCACTAGTGGAGTC-1_mouse.spleen.saline_1.2	mouse.spleen.saline_1.2	2464	1164	3	5	APC	Monocyte
CACCACTCAATGGACG-1_mouse.spleen.saline_1.2	mouse.spleen.saline_1.2	991	520	1	3	B-cell	B-cell
CACCACTGTTCAGGCC-1_mouse.spleen.saline_1.2	mouse.spleen.saline_1.2	934	527	1	3	B-cell	B-cell
CACCAGGGTAGAGGAA-1_mouse.spleen.saline_1.2	mouse.spleen.saline_1.2	1780	790	2	4	T-cell	T-cell.1
CACCAGGGTCTAAAGA-1_mouse.spleen.saline_1.2	mouse.spleen.saline_1.2	1360	636	1	3	B-cell	B-cell
CACCAGGTCAGCCTAA-1_mouse.spleen.saline_1.2	mouse.spleen.saline_1.2	1189	649	1	3	B-cell	B-cell
CACCAGGTCAGTACGT-1_mouse.spleen.saline_1.2	mouse.spleen.saline_1.2	395	230	4	7	Neutrophil	Neutrophil
CACCAGGTCATGTGGT-1_mouse.spleen.saline_1.2	mouse.spleen.saline_1.2	1905	831	2	4	T-cell	T-cell.1
CACCAGGTCCAAAGTC-1_mouse.spleen.saline_1.2	mouse.spleen.saline_1.2	1606	693	2	4	T-cell	T-cell.1
CACCTTGAGTGTGGCA-1_mouse.spleen.saline_1.2	mouse.spleen.saline_1.2	954	527	1	3	B-cell	B-cell
CACCTTGCAGCCAATT-1_mouse.spleen.saline_1.2	mouse.spleen.saline_1.2	699	448	3	1	APC	Macrophage
CACCTTGGTCTCGTTC-1_mouse.spleen.saline_1.2	mouse.spleen.saline_1.2	296	206	1	3	B-cell	B-cell
CACCTTGGTTATCGGT-1_mouse.spleen.saline_1.2	mouse.spleen.saline_1.2	2082	970	2	4	T-cell	T-cell.1
CACTCCAAGGTGCAAC-1_mouse.spleen.saline_1.2	mouse.spleen.saline_1.2	484	294	1	3	B-cell	B-cell
CACTCCACACGGTAAG-1_mouse.spleen.saline_1.2	mouse.spleen.saline_1.2	1110	570	1	3	B-cell	B-cell
CACTCCAGTGGTGTAG-1_mouse.spleen.saline_1.2	mouse.spleen.saline_1.2	1405	672	2	4	T-cell	T-cell.1
CAGAATCGTAAGCACG-1_mouse.spleen.saline_1.2	mouse.spleen.saline_1.2	1271	570	2	4	T-cell	T-cell.1
CAGAGAGAGCAGACTG-1_mouse.spleen.saline_1.2	mouse.spleen.saline_1.2	401	274	2	4	T-cell	T-cell.1
CAGAGAGAGGACACCA-1_mouse.spleen.saline_1.2	mouse.spleen.saline_1.2	1087	566	1	3	B-cell	B-cell
CAGAGAGCACCATCCT-1_mouse.spleen.saline_1.2	mouse.spleen.saline_1.2	958	560	1	3	B-cell	B-cell
CAGAGAGGTAGCCTCG-1_mouse.spleen.saline_1.2	mouse.spleen.saline_1.2	1796	912	2	4	T-cell	T-cell.1
CAGAGAGGTGAAAGAG-1_mouse.spleen.saline_1.2	mouse.spleen.saline_1.2	2233	965	1	3	B-cell	B-cell
CAGAGAGTCGGTGTTA-1_mouse.spleen.saline_1.2	mouse.spleen.saline_1.2	2171	1029	2	4	T-cell	T-cell.1
CAGAGAGTCTTCGGTC-1_mouse.spleen.saline_1.2	mouse.spleen.saline_1.2	721	483	3	1	APC	Macrophage
CAGATCAAGTCCGGTC-1_mouse.spleen.saline_1.2	mouse.spleen.saline_1.2	1617	674	2	4	T-cell	T-cell.1
CAGATCATCAGGCCCA-1_mouse.spleen.saline_1.2	mouse.spleen.saline_1.2	1551	759	2	4	T-cell	T-cell.1
CAGCAGCAGCTTCGCG-1_mouse.spleen.saline_1.2	mouse.spleen.saline_1.2	1871	733	2	4	T-cell	T-cell.1
CAGCAGCAGGGCTTGA-1_mouse.spleen.saline_1.2	mouse.spleen.saline_1.2	2097	914	1	3	B-cell	B-cell
CAGCAGCCAGCTGTTA-1_mouse.spleen.saline_1.2	mouse.spleen.saline_1.2	1057	545	2	4	T-cell	T-cell.1
CAGCAGCCAGCTTAAC-1_mouse.spleen.saline_1.2	mouse.spleen.saline_1.2	1685	839	2	4	T-cell	T-cell.1
CAGCAGCCAGTTCATG-1_mouse.spleen.saline_1.2	mouse.spleen.saline_1.2	1587	679	2	4	T-cell	T-cell.1
CAGCAGCGTTCAACCA-1_mouse.spleen.saline_1.2	mouse.spleen.saline_1.2	5707	2054	2	4	T-cell	T-cell.1
CAGCATAAGAGTAAGG-1_mouse.spleen.saline_1.2	mouse.spleen.saline_1.2	1250	680	2	4	T-cell	T-cell.1
CAGCATACATAACCTG-1_mouse.spleen.saline_1.2	mouse.spleen.saline_1.2	346	238	1	3	B-cell	B-cell
CAGCATAGTAAATACG-1_mouse.spleen.saline_1.2	mouse.spleen.saline_1.2	2299	1078	3	5	APC	Monocyte
CAGCATATCCACGTTC-1_mouse.spleen.saline_1.2	mouse.spleen.saline_1.2	1218	647	1	3	B-cell	B-cell
CAGCCGACACAACTGT-1_mouse.spleen.saline_1.2	mouse.spleen.saline_1.2	1141	630	1	3	B-cell	B-cell
CAGCCGACAGGGCATA-1_mouse.spleen.saline_1.2	mouse.spleen.saline_1.2	1355	687	2	4	T-cell	T-cell.1
CAGCCGAGTCAAGCGA-1_mouse.spleen.saline_1.2	mouse.spleen.saline_1.2	1083	605	1	3	B-cell	B-cell
CAGCCGATCAGCTGGC-1_mouse.spleen.saline_1.2	mouse.spleen.saline_1.2	790	465	1	3	B-cell	B-cell
CAGCCGATCCCTCAGT-1_mouse.spleen.saline_1.2	mouse.spleen.saline_1.2	1150	583	1	3	B-cell	B-cell
CAGCCGATCGACAGCC-1_mouse.spleen.saline_1.2	mouse.spleen.saline_1.2	1000	589	2	4	T-cell	T-cell.1
CAGCCGATCGGCGCTA-1_mouse.spleen.saline_1.2	mouse.spleen.saline_1.2	3763	1317	2	6	T-cell	T-cell.2
CAGCGACAGCTCTCGG-1_mouse.spleen.saline_1.2	mouse.spleen.saline_1.2	3169	1379	3	5	APC	Monocyte
CAGCGACCACAGGAGT-1_mouse.spleen.saline_1.2	mouse.spleen.saline_1.2	646	459	1	3	B-cell	B-cell
CAGCGACCATAGACTC-1_mouse.spleen.saline_1.2	mouse.spleen.saline_1.2	3670	1309	2	6	T-cell	T-cell.2
CAGCGACCATTATCTC-1_mouse.spleen.saline_1.2	mouse.spleen.saline_1.2	1192	607	1	3	B-cell	B-cell
CAGCGACGTCCGAGTC-1_mouse.spleen.saline_1.2	mouse.spleen.saline_1.2	1073	545	2	4	T-cell	T-cell.1
CAGCGACGTTACGGAG-1_mouse.spleen.saline_1.2	mouse.spleen.saline_1.2	1099	619	3	1	APC	Macrophage
CAGCGACGTTCCCTTG-1_mouse.spleen.saline_1.2	mouse.spleen.saline_1.2	948	572	1	3	B-cell	B-cell
CAGCGACTCGCACTCT-1_mouse.spleen.saline_1.2	mouse.spleen.saline_1.2	2664	1012	1	3	B-cell	B-cell
CAGCGACTCTCTGTCG-1_mouse.spleen.saline_1.2	mouse.spleen.saline_1.2	1308	620	2	4	T-cell	T-cell.1
CAGCTAAAGTCGTACT-1_mouse.spleen.saline_1.2	mouse.spleen.saline_1.2	1981	914	2	4	T-cell	T-cell.1
CAGCTAAAGTGCAAGC-1_mouse.spleen.saline_1.2	mouse.spleen.saline_1.2	2875	1217	3	1	APC	Macrophage
CAGCTAAAGTTATCGC-1_mouse.spleen.saline_1.2	mouse.spleen.saline_1.2	768	444	1	3	B-cell	B-cell
CAGCTAACACCGATAT-1_mouse.spleen.saline_1.2	mouse.spleen.saline_1.2	1234	659	1	3	B-cell	B-cell
CAGCTAACACGGCCAT-1_mouse.spleen.saline_1.2	mouse.spleen.saline_1.2	859	504	1	3	B-cell	B-cell
CAGCTAATCCCTGACT-1_mouse.spleen.saline_1.2	mouse.spleen.saline_1.2	865	513	1	3	B-cell	B-cell
CAGCTGGAGTGTGGCA-1_mouse.spleen.saline_1.2	mouse.spleen.saline_1.2	8594	2369	3	1	APC	Macrophage
CAGCTGGCAGACAGGT-1_mouse.spleen.saline_1.2	mouse.spleen.saline_1.2	452	277	4	7	Neutrophil	Neutrophil
CAGCTGGCAGACGCAA-1_mouse.spleen.saline_1.2	mouse.spleen.saline_1.2	906	511	1	3	B-cell	B-cell
CAGGTGCAGCGTTCCG-1_mouse.spleen.saline_1.2	mouse.spleen.saline_1.2	1050	544	2	4	T-cell	T-cell.1
CAGGTGCCACGGTGTC-1_mouse.spleen.saline_1.2	mouse.spleen.saline_1.2	4144	1818	3	5	APC	Monocyte
CAGGTGCTCGCCATAA-1_mouse.spleen.saline_1.2	mouse.spleen.saline_1.2	980	510	2	4	T-cell	T-cell.1
CAGTAACAGACAAAGG-1_mouse.spleen.saline_1.2	mouse.spleen.saline_1.2	607	361	2	4	T-cell	T-cell.1
CAGTAACAGTGCCAGA-1_mouse.spleen.saline_1.2	mouse.spleen.saline_1.2	612	414	2	4	T-cell	T-cell.1
CAGTAACGTCCAGTAT-1_mouse.spleen.saline_1.2	mouse.spleen.saline_1.2	610	408	1	3	B-cell	B-cell
CAGTAACGTTCGGCAC-1_mouse.spleen.saline_1.2	mouse.spleen.saline_1.2	2787	1178	3	5	APC	Monocyte
CAGTAACTCACCCGAG-1_mouse.spleen.saline_1.2	mouse.spleen.saline_1.2	1573	699	2	4	T-cell	T-cell.1
CAGTCCTAGTACTTGC-1_mouse.spleen.saline_1.2	mouse.spleen.saline_1.2	2341	997	1	3	B-cell	B-cell
CAGTCCTCACCACGTG-1_mouse.spleen.saline_1.2	mouse.spleen.saline_1.2	1162	645	1	3	B-cell	B-cell
CAGTCCTGTAGGCTGA-1_mouse.spleen.saline_1.2	mouse.spleen.saline_1.2	1065	492	1	3	B-cell	B-cell
CAGTCCTGTTCACGGC-1_mouse.spleen.saline_1.2	mouse.spleen.saline_1.2	885	470	1	3	B-cell	B-cell
CAGTCCTGTTGTCGCG-1_mouse.spleen.saline_1.2	mouse.spleen.saline_1.2	1537	756	1	3	B-cell	B-cell
CAGTCCTTCCTTAATC-1_mouse.spleen.saline_1.2	mouse.spleen.saline_1.2	2752	1205	3	1	APC	Macrophage
CAGTCCTTCCTTGGTC-1_mouse.spleen.saline_1.2	mouse.spleen.saline_1.2	2228	1111	3	5	APC	Monocyte
CATATGGAGTCAAGGC-1_mouse.spleen.saline_1.2	mouse.spleen.saline_1.2	960	550	1	3	B-cell	B-cell
CATATGGCAGCCTTGG-1_mouse.spleen.saline_1.2	mouse.spleen.saline_1.2	968	555	1	3	B-cell	B-cell
CATATGGCATATACCG-1_mouse.spleen.saline_1.2	mouse.spleen.saline_1.2	2005	825	2	4	T-cell	T-cell.1
CATATGGGTCTTCTCG-1_mouse.spleen.saline_1.2	mouse.spleen.saline_1.2	2314	979	1	3	B-cell	B-cell
CATATGGTCGCCTGTT-1_mouse.spleen.saline_1.2	mouse.spleen.saline_1.2	1029	598	1	3	B-cell	B-cell
CATATGGTCGGCGCTA-1_mouse.spleen.saline_1.2	mouse.spleen.saline_1.2	843	502	1	3	B-cell	B-cell
CATATTCAGCGTGTCC-1_mouse.spleen.saline_1.2	mouse.spleen.saline_1.2	501	333	2	4	T-cell	T-cell.1
CATATTCGTCAACATC-1_mouse.spleen.saline_1.2	mouse.spleen.saline_1.2	1382	709	1	3	B-cell	B-cell
CATATTCGTTATTCTC-1_mouse.spleen.saline_1.2	mouse.spleen.saline_1.2	1259	652	1	3	B-cell	B-cell
CATATTCTCTCCAACC-1_mouse.spleen.saline_1.2	mouse.spleen.saline_1.2	1189	702	1	3	B-cell	B-cell
CATCAAGAGACCTAGG-1_mouse.spleen.saline_1.2	mouse.spleen.saline_1.2	1151	584	2	4	T-cell	T-cell.1
CATCAAGAGGCCCTCA-1_mouse.spleen.saline_1.2	mouse.spleen.saline_1.2	577	344	1	3	B-cell	B-cell
CATCAAGAGTTGTCGT-1_mouse.spleen.saline_1.2	mouse.spleen.saline_1.2	715	393	1	3	B-cell	B-cell
CATCAAGGTATGAATG-1_mouse.spleen.saline_1.2	mouse.spleen.saline_1.2	2280	882	2	4	T-cell	T-cell.1
CATCAGAAGGGAAACA-1_mouse.spleen.saline_1.2	mouse.spleen.saline_1.2	1431	769	1	3	B-cell	B-cell
CATCAGACAGTCACTA-1_mouse.spleen.saline_1.2	mouse.spleen.saline_1.2	872	496	1	3	B-cell	B-cell
CATCAGAGTTATCCGA-1_mouse.spleen.saline_1.2	mouse.spleen.saline_1.2	1193	609	2	4	T-cell	T-cell.1
CATCAGATCCTAGGGC-1_mouse.spleen.saline_1.2	mouse.spleen.saline_1.2	1091	610	2	4	T-cell	T-cell.1
CATCAGATCTGCCAGG-1_mouse.spleen.saline_1.2	mouse.spleen.saline_1.2	808	506	1	3	B-cell	B-cell
CATCCACAGAGACTAT-1_mouse.spleen.saline_1.2	mouse.spleen.saline_1.2	968	527	1	3	B-cell	B-cell
CATCCACCAGCCACCA-1_mouse.spleen.saline_1.2	mouse.spleen.saline_1.2	2266	954	2	4	T-cell	T-cell.1
CATCCACCATTAGGCT-1_mouse.spleen.saline_1.2	mouse.spleen.saline_1.2	1629	836	1	3	B-cell	B-cell
CATCCACGTAAAGGAG-1_mouse.spleen.saline_1.2	mouse.spleen.saline_1.2	1595	715	1	3	B-cell	B-cell
CATCCACTCCACTCCA-1_mouse.spleen.saline_1.2	mouse.spleen.saline_1.2	1436	693	1	3	B-cell	B-cell
CATCCACTCCGAACGC-1_mouse.spleen.saline_1.2	mouse.spleen.saline_1.2	910	542	1	3	B-cell	B-cell
CATCGAAAGAACTGTA-1_mouse.spleen.saline_1.2	mouse.spleen.saline_1.2	986	512	1	3	B-cell	B-cell
CATCGAAAGATGAGAG-1_mouse.spleen.saline_1.2	mouse.spleen.saline_1.2	777	462	1	3	B-cell	B-cell
CATCGAAAGGCTCAGA-1_mouse.spleen.saline_1.2	mouse.spleen.saline_1.2	971	534	1	3	B-cell	B-cell
CATCGAAGTATCTGCA-1_mouse.spleen.saline_1.2	mouse.spleen.saline_1.2	1665	699	2	4	T-cell	T-cell.1
CATCGAAGTCCTCCAT-1_mouse.spleen.saline_1.2	mouse.spleen.saline_1.2	1039	552	1	3	B-cell	B-cell
CATCGGGAGTGGGCTA-1_mouse.spleen.saline_1.2	mouse.spleen.saline_1.2	523	322	1	3	B-cell	B-cell
CATCGGGCACATGGGA-1_mouse.spleen.saline_1.2	mouse.spleen.saline_1.2	1612	713	2	4	T-cell	T-cell.1
CATCGGGCATGGTAGG-1_mouse.spleen.saline_1.2	mouse.spleen.saline_1.2	1039	559	1	3	B-cell	B-cell
CATCGGGCATGTCCTC-1_mouse.spleen.saline_1.2	mouse.spleen.saline_1.2	1572	658	2	4	T-cell	T-cell.1
CATCGGGGTCGAATCT-1_mouse.spleen.saline_1.2	mouse.spleen.saline_1.2	345	225	4	7	Neutrophil	Neutrophil
CATCGGGGTTACTGAC-1_mouse.spleen.saline_1.2	mouse.spleen.saline_1.2	1093	586	2	4	T-cell	T-cell.1
CATCGGGTCCCACTTG-1_mouse.spleen.saline_1.2	mouse.spleen.saline_1.2	1731	778	2	4	T-cell	T-cell.1
CATGACACACAAGCCC-1_mouse.spleen.saline_1.2	mouse.spleen.saline_1.2	1843	790	2	4	T-cell	T-cell.1
CATGACAGTCTCTTTA-1_mouse.spleen.saline_1.2	mouse.spleen.saline_1.2	272	184	1	3	B-cell	B-cell
CATGACAGTTATCACG-1_mouse.spleen.saline_1.2	mouse.spleen.saline_1.2	1038	681	2	4	T-cell	T-cell.1
CATGACATCCGGCACA-1_mouse.spleen.saline_1.2	mouse.spleen.saline_1.2	2190	876	2	4	T-cell	T-cell.1
CATGCCTAGAAACCAT-1_mouse.spleen.saline_1.2	mouse.spleen.saline_1.2	2905	1029	1	3	B-cell	B-cell
CATGCCTCAATCTACG-1_mouse.spleen.saline_1.2	mouse.spleen.saline_1.2	940	564	1	3	B-cell	B-cell
CATGCCTCATGTTCCC-1_mouse.spleen.saline_1.2	mouse.spleen.saline_1.2	983	525	1	3	B-cell	B-cell
CATGCCTGTAGCGCAA-1_mouse.spleen.saline_1.2	mouse.spleen.saline_1.2	272	195	1	3	B-cell	B-cell
CATGCCTGTCTCCACT-1_mouse.spleen.saline_1.2	mouse.spleen.saline_1.2	2882	1249	3	1	APC	Macrophage
CATGCCTTCAGTGTTG-1_mouse.spleen.saline_1.2	mouse.spleen.saline_1.2	2214	908	1	3	B-cell	B-cell
CATGCCTTCTCTTATG-1_mouse.spleen.saline_1.2	mouse.spleen.saline_1.2	1094	614	1	3	B-cell	B-cell
CATGGCGAGACTTTCG-1_mouse.spleen.saline_1.2	mouse.spleen.saline_1.2	2019	896	2	4	T-cell	T-cell.1
CATGGCGCATGCCTAA-1_mouse.spleen.saline_1.2	mouse.spleen.saline_1.2	1634	729	2	4	T-cell	T-cell.1
CATGGCGGTACCAGTT-1_mouse.spleen.saline_1.2	mouse.spleen.saline_1.2	520	344	1	3	B-cell	B-cell
CATGGCGTCAAACAAG-1_mouse.spleen.saline_1.2	mouse.spleen.saline_1.2	480	322	2	4	T-cell	T-cell.1
CATTATCAGACACTAA-1_mouse.spleen.saline_1.2	mouse.spleen.saline_1.2	1663	768	3	1	APC	Macrophage
CATTATCAGCGATATA-1_mouse.spleen.saline_1.2	mouse.spleen.saline_1.2	495	309	1	3	B-cell	B-cell
CATTATCAGGAGTCTG-1_mouse.spleen.saline_1.2	mouse.spleen.saline_1.2	1774	779	2	4	T-cell	T-cell.1
CATTATCAGTGACTCT-1_mouse.spleen.saline_1.2	mouse.spleen.saline_1.2	968	583	1	3	B-cell	B-cell
CATTATCCAAGGTTCT-1_mouse.spleen.saline_1.2	mouse.spleen.saline_1.2	1250	628	1	3	B-cell	B-cell
CATTATCCATAACCTG-1_mouse.spleen.saline_1.2	mouse.spleen.saline_1.2	1122	659	1	3	B-cell	B-cell
CATTATCCATTTCAGG-1_mouse.spleen.saline_1.2	mouse.spleen.saline_1.2	974	541	1	3	B-cell	B-cell
CATTATCGTAGCGATG-1_mouse.spleen.saline_1.2	mouse.spleen.saline_1.2	1260	631	2	4	T-cell	T-cell.1
CATTCGCAGAAGGGTA-1_mouse.spleen.saline_1.2	mouse.spleen.saline_1.2	712	471	2	4	T-cell	T-cell.1
CATTCGCCAGACAGGT-1_mouse.spleen.saline_1.2	mouse.spleen.saline_1.2	1623	857	2	4	T-cell	T-cell.1
CATTCGCGTGTGCCTG-1_mouse.spleen.saline_1.2	mouse.spleen.saline_1.2	2184	1124	3	5	APC	Monocyte
CATTCGCTCTTCATGT-1_mouse.spleen.saline_1.2	mouse.spleen.saline_1.2	1114	625	2	4	T-cell	T-cell.1
CCAATCCCAGCGTAAG-1_mouse.spleen.saline_1.2	mouse.spleen.saline_1.2	248	187	3	1	APC	Macrophage
CCAATCCCATATACCG-1_mouse.spleen.saline_1.2	mouse.spleen.saline_1.2	1086	571	1	3	B-cell	B-cell
CCAATCCGTACTTAGC-1_mouse.spleen.saline_1.2	mouse.spleen.saline_1.2	908	535	1	3	B-cell	B-cell
CCACCTAAGGCATGGT-1_mouse.spleen.saline_1.2	mouse.spleen.saline_1.2	1131	607	1	3	B-cell	B-cell
CCACCTAAGGGTTCCC-1_mouse.spleen.saline_1.2	mouse.spleen.saline_1.2	2022	921	1	3	B-cell	B-cell
CCACCTAGTATGCTTG-1_mouse.spleen.saline_1.2	mouse.spleen.saline_1.2	1440	710	2	4	T-cell	T-cell.1
CCACCTAGTCAAAGCG-1_mouse.spleen.saline_1.2	mouse.spleen.saline_1.2	1340	649	2	4	T-cell	T-cell.1
CCACCTAGTCAGCTAT-1_mouse.spleen.saline_1.2	mouse.spleen.saline_1.2	392	270	2	4	T-cell	T-cell.1
CCACCTAGTCATATGC-1_mouse.spleen.saline_1.2	mouse.spleen.saline_1.2	2343	1097	1	3	B-cell	B-cell
CCACCTATCCGCAGTG-1_mouse.spleen.saline_1.2	mouse.spleen.saline_1.2	603	282	4	7	Neutrophil	Neutrophil
CCACGGAAGACCGGAT-1_mouse.spleen.saline_1.2	mouse.spleen.saline_1.2	1374	650	1	3	B-cell	B-cell
CCACGGAAGAGGGCTT-1_mouse.spleen.saline_1.2	mouse.spleen.saline_1.2	406	307	2	4	T-cell	T-cell.1
CCACGGAGTTATTCTC-1_mouse.spleen.saline_1.2	mouse.spleen.saline_1.2	1516	705	2	4	T-cell	T-cell.1
CCACGGATCCGAATGT-1_mouse.spleen.saline_1.2	mouse.spleen.saline_1.2	845	505	1	3	B-cell	B-cell
CCACGGATCCTCATTA-1_mouse.spleen.saline_1.2	mouse.spleen.saline_1.2	941	560	1	3	B-cell	B-cell
CCACTACAGCCGATTT-1_mouse.spleen.saline_1.2	mouse.spleen.saline_1.2	989	558	1	3	B-cell	B-cell
CCACTACAGTGGCACA-1_mouse.spleen.saline_1.2	mouse.spleen.saline_1.2	287	200	1	3	B-cell	B-cell
CCACTACCAGAGTGTG-1_mouse.spleen.saline_1.2	mouse.spleen.saline_1.2	2426	1117	3	5	APC	Monocyte
CCACTACGTACTTGAC-1_mouse.spleen.saline_1.2	mouse.spleen.saline_1.2	2115	1085	3	2	APC	Plasmacytoid-dendritic-cell
CCAGCGAGTCCCTACT-1_mouse.spleen.saline_1.2	mouse.spleen.saline_1.2	635	411	3	5	APC	Monocyte
CCAGCGAGTCCGTGAC-1_mouse.spleen.saline_1.2	mouse.spleen.saline_1.2	627	403	1	3	B-cell	B-cell
CCAGCGAGTTACCAGT-1_mouse.spleen.saline_1.2	mouse.spleen.saline_1.2	1313	571	2	4	T-cell	T-cell.1
CCATGTCAGAATCTCC-1_mouse.spleen.saline_1.2	mouse.spleen.saline_1.2	4654	1934	3	1	APC	Macrophage
CCATGTCAGACCCACC-1_mouse.spleen.saline_1.2	mouse.spleen.saline_1.2	1043	559	2	4	T-cell	T-cell.1
CCATGTCGTGGTCCGT-1_mouse.spleen.saline_1.2	mouse.spleen.saline_1.2	1101	552	1	3	B-cell	B-cell
CCATGTCTCGGACAAG-1_mouse.spleen.saline_1.2	mouse.spleen.saline_1.2	1228	585	2	4	T-cell	T-cell.1
CCATTCGAGGAGTTGC-1_mouse.spleen.saline_1.2	mouse.spleen.saline_1.2	1295	648	1	3	B-cell	B-cell
CCATTCGAGTGGTAAT-1_mouse.spleen.saline_1.2	mouse.spleen.saline_1.2	1022	638	3	1	APC	Macrophage
CCATTCGAGTGTGAAT-1_mouse.spleen.saline_1.2	mouse.spleen.saline_1.2	1439	699	1	3	B-cell	B-cell
CCATTCGCACCAGGTC-1_mouse.spleen.saline_1.2	mouse.spleen.saline_1.2	1719	733	2	4	T-cell	T-cell.1
CCATTCGGTCCGAATT-1_mouse.spleen.saline_1.2	mouse.spleen.saline_1.2	1094	607	1	3	B-cell	B-cell
CCATTCGTCACATGCA-1_mouse.spleen.saline_1.2	mouse.spleen.saline_1.2	1298	689	1	3	B-cell	B-cell
CCATTCGTCCGTAGTA-1_mouse.spleen.saline_1.2	mouse.spleen.saline_1.2	1510	690	2	4	T-cell	T-cell.1
CCATTCGTCGCCCTTA-1_mouse.spleen.saline_1.2	mouse.spleen.saline_1.2	1141	581	2	4	T-cell	T-cell.1
CCATTCGTCTCTTGAT-1_mouse.spleen.saline_1.2	mouse.spleen.saline_1.2	1975	892	1	3	B-cell	B-cell
CCCAATCAGAGCTTCT-1_mouse.spleen.saline_1.2	mouse.spleen.saline_1.2	314	246	3	1	APC	Macrophage
CCCAATCGTCTTTCAT-1_mouse.spleen.saline_1.2	mouse.spleen.saline_1.2	4838	1845	2	6	T-cell	T-cell.2
CCCAATCGTGGTCTCG-1_mouse.spleen.saline_1.2	mouse.spleen.saline_1.2	1392	733	2	4	T-cell	T-cell.1
CCCAATCTCAAGCCTA-1_mouse.spleen.saline_1.2	mouse.spleen.saline_1.2	2434	1055	2	6	T-cell	T-cell.2
CCCAATCTCAGTACGT-1_mouse.spleen.saline_1.2	mouse.spleen.saline_1.2	1024	537	1	3	B-cell	B-cell
CCCAGTTAGACCTAGG-1_mouse.spleen.saline_1.2	mouse.spleen.saline_1.2	1553	748	1	3	B-cell	B-cell
CCCAGTTGTGTGTGCC-1_mouse.spleen.saline_1.2	mouse.spleen.saline_1.2	863	543	2	4	T-cell	T-cell.1
CCCAGTTGTTAGTGGG-1_mouse.spleen.saline_1.2	mouse.spleen.saline_1.2	279	180	1	3	B-cell	B-cell
CCCAGTTTCAAACCAC-1_mouse.spleen.saline_1.2	mouse.spleen.saline_1.2	2007	936	1	3	B-cell	B-cell
CCCAGTTTCAGGTAAA-1_mouse.spleen.saline_1.2	mouse.spleen.saline_1.2	3133	1208	1	3	B-cell	B-cell
CCCAGTTTCAGTCCCT-1_mouse.spleen.saline_1.2	mouse.spleen.saline_1.2	2189	960	1	3	B-cell	B-cell
CCCATACAGTTCGCGC-1_mouse.spleen.saline_1.2	mouse.spleen.saline_1.2	1032	584	1	3	B-cell	B-cell
CCCATACGTCTAGGTT-1_mouse.spleen.saline_1.2	mouse.spleen.saline_1.2	322	218	2	4	T-cell	T-cell.1
CCCTCCTAGTGGAGTC-1_mouse.spleen.saline_1.2	mouse.spleen.saline_1.2	1898	1085	2	4	T-cell	T-cell.1
CCCTCCTCAACACGCC-1_mouse.spleen.saline_1.2	mouse.spleen.saline_1.2	1022	498	3	1	APC	Macrophage
CCCTCCTCAATAGCAA-1_mouse.spleen.saline_1.2	mouse.spleen.saline_1.2	1413	649	2	4	T-cell	T-cell.1
CCCTCCTCAATCAGAA-1_mouse.spleen.saline_1.2	mouse.spleen.saline_1.2	1802	817	2	4	T-cell	T-cell.1
CCCTCCTCATTGGGCC-1_mouse.spleen.saline_1.2	mouse.spleen.saline_1.2	1244	584	1	3	B-cell	B-cell
CCCTCCTGTCAAAGAT-1_mouse.spleen.saline_1.2	mouse.spleen.saline_1.2	1480	681	2	4	T-cell	T-cell.1
CCCTCCTTCATGGTCA-1_mouse.spleen.saline_1.2	mouse.spleen.saline_1.2	519	349	1	3	B-cell	B-cell
CCCTCCTTCGAACTGT-1_mouse.spleen.saline_1.2	mouse.spleen.saline_1.2	248	148	4	7	Neutrophil	Neutrophil
CCGGGATAGTACGCCC-1_mouse.spleen.saline_1.2	mouse.spleen.saline_1.2	3099	1403	3	1	APC	Macrophage
CCGGGATCACCGTTGG-1_mouse.spleen.saline_1.2	mouse.spleen.saline_1.2	1290	649	1	3	B-cell	B-cell
CCGGGATCATTTGCCC-1_mouse.spleen.saline_1.2	mouse.spleen.saline_1.2	349	220	3	1	APC	Macrophage
CCGGGATTCACGAAGG-1_mouse.spleen.saline_1.2	mouse.spleen.saline_1.2	1521	845	3	5	APC	Monocyte
CCGGGATTCCCGGATG-1_mouse.spleen.saline_1.2	mouse.spleen.saline_1.2	1484	623	2	4	T-cell	T-cell.1
CCGGGATTCGGATGGA-1_mouse.spleen.saline_1.2	mouse.spleen.saline_1.2	1234	588	2	4	T-cell	T-cell.1
CCGGTAGCACTTCGAA-1_mouse.spleen.saline_1.2	mouse.spleen.saline_1.2	712	422	1	3	B-cell	B-cell
CCGGTAGCAGTAAGAT-1_mouse.spleen.saline_1.2	mouse.spleen.saline_1.2	250	180	4	7	Neutrophil	Neutrophil
CCGGTAGCAGTCTTCC-1_mouse.spleen.saline_1.2	mouse.spleen.saline_1.2	1076	545	2	4	T-cell	T-cell.1
CCGGTAGCATCCGGGT-1_mouse.spleen.saline_1.2	mouse.spleen.saline_1.2	1426	832	1	3	B-cell	B-cell
CCGGTAGGTCGGATCC-1_mouse.spleen.saline_1.2	mouse.spleen.saline_1.2	1998	815	2	4	T-cell	T-cell.1
CCGGTAGGTCTTGATG-1_mouse.spleen.saline_1.2	mouse.spleen.saline_1.2	336	214	1	3	B-cell	B-cell
CCGGTAGTCAGTTGAC-1_mouse.spleen.saline_1.2	mouse.spleen.saline_1.2	1671	781	1	3	B-cell	B-cell
CCGTACTCAAGTAGTA-1_mouse.spleen.saline_1.2	mouse.spleen.saline_1.2	818	471	1	3	B-cell	B-cell
CCGTACTTCAGGATCT-1_mouse.spleen.saline_1.2	mouse.spleen.saline_1.2	488	310	1	3	B-cell	B-cell
CCGTGGAAGGCTAGCA-1_mouse.spleen.saline_1.2	mouse.spleen.saline_1.2	916	508	1	3	B-cell	B-cell
CCGTGGACAGCTGCTG-1_mouse.spleen.saline_1.2	mouse.spleen.saline_1.2	1174	605	1	3	B-cell	B-cell
CCGTGGAGTGCGATAG-1_mouse.spleen.saline_1.2	mouse.spleen.saline_1.2	687	412	1	3	B-cell	B-cell
CCGTGGAGTTATTCTC-1_mouse.spleen.saline_1.2	mouse.spleen.saline_1.2	760	438	1	3	B-cell	B-cell
CCGTGGATCCTGCCAT-1_mouse.spleen.saline_1.2	mouse.spleen.saline_1.2	694	416	1	3	B-cell	B-cell
CCGTTCAAGATCGATA-1_mouse.spleen.saline_1.2	mouse.spleen.saline_1.2	1081	607	1	3	B-cell	B-cell
CCGTTCACATTCACTT-1_mouse.spleen.saline_1.2	mouse.spleen.saline_1.2	983	550	1	3	B-cell	B-cell
CCGTTCAGTTGTTTGG-1_mouse.spleen.saline_1.2	mouse.spleen.saline_1.2	1061	631	1	3	B-cell	B-cell
CCGTTCATCCCTTGTG-1_mouse.spleen.saline_1.2	mouse.spleen.saline_1.2	1148	593	2	4	T-cell	T-cell.1
CCGTTCATCGGGAGTA-1_mouse.spleen.saline_1.2	mouse.spleen.saline_1.2	662	486	2	4	T-cell	T-cell.1
CCTAAAGAGATAGTCA-1_mouse.spleen.saline_1.2	mouse.spleen.saline_1.2	955	582	1	3	B-cell	B-cell
CCTAAAGCAGTCAGCC-1_mouse.spleen.saline_1.2	mouse.spleen.saline_1.2	2165	921	2	4	T-cell	T-cell.1
CCTAAAGGTAGGCTGA-1_mouse.spleen.saline_1.2	mouse.spleen.saline_1.2	893	517	1	3	B-cell	B-cell
CCTAAAGTCGATCCCT-1_mouse.spleen.saline_1.2	mouse.spleen.saline_1.2	1418	716	2	4	T-cell	T-cell.1
CCTAAAGTCTGTACGA-1_mouse.spleen.saline_1.2	mouse.spleen.saline_1.2	930	532	1	3	B-cell	B-cell
CCTACACAGACAAGCC-1_mouse.spleen.saline_1.2	mouse.spleen.saline_1.2	2061	911	1	3	B-cell	B-cell
CCTACACAGTCCGTAT-1_mouse.spleen.saline_1.2	mouse.spleen.saline_1.2	2391	996	2	4	T-cell	T-cell.1
CCTACACCACGGCGTT-1_mouse.spleen.saline_1.2	mouse.spleen.saline_1.2	1148	599	1	3	B-cell	B-cell
CCTACACTCGCATGGC-1_mouse.spleen.saline_1.2	mouse.spleen.saline_1.2	876	512	1	3	B-cell	B-cell
CCTACACTCTGCGTAA-1_mouse.spleen.saline_1.2	mouse.spleen.saline_1.2	2238	1094	3	5	APC	Monocyte
CCTACCAAGGTCATCT-1_mouse.spleen.saline_1.2	mouse.spleen.saline_1.2	854	512	1	3	B-cell	B-cell
CCTACCACAACGATGG-1_mouse.spleen.saline_1.2	mouse.spleen.saline_1.2	685	409	1	3	B-cell	B-cell
CCTACCACAAGCGATG-1_mouse.spleen.saline_1.2	mouse.spleen.saline_1.2	862	501	1	3	B-cell	B-cell
CCTACCACAGATGGGT-1_mouse.spleen.saline_1.2	mouse.spleen.saline_1.2	235	181	1	3	B-cell	B-cell
CCTACCATCCCACTTG-1_mouse.spleen.saline_1.2	mouse.spleen.saline_1.2	1027	567	1	3	B-cell	B-cell
CCTAGCTAGATCGGGT-1_mouse.spleen.saline_1.2	mouse.spleen.saline_1.2	598	416	2	4	T-cell	T-cell.1
CCTAGCTCAAAGTGCG-1_mouse.spleen.saline_1.2	mouse.spleen.saline_1.2	1555	761	1	3	B-cell	B-cell
CCTAGCTGTTGGAGGT-1_mouse.spleen.saline_1.2	mouse.spleen.saline_1.2	1098	592	1	3	B-cell	B-cell
CCTAGCTTCACGATGT-1_mouse.spleen.saline_1.2	mouse.spleen.saline_1.2	1130	626	1	3	B-cell	B-cell
CCTAGCTTCCGTTGCT-1_mouse.spleen.saline_1.2	mouse.spleen.saline_1.2	1684	723	2	4	T-cell	T-cell.1
CCTATTAAGATACACA-1_mouse.spleen.saline_1.2	mouse.spleen.saline_1.2	3146	1167	1	3	B-cell	B-cell
CCTATTAAGCGGATCA-1_mouse.spleen.saline_1.2	mouse.spleen.saline_1.2	1661	802	2	4	T-cell	T-cell.1
CCTATTAAGTTGTCGT-1_mouse.spleen.saline_1.2	mouse.spleen.saline_1.2	1128	529	2	4	T-cell	T-cell.1
CCTATTACATATGCTG-1_mouse.spleen.saline_1.2	mouse.spleen.saline_1.2	1227	627	1	3	B-cell	B-cell
CCTATTATCAGCGACC-1_mouse.spleen.saline_1.2	mouse.spleen.saline_1.2	1864	894	5	8	NK-cell	NK-cell
CCTCAGTAGTGTACGG-1_mouse.spleen.saline_1.2	mouse.spleen.saline_1.2	721	442	1	3	B-cell	B-cell
CCTCAGTCATCCTAGA-1_mouse.spleen.saline_1.2	mouse.spleen.saline_1.2	2008	918	1	3	B-cell	B-cell
CCTCAGTGTGATAAGT-1_mouse.spleen.saline_1.2	mouse.spleen.saline_1.2	1008	504	2	4	T-cell	T-cell.1
CCTCAGTTCTGCGTAA-1_mouse.spleen.saline_1.2	mouse.spleen.saline_1.2	1908	795	2	4	T-cell	T-cell.1
CCTCTGAAGGATGCGT-1_mouse.spleen.saline_1.2	mouse.spleen.saline_1.2	988	555	1	3	B-cell	B-cell
CCTCTGATCTATCCTA-1_mouse.spleen.saline_1.2	mouse.spleen.saline_1.2	521	268	4	7	Neutrophil	Neutrophil
CCTTACGAGAGACTAT-1_mouse.spleen.saline_1.2	mouse.spleen.saline_1.2	601	400	2	4	T-cell	T-cell.1
CCTTACGAGCACACAG-1_mouse.spleen.saline_1.2	mouse.spleen.saline_1.2	1695	711	2	4	T-cell	T-cell.1
CCTTACGAGGAATGGA-1_mouse.spleen.saline_1.2	mouse.spleen.saline_1.2	2677	1060	2	4	T-cell	T-cell.1
CCTTACGCAAGGGTCA-1_mouse.spleen.saline_1.2	mouse.spleen.saline_1.2	1156	607	1	3	B-cell	B-cell
CCTTACGCACAAGCCC-1_mouse.spleen.saline_1.2	mouse.spleen.saline_1.2	657	342	4	7	Neutrophil	Neutrophil
CCTTACGCAGCGTCCA-1_mouse.spleen.saline_1.2	mouse.spleen.saline_1.2	1315	701	2	4	T-cell	T-cell.1
CCTTACGCATTCCTCG-1_mouse.spleen.saline_1.2	mouse.spleen.saline_1.2	1523	746	1	3	B-cell	B-cell
CCTTACGGTCATGCAT-1_mouse.spleen.saline_1.2	mouse.spleen.saline_1.2	1051	580	1	3	B-cell	B-cell
CCTTACGGTGAACCTT-1_mouse.spleen.saline_1.2	mouse.spleen.saline_1.2	946	508	1	3	B-cell	B-cell
CCTTACGGTTACCAGT-1_mouse.spleen.saline_1.2	mouse.spleen.saline_1.2	1449	757	1	3	B-cell	B-cell
CCTTACGTCACAGTAC-1_mouse.spleen.saline_1.2	mouse.spleen.saline_1.2	879	563	1	3	B-cell	B-cell
CCTTACGTCGGATGGA-1_mouse.spleen.saline_1.2	mouse.spleen.saline_1.2	836	484	1	3	B-cell	B-cell
CCTTCCCAGAGCCTAG-1_mouse.spleen.saline_1.2	mouse.spleen.saline_1.2	3611	1341	2	6	T-cell	T-cell.2
CCTTCCCAGTACATGA-1_mouse.spleen.saline_1.2	mouse.spleen.saline_1.2	769	517	5	8	NK-cell	NK-cell
CCTTCCCAGTGTTGAA-1_mouse.spleen.saline_1.2	mouse.spleen.saline_1.2	1427	735	1	3	B-cell	B-cell
CCTTCCCGTCATATGC-1_mouse.spleen.saline_1.2	mouse.spleen.saline_1.2	1348	608	2	4	T-cell	T-cell.1
CCTTCCCTCCAGTAGT-1_mouse.spleen.saline_1.2	mouse.spleen.saline_1.2	2466	1242	3	5	APC	Monocyte
CCTTCCCTCGCAAACT-1_mouse.spleen.saline_1.2	mouse.spleen.saline_1.2	1502	708	2	4	T-cell	T-cell.1
CCTTCGAAGATCCCGC-1_mouse.spleen.saline_1.2	mouse.spleen.saline_1.2	993	511	1	3	B-cell	B-cell
CCTTCGAAGGGAACGG-1_mouse.spleen.saline_1.2	mouse.spleen.saline_1.2	1325	635	2	4	T-cell	T-cell.1
CCTTCGACACTAAGTC-1_mouse.spleen.saline_1.2	mouse.spleen.saline_1.2	940	529	1	3	B-cell	B-cell
CCTTCGACAGGTCGTC-1_mouse.spleen.saline_1.2	mouse.spleen.saline_1.2	1913	935	3	5	APC	Monocyte
CCTTCGATCACGGTTA-1_mouse.spleen.saline_1.2	mouse.spleen.saline_1.2	838	525	1	3	B-cell	B-cell
CCTTTCTAGCTAGGCA-1_mouse.spleen.saline_1.2	mouse.spleen.saline_1.2	543	322	1	3	B-cell	B-cell
CCTTTCTCAGCGTTCG-1_mouse.spleen.saline_1.2	mouse.spleen.saline_1.2	1556	748	1	3	B-cell	B-cell
CCTTTCTGTCTGCCAG-1_mouse.spleen.saline_1.2	mouse.spleen.saline_1.2	2702	1306	3	2	APC	Plasmacytoid-dendritic-cell
CCTTTCTGTGTGACCC-1_mouse.spleen.saline_1.2	mouse.spleen.saline_1.2	752	453	1	3	B-cell	B-cell
CCTTTCTGTGTGGTTT-1_mouse.spleen.saline_1.2	mouse.spleen.saline_1.2	1087	563	2	4	T-cell	T-cell.1
CGAACATAGACAGACC-1_mouse.spleen.saline_1.2	mouse.spleen.saline_1.2	1186	629	1	3	B-cell	B-cell
CGAACATCAGTCTTCC-1_mouse.spleen.saline_1.2	mouse.spleen.saline_1.2	524	334	1	3	B-cell	B-cell
CGAACATGTAGAGCTG-1_mouse.spleen.saline_1.2	mouse.spleen.saline_1.2	976	561	1	3	B-cell	B-cell
CGAACATGTCATGCCG-1_mouse.spleen.saline_1.2	mouse.spleen.saline_1.2	921	561	1	3	B-cell	B-cell
CGAACATGTTTGGGCC-1_mouse.spleen.saline_1.2	mouse.spleen.saline_1.2	596	400	2	4	T-cell	T-cell.1
CGAACATTCCTCGCAT-1_mouse.spleen.saline_1.2	mouse.spleen.saline_1.2	950	506	1	3	B-cell	B-cell
CGAACATTCTAACTTC-1_mouse.spleen.saline_1.2	mouse.spleen.saline_1.2	1814	817	2	4	T-cell	T-cell.1
CGAACATTCTACGAGT-1_mouse.spleen.saline_1.2	mouse.spleen.saline_1.2	893	536	1	3	B-cell	B-cell
CGAACATTCTGCAAGT-1_mouse.spleen.saline_1.2	mouse.spleen.saline_1.2	5454	1697	2	4	T-cell	T-cell.1
CGAATGTAGCAAATCA-1_mouse.spleen.saline_1.2	mouse.spleen.saline_1.2	529	279	4	7	Neutrophil	Neutrophil
CGAATGTAGTGACATA-1_mouse.spleen.saline_1.2	mouse.spleen.saline_1.2	452	299	1	3	B-cell	B-cell
CGAATGTCAATGAATG-1_mouse.spleen.saline_1.2	mouse.spleen.saline_1.2	929	509	2	4	T-cell	T-cell.1
CGAATGTGTCATTAGC-1_mouse.spleen.saline_1.2	mouse.spleen.saline_1.2	837	450	2	4	T-cell	T-cell.1
CGAATGTTCAAAGTAG-1_mouse.spleen.saline_1.2	mouse.spleen.saline_1.2	1108	607	2	4	T-cell	T-cell.1
CGACCTTAGTGTGAAT-1_mouse.spleen.saline_1.2	mouse.spleen.saline_1.2	1540	793	2	4	T-cell	T-cell.1
CGACCTTTCTCTTGAT-1_mouse.spleen.saline_1.2	mouse.spleen.saline_1.2	2958	1384	3	5	APC	Monocyte
CGACTTCCAAGGTGTG-1_mouse.spleen.saline_1.2	mouse.spleen.saline_1.2	656	414	1	3	B-cell	B-cell
CGACTTCCACTCTGTC-1_mouse.spleen.saline_1.2	mouse.spleen.saline_1.2	895	478	1	3	B-cell	B-cell
CGACTTCCAGACGCCT-1_mouse.spleen.saline_1.2	mouse.spleen.saline_1.2	1027	565	2	4	T-cell	T-cell.1
CGACTTCGTAATAGCA-1_mouse.spleen.saline_1.2	mouse.spleen.saline_1.2	782	441	2	4	T-cell	T-cell.1
CGACTTCGTGTGGCTC-1_mouse.spleen.saline_1.2	mouse.spleen.saline_1.2	2084	859	1	3	B-cell	B-cell
CGACTTCTCTCCCTGA-1_mouse.spleen.saline_1.2	mouse.spleen.saline_1.2	1043	537	2	4	T-cell	T-cell.1
CGAGAAGAGATGGGTC-1_mouse.spleen.saline_1.2	mouse.spleen.saline_1.2	2512	1188	3	5	APC	Monocyte
CGAGAAGAGATGTAAC-1_mouse.spleen.saline_1.2	mouse.spleen.saline_1.2	431	296	1	3	B-cell	B-cell
CGAGAAGTCAGTGCAT-1_mouse.spleen.saline_1.2	mouse.spleen.saline_1.2	1001	564	1	3	B-cell	B-cell
CGAGCACAGACATAAC-1_mouse.spleen.saline_1.2	mouse.spleen.saline_1.2	1376	627	1	3	B-cell	B-cell
CGAGCACCACTGAAGG-1_mouse.spleen.saline_1.2	mouse.spleen.saline_1.2	1367	615	1	3	B-cell	B-cell
CGAGCACCATAGAAAC-1_mouse.spleen.saline_1.2	mouse.spleen.saline_1.2	1358	660	2	4	T-cell	T-cell.1
CGAGCACCATGCATGT-1_mouse.spleen.saline_1.2	mouse.spleen.saline_1.2	2575	1004	1	3	B-cell	B-cell
CGAGCACGTGCCTGGT-1_mouse.spleen.saline_1.2	mouse.spleen.saline_1.2	296	195	3	1	APC	Macrophage
CGAGCACGTTCGCTAA-1_mouse.spleen.saline_1.2	mouse.spleen.saline_1.2	1458	693	2	4	T-cell	T-cell.1
CGAGCACTCGCATGAT-1_mouse.spleen.saline_1.2	mouse.spleen.saline_1.2	1814	771	2	4	T-cell	T-cell.1
CGAGCACTCTACTATC-1_mouse.spleen.saline_1.2	mouse.spleen.saline_1.2	410	280	4	7	Neutrophil	Neutrophil
CGAGCCAAGATACACA-1_mouse.spleen.saline_1.2	mouse.spleen.saline_1.2	1642	762	1	3	B-cell	B-cell
CGAGCCAAGCTAACAA-1_mouse.spleen.saline_1.2	mouse.spleen.saline_1.2	476	312	2	4	T-cell	T-cell.1
CGAGCCAGTCTTGCGG-1_mouse.spleen.saline_1.2	mouse.spleen.saline_1.2	281	187	1	3	B-cell	B-cell
CGAGCCAGTGAGCGAT-1_mouse.spleen.saline_1.2	mouse.spleen.saline_1.2	768	451	1	3	B-cell	B-cell
CGAGCCAGTGCACGAA-1_mouse.spleen.saline_1.2	mouse.spleen.saline_1.2	2028	892	2	4	T-cell	T-cell.1
CGAGCCATCGCTTAGA-1_mouse.spleen.saline_1.2	mouse.spleen.saline_1.2	1107	569	1	3	B-cell	B-cell
CGATCGGAGGATGTAT-1_mouse.spleen.saline_1.2	mouse.spleen.saline_1.2	394	243	1	3	B-cell	B-cell
CGATCGGCACGAAAGC-1_mouse.spleen.saline_1.2	mouse.spleen.saline_1.2	1371	719	1	3	B-cell	B-cell
CGATCGGCACTCAGGC-1_mouse.spleen.saline_1.2	mouse.spleen.saline_1.2	1343	659	2	4	T-cell	T-cell.1
CGATCGGCAGCTGGCT-1_mouse.spleen.saline_1.2	mouse.spleen.saline_1.2	1675	854	1	3	B-cell	B-cell
CGATCGGGTAGAGTGC-1_mouse.spleen.saline_1.2	mouse.spleen.saline_1.2	878	480	1	3	B-cell	B-cell
CGATCGGGTTCGTCTC-1_mouse.spleen.saline_1.2	mouse.spleen.saline_1.2	1007	572	1	3	B-cell	B-cell
CGATCGGTCAAAGTAG-1_mouse.spleen.saline_1.2	mouse.spleen.saline_1.2	916	471	1	3	B-cell	B-cell
CGATCGGTCATGGTCA-1_mouse.spleen.saline_1.2	mouse.spleen.saline_1.2	1567	685	2	4	T-cell	T-cell.1
CGATCGGTCTTCGGTC-1_mouse.spleen.saline_1.2	mouse.spleen.saline_1.2	650	401	1	3	B-cell	B-cell
CGATGGCTCACATGCA-1_mouse.spleen.saline_1.2	mouse.spleen.saline_1.2	1566	699	2	4	T-cell	T-cell.1
CGATGTAAGAAACGAG-1_mouse.spleen.saline_1.2	mouse.spleen.saline_1.2	568	269	4	7	Neutrophil	Neutrophil
CGATGTAAGACTTTCG-1_mouse.spleen.saline_1.2	mouse.spleen.saline_1.2	360	231	4	7	Neutrophil	Neutrophil
CGATGTATCCTACAGA-1_mouse.spleen.saline_1.2	mouse.spleen.saline_1.2	909	510	1	3	B-cell	B-cell
CGATTGAAGGAGTCTG-1_mouse.spleen.saline_1.2	mouse.spleen.saline_1.2	1200	662	2	4	T-cell	T-cell.1
CGATTGAGTCTCATCC-1_mouse.spleen.saline_1.2	mouse.spleen.saline_1.2	1230	635	1	3	B-cell	B-cell
CGATTGATCACATACG-1_mouse.spleen.saline_1.2	mouse.spleen.saline_1.2	907	512	1	3	B-cell	B-cell
CGCCAAGAGCGCTTAT-1_mouse.spleen.saline_1.2	mouse.spleen.saline_1.2	1338	627	2	4	T-cell	T-cell.1
CGCCAAGCATCCCATC-1_mouse.spleen.saline_1.2	mouse.spleen.saline_1.2	1619	811	1	3	B-cell	B-cell
CGCCAAGGTAGCGTGA-1_mouse.spleen.saline_1.2	mouse.spleen.saline_1.2	840	461	1	3	B-cell	B-cell
CGCCAAGGTCGAAAGC-1_mouse.spleen.saline_1.2	mouse.spleen.saline_1.2	1073	543	2	4	T-cell	T-cell.1
CGCCAAGGTTACTGAC-1_mouse.spleen.saline_1.2	mouse.spleen.saline_1.2	2309	1030	2	4	T-cell	T-cell.1
CGCCAAGTCGTATCAG-1_mouse.spleen.saline_1.2	mouse.spleen.saline_1.2	1473	663	2	4	T-cell	T-cell.1
CGCCAAGTCTGAAAGA-1_mouse.spleen.saline_1.2	mouse.spleen.saline_1.2	815	479	1	3	B-cell	B-cell
CGCCAAGTCTTCATGT-1_mouse.spleen.saline_1.2	mouse.spleen.saline_1.2	1129	608	2	4	T-cell	T-cell.1
CGCGGTACAAGGTTCT-1_mouse.spleen.saline_1.2	mouse.spleen.saline_1.2	804	434	2	4	T-cell	T-cell.1
CGCGGTACAGGCAGTA-1_mouse.spleen.saline_1.2	mouse.spleen.saline_1.2	1667	780	2	4	T-cell	T-cell.1
CGCGGTAGTACTCTCC-1_mouse.spleen.saline_1.2	mouse.spleen.saline_1.2	1229	577	1	3	B-cell	B-cell
CGCGGTATCCTTTACA-1_mouse.spleen.saline_1.2	mouse.spleen.saline_1.2	3235	1132	1	3	B-cell	B-cell
CGCGGTATCGAGCCCA-1_mouse.spleen.saline_1.2	mouse.spleen.saline_1.2	2784	1264	3	5	APC	Monocyte
CGCGGTATCTTGTTTG-1_mouse.spleen.saline_1.2	mouse.spleen.saline_1.2	988	557	1	3	B-cell	B-cell
CGCGTTTCAATGTAAG-1_mouse.spleen.saline_1.2	mouse.spleen.saline_1.2	2433	1171	3	1	APC	Macrophage
CGCGTTTCACAGGTTT-1_mouse.spleen.saline_1.2	mouse.spleen.saline_1.2	1002	551	1	3	B-cell	B-cell
CGCGTTTGTAGTAGTA-1_mouse.spleen.saline_1.2	mouse.spleen.saline_1.2	681	419	1	3	B-cell	B-cell
CGCGTTTGTCGCGGTT-1_mouse.spleen.saline_1.2	mouse.spleen.saline_1.2	783	418	2	4	T-cell	T-cell.1
CGCGTTTGTCTAGTCA-1_mouse.spleen.saline_1.2	mouse.spleen.saline_1.2	1290	652	2	4	T-cell	T-cell.1
CGCTATCAGTAGGCCA-1_mouse.spleen.saline_1.2	mouse.spleen.saline_1.2	1593	773	1	3	B-cell	B-cell
CGCTATCGTAGAGGAA-1_mouse.spleen.saline_1.2	mouse.spleen.saline_1.2	945	494	2	4	T-cell	T-cell.1
CGCTATCGTGCCTGCA-1_mouse.spleen.saline_1.2	mouse.spleen.saline_1.2	513	369	2	4	T-cell	T-cell.1
CGCTATCTCGGAAACG-1_mouse.spleen.saline_1.2	mouse.spleen.saline_1.2	948	549	1	3	B-cell	B-cell
CGCTGGAAGTGAATTG-1_mouse.spleen.saline_1.2	mouse.spleen.saline_1.2	440	252	4	7	Neutrophil	Neutrophil
CGCTGGAAGTGTGGCA-1_mouse.spleen.saline_1.2	mouse.spleen.saline_1.2	493	258	4	7	Neutrophil	Neutrophil
CGCTGGACAGTTCCCT-1_mouse.spleen.saline_1.2	mouse.spleen.saline_1.2	1231	604	1	3	B-cell	B-cell
CGCTGGATCGGAGCAA-1_mouse.spleen.saline_1.2	mouse.spleen.saline_1.2	1405	728	1	3	B-cell	B-cell
CGCTGGATCGTAGATC-1_mouse.spleen.saline_1.2	mouse.spleen.saline_1.2	1476	727	1	3	B-cell	B-cell
CGCTGGATCTTTCCTC-1_mouse.spleen.saline_1.2	mouse.spleen.saline_1.2	839	530	1	3	B-cell	B-cell
CGCTTCAGTACGAAAT-1_mouse.spleen.saline_1.2	mouse.spleen.saline_1.2	1258	623	2	4	T-cell	T-cell.1
CGGACACAGATAGCAT-1_mouse.spleen.saline_1.2	mouse.spleen.saline_1.2	1766	766	2	4	T-cell	T-cell.1
CGGACACAGATCTGCT-1_mouse.spleen.saline_1.2	mouse.spleen.saline_1.2	1492	799	1	3	B-cell	B-cell
CGGACACAGGTGTTAA-1_mouse.spleen.saline_1.2	mouse.spleen.saline_1.2	1115	560	1	3	B-cell	B-cell
CGGACGTCATGCCTAA-1_mouse.spleen.saline_1.2	mouse.spleen.saline_1.2	1145	568	1	3	B-cell	B-cell
CGGACGTGTCATATCG-1_mouse.spleen.saline_1.2	mouse.spleen.saline_1.2	1152	564	2	4	T-cell	T-cell.1
[truncated: 7,016 more rows]
