# Supplementary material for: Single-cell transcriptomics of the naked mole-rat reveals unexpected features of mammalian immunity
Source: PLoS Biol. 2019 Nov 21;17(11):e3000528. doi: 10.1371/journal.pbio.3000528 (PMC6894886; doi:10.1371/journal.pbio.3000528)
Supplement: S19 Table — For each mouse LPS challenge spleen cell in our scRNA-seq data, the corresponding sample, number of captured UMIs, number of captured genes, first-iteration and convergence cluster and cell type assignments are provided. LPS, lipopolysaccharide; scRNA-seq, single-cell RNA-sequencing; UMI, unique molecular identifier. (CSV) [file pbio.3000528.s031.csv]

cell	sample	umis	genes	first.iteration.cluster	converged.cluster	first.iteration.cell.type	converged.cell.type
AAACCTGAGACTGTAA-1_mouse.spleen.LPS_1.1	mouse.spleen.LPS_1.1	1518	717	1	1	B-cell	B-cell
AAACCTGAGCTAGTTC-1_mouse.spleen.LPS_1.1	mouse.spleen.LPS_1.1	1190	617	1	1	B-cell	B-cell
AAACCTGCACTTAAGC-1_mouse.spleen.LPS_1.1	mouse.spleen.LPS_1.1	1280	630	1	1	B-cell	B-cell
AAACCTGGTCTGATCA-1_mouse.spleen.LPS_1.1	mouse.spleen.LPS_1.1	864	519	1	1	B-cell	B-cell
AAACCTGGTGCCTTGG-1_mouse.spleen.LPS_1.1	mouse.spleen.LPS_1.1	743	429	1	1	B-cell	B-cell
AAACCTGTCAATCACG-1_mouse.spleen.LPS_1.1	mouse.spleen.LPS_1.1	1504	702	2	2	T-cell	T-cell
AAACCTGTCACCTCGT-1_mouse.spleen.LPS_1.1	mouse.spleen.LPS_1.1	2084	899	2	2	T-cell	T-cell
AAACGGGAGATAGTCA-1_mouse.spleen.LPS_1.1	mouse.spleen.LPS_1.1	1407	706	1	1	B-cell	B-cell
AAACGGGCACAGGCCT-1_mouse.spleen.LPS_1.1	mouse.spleen.LPS_1.1	575	364	2	2	T-cell	T-cell
AAACGGGTCAACCAAC-1_mouse.spleen.LPS_1.1	mouse.spleen.LPS_1.1	690	399	1	1	B-cell	B-cell
AAACGGGTCACCAGGC-1_mouse.spleen.LPS_1.1	mouse.spleen.LPS_1.1	2667	1112	1	1	B-cell	B-cell
AAACGGGTCCAAATGC-1_mouse.spleen.LPS_1.1	mouse.spleen.LPS_1.1	2048	972	1	1	B-cell	B-cell
AAACGGGTCTTGTCAT-1_mouse.spleen.LPS_1.1	mouse.spleen.LPS_1.1	1770	862	1	1	B-cell	B-cell
AAAGATGAGAGCCCAA-1_mouse.spleen.LPS_1.1	mouse.spleen.LPS_1.1	1471	672	2	2	T-cell	T-cell
AAAGATGAGCTGTCTA-1_mouse.spleen.LPS_1.1	mouse.spleen.LPS_1.1	576	204	1	3	B-cell	Plasma-cell
AAAGATGGTCAGAATA-1_mouse.spleen.LPS_1.1	mouse.spleen.LPS_1.1	801	498	1	1	B-cell	B-cell
AAAGATGGTCAGAGGT-1_mouse.spleen.LPS_1.1	mouse.spleen.LPS_1.1	895	518	1	1	B-cell	B-cell
AAAGATGGTGTGCGTC-1_mouse.spleen.LPS_1.1	mouse.spleen.LPS_1.1	1163	629	1	1	B-cell	B-cell
AAAGCAAAGCTCCTCT-1_mouse.spleen.LPS_1.1	mouse.spleen.LPS_1.1	2577	1028	2	2	T-cell	T-cell
AAAGCAAAGGAACTGC-1_mouse.spleen.LPS_1.1	mouse.spleen.LPS_1.1	1219	678	1	1	B-cell	B-cell
AAAGCAACAAGAAAGG-1_mouse.spleen.LPS_1.1	mouse.spleen.LPS_1.1	1030	560	1	1	B-cell	B-cell
AAAGCAACACAGATTC-1_mouse.spleen.LPS_1.1	mouse.spleen.LPS_1.1	1213	637	1	1	B-cell	B-cell
AAAGCAAGTAAGAGGA-1_mouse.spleen.LPS_1.1	mouse.spleen.LPS_1.1	1408	715	1	1	B-cell	B-cell
AAAGCAAGTCCCGACA-1_mouse.spleen.LPS_1.1	mouse.spleen.LPS_1.1	1055	583	1	1	B-cell	B-cell
AAAGTAGAGCAGCCTC-1_mouse.spleen.LPS_1.1	mouse.spleen.LPS_1.1	1654	796	2	2	T-cell	T-cell
AAAGTAGAGCCAGTAG-1_mouse.spleen.LPS_1.1	mouse.spleen.LPS_1.1	1178	688	1	1	B-cell	B-cell
AAAGTAGGTTTGACAC-1_mouse.spleen.LPS_1.1	mouse.spleen.LPS_1.1	1819	771	2	2	T-cell	T-cell
AAATGCCAGATTACCC-1_mouse.spleen.LPS_1.1	mouse.spleen.LPS_1.1	2375	1195	1	1	B-cell	B-cell
AAATGCCAGTGCGTGA-1_mouse.spleen.LPS_1.1	mouse.spleen.LPS_1.1	1101	622	1	1	B-cell	B-cell
AAATGCCGTTTAGCTG-1_mouse.spleen.LPS_1.1	mouse.spleen.LPS_1.1	1017	591	1	1	B-cell	B-cell
AACACGTAGAGTTGGC-1_mouse.spleen.LPS_1.1	mouse.spleen.LPS_1.1	1258	611	1	1	B-cell	B-cell
AACACGTCAATGAATG-1_mouse.spleen.LPS_1.1	mouse.spleen.LPS_1.1	2444	1042	1	1	B-cell	B-cell
AACACGTCACATCCAA-1_mouse.spleen.LPS_1.1	mouse.spleen.LPS_1.1	913	539	1	1	B-cell	B-cell
AACACGTGTAGGGACT-1_mouse.spleen.LPS_1.1	mouse.spleen.LPS_1.1	2337	994	1	1	B-cell	B-cell
AACACGTGTCGAATCT-1_mouse.spleen.LPS_1.1	mouse.spleen.LPS_1.1	281	153	5	4	Neutrophil	Neutrophil
AACACGTTCAATCACG-1_mouse.spleen.LPS_1.1	mouse.spleen.LPS_1.1	8737	2713	1	3	B-cell	Plasma-cell
AACACGTTCGGTGTTA-1_mouse.spleen.LPS_1.1	mouse.spleen.LPS_1.1	1561	711	2	2	T-cell	T-cell
AACCATGAGTGCCAGA-1_mouse.spleen.LPS_1.1	mouse.spleen.LPS_1.1	457	259	3	5	APC	Macrophage
AACCATGCATGTCTCC-1_mouse.spleen.LPS_1.1	mouse.spleen.LPS_1.1	1277	639	1	1	B-cell	B-cell
AACCGCGAGAGTAAGG-1_mouse.spleen.LPS_1.1	mouse.spleen.LPS_1.1	1258	701	1	1	B-cell	B-cell
AACCGCGGTGCGAAAC-1_mouse.spleen.LPS_1.1	mouse.spleen.LPS_1.1	1150	565	1	1	B-cell	B-cell
AACCGCGTCAACCAAC-1_mouse.spleen.LPS_1.1	mouse.spleen.LPS_1.1	813	482	1	1	B-cell	B-cell
AACCGCGTCCGATATG-1_mouse.spleen.LPS_1.1	mouse.spleen.LPS_1.1	180	142	1	1	B-cell	B-cell
AACCGCGTCGTTACGA-1_mouse.spleen.LPS_1.1	mouse.spleen.LPS_1.1	1907	857	2	2	T-cell	T-cell
AACGTTGAGTGTGGCA-1_mouse.spleen.LPS_1.1	mouse.spleen.LPS_1.1	1233	665	1	1	B-cell	B-cell
AACGTTGCACCGAATT-1_mouse.spleen.LPS_1.1	mouse.spleen.LPS_1.1	955	485	1	1	B-cell	B-cell
AACGTTGGTGCCTGGT-1_mouse.spleen.LPS_1.1	mouse.spleen.LPS_1.1	2234	908	2	2	T-cell	T-cell
AACGTTGGTTCGCGAC-1_mouse.spleen.LPS_1.1	mouse.spleen.LPS_1.1	670	300	1	1	B-cell	B-cell
AACGTTGTCCCAGGTG-1_mouse.spleen.LPS_1.1	mouse.spleen.LPS_1.1	1031	588	1	1	B-cell	B-cell
AACTCAGAGATCCCAT-1_mouse.spleen.LPS_1.1	mouse.spleen.LPS_1.1	1307	702	3	5	APC	Macrophage
AACTCAGCAGTCGTGC-1_mouse.spleen.LPS_1.1	mouse.spleen.LPS_1.1	2238	1133	1	1	B-cell	B-cell
AACTCAGTCCTCAATT-1_mouse.spleen.LPS_1.1	mouse.spleen.LPS_1.1	3114	1213	2	2	T-cell	T-cell
AACTCCCCAGTTCCCT-1_mouse.spleen.LPS_1.1	mouse.spleen.LPS_1.1	306	207	2	2	T-cell	T-cell
AACTCCCGTTTCGCTC-1_mouse.spleen.LPS_1.1	mouse.spleen.LPS_1.1	970	545	1	1	B-cell	B-cell
AACTCTTCAAGCGTAG-1_mouse.spleen.LPS_1.1	mouse.spleen.LPS_1.1	2228	1008	1	1	B-cell	B-cell
AACTCTTTCAAACAAG-1_mouse.spleen.LPS_1.1	mouse.spleen.LPS_1.1	1351	675	1	1	B-cell	B-cell
AACTCTTTCCTGTACC-1_mouse.spleen.LPS_1.1	mouse.spleen.LPS_1.1	2841	1206	1	1	B-cell	B-cell
AACTGGTCAAGGTTTC-1_mouse.spleen.LPS_1.1	mouse.spleen.LPS_1.1	1161	618	1	1	B-cell	B-cell
AACTGGTGTGACGCCT-1_mouse.spleen.LPS_1.1	mouse.spleen.LPS_1.1	502	371	2	2	T-cell	T-cell
AACTGGTTCCTGCAGG-1_mouse.spleen.LPS_1.1	mouse.spleen.LPS_1.1	2488	1047	2	2	T-cell	T-cell
AACTGGTTCGCATGGC-1_mouse.spleen.LPS_1.1	mouse.spleen.LPS_1.1	231	180	3	5	APC	Macrophage
AACTGGTTCTTTAGGG-1_mouse.spleen.LPS_1.1	mouse.spleen.LPS_1.1	4708	1489	2	2	T-cell	T-cell
AACTTTCCACTATCTT-1_mouse.spleen.LPS_1.1	mouse.spleen.LPS_1.1	1928	853	2	2	T-cell	T-cell
AACTTTCCAGACGCAA-1_mouse.spleen.LPS_1.1	mouse.spleen.LPS_1.1	1775	898	3	5	APC	Macrophage
AACTTTCGTCAACTGT-1_mouse.spleen.LPS_1.1	mouse.spleen.LPS_1.1	1215	731	1	1	B-cell	B-cell
AACTTTCGTGGCAAAC-1_mouse.spleen.LPS_1.1	mouse.spleen.LPS_1.1	2272	954	1	1	B-cell	B-cell
AACTTTCGTGTAATGA-1_mouse.spleen.LPS_1.1	mouse.spleen.LPS_1.1	999	588	1	1	B-cell	B-cell
AAGACCTCACTGTCGG-1_mouse.spleen.LPS_1.1	mouse.spleen.LPS_1.1	1091	534	2	2	T-cell	T-cell
AAGACCTGTGCGAAAC-1_mouse.spleen.LPS_1.1	mouse.spleen.LPS_1.1	7509	2311	1	1	B-cell	B-cell
AAGACCTGTGGAAAGA-1_mouse.spleen.LPS_1.1	mouse.spleen.LPS_1.1	2170	951	2	2	T-cell	T-cell
AAGCCGCAGCCAACAG-1_mouse.spleen.LPS_1.1	mouse.spleen.LPS_1.1	1998	903	1	1	B-cell	B-cell
AAGCCGCAGCGATGAC-1_mouse.spleen.LPS_1.1	mouse.spleen.LPS_1.1	2415	994	2	2	T-cell	T-cell
AAGCCGCAGCTGAACG-1_mouse.spleen.LPS_1.1	mouse.spleen.LPS_1.1	943	544	1	1	B-cell	B-cell
AAGCCGCAGTGGAGTC-1_mouse.spleen.LPS_1.1	mouse.spleen.LPS_1.1	1242	597	2	2	T-cell	T-cell
AAGCCGCCATTGCGGC-1_mouse.spleen.LPS_1.1	mouse.spleen.LPS_1.1	1063	575	1	1	B-cell	B-cell
AAGCCGCGTACGCACC-1_mouse.spleen.LPS_1.1	mouse.spleen.LPS_1.1	2182	1024	2	2	T-cell	T-cell
AAGCCGCGTACTTGAC-1_mouse.spleen.LPS_1.1	mouse.spleen.LPS_1.1	1579	704	2	2	T-cell	T-cell
AAGCCGCTCCAACCAA-1_mouse.spleen.LPS_1.1	mouse.spleen.LPS_1.1	939	557	1	1	B-cell	B-cell
AAGGAGCAGACCACGA-1_mouse.spleen.LPS_1.1	mouse.spleen.LPS_1.1	2492	1084	2	2	T-cell	T-cell
AAGGAGCCATCACGAT-1_mouse.spleen.LPS_1.1	mouse.spleen.LPS_1.1	1151	629	1	1	B-cell	B-cell
AAGGAGCCATCGACGC-1_mouse.spleen.LPS_1.1	mouse.spleen.LPS_1.1	947	529	2	2	T-cell	T-cell
AAGGAGCGTATAATGG-1_mouse.spleen.LPS_1.1	mouse.spleen.LPS_1.1	2706	1101	2	2	T-cell	T-cell
AAGGAGCGTTTGACAC-1_mouse.spleen.LPS_1.1	mouse.spleen.LPS_1.1	879	588	1	1	B-cell	B-cell
AAGGAGCTCACCGGGT-1_mouse.spleen.LPS_1.1	mouse.spleen.LPS_1.1	2253	1041	1	1	B-cell	B-cell
AAGGCAGAGACTTGAA-1_mouse.spleen.LPS_1.1	mouse.spleen.LPS_1.1	473	276	1	1	B-cell	B-cell
AAGGCAGAGATGTGGC-1_mouse.spleen.LPS_1.1	mouse.spleen.LPS_1.1	1408	642	2	2	T-cell	T-cell
AAGGCAGAGCAACGGT-1_mouse.spleen.LPS_1.1	mouse.spleen.LPS_1.1	1135	645	1	1	B-cell	B-cell
AAGGCAGAGGCTATCT-1_mouse.spleen.LPS_1.1	mouse.spleen.LPS_1.1	1104	573	1	1	B-cell	B-cell
AAGGCAGCACCCTATC-1_mouse.spleen.LPS_1.1	mouse.spleen.LPS_1.1	3293	1365	1	1	B-cell	B-cell
AAGGCAGGTCCATCCT-1_mouse.spleen.LPS_1.1	mouse.spleen.LPS_1.1	1074	614	1	1	B-cell	B-cell
AAGGCAGGTGCACGAA-1_mouse.spleen.LPS_1.1	mouse.spleen.LPS_1.1	1542	849	2	2	T-cell	T-cell
AAGGCAGGTGGACGAT-1_mouse.spleen.LPS_1.1	mouse.spleen.LPS_1.1	1250	701	1	1	B-cell	B-cell
AAGGCAGGTTAGTGGG-1_mouse.spleen.LPS_1.1	mouse.spleen.LPS_1.1	2002	947	1	1	B-cell	B-cell
AAGGCAGTCAAGGTAA-1_mouse.spleen.LPS_1.1	mouse.spleen.LPS_1.1	868	488	2	2	T-cell	T-cell
AAGGCAGTCAGTTGAC-1_mouse.spleen.LPS_1.1	mouse.spleen.LPS_1.1	3449	1396	3	5	APC	Macrophage
AAGGCAGTCGGAAATA-1_mouse.spleen.LPS_1.1	mouse.spleen.LPS_1.1	2628	975	2	2	T-cell	T-cell
AAGGTTCTCCTTCAAT-1_mouse.spleen.LPS_1.1	mouse.spleen.LPS_1.1	2365	999	1	1	B-cell	B-cell
AAGGTTCTCTTGTACT-1_mouse.spleen.LPS_1.1	mouse.spleen.LPS_1.1	272	191	2	2	T-cell	T-cell
AAGTCTGAGCGTAATA-1_mouse.spleen.LPS_1.1	mouse.spleen.LPS_1.1	1507	775	1	1	B-cell	B-cell
AAGTCTGCAAGCTGTT-1_mouse.spleen.LPS_1.1	mouse.spleen.LPS_1.1	1288	672	1	1	B-cell	B-cell
AAGTCTGCATCAGTAC-1_mouse.spleen.LPS_1.1	mouse.spleen.LPS_1.1	3334	1333	1	1	B-cell	B-cell
AAGTCTGGTCTCCACT-1_mouse.spleen.LPS_1.1	mouse.spleen.LPS_1.1	687	440	1	1	B-cell	B-cell
AATCCAGCAATCCGAT-1_mouse.spleen.LPS_1.1	mouse.spleen.LPS_1.1	3704	1431	1	1	B-cell	B-cell
AATCCAGCAATGGATA-1_mouse.spleen.LPS_1.1	mouse.spleen.LPS_1.1	206	163	1	1	B-cell	B-cell
AATCCAGCAGTAACGG-1_mouse.spleen.LPS_1.1	mouse.spleen.LPS_1.1	1147	669	1	1	B-cell	B-cell
AATCGGTAGATCCGAG-1_mouse.spleen.LPS_1.1	mouse.spleen.LPS_1.1	2014	916	1	1	B-cell	B-cell
AATCGGTAGGAATGGA-1_mouse.spleen.LPS_1.1	mouse.spleen.LPS_1.1	3093	1184	1	1	B-cell	B-cell
AATCGGTAGGCAGGTT-1_mouse.spleen.LPS_1.1	mouse.spleen.LPS_1.1	894	550	4	6	NK-cell	NK-cell
AATCGGTCAGTATGCT-1_mouse.spleen.LPS_1.1	mouse.spleen.LPS_1.1	1795	896	1	1	B-cell	B-cell
ACACCAAAGGGTATCG-1_mouse.spleen.LPS_1.1	mouse.spleen.LPS_1.1	2059	897	1	1	B-cell	B-cell
ACACCAAAGGTGATAT-1_mouse.spleen.LPS_1.1	mouse.spleen.LPS_1.1	3527	1363	1	1	B-cell	B-cell
ACACCAAGTGAACCTT-1_mouse.spleen.LPS_1.1	mouse.spleen.LPS_1.1	1710	849	1	1	B-cell	B-cell
ACACCAATCAGCAACT-1_mouse.spleen.LPS_1.1	mouse.spleen.LPS_1.1	997	375	5	4	Neutrophil	Neutrophil
ACACCAATCAGCCTAA-1_mouse.spleen.LPS_1.1	mouse.spleen.LPS_1.1	1280	639	1	1	B-cell	B-cell
ACACCAATCGCTTAGA-1_mouse.spleen.LPS_1.1	mouse.spleen.LPS_1.1	1540	761	1	1	B-cell	B-cell
ACACCAATCTGCTGTC-1_mouse.spleen.LPS_1.1	mouse.spleen.LPS_1.1	1437	645	2	2	T-cell	T-cell
ACACCCTAGCTGGAAC-1_mouse.spleen.LPS_1.1	mouse.spleen.LPS_1.1	4144	1587	1	1	B-cell	B-cell
ACACCCTCAGCGATCC-1_mouse.spleen.LPS_1.1	mouse.spleen.LPS_1.1	1022	591	1	1	B-cell	B-cell
ACACCCTCATATACCG-1_mouse.spleen.LPS_1.1	mouse.spleen.LPS_1.1	943	522	1	1	B-cell	B-cell
ACACCCTCATCTGGTA-1_mouse.spleen.LPS_1.1	mouse.spleen.LPS_1.1	947	570	1	1	B-cell	B-cell
ACACCCTCATGTTCCC-1_mouse.spleen.LPS_1.1	mouse.spleen.LPS_1.1	774	433	1	1	B-cell	B-cell
ACACCCTGTCGCCATG-1_mouse.spleen.LPS_1.1	mouse.spleen.LPS_1.1	1285	703	1	1	B-cell	B-cell
ACACCGGTCACTCTTA-1_mouse.spleen.LPS_1.1	mouse.spleen.LPS_1.1	1246	682	1	1	B-cell	B-cell
ACACCGGTCATATCGG-1_mouse.spleen.LPS_1.1	mouse.spleen.LPS_1.1	1183	650	1	1	B-cell	B-cell
ACACTGAAGGTGATAT-1_mouse.spleen.LPS_1.1	mouse.spleen.LPS_1.1	368	275	2	2	T-cell	T-cell
ACACTGAGTCGCATCG-1_mouse.spleen.LPS_1.1	mouse.spleen.LPS_1.1	978	534	1	1	B-cell	B-cell
ACACTGAGTTACTGAC-1_mouse.spleen.LPS_1.1	mouse.spleen.LPS_1.1	1960	744	2	2	T-cell	T-cell
ACACTGATCACCACCT-1_mouse.spleen.LPS_1.1	mouse.spleen.LPS_1.1	1061	612	1	1	B-cell	B-cell
ACAGCCGCACATGGGA-1_mouse.spleen.LPS_1.1	mouse.spleen.LPS_1.1	4512	1634	1	3	B-cell	Plasma-cell
ACAGCCGGTAGCGCAA-1_mouse.spleen.LPS_1.1	mouse.spleen.LPS_1.1	899	514	1	1	B-cell	B-cell
ACAGCCGGTCGAATCT-1_mouse.spleen.LPS_1.1	mouse.spleen.LPS_1.1	906	535	1	1	B-cell	B-cell
ACAGCCGTCGGCGGTT-1_mouse.spleen.LPS_1.1	mouse.spleen.LPS_1.1	247	185	3	5	APC	Macrophage
ACAGCTAAGAACTGTA-1_mouse.spleen.LPS_1.1	mouse.spleen.LPS_1.1	934	576	1	1	B-cell	B-cell
ACAGCTAGTCCCTACT-1_mouse.spleen.LPS_1.1	mouse.spleen.LPS_1.1	1374	670	2	2	T-cell	T-cell
ACAGCTAGTCTACCTC-1_mouse.spleen.LPS_1.1	mouse.spleen.LPS_1.1	1282	783	3	7	APC	Monocyte
ACAGCTAGTGAAAGAG-1_mouse.spleen.LPS_1.1	mouse.spleen.LPS_1.1	282	189	1	1	B-cell	B-cell
ACAGCTATCGCTTAGA-1_mouse.spleen.LPS_1.1	mouse.spleen.LPS_1.1	1470	787	1	1	B-cell	B-cell
ACATACGAGCCACCTG-1_mouse.spleen.LPS_1.1	mouse.spleen.LPS_1.1	1499	760	1	1	B-cell	B-cell
ACATACGCACGAAATA-1_mouse.spleen.LPS_1.1	mouse.spleen.LPS_1.1	1665	803	1	1	B-cell	B-cell
ACATACGTCACTGGGC-1_mouse.spleen.LPS_1.1	mouse.spleen.LPS_1.1	1279	685	1	1	B-cell	B-cell
ACATACGTCTACTTAC-1_mouse.spleen.LPS_1.1	mouse.spleen.LPS_1.1	3083	1153	2	2	T-cell	T-cell
ACATCAGAGACTACAA-1_mouse.spleen.LPS_1.1	mouse.spleen.LPS_1.1	878	534	1	1	B-cell	B-cell
ACATCAGAGCGTTCCG-1_mouse.spleen.LPS_1.1	mouse.spleen.LPS_1.1	983	583	1	1	B-cell	B-cell
ACATCAGCAGTCAGAG-1_mouse.spleen.LPS_1.1	mouse.spleen.LPS_1.1	1917	937	2	2	T-cell	T-cell
ACATGGTCACACTGCG-1_mouse.spleen.LPS_1.1	mouse.spleen.LPS_1.1	1077	614	2	2	T-cell	T-cell
ACATGGTCAGTGAGTG-1_mouse.spleen.LPS_1.1	mouse.spleen.LPS_1.1	718	441	1	1	B-cell	B-cell
ACATGGTCATCTCGCT-1_mouse.spleen.LPS_1.1	mouse.spleen.LPS_1.1	1263	663	2	2	T-cell	T-cell
ACATGGTGTGACAAAT-1_mouse.spleen.LPS_1.1	mouse.spleen.LPS_1.1	3116	1227	2	2	T-cell	T-cell
ACATGGTGTTAGATGA-1_mouse.spleen.LPS_1.1	mouse.spleen.LPS_1.1	1872	746	2	2	T-cell	T-cell
ACCAGTAAGCTGGAAC-1_mouse.spleen.LPS_1.1	mouse.spleen.LPS_1.1	4557	1686	1	1	B-cell	B-cell
ACCAGTAGTAAACACA-1_mouse.spleen.LPS_1.1	mouse.spleen.LPS_1.1	4057	1672	2	2	T-cell	T-cell
ACCAGTAGTTAAGACA-1_mouse.spleen.LPS_1.1	mouse.spleen.LPS_1.1	1014	524	1	1	B-cell	B-cell
ACCCACTAGAACTGTA-1_mouse.spleen.LPS_1.1	mouse.spleen.LPS_1.1	3318	1231	3	5	APC	Macrophage
ACCCACTAGGTGCTAG-1_mouse.spleen.LPS_1.1	mouse.spleen.LPS_1.1	2909	1278	1	1	B-cell	B-cell
ACCCACTAGGTGTGGT-1_mouse.spleen.LPS_1.1	mouse.spleen.LPS_1.1	1774	821	2	2	T-cell	T-cell
ACCCACTAGTCCAGGA-1_mouse.spleen.LPS_1.1	mouse.spleen.LPS_1.1	328	245	3	5	APC	Macrophage
ACCCACTCACGAAATA-1_mouse.spleen.LPS_1.1	mouse.spleen.LPS_1.1	998	526	1	1	B-cell	B-cell
ACCGTAAAGCCGATTT-1_mouse.spleen.LPS_1.1	mouse.spleen.LPS_1.1	1556	711	2	2	T-cell	T-cell
ACCGTAAAGTGTTAGA-1_mouse.spleen.LPS_1.1	mouse.spleen.LPS_1.1	1743	832	1	1	B-cell	B-cell
ACCGTAACACTGTCGG-1_mouse.spleen.LPS_1.1	mouse.spleen.LPS_1.1	2626	1244	1	1	B-cell	B-cell
ACCGTAAGTCATATGC-1_mouse.spleen.LPS_1.1	mouse.spleen.LPS_1.1	1132	576	1	1	B-cell	B-cell
ACCGTAATCCGCTGTT-1_mouse.spleen.LPS_1.1	mouse.spleen.LPS_1.1	1564	846	1	1	B-cell	B-cell
ACCGTAATCGGTGTCG-1_mouse.spleen.LPS_1.1	mouse.spleen.LPS_1.1	877	485	1	1	B-cell	B-cell
ACCGTAATCTGCGTAA-1_mouse.spleen.LPS_1.1	mouse.spleen.LPS_1.1	4115	1602	2	2	T-cell	T-cell
ACCTTTAAGCGTAATA-1_mouse.spleen.LPS_1.1	mouse.spleen.LPS_1.1	1150	621	1	1	B-cell	B-cell
ACCTTTAAGTTACCCA-1_mouse.spleen.LPS_1.1	mouse.spleen.LPS_1.1	2444	1047	1	1	B-cell	B-cell
ACCTTTACAAGGGTCA-1_mouse.spleen.LPS_1.1	mouse.spleen.LPS_1.1	1424	696	1	1	B-cell	B-cell
ACCTTTACACCACGTG-1_mouse.spleen.LPS_1.1	mouse.spleen.LPS_1.1	295	173	3	5	APC	Macrophage
ACCTTTACATAAAGGT-1_mouse.spleen.LPS_1.1	mouse.spleen.LPS_1.1	1069	593	1	1	B-cell	B-cell
ACGAGCCAGAATAGGG-1_mouse.spleen.LPS_1.1	mouse.spleen.LPS_1.1	1150	608	1	1	B-cell	B-cell
ACGAGCCCAAGCTGAG-1_mouse.spleen.LPS_1.1	mouse.spleen.LPS_1.1	348	219	3	5	APC	Macrophage
ACGAGCCCAGTAAGCG-1_mouse.spleen.LPS_1.1	mouse.spleen.LPS_1.1	1466	731	2	2	T-cell	T-cell
ACGAGCCGTCATTAGC-1_mouse.spleen.LPS_1.1	mouse.spleen.LPS_1.1	2079	909	1	1	B-cell	B-cell
ACGAGCCTCCTTGCCA-1_mouse.spleen.LPS_1.1	mouse.spleen.LPS_1.1	2264	1008	1	1	B-cell	B-cell
ACGAGGACAAGACGTG-1_mouse.spleen.LPS_1.1	mouse.spleen.LPS_1.1	2766	1233	1	1	B-cell	B-cell
ACGAGGAGTGAAAGAG-1_mouse.spleen.LPS_1.1	mouse.spleen.LPS_1.1	1377	694	1	1	B-cell	B-cell
ACGAGGATCCGTAGTA-1_mouse.spleen.LPS_1.1	mouse.spleen.LPS_1.1	1608	810	1	1	B-cell	B-cell
ACGATACCACGGATAG-1_mouse.spleen.LPS_1.1	mouse.spleen.LPS_1.1	2279	993	2	2	T-cell	T-cell
ACGATACCATGCCCGA-1_mouse.spleen.LPS_1.1	mouse.spleen.LPS_1.1	1184	674	2	2	T-cell	T-cell
ACGATACGTTACCGAT-1_mouse.spleen.LPS_1.1	mouse.spleen.LPS_1.1	2516	1121	4	6	NK-cell	NK-cell
ACGATACTCCGCGTTT-1_mouse.spleen.LPS_1.1	mouse.spleen.LPS_1.1	209	167	2	2	T-cell	T-cell
ACGATACTCGTGGGAA-1_mouse.spleen.LPS_1.1	mouse.spleen.LPS_1.1	1213	689	1	1	B-cell	B-cell
ACGATGTCACGGCTAC-1_mouse.spleen.LPS_1.1	mouse.spleen.LPS_1.1	1053	579	1	1	B-cell	B-cell
ACGATGTCAGAGCCAA-1_mouse.spleen.LPS_1.1	mouse.spleen.LPS_1.1	4405	1572	1	1	B-cell	B-cell
ACGATGTGTCCCGACA-1_mouse.spleen.LPS_1.1	mouse.spleen.LPS_1.1	855	493	4	6	NK-cell	NK-cell
ACGATGTTCTACTCAT-1_mouse.spleen.LPS_1.1	mouse.spleen.LPS_1.1	1523	790	4	6	NK-cell	NK-cell
ACGATGTTCTTTACGT-1_mouse.spleen.LPS_1.1	mouse.spleen.LPS_1.1	859	509	1	1	B-cell	B-cell
ACGCAGCCAAACAACA-1_mouse.spleen.LPS_1.1	mouse.spleen.LPS_1.1	3809	1503	1	1	B-cell	B-cell
ACGCAGCGTCCATGAT-1_mouse.spleen.LPS_1.1	mouse.spleen.LPS_1.1	2200	1065	2	2	T-cell	T-cell
ACGCAGCTCCAGAGGA-1_mouse.spleen.LPS_1.1	mouse.spleen.LPS_1.1	962	507	1	1	B-cell	B-cell
ACGCCAGCAACACCCG-1_mouse.spleen.LPS_1.1	mouse.spleen.LPS_1.1	1146	601	1	1	B-cell	B-cell
ACGCCAGCAACTGCGC-1_mouse.spleen.LPS_1.1	mouse.spleen.LPS_1.1	1219	641	2	2	T-cell	T-cell
ACGCCAGTCACCAGGC-1_mouse.spleen.LPS_1.1	mouse.spleen.LPS_1.1	954	577	1	1	B-cell	B-cell
ACGCCAGTCATCGCTC-1_mouse.spleen.LPS_1.1	mouse.spleen.LPS_1.1	184	137	3	5	APC	Macrophage
ACGCCAGTCTCGTATT-1_mouse.spleen.LPS_1.1	mouse.spleen.LPS_1.1	299	214	1	1	B-cell	B-cell
ACGCCGACAGCCAGAA-1_mouse.spleen.LPS_1.1	mouse.spleen.LPS_1.1	1888	846	1	1	B-cell	B-cell
ACGCCGACATCGGGTC-1_mouse.spleen.LPS_1.1	mouse.spleen.LPS_1.1	1347	750	1	1	B-cell	B-cell
ACGCCGAGTACCAGTT-1_mouse.spleen.LPS_1.1	mouse.spleen.LPS_1.1	1217	665	1	1	B-cell	B-cell
ACGCCGAGTCTCCACT-1_mouse.spleen.LPS_1.1	mouse.spleen.LPS_1.1	1285	639	2	2	T-cell	T-cell
ACGCCGAGTTATCGGT-1_mouse.spleen.LPS_1.1	mouse.spleen.LPS_1.1	167	141	1	1	B-cell	B-cell
ACGGAGACATACCATG-1_mouse.spleen.LPS_1.1	mouse.spleen.LPS_1.1	945	515	2	2	T-cell	T-cell
ACGGAGATCACCTTAT-1_mouse.spleen.LPS_1.1	mouse.spleen.LPS_1.1	1396	677	2	2	T-cell	T-cell
ACGGCCAAGGGTATCG-1_mouse.spleen.LPS_1.1	mouse.spleen.LPS_1.1	840	463	1	1	B-cell	B-cell
ACGGCCAAGTCAATAG-1_mouse.spleen.LPS_1.1	mouse.spleen.LPS_1.1	1438	801	1	1	B-cell	B-cell
ACGGCCAGTCCTCCAT-1_mouse.spleen.LPS_1.1	mouse.spleen.LPS_1.1	3265	1366	1	1	B-cell	B-cell
ACGGCCATCGTTTGCC-1_mouse.spleen.LPS_1.1	mouse.spleen.LPS_1.1	1354	695	2	2	T-cell	T-cell
ACGGGCTAGACTGGGT-1_mouse.spleen.LPS_1.1	mouse.spleen.LPS_1.1	2197	1016	1	1	B-cell	B-cell
ACGGGCTAGAGGGCTT-1_mouse.spleen.LPS_1.1	mouse.spleen.LPS_1.1	903	465	2	2	T-cell	T-cell
ACGGGCTAGAGTCTGG-1_mouse.spleen.LPS_1.1	mouse.spleen.LPS_1.1	1219	717	1	1	B-cell	B-cell
ACGGGCTAGCAATATG-1_mouse.spleen.LPS_1.1	mouse.spleen.LPS_1.1	1425	667	1	1	B-cell	B-cell
ACGGGCTCAGCATGAG-1_mouse.spleen.LPS_1.1	mouse.spleen.LPS_1.1	2113	911	1	1	B-cell	B-cell
ACGGGCTCAGCTCGAC-1_mouse.spleen.LPS_1.1	mouse.spleen.LPS_1.1	248	178	3	5	APC	Macrophage
ACGGGCTCAGTCACTA-1_mouse.spleen.LPS_1.1	mouse.spleen.LPS_1.1	1046	597	1	1	B-cell	B-cell
ACGGGCTCATGATCCA-1_mouse.spleen.LPS_1.1	mouse.spleen.LPS_1.1	967	563	1	1	B-cell	B-cell
ACGGGCTGTCCCTTGT-1_mouse.spleen.LPS_1.1	mouse.spleen.LPS_1.1	1490	689	2	2	T-cell	T-cell
ACGGGCTGTCTAAAGA-1_mouse.spleen.LPS_1.1	mouse.spleen.LPS_1.1	957	514	1	1	B-cell	B-cell
ACGGGCTGTGTAATGA-1_mouse.spleen.LPS_1.1	mouse.spleen.LPS_1.1	639	379	1	1	B-cell	B-cell
ACGGGTCAGTACTTGC-1_mouse.spleen.LPS_1.1	mouse.spleen.LPS_1.1	1563	668	2	2	T-cell	T-cell
ACGGGTCCACCGAAAG-1_mouse.spleen.LPS_1.1	mouse.spleen.LPS_1.1	1809	736	2	2	T-cell	T-cell
ACGGGTCCACCTTGTC-1_mouse.spleen.LPS_1.1	mouse.spleen.LPS_1.1	1470	716	2	2	T-cell	T-cell
ACGGGTCGTTTAAGCC-1_mouse.spleen.LPS_1.1	mouse.spleen.LPS_1.1	1946	720	2	2	T-cell	T-cell
ACGGGTCGTTTAGGAA-1_mouse.spleen.LPS_1.1	mouse.spleen.LPS_1.1	1353	588	5	4	Neutrophil	Neutrophil
ACGGGTCTCAACGGGA-1_mouse.spleen.LPS_1.1	mouse.spleen.LPS_1.1	1292	631	2	2	T-cell	T-cell
ACGGGTCTCACGACTA-1_mouse.spleen.LPS_1.1	mouse.spleen.LPS_1.1	1338	680	4	6	NK-cell	NK-cell
ACGGGTCTCCTAGGGC-1_mouse.spleen.LPS_1.1	mouse.spleen.LPS_1.1	1121	631	1	1	B-cell	B-cell
ACGTCAAAGTCATCCA-1_mouse.spleen.LPS_1.1	mouse.spleen.LPS_1.1	2535	1045	2	2	T-cell	T-cell
ACGTCAACACAGGAGT-1_mouse.spleen.LPS_1.1	mouse.spleen.LPS_1.1	2524	1041	1	1	B-cell	B-cell
ACGTCAACACGTTGGC-1_mouse.spleen.LPS_1.1	mouse.spleen.LPS_1.1	3479	1414	3	5	APC	Macrophage
ACGTCAACAGCATGAG-1_mouse.spleen.LPS_1.1	mouse.spleen.LPS_1.1	1491	765	2	2	T-cell	T-cell
ACGTCAACATGGAATA-1_mouse.spleen.LPS_1.1	mouse.spleen.LPS_1.1	328	219	1	1	B-cell	B-cell
ACGTCAATCTTCGGTC-1_mouse.spleen.LPS_1.1	mouse.spleen.LPS_1.1	5584	1870	1	1	B-cell	B-cell
ACTATCTCATCCTAGA-1_mouse.spleen.LPS_1.1	mouse.spleen.LPS_1.1	780	440	1	1	B-cell	B-cell
ACTATCTGTTAGATGA-1_mouse.spleen.LPS_1.1	mouse.spleen.LPS_1.1	329	238	1	1	B-cell	B-cell
ACTGAACAGATGTCGG-1_mouse.spleen.LPS_1.1	mouse.spleen.LPS_1.1	3440	1308	1	1	B-cell	B-cell
ACTGAACGTGTTGAGG-1_mouse.spleen.LPS_1.1	mouse.spleen.LPS_1.1	1671	744	2	2	T-cell	T-cell
ACTGAACTCCGCGGTA-1_mouse.spleen.LPS_1.1	mouse.spleen.LPS_1.1	1244	690	1	1	B-cell	B-cell
ACTGAACTCGCTGATA-1_mouse.spleen.LPS_1.1	mouse.spleen.LPS_1.1	1940	863	1	1	B-cell	B-cell
ACTGAGTAGCATGGCA-1_mouse.spleen.LPS_1.1	mouse.spleen.LPS_1.1	1532	727	2	2	T-cell	T-cell
ACTGAGTAGGGAAACA-1_mouse.spleen.LPS_1.1	mouse.spleen.LPS_1.1	735	443	1	1	B-cell	B-cell
ACTGAGTCAATACGCT-1_mouse.spleen.LPS_1.1	mouse.spleen.LPS_1.1	1207	671	1	1	B-cell	B-cell
ACTGAGTCAGTCAGCC-1_mouse.spleen.LPS_1.1	mouse.spleen.LPS_1.1	1493	715	1	1	B-cell	B-cell
ACTGAGTGTACCGAGA-1_mouse.spleen.LPS_1.1	mouse.spleen.LPS_1.1	1140	723	2	2	T-cell	T-cell
ACTGAGTGTCTAGTGT-1_mouse.spleen.LPS_1.1	mouse.spleen.LPS_1.1	3770	1475	1	1	B-cell	B-cell
ACTGAGTGTGAAGGCT-1_mouse.spleen.LPS_1.1	mouse.spleen.LPS_1.1	2066	979	3	5	APC	Macrophage
ACTGAGTTCGGCTTGG-1_mouse.spleen.LPS_1.1	mouse.spleen.LPS_1.1	1234	630	2	2	T-cell	T-cell
ACTGAGTTCTACTATC-1_mouse.spleen.LPS_1.1	mouse.spleen.LPS_1.1	1320	650	2	2	T-cell	T-cell
ACTGAGTTCTCCGGTT-1_mouse.spleen.LPS_1.1	mouse.spleen.LPS_1.1	1555	763	1	1	B-cell	B-cell
ACTGAGTTCTTCGAGA-1_mouse.spleen.LPS_1.1	mouse.spleen.LPS_1.1	2155	916	2	2	T-cell	T-cell
ACTGATGAGTACGCCC-1_mouse.spleen.LPS_1.1	mouse.spleen.LPS_1.1	1305	687	1	1	B-cell	B-cell
ACTGATGAGTCTCAAC-1_mouse.spleen.LPS_1.1	mouse.spleen.LPS_1.1	1207	660	1	1	B-cell	B-cell
ACTGATGTCAAAGTAG-1_mouse.spleen.LPS_1.1	mouse.spleen.LPS_1.1	1461	753	1	1	B-cell	B-cell
ACTGATGTCACATACG-1_mouse.spleen.LPS_1.1	mouse.spleen.LPS_1.1	340	234	1	1	B-cell	B-cell
ACTGATGTCTTATCTG-1_mouse.spleen.LPS_1.1	mouse.spleen.LPS_1.1	1233	612	1	1	B-cell	B-cell
ACTGCTCAGGAGCGAG-1_mouse.spleen.LPS_1.1	mouse.spleen.LPS_1.1	1129	594	2	2	T-cell	T-cell
ACTGCTCGTAAAGGAG-1_mouse.spleen.LPS_1.1	mouse.spleen.LPS_1.1	1101	609	2	2	T-cell	T-cell
ACTGCTCGTACAAGTA-1_mouse.spleen.LPS_1.1	mouse.spleen.LPS_1.1	2337	953	3	5	APC	Macrophage
ACTGCTCGTCAGAGGT-1_mouse.spleen.LPS_1.1	mouse.spleen.LPS_1.1	2785	1020	2	2	T-cell	T-cell
ACTGCTCGTCGCTTTC-1_mouse.spleen.LPS_1.1	mouse.spleen.LPS_1.1	2847	1287	3	7	APC	Monocyte
ACTGCTCGTCTGCGGT-1_mouse.spleen.LPS_1.1	mouse.spleen.LPS_1.1	1804	825	1	1	B-cell	B-cell
ACTGCTCGTGGCAAAC-1_mouse.spleen.LPS_1.1	mouse.spleen.LPS_1.1	1402	772	1	1	B-cell	B-cell
ACTGCTCTCCTCAATT-1_mouse.spleen.LPS_1.1	mouse.spleen.LPS_1.1	1604	756	2	2	T-cell	T-cell
ACTGTCCTCATGTCCC-1_mouse.spleen.LPS_1.1	mouse.spleen.LPS_1.1	480	324	1	1	B-cell	B-cell
ACTGTCCTCGCGATCG-1_mouse.spleen.LPS_1.1	mouse.spleen.LPS_1.1	1330	649	2	2	T-cell	T-cell
ACTTACTAGGATGCGT-1_mouse.spleen.LPS_1.1	mouse.spleen.LPS_1.1	1020	551	1	1	B-cell	B-cell
ACTTACTCACCTTGTC-1_mouse.spleen.LPS_1.1	mouse.spleen.LPS_1.1	1073	594	1	1	B-cell	B-cell
ACTTACTTCGCGATCG-1_mouse.spleen.LPS_1.1	mouse.spleen.LPS_1.1	982	596	1	1	B-cell	B-cell
ACTTGTTAGGAGTACC-1_mouse.spleen.LPS_1.1	mouse.spleen.LPS_1.1	264	161	5	4	Neutrophil	Neutrophil
ACTTGTTAGGGTTTCT-1_mouse.spleen.LPS_1.1	mouse.spleen.LPS_1.1	1841	827	2	2	T-cell	T-cell
ACTTGTTCACAGATTC-1_mouse.spleen.LPS_1.1	mouse.spleen.LPS_1.1	1544	794	1	1	B-cell	B-cell
ACTTGTTGTCGATTGT-1_mouse.spleen.LPS_1.1	mouse.spleen.LPS_1.1	1688	793	1	1	B-cell	B-cell
ACTTTCAAGGCGTACA-1_mouse.spleen.LPS_1.1	mouse.spleen.LPS_1.1	900	510	1	1	B-cell	B-cell
ACTTTCAAGTCCAGGA-1_mouse.spleen.LPS_1.1	mouse.spleen.LPS_1.1	1426	603	1	1	B-cell	B-cell
ACTTTCAGTAGGACAC-1_mouse.spleen.LPS_1.1	mouse.spleen.LPS_1.1	4726	1584	1	1	B-cell	B-cell
ACTTTCAGTAGGGTAC-1_mouse.spleen.LPS_1.1	mouse.spleen.LPS_1.1	1928	919	5	4	Neutrophil	Neutrophil
ACTTTCAGTCCATGAT-1_mouse.spleen.LPS_1.1	mouse.spleen.LPS_1.1	1514	719	2	2	T-cell	T-cell
ACTTTCAGTTTAGCTG-1_mouse.spleen.LPS_1.1	mouse.spleen.LPS_1.1	766	461	1	1	B-cell	B-cell
AGAATAGAGAATGTGT-1_mouse.spleen.LPS_1.1	mouse.spleen.LPS_1.1	897	511	1	1	B-cell	B-cell
AGAATAGAGGGTATCG-1_mouse.spleen.LPS_1.1	mouse.spleen.LPS_1.1	1140	604	1	1	B-cell	B-cell
AGAATAGAGTAACCCT-1_mouse.spleen.LPS_1.1	mouse.spleen.LPS_1.1	1749	803	1	1	B-cell	B-cell
AGAATAGCAAGCGAGT-1_mouse.spleen.LPS_1.1	mouse.spleen.LPS_1.1	1260	698	1	1	B-cell	B-cell
AGAATAGGTTCGTCTC-1_mouse.spleen.LPS_1.1	mouse.spleen.LPS_1.1	3142	1234	1	1	B-cell	B-cell
AGAATAGTCCGATATG-1_mouse.spleen.LPS_1.1	mouse.spleen.LPS_1.1	1602	826	1	1	B-cell	B-cell
AGACGTTCACAGCGTC-1_mouse.spleen.LPS_1.1	mouse.spleen.LPS_1.1	2785	1086	2	2	T-cell	T-cell
AGACGTTCACCATCCT-1_mouse.spleen.LPS_1.1	mouse.spleen.LPS_1.1	1338	650	1	1	B-cell	B-cell
AGACGTTGTACGAAAT-1_mouse.spleen.LPS_1.1	mouse.spleen.LPS_1.1	1306	700	1	1	B-cell	B-cell
AGACGTTGTCGTGGCT-1_mouse.spleen.LPS_1.1	mouse.spleen.LPS_1.1	229	180	3	5	APC	Macrophage
AGACGTTTCCTGTACC-1_mouse.spleen.LPS_1.1	mouse.spleen.LPS_1.1	1990	881	3	5	APC	Macrophage
AGACGTTTCTAGAGTC-1_mouse.spleen.LPS_1.1	mouse.spleen.LPS_1.1	949	545	1	1	B-cell	B-cell
AGAGCGACAAGAGGCT-1_mouse.spleen.LPS_1.1	mouse.spleen.LPS_1.1	573	369	1	1	B-cell	B-cell
AGAGCGAGTACATCCA-1_mouse.spleen.LPS_1.1	mouse.spleen.LPS_1.1	3748	1627	1	3	B-cell	Plasma-cell
AGAGCTTGTACTTCTT-1_mouse.spleen.LPS_1.1	mouse.spleen.LPS_1.1	2581	1022	1	1	B-cell	B-cell
AGAGCTTGTTTGGCGC-1_mouse.spleen.LPS_1.1	mouse.spleen.LPS_1.1	953	647	1	1	B-cell	B-cell
AGAGCTTTCGCTTAGA-1_mouse.spleen.LPS_1.1	mouse.spleen.LPS_1.1	1168	660	1	1	B-cell	B-cell
AGAGCTTTCGGATGTT-1_mouse.spleen.LPS_1.1	mouse.spleen.LPS_1.1	4305	1624	3	5	APC	Macrophage
AGAGTGGAGGCTAGGT-1_mouse.spleen.LPS_1.1	mouse.spleen.LPS_1.1	3015	1097	2	2	T-cell	T-cell
AGAGTGGCAATAGCGG-1_mouse.spleen.LPS_1.1	mouse.spleen.LPS_1.1	991	615	1	1	B-cell	B-cell
AGAGTGGTCCAGTAGT-1_mouse.spleen.LPS_1.1	mouse.spleen.LPS_1.1	808	465	1	1	B-cell	B-cell
AGAGTGGTCGTAGGAG-1_mouse.spleen.LPS_1.1	mouse.spleen.LPS_1.1	812	508	1	1	B-cell	B-cell
AGATCTGCACAGGAGT-1_mouse.spleen.LPS_1.1	mouse.spleen.LPS_1.1	891	495	1	1	B-cell	B-cell
AGATCTGCACCAGCAC-1_mouse.spleen.LPS_1.1	mouse.spleen.LPS_1.1	2822	1231	1	1	B-cell	B-cell
AGATCTGCAGTAAGCG-1_mouse.spleen.LPS_1.1	mouse.spleen.LPS_1.1	2676	1034	2	2	T-cell	T-cell
AGATCTGGTTCCTCCA-1_mouse.spleen.LPS_1.1	mouse.spleen.LPS_1.1	1065	563	1	1	B-cell	B-cell
AGATCTGGTTGGTAAA-1_mouse.spleen.LPS_1.1	mouse.spleen.LPS_1.1	1244	733	1	1	B-cell	B-cell
AGATTGCAGGAGCGAG-1_mouse.spleen.LPS_1.1	mouse.spleen.LPS_1.1	1452	677	1	1	B-cell	B-cell
AGATTGCCAAAGGAAG-1_mouse.spleen.LPS_1.1	mouse.spleen.LPS_1.1	814	501	1	1	B-cell	B-cell
AGATTGCGTCTAGAGG-1_mouse.spleen.LPS_1.1	mouse.spleen.LPS_1.1	2132	997	1	1	B-cell	B-cell
AGATTGCTCCCATTTA-1_mouse.spleen.LPS_1.1	mouse.spleen.LPS_1.1	969	538	1	1	B-cell	B-cell
AGATTGCTCTCAAGTG-1_mouse.spleen.LPS_1.1	mouse.spleen.LPS_1.1	1060	657	1	1	B-cell	B-cell
AGCAGCCTCAATACCG-1_mouse.spleen.LPS_1.1	mouse.spleen.LPS_1.1	2506	1142	1	1	B-cell	B-cell
AGCAGCCTCATCACCC-1_mouse.spleen.LPS_1.1	mouse.spleen.LPS_1.1	773	462	1	1	B-cell	B-cell
AGCAGCCTCGCGATCG-1_mouse.spleen.LPS_1.1	mouse.spleen.LPS_1.1	4595	1759	1	1	B-cell	B-cell
AGCATACAGAGTAAGG-1_mouse.spleen.LPS_1.1	mouse.spleen.LPS_1.1	805	479	1	1	B-cell	B-cell
AGCATACGTAGGCATG-1_mouse.spleen.LPS_1.1	mouse.spleen.LPS_1.1	1054	602	1	1	B-cell	B-cell
AGCATACGTGCAACTT-1_mouse.spleen.LPS_1.1	mouse.spleen.LPS_1.1	1353	739	1	1	B-cell	B-cell
AGCATACTCACTATTC-1_mouse.spleen.LPS_1.1	mouse.spleen.LPS_1.1	2544	1056	1	1	B-cell	B-cell
AGCCTAACAATAGCAA-1_mouse.spleen.LPS_1.1	mouse.spleen.LPS_1.1	1652	772	1	1	B-cell	B-cell
AGCCTAACACGACGAA-1_mouse.spleen.LPS_1.1	mouse.spleen.LPS_1.1	2180	910	2	2	T-cell	T-cell
AGCCTAAGTCGAGTTT-1_mouse.spleen.LPS_1.1	mouse.spleen.LPS_1.1	466	317	1	1	B-cell	B-cell
AGCCTAAGTTGAGGTG-1_mouse.spleen.LPS_1.1	mouse.spleen.LPS_1.1	1135	642	1	1	B-cell	B-cell
AGCGGTCAGGGTCGAT-1_mouse.spleen.LPS_1.1	mouse.spleen.LPS_1.1	932	523	1	1	B-cell	B-cell
AGCGGTCCACCGCTAG-1_mouse.spleen.LPS_1.1	mouse.spleen.LPS_1.1	3147	1128	1	1	B-cell	B-cell
AGCGGTCCATGTCTCC-1_mouse.spleen.LPS_1.1	mouse.spleen.LPS_1.1	1103	605	1	1	B-cell	B-cell
AGCGTATAGCCAGTTT-1_mouse.spleen.LPS_1.1	mouse.spleen.LPS_1.1	979	567	1	1	B-cell	B-cell
AGCGTATAGCTACCGC-1_mouse.spleen.LPS_1.1	mouse.spleen.LPS_1.1	1093	601	1	1	B-cell	B-cell
AGCGTATAGTGCGTGA-1_mouse.spleen.LPS_1.1	mouse.spleen.LPS_1.1	2627	1075	2	2	T-cell	T-cell
AGCGTATAGTTATCGC-1_mouse.spleen.LPS_1.1	mouse.spleen.LPS_1.1	1542	889	1	1	B-cell	B-cell
AGCGTATTCTCGGACG-1_mouse.spleen.LPS_1.1	mouse.spleen.LPS_1.1	1044	539	1	1	B-cell	B-cell
AGCGTCGCATAGTAAG-1_mouse.spleen.LPS_1.1	mouse.spleen.LPS_1.1	1192	588	1	1	B-cell	B-cell
AGCTCCTCACCGAATT-1_mouse.spleen.LPS_1.1	mouse.spleen.LPS_1.1	1577	835	1	1	B-cell	B-cell
AGCTCCTCAGCGTCCA-1_mouse.spleen.LPS_1.1	mouse.spleen.LPS_1.1	1110	620	1	1	B-cell	B-cell
AGCTCCTCATTTGCCC-1_mouse.spleen.LPS_1.1	mouse.spleen.LPS_1.1	794	495	1	1	B-cell	B-cell
AGCTCCTGTACACCGC-1_mouse.spleen.LPS_1.1	mouse.spleen.LPS_1.1	3490	1279	2	2	T-cell	T-cell
AGCTCCTGTACCGTTA-1_mouse.spleen.LPS_1.1	mouse.spleen.LPS_1.1	896	540	1	1	B-cell	B-cell
AGCTCCTGTTACCGAT-1_mouse.spleen.LPS_1.1	mouse.spleen.LPS_1.1	1317	603	1	1	B-cell	B-cell
AGCTCCTGTTCTGTTT-1_mouse.spleen.LPS_1.1	mouse.spleen.LPS_1.1	1753	819	2	2	T-cell	T-cell
AGCTCTCAGTATCTCG-1_mouse.spleen.LPS_1.1	mouse.spleen.LPS_1.1	1027	604	1	1	B-cell	B-cell
AGCTCTCCACGGTAGA-1_mouse.spleen.LPS_1.1	mouse.spleen.LPS_1.1	1571	691	2	2	T-cell	T-cell
AGCTCTCCATCACGTA-1_mouse.spleen.LPS_1.1	mouse.spleen.LPS_1.1	1392	725	1	1	B-cell	B-cell
AGCTCTCGTCCCGACA-1_mouse.spleen.LPS_1.1	mouse.spleen.LPS_1.1	1533	760	2	2	T-cell	T-cell
AGCTCTCGTTGTGGCC-1_mouse.spleen.LPS_1.1	mouse.spleen.LPS_1.1	1558	873	3	7	APC	Monocyte
AGCTCTCTCCACGTTC-1_mouse.spleen.LPS_1.1	mouse.spleen.LPS_1.1	1828	751	1	1	B-cell	B-cell
AGCTCTCTCGTATCAG-1_mouse.spleen.LPS_1.1	mouse.spleen.LPS_1.1	1925	875	2	2	T-cell	T-cell
AGCTTGACATCACGTA-1_mouse.spleen.LPS_1.1	mouse.spleen.LPS_1.1	1574	722	2	2	T-cell	T-cell
AGCTTGATCCATGCTC-1_mouse.spleen.LPS_1.1	mouse.spleen.LPS_1.1	891	503	1	1	B-cell	B-cell
AGGCCACCAATACGCT-1_mouse.spleen.LPS_1.1	mouse.spleen.LPS_1.1	538	365	2	2	T-cell	T-cell
AGGCCGTAGGACGAAA-1_mouse.spleen.LPS_1.1	mouse.spleen.LPS_1.1	1195	637	1	1	B-cell	B-cell
AGGCCGTCAAACCCAT-1_mouse.spleen.LPS_1.1	mouse.spleen.LPS_1.1	937	523	1	1	B-cell	B-cell
AGGCCGTCAAAGCGGT-1_mouse.spleen.LPS_1.1	mouse.spleen.LPS_1.1	1019	586	1	1	B-cell	B-cell
AGGCCGTCAAGGCTCC-1_mouse.spleen.LPS_1.1	mouse.spleen.LPS_1.1	5026	1598	3	5	APC	Macrophage
AGGCCGTCAAGTTGTC-1_mouse.spleen.LPS_1.1	mouse.spleen.LPS_1.1	1085	602	1	1	B-cell	B-cell
AGGGAGTAGATGCGAC-1_mouse.spleen.LPS_1.1	mouse.spleen.LPS_1.1	2626	1195	1	1	B-cell	B-cell
AGGGAGTAGCACACAG-1_mouse.spleen.LPS_1.1	mouse.spleen.LPS_1.1	847	506	1	1	B-cell	B-cell
AGGGAGTCAAGTCTGT-1_mouse.spleen.LPS_1.1	mouse.spleen.LPS_1.1	1933	812	2	2	T-cell	T-cell
AGGGAGTGTACAGTTC-1_mouse.spleen.LPS_1.1	mouse.spleen.LPS_1.1	1350	633	2	2	T-cell	T-cell
AGGGAGTGTCCATGAT-1_mouse.spleen.LPS_1.1	mouse.spleen.LPS_1.1	554	375	2	2	T-cell	T-cell
AGGGAGTTCGCAAGCC-1_mouse.spleen.LPS_1.1	mouse.spleen.LPS_1.1	995	542	1	1	B-cell	B-cell
AGGGATGAGGAATGGA-1_mouse.spleen.LPS_1.1	mouse.spleen.LPS_1.1	2105	939	3	5	APC	Macrophage
AGGGATGGTTCATGGT-1_mouse.spleen.LPS_1.1	mouse.spleen.LPS_1.1	2432	1124	1	1	B-cell	B-cell
AGGGATGTCCAAATGC-1_mouse.spleen.LPS_1.1	mouse.spleen.LPS_1.1	1567	829	1	1	B-cell	B-cell
AGGGATGTCGGCGCAT-1_mouse.spleen.LPS_1.1	mouse.spleen.LPS_1.1	2235	931	1	1	B-cell	B-cell
AGGGTGACAAACGTGG-1_mouse.spleen.LPS_1.1	mouse.spleen.LPS_1.1	1470	661	1	1	B-cell	B-cell
AGGGTGATCTGCTGCT-1_mouse.spleen.LPS_1.1	mouse.spleen.LPS_1.1	2255	990	2	2	T-cell	T-cell
AGGTCATCAATCTGCA-1_mouse.spleen.LPS_1.1	mouse.spleen.LPS_1.1	2190	1022	3	5	APC	Macrophage
AGGTCATCAGATCGGA-1_mouse.spleen.LPS_1.1	mouse.spleen.LPS_1.1	2047	913	3	5	APC	Macrophage
AGGTCATCAGCATGAG-1_mouse.spleen.LPS_1.1	mouse.spleen.LPS_1.1	204	156	1	1	B-cell	B-cell
AGGTCATGTACCGCTG-1_mouse.spleen.LPS_1.1	mouse.spleen.LPS_1.1	967	561	1	1	B-cell	B-cell
AGGTCATGTGCTGTAT-1_mouse.spleen.LPS_1.1	mouse.spleen.LPS_1.1	630	344	1	1	B-cell	B-cell
AGGTCATGTGTGACGA-1_mouse.spleen.LPS_1.1	mouse.spleen.LPS_1.1	1311	697	1	1	B-cell	B-cell
AGGTCATGTGTTAAGA-1_mouse.spleen.LPS_1.1	mouse.spleen.LPS_1.1	1894	854	2	2	T-cell	T-cell
AGGTCCGCAGCCTGTG-1_mouse.spleen.LPS_1.1	mouse.spleen.LPS_1.1	828	467	2	2	T-cell	T-cell
AGGTCCGGTCTGGAGA-1_mouse.spleen.LPS_1.1	mouse.spleen.LPS_1.1	1260	674	1	1	B-cell	B-cell
AGGTCCGTCACCCTCA-1_mouse.spleen.LPS_1.1	mouse.spleen.LPS_1.1	2503	932	2	2	T-cell	T-cell
AGTAGTCAGAGGGATA-1_mouse.spleen.LPS_1.1	mouse.spleen.LPS_1.1	1991	938	2	2	T-cell	T-cell
AGTAGTCCATGGTCTA-1_mouse.spleen.LPS_1.1	mouse.spleen.LPS_1.1	982	558	1	1	B-cell	B-cell
AGTAGTCGTACTTAGC-1_mouse.spleen.LPS_1.1	mouse.spleen.LPS_1.1	1441	698	1	1	B-cell	B-cell
AGTCTTTCATGGAATA-1_mouse.spleen.LPS_1.1	mouse.spleen.LPS_1.1	1585	680	2	2	T-cell	T-cell
AGTCTTTCATTGGCGC-1_mouse.spleen.LPS_1.1	mouse.spleen.LPS_1.1	871	566	1	1	B-cell	B-cell
AGTGAGGAGCTGAAAT-1_mouse.spleen.LPS_1.1	mouse.spleen.LPS_1.1	5405	1976	1	3	B-cell	Plasma-cell
AGTGAGGCAATTGCTG-1_mouse.spleen.LPS_1.1	mouse.spleen.LPS_1.1	1805	777	2	2	T-cell	T-cell
AGTGAGGGTATGAATG-1_mouse.spleen.LPS_1.1	mouse.spleen.LPS_1.1	851	480	1	1	B-cell	B-cell
AGTGAGGGTTCGGGCT-1_mouse.spleen.LPS_1.1	mouse.spleen.LPS_1.1	868	487	1	1	B-cell	B-cell
AGTGGGAAGAACTCGG-1_mouse.spleen.LPS_1.1	mouse.spleen.LPS_1.1	857	517	1	1	B-cell	B-cell
AGTGGGAAGACGCACA-1_mouse.spleen.LPS_1.1	mouse.spleen.LPS_1.1	1972	919	1	1	B-cell	B-cell
AGTGGGAAGGCTACGA-1_mouse.spleen.LPS_1.1	mouse.spleen.LPS_1.1	988	564	1	1	B-cell	B-cell
AGTGGGAGTATTACCG-1_mouse.spleen.LPS_1.1	mouse.spleen.LPS_1.1	1998	803	2	2	T-cell	T-cell
AGTGGGATCAAACGGG-1_mouse.spleen.LPS_1.1	mouse.spleen.LPS_1.1	1292	692	1	1	B-cell	B-cell
AGTGGGATCCAATGGT-1_mouse.spleen.LPS_1.1	mouse.spleen.LPS_1.1	1905	871	2	2	T-cell	T-cell
AGTGTCACAAAGCGGT-1_mouse.spleen.LPS_1.1	mouse.spleen.LPS_1.1	944	572	1	1	B-cell	B-cell
AGTGTCACATCCGTGG-1_mouse.spleen.LPS_1.1	mouse.spleen.LPS_1.1	1209	677	1	1	B-cell	B-cell
AGTGTCAGTACAAGTA-1_mouse.spleen.LPS_1.1	mouse.spleen.LPS_1.1	1272	686	1	1	B-cell	B-cell
AGTGTCAGTGTTTGGT-1_mouse.spleen.LPS_1.1	mouse.spleen.LPS_1.1	1038	597	1	1	B-cell	B-cell
AGTGTCATCAACGAAA-1_mouse.spleen.LPS_1.1	mouse.spleen.LPS_1.1	1827	834	1	1	B-cell	B-cell
AGTGTCATCAGTGTTG-1_mouse.spleen.LPS_1.1	mouse.spleen.LPS_1.1	1988	850	2	2	T-cell	T-cell
AGTGTCATCATACGGT-1_mouse.spleen.LPS_1.1	mouse.spleen.LPS_1.1	1241	646	1	1	B-cell	B-cell
AGTGTCATCGTATCAG-1_mouse.spleen.LPS_1.1	mouse.spleen.LPS_1.1	2738	1225	3	5	APC	Macrophage
AGTTGGTCAAGCCGTC-1_mouse.spleen.LPS_1.1	mouse.spleen.LPS_1.1	1321	668	1	1	B-cell	B-cell
AGTTGGTCAGCTCGAC-1_mouse.spleen.LPS_1.1	mouse.spleen.LPS_1.1	4177	1572	1	1	B-cell	B-cell
AGTTGGTCAGTATCTG-1_mouse.spleen.LPS_1.1	mouse.spleen.LPS_1.1	1466	733	1	1	B-cell	B-cell
AGTTGGTCATGACGGA-1_mouse.spleen.LPS_1.1	mouse.spleen.LPS_1.1	1361	611	2	2	T-cell	T-cell
AGTTGGTGTCATGCAT-1_mouse.spleen.LPS_1.1	mouse.spleen.LPS_1.1	870	509	1	1	B-cell	B-cell
AGTTGGTTCAGCACAT-1_mouse.spleen.LPS_1.1	mouse.spleen.LPS_1.1	949	531	1	1	B-cell	B-cell
AGTTGGTTCTGTCTCG-1_mouse.spleen.LPS_1.1	mouse.spleen.LPS_1.1	3341	1308	1	1	B-cell	B-cell
ATAACGCTCGACAGCC-1_mouse.spleen.LPS_1.1	mouse.spleen.LPS_1.1	1256	659	2	2	T-cell	T-cell
ATAAGAGAGCGCCTTG-1_mouse.spleen.LPS_1.1	mouse.spleen.LPS_1.1	2375	1016	1	1	B-cell	B-cell
ATAAGAGGTGATGTGG-1_mouse.spleen.LPS_1.1	mouse.spleen.LPS_1.1	1047	638	1	1	B-cell	B-cell
ATAAGAGGTGTGCCTG-1_mouse.spleen.LPS_1.1	mouse.spleen.LPS_1.1	709	385	1	1	B-cell	B-cell
ATAGACCAGTGAACGC-1_mouse.spleen.LPS_1.1	mouse.spleen.LPS_1.1	1106	597	1	1	B-cell	B-cell
ATAGACCCACTTACGA-1_mouse.spleen.LPS_1.1	mouse.spleen.LPS_1.1	2452	1143	2	2	T-cell	T-cell
ATAGACCCAGTGGAGT-1_mouse.spleen.LPS_1.1	mouse.spleen.LPS_1.1	1851	761	2	2	T-cell	T-cell
ATAGACCCATCCGTGG-1_mouse.spleen.LPS_1.1	mouse.spleen.LPS_1.1	924	554	1	1	B-cell	B-cell
ATCACGAAGCTTTGGT-1_mouse.spleen.LPS_1.1	mouse.spleen.LPS_1.1	1158	595	1	1	B-cell	B-cell
ATCACGAAGGGATGGG-1_mouse.spleen.LPS_1.1	mouse.spleen.LPS_1.1	1953	1023	1	1	B-cell	B-cell
ATCACGAGTAAGTGGC-1_mouse.spleen.LPS_1.1	mouse.spleen.LPS_1.1	1568	798	2	2	T-cell	T-cell
ATCACGAGTCGAATCT-1_mouse.spleen.LPS_1.1	mouse.spleen.LPS_1.1	1709	796	2	2	T-cell	T-cell
ATCACGATCTAACTCT-1_mouse.spleen.LPS_1.1	mouse.spleen.LPS_1.1	1323	656	2	2	T-cell	T-cell
ATCATCTCACTCTGTC-1_mouse.spleen.LPS_1.1	mouse.spleen.LPS_1.1	453	315	1	1	B-cell	B-cell
ATCATCTCAGATTGCT-1_mouse.spleen.LPS_1.1	mouse.spleen.LPS_1.1	904	585	1	1	B-cell	B-cell
ATCATCTGTAAGGGCT-1_mouse.spleen.LPS_1.1	mouse.spleen.LPS_1.1	719	463	1	1	B-cell	B-cell
ATCATGGCAACGCACC-1_mouse.spleen.LPS_1.1	mouse.spleen.LPS_1.1	1006	596	1	1	B-cell	B-cell
ATCATGGCACGGTAAG-1_mouse.spleen.LPS_1.1	mouse.spleen.LPS_1.1	1329	747	1	1	B-cell	B-cell
ATCATGGCATGCCCGA-1_mouse.spleen.LPS_1.1	mouse.spleen.LPS_1.1	1459	696	2	2	T-cell	T-cell
ATCATGGCATGGTAGG-1_mouse.spleen.LPS_1.1	mouse.spleen.LPS_1.1	3224	1411	3	7	APC	Monocyte
ATCATGGGTGCTAGCC-1_mouse.spleen.LPS_1.1	mouse.spleen.LPS_1.1	4791	1729	1	1	B-cell	B-cell
ATCATGGTCGTGGTCG-1_mouse.spleen.LPS_1.1	mouse.spleen.LPS_1.1	930	555	2	2	T-cell	T-cell
ATCCACCAGAAAGTGG-1_mouse.spleen.LPS_1.1	mouse.spleen.LPS_1.1	1679	776	1	1	B-cell	B-cell
ATCCACCAGACAGAGA-1_mouse.spleen.LPS_1.1	mouse.spleen.LPS_1.1	1230	651	1	1	B-cell	B-cell
ATCCACCAGCTAACTC-1_mouse.spleen.LPS_1.1	mouse.spleen.LPS_1.1	2874	1120	1	1	B-cell	B-cell
ATCCACCCAATTGCTG-1_mouse.spleen.LPS_1.1	mouse.spleen.LPS_1.1	324	208	1	1	B-cell	B-cell
ATCCACCCACTCGACG-1_mouse.spleen.LPS_1.1	mouse.spleen.LPS_1.1	409	207	5	4	Neutrophil	Neutrophil
ATCCACCTCACTTATC-1_mouse.spleen.LPS_1.1	mouse.spleen.LPS_1.1	2713	1155	2	2	T-cell	T-cell
ATCCACCTCTCGCTTG-1_mouse.spleen.LPS_1.1	mouse.spleen.LPS_1.1	2200	986	1	1	B-cell	B-cell
ATCCGAAAGAACTGTA-1_mouse.spleen.LPS_1.1	mouse.spleen.LPS_1.1	2411	1177	1	1	B-cell	B-cell
ATCCGAAAGTCCCACG-1_mouse.spleen.LPS_1.1	mouse.spleen.LPS_1.1	3935	1570	1	1	B-cell	B-cell
ATCCGAAAGTGACATA-1_mouse.spleen.LPS_1.1	mouse.spleen.LPS_1.1	1014	670	2	2	T-cell	T-cell
ATCCGAACAATAACGA-1_mouse.spleen.LPS_1.1	mouse.spleen.LPS_1.1	1724	763	2	2	T-cell	T-cell
ATCCGAAGTACACCGC-1_mouse.spleen.LPS_1.1	mouse.spleen.LPS_1.1	830	466	1	1	B-cell	B-cell
ATCGAGTAGAAACGAG-1_mouse.spleen.LPS_1.1	mouse.spleen.LPS_1.1	176	157	1	1	B-cell	B-cell
ATCGAGTAGGATTCGG-1_mouse.spleen.LPS_1.1	mouse.spleen.LPS_1.1	1558	871	1	1	B-cell	B-cell
ATCGAGTCACTCTGTC-1_mouse.spleen.LPS_1.1	mouse.spleen.LPS_1.1	1415	767	2	2	T-cell	T-cell
ATCGAGTCATCACGTA-1_mouse.spleen.LPS_1.1	mouse.spleen.LPS_1.1	429	305	4	6	NK-cell	NK-cell
ATCGAGTGTGTCTGAT-1_mouse.spleen.LPS_1.1	mouse.spleen.LPS_1.1	3779	1310	2	2	T-cell	T-cell
ATCGAGTTCGGAAATA-1_mouse.spleen.LPS_1.1	mouse.spleen.LPS_1.1	3132	1245	1	1	B-cell	B-cell
ATCTACTAGCACCGTC-1_mouse.spleen.LPS_1.1	mouse.spleen.LPS_1.1	1428	781	1	1	B-cell	B-cell
ATCTACTAGCCCAATT-1_mouse.spleen.LPS_1.1	mouse.spleen.LPS_1.1	1515	766	3	7	APC	Monocyte
ATCTACTAGTCGTTTG-1_mouse.spleen.LPS_1.1	mouse.spleen.LPS_1.1	1750	758	2	2	T-cell	T-cell
ATCTACTCAAAGTGCG-1_mouse.spleen.LPS_1.1	mouse.spleen.LPS_1.1	1498	697	2	2	T-cell	T-cell
ATCTACTCATGTCCTC-1_mouse.spleen.LPS_1.1	mouse.spleen.LPS_1.1	1092	569	1	1	B-cell	B-cell
ATCTACTCATGTTGAC-1_mouse.spleen.LPS_1.1	mouse.spleen.LPS_1.1	1966	895	2	2	T-cell	T-cell
ATCTACTGTTCCACGG-1_mouse.spleen.LPS_1.1	mouse.spleen.LPS_1.1	1595	726	2	2	T-cell	T-cell
ATCTACTTCAAACCAC-1_mouse.spleen.LPS_1.1	mouse.spleen.LPS_1.1	1565	858	1	1	B-cell	B-cell
ATCTACTTCATTTGGG-1_mouse.spleen.LPS_1.1	mouse.spleen.LPS_1.1	1153	580	2	2	T-cell	T-cell
ATCTGCCAGACAAGCC-1_mouse.spleen.LPS_1.1	mouse.spleen.LPS_1.1	1642	735	2	2	T-cell	T-cell
ATCTGCCGTTAAGATG-1_mouse.spleen.LPS_1.1	mouse.spleen.LPS_1.1	1620	829	1	1	B-cell	B-cell
ATCTGCCGTTATTCTC-1_mouse.spleen.LPS_1.1	mouse.spleen.LPS_1.1	3061	1176	1	1	B-cell	B-cell
ATCTGCCTCTTCAACT-1_mouse.spleen.LPS_1.1	mouse.spleen.LPS_1.1	1509	767	1	1	B-cell	B-cell
ATGAGGGAGGTGTGGT-1_mouse.spleen.LPS_1.1	mouse.spleen.LPS_1.1	807	470	1	1	B-cell	B-cell
ATGAGGGAGTTGTCGT-1_mouse.spleen.LPS_1.1	mouse.spleen.LPS_1.1	2581	914	2	2	T-cell	T-cell
ATGAGGGGTACCAGTT-1_mouse.spleen.LPS_1.1	mouse.spleen.LPS_1.1	327	246	2	2	T-cell	T-cell
ATGAGGGGTGACCAAG-1_mouse.spleen.LPS_1.1	mouse.spleen.LPS_1.1	2460	972	3	5	APC	Macrophage
ATGAGGGTCAGTCAGT-1_mouse.spleen.LPS_1.1	mouse.spleen.LPS_1.1	891	488	1	1	B-cell	B-cell
ATGAGGGTCTCTGTCG-1_mouse.spleen.LPS_1.1	mouse.spleen.LPS_1.1	1403	719	1	1	B-cell	B-cell
ATGCGATCAACTGCGC-1_mouse.spleen.LPS_1.1	mouse.spleen.LPS_1.1	3420	1257	2	2	T-cell	T-cell
ATGCGATCACGAGAGT-1_mouse.spleen.LPS_1.1	mouse.spleen.LPS_1.1	995	588	1	1	B-cell	B-cell
ATGCGATCAGCTCGCA-1_mouse.spleen.LPS_1.1	mouse.spleen.LPS_1.1	2314	1148	1	1	B-cell	B-cell
ATGCGATGTATCAGTC-1_mouse.spleen.LPS_1.1	mouse.spleen.LPS_1.1	286	177	5	4	Neutrophil	Neutrophil
ATGCGATGTTTAGGAA-1_mouse.spleen.LPS_1.1	mouse.spleen.LPS_1.1	480	310	1	1	B-cell	B-cell
ATGCGATTCCGCGTTT-1_mouse.spleen.LPS_1.1	mouse.spleen.LPS_1.1	1999	1037	1	1	B-cell	B-cell
ATGGGAGCACCAGATT-1_mouse.spleen.LPS_1.1	mouse.spleen.LPS_1.1	970	587	1	1	B-cell	B-cell
ATGGGAGCAGTGGAGT-1_mouse.spleen.LPS_1.1	mouse.spleen.LPS_1.1	1404	717	2	2	T-cell	T-cell
ATGGGAGGTCAGGACA-1_mouse.spleen.LPS_1.1	mouse.spleen.LPS_1.1	2971	1142	3	5	APC	Macrophage
ATGTGTGAGTCCAGGA-1_mouse.spleen.LPS_1.1	mouse.spleen.LPS_1.1	1001	593	1	1	B-cell	B-cell
ATGTGTGAGTTGAGAT-1_mouse.spleen.LPS_1.1	mouse.spleen.LPS_1.1	236	157	3	5	APC	Macrophage
ATTACTCAGAGTACCG-1_mouse.spleen.LPS_1.1	mouse.spleen.LPS_1.1	654	359	1	1	B-cell	B-cell
ATTACTCAGCTCCTCT-1_mouse.spleen.LPS_1.1	mouse.spleen.LPS_1.1	6752	2205	1	1	B-cell	B-cell
ATTACTCGTAAGTTCC-1_mouse.spleen.LPS_1.1	mouse.spleen.LPS_1.1	1727	768	2	2	T-cell	T-cell
ATTACTCGTTACTGAC-1_mouse.spleen.LPS_1.1	mouse.spleen.LPS_1.1	1433	664	1	1	B-cell	B-cell
ATTACTCTCACCGGGT-1_mouse.spleen.LPS_1.1	mouse.spleen.LPS_1.1	1715	758	2	2	T-cell	T-cell
ATTATCCAGGGTCTCC-1_mouse.spleen.LPS_1.1	mouse.spleen.LPS_1.1	898	507	1	1	B-cell	B-cell
ATTATCCCACGAAGCA-1_mouse.spleen.LPS_1.1	mouse.spleen.LPS_1.1	1593	736	2	2	T-cell	T-cell
ATTATCCGTGTCGCTG-1_mouse.spleen.LPS_1.1	mouse.spleen.LPS_1.1	2206	896	2	2	T-cell	T-cell
ATTATCCTCAAAGACA-1_mouse.spleen.LPS_1.1	mouse.spleen.LPS_1.1	1903	894	2	2	T-cell	T-cell
ATTATCCTCCATTCTA-1_mouse.spleen.LPS_1.1	mouse.spleen.LPS_1.1	939	525	1	1	B-cell	B-cell
ATTCTACAGCAACGGT-1_mouse.spleen.LPS_1.1	mouse.spleen.LPS_1.1	1891	882	2	2	T-cell	T-cell
ATTCTACAGGTGCACA-1_mouse.spleen.LPS_1.1	mouse.spleen.LPS_1.1	820	466	1	1	B-cell	B-cell
ATTCTACCATACCATG-1_mouse.spleen.LPS_1.1	mouse.spleen.LPS_1.1	1857	933	1	1	B-cell	B-cell
ATTCTACGTGGGTCAA-1_mouse.spleen.LPS_1.1	mouse.spleen.LPS_1.1	1387	640	2	2	T-cell	T-cell
ATTCTACGTTATCGGT-1_mouse.spleen.LPS_1.1	mouse.spleen.LPS_1.1	1095	549	1	1	B-cell	B-cell
ATTCTACTCAACACGT-1_mouse.spleen.LPS_1.1	mouse.spleen.LPS_1.1	559	265	5	4	Neutrophil	Neutrophil
ATTGGTGAGTGACTCT-1_mouse.spleen.LPS_1.1	mouse.spleen.LPS_1.1	1449	731	1	1	B-cell	B-cell
ATTGGTGGTGTAATGA-1_mouse.spleen.LPS_1.1	mouse.spleen.LPS_1.1	1206	655	1	1	B-cell	B-cell
ATTGGTGTCAGTGTTG-1_mouse.spleen.LPS_1.1	mouse.spleen.LPS_1.1	512	329	4	6	NK-cell	NK-cell
ATTGGTGTCGCCTGTT-1_mouse.spleen.LPS_1.1	mouse.spleen.LPS_1.1	291	209	1	1	B-cell	B-cell
ATTGGTGTCTTCCTTC-1_mouse.spleen.LPS_1.1	mouse.spleen.LPS_1.1	1069	575	2	2	T-cell	T-cell
ATTTCTGAGAACTCGG-1_mouse.spleen.LPS_1.1	mouse.spleen.LPS_1.1	593	353	4	6	NK-cell	NK-cell
ATTTCTGGTCGCGTGT-1_mouse.spleen.LPS_1.1	mouse.spleen.LPS_1.1	1033	614	1	1	B-cell	B-cell
ATTTCTGTCTTACCTA-1_mouse.spleen.LPS_1.1	mouse.spleen.LPS_1.1	1983	992	1	1	B-cell	B-cell
CAACCAACACTCTGTC-1_mouse.spleen.LPS_1.1	mouse.spleen.LPS_1.1	2587	1026	1	1	B-cell	B-cell
CAACCAACATGCTGGC-1_mouse.spleen.LPS_1.1	mouse.spleen.LPS_1.1	461	303	3	5	APC	Macrophage
CAACCAATCAAACCAC-1_mouse.spleen.LPS_1.1	mouse.spleen.LPS_1.1	1167	630	2	2	T-cell	T-cell
CAACCAATCCTTGACC-1_mouse.spleen.LPS_1.1	mouse.spleen.LPS_1.1	1278	666	2	2	T-cell	T-cell
CAACCTCAGGGCTTCC-1_mouse.spleen.LPS_1.1	mouse.spleen.LPS_1.1	1296	686	1	1	B-cell	B-cell
CAACCTCAGTTACGGG-1_mouse.spleen.LPS_1.1	mouse.spleen.LPS_1.1	1151	610	1	1	B-cell	B-cell
CAACCTCCAAGCCATT-1_mouse.spleen.LPS_1.1	mouse.spleen.LPS_1.1	1055	576	1	1	B-cell	B-cell
CAACCTCCACATGGGA-1_mouse.spleen.LPS_1.1	mouse.spleen.LPS_1.1	795	468	1	1	B-cell	B-cell
CAACCTCGTCAGATAA-1_mouse.spleen.LPS_1.1	mouse.spleen.LPS_1.1	1686	802	2	2	T-cell	T-cell
CAACCTCTCAGTGTTG-1_mouse.spleen.LPS_1.1	mouse.spleen.LPS_1.1	1874	911	3	7	APC	Monocyte
CAACCTCTCATCATTC-1_mouse.spleen.LPS_1.1	mouse.spleen.LPS_1.1	1631	709	2	2	T-cell	T-cell
CAACCTCTCCAAACTG-1_mouse.spleen.LPS_1.1	mouse.spleen.LPS_1.1	1309	635	1	1	B-cell	B-cell
CAACTAGAGATCGATA-1_mouse.spleen.LPS_1.1	mouse.spleen.LPS_1.1	826	451	1	1	B-cell	B-cell
CAACTAGGTCCGAATT-1_mouse.spleen.LPS_1.1	mouse.spleen.LPS_1.1	1216	640	1	1	B-cell	B-cell
CAACTAGGTCGACTGC-1_mouse.spleen.LPS_1.1	mouse.spleen.LPS_1.1	1109	659	1	1	B-cell	B-cell
CAAGAAAGTTGAGTTC-1_mouse.spleen.LPS_1.1	mouse.spleen.LPS_1.1	1756	862	1	1	B-cell	B-cell
CAAGATCAGCGATCCC-1_mouse.spleen.LPS_1.1	mouse.spleen.LPS_1.1	1576	772	1	1	B-cell	B-cell
CAAGATCCAGCAGTTT-1_mouse.spleen.LPS_1.1	mouse.spleen.LPS_1.1	1741	761	2	2	T-cell	T-cell
CAAGGCCCACGTCAGC-1_mouse.spleen.LPS_1.1	mouse.spleen.LPS_1.1	1181	700	2	2	T-cell	T-cell
CAAGGCCCACTTCTGC-1_mouse.spleen.LPS_1.1	mouse.spleen.LPS_1.1	3018	1240	1	1	B-cell	B-cell
CAAGGCCGTTTGTTGG-1_mouse.spleen.LPS_1.1	mouse.spleen.LPS_1.1	914	565	1	1	B-cell	B-cell
CAAGGCCTCCACTGGG-1_mouse.spleen.LPS_1.1	mouse.spleen.LPS_1.1	1423	736	2	2	T-cell	T-cell
CAAGTTGAGTGGACGT-1_mouse.spleen.LPS_1.1	mouse.spleen.LPS_1.1	1436	696	1	1	B-cell	B-cell
CAAGTTGCATACGCCG-1_mouse.spleen.LPS_1.1	mouse.spleen.LPS_1.1	1114	653	1	1	B-cell	B-cell
CAAGTTGGTAAGGGCT-1_mouse.spleen.LPS_1.1	mouse.spleen.LPS_1.1	1909	807	2	2	T-cell	T-cell
CAAGTTGGTCCGAGTC-1_mouse.spleen.LPS_1.1	mouse.spleen.LPS_1.1	2668	1075	1	1	B-cell	B-cell
CAAGTTGGTCTCACCT-1_mouse.spleen.LPS_1.1	mouse.spleen.LPS_1.1	2006	1000	2	2	T-cell	T-cell
CAAGTTGGTTCACGGC-1_mouse.spleen.LPS_1.1	mouse.spleen.LPS_1.1	1274	718	2	2	T-cell	T-cell
CAAGTTGTCCGTACAA-1_mouse.spleen.LPS_1.1	mouse.spleen.LPS_1.1	1692	813	1	1	B-cell	B-cell
CACAAACAGATGCGAC-1_mouse.spleen.LPS_1.1	mouse.spleen.LPS_1.1	381	271	1	1	B-cell	B-cell
CACAAACGTGCAACTT-1_mouse.spleen.LPS_1.1	mouse.spleen.LPS_1.1	2121	905	2	2	T-cell	T-cell
CACAAACTCGGTGTCG-1_mouse.spleen.LPS_1.1	mouse.spleen.LPS_1.1	1130	649	1	1	B-cell	B-cell
CACACAAGTAGCTAAA-1_mouse.spleen.LPS_1.1	mouse.spleen.LPS_1.1	1058	564	4	6	NK-cell	NK-cell
CACACAAGTTCCTCCA-1_mouse.spleen.LPS_1.1	mouse.spleen.LPS_1.1	602	274	5	4	Neutrophil	Neutrophil
CACACAATCAACCAAC-1_mouse.spleen.LPS_1.1	mouse.spleen.LPS_1.1	1187	657	2	2	T-cell	T-cell
CACACAATCGCAGGCT-1_mouse.spleen.LPS_1.1	mouse.spleen.LPS_1.1	1781	781	2	2	T-cell	T-cell
CACACCTAGAGGTACC-1_mouse.spleen.LPS_1.1	mouse.spleen.LPS_1.1	1775	773	2	2	T-cell	T-cell
CACACCTCATATACCG-1_mouse.spleen.LPS_1.1	mouse.spleen.LPS_1.1	1077	602	4	6	NK-cell	NK-cell
CACACCTGTCGGCTCA-1_mouse.spleen.LPS_1.1	mouse.spleen.LPS_1.1	1151	628	1	1	B-cell	B-cell
CACACCTGTGTCAATC-1_mouse.spleen.LPS_1.1	mouse.spleen.LPS_1.1	1210	661	1	1	B-cell	B-cell
CACACCTGTTGATTCG-1_mouse.spleen.LPS_1.1	mouse.spleen.LPS_1.1	940	566	1	1	B-cell	B-cell
CACACTCAGGCAAAGA-1_mouse.spleen.LPS_1.1	mouse.spleen.LPS_1.1	681	410	1	1	B-cell	B-cell
CACACTCCAATGAAAC-1_mouse.spleen.LPS_1.1	mouse.spleen.LPS_1.1	2242	1094	1	1	B-cell	B-cell
CACACTCCAATGAATG-1_mouse.spleen.LPS_1.1	mouse.spleen.LPS_1.1	3281	1392	1	1	B-cell	B-cell
CACACTCCATCGGTTA-1_mouse.spleen.LPS_1.1	mouse.spleen.LPS_1.1	3705	834	1	3	B-cell	Plasma-cell
CACAGGCCAGGTTTCA-1_mouse.spleen.LPS_1.1	mouse.spleen.LPS_1.1	2222	1016	3	5	APC	Macrophage
CACAGGCCATGGTTGT-1_mouse.spleen.LPS_1.1	mouse.spleen.LPS_1.1	1669	742	2	2	T-cell	T-cell
CACAGGCTCAGTTAGC-1_mouse.spleen.LPS_1.1	mouse.spleen.LPS_1.1	3209	1234	2	2	T-cell	T-cell
CACAGGCTCGTTACGA-1_mouse.spleen.LPS_1.1	mouse.spleen.LPS_1.1	832	555	1	1	B-cell	B-cell
CACAGTAAGAAGGACA-1_mouse.spleen.LPS_1.1	mouse.spleen.LPS_1.1	270	186	1	1	B-cell	B-cell
CACAGTACAACACCCG-1_mouse.spleen.LPS_1.1	mouse.spleen.LPS_1.1	267	199	1	1	B-cell	B-cell
CACAGTACAGACGCAA-1_mouse.spleen.LPS_1.1	mouse.spleen.LPS_1.1	1804	895	1	1	B-cell	B-cell
CACAGTACAGACTCGC-1_mouse.spleen.LPS_1.1	mouse.spleen.LPS_1.1	1101	627	1	1	B-cell	B-cell
CACAGTACAGATGGGT-1_mouse.spleen.LPS_1.1	mouse.spleen.LPS_1.1	1457	707	2	2	T-cell	T-cell
CACAGTAGTAAGCACG-1_mouse.spleen.LPS_1.1	mouse.spleen.LPS_1.1	2620	1043	2	2	T-cell	T-cell
CACAGTATCCCATTTA-1_mouse.spleen.LPS_1.1	mouse.spleen.LPS_1.1	3212	1350	3	7	APC	Monocyte
CACAGTATCGTGACAT-1_mouse.spleen.LPS_1.1	mouse.spleen.LPS_1.1	1047	600	1	1	B-cell	B-cell
CACAGTATCTTTACGT-1_mouse.spleen.LPS_1.1	mouse.spleen.LPS_1.1	319	173	5	4	Neutrophil	Neutrophil
CACATAGAGGCATGTG-1_mouse.spleen.LPS_1.1	mouse.spleen.LPS_1.1	2890	1226	2	2	T-cell	T-cell
CACATAGGTCACCCAG-1_mouse.spleen.LPS_1.1	mouse.spleen.LPS_1.1	4581	1526	1	1	B-cell	B-cell
CACATTTAGTCCGTAT-1_mouse.spleen.LPS_1.1	mouse.spleen.LPS_1.1	1566	725	1	1	B-cell	B-cell
CACATTTCAACACGCC-1_mouse.spleen.LPS_1.1	mouse.spleen.LPS_1.1	1112	624	1	1	B-cell	B-cell
CACATTTCAGCTGGCT-1_mouse.spleen.LPS_1.1	mouse.spleen.LPS_1.1	889	518	1	1	B-cell	B-cell
CACATTTGTAAATACG-1_mouse.spleen.LPS_1.1	mouse.spleen.LPS_1.1	1134	592	2	2	T-cell	T-cell
CACATTTGTCTAGCCG-1_mouse.spleen.LPS_1.1	mouse.spleen.LPS_1.1	1734	838	2	2	T-cell	T-cell
CACCACTAGCTAACTC-1_mouse.spleen.LPS_1.1	mouse.spleen.LPS_1.1	839	467	1	1	B-cell	B-cell
CACCACTAGGCCCTCA-1_mouse.spleen.LPS_1.1	mouse.spleen.LPS_1.1	1609	732	2	2	T-cell	T-cell
CACCACTAGGCGCTCT-1_mouse.spleen.LPS_1.1	mouse.spleen.LPS_1.1	1150	617	2	2	T-cell	T-cell
CACCACTGTCAAACTC-1_mouse.spleen.LPS_1.1	mouse.spleen.LPS_1.1	1048	632	1	1	B-cell	B-cell
CACCAGGAGGCTATCT-1_mouse.spleen.LPS_1.1	mouse.spleen.LPS_1.1	1158	592	2	2	T-cell	T-cell
CACCAGGAGTGGTCCC-1_mouse.spleen.LPS_1.1	mouse.spleen.LPS_1.1	869	496	1	1	B-cell	B-cell
CACCAGGCATCCTAGA-1_mouse.spleen.LPS_1.1	mouse.spleen.LPS_1.1	1412	668	1	1	B-cell	B-cell
CACCAGGTCCTCTAGC-1_mouse.spleen.LPS_1.1	mouse.spleen.LPS_1.1	1567	787	1	1	B-cell	B-cell
CACCAGGTCGCGGATC-1_mouse.spleen.LPS_1.1	mouse.spleen.LPS_1.1	903	558	1	1	B-cell	B-cell
CACCAGGTCGGCGGTT-1_mouse.spleen.LPS_1.1	mouse.spleen.LPS_1.1	885	475	1	1	B-cell	B-cell
CACCTTGAGGCAGTCA-1_mouse.spleen.LPS_1.1	mouse.spleen.LPS_1.1	3498	1356	2	2	T-cell	T-cell
CACCTTGAGTCATCCA-1_mouse.spleen.LPS_1.1	mouse.spleen.LPS_1.1	2796	1122	1	1	B-cell	B-cell
CACCTTGCAAGCCATT-1_mouse.spleen.LPS_1.1	mouse.spleen.LPS_1.1	1442	773	4	6	NK-cell	NK-cell
CACCTTGCATGACGGA-1_mouse.spleen.LPS_1.1	mouse.spleen.LPS_1.1	978	565	1	1	B-cell	B-cell
CACTCCACACAACGTT-1_mouse.spleen.LPS_1.1	mouse.spleen.LPS_1.1	1367	634	2	2	T-cell	T-cell
CACTCCACATCACGAT-1_mouse.spleen.LPS_1.1	mouse.spleen.LPS_1.1	1452	748	1	1	B-cell	B-cell
CACTCCAGTATCAGTC-1_mouse.spleen.LPS_1.1	mouse.spleen.LPS_1.1	2194	941	2	2	T-cell	T-cell
CACTCCAGTGAGCGAT-1_mouse.spleen.LPS_1.1	mouse.spleen.LPS_1.1	1530	803	1	1	B-cell	B-cell
CACTCCAGTTGTGGAG-1_mouse.spleen.LPS_1.1	mouse.spleen.LPS_1.1	1025	581	2	2	T-cell	T-cell
CAGAATCAGGCCCGTT-1_mouse.spleen.LPS_1.1	mouse.spleen.LPS_1.1	2186	1002	1	3	B-cell	Plasma-cell
CAGAATCAGTTGAGAT-1_mouse.spleen.LPS_1.1	mouse.spleen.LPS_1.1	1149	641	1	1	B-cell	B-cell
CAGAATCGTGAACCTT-1_mouse.spleen.LPS_1.1	mouse.spleen.LPS_1.1	2517	1165	1	1	B-cell	B-cell
CAGAATCTCAGAGGTG-1_mouse.spleen.LPS_1.1	mouse.spleen.LPS_1.1	2374	1027	1	1	B-cell	B-cell
CAGAATCTCGTACGGC-1_mouse.spleen.LPS_1.1	mouse.spleen.LPS_1.1	1167	667	2	2	T-cell	T-cell
CAGAATCTCTTCTGGC-1_mouse.spleen.LPS_1.1	mouse.spleen.LPS_1.1	1002	570	1	1	B-cell	B-cell
CAGAGAGAGCCAGAAC-1_mouse.spleen.LPS_1.1	mouse.spleen.LPS_1.1	2157	986	3	7	APC	Monocyte
CAGAGAGAGGCATGTG-1_mouse.spleen.LPS_1.1	mouse.spleen.LPS_1.1	1081	547	2	2	T-cell	T-cell
CAGAGAGAGTGTTTGC-1_mouse.spleen.LPS_1.1	mouse.spleen.LPS_1.1	703	482	2	2	T-cell	T-cell
CAGATCACAGGCTGAA-1_mouse.spleen.LPS_1.1	mouse.spleen.LPS_1.1	2040	882	2	2	T-cell	T-cell
CAGATCACAGTACACT-1_mouse.spleen.LPS_1.1	mouse.spleen.LPS_1.1	5280	1907	1	1	B-cell	B-cell
CAGCAGCCACACTGCG-1_mouse.spleen.LPS_1.1	mouse.spleen.LPS_1.1	1009	576	1	1	B-cell	B-cell
CAGCAGCCACGTGAGA-1_mouse.spleen.LPS_1.1	mouse.spleen.LPS_1.1	396	281	1	1	B-cell	B-cell
CAGCAGCGTGACCAAG-1_mouse.spleen.LPS_1.1	mouse.spleen.LPS_1.1	1771	831	2	2	T-cell	T-cell
CAGCAGCTCAATACCG-1_mouse.spleen.LPS_1.1	mouse.spleen.LPS_1.1	1069	585	1	1	B-cell	B-cell
CAGCATAAGAGCTGCA-1_mouse.spleen.LPS_1.1	mouse.spleen.LPS_1.1	1474	677	2	2	T-cell	T-cell
CAGCATAAGCCAACAG-1_mouse.spleen.LPS_1.1	mouse.spleen.LPS_1.1	1958	961	1	1	B-cell	B-cell
CAGCATAAGTTGAGAT-1_mouse.spleen.LPS_1.1	mouse.spleen.LPS_1.1	1456	702	2	2	T-cell	T-cell
CAGCATACACTGTTAG-1_mouse.spleen.LPS_1.1	mouse.spleen.LPS_1.1	435	309	1	1	B-cell	B-cell
CAGCATACATGAGCGA-1_mouse.spleen.LPS_1.1	mouse.spleen.LPS_1.1	1241	672	3	7	APC	Monocyte
CAGCATAGTCTAGTCA-1_mouse.spleen.LPS_1.1	mouse.spleen.LPS_1.1	1903	892	1	1	B-cell	B-cell
CAGCATAGTTAAAGTG-1_mouse.spleen.LPS_1.1	mouse.spleen.LPS_1.1	1010	578	1	1	B-cell	B-cell
CAGCCGAAGATCTGAA-1_mouse.spleen.LPS_1.1	mouse.spleen.LPS_1.1	1238	672	1	1	B-cell	B-cell
CAGCCGAAGGGTGTTG-1_mouse.spleen.LPS_1.1	mouse.spleen.LPS_1.1	1361	773	1	1	B-cell	B-cell
CAGCCGAGTGACAAAT-1_mouse.spleen.LPS_1.1	mouse.spleen.LPS_1.1	875	527	1	1	B-cell	B-cell
CAGCCGATCCACGCAG-1_mouse.spleen.LPS_1.1	mouse.spleen.LPS_1.1	2422	947	1	1	B-cell	B-cell
CAGCGACAGTCAAGCG-1_mouse.spleen.LPS_1.1	mouse.spleen.LPS_1.1	655	399	1	1	B-cell	B-cell
CAGCGACCATCGATGT-1_mouse.spleen.LPS_1.1	mouse.spleen.LPS_1.1	4352	1483	3	7	APC	Monocyte
CAGCGACGTTACAGAA-1_mouse.spleen.LPS_1.1	mouse.spleen.LPS_1.1	800	432	2	2	T-cell	T-cell
CAGCGACTCGCGTTTC-1_mouse.spleen.LPS_1.1	mouse.spleen.LPS_1.1	886	489	1	1	B-cell	B-cell
CAGCTAAGTCTGCAAT-1_mouse.spleen.LPS_1.1	mouse.spleen.LPS_1.1	1090	551	2	2	T-cell	T-cell
CAGCTAAGTGAGGGAG-1_mouse.spleen.LPS_1.1	mouse.spleen.LPS_1.1	2109	957	2	2	T-cell	T-cell
CAGCTAAGTGGCTCCA-1_mouse.spleen.LPS_1.1	mouse.spleen.LPS_1.1	1415	642	2	2	T-cell	T-cell
CAGCTAATCCCTTGCA-1_mouse.spleen.LPS_1.1	mouse.spleen.LPS_1.1	2889	1209	1	1	B-cell	B-cell
CAGCTAATCCTCATTA-1_mouse.spleen.LPS_1.1	mouse.spleen.LPS_1.1	1685	901	3	7	APC	Monocyte
CAGCTGGCAGCTTAAC-1_mouse.spleen.LPS_1.1	mouse.spleen.LPS_1.1	777	406	1	1	B-cell	B-cell
CAGCTGGCATATGGTC-1_mouse.spleen.LPS_1.1	mouse.spleen.LPS_1.1	197	155	2	2	T-cell	T-cell
CAGGTGCAGAGGTTGC-1_mouse.spleen.LPS_1.1	mouse.spleen.LPS_1.1	1152	640	2	2	T-cell	T-cell
CAGGTGCCAAGGCTCC-1_mouse.spleen.LPS_1.1	mouse.spleen.LPS_1.1	2882	1127	2	2	T-cell	T-cell
CAGGTGCTCCGTTGCT-1_mouse.spleen.LPS_1.1	mouse.spleen.LPS_1.1	2275	955	1	1	B-cell	B-cell
CAGGTGCTCTAACGGT-1_mouse.spleen.LPS_1.1	mouse.spleen.LPS_1.1	1479	716	2	2	T-cell	T-cell
CAGGTGCTCTCGCTTG-1_mouse.spleen.LPS_1.1	mouse.spleen.LPS_1.1	238	179	2	2	T-cell	T-cell
CAGGTGCTCTTCGGTC-1_mouse.spleen.LPS_1.1	mouse.spleen.LPS_1.1	1346	709	1	1	B-cell	B-cell
CAGTAACCACATGACT-1_mouse.spleen.LPS_1.1	mouse.spleen.LPS_1.1	1767	808	2	2	T-cell	T-cell
CAGTAACCAGATGAGC-1_mouse.spleen.LPS_1.1	mouse.spleen.LPS_1.1	1544	872	2	2	T-cell	T-cell
CAGTAACGTTACGTCA-1_mouse.spleen.LPS_1.1	mouse.spleen.LPS_1.1	1659	853	1	1	B-cell	B-cell
CAGTAACTCGCCAAAT-1_mouse.spleen.LPS_1.1	mouse.spleen.LPS_1.1	1117	544	2	2	T-cell	T-cell
CAGTCCTAGTTCGCAT-1_mouse.spleen.LPS_1.1	mouse.spleen.LPS_1.1	1418	741	1	1	B-cell	B-cell
CAGTCCTCATATACGC-1_mouse.spleen.LPS_1.1	mouse.spleen.LPS_1.1	566	319	1	1	B-cell	B-cell
CATATGGAGCTCTCGG-1_mouse.spleen.LPS_1.1	mouse.spleen.LPS_1.1	655	434	1	1	B-cell	B-cell
CATATGGCACCAGCAC-1_mouse.spleen.LPS_1.1	mouse.spleen.LPS_1.1	1043	583	1	1	B-cell	B-cell
CATATGGCACCGTTGG-1_mouse.spleen.LPS_1.1	mouse.spleen.LPS_1.1	1396	731	1	1	B-cell	B-cell
CATATGGTCGGAGCAA-1_mouse.spleen.LPS_1.1	mouse.spleen.LPS_1.1	1160	649	1	1	B-cell	B-cell
CATATGGTCGGAGGTA-1_mouse.spleen.LPS_1.1	mouse.spleen.LPS_1.1	1049	570	1	1	B-cell	B-cell
CATATTCAGGCTATCT-1_mouse.spleen.LPS_1.1	mouse.spleen.LPS_1.1	895	507	1	1	B-cell	B-cell
CATATTCCATAACCTG-1_mouse.spleen.LPS_1.1	mouse.spleen.LPS_1.1	1051	551	1	1	B-cell	B-cell
CATATTCGTCCGACGT-1_mouse.spleen.LPS_1.1	mouse.spleen.LPS_1.1	2158	963	2	2	T-cell	T-cell
CATATTCGTCGATTGT-1_mouse.spleen.LPS_1.1	mouse.spleen.LPS_1.1	1574	738	1	1	B-cell	B-cell
CATATTCTCGCCAGCA-1_mouse.spleen.LPS_1.1	mouse.spleen.LPS_1.1	2443	1054	2	2	T-cell	T-cell
CATCAAGCAGGACGTA-1_mouse.spleen.LPS_1.1	mouse.spleen.LPS_1.1	797	492	1	1	B-cell	B-cell
CATCAAGGTTGATTCG-1_mouse.spleen.LPS_1.1	mouse.spleen.LPS_1.1	2116	966	2	2	T-cell	T-cell
CATCAGAAGTACTTGC-1_mouse.spleen.LPS_1.1	mouse.spleen.LPS_1.1	1223	646	1	1	B-cell	B-cell
CATCAGAAGTGGAGAA-1_mouse.spleen.LPS_1.1	mouse.spleen.LPS_1.1	975	536	2	2	T-cell	T-cell
CATCAGACAAATACAG-1_mouse.spleen.LPS_1.1	mouse.spleen.LPS_1.1	1399	723	1	1	B-cell	B-cell
CATCAGACATCCTAGA-1_mouse.spleen.LPS_1.1	mouse.spleen.LPS_1.1	1170	654	1	1	B-cell	B-cell
CATCAGAGTAAGTAGT-1_mouse.spleen.LPS_1.1	mouse.spleen.LPS_1.1	2327	919	2	2	T-cell	T-cell
CATCCACCACGAGGTA-1_mouse.spleen.LPS_1.1	mouse.spleen.LPS_1.1	1009	509	2	2	T-cell	T-cell
CATCCACGTCAATGTC-1_mouse.spleen.LPS_1.1	mouse.spleen.LPS_1.1	1276	694	1	1	B-cell	B-cell
CATCCACTCACCCGAG-1_mouse.spleen.LPS_1.1	mouse.spleen.LPS_1.1	1696	835	1	1	B-cell	B-cell
CATCCACTCACTCTTA-1_mouse.spleen.LPS_1.1	mouse.spleen.LPS_1.1	2324	1072	1	1	B-cell	B-cell
CATCCACTCATTATCC-1_mouse.spleen.LPS_1.1	mouse.spleen.LPS_1.1	3474	1449	1	3	B-cell	Plasma-cell
CATCCACTCCGTCAAA-1_mouse.spleen.LPS_1.1	mouse.spleen.LPS_1.1	2108	908	2	2	T-cell	T-cell
CATCCACTCTGCTGCT-1_mouse.spleen.LPS_1.1	mouse.spleen.LPS_1.1	1456	668	1	1	B-cell	B-cell
CATCGAAAGACCACGA-1_mouse.spleen.LPS_1.1	mouse.spleen.LPS_1.1	1189	603	1	1	B-cell	B-cell
CATCGAAAGTAAGTAC-1_mouse.spleen.LPS_1.1	mouse.spleen.LPS_1.1	2112	1039	1	1	B-cell	B-cell
CATCGAAAGTGCGTGA-1_mouse.spleen.LPS_1.1	mouse.spleen.LPS_1.1	1485	804	1	1	B-cell	B-cell
CATCGAACACTGTGTA-1_mouse.spleen.LPS_1.1	mouse.spleen.LPS_1.1	3050	1272	1	1	B-cell	B-cell
CATCGAACATGTCTCC-1_mouse.spleen.LPS_1.1	mouse.spleen.LPS_1.1	7216	2249	1	1	B-cell	B-cell
CATCGAAGTAGAGTGC-1_mouse.spleen.LPS_1.1	mouse.spleen.LPS_1.1	639	403	1	1	B-cell	B-cell
CATCGAATCCATTCTA-1_mouse.spleen.LPS_1.1	mouse.spleen.LPS_1.1	1670	753	1	1	B-cell	B-cell
CATCGAATCGGCTTGG-1_mouse.spleen.LPS_1.1	mouse.spleen.LPS_1.1	2787	1279	4	6	NK-cell	NK-cell
CATCGGGAGAACTCGG-1_mouse.spleen.LPS_1.1	mouse.spleen.LPS_1.1	1423	713	1	1	B-cell	B-cell
CATCGGGCAATGGAAT-1_mouse.spleen.LPS_1.1	mouse.spleen.LPS_1.1	1291	656	1	1	B-cell	B-cell
CATCGGGCACAGGCCT-1_mouse.spleen.LPS_1.1	mouse.spleen.LPS_1.1	1131	592	1	1	B-cell	B-cell
CATCGGGCATGCAACT-1_mouse.spleen.LPS_1.1	mouse.spleen.LPS_1.1	1546	724	2	2	T-cell	T-cell
CATCGGGGTAGGCTGA-1_mouse.spleen.LPS_1.1	mouse.spleen.LPS_1.1	1235	591	2	2	T-cell	T-cell
CATCGGGTCTTCATGT-1_mouse.spleen.LPS_1.1	mouse.spleen.LPS_1.1	1992	783	2	2	T-cell	T-cell
CATGACATCGGCGGTT-1_mouse.spleen.LPS_1.1	mouse.spleen.LPS_1.1	835	459	1	1	B-cell	B-cell
CATGACATCTTGCATT-1_mouse.spleen.LPS_1.1	mouse.spleen.LPS_1.1	1004	595	3	5	APC	Macrophage
CATGCCTCACAGGAGT-1_mouse.spleen.LPS_1.1	mouse.spleen.LPS_1.1	1300	680	2	2	T-cell	T-cell
CATGCCTGTATCTGCA-1_mouse.spleen.LPS_1.1	mouse.spleen.LPS_1.1	1372	782	1	1	B-cell	B-cell
CATGCCTGTCCCGACA-1_mouse.spleen.LPS_1.1	mouse.spleen.LPS_1.1	334	239	1	1	B-cell	B-cell
CATGGCGCAGAAGCAC-1_mouse.spleen.LPS_1.1	mouse.spleen.LPS_1.1	1264	609	2	2	T-cell	T-cell
CATGGCGGTTCCACAA-1_mouse.spleen.LPS_1.1	mouse.spleen.LPS_1.1	1552	763	1	1	B-cell	B-cell
CATGGCGTCGCCAAAT-1_mouse.spleen.LPS_1.1	mouse.spleen.LPS_1.1	1034	560	1	1	B-cell	B-cell
CATTATCGTCAGATAA-1_mouse.spleen.LPS_1.1	mouse.spleen.LPS_1.1	2788	1151	1	1	B-cell	B-cell
CATTCGCAGTCTCCTC-1_mouse.spleen.LPS_1.1	mouse.spleen.LPS_1.1	1323	697	1	1	B-cell	B-cell
CATTCGCAGTGCTGCC-1_mouse.spleen.LPS_1.1	mouse.spleen.LPS_1.1	2424	1081	1	1	B-cell	B-cell
CATTCGCCAATGCCAT-1_mouse.spleen.LPS_1.1	mouse.spleen.LPS_1.1	915	533	1	1	B-cell	B-cell
CATTCGCCACATCCGG-1_mouse.spleen.LPS_1.1	mouse.spleen.LPS_1.1	5261	1488	1	1	B-cell	B-cell
CATTCGCGTAAGGGCT-1_mouse.spleen.LPS_1.1	mouse.spleen.LPS_1.1	2935	1249	2	2	T-cell	T-cell
CATTCGCGTCAAGCGA-1_mouse.spleen.LPS_1.1	mouse.spleen.LPS_1.1	1022	631	1	1	B-cell	B-cell
CCAATCCAGTCCCACG-1_mouse.spleen.LPS_1.1	mouse.spleen.LPS_1.1	1368	754	1	1	B-cell	B-cell
CCAATCCCAACACCTA-1_mouse.spleen.LPS_1.1	mouse.spleen.LPS_1.1	590	265	5	4	Neutrophil	Neutrophil
CCAATCCCAGCGTAAG-1_mouse.spleen.LPS_1.1	mouse.spleen.LPS_1.1	479	266	3	5	APC	Macrophage
CCAATCCGTGGACGAT-1_mouse.spleen.LPS_1.1	mouse.spleen.LPS_1.1	1329	750	1	1	B-cell	B-cell
CCAATCCTCCCTGACT-1_mouse.spleen.LPS_1.1	mouse.spleen.LPS_1.1	3636	1461	1	1	B-cell	B-cell
CCAATCCTCTTGTACT-1_mouse.spleen.LPS_1.1	mouse.spleen.LPS_1.1	1066	616	1	1	B-cell	B-cell
CCACCTAAGAAACCAT-1_mouse.spleen.LPS_1.1	mouse.spleen.LPS_1.1	3020	1166	2	2	T-cell	T-cell
CCACCTACACATAACC-1_mouse.spleen.LPS_1.1	mouse.spleen.LPS_1.1	4719	1684	2	2	T-cell	T-cell
CCACGGAAGAGGGCTT-1_mouse.spleen.LPS_1.1	mouse.spleen.LPS_1.1	1265	671	3	5	APC	Macrophage
CCACGGAAGGGATGGG-1_mouse.spleen.LPS_1.1	mouse.spleen.LPS_1.1	1213	682	3	5	APC	Macrophage
CCACGGACAGGAATCG-1_mouse.spleen.LPS_1.1	mouse.spleen.LPS_1.1	3301	1315	1	1	B-cell	B-cell
CCACGGACAGTCCTTC-1_mouse.spleen.LPS_1.1	mouse.spleen.LPS_1.1	1323	727	1	1	B-cell	B-cell
CCACGGAGTCAGGACA-1_mouse.spleen.LPS_1.1	mouse.spleen.LPS_1.1	718	297	3	5	APC	Macrophage
CCACGGATCTGCCCTA-1_mouse.spleen.LPS_1.1	mouse.spleen.LPS_1.1	1511	666	3	5	APC	Macrophage
CCACTACAGCGGCTTC-1_mouse.spleen.LPS_1.1	mouse.spleen.LPS_1.1	996	543	2	2	T-cell	T-cell
CCACTACAGTAGTGCG-1_mouse.spleen.LPS_1.1	mouse.spleen.LPS_1.1	1613	768	1	1	B-cell	B-cell
CCACTACTCCCAACGG-1_mouse.spleen.LPS_1.1	mouse.spleen.LPS_1.1	2424	1024	1	1	B-cell	B-cell
CCACTACTCGGCTACG-1_mouse.spleen.LPS_1.1	mouse.spleen.LPS_1.1	1453	716	1	1	B-cell	B-cell
CCAGCGACACGAAGCA-1_mouse.spleen.LPS_1.1	mouse.spleen.LPS_1.1	1449	675	1	1	B-cell	B-cell
CCAGCGAGTCATCCCT-1_mouse.spleen.LPS_1.1	mouse.spleen.LPS_1.1	2105	962	1	1	B-cell	B-cell
CCAGCGATCACAAACC-1_mouse.spleen.LPS_1.1	mouse.spleen.LPS_1.1	2731	1105	2	2	T-cell	T-cell
CCATGTCAGACGCACA-1_mouse.spleen.LPS_1.1	mouse.spleen.LPS_1.1	1030	532	1	1	B-cell	B-cell
CCATGTCCAAGTAGTA-1_mouse.spleen.LPS_1.1	mouse.spleen.LPS_1.1	1091	578	1	1	B-cell	B-cell
CCATGTCCAGACGCCT-1_mouse.spleen.LPS_1.1	mouse.spleen.LPS_1.1	387	165	5	4	Neutrophil	Neutrophil
CCATGTCGTACCAGTT-1_mouse.spleen.LPS_1.1	mouse.spleen.LPS_1.1	936	496	1	1	B-cell	B-cell
CCATGTCTCAGTCCCT-1_mouse.spleen.LPS_1.1	mouse.spleen.LPS_1.1	830	469	1	1	B-cell	B-cell
CCATTCGAGTCCGGTC-1_mouse.spleen.LPS_1.1	mouse.spleen.LPS_1.1	1039	598	1	1	B-cell	B-cell
CCATTCGCAAGTAGTA-1_mouse.spleen.LPS_1.1	mouse.spleen.LPS_1.1	783	409	5	4	Neutrophil	Neutrophil
CCATTCGCAGTAAGCG-1_mouse.spleen.LPS_1.1	mouse.spleen.LPS_1.1	959	567	1	1	B-cell	B-cell
CCATTCGGTCATATGC-1_mouse.spleen.LPS_1.1	mouse.spleen.LPS_1.1	1889	758	2	2	T-cell	T-cell
CCATTCGGTGCACGAA-1_mouse.spleen.LPS_1.1	mouse.spleen.LPS_1.1	3062	1403	1	1	B-cell	B-cell
CCATTCGGTTACGCGC-1_mouse.spleen.LPS_1.1	mouse.spleen.LPS_1.1	985	514	1	1	B-cell	B-cell
CCCAATCCACGTCAGC-1_mouse.spleen.LPS_1.1	mouse.spleen.LPS_1.1	2910	1205	1	1	B-cell	B-cell
CCCAATCGTATATCCG-1_mouse.spleen.LPS_1.1	mouse.spleen.LPS_1.1	964	574	1	1	B-cell	B-cell
CCCAATCTCACGACTA-1_mouse.spleen.LPS_1.1	mouse.spleen.LPS_1.1	2218	950	1	1	B-cell	B-cell
CCCAATCTCATTGCCC-1_mouse.spleen.LPS_1.1	mouse.spleen.LPS_1.1	1300	634	2	2	T-cell	T-cell
CCCAATCTCCCAGGTG-1_mouse.spleen.LPS_1.1	mouse.spleen.LPS_1.1	1915	971	3	5	APC	Macrophage
CCCAATCTCGAACGGA-1_mouse.spleen.LPS_1.1	mouse.spleen.LPS_1.1	753	445	1	1	B-cell	B-cell
CCCAGTTAGCGCCTCA-1_mouse.spleen.LPS_1.1	mouse.spleen.LPS_1.1	1109	685	1	1	B-cell	B-cell
CCCAGTTGTAAGCACG-1_mouse.spleen.LPS_1.1	mouse.spleen.LPS_1.1	2113	1046	1	1	B-cell	B-cell
CCCATACAGAATGTTG-1_mouse.spleen.LPS_1.1	mouse.spleen.LPS_1.1	4185	1423	1	1	B-cell	B-cell
CCCATACAGAGTGAGA-1_mouse.spleen.LPS_1.1	mouse.spleen.LPS_1.1	1508	802	1	1	B-cell	B-cell
CCCATACAGCTATGCT-1_mouse.spleen.LPS_1.1	mouse.spleen.LPS_1.1	753	492	2	2	T-cell	T-cell
CCCATACTCGCTGATA-1_mouse.spleen.LPS_1.1	mouse.spleen.LPS_1.1	781	473	1	1	B-cell	B-cell
CCCTCCTCACCAACCG-1_mouse.spleen.LPS_1.1	mouse.spleen.LPS_1.1	392	237	1	1	B-cell	B-cell
CCCTCCTCATTGTGCA-1_mouse.spleen.LPS_1.1	mouse.spleen.LPS_1.1	950	451	3	5	APC	Macrophage
CCCTCCTTCACAACGT-1_mouse.spleen.LPS_1.1	mouse.spleen.LPS_1.1	364	260	1	1	B-cell	B-cell
CCGGGATAGAAACGAG-1_mouse.spleen.LPS_1.1	mouse.spleen.LPS_1.1	1749	854	1	1	B-cell	B-cell
CCGGGATCAAGCCATT-1_mouse.spleen.LPS_1.1	mouse.spleen.LPS_1.1	4030	1660	1	3	B-cell	Plasma-cell
CCGGGATCAATGTAAG-1_mouse.spleen.LPS_1.1	mouse.spleen.LPS_1.1	1030	598	1	1	B-cell	B-cell
CCGGGATCAATTCCTT-1_mouse.spleen.LPS_1.1	mouse.spleen.LPS_1.1	1604	726	2	2	T-cell	T-cell
CCGGGATGTACTCGCG-1_mouse.spleen.LPS_1.1	mouse.spleen.LPS_1.1	1200	687	2	2	T-cell	T-cell
CCGGGATGTCTGGAGA-1_mouse.spleen.LPS_1.1	mouse.spleen.LPS_1.1	1387	654	3	5	APC	Macrophage
CCGGGATGTGATGATA-1_mouse.spleen.LPS_1.1	mouse.spleen.LPS_1.1	859	548	1	1	B-cell	B-cell
CCGGTAGAGGTGGGTT-1_mouse.spleen.LPS_1.1	mouse.spleen.LPS_1.1	612	368	1	1	B-cell	B-cell
CCGGTAGAGTCAAGCG-1_mouse.spleen.LPS_1.1	mouse.spleen.LPS_1.1	1295	722	1	1	B-cell	B-cell
CCGGTAGTCACCTCGT-1_mouse.spleen.LPS_1.1	mouse.spleen.LPS_1.1	353	243	1	1	B-cell	B-cell
CCGGTAGTCGCTTGTC-1_mouse.spleen.LPS_1.1	mouse.spleen.LPS_1.1	1830	925	1	1	B-cell	B-cell
CCGTACTCACAAGACG-1_mouse.spleen.LPS_1.1	mouse.spleen.LPS_1.1	851	528	1	1	B-cell	B-cell
CCGTACTGTCATATGC-1_mouse.spleen.LPS_1.1	mouse.spleen.LPS_1.1	2145	944	2	2	T-cell	T-cell
CCGTACTGTTGAACTC-1_mouse.spleen.LPS_1.1	mouse.spleen.LPS_1.1	1676	793	1	1	B-cell	B-cell
CCGTACTTCAAACGGG-1_mouse.spleen.LPS_1.1	mouse.spleen.LPS_1.1	790	524	1	1	B-cell	B-cell
CCGTACTTCCAATGGT-1_mouse.spleen.LPS_1.1	mouse.spleen.LPS_1.1	1897	882	2	2	T-cell	T-cell
CCGTGGAAGAAGATTC-1_mouse.spleen.LPS_1.1	mouse.spleen.LPS_1.1	1149	606	1	1	B-cell	B-cell
CCGTGGAAGGTACTCT-1_mouse.spleen.LPS_1.1	mouse.spleen.LPS_1.1	1114	611	1	1	B-cell	B-cell
CCGTGGAGTCCATCCT-1_mouse.spleen.LPS_1.1	mouse.spleen.LPS_1.1	4504	1833	3	7	APC	Monocyte
CCGTGGATCCTAGTGA-1_mouse.spleen.LPS_1.1	mouse.spleen.LPS_1.1	834	581	2	2	T-cell	T-cell
CCGTTCACACTACAGT-1_mouse.spleen.LPS_1.1	mouse.spleen.LPS_1.1	793	518	2	2	T-cell	T-cell
CCGTTCACACTCTGTC-1_mouse.spleen.LPS_1.1	mouse.spleen.LPS_1.1	6464	2223	1	1	B-cell	B-cell
CCGTTCATCATTATCC-1_mouse.spleen.LPS_1.1	mouse.spleen.LPS_1.1	1365	685	2	2	T-cell	T-cell
CCGTTCATCATTCACT-1_mouse.spleen.LPS_1.1	mouse.spleen.LPS_1.1	572	445	3	5	APC	Macrophage
CCTAAAGAGAGCAATT-1_mouse.spleen.LPS_1.1	mouse.spleen.LPS_1.1	1887	869	1	1	B-cell	B-cell
CCTAAAGAGCGAGAAA-1_mouse.spleen.LPS_1.1	mouse.spleen.LPS_1.1	2365	1087	2	2	T-cell	T-cell
CCTAAAGCAAAGAATC-1_mouse.spleen.LPS_1.1	mouse.spleen.LPS_1.1	1183	674	1	1	B-cell	B-cell
CCTAAAGCACCGATAT-1_mouse.spleen.LPS_1.1	mouse.spleen.LPS_1.1	2189	945	2	2	T-cell	T-cell
CCTAAAGCATCAGTCA-1_mouse.spleen.LPS_1.1	mouse.spleen.LPS_1.1	1119	633	1	1	B-cell	B-cell
CCTAAAGGTTCCCTTG-1_mouse.spleen.LPS_1.1	mouse.spleen.LPS_1.1	4096	1608	1	3	B-cell	Plasma-cell
CCTAAAGTCGCGTAGC-1_mouse.spleen.LPS_1.1	mouse.spleen.LPS_1.1	1667	834	1	1	B-cell	B-cell
CCTACACAGATCCTGT-1_mouse.spleen.LPS_1.1	mouse.spleen.LPS_1.1	3562	1413	1	1	B-cell	B-cell
CCTACACCAAACGTGG-1_mouse.spleen.LPS_1.1	mouse.spleen.LPS_1.1	206	156	1	1	B-cell	B-cell
CCTACACCAAGTACCT-1_mouse.spleen.LPS_1.1	mouse.spleen.LPS_1.1	1238	598	1	1	B-cell	B-cell
CCTACACCACCACGTG-1_mouse.spleen.LPS_1.1	mouse.spleen.LPS_1.1	1019	559	1	1	B-cell	B-cell
CCTACACGTTAGAACA-1_mouse.spleen.LPS_1.1	mouse.spleen.LPS_1.1	1290	715	1	1	B-cell	B-cell
CCTACCAAGCGGCTTC-1_mouse.spleen.LPS_1.1	mouse.spleen.LPS_1.1	4890	1886	1	1	B-cell	B-cell
CCTACCAAGGTCGGAT-1_mouse.spleen.LPS_1.1	mouse.spleen.LPS_1.1	1273	659	1	1	B-cell	B-cell
CCTACCACAACTGGCC-1_mouse.spleen.LPS_1.1	mouse.spleen.LPS_1.1	2305	1047	1	1	B-cell	B-cell
CCTACCAGTCAAAGCG-1_mouse.spleen.LPS_1.1	mouse.spleen.LPS_1.1	263	192	1	1	B-cell	B-cell
CCTACCAGTCTCTCGT-1_mouse.spleen.LPS_1.1	mouse.spleen.LPS_1.1	3655	1480	3	5	APC	Macrophage
CCTACCAGTTGCGCAC-1_mouse.spleen.LPS_1.1	mouse.spleen.LPS_1.1	1274	692	1	1	B-cell	B-cell
CCTACCATCCATGCTC-1_mouse.spleen.LPS_1.1	mouse.spleen.LPS_1.1	321	228	1	1	B-cell	B-cell
CCTAGCTAGTTATCGC-1_mouse.spleen.LPS_1.1	mouse.spleen.LPS_1.1	1026	582	1	1	B-cell	B-cell
CCTAGCTGTGGCTCCA-1_mouse.spleen.LPS_1.1	mouse.spleen.LPS_1.1	803	323	5	4	Neutrophil	Neutrophil
CCTATTAAGGATGCGT-1_mouse.spleen.LPS_1.1	mouse.spleen.LPS_1.1	874	483	1	1	B-cell	B-cell
CCTATTAGTCACCTAA-1_mouse.spleen.LPS_1.1	mouse.spleen.LPS_1.1	1288	669	2	2	T-cell	T-cell
CCTATTAGTCTTGTCC-1_mouse.spleen.LPS_1.1	mouse.spleen.LPS_1.1	519	325	1	1	B-cell	B-cell
CCTATTAGTTCCGTCT-1_mouse.spleen.LPS_1.1	mouse.spleen.LPS_1.1	724	360	3	5	APC	Macrophage
CCTCAGTAGCGCTCCA-1_mouse.spleen.LPS_1.1	mouse.spleen.LPS_1.1	1413	737	1	1	B-cell	B-cell
CCTCAGTCATCTCCCA-1_mouse.spleen.LPS_1.1	mouse.spleen.LPS_1.1	882	543	1	1	B-cell	B-cell
CCTCAGTGTTGACGTT-1_mouse.spleen.LPS_1.1	mouse.spleen.LPS_1.1	2893	1347	3	7	APC	Monocyte
CCTCAGTTCTTCTGGC-1_mouse.spleen.LPS_1.1	mouse.spleen.LPS_1.1	1108	562	1	1	B-cell	B-cell
CCTCTGAAGCGATAGC-1_mouse.spleen.LPS_1.1	mouse.spleen.LPS_1.1	379	239	3	5	APC	Macrophage
CCTCTGAAGGATTCGG-1_mouse.spleen.LPS_1.1	mouse.spleen.LPS_1.1	1287	715	1	1	B-cell	B-cell
CCTCTGACAGGTCGTC-1_mouse.spleen.LPS_1.1	mouse.spleen.LPS_1.1	3298	1189	3	5	APC	Macrophage
CCTTACGAGCCCGAAA-1_mouse.spleen.LPS_1.1	mouse.spleen.LPS_1.1	1051	362	5	4	Neutrophil	Neutrophil
CCTTACGGTTCCACGG-1_mouse.spleen.LPS_1.1	mouse.spleen.LPS_1.1	3569	1451	3	7	APC	Monocyte
CCTTCCCCACATTCGA-1_mouse.spleen.LPS_1.1	mouse.spleen.LPS_1.1	3677	1560	1	1	B-cell	B-cell
CCTTCCCGTAACGCGA-1_mouse.spleen.LPS_1.1	mouse.spleen.LPS_1.1	1217	620	1	1	B-cell	B-cell
CCTTCCCGTCAGCTAT-1_mouse.spleen.LPS_1.1	mouse.spleen.LPS_1.1	1180	631	2	2	T-cell	T-cell
CCTTCCCGTTATGCGT-1_mouse.spleen.LPS_1.1	mouse.spleen.LPS_1.1	1217	630	1	1	B-cell	B-cell
CCTTCCCTCAGAGGTG-1_mouse.spleen.LPS_1.1	mouse.spleen.LPS_1.1	445	302	1	1	B-cell	B-cell
CCTTCGAAGCCACGCT-1_mouse.spleen.LPS_1.1	mouse.spleen.LPS_1.1	834	475	4	6	NK-cell	NK-cell
CCTTCGAGTTGTGGCC-1_mouse.spleen.LPS_1.1	mouse.spleen.LPS_1.1	1180	656	4	6	NK-cell	NK-cell
CCTTCGATCCGTCATC-1_mouse.spleen.LPS_1.1	mouse.spleen.LPS_1.1	1546	832	1	1	B-cell	B-cell
CCTTTCTAGAGGTTAT-1_mouse.spleen.LPS_1.1	mouse.spleen.LPS_1.1	3816	1402	3	7	APC	Monocyte
CCTTTCTAGGGAGTAA-1_mouse.spleen.LPS_1.1	mouse.spleen.LPS_1.1	745	330	5	4	Neutrophil	Neutrophil
CCTTTCTAGTACGCCC-1_mouse.spleen.LPS_1.1	mouse.spleen.LPS_1.1	1766	915	1	1	B-cell	B-cell
CCTTTCTCAATAAGCA-1_mouse.spleen.LPS_1.1	mouse.spleen.LPS_1.1	2683	1117	1	1	B-cell	B-cell
CCTTTCTCACTTCTGC-1_mouse.spleen.LPS_1.1	mouse.spleen.LPS_1.1	2448	1073	2	2	T-cell	T-cell
CCTTTCTGTATTCGTG-1_mouse.spleen.LPS_1.1	mouse.spleen.LPS_1.1	765	449	1	1	B-cell	B-cell
CCTTTCTGTGGCTCCA-1_mouse.spleen.LPS_1.1	mouse.spleen.LPS_1.1	2664	1141	1	1	B-cell	B-cell
CCTTTCTTCTTGCAAG-1_mouse.spleen.LPS_1.1	mouse.spleen.LPS_1.1	1333	653	2	2	T-cell	T-cell
CGAACATAGTTAGGTA-1_mouse.spleen.LPS_1.1	mouse.spleen.LPS_1.1	850	485	2	2	T-cell	T-cell
CGAACATCAGGACCCT-1_mouse.spleen.LPS_1.1	mouse.spleen.LPS_1.1	1492	793	1	1	B-cell	B-cell
CGAACATCAGTATCTG-1_mouse.spleen.LPS_1.1	mouse.spleen.LPS_1.1	2050	908	1	1	B-cell	B-cell
CGAACATTCAAGGCTT-1_mouse.spleen.LPS_1.1	mouse.spleen.LPS_1.1	1255	669	2	2	T-cell	T-cell
CGAACATTCGCATGAT-1_mouse.spleen.LPS_1.1	mouse.spleen.LPS_1.1	413	280	2	2	T-cell	T-cell
CGAATGTAGCTAGTGG-1_mouse.spleen.LPS_1.1	mouse.spleen.LPS_1.1	979	573	1	1	B-cell	B-cell
CGAATGTAGGCAATTA-1_mouse.spleen.LPS_1.1	mouse.spleen.LPS_1.1	2062	950	1	1	B-cell	B-cell
CGAATGTAGTCATCCA-1_mouse.spleen.LPS_1.1	mouse.spleen.LPS_1.1	1804	777	2	2	T-cell	T-cell
CGAATGTCACCTATCC-1_mouse.spleen.LPS_1.1	mouse.spleen.LPS_1.1	281	218	1	1	B-cell	B-cell
CGAATGTCATCGTCGG-1_mouse.spleen.LPS_1.1	mouse.spleen.LPS_1.1	863	529	3	7	APC	Monocyte
CGAATGTCATTCTTAC-1_mouse.spleen.LPS_1.1	mouse.spleen.LPS_1.1	656	440	1	1	B-cell	B-cell
CGAATGTTCGTAGGAG-1_mouse.spleen.LPS_1.1	mouse.spleen.LPS_1.1	3012	1382	2	2	T-cell	T-cell
CGACCTTAGCAGCGTA-1_mouse.spleen.LPS_1.1	mouse.spleen.LPS_1.1	974	546	1	1	B-cell	B-cell
CGACCTTGTAGCGCAA-1_mouse.spleen.LPS_1.1	mouse.spleen.LPS_1.1	3423	1230	2	2	T-cell	T-cell
CGACCTTTCATAGCAC-1_mouse.spleen.LPS_1.1	mouse.spleen.LPS_1.1	2920	1217	2	2	T-cell	T-cell
CGACCTTTCTTCAACT-1_mouse.spleen.LPS_1.1	mouse.spleen.LPS_1.1	2808	1029	3	5	APC	Macrophage
CGACTTCAGAAACGAG-1_mouse.spleen.LPS_1.1	mouse.spleen.LPS_1.1	2562	1102	1	1	B-cell	B-cell
CGACTTCGTACGCTGC-1_mouse.spleen.LPS_1.1	mouse.spleen.LPS_1.1	747	488	3	7	APC	Monocyte
CGACTTCGTCGAAAGC-1_mouse.spleen.LPS_1.1	mouse.spleen.LPS_1.1	1089	600	1	1	B-cell	B-cell
CGACTTCGTTCAGACT-1_mouse.spleen.LPS_1.1	mouse.spleen.LPS_1.1	1056	634	1	1	B-cell	B-cell
CGAGAAGCAATGGTCT-1_mouse.spleen.LPS_1.1	mouse.spleen.LPS_1.1	2539	1082	3	5	APC	Macrophage
CGAGAAGGTGACCAAG-1_mouse.spleen.LPS_1.1	mouse.spleen.LPS_1.1	2310	1042	1	1	B-cell	B-cell
CGAGAAGGTTCAACCA-1_mouse.spleen.LPS_1.1	mouse.spleen.LPS_1.1	2152	1100	1	1	B-cell	B-cell
CGAGCACAGGGCACTA-1_mouse.spleen.LPS_1.1	mouse.spleen.LPS_1.1	545	354	2	2	T-cell	T-cell
CGAGCACAGTCATCCA-1_mouse.spleen.LPS_1.1	mouse.spleen.LPS_1.1	852	499	1	1	B-cell	B-cell
CGAGCACCATCGGGTC-1_mouse.spleen.LPS_1.1	mouse.spleen.LPS_1.1	1489	787	1	1	B-cell	B-cell
CGAGCCAGTAGCGATG-1_mouse.spleen.LPS_1.1	mouse.spleen.LPS_1.1	1201	672	1	1	B-cell	B-cell
CGAGCCAGTCTCTTAT-1_mouse.spleen.LPS_1.1	mouse.spleen.LPS_1.1	818	515	2	2	T-cell	T-cell
CGATCGGAGAGGACGG-1_mouse.spleen.LPS_1.1	mouse.spleen.LPS_1.1	1043	638	1	1	B-cell	B-cell
CGATCGGGTGTGCCTG-1_mouse.spleen.LPS_1.1	mouse.spleen.LPS_1.1	2611	1289	3	7	APC	Monocyte
CGATCGGGTTAGGGTG-1_mouse.spleen.LPS_1.1	mouse.spleen.LPS_1.1	1052	605	1	1	B-cell	B-cell
CGATCGGTCCAAACTG-1_mouse.spleen.LPS_1.1	mouse.spleen.LPS_1.1	837	513	1	1	B-cell	B-cell
CGATGGCAGACGCAAC-1_mouse.spleen.LPS_1.1	mouse.spleen.LPS_1.1	482	211	5	4	Neutrophil	Neutrophil
CGATGGCAGCGCCTTG-1_mouse.spleen.LPS_1.1	mouse.spleen.LPS_1.1	1875	788	1	1	B-cell	B-cell
CGATGGCAGTGGGATC-1_mouse.spleen.LPS_1.1	mouse.spleen.LPS_1.1	1602	709	2	2	T-cell	T-cell
CGATGGCTCTTAGAGC-1_mouse.spleen.LPS_1.1	mouse.spleen.LPS_1.1	1690	787	2	2	T-cell	T-cell
CGATGTACAGATCCAT-1_mouse.spleen.LPS_1.1	mouse.spleen.LPS_1.1	2063	987	1	1	B-cell	B-cell
CGATGTACATCCGGGT-1_mouse.spleen.LPS_1.1	mouse.spleen.LPS_1.1	1877	857	1	1	B-cell	B-cell
CGATGTAGTACTTGAC-1_mouse.spleen.LPS_1.1	mouse.spleen.LPS_1.1	1365	792	1	1	B-cell	B-cell
CGATTGAAGCTAAGAT-1_mouse.spleen.LPS_1.1	mouse.spleen.LPS_1.1	2361	1011	1	1	B-cell	B-cell
CGATTGAAGGCTCATT-1_mouse.spleen.LPS_1.1	mouse.spleen.LPS_1.1	1540	857	1	1	B-cell	B-cell
CGATTGACATCGACGC-1_mouse.spleen.LPS_1.1	mouse.spleen.LPS_1.1	185	155	1	1	B-cell	B-cell
CGATTGAGTCATGCAT-1_mouse.spleen.LPS_1.1	mouse.spleen.LPS_1.1	1703	714	2	2	T-cell	T-cell
CGATTGAGTGTTAAGA-1_mouse.spleen.LPS_1.1	mouse.spleen.LPS_1.1	1068	366	5	4	Neutrophil	Neutrophil
CGATTGAGTTCTGGTA-1_mouse.spleen.LPS_1.1	mouse.spleen.LPS_1.1	1705	904	1	1	B-cell	B-cell
CGATTGAGTTTGACAC-1_mouse.spleen.LPS_1.1	mouse.spleen.LPS_1.1	807	483	1	1	B-cell	B-cell
CGATTGATCATTGCCC-1_mouse.spleen.LPS_1.1	mouse.spleen.LPS_1.1	1143	653	1	1	B-cell	B-cell
CGATTGATCGTTTAGG-1_mouse.spleen.LPS_1.1	mouse.spleen.LPS_1.1	1559	755	2	2	T-cell	T-cell
CGCCAAGAGCTGCGAA-1_mouse.spleen.LPS_1.1	mouse.spleen.LPS_1.1	1693	773	1	1	B-cell	B-cell
CGCCAAGGTCGACTGC-1_mouse.spleen.LPS_1.1	mouse.spleen.LPS_1.1	898	480	1	1	B-cell	B-cell
CGCCAAGTCGGATGGA-1_mouse.spleen.LPS_1.1	mouse.spleen.LPS_1.1	1217	603	2	2	T-cell	T-cell
CGCGGTAAGCACGCCT-1_mouse.spleen.LPS_1.1	mouse.spleen.LPS_1.1	1340	694	1	1	B-cell	B-cell
CGCGGTACAAGGGTCA-1_mouse.spleen.LPS_1.1	mouse.spleen.LPS_1.1	1400	752	1	1	B-cell	B-cell
CGCGGTACATTTCACT-1_mouse.spleen.LPS_1.1	mouse.spleen.LPS_1.1	1340	760	1	1	B-cell	B-cell
CGCGGTAGTAGAGCTG-1_mouse.spleen.LPS_1.1	mouse.spleen.LPS_1.1	1227	687	1	1	B-cell	B-cell
CGCGGTAGTGCGGTAA-1_mouse.spleen.LPS_1.1	mouse.spleen.LPS_1.1	1473	734	1	1	B-cell	B-cell
CGCGTTTAGATGTGTA-1_mouse.spleen.LPS_1.1	mouse.spleen.LPS_1.1	1932	939	1	1	B-cell	B-cell
CGCGTTTCAGTCACTA-1_mouse.spleen.LPS_1.1	mouse.spleen.LPS_1.1	1261	710	1	1	B-cell	B-cell
CGCTATCCAGCGATCC-1_mouse.spleen.LPS_1.1	mouse.spleen.LPS_1.1	1449	754	1	1	B-cell	B-cell
CGCTATCCATTCCTGC-1_mouse.spleen.LPS_1.1	mouse.spleen.LPS_1.1	1348	708	2	2	T-cell	T-cell
CGCTATCGTGCGCTTG-1_mouse.spleen.LPS_1.1	mouse.spleen.LPS_1.1	845	507	1	1	B-cell	B-cell
CGCTATCTCACTTCAT-1_mouse.spleen.LPS_1.1	mouse.spleen.LPS_1.1	755	495	1	1	B-cell	B-cell
CGCTGGAAGCCTCGTG-1_mouse.spleen.LPS_1.1	mouse.spleen.LPS_1.1	1231	745	4	6	NK-cell	NK-cell
CGCTGGAAGGGCACTA-1_mouse.spleen.LPS_1.1	mouse.spleen.LPS_1.1	1179	626	1	1	B-cell	B-cell
CGCTGGACAAGCTGTT-1_mouse.spleen.LPS_1.1	mouse.spleen.LPS_1.1	679	443	2	2	T-cell	T-cell
CGCTGGACAGGGTATG-1_mouse.spleen.LPS_1.1	mouse.spleen.LPS_1.1	1047	533	1	1	B-cell	B-cell
CGCTGGACATGTCTCC-1_mouse.spleen.LPS_1.1	mouse.spleen.LPS_1.1	233	185	3	5	APC	Macrophage
CGCTGGAGTCTAACGT-1_mouse.spleen.LPS_1.1	mouse.spleen.LPS_1.1	1392	745	1	1	B-cell	B-cell
CGCTGGAGTTGTGGCC-1_mouse.spleen.LPS_1.1	mouse.spleen.LPS_1.1	843	526	1	1	B-cell	B-cell
CGCTGGATCAAGGCTT-1_mouse.spleen.LPS_1.1	mouse.spleen.LPS_1.1	835	466	1	1	B-cell	B-cell
CGCTGGATCAGTTAGC-1_mouse.spleen.LPS_1.1	mouse.spleen.LPS_1.1	1182	596	2	2	T-cell	T-cell
CGCTGGATCGAATGCT-1_mouse.spleen.LPS_1.1	mouse.spleen.LPS_1.1	910	488	1	1	B-cell	B-cell
CGCTTCAAGATCGATA-1_mouse.spleen.LPS_1.1	mouse.spleen.LPS_1.1	1896	915	1	1	B-cell	B-cell
CGCTTCAAGCCAACAG-1_mouse.spleen.LPS_1.1	mouse.spleen.LPS_1.1	1662	814	2	2	T-cell	T-cell
CGCTTCACAATGTAAG-1_mouse.spleen.LPS_1.1	mouse.spleen.LPS_1.1	1610	780	1	1	B-cell	B-cell
CGCTTCAGTCCTCTTG-1_mouse.spleen.LPS_1.1	mouse.spleen.LPS_1.1	1219	652	4	6	NK-cell	NK-cell
CGCTTCATCAGCTCGG-1_mouse.spleen.LPS_1.1	mouse.spleen.LPS_1.1	1639	838	1	1	B-cell	B-cell
CGCTTCATCAGGTTCA-1_mouse.spleen.LPS_1.1	mouse.spleen.LPS_1.1	1063	618	1	1	B-cell	B-cell
CGGACACGTCACAAGG-1_mouse.spleen.LPS_1.1	mouse.spleen.LPS_1.1	1156	662	1	1	B-cell	B-cell
CGGACACGTGTATGGG-1_mouse.spleen.LPS_1.1	mouse.spleen.LPS_1.1	739	446	1	1	B-cell	B-cell
CGGACACGTTATCGGT-1_mouse.spleen.LPS_1.1	mouse.spleen.LPS_1.1	1844	824	2	2	T-cell	T-cell
CGGACGTAGCCACTAT-1_mouse.spleen.LPS_1.1	mouse.spleen.LPS_1.1	920	559	1	1	B-cell	B-cell
CGGACGTGTGTGTGCC-1_mouse.spleen.LPS_1.1	mouse.spleen.LPS_1.1	1272	658	1	1	B-cell	B-cell
CGGACGTTCCGAACGC-1_mouse.spleen.LPS_1.1	mouse.spleen.LPS_1.1	2429	1007	3	5	APC	Macrophage
CGGACTGCACGGCGTT-1_mouse.spleen.LPS_1.1	mouse.spleen.LPS_1.1	2267	965	1	1	B-cell	B-cell
CGGACTGGTCTAGCCG-1_mouse.spleen.LPS_1.1	mouse.spleen.LPS_1.1	1091	624	1	1	B-cell	B-cell
CGGACTGGTCTGCGGT-1_mouse.spleen.LPS_1.1	mouse.spleen.LPS_1.1	1553	900	1	1	B-cell	B-cell
CGGAGCTAGAGTGAGA-1_mouse.spleen.LPS_1.1	mouse.spleen.LPS_1.1	892	544	1	1	B-cell	B-cell
CGGAGCTCACGGCTAC-1_mouse.spleen.LPS_1.1	mouse.spleen.LPS_1.1	2049	956	1	1	B-cell	B-cell
CGGAGCTGTATAGTAG-1_mouse.spleen.LPS_1.1	mouse.spleen.LPS_1.1	1133	624	1	1	B-cell	B-cell
CGGAGCTTCAGTTCGA-1_mouse.spleen.LPS_1.1	mouse.spleen.LPS_1.1	2257	951	3	5	APC	Macrophage
CGGAGTCAGTCCATAC-1_mouse.spleen.LPS_1.1	mouse.spleen.LPS_1.1	423	302	2	2	T-cell	T-cell
CGGAGTCCAGCCTGTG-1_mouse.spleen.LPS_1.1	mouse.spleen.LPS_1.1	5563	2056	1	3	B-cell	Plasma-cell
CGGAGTCGTAAACACA-1_mouse.spleen.LPS_1.1	mouse.spleen.LPS_1.1	4412	1620	3	7	APC	Monocyte
CGGAGTCGTATTAGCC-1_mouse.spleen.LPS_1.1	mouse.spleen.LPS_1.1	2643	1263	1	1	B-cell	B-cell
CGGAGTCTCTGCAGTA-1_mouse.spleen.LPS_1.1	mouse.spleen.LPS_1.1	1444	634	1	1	B-cell	B-cell
CGGCTAGCACATTTCT-1_mouse.spleen.LPS_1.1	mouse.spleen.LPS_1.1	1751	754	2	2	T-cell	T-cell
CGGCTAGCATCTCCCA-1_mouse.spleen.LPS_1.1	mouse.spleen.LPS_1.1	1199	641	1	1	B-cell	B-cell
CGGCTAGTCACGACTA-1_mouse.spleen.LPS_1.1	mouse.spleen.LPS_1.1	251	192	1	1	B-cell	B-cell
CGGCTAGTCTTCAACT-1_mouse.spleen.LPS_1.1	mouse.spleen.LPS_1.1	889	526	1	1	B-cell	B-cell
CGGGTCACAGCCACCA-1_mouse.spleen.LPS_1.1	mouse.spleen.LPS_1.1	886	542	1	1	B-cell	B-cell
CGGGTCACAGTCAGCC-1_mouse.spleen.LPS_1.1	mouse.spleen.LPS_1.1	2215	913	3	5	APC	Macrophage
CGGGTCAGTCCTCCAT-1_mouse.spleen.LPS_1.1	mouse.spleen.LPS_1.1	1307	684	1	1	B-cell	B-cell
CGGGTCATCGTATCAG-1_mouse.spleen.LPS_1.1	mouse.spleen.LPS_1.1	1407	623	2	2	T-cell	T-cell
CGGTTAAAGAGACTAT-1_mouse.spleen.LPS_1.1	mouse.spleen.LPS_1.1	214	160	3	5	APC	Macrophage
CGGTTAAAGAGTGACC-1_mouse.spleen.LPS_1.1	mouse.spleen.LPS_1.1	2102	821	2	2	T-cell	T-cell
CGGTTAAAGGTGCAAC-1_mouse.spleen.LPS_1.1	mouse.spleen.LPS_1.1	1228	690	1	1	B-cell	B-cell
CGGTTAACACGTTGGC-1_mouse.spleen.LPS_1.1	mouse.spleen.LPS_1.1	898	515	2	2	T-cell	T-cell
CGGTTAATCATAGCAC-1_mouse.spleen.LPS_1.1	mouse.spleen.LPS_1.1	1015	579	1	1	B-cell	B-cell
CGGTTAATCATGCAAC-1_mouse.spleen.LPS_1.1	mouse.spleen.LPS_1.1	1358	725	1	1	B-cell	B-cell
CGGTTAATCCTCCTAG-1_mouse.spleen.LPS_1.1	mouse.spleen.LPS_1.1	1656	933	2	2	T-cell	T-cell
CGGTTAATCTGATACG-1_mouse.spleen.LPS_1.1	mouse.spleen.LPS_1.1	1104	589	1	1	B-cell	B-cell
CGTAGCGAGACGCAAC-1_mouse.spleen.LPS_1.1	mouse.spleen.LPS_1.1	3042	1322	1	1	B-cell	B-cell
CGTAGCGAGCGACGTA-1_mouse.spleen.LPS_1.1	mouse.spleen.LPS_1.1	1420	781	4	6	NK-cell	NK-cell
CGTAGCGCAGCAGTTT-1_mouse.spleen.LPS_1.1	mouse.spleen.LPS_1.1	1278	773	1	1	B-cell	B-cell
CGTAGCGTCACTCTTA-1_mouse.spleen.LPS_1.1	mouse.spleen.LPS_1.1	1991	889	2	2	T-cell	T-cell
CGTAGCGTCCGTCATC-1_mouse.spleen.LPS_1.1	mouse.spleen.LPS_1.1	1113	552	1	1	B-cell	B-cell
CGTAGCGTCTACTCAT-1_mouse.spleen.LPS_1.1	mouse.spleen.LPS_1.1	1815	868	1	1	B-cell	B-cell
CGTAGCGTCTTAACCT-1_mouse.spleen.LPS_1.1	mouse.spleen.LPS_1.1	2140	1023	1	1	B-cell	B-cell
CGTAGGCAGAGGTTAT-1_mouse.spleen.LPS_1.1	mouse.spleen.LPS_1.1	2093	947	1	1	B-cell	B-cell
CGTAGGCCAAGGTGTG-1_mouse.spleen.LPS_1.1	mouse.spleen.LPS_1.1	4840	1774	1	1	B-cell	B-cell
CGTAGGCCAGTTCCCT-1_mouse.spleen.LPS_1.1	mouse.spleen.LPS_1.1	688	424	2	2	T-cell	T-cell
CGTAGGCGTAGTAGTA-1_mouse.spleen.LPS_1.1	mouse.spleen.LPS_1.1	772	476	1	1	B-cell	B-cell
CGTAGGCGTCTGGTCG-1_mouse.spleen.LPS_1.1	mouse.spleen.LPS_1.1	503	336	1	1	B-cell	B-cell
CGTAGGCTCACCTCGT-1_mouse.spleen.LPS_1.1	mouse.spleen.LPS_1.1	3570	1290	3	7	APC	Monocyte
CGTAGGCTCCTCGCAT-1_mouse.spleen.LPS_1.1	mouse.spleen.LPS_1.1	2343	859	2	2	T-cell	T-cell
CGTCACTCACATAACC-1_mouse.spleen.LPS_1.1	mouse.spleen.LPS_1.1	1003	618	1	1	B-cell	B-cell
CGTCACTGTTGGAGGT-1_mouse.spleen.LPS_1.1	mouse.spleen.LPS_1.1	2286	1029	1	1	B-cell	B-cell
CGTCACTTCTAACTTC-1_mouse.spleen.LPS_1.1	mouse.spleen.LPS_1.1	1149	599	1	1	B-cell	B-cell
CGTCAGGAGTGGTCCC-1_mouse.spleen.LPS_1.1	mouse.spleen.LPS_1.1	1006	607	1	1	B-cell	B-cell
CGTCAGGCATCCCACT-1_mouse.spleen.LPS_1.1	mouse.spleen.LPS_1.1	2690	1102	1	1	B-cell	B-cell
CGTCAGGCATTGAGCT-1_mouse.spleen.LPS_1.1	mouse.spleen.LPS_1.1	880	483	1	1	B-cell	B-cell
CGTCAGGGTCGACTGC-1_mouse.spleen.LPS_1.1	mouse.spleen.LPS_1.1	923	538	1	1	B-cell	B-cell
CGTCAGGGTGGTCCGT-1_mouse.spleen.LPS_1.1	mouse.spleen.LPS_1.1	1291	729	4	6	NK-cell	NK-cell
CGTCAGGTCCAGAAGG-1_mouse.spleen.LPS_1.1	mouse.spleen.LPS_1.1	1139	665	1	1	B-cell	B-cell
CGTCAGGTCGATAGAA-1_mouse.spleen.LPS_1.1	mouse.spleen.LPS_1.1	1627	822	2	2	T-cell	T-cell
CGTCCATAGAACTGTA-1_mouse.spleen.LPS_1.1	mouse.spleen.LPS_1.1	705	421	1	1	B-cell	B-cell
CGTCCATCAGCATGAG-1_mouse.spleen.LPS_1.1	mouse.spleen.LPS_1.1	1752	904	2	2	T-cell	T-cell
CGTCCATTCAGCTCGG-1_mouse.spleen.LPS_1.1	mouse.spleen.LPS_1.1	2464	1038	1	1	B-cell	B-cell
CGTCTACCACACGCTG-1_mouse.spleen.LPS_1.1	mouse.spleen.LPS_1.1	3213	1152	1	1	B-cell	B-cell
CGTCTACCACTGTCGG-1_mouse.spleen.LPS_1.1	mouse.spleen.LPS_1.1	2256	1101	1	1	B-cell	B-cell
CGTCTACCAGCCTTTC-1_mouse.spleen.LPS_1.1	mouse.spleen.LPS_1.1	1067	591	1	1	B-cell	B-cell
CGTCTACGTACTCAAC-1_mouse.spleen.LPS_1.1	mouse.spleen.LPS_1.1	1137	601	1	1	B-cell	B-cell
CGTCTACGTGACTCAT-1_mouse.spleen.LPS_1.1	mouse.spleen.LPS_1.1	946	559	1	1	B-cell	B-cell
CGTGTAACAGAGCCAA-1_mouse.spleen.LPS_1.1	mouse.spleen.LPS_1.1	1513	747	1	1	B-cell	B-cell
CGTGTAACATGCCTAA-1_mouse.spleen.LPS_1.1	mouse.spleen.LPS_1.1	1646	946	3	5	APC	Macrophage
CGTGTCTCACACCGCA-1_mouse.spleen.LPS_1.1	mouse.spleen.LPS_1.1	2017	1037	2	2	T-cell	T-cell
CGTGTCTCAGATGGCA-1_mouse.spleen.LPS_1.1	mouse.spleen.LPS_1.1	807	531	1	1	B-cell	B-cell
CGTGTCTCAGATTGCT-1_mouse.spleen.LPS_1.1	mouse.spleen.LPS_1.1	1666	749	1	1	B-cell	B-cell
CGTGTCTCAGGCAGTA-1_mouse.spleen.LPS_1.1	mouse.spleen.LPS_1.1	2437	1120	2	2	T-cell	T-cell
CGTTCTGAGGAGCGAG-1_mouse.spleen.LPS_1.1	mouse.spleen.LPS_1.1	1508	791	1	1	B-cell	B-cell
CGTTCTGCACCAGATT-1_mouse.spleen.LPS_1.1	mouse.spleen.LPS_1.1	933	522	1	1	B-cell	B-cell
CGTTCTGGTGCAGGTA-1_mouse.spleen.LPS_1.1	mouse.spleen.LPS_1.1	2584	1056	3	5	APC	Macrophage
CGTTGGGAGCGATTCT-1_mouse.spleen.LPS_1.1	mouse.spleen.LPS_1.1	1530	830	1	1	B-cell	B-cell
CGTTGGGCAATCTGCA-1_mouse.spleen.LPS_1.1	mouse.spleen.LPS_1.1	1244	610	1	1	B-cell	B-cell
CGTTGGGTCCGCGGTA-1_mouse.spleen.LPS_1.1	mouse.spleen.LPS_1.1	1527	767	1	1	B-cell	B-cell
CTAACTTAGGACATTA-1_mouse.spleen.LPS_1.1	mouse.spleen.LPS_1.1	662	412	1	1	B-cell	B-cell
CTAACTTCACCGATAT-1_mouse.spleen.LPS_1.1	mouse.spleen.LPS_1.1	759	453	1	1	B-cell	B-cell
CTAACTTGTTACGACT-1_mouse.spleen.LPS_1.1	mouse.spleen.LPS_1.1	555	258	5	4	Neutrophil	Neutrophil
CTAACTTTCAACACGT-1_mouse.spleen.LPS_1.1	mouse.spleen.LPS_1.1	1540	800	1	1	B-cell	B-cell
CTAAGACAGCAATATG-1_mouse.spleen.LPS_1.1	mouse.spleen.LPS_1.1	994	559	1	1	B-cell	B-cell
CTAAGACAGCTAGTGG-1_mouse.spleen.LPS_1.1	mouse.spleen.LPS_1.1	1227	618	2	2	T-cell	T-cell
CTAAGACAGCTGAACG-1_mouse.spleen.LPS_1.1	mouse.spleen.LPS_1.1	633	374	1	1	B-cell	B-cell
CTAAGACCACGCGAAA-1_mouse.spleen.LPS_1.1	mouse.spleen.LPS_1.1	2504	1131	3	5	APC	Macrophage
CTAAGACGTAAAGGAG-1_mouse.spleen.LPS_1.1	mouse.spleen.LPS_1.1	1620	727	2	2	T-cell	T-cell
CTAAGACTCGTTGACA-1_mouse.spleen.LPS_1.1	mouse.spleen.LPS_1.1	2816	1212	2	2	T-cell	T-cell
CTAATGGCATGGATGG-1_mouse.spleen.LPS_1.1	mouse.spleen.LPS_1.1	4150	1368	1	1	B-cell	B-cell
CTAATGGGTATTAGCC-1_mouse.spleen.LPS_1.1	mouse.spleen.LPS_1.1	1099	554	1	1	B-cell	B-cell
CTACACCAGAAGGTGA-1_mouse.spleen.LPS_1.1	mouse.spleen.LPS_1.1	1070	624	2	2	T-cell	T-cell
CTACACCCAGACGCAA-1_mouse.spleen.LPS_1.1	mouse.spleen.LPS_1.1	1195	655	1	1	B-cell	B-cell
CTACACCGTGAAGGCT-1_mouse.spleen.LPS_1.1	mouse.spleen.LPS_1.1	381	250	3	5	APC	Macrophage
CTACACCTCATGCATG-1_mouse.spleen.LPS_1.1	mouse.spleen.LPS_1.1	1072	635	1	1	B-cell	B-cell
CTACACCTCTCACATT-1_mouse.spleen.LPS_1.1	mouse.spleen.LPS_1.1	392	291	1	1	B-cell	B-cell
CTACATTCAAGGACAC-1_mouse.spleen.LPS_1.1	mouse.spleen.LPS_1.1	1726	830	2	2	T-cell	T-cell
CTACATTGTGCAACGA-1_mouse.spleen.LPS_1.1	mouse.spleen.LPS_1.1	1507	680	2	2	T-cell	T-cell
CTACATTTCCTTGGTC-1_mouse.spleen.LPS_1.1	mouse.spleen.LPS_1.1	800	515	2	2	T-cell	T-cell
CTACCCACACCAGGTC-1_mouse.spleen.LPS_1.1	mouse.spleen.LPS_1.1	1635	930	1	1	B-cell	B-cell
CTACCCACAGTATAAG-1_mouse.spleen.LPS_1.1	mouse.spleen.LPS_1.1	944	372	5	4	Neutrophil	Neutrophil
CTACCCACATCATCCC-1_mouse.spleen.LPS_1.1	mouse.spleen.LPS_1.1	795	513	1	1	B-cell	B-cell
CTACCCATCAGTCCCT-1_mouse.spleen.LPS_1.1	mouse.spleen.LPS_1.1	2037	838	2	2	T-cell	T-cell
CTACGTCCACATCTTT-1_mouse.spleen.LPS_1.1	mouse.spleen.LPS_1.1	1135	599	1	1	B-cell	B-cell
CTACGTCCACGCTTTC-1_mouse.spleen.LPS_1.1	mouse.spleen.LPS_1.1	1976	963	1	1	B-cell	B-cell
CTACGTCGTTGATTCG-1_mouse.spleen.LPS_1.1	mouse.spleen.LPS_1.1	580	405	1	1	B-cell	B-cell
CTAGAGTAGCACAGGT-1_mouse.spleen.LPS_1.1	mouse.spleen.LPS_1.1	728	463	1	1	B-cell	B-cell
CTAGAGTAGCGTGAAC-1_mouse.spleen.LPS_1.1	mouse.spleen.LPS_1.1	1146	620	1	1	B-cell	B-cell
CTAGAGTCAAGCCCAC-1_mouse.spleen.LPS_1.1	mouse.spleen.LPS_1.1	946	559	1	1	B-cell	B-cell
CTAGAGTGTTCCACAA-1_mouse.spleen.LPS_1.1	mouse.spleen.LPS_1.1	949	548	1	1	B-cell	B-cell
CTAGAGTTCGATCCCT-1_mouse.spleen.LPS_1.1	mouse.spleen.LPS_1.1	1896	918	3	7	APC	Monocyte
CTAGAGTTCGCGTAGC-1_mouse.spleen.LPS_1.1	mouse.spleen.LPS_1.1	1602	737	2	2	T-cell	T-cell
CTAGCCTAGCTAAACA-1_mouse.spleen.LPS_1.1	mouse.spleen.LPS_1.1	2483	1125	1	1	B-cell	B-cell
CTAGCCTCAGCATACT-1_mouse.spleen.LPS_1.1	mouse.spleen.LPS_1.1	863	527	1	1	B-cell	B-cell
CTAGCCTCAGTACACT-1_mouse.spleen.LPS_1.1	mouse.spleen.LPS_1.1	2788	1090	3	5	APC	Macrophage
CTAGCCTGTTCGTGAT-1_mouse.spleen.LPS_1.1	mouse.spleen.LPS_1.1	863	547	1	1	B-cell	B-cell
CTAGCCTTCGGAAACG-1_mouse.spleen.LPS_1.1	mouse.spleen.LPS_1.1	3071	1238	1	1	B-cell	B-cell
CTAGTGAAGTCAAGGC-1_mouse.spleen.LPS_1.1	mouse.spleen.LPS_1.1	814	507	1	1	B-cell	B-cell
CTAGTGAAGTGAAGTT-1_mouse.spleen.LPS_1.1	mouse.spleen.LPS_1.1	794	465	1	1	B-cell	B-cell
CTAGTGACATAAAGGT-1_mouse.spleen.LPS_1.1	mouse.spleen.LPS_1.1	1512	807	1	1	B-cell	B-cell
CTAGTGAGTCTCAACA-1_mouse.spleen.LPS_1.1	mouse.spleen.LPS_1.1	2252	883	2	2	T-cell	T-cell
CTCACACCAAGCCGCT-1_mouse.spleen.LPS_1.1	mouse.spleen.LPS_1.1	3233	1270	1	1	B-cell	B-cell
CTCACACCATACTACG-1_mouse.spleen.LPS_1.1	mouse.spleen.LPS_1.1	1099	622	1	1	B-cell	B-cell
CTCAGAAAGACAAGCC-1_mouse.spleen.LPS_1.1	mouse.spleen.LPS_1.1	207	141	3	5	APC	Macrophage
CTCAGAAAGAGAGCTC-1_mouse.spleen.LPS_1.1	mouse.spleen.LPS_1.1	1167	648	1	1	B-cell	B-cell
CTCAGAAAGAGTCGGT-1_mouse.spleen.LPS_1.1	mouse.spleen.LPS_1.1	3034	1328	1	1	B-cell	B-cell
CTCAGAAAGCGGCTTC-1_mouse.spleen.LPS_1.1	mouse.spleen.LPS_1.1	1567	742	2	2	T-cell	T-cell
CTCAGAAAGTGTACCT-1_mouse.spleen.LPS_1.1	mouse.spleen.LPS_1.1	1582	811	1	1	B-cell	B-cell
CTCAGAACATCATCCC-1_mouse.spleen.LPS_1.1	mouse.spleen.LPS_1.1	2387	1081	1	1	B-cell	B-cell
CTCAGAATCCAACCAA-1_mouse.spleen.LPS_1.1	mouse.spleen.LPS_1.1	1811	796	2	2	T-cell	T-cell
CTCATTACAGGTTTCA-1_mouse.spleen.LPS_1.1	mouse.spleen.LPS_1.1	1204	662	1	1	B-cell	B-cell
CTCATTAGTCACCTAA-1_mouse.spleen.LPS_1.1	mouse.spleen.LPS_1.1	1428	772	2	2	T-cell	T-cell
CTCATTAGTCATGCCG-1_mouse.spleen.LPS_1.1	mouse.spleen.LPS_1.1	1047	604	1	1	B-cell	B-cell
CTCATTATCGCTTAGA-1_mouse.spleen.LPS_1.1	mouse.spleen.LPS_1.1	991	580	1	1	B-cell	B-cell
CTCATTATCTGCAAGT-1_mouse.spleen.LPS_1.1	mouse.spleen.LPS_1.1	1614	879	2	2	T-cell	T-cell
CTCATTATCTGTGCAA-1_mouse.spleen.LPS_1.1	mouse.spleen.LPS_1.1	1177	623	1	1	B-cell	B-cell
CTCCTAGCAGTCGATT-1_mouse.spleen.LPS_1.1	mouse.spleen.LPS_1.1	971	575	1	1	B-cell	B-cell
CTCCTAGGTGTGTGCC-1_mouse.spleen.LPS_1.1	mouse.spleen.LPS_1.1	798	485	2	2	T-cell	T-cell
CTCCTAGGTTAAGGGC-1_mouse.spleen.LPS_1.1	mouse.spleen.LPS_1.1	530	356	4	6	NK-cell	NK-cell
CTCCTAGTCGGCTTGG-1_mouse.spleen.LPS_1.1	mouse.spleen.LPS_1.1	1884	909	1	1	B-cell	B-cell
CTCGAAAAGAAACCAT-1_mouse.spleen.LPS_1.1	mouse.spleen.LPS_1.1	1445	817	1	1	B-cell	B-cell
CTCGAAACATCCCACT-1_mouse.spleen.LPS_1.1	mouse.spleen.LPS_1.1	1247	664	1	1	B-cell	B-cell
CTCGAAAGTGTCCTCT-1_mouse.spleen.LPS_1.1	mouse.spleen.LPS_1.1	2822	1258	1	1	B-cell	B-cell
CTCGAAATCGTTGACA-1_mouse.spleen.LPS_1.1	mouse.spleen.LPS_1.1	3855	1421	1	1	B-cell	B-cell
CTCGAGGCAGCAGTTT-1_mouse.spleen.LPS_1.1	mouse.spleen.LPS_1.1	423	245	5	4	Neutrophil	Neutrophil
CTCGAGGCATGCAACT-1_mouse.spleen.LPS_1.1	mouse.spleen.LPS_1.1	1856	891	1	1	B-cell	B-cell
CTCGAGGGTAGCTGCC-1_mouse.spleen.LPS_1.1	mouse.spleen.LPS_1.1	777	424	1	1	B-cell	B-cell
CTCGAGGTCAAACAAG-1_mouse.spleen.LPS_1.1	mouse.spleen.LPS_1.1	1265	677	1	1	B-cell	B-cell
CTCGAGGTCAATACCG-1_mouse.spleen.LPS_1.1	mouse.spleen.LPS_1.1	1171	691	3	5	APC	Macrophage
CTCGGAGAGGCAAAGA-1_mouse.spleen.LPS_1.1	mouse.spleen.LPS_1.1	468	342	1	1	B-cell	B-cell
CTCGGAGAGGTGCTAG-1_mouse.spleen.LPS_1.1	mouse.spleen.LPS_1.1	1234	706	2	2	T-cell	T-cell
CTCGGAGAGTGGGTTG-1_mouse.spleen.LPS_1.1	mouse.spleen.LPS_1.1	1297	624	1	1	B-cell	B-cell
CTCGGAGGTCAATACC-1_mouse.spleen.LPS_1.1	mouse.spleen.LPS_1.1	1274	708	3	7	APC	Monocyte
CTCGGAGTCCCACTTG-1_mouse.spleen.LPS_1.1	mouse.spleen.LPS_1.1	8011	2419	1	3	B-cell	Plasma-cell
CTCGGAGTCGAATCCA-1_mouse.spleen.LPS_1.1	mouse.spleen.LPS_1.1	3350	825	1	3	B-cell	Plasma-cell
CTCGGGAGTCAGATAA-1_mouse.spleen.LPS_1.1	mouse.spleen.LPS_1.1	462	244	5	4	Neutrophil	Neutrophil
CTCGGGAGTTACCGAT-1_mouse.spleen.LPS_1.1	mouse.spleen.LPS_1.1	1246	680	1	1	B-cell	B-cell
CTCGGGATCTCGAGTA-1_mouse.spleen.LPS_1.1	mouse.spleen.LPS_1.1	1478	787	1	1	B-cell	B-cell
CTCGTACAGCCAGAAC-1_mouse.spleen.LPS_1.1	mouse.spleen.LPS_1.1	1848	877	1	1	B-cell	B-cell
CTCGTACGTCACTTCC-1_mouse.spleen.LPS_1.1	mouse.spleen.LPS_1.1	678	425	1	1	B-cell	B-cell
CTCGTACGTCATACTG-1_mouse.spleen.LPS_1.1	mouse.spleen.LPS_1.1	2008	907	1	1	B-cell	B-cell
CTCGTACGTGGCGAAT-1_mouse.spleen.LPS_1.1	mouse.spleen.LPS_1.1	1131	599	1	1	B-cell	B-cell
CTCGTACTCACCAGGC-1_mouse.spleen.LPS_1.1	mouse.spleen.LPS_1.1	1023	587	1	1	B-cell	B-cell
CTCGTACTCACGCGGT-1_mouse.spleen.LPS_1.1	mouse.spleen.LPS_1.1	867	531	1	1	B-cell	B-cell
CTCGTCAAGCTCTCGG-1_mouse.spleen.LPS_1.1	mouse.spleen.LPS_1.1	1833	744	2	2	T-cell	T-cell
CTCGTCACACGGCCAT-1_mouse.spleen.LPS_1.1	mouse.spleen.LPS_1.1	1109	669	1	1	B-cell	B-cell
CTCGTCACATCTCGCT-1_mouse.spleen.LPS_1.1	mouse.spleen.LPS_1.1	2462	996	1	1	B-cell	B-cell
CTCGTCAGTCCGACGT-1_mouse.spleen.LPS_1.1	mouse.spleen.LPS_1.1	1009	576	1	1	B-cell	B-cell
CTCGTCAGTTTACTCT-1_mouse.spleen.LPS_1.1	mouse.spleen.LPS_1.1	1454	818	1	1	B-cell	B-cell
CTCGTCATCAGCGACC-1_mouse.spleen.LPS_1.1	mouse.spleen.LPS_1.1	1847	858	2	2	T-cell	T-cell
CTCTAATGTAAGGGCT-1_mouse.spleen.LPS_1.1	mouse.spleen.LPS_1.1	1215	678	1	1	B-cell	B-cell
CTCTACGCACACCGCA-1_mouse.spleen.LPS_1.1	mouse.spleen.LPS_1.1	1210	633	1	1	B-cell	B-cell
CTCTACGGTATCTGCA-1_mouse.spleen.LPS_1.1	mouse.spleen.LPS_1.1	1837	902	2	2	T-cell	T-cell
CTCTACGGTTTAAGCC-1_mouse.spleen.LPS_1.1	mouse.spleen.LPS_1.1	589	367	1	1	B-cell	B-cell
CTCTACGTCGCTTAGA-1_mouse.spleen.LPS_1.1	mouse.spleen.LPS_1.1	190	147	3	5	APC	Macrophage
CTCTGGTAGGCCATAG-1_mouse.spleen.LPS_1.1	mouse.spleen.LPS_1.1	1529	806	1	1	B-cell	B-cell
CTCTGGTCAAGCCTAT-1_mouse.spleen.LPS_1.1	mouse.spleen.LPS_1.1	1118	645	1	1	B-cell	B-cell
CTCTGGTTCCACGTTC-1_mouse.spleen.LPS_1.1	mouse.spleen.LPS_1.1	1029	563	1	1	B-cell	B-cell
CTGAAACTCTGCGTAA-1_mouse.spleen.LPS_1.1	mouse.spleen.LPS_1.1	1190	652	1	1	B-cell	B-cell
CTGAAGTAGCATGGCA-1_mouse.spleen.LPS_1.1	mouse.spleen.LPS_1.1	663	417	1	1	B-cell	B-cell
CTGAAGTAGCCCAACC-1_mouse.spleen.LPS_1.1	mouse.spleen.LPS_1.1	1393	700	1	1	B-cell	B-cell
CTGAAGTAGTCTCCTC-1_mouse.spleen.LPS_1.1	mouse.spleen.LPS_1.1	874	534	1	1	B-cell	B-cell
CTGAAGTTCTGGGCCA-1_mouse.spleen.LPS_1.1	mouse.spleen.LPS_1.1	362	226	5	4	Neutrophil	Neutrophil
CTGAAGTTCTGTCCGT-1_mouse.spleen.LPS_1.1	mouse.spleen.LPS_1.1	2848	1223	2	2	T-cell	T-cell
CTGATAGCATATACCG-1_mouse.spleen.LPS_1.1	mouse.spleen.LPS_1.1	1952	815	2	2	T-cell	T-cell
CTGATAGGTTAAGGGC-1_mouse.spleen.LPS_1.1	mouse.spleen.LPS_1.1	1242	705	1	1	B-cell	B-cell
CTGATAGTCGGCTACG-1_mouse.spleen.LPS_1.1	mouse.spleen.LPS_1.1	1003	542	1	1	B-cell	B-cell
CTGATCCAGAGTAATC-1_mouse.spleen.LPS_1.1	mouse.spleen.LPS_1.1	312	220	2	2	T-cell	T-cell
CTGATCCAGGCACATG-1_mouse.spleen.LPS_1.1	mouse.spleen.LPS_1.1	1352	736	1	1	B-cell	B-cell
CTGATCCAGTCGTTTG-1_mouse.spleen.LPS_1.1	mouse.spleen.LPS_1.1	1829	940	3	7	APC	Monocyte
CTGCCTAAGATATACG-1_mouse.spleen.LPS_1.1	mouse.spleen.LPS_1.1	1871	898	1	1	B-cell	B-cell
CTGCCTAAGGACTGGT-1_mouse.spleen.LPS_1.1	mouse.spleen.LPS_1.1	2056	852	3	5	APC	Macrophage
CTGCCTAGTACAGTGG-1_mouse.spleen.LPS_1.1	mouse.spleen.LPS_1.1	668	427	1	1	B-cell	B-cell
CTGCCTAGTCGCTTTC-1_mouse.spleen.LPS_1.1	mouse.spleen.LPS_1.1	1587	821	1	1	B-cell	B-cell
CTGCCTAGTTAAGACA-1_mouse.spleen.LPS_1.1	mouse.spleen.LPS_1.1	2219	866	2	2	T-cell	T-cell
CTGCCTATCAGGTTCA-1_mouse.spleen.LPS_1.1	mouse.spleen.LPS_1.1	594	299	3	5	APC	Macrophage
CTGCGGAAGAGGTAGA-1_mouse.spleen.LPS_1.1	mouse.spleen.LPS_1.1	405	265	2	2	T-cell	T-cell
CTGCGGAAGGCATGGT-1_mouse.spleen.LPS_1.1	mouse.spleen.LPS_1.1	1523	851	1	1	B-cell	B-cell
CTGCGGACAGATCGGA-1_mouse.spleen.LPS_1.1	mouse.spleen.LPS_1.1	1983	998	3	7	APC	Monocyte
CTGCGGAGTAGCCTAT-1_mouse.spleen.LPS_1.1	mouse.spleen.LPS_1.1	4279	1386	2	2	T-cell	T-cell
CTGCGGAGTCCAACTA-1_mouse.spleen.LPS_1.1	mouse.spleen.LPS_1.1	1246	714	1	1	B-cell	B-cell
CTGCGGATCAGCTGGC-1_mouse.spleen.LPS_1.1	mouse.spleen.LPS_1.1	786	501	1	1	B-cell	B-cell
CTGCGGATCTTGACGA-1_mouse.spleen.LPS_1.1	mouse.spleen.LPS_1.1	908	549	1	1	B-cell	B-cell
CTGCTGTAGGACGAAA-1_mouse.spleen.LPS_1.1	mouse.spleen.LPS_1.1	1006	568	1	1	B-cell	B-cell
CTGCTGTAGGAGTACC-1_mouse.spleen.LPS_1.1	mouse.spleen.LPS_1.1	1024	586	1	1	B-cell	B-cell
CTGCTGTCAACACCTA-1_mouse.spleen.LPS_1.1	mouse.spleen.LPS_1.1	3966	1391	2	2	T-cell	T-cell
CTGCTGTCACTTCGAA-1_mouse.spleen.LPS_1.1	mouse.spleen.LPS_1.1	1016	542	2	2	T-cell	T-cell
CTGCTGTCATCCTTGC-1_mouse.spleen.LPS_1.1	mouse.spleen.LPS_1.1	1876	974	1	1	B-cell	B-cell
CTGCTGTTCAGCTCTC-1_mouse.spleen.LPS_1.1	mouse.spleen.LPS_1.1	2802	1134	1	1	B-cell	B-cell
CTGGTCTCACCGAAAG-1_mouse.spleen.LPS_1.1	mouse.spleen.LPS_1.1	1051	624	1	1	B-cell	B-cell
CTGGTCTCACGGCGTT-1_mouse.spleen.LPS_1.1	mouse.spleen.LPS_1.1	1090	559	2	2	T-cell	T-cell
CTGGTCTCACGGTTTA-1_mouse.spleen.LPS_1.1	mouse.spleen.LPS_1.1	1200	394	5	4	Neutrophil	Neutrophil
CTGGTCTGTGGCAAAC-1_mouse.spleen.LPS_1.1	mouse.spleen.LPS_1.1	1095	620	1	1	B-cell	B-cell
CTGGTCTGTGGTACAG-1_mouse.spleen.LPS_1.1	mouse.spleen.LPS_1.1	2698	1125	2	2	T-cell	T-cell
CTGTGCTAGCACCGTC-1_mouse.spleen.LPS_1.1	mouse.spleen.LPS_1.1	1177	666	1	1	B-cell	B-cell
CTGTGCTAGGATGTAT-1_mouse.spleen.LPS_1.1	mouse.spleen.LPS_1.1	853	473	1	1	B-cell	B-cell
CTGTGCTAGTGAACGC-1_mouse.spleen.LPS_1.1	mouse.spleen.LPS_1.1	1408	670	1	1	B-cell	B-cell
CTGTGCTCATGCCTAA-1_mouse.spleen.LPS_1.1	mouse.spleen.LPS_1.1	1242	604	1	1	B-cell	B-cell
CTGTGCTGTCAGCTAT-1_mouse.spleen.LPS_1.1	mouse.spleen.LPS_1.1	1291	740	1	1	B-cell	B-cell
CTGTGCTGTCTCACCT-1_mouse.spleen.LPS_1.1	mouse.spleen.LPS_1.1	1836	837	1	1	B-cell	B-cell
CTGTGCTGTGTCCTCT-1_mouse.spleen.LPS_1.1	mouse.spleen.LPS_1.1	941	599	1	1	B-cell	B-cell
CTGTGCTGTTGGGACA-1_mouse.spleen.LPS_1.1	mouse.spleen.LPS_1.1	1426	711	2	2	T-cell	T-cell
CTGTGCTTCACGCATA-1_mouse.spleen.LPS_1.1	mouse.spleen.LPS_1.1	2213	939	1	1	B-cell	B-cell
CTGTGCTTCAGCTCGG-1_mouse.spleen.LPS_1.1	mouse.spleen.LPS_1.1	1768	728	2	2	T-cell	T-cell
CTGTTTACAGTGGGAT-1_mouse.spleen.LPS_1.1	mouse.spleen.LPS_1.1	2602	1194	1	1	B-cell	B-cell
CTGTTTACATCCGGGT-1_mouse.spleen.LPS_1.1	mouse.spleen.LPS_1.1	1392	713	1	1	B-cell	B-cell
CTTAACTAGCTTATCG-1_mouse.spleen.LPS_1.1	mouse.spleen.LPS_1.1	3750	1491	1	1	B-cell	B-cell
CTTAACTCACTAGTAC-1_mouse.spleen.LPS_1.1	mouse.spleen.LPS_1.1	1729	877	1	1	B-cell	B-cell
CTTACCGAGCAACGGT-1_mouse.spleen.LPS_1.1	mouse.spleen.LPS_1.1	983	404	5	4	Neutrophil	Neutrophil
CTTACCGGTGACGCCT-1_mouse.spleen.LPS_1.1	mouse.spleen.LPS_1.1	1182	707	4	6	NK-cell	NK-cell
CTTACCGTCGCGATCG-1_mouse.spleen.LPS_1.1	mouse.spleen.LPS_1.1	699	441	4	6	NK-cell	NK-cell
CTTAGGACATATGAGA-1_mouse.spleen.LPS_1.1	mouse.spleen.LPS_1.1	798	448	1	1	B-cell	B-cell
CTTAGGAGTGTGCGTC-1_mouse.spleen.LPS_1.1	mouse.spleen.LPS_1.1	2068	965	1	1	B-cell	B-cell
CTTAGGATCGAATGGG-1_mouse.spleen.LPS_1.1	mouse.spleen.LPS_1.1	1027	598	1	1	B-cell	B-cell
CTTAGGATCTTCCTTC-1_mouse.spleen.LPS_1.1	mouse.spleen.LPS_1.1	2263	1007	1	1	B-cell	B-cell
CTTCTCTAGAAGGTTT-1_mouse.spleen.LPS_1.1	mouse.spleen.LPS_1.1	636	319	5	4	Neutrophil	Neutrophil
CTTCTCTAGAGTGAGA-1_mouse.spleen.LPS_1.1	mouse.spleen.LPS_1.1	1290	697	1	1	B-cell	B-cell
CTTCTCTAGATCCCGC-1_mouse.spleen.LPS_1.1	mouse.spleen.LPS_1.1	885	530	1	1	B-cell	B-cell
CTTCTCTAGTGTTTGC-1_mouse.spleen.LPS_1.1	mouse.spleen.LPS_1.1	432	249	5	4	Neutrophil	Neutrophil
CTTCTCTGTAAGGGCT-1_mouse.spleen.LPS_1.1	mouse.spleen.LPS_1.1	1768	777	2	2	T-cell	T-cell
CTTCTCTGTATGAATG-1_mouse.spleen.LPS_1.1	mouse.spleen.LPS_1.1	3029	1010	3	7	APC	Monocyte
CTTCTCTGTCCATGAT-1_mouse.spleen.LPS_1.1	mouse.spleen.LPS_1.1	2285	1054	1	1	B-cell	B-cell
CTTCTCTTCACAAACC-1_mouse.spleen.LPS_1.1	mouse.spleen.LPS_1.1	1320	712	2	2	T-cell	T-cell
CTTCTCTTCGGATGTT-1_mouse.spleen.LPS_1.1	mouse.spleen.LPS_1.1	2772	1095	3	7	APC	Monocyte
CTTGGCTAGAATAGGG-1_mouse.spleen.LPS_1.1	mouse.spleen.LPS_1.1	750	447	1	1	B-cell	B-cell
CTTGGCTAGCCTATGT-1_mouse.spleen.LPS_1.1	mouse.spleen.LPS_1.1	1050	589	2	2	T-cell	T-cell
CTTGGCTGTGCGAAAC-1_mouse.spleen.LPS_1.1	mouse.spleen.LPS_1.1	1218	693	1	1	B-cell	B-cell
CTTGGCTGTGTGCCTG-1_mouse.spleen.LPS_1.1	mouse.spleen.LPS_1.1	896	467	1	1	B-cell	B-cell
CTTTGCGGTACTCAAC-1_mouse.spleen.LPS_1.1	mouse.spleen.LPS_1.1	1417	712	2	2	T-cell	T-cell
CTTTGCGGTAGCGTAG-1_mouse.spleen.LPS_1.1	mouse.spleen.LPS_1.1	881	467	2	2	T-cell	T-cell
GAAACTCAGCTAGTCT-1_mouse.spleen.LPS_1.1	mouse.spleen.LPS_1.1	2128	945	1	1	B-cell	B-cell
GAAACTCCACAAGACG-1_mouse.spleen.LPS_1.1	mouse.spleen.LPS_1.1	899	546	1	1	B-cell	B-cell
GAAATGAAGAGAGCTC-1_mouse.spleen.LPS_1.1	mouse.spleen.LPS_1.1	2921	1105	1	1	B-cell	B-cell
GAAATGACACTGTCGG-1_mouse.spleen.LPS_1.1	mouse.spleen.LPS_1.1	1680	717	2	2	T-cell	T-cell
GAAATGAGTACACCGC-1_mouse.spleen.LPS_1.1	mouse.spleen.LPS_1.1	1029	635	1	1	B-cell	B-cell
GAAATGAGTCATTAGC-1_mouse.spleen.LPS_1.1	mouse.spleen.LPS_1.1	1938	897	1	1	B-cell	B-cell
GAAATGAGTCGCTTTC-1_mouse.spleen.LPS_1.1	mouse.spleen.LPS_1.1	2086	916	3	7	APC	Monocyte
GAAATGAGTCTCTCTG-1_mouse.spleen.LPS_1.1	mouse.spleen.LPS_1.1	964	538	1	1	B-cell	B-cell
GAAATGATCGGCGCTA-1_mouse.spleen.LPS_1.1	mouse.spleen.LPS_1.1	635	398	2	2	T-cell	T-cell
GAACATCAGGGCATGT-1_mouse.spleen.LPS_1.1	mouse.spleen.LPS_1.1	1495	740	1	1	B-cell	B-cell
GAACATCCATCACGAT-1_mouse.spleen.LPS_1.1	mouse.spleen.LPS_1.1	793	477	1	1	B-cell	B-cell
GAACCTACAATCCGAT-1_mouse.spleen.LPS_1.1	mouse.spleen.LPS_1.1	1459	701	2	2	T-cell	T-cell
GAACCTAGTCCAGTAT-1_mouse.spleen.LPS_1.1	mouse.spleen.LPS_1.1	1121	598	1	1	B-cell	B-cell
GAACCTATCACAAACC-1_mouse.spleen.LPS_1.1	mouse.spleen.LPS_1.1	1492	735	1	1	B-cell	B-cell
GAACCTATCGCATGGC-1_mouse.spleen.LPS_1.1	mouse.spleen.LPS_1.1	1315	690	2	2	T-cell	T-cell
GAACGGAAGGGCACTA-1_mouse.spleen.LPS_1.1	mouse.spleen.LPS_1.1	829	448	1	1	B-cell	B-cell
GAACGGAAGTGATCGG-1_mouse.spleen.LPS_1.1	mouse.spleen.LPS_1.1	1190	616	1	1	B-cell	B-cell
GAACGGACATGACATC-1_mouse.spleen.LPS_1.1	mouse.spleen.LPS_1.1	966	552	1	1	B-cell	B-cell
GAACGGAGTTATGTGC-1_mouse.spleen.LPS_1.1	mouse.spleen.LPS_1.1	1908	803	2	2	T-cell	T-cell
GAACGGATCGCACTCT-1_mouse.spleen.LPS_1.1	mouse.spleen.LPS_1.1	2592	967	3	5	APC	Macrophage
GAACGGATCTGCGTAA-1_mouse.spleen.LPS_1.1	mouse.spleen.LPS_1.1	2841	1270	3	7	APC	Monocyte
GAAGCAGAGCTCCTCT-1_mouse.spleen.LPS_1.1	mouse.spleen.LPS_1.1	1232	729	1	1	B-cell	B-cell
GAAGCAGAGGCACATG-1_mouse.spleen.LPS_1.1	mouse.spleen.LPS_1.1	980	511	1	1	B-cell	B-cell
GAAGCAGCAACCGCCA-1_mouse.spleen.LPS_1.1	mouse.spleen.LPS_1.1	1076	615	2	2	T-cell	T-cell
GAAGCAGCACATTCGA-1_mouse.spleen.LPS_1.1	mouse.spleen.LPS_1.1	1413	705	1	1	B-cell	B-cell
GAAGCAGCAGGCAGTA-1_mouse.spleen.LPS_1.1	mouse.spleen.LPS_1.1	1585	822	1	1	B-cell	B-cell
GAAGCAGGTACAGTGG-1_mouse.spleen.LPS_1.1	mouse.spleen.LPS_1.1	1242	664	1	1	B-cell	B-cell
GAAGCAGGTAGCTCCG-1_mouse.spleen.LPS_1.1	mouse.spleen.LPS_1.1	923	493	1	1	B-cell	B-cell
GAAGCAGGTCATGCCG-1_mouse.spleen.LPS_1.1	mouse.spleen.LPS_1.1	4249	1585	1	1	B-cell	B-cell
GAAGCAGTCATCGGAT-1_mouse.spleen.LPS_1.1	mouse.spleen.LPS_1.1	1647	797	1	1	B-cell	B-cell
GAATAAGAGATGGGTC-1_mouse.spleen.LPS_1.1	mouse.spleen.LPS_1.1	556	362	2	2	T-cell	T-cell
GAATAAGAGCACGCCT-1_mouse.spleen.LPS_1.1	mouse.spleen.LPS_1.1	2959	1272	1	1	B-cell	B-cell
GAATAAGCAGCTATTG-1_mouse.spleen.LPS_1.1	mouse.spleen.LPS_1.1	459	317	2	2	T-cell	T-cell
GAATAAGCAGTACACT-1_mouse.spleen.LPS_1.1	mouse.spleen.LPS_1.1	539	337	1	1	B-cell	B-cell
GAATAAGGTAAAGTCA-1_mouse.spleen.LPS_1.1	mouse.spleen.LPS_1.1	1403	675	1	1	B-cell	B-cell
GAATAAGGTGCTCTTC-1_mouse.spleen.LPS_1.1	mouse.spleen.LPS_1.1	3498	1384	1	1	B-cell	B-cell
GAATAAGTCCTCAACC-1_mouse.spleen.LPS_1.1	mouse.spleen.LPS_1.1	761	417	3	5	APC	Macrophage
GAATAAGTCGCGATCG-1_mouse.spleen.LPS_1.1	mouse.spleen.LPS_1.1	961	537	1	1	B-cell	B-cell
GAATAAGTCTTGCCGT-1_mouse.spleen.LPS_1.1	mouse.spleen.LPS_1.1	1327	732	1	1	B-cell	B-cell
GAATGAAAGGATGGTC-1_mouse.spleen.LPS_1.1	mouse.spleen.LPS_1.1	1249	675	2	2	T-cell	T-cell
GAATGAACAATTCCTT-1_mouse.spleen.LPS_1.1	mouse.spleen.LPS_1.1	1036	592	1	1	B-cell	B-cell
GAATGAAGTCATCGGC-1_mouse.spleen.LPS_1.1	mouse.spleen.LPS_1.1	1142	639	2	2	T-cell	T-cell
GACACGCAGTCTCAAC-1_mouse.spleen.LPS_1.1	mouse.spleen.LPS_1.1	902	478	1	1	B-cell	B-cell
GACACGCAGTTTGCGT-1_mouse.spleen.LPS_1.1	mouse.spleen.LPS_1.1	1573	761	2	2	T-cell	T-cell
GACACGCGTACGACCC-1_mouse.spleen.LPS_1.1	mouse.spleen.LPS_1.1	1560	807	1	1	B-cell	B-cell
GACACGCGTCATCGGC-1_mouse.spleen.LPS_1.1	mouse.spleen.LPS_1.1	249	153	1	1	B-cell	B-cell
GACACGCGTTCCAACA-1_mouse.spleen.LPS_1.1	mouse.spleen.LPS_1.1	899	483	1	1	B-cell	B-cell
GACACGCTCCGAATGT-1_mouse.spleen.LPS_1.1	mouse.spleen.LPS_1.1	872	471	1	1	B-cell	B-cell
GACACGCTCCTTTACA-1_mouse.spleen.LPS_1.1	mouse.spleen.LPS_1.1	373	276	1	1	B-cell	B-cell
GACACGCTCGAGAACG-1_mouse.spleen.LPS_1.1	mouse.spleen.LPS_1.1	1942	855	2	2	T-cell	T-cell
GACAGAGCACCACCAG-1_mouse.spleen.LPS_1.1	mouse.spleen.LPS_1.1	1166	610	1	1	B-cell	B-cell
GACAGAGGTTATCGGT-1_mouse.spleen.LPS_1.1	mouse.spleen.LPS_1.1	1344	688	1	1	B-cell	B-cell
GACAGAGGTTTGGGCC-1_mouse.spleen.LPS_1.1	mouse.spleen.LPS_1.1	1415	689	1	1	B-cell	B-cell
GACAGAGTCTTGCAAG-1_mouse.spleen.LPS_1.1	mouse.spleen.LPS_1.1	4446	1642	1	1	B-cell	B-cell
GACCAATAGAGTGACC-1_mouse.spleen.LPS_1.1	mouse.spleen.LPS_1.1	3688	1309	2	2	T-cell	T-cell
GACCAATCAGACAAAT-1_mouse.spleen.LPS_1.1	mouse.spleen.LPS_1.1	1168	624	1	1	B-cell	B-cell
GACCAATCATGGGACA-1_mouse.spleen.LPS_1.1	mouse.spleen.LPS_1.1	714	437	1	1	B-cell	B-cell
GACCAATGTCTGCAAT-1_mouse.spleen.LPS_1.1	mouse.spleen.LPS_1.1	886	487	2	2	T-cell	T-cell
GACCTGGCAAGTACCT-1_mouse.spleen.LPS_1.1	mouse.spleen.LPS_1.1	3304	1311	3	5	APC	Macrophage
GACCTGGCACGTGAGA-1_mouse.spleen.LPS_1.1	mouse.spleen.LPS_1.1	402	212	5	4	Neutrophil	Neutrophil
GACCTGGGTCTAGGTT-1_mouse.spleen.LPS_1.1	mouse.spleen.LPS_1.1	1637	735	2	2	T-cell	T-cell
GACCTGGTCGATAGAA-1_mouse.spleen.LPS_1.1	mouse.spleen.LPS_1.1	915	522	1	1	B-cell	B-cell
GACGCGTAGGAACTGC-1_mouse.spleen.LPS_1.1	mouse.spleen.LPS_1.1	1215	689	4	6	NK-cell	NK-cell
GACGCGTAGGACTGGT-1_mouse.spleen.LPS_1.1	mouse.spleen.LPS_1.1	1073	629	1	1	B-cell	B-cell
GACGCGTGTCAGTGGA-1_mouse.spleen.LPS_1.1	mouse.spleen.LPS_1.1	1568	782	1	1	B-cell	B-cell
GACGCGTGTCTCTCGT-1_mouse.spleen.LPS_1.1	mouse.spleen.LPS_1.1	1162	565	1	1	B-cell	B-cell
GACGCGTGTGAGTGAC-1_mouse.spleen.LPS_1.1	mouse.spleen.LPS_1.1	823	512	1	1	B-cell	B-cell
GACGGCTAGAGTGAGA-1_mouse.spleen.LPS_1.1	mouse.spleen.LPS_1.1	963	559	2	2	T-cell	T-cell
GACGGCTAGCGCTCCA-1_mouse.spleen.LPS_1.1	mouse.spleen.LPS_1.1	1658	815	1	1	B-cell	B-cell
GACGGCTCAAGTAGTA-1_mouse.spleen.LPS_1.1	mouse.spleen.LPS_1.1	1560	829	2	2	T-cell	T-cell
GACGGCTCACTCTGTC-1_mouse.spleen.LPS_1.1	mouse.spleen.LPS_1.1	1748	805	2	2	T-cell	T-cell
GACGGCTCAGTGAGTG-1_mouse.spleen.LPS_1.1	mouse.spleen.LPS_1.1	564	294	3	5	APC	Macrophage
GACGGCTGTCTGCAAT-1_mouse.spleen.LPS_1.1	mouse.spleen.LPS_1.1	975	562	1	1	B-cell	B-cell
GACGTGCAGCCCTAAT-1_mouse.spleen.LPS_1.1	mouse.spleen.LPS_1.1	1254	665	1	1	B-cell	B-cell
GACGTGCAGTACGACG-1_mouse.spleen.LPS_1.1	mouse.spleen.LPS_1.1	3743	1496	2	2	T-cell	T-cell
GACGTGCAGTCGTACT-1_mouse.spleen.LPS_1.1	mouse.spleen.LPS_1.1	1635	733	2	2	T-cell	T-cell
GACGTTAAGGCCGAAT-1_mouse.spleen.LPS_1.1	mouse.spleen.LPS_1.1	1890	518	5	4	Neutrophil	Neutrophil
GACGTTAAGTTCCACA-1_mouse.spleen.LPS_1.1	mouse.spleen.LPS_1.1	2229	1015	4	6	NK-cell	NK-cell
GACGTTACAAGTTCTG-1_mouse.spleen.LPS_1.1	mouse.spleen.LPS_1.1	940	545	1	1	B-cell	B-cell
GACGTTAGTGCGCTTG-1_mouse.spleen.LPS_1.1	mouse.spleen.LPS_1.1	810	521	1	1	B-cell	B-cell
GACGTTATCGGTCTAA-1_mouse.spleen.LPS_1.1	mouse.spleen.LPS_1.1	1219	646	1	1	B-cell	B-cell
GACGTTATCGTTTGCC-1_mouse.spleen.LPS_1.1	mouse.spleen.LPS_1.1	656	341	3	5	APC	Macrophage
GACTAACAGCTAGTGG-1_mouse.spleen.LPS_1.1	mouse.spleen.LPS_1.1	3052	1115	1	1	B-cell	B-cell
GACTAACCACGGTGTC-1_mouse.spleen.LPS_1.1	mouse.spleen.LPS_1.1	1440	742	1	1	B-cell	B-cell
GACTAACCATCTCCCA-1_mouse.spleen.LPS_1.1	mouse.spleen.LPS_1.1	1561	771	2	2	T-cell	T-cell
GACTAACCATTCACTT-1_mouse.spleen.LPS_1.1	mouse.spleen.LPS_1.1	1580	747	2	2	T-cell	T-cell
GACTAACTCACTGGGC-1_mouse.spleen.LPS_1.1	mouse.spleen.LPS_1.1	1428	734	2	2	T-cell	T-cell
GACTACATCCTGTACC-1_mouse.spleen.LPS_1.1	mouse.spleen.LPS_1.1	3276	1190	3	7	APC	Monocyte
GACTACATCGGTCCGA-1_mouse.spleen.LPS_1.1	mouse.spleen.LPS_1.1	1085	584	1	1	B-cell	B-cell
GACTACATCTCGTATT-1_mouse.spleen.LPS_1.1	mouse.spleen.LPS_1.1	2766	1232	1	1	B-cell	B-cell
GACTGCGAGGCCATAG-1_mouse.spleen.LPS_1.1	mouse.spleen.LPS_1.1	1311	713	1	1	B-cell	B-cell
GACTGCGCACACATGT-1_mouse.spleen.LPS_1.1	mouse.spleen.LPS_1.1	1151	608	1	1	B-cell	B-cell
GACTGCGCACAGAGGT-1_mouse.spleen.LPS_1.1	mouse.spleen.LPS_1.1	2574	1021	1	1	B-cell	B-cell
GACTGCGGTGTGAAAT-1_mouse.spleen.LPS_1.1	mouse.spleen.LPS_1.1	1483	771	1	1	B-cell	B-cell
GAGCAGAAGGGCTTCC-1_mouse.spleen.LPS_1.1	mouse.spleen.LPS_1.1	1305	664	1	1	B-cell	B-cell
GAGCAGACAAGCTGGA-1_mouse.spleen.LPS_1.1	mouse.spleen.LPS_1.1	882	536	2	2	T-cell	T-cell
GAGCAGAGTCAACTGT-1_mouse.spleen.LPS_1.1	mouse.spleen.LPS_1.1	1118	635	1	1	B-cell	B-cell
GAGCAGATCTCCGGTT-1_mouse.spleen.LPS_1.1	mouse.spleen.LPS_1.1	1438	756	1	1	B-cell	B-cell
GAGGTGACAAAGAATC-1_mouse.spleen.LPS_1.1	mouse.spleen.LPS_1.1	1082	588	1	1	B-cell	B-cell
GAGGTGACAATGGTCT-1_mouse.spleen.LPS_1.1	mouse.spleen.LPS_1.1	1879	813	2	2	T-cell	T-cell
GAGGTGACATGGAATA-1_mouse.spleen.LPS_1.1	mouse.spleen.LPS_1.1	1416	764	1	1	B-cell	B-cell
GAGGTGATCCCTGACT-1_mouse.spleen.LPS_1.1	mouse.spleen.LPS_1.1	1002	587	2	2	T-cell	T-cell
GAGGTGATCGTGACAT-1_mouse.spleen.LPS_1.1	mouse.spleen.LPS_1.1	1335	668	2	2	T-cell	T-cell
GAGTCCGAGATCACGG-1_mouse.spleen.LPS_1.1	mouse.spleen.LPS_1.1	943	522	2	2	T-cell	T-cell
GAGTCCGAGGGATCTG-1_mouse.spleen.LPS_1.1	mouse.spleen.LPS_1.1	3198	1333	1	1	B-cell	B-cell
GAGTCCGGTCATGCAT-1_mouse.spleen.LPS_1.1	mouse.spleen.LPS_1.1	244	145	2	2	T-cell	T-cell
GAGTCCGGTTCGAATC-1_mouse.spleen.LPS_1.1	mouse.spleen.LPS_1.1	339	248	2	2	T-cell	T-cell
GAGTCCGGTTGCCTCT-1_mouse.spleen.LPS_1.1	mouse.spleen.LPS_1.1	1292	664	1	1	B-cell	B-cell
GAGTCCGTCTGCTTGC-1_mouse.spleen.LPS_1.1	mouse.spleen.LPS_1.1	1021	570	1	1	B-cell	B-cell
GATCAGTAGGCTCTTA-1_mouse.spleen.LPS_1.1	mouse.spleen.LPS_1.1	1201	713	1	1	B-cell	B-cell
GATCAGTAGGTGATAT-1_mouse.spleen.LPS_1.1	mouse.spleen.LPS_1.1	1887	842	2	2	T-cell	T-cell
GATCAGTCATATGGTC-1_mouse.spleen.LPS_1.1	mouse.spleen.LPS_1.1	2102	921	1	1	B-cell	B-cell
GATCAGTCATGATCCA-1_mouse.spleen.LPS_1.1	mouse.spleen.LPS_1.1	522	358	2	2	T-cell	T-cell
GATCAGTGTTCCACTC-1_mouse.spleen.LPS_1.1	mouse.spleen.LPS_1.1	1084	591	1	1	B-cell	B-cell
GATCAGTTCAAACCAC-1_mouse.spleen.LPS_1.1	mouse.spleen.LPS_1.1	933	531	1	1	B-cell	B-cell
GATCAGTTCAGTGTTG-1_mouse.spleen.LPS_1.1	mouse.spleen.LPS_1.1	1195	575	1	1	B-cell	B-cell
GATCAGTTCCTTTCTC-1_mouse.spleen.LPS_1.1	mouse.spleen.LPS_1.1	1209	573	1	1	B-cell	B-cell
GATCAGTTCGTAGATC-1_mouse.spleen.LPS_1.1	mouse.spleen.LPS_1.1	1061	579	1	1	B-cell	B-cell
GATCGATCAGGATCGA-1_mouse.spleen.LPS_1.1	mouse.spleen.LPS_1.1	498	382	3	5	APC	Macrophage
GATCGATCATGCTAGT-1_mouse.spleen.LPS_1.1	mouse.spleen.LPS_1.1	901	535	1	1	B-cell	B-cell
GATCGATGTCTTCGTC-1_mouse.spleen.LPS_1.1	mouse.spleen.LPS_1.1	480	334	4	6	NK-cell	NK-cell
GATCGATTCTCGTTTA-1_mouse.spleen.LPS_1.1	mouse.spleen.LPS_1.1	1426	756	1	1	B-cell	B-cell
GATCGCGGTCGGCATC-1_mouse.spleen.LPS_1.1	mouse.spleen.LPS_1.1	1422	750	1	1	B-cell	B-cell
GATCGCGGTCTAAAGA-1_mouse.spleen.LPS_1.1	mouse.spleen.LPS_1.1	2100	903	2	2	T-cell	T-cell
GATCGCGGTTCTCATT-1_mouse.spleen.LPS_1.1	mouse.spleen.LPS_1.1	1632	719	1	1	B-cell	B-cell
GATCGCGGTTTGCATG-1_mouse.spleen.LPS_1.1	mouse.spleen.LPS_1.1	1620	774	2	2	T-cell	T-cell
GATCGCGTCACTCTTA-1_mouse.spleen.LPS_1.1	mouse.spleen.LPS_1.1	329	253	2	2	T-cell	T-cell
GATCGCGTCATCATTC-1_mouse.spleen.LPS_1.1	mouse.spleen.LPS_1.1	1183	762	1	1	B-cell	B-cell
GATCGCGTCCTGCTTG-1_mouse.spleen.LPS_1.1	mouse.spleen.LPS_1.1	2753	1015	3	5	APC	Macrophage
GATCGCGTCGGCTTGG-1_mouse.spleen.LPS_1.1	mouse.spleen.LPS_1.1	547	362	1	1	B-cell	B-cell
GATCGTACACGAAAGC-1_mouse.spleen.LPS_1.1	mouse.spleen.LPS_1.1	1612	723	2	2	T-cell	T-cell
GATCGTACACGACTCG-1_mouse.spleen.LPS_1.1	mouse.spleen.LPS_1.1	4189	1550	3	7	APC	Monocyte
GATCGTACACTGTGTA-1_mouse.spleen.LPS_1.1	mouse.spleen.LPS_1.1	935	548	1	1	B-cell	B-cell
GATCGTAGTTCTGGTA-1_mouse.spleen.LPS_1.1	mouse.spleen.LPS_1.1	1880	928	1	1	B-cell	B-cell
GATCGTAGTTTGGCGC-1_mouse.spleen.LPS_1.1	mouse.spleen.LPS_1.1	823	495	1	1	B-cell	B-cell
GATCGTATCAAACCAC-1_mouse.spleen.LPS_1.1	mouse.spleen.LPS_1.1	592	377	1	1	B-cell	B-cell
GATCGTATCAATCACG-1_mouse.spleen.LPS_1.1	mouse.spleen.LPS_1.1	1224	631	1	1	B-cell	B-cell
GATCGTATCAGGTTCA-1_mouse.spleen.LPS_1.1	mouse.spleen.LPS_1.1	1318	727	1	1	B-cell	B-cell
GATCGTATCCGTTGCT-1_mouse.spleen.LPS_1.1	mouse.spleen.LPS_1.1	791	448	1	1	B-cell	B-cell
GATCGTATCGGAGGTA-1_mouse.spleen.LPS_1.1	mouse.spleen.LPS_1.1	1674	757	2	2	T-cell	T-cell
GATCTAGAGGCAATTA-1_mouse.spleen.LPS_1.1	mouse.spleen.LPS_1.1	823	479	1	1	B-cell	B-cell
GATCTAGAGGGCATGT-1_mouse.spleen.LPS_1.1	mouse.spleen.LPS_1.1	1423	697	1	1	B-cell	B-cell
GATCTAGAGTGCTGCC-1_mouse.spleen.LPS_1.1	mouse.spleen.LPS_1.1	1857	807	2	2	T-cell	T-cell
GATCTAGAGTTCGCGC-1_mouse.spleen.LPS_1.1	mouse.spleen.LPS_1.1	468	235	5	4	Neutrophil	Neutrophil
GATCTAGCACAAGACG-1_mouse.spleen.LPS_1.1	mouse.spleen.LPS_1.1	1171	639	1	1	B-cell	B-cell
GATCTAGCAGCCTATA-1_mouse.spleen.LPS_1.1	mouse.spleen.LPS_1.1	1721	808	1	1	B-cell	B-cell
GATCTAGCATCTCCCA-1_mouse.spleen.LPS_1.1	mouse.spleen.LPS_1.1	1153	647	1	1	B-cell	B-cell
GATCTAGTCCACGAAT-1_mouse.spleen.LPS_1.1	mouse.spleen.LPS_1.1	1273	626	2	2	T-cell	T-cell
GATGAAACAAGCGCTC-1_mouse.spleen.LPS_1.1	mouse.spleen.LPS_1.1	1987	797	2	2	T-cell	T-cell
GATGAAAGTGTGACCC-1_mouse.spleen.LPS_1.1	mouse.spleen.LPS_1.1	2106	991	1	1	B-cell	B-cell
GATGAAATCTCAAACG-1_mouse.spleen.LPS_1.1	mouse.spleen.LPS_1.1	998	570	1	1	B-cell	B-cell
GATGAGGCACAACGTT-1_mouse.spleen.LPS_1.1	mouse.spleen.LPS_1.1	1372	730	1	1	B-cell	B-cell
GATGAGGCATACCATG-1_mouse.spleen.LPS_1.1	mouse.spleen.LPS_1.1	1442	794	4	6	NK-cell	NK-cell
GATGAGGGTAGCGCAA-1_mouse.spleen.LPS_1.1	mouse.spleen.LPS_1.1	1133	552	2	2	T-cell	T-cell
GATGAGGGTCGAACAG-1_mouse.spleen.LPS_1.1	mouse.spleen.LPS_1.1	2316	1102	3	5	APC	Macrophage
GATGAGGGTCTAAACC-1_mouse.spleen.LPS_1.1	mouse.spleen.LPS_1.1	521	375	2	2	T-cell	T-cell
GATGAGGTCGTAGATC-1_mouse.spleen.LPS_1.1	mouse.spleen.LPS_1.1	896	528	1	1	B-cell	B-cell
GATGAGGTCTGCAGTA-1_mouse.spleen.LPS_1.1	mouse.spleen.LPS_1.1	2237	972	1	1	B-cell	B-cell
GATGCTAAGAAACCTA-1_mouse.spleen.LPS_1.1	mouse.spleen.LPS_1.1	1845	901	1	1	B-cell	B-cell
GATGCTAAGAAGCCCA-1_mouse.spleen.LPS_1.1	mouse.spleen.LPS_1.1	1349	796	1	1	B-cell	B-cell
GATGCTAAGCTCCTCT-1_mouse.spleen.LPS_1.1	mouse.spleen.LPS_1.1	805	447	1	1	B-cell	B-cell
GATGCTACAATCCAAC-1_mouse.spleen.LPS_1.1	mouse.spleen.LPS_1.1	2106	1048	1	1	B-cell	B-cell
GATGCTACAGTCAGAG-1_mouse.spleen.LPS_1.1	mouse.spleen.LPS_1.1	1724	897	1	1	B-cell	B-cell
GATGCTACATTCACTT-1_mouse.spleen.LPS_1.1	mouse.spleen.LPS_1.1	275	220	3	5	APC	Macrophage
GATGCTATCCTATGTT-1_mouse.spleen.LPS_1.1	mouse.spleen.LPS_1.1	1025	560	1	1	B-cell	B-cell
GATTCAGCAAGCGATG-1_mouse.spleen.LPS_1.1	mouse.spleen.LPS_1.1	354	260	2	2	T-cell	T-cell
GATTCAGCAATCTGCA-1_mouse.spleen.LPS_1.1	mouse.spleen.LPS_1.1	813	470	1	1	B-cell	B-cell
GATTCAGCACCCATGG-1_mouse.spleen.LPS_1.1	mouse.spleen.LPS_1.1	1165	594	1	1	B-cell	B-cell
GATTCAGCAGTCGTGC-1_mouse.spleen.LPS_1.1	mouse.spleen.LPS_1.1	3527	1519	1	3	B-cell	Plasma-cell
GATTCAGTCCGCGGTA-1_mouse.spleen.LPS_1.1	mouse.spleen.LPS_1.1	940	519	1	1	B-cell	B-cell
GCAAACTCATCCGTGG-1_mouse.spleen.LPS_1.1	mouse.spleen.LPS_1.1	1300	671	1	1	B-cell	B-cell
GCAAACTTCCCTTGTG-1_mouse.spleen.LPS_1.1	mouse.spleen.LPS_1.1	225	154	1	1	B-cell	B-cell
GCAAACTTCCTTTCTC-1_mouse.spleen.LPS_1.1	mouse.spleen.LPS_1.1	2757	1148	1	1	B-cell	B-cell
GCAAACTTCTACTCAT-1_mouse.spleen.LPS_1.1	mouse.spleen.LPS_1.1	710	499	2	2	T-cell	T-cell
GCAAACTTCTTTCCTC-1_mouse.spleen.LPS_1.1	mouse.spleen.LPS_1.1	1204	627	1	1	B-cell	B-cell
GCAATCAAGTCGCCGT-1_mouse.spleen.LPS_1.1	mouse.spleen.LPS_1.1	1616	789	2	2	T-cell	T-cell
GCAATCACACACATGT-1_mouse.spleen.LPS_1.1	mouse.spleen.LPS_1.1	185	149	1	1	B-cell	B-cell
GCAATCACACCTCGTT-1_mouse.spleen.LPS_1.1	mouse.spleen.LPS_1.1	1436	732	1	1	B-cell	B-cell
GCAATCAGTAGCCTCG-1_mouse.spleen.LPS_1.1	mouse.spleen.LPS_1.1	1481	808	1	1	B-cell	B-cell
GCACATAAGAACAATC-1_mouse.spleen.LPS_1.1	mouse.spleen.LPS_1.1	2045	964	1	1	B-cell	B-cell
GCACATAAGACAGACC-1_mouse.spleen.LPS_1.1	mouse.spleen.LPS_1.1	1857	926	1	1	B-cell	B-cell
GCACATAAGACCACGA-1_mouse.spleen.LPS_1.1	mouse.spleen.LPS_1.1	1733	811	4	6	NK-cell	NK-cell
GCACATAAGGACAGCT-1_mouse.spleen.LPS_1.1	mouse.spleen.LPS_1.1	3207	1392	1	1	B-cell	B-cell
GCACATAGTAGCAAAT-1_mouse.spleen.LPS_1.1	mouse.spleen.LPS_1.1	2433	990	1	1	B-cell	B-cell
GCACATAGTGCCTGGT-1_mouse.spleen.LPS_1.1	mouse.spleen.LPS_1.1	699	327	5	4	Neutrophil	Neutrophil
GCACATATCAGATAAG-1_mouse.spleen.LPS_1.1	mouse.spleen.LPS_1.1	1017	670	3	5	APC	Macrophage
GCACATATCCGTTGTC-1_mouse.spleen.LPS_1.1	mouse.spleen.LPS_1.1	1196	660	1	1	B-cell	B-cell
GCACATATCGTCTGAA-1_mouse.spleen.LPS_1.1	mouse.spleen.LPS_1.1	1652	822	1	1	B-cell	B-cell
GCACTCTAGAGTCGGT-1_mouse.spleen.LPS_1.1	mouse.spleen.LPS_1.1	1180	583	1	1	B-cell	B-cell
GCACTCTAGCGCCTCA-1_mouse.spleen.LPS_1.1	mouse.spleen.LPS_1.1	1870	953	1	1	B-cell	B-cell
GCACTCTGTCATATCG-1_mouse.spleen.LPS_1.1	mouse.spleen.LPS_1.1	1740	780	2	2	T-cell	T-cell
GCAGCCACAAGTCTGT-1_mouse.spleen.LPS_1.1	mouse.spleen.LPS_1.1	1467	767	3	7	APC	Monocyte
GCAGCCACAGCTCGCA-1_mouse.spleen.LPS_1.1	mouse.spleen.LPS_1.1	1034	567	2	2	T-cell	T-cell
GCAGCCATCAGAGGTG-1_mouse.spleen.LPS_1.1	mouse.spleen.LPS_1.1	2937	1107	2	2	T-cell	T-cell
GCAGTTAGTATAATGG-1_mouse.spleen.LPS_1.1	mouse.spleen.LPS_1.1	1350	790	2	2	T-cell	T-cell
GCAGTTAGTTACAGAA-1_mouse.spleen.LPS_1.1	mouse.spleen.LPS_1.1	236	173	1	1	B-cell	B-cell
GCAGTTAGTTCAGCGC-1_mouse.spleen.LPS_1.1	mouse.spleen.LPS_1.1	2384	1056	1	1	B-cell	B-cell
GCAGTTATCCGCGCAA-1_mouse.spleen.LPS_1.1	mouse.spleen.LPS_1.1	208	172	3	5	APC	Macrophage
GCATACACATGTTCCC-1_mouse.spleen.LPS_1.1	mouse.spleen.LPS_1.1	2018	941	1	1	B-cell	B-cell
GCATACAGTAAACACA-1_mouse.spleen.LPS_1.1	mouse.spleen.LPS_1.1	1102	585	1	1	B-cell	B-cell
GCATACAGTCCGCTGA-1_mouse.spleen.LPS_1.1	mouse.spleen.LPS_1.1	1080	578	1	1	B-cell	B-cell
GCATACAGTCGCGGTT-1_mouse.spleen.LPS_1.1	mouse.spleen.LPS_1.1	1050	597	1	1	B-cell	B-cell
GCATACATCCTCATTA-1_mouse.spleen.LPS_1.1	mouse.spleen.LPS_1.1	6295	2016	1	1	B-cell	B-cell
GCATGATAGATAGCAT-1_mouse.spleen.LPS_1.1	mouse.spleen.LPS_1.1	735	430	1	1	B-cell	B-cell
GCATGATAGCACGCCT-1_mouse.spleen.LPS_1.1	mouse.spleen.LPS_1.1	1042	599	1	1	B-cell	B-cell
GCATGATAGTAGCGGT-1_mouse.spleen.LPS_1.1	mouse.spleen.LPS_1.1	1651	879	1	1	B-cell	B-cell
GCATGATCAAGTCATC-1_mouse.spleen.LPS_1.1	mouse.spleen.LPS_1.1	941	509	1	1	B-cell	B-cell
GCATGATGTCCAAGTT-1_mouse.spleen.LPS_1.1	mouse.spleen.LPS_1.1	1161	624	1	1	B-cell	B-cell
GCATGATGTTACAGAA-1_mouse.spleen.LPS_1.1	mouse.spleen.LPS_1.1	852	478	1	1	B-cell	B-cell
GCATGCGAGAAGGTTT-1_mouse.spleen.LPS_1.1	mouse.spleen.LPS_1.1	1794	827	1	1	B-cell	B-cell
GCATGCGAGATGCCAG-1_mouse.spleen.LPS_1.1	mouse.spleen.LPS_1.1	1137	624	1	1	B-cell	B-cell
GCATGCGAGCCACCTG-1_mouse.spleen.LPS_1.1	mouse.spleen.LPS_1.1	274	205	2	2	T-cell	T-cell
GCATGCGAGCCACGTC-1_mouse.spleen.LPS_1.1	mouse.spleen.LPS_1.1	3581	1368	3	5	APC	Macrophage
GCATGCGGTCTGCGGT-1_mouse.spleen.LPS_1.1	mouse.spleen.LPS_1.1	1223	567	1	1	B-cell	B-cell
GCATGCGTCCACGTGG-1_mouse.spleen.LPS_1.1	mouse.spleen.LPS_1.1	1430	694	2	2	T-cell	T-cell
GCATGCGTCCGAAGAG-1_mouse.spleen.LPS_1.1	mouse.spleen.LPS_1.1	1241	711	1	1	B-cell	B-cell
GCATGCGTCCGGGTGT-1_mouse.spleen.LPS_1.1	mouse.spleen.LPS_1.1	1438	733	1	1	B-cell	B-cell
GCATGCGTCCTTTACA-1_mouse.spleen.LPS_1.1	mouse.spleen.LPS_1.1	975	548	1	1	B-cell	B-cell
GCATGCGTCGCCATAA-1_mouse.spleen.LPS_1.1	mouse.spleen.LPS_1.1	856	317	5	4	Neutrophil	Neutrophil
GCATGCGTCTCGGACG-1_mouse.spleen.LPS_1.1	mouse.spleen.LPS_1.1	2198	1019	1	1	B-cell	B-cell
GCATGTAAGATCTGAA-1_mouse.spleen.LPS_1.1	mouse.spleen.LPS_1.1	1025	618	1	1	B-cell	B-cell
GCATGTATCAACACTG-1_mouse.spleen.LPS_1.1	mouse.spleen.LPS_1.1	1450	737	1	1	B-cell	B-cell
GCCAAATCAGACTCGC-1_mouse.spleen.LPS_1.1	mouse.spleen.LPS_1.1	676	496	2	2	T-cell	T-cell
GCCAAATCAGTCGTGC-1_mouse.spleen.LPS_1.1	mouse.spleen.LPS_1.1	759	450	1	1	B-cell	B-cell
GCCAAATCATGTAGTC-1_mouse.spleen.LPS_1.1	mouse.spleen.LPS_1.1	1966	840	2	2	T-cell	T-cell
GCCAAATGTTAAAGAC-1_mouse.spleen.LPS_1.1	mouse.spleen.LPS_1.1	1880	827	1	1	B-cell	B-cell
GCCAAATTCCCTAACC-1_mouse.spleen.LPS_1.1	mouse.spleen.LPS_1.1	702	421	1	1	B-cell	B-cell
GCCAAATTCTTGAGAC-1_mouse.spleen.LPS_1.1	mouse.spleen.LPS_1.1	654	384	1	1	B-cell	B-cell
GCCTCTATCACCCGAG-1_mouse.spleen.LPS_1.1	mouse.spleen.LPS_1.1	691	389	2	2	T-cell	T-cell
GCGACCAAGTGCGTGA-1_mouse.spleen.LPS_1.1	mouse.spleen.LPS_1.1	2206	919	2	2	T-cell	T-cell
GCGACCAGTACTTGAC-1_mouse.spleen.LPS_1.1	mouse.spleen.LPS_1.1	1528	616	2	2	T-cell	T-cell
GCGACCAGTATGGTTC-1_mouse.spleen.LPS_1.1	mouse.spleen.LPS_1.1	1393	761	1	1	B-cell	B-cell
GCGACCATCCGGGTGT-1_mouse.spleen.LPS_1.1	mouse.spleen.LPS_1.1	2100	891	2	2	T-cell	T-cell
GCGAGAAAGACGCTTT-1_mouse.spleen.LPS_1.1	mouse.spleen.LPS_1.1	898	573	1	1	B-cell	B-cell
GCGAGAACAAGCGAGT-1_mouse.spleen.LPS_1.1	mouse.spleen.LPS_1.1	1954	783	2	2	T-cell	T-cell
GCGAGAAGTTGATTGC-1_mouse.spleen.LPS_1.1	mouse.spleen.LPS_1.1	294	200	1	1	B-cell	B-cell
GCGAGAATCGTACCGG-1_mouse.spleen.LPS_1.1	mouse.spleen.LPS_1.1	1385	748	1	1	B-cell	B-cell
GCGCAACCAACTGCTA-1_mouse.spleen.LPS_1.1	mouse.spleen.LPS_1.1	1029	560	1	1	B-cell	B-cell
GCGCAACGTGGTCTCG-1_mouse.spleen.LPS_1.1	mouse.spleen.LPS_1.1	507	309	1	1	B-cell	B-cell
GCGCAACTCCTAGAAC-1_mouse.spleen.LPS_1.1	mouse.spleen.LPS_1.1	3635	1462	3	5	APC	Macrophage
GCGCAACTCGGCATCG-1_mouse.spleen.LPS_1.1	mouse.spleen.LPS_1.1	788	448	1	1	B-cell	B-cell
GCGCAACTCGTAGGTT-1_mouse.spleen.LPS_1.1	mouse.spleen.LPS_1.1	2062	956	2	2	T-cell	T-cell
GCGCAGTAGTGTTTGC-1_mouse.spleen.LPS_1.1	mouse.spleen.LPS_1.1	1393	672	2	2	T-cell	T-cell
GCGCAGTCACATTCGA-1_mouse.spleen.LPS_1.1	mouse.spleen.LPS_1.1	1858	908	1	1	B-cell	B-cell
GCGCAGTCACTTCGAA-1_mouse.spleen.LPS_1.1	mouse.spleen.LPS_1.1	1623	807	1	1	B-cell	B-cell
GCGCCAAAGTGCCATT-1_mouse.spleen.LPS_1.1	mouse.spleen.LPS_1.1	815	525	1	1	B-cell	B-cell
GCGCCAAAGTGGGCTA-1_mouse.spleen.LPS_1.1	mouse.spleen.LPS_1.1	1117	601	1	1	B-cell	B-cell
GCGCCAAAGTTAAGTG-1_mouse.spleen.LPS_1.1	mouse.spleen.LPS_1.1	1567	843	3	5	APC	Macrophage
GCGCCAAGTAGCGATG-1_mouse.spleen.LPS_1.1	mouse.spleen.LPS_1.1	830	306	5	4	Neutrophil	Neutrophil
GCGCCAATCAGGCCCA-1_mouse.spleen.LPS_1.1	mouse.spleen.LPS_1.1	3161	1211	2	2	T-cell	T-cell
GCGCGATAGGGTCTCC-1_mouse.spleen.LPS_1.1	mouse.spleen.LPS_1.1	3975	1311	2	2	T-cell	T-cell
GCGGGTTCATATACCG-1_mouse.spleen.LPS_1.1	mouse.spleen.LPS_1.1	1182	643	1	1	B-cell	B-cell
GCGGGTTCATCACGTA-1_mouse.spleen.LPS_1.1	mouse.spleen.LPS_1.1	1313	697	1	1	B-cell	B-cell
GCGGGTTGTCGCTTTC-1_mouse.spleen.LPS_1.1	mouse.spleen.LPS_1.1	3192	1298	2	2	T-cell	T-cell
GCGGGTTGTTGGACCC-1_mouse.spleen.LPS_1.1	mouse.spleen.LPS_1.1	485	320	1	1	B-cell	B-cell
GCTCCTAAGGAATTAC-1_mouse.spleen.LPS_1.1	mouse.spleen.LPS_1.1	1246	622	1	1	B-cell	B-cell
GCTCCTAAGTGGTCCC-1_mouse.spleen.LPS_1.1	mouse.spleen.LPS_1.1	1708	924	4	6	NK-cell	NK-cell
GCTCCTAGTCCGAACC-1_mouse.spleen.LPS_1.1	mouse.spleen.LPS_1.1	268	192	3	5	APC	Macrophage
GCTCCTAGTGTCGCTG-1_mouse.spleen.LPS_1.1	mouse.spleen.LPS_1.1	931	506	1	1	B-cell	B-cell
GCTCCTATCAGTACGT-1_mouse.spleen.LPS_1.1	mouse.spleen.LPS_1.1	3284	1265	3	7	APC	Monocyte
GCTCTGTAGCAGACTG-1_mouse.spleen.LPS_1.1	mouse.spleen.LPS_1.1	2507	1012	1	1	B-cell	B-cell
GCTCTGTAGCGTCAAG-1_mouse.spleen.LPS_1.1	mouse.spleen.LPS_1.1	4269	1643	1	1	B-cell	B-cell
GCTCTGTCAACCGCCA-1_mouse.spleen.LPS_1.1	mouse.spleen.LPS_1.1	623	368	2	2	T-cell	T-cell
GCTCTGTTCCAAGTAC-1_mouse.spleen.LPS_1.1	mouse.spleen.LPS_1.1	3357	1213	1	1	B-cell	B-cell
GCTGCAGCACGGTGTC-1_mouse.spleen.LPS_1.1	mouse.spleen.LPS_1.1	1665	819	1	1	B-cell	B-cell
GCTGCAGTCCTTTACA-1_mouse.spleen.LPS_1.1	mouse.spleen.LPS_1.1	2334	1054	1	1	B-cell	B-cell
GCTGCAGTCGTGGTCG-1_mouse.spleen.LPS_1.1	mouse.spleen.LPS_1.1	1145	656	1	1	B-cell	B-cell
GCTGCGAAGAGTACCG-1_mouse.spleen.LPS_1.1	mouse.spleen.LPS_1.1	3171	1200	1	1	B-cell	B-cell
GCTGCGAGTATTACCG-1_mouse.spleen.LPS_1.1	mouse.spleen.LPS_1.1	925	498	1	1	B-cell	B-cell
GCTGCGATCCTCAACC-1_mouse.spleen.LPS_1.1	mouse.spleen.LPS_1.1	1382	785	1	1	B-cell	B-cell
GCTGCTTAGAGTCTGG-1_mouse.spleen.LPS_1.1	mouse.spleen.LPS_1.1	890	342	5	4	Neutrophil	Neutrophil
GCTGCTTAGCCGGTAA-1_mouse.spleen.LPS_1.1	mouse.spleen.LPS_1.1	1531	733	2	2	T-cell	T-cell
GCTGCTTCAAGAGTCG-1_mouse.spleen.LPS_1.1	mouse.spleen.LPS_1.1	1650	795	1	1	B-cell	B-cell
GCTGCTTGTAGCGTAG-1_mouse.spleen.LPS_1.1	mouse.spleen.LPS_1.1	561	407	3	5	APC	Macrophage
GCTGCTTGTGCCTGTG-1_mouse.spleen.LPS_1.1	mouse.spleen.LPS_1.1	755	426	1	1	B-cell	B-cell
GCTGCTTGTTTCCACC-1_mouse.spleen.LPS_1.1	mouse.spleen.LPS_1.1	1666	930	1	1	B-cell	B-cell
GCTGCTTTCAGTGCAT-1_mouse.spleen.LPS_1.1	mouse.spleen.LPS_1.1	4689	1618	1	1	B-cell	B-cell
GCTGCTTTCTTCATGT-1_mouse.spleen.LPS_1.1	mouse.spleen.LPS_1.1	1177	694	1	1	B-cell	B-cell
GCTGCTTTCTTCGAGA-1_mouse.spleen.LPS_1.1	mouse.spleen.LPS_1.1	2638	1194	1	1	B-cell	B-cell
GCTGGGTAGCGATAGC-1_mouse.spleen.LPS_1.1	mouse.spleen.LPS_1.1	951	535	1	1	B-cell	B-cell
GCTGGGTCACTAGTAC-1_mouse.spleen.LPS_1.1	mouse.spleen.LPS_1.1	692	323	5	4	Neutrophil	Neutrophil
GCTGGGTGTCTAACGT-1_mouse.spleen.LPS_1.1	mouse.spleen.LPS_1.1	1310	640	2	2	T-cell	T-cell
GCTGGGTGTTGAGGTG-1_mouse.spleen.LPS_1.1	mouse.spleen.LPS_1.1	1684	697	2	2	T-cell	T-cell
GCTGGGTTCATACGGT-1_mouse.spleen.LPS_1.1	mouse.spleen.LPS_1.1	901	538	2	2	T-cell	T-cell
GCTGGGTTCGGACAAG-1_mouse.spleen.LPS_1.1	mouse.spleen.LPS_1.1	1531	794	1	1	B-cell	B-cell
GCTGGGTTCTCTAAGG-1_mouse.spleen.LPS_1.1	mouse.spleen.LPS_1.1	341	255	1	1	B-cell	B-cell
GCTTCCACAACGCACC-1_mouse.spleen.LPS_1.1	mouse.spleen.LPS_1.1	319	242	2	2	T-cell	T-cell
GCTTCCACACAAGCCC-1_mouse.spleen.LPS_1.1	mouse.spleen.LPS_1.1	1019	585	1	1	B-cell	B-cell
GCTTCCAGTCCGTTAA-1_mouse.spleen.LPS_1.1	mouse.spleen.LPS_1.1	873	486	1	1	B-cell	B-cell
GCTTGAAAGCCACGCT-1_mouse.spleen.LPS_1.1	mouse.spleen.LPS_1.1	1468	789	1	1	B-cell	B-cell
GCTTGAAAGTACGTTC-1_mouse.spleen.LPS_1.1	mouse.spleen.LPS_1.1	2542	1147	1	1	B-cell	B-cell
GCTTGAACATCTCCCA-1_mouse.spleen.LPS_1.1	mouse.spleen.LPS_1.1	712	405	1	1	B-cell	B-cell
GGAAAGCAGGTCGGAT-1_mouse.spleen.LPS_1.1	mouse.spleen.LPS_1.1	1545	724	2	2	T-cell	T-cell
GGAAAGCAGTGGGTTG-1_mouse.spleen.LPS_1.1	mouse.spleen.LPS_1.1	2109	1028	1	1	B-cell	B-cell
GGAAAGCCAAACCTAC-1_mouse.spleen.LPS_1.1	mouse.spleen.LPS_1.1	1993	893	1	1	B-cell	B-cell
GGAAAGCGTAACGCGA-1_mouse.spleen.LPS_1.1	mouse.spleen.LPS_1.1	282	212	1	1	B-cell	B-cell
GGAACTTAGAACTGTA-1_mouse.spleen.LPS_1.1	mouse.spleen.LPS_1.1	538	274	5	4	Neutrophil	Neutrophil
GGAACTTTCCGCGTTT-1_mouse.spleen.LPS_1.1	mouse.spleen.LPS_1.1	2251	1064	2	2	T-cell	T-cell
GGAATAAAGGTGCTAG-1_mouse.spleen.LPS_1.1	mouse.spleen.LPS_1.1	2166	836	2	2	T-cell	T-cell
GGAATAAAGTTATCGC-1_mouse.spleen.LPS_1.1	mouse.spleen.LPS_1.1	2047	870	3	7	APC	Monocyte
GGAATAACACCTATCC-1_mouse.spleen.LPS_1.1	mouse.spleen.LPS_1.1	370	269	2	2	T-cell	T-cell
GGAATAAGTACATGTC-1_mouse.spleen.LPS_1.1	mouse.spleen.LPS_1.1	3316	1414	1	1	B-cell	B-cell
GGAATAAGTACCTACA-1_mouse.spleen.LPS_1.1	mouse.spleen.LPS_1.1	931	511	4	6	NK-cell	NK-cell
GGAATAATCAAACCAC-1_mouse.spleen.LPS_1.1	mouse.spleen.LPS_1.1	1381	689	1	1	B-cell	B-cell
GGAATAATCAAAGACA-1_mouse.spleen.LPS_1.1	mouse.spleen.LPS_1.1	1224	580	2	2	T-cell	T-cell
GGACAAGAGGACATTA-1_mouse.spleen.LPS_1.1	mouse.spleen.LPS_1.1	753	420	2	2	T-cell	T-cell
GGACAAGCAGGTCCAC-1_mouse.spleen.LPS_1.1	mouse.spleen.LPS_1.1	1937	863	1	1	B-cell	B-cell
GGACAAGCATCAGTAC-1_mouse.spleen.LPS_1.1	mouse.spleen.LPS_1.1	939	551	1	1	B-cell	B-cell
GGACAAGGTAAAGTCA-1_mouse.spleen.LPS_1.1	mouse.spleen.LPS_1.1	391	260	3	5	APC	Macrophage
GGACAAGGTAATTGGA-1_mouse.spleen.LPS_1.1	mouse.spleen.LPS_1.1	1377	788	1	1	B-cell	B-cell
GGACAAGGTCAAACTC-1_mouse.spleen.LPS_1.1	mouse.spleen.LPS_1.1	834	528	1	1	B-cell	B-cell
GGACAAGTCCAGAGGA-1_mouse.spleen.LPS_1.1	mouse.spleen.LPS_1.1	1396	799	1	1	B-cell	B-cell
GGACAAGTCCGTAGGC-1_mouse.spleen.LPS_1.1	mouse.spleen.LPS_1.1	852	480	1	1	B-cell	B-cell
GGACAAGTCGTAGATC-1_mouse.spleen.LPS_1.1	mouse.spleen.LPS_1.1	1935	939	3	7	APC	Monocyte
GGACAGAAGGAGTTTA-1_mouse.spleen.LPS_1.1	mouse.spleen.LPS_1.1	2944	1097	1	1	B-cell	B-cell
GGACATTAGACATAAC-1_mouse.spleen.LPS_1.1	mouse.spleen.LPS_1.1	977	553	1	1	B-cell	B-cell
GGACATTAGGATGGTC-1_mouse.spleen.LPS_1.1	mouse.spleen.LPS_1.1	2420	934	2	2	T-cell	T-cell
GGACATTAGTGGTAAT-1_mouse.spleen.LPS_1.1	mouse.spleen.LPS_1.1	2221	916	2	2	T-cell	T-cell
GGACATTGTAAATACG-1_mouse.spleen.LPS_1.1	mouse.spleen.LPS_1.1	382	237	1	3	B-cell	Plasma-cell
GGACATTGTAGATTAG-1_mouse.spleen.LPS_1.1	mouse.spleen.LPS_1.1	1580	768	1	1	B-cell	B-cell
GGACATTTCCGTCAAA-1_mouse.spleen.LPS_1.1	mouse.spleen.LPS_1.1	1421	739	1	1	B-cell	B-cell
GGACATTTCTTGACGA-1_mouse.spleen.LPS_1.1	mouse.spleen.LPS_1.1	5057	1507	1	1	B-cell	B-cell
GGACGTCAGCGATTCT-1_mouse.spleen.LPS_1.1	mouse.spleen.LPS_1.1	1133	670	1	1	B-cell	B-cell
GGACGTCAGGAATTAC-1_mouse.spleen.LPS_1.1	mouse.spleen.LPS_1.1	1220	704	1	1	B-cell	B-cell
GGACGTCCAAGCGAGT-1_mouse.spleen.LPS_1.1	mouse.spleen.LPS_1.1	1026	572	2	2	T-cell	T-cell
GGACGTCCAGCGATCC-1_mouse.spleen.LPS_1.1	mouse.spleen.LPS_1.1	1434	685	2	2	T-cell	T-cell
GGACGTCCATCGGAAG-1_mouse.spleen.LPS_1.1	mouse.spleen.LPS_1.1	830	504	3	5	APC	Macrophage
GGACGTCGTAGAGCTG-1_mouse.spleen.LPS_1.1	mouse.spleen.LPS_1.1	3437	1259	2	2	T-cell	T-cell
GGAGCAACATATACGC-1_mouse.spleen.LPS_1.1	mouse.spleen.LPS_1.1	1264	696	1	1	B-cell	B-cell
GGAGCAAGTACCAGTT-1_mouse.spleen.LPS_1.1	mouse.spleen.LPS_1.1	1124	669	1	1	B-cell	B-cell
GGAGCAAGTTCCAACA-1_mouse.spleen.LPS_1.1	mouse.spleen.LPS_1.1	2129	1016	2	2	T-cell	T-cell
GGATGTTCAGTAAGAT-1_mouse.spleen.LPS_1.1	mouse.spleen.LPS_1.1	1066	564	1	1	B-cell	B-cell
GGATGTTCAGTCAGCC-1_mouse.spleen.LPS_1.1	mouse.spleen.LPS_1.1	3360	1256	1	1	B-cell	B-cell
GGATGTTCATGCGCAC-1_mouse.spleen.LPS_1.1	mouse.spleen.LPS_1.1	1053	554	1	1	B-cell	B-cell
GGATGTTGTCATATGC-1_mouse.spleen.LPS_1.1	mouse.spleen.LPS_1.1	1952	942	2	2	T-cell	T-cell
GGATGTTTCTCTGTCG-1_mouse.spleen.LPS_1.1	mouse.spleen.LPS_1.1	2022	841	2	2	T-cell	T-cell
GGATTACCACTTCTGC-1_mouse.spleen.LPS_1.1	mouse.spleen.LPS_1.1	1336	648	2	2	T-cell	T-cell
GGATTACCAGTCGATT-1_mouse.spleen.LPS_1.1	mouse.spleen.LPS_1.1	1113	614	1	1	B-cell	B-cell
GGATTACGTTCGTTGA-1_mouse.spleen.LPS_1.1	mouse.spleen.LPS_1.1	2867	1064	2	2	T-cell	T-cell
GGATTACTCCCAAGAT-1_mouse.spleen.LPS_1.1	mouse.spleen.LPS_1.1	1282	676	1	1	B-cell	B-cell
GGATTACTCGTGACAT-1_mouse.spleen.LPS_1.1	mouse.spleen.LPS_1.1	1486	722	1	1	B-cell	B-cell
GGCAATTAGACACTAA-1_mouse.spleen.LPS_1.1	mouse.spleen.LPS_1.1	1061	527	2	2	T-cell	T-cell
GGCAATTAGGATATAC-1_mouse.spleen.LPS_1.1	mouse.spleen.LPS_1.1	1568	714	2	2	T-cell	T-cell
GGCAATTAGGCCCGTT-1_mouse.spleen.LPS_1.1	mouse.spleen.LPS_1.1	1291	682	1	1	B-cell	B-cell
GGCAATTAGTCATGCT-1_mouse.spleen.LPS_1.1	mouse.spleen.LPS_1.1	729	270	5	4	Neutrophil	Neutrophil
GGCAATTAGTCTTGCA-1_mouse.spleen.LPS_1.1	mouse.spleen.LPS_1.1	354	236	1	1	B-cell	B-cell
GGCAATTGTTCCAACA-1_mouse.spleen.LPS_1.1	mouse.spleen.LPS_1.1	1251	640	1	1	B-cell	B-cell
GGCAATTTCCCTCAGT-1_mouse.spleen.LPS_1.1	mouse.spleen.LPS_1.1	721	466	1	1	B-cell	B-cell
GGCAATTTCCTGTAGA-1_mouse.spleen.LPS_1.1	mouse.spleen.LPS_1.1	2437	1138	3	8	APC	Plasmacytoid-dendritic-cell
GGCCGATGTAATCACC-1_mouse.spleen.LPS_1.1	mouse.spleen.LPS_1.1	2057	971	1	1	B-cell	B-cell
GGCCGATTCAGGCGAA-1_mouse.spleen.LPS_1.1	mouse.spleen.LPS_1.1	1925	940	2	2	T-cell	T-cell
GGCCGATTCCCATTAT-1_mouse.spleen.LPS_1.1	mouse.spleen.LPS_1.1	1083	564	1	1	B-cell	B-cell
GGCGACTCAATGCCAT-1_mouse.spleen.LPS_1.1	mouse.spleen.LPS_1.1	1017	541	1	1	B-cell	B-cell
GGCGACTCATGCGCAC-1_mouse.spleen.LPS_1.1	mouse.spleen.LPS_1.1	441	296	1	1	B-cell	B-cell
GGCGACTCATTAGCCA-1_mouse.spleen.LPS_1.1	mouse.spleen.LPS_1.1	1231	684	1	1	B-cell	B-cell
GGCGACTGTACTCTCC-1_mouse.spleen.LPS_1.1	mouse.spleen.LPS_1.1	630	388	1	1	B-cell	B-cell
GGCGACTGTGTGCGTC-1_mouse.spleen.LPS_1.1	mouse.spleen.LPS_1.1	2155	1001	1	1	B-cell	B-cell
GGCGTGTAGCCATCGC-1_mouse.spleen.LPS_1.1	mouse.spleen.LPS_1.1	1168	612	1	1	B-cell	B-cell
GGCGTGTAGGTCATCT-1_mouse.spleen.LPS_1.1	mouse.spleen.LPS_1.1	549	342	1	1	B-cell	B-cell
GGCGTGTCATTCCTCG-1_mouse.spleen.LPS_1.1	mouse.spleen.LPS_1.1	2808	1152	1	1	B-cell	B-cell
GGCGTGTGTAGGACAC-1_mouse.spleen.LPS_1.1	mouse.spleen.LPS_1.1	2041	860	2	2	T-cell	T-cell
GGCGTGTTCCGAACGC-1_mouse.spleen.LPS_1.1	mouse.spleen.LPS_1.1	1600	795	1	1	B-cell	B-cell
GGCTCGAAGACACTAA-1_mouse.spleen.LPS_1.1	mouse.spleen.LPS_1.1	2389	858	2	2	T-cell	T-cell
GGCTCGAAGGACACCA-1_mouse.spleen.LPS_1.1	mouse.spleen.LPS_1.1	716	430	1	1	B-cell	B-cell
GGCTCGAAGTCCTCCT-1_mouse.spleen.LPS_1.1	mouse.spleen.LPS_1.1	1353	706	1	1	B-cell	B-cell
GGCTCGACAAACGTGG-1_mouse.spleen.LPS_1.1	mouse.spleen.LPS_1.1	2338	1005	1	1	B-cell	B-cell
GGCTCGACAATGGAAT-1_mouse.spleen.LPS_1.1	mouse.spleen.LPS_1.1	916	374	5	4	Neutrophil	Neutrophil
GGCTCGACACCCATGG-1_mouse.spleen.LPS_1.1	mouse.spleen.LPS_1.1	1059	602	1	1	B-cell	B-cell
GGCTCGATCTTACCTA-1_mouse.spleen.LPS_1.1	mouse.spleen.LPS_1.1	1577	750	2	2	T-cell	T-cell
GGCTGGTCACAGATTC-1_mouse.spleen.LPS_1.1	mouse.spleen.LPS_1.1	2816	1011	1	3	B-cell	Plasma-cell
GGCTGGTGTCAAGCGA-1_mouse.spleen.LPS_1.1	mouse.spleen.LPS_1.1	787	469	1	1	B-cell	B-cell
GGCTGGTGTCGCTTTC-1_mouse.spleen.LPS_1.1	mouse.spleen.LPS_1.1	1105	605	1	1	B-cell	B-cell
GGCTGGTGTGAGTGAC-1_mouse.spleen.LPS_1.1	mouse.spleen.LPS_1.1	1520	827	1	1	B-cell	B-cell
GGGAATGAGCACCGCT-1_mouse.spleen.LPS_1.1	mouse.spleen.LPS_1.1	1099	547	2	2	T-cell	T-cell
GGGAATGAGCTAGGCA-1_mouse.spleen.LPS_1.1	mouse.spleen.LPS_1.1	1231	675	1	1	B-cell	B-cell
GGGAATGAGGGATGGG-1_mouse.spleen.LPS_1.1	mouse.spleen.LPS_1.1	2802	1172	1	1	B-cell	B-cell
GGGAATGAGTACGACG-1_mouse.spleen.LPS_1.1	mouse.spleen.LPS_1.1	2199	828	2	2	T-cell	T-cell
GGGAATGCAGGCTGAA-1_mouse.spleen.LPS_1.1	mouse.spleen.LPS_1.1	2842	1312	1	1	B-cell	B-cell
GGGAATGGTCACCCAG-1_mouse.spleen.LPS_1.1	mouse.spleen.LPS_1.1	2802	1141	3	5	APC	Macrophage
GGGAATGTCTCACATT-1_mouse.spleen.LPS_1.1	mouse.spleen.LPS_1.1	3035	1195	2	2	T-cell	T-cell
GGGAATGTCTCGTTTA-1_mouse.spleen.LPS_1.1	mouse.spleen.LPS_1.1	1334	745	1	1	B-cell	B-cell
GGGACCTAGTTAAGTG-1_mouse.spleen.LPS_1.1	mouse.spleen.LPS_1.1	1617	693	2	2	T-cell	T-cell
GGGACCTCACGAGAGT-1_mouse.spleen.LPS_1.1	mouse.spleen.LPS_1.1	2333	926	1	1	B-cell	B-cell
GGGACCTGTCGAGTTT-1_mouse.spleen.LPS_1.1	mouse.spleen.LPS_1.1	386	240	3	5	APC	Macrophage
GGGACCTTCTTCATGT-1_mouse.spleen.LPS_1.1	mouse.spleen.LPS_1.1	2729	1069	2	2	T-cell	T-cell
GGGAGATAGTATCGAA-1_mouse.spleen.LPS_1.1	mouse.spleen.LPS_1.1	925	560	1	1	B-cell	B-cell
GGGAGATAGTCACGCC-1_mouse.spleen.LPS_1.1	mouse.spleen.LPS_1.1	2005	1054	2	2	T-cell	T-cell
GGGAGATCAATAGCGG-1_mouse.spleen.LPS_1.1	mouse.spleen.LPS_1.1	3080	1229	2	2	T-cell	T-cell
GGGAGATCACAACGTT-1_mouse.spleen.LPS_1.1	mouse.spleen.LPS_1.1	1187	641	1	1	B-cell	B-cell
GGGAGATCACATGTGT-1_mouse.spleen.LPS_1.1	mouse.spleen.LPS_1.1	625	411	1	1	B-cell	B-cell
GGGAGATCACGCCAGT-1_mouse.spleen.LPS_1.1	mouse.spleen.LPS_1.1	1102	589	2	2	T-cell	T-cell
GGGAGATGTTATGTGC-1_mouse.spleen.LPS_1.1	mouse.spleen.LPS_1.1	1388	705	1	1	B-cell	B-cell
GGGATGAAGCGCTTAT-1_mouse.spleen.LPS_1.1	mouse.spleen.LPS_1.1	5700	1884	1	1	B-cell	B-cell
GGGATGAAGTCCTCCT-1_mouse.spleen.LPS_1.1	mouse.spleen.LPS_1.1	815	506	1	1	B-cell	B-cell
GGGATGACAAGCCCAC-1_mouse.spleen.LPS_1.1	mouse.spleen.LPS_1.1	1340	776	1	1	B-cell	B-cell
GGGATGAGTATTCGTG-1_mouse.spleen.LPS_1.1	mouse.spleen.LPS_1.1	4782	1618	1	1	B-cell	B-cell
GGGCACTAGAGTAATC-1_mouse.spleen.LPS_1.1	mouse.spleen.LPS_1.1	890	530	2	2	T-cell	T-cell
GGGCACTCAATGAAAC-1_mouse.spleen.LPS_1.1	mouse.spleen.LPS_1.1	1055	609	1	1	B-cell	B-cell
GGGCACTGTTGATTCG-1_mouse.spleen.LPS_1.1	mouse.spleen.LPS_1.1	1052	595	1	1	B-cell	B-cell
GGGCACTGTTGGTAAA-1_mouse.spleen.LPS_1.1	mouse.spleen.LPS_1.1	1719	739	2	2	T-cell	T-cell
GGGCACTTCGTGGACC-1_mouse.spleen.LPS_1.1	mouse.spleen.LPS_1.1	571	386	1	1	B-cell	B-cell
GGGCACTTCTGTACGA-1_mouse.spleen.LPS_1.1	mouse.spleen.LPS_1.1	1128	633	1	1	B-cell	B-cell
GGGCATCCACTAGTAC-1_mouse.spleen.LPS_1.1	mouse.spleen.LPS_1.1	602	261	5	4	Neutrophil	Neutrophil
GGGCATCGTAAGAGAG-1_mouse.spleen.LPS_1.1	mouse.spleen.LPS_1.1	808	524	1	1	B-cell	B-cell
GGGTCTGAGAGCCCAA-1_mouse.spleen.LPS_1.1	mouse.spleen.LPS_1.1	270	185	2	2	T-cell	T-cell
GGGTCTGAGGTAGCTG-1_mouse.spleen.LPS_1.1	mouse.spleen.LPS_1.1	2781	1131	2	2	T-cell	T-cell
GGGTCTGTCAAGGCTT-1_mouse.spleen.LPS_1.1	mouse.spleen.LPS_1.1	1980	845	2	2	T-cell	T-cell
GGGTCTGTCGACGGAA-1_mouse.spleen.LPS_1.1	mouse.spleen.LPS_1.1	1237	647	1	1	B-cell	B-cell
GGGTTGCCAGTCAGAG-1_mouse.spleen.LPS_1.1	mouse.spleen.LPS_1.1	1090	586	1	1	B-cell	B-cell
GGGTTGCTCCGCTGTT-1_mouse.spleen.LPS_1.1	mouse.spleen.LPS_1.1	1245	633	2	2	T-cell	T-cell
GGTATTGCAAGCTGAG-1_mouse.spleen.LPS_1.1	mouse.spleen.LPS_1.1	514	342	2	2	T-cell	T-cell
GGTATTGCACCATGTA-1_mouse.spleen.LPS_1.1	mouse.spleen.LPS_1.1	2723	1099	1	1	B-cell	B-cell
GGTATTGGTCTTTCAT-1_mouse.spleen.LPS_1.1	mouse.spleen.LPS_1.1	1533	805	1	1	B-cell	B-cell
GGTATTGGTGTATGGG-1_mouse.spleen.LPS_1.1	mouse.spleen.LPS_1.1	3358	1356	1	1	B-cell	B-cell
GGTATTGTCACGACTA-1_mouse.spleen.LPS_1.1	mouse.spleen.LPS_1.1	1552	691	2	2	T-cell	T-cell
GGTGAAGCACCGAATT-1_mouse.spleen.LPS_1.1	mouse.spleen.LPS_1.1	915	514	1	1	B-cell	B-cell
GGTGAAGGTTAGGGTG-1_mouse.spleen.LPS_1.1	mouse.spleen.LPS_1.1	1246	649	1	1	B-cell	B-cell
GGTGAAGTCTGCGTAA-1_mouse.spleen.LPS_1.1	mouse.spleen.LPS_1.1	608	302	3	5	APC	Macrophage
GGTGCGTAGTACGCCC-1_mouse.spleen.LPS_1.1	mouse.spleen.LPS_1.1	3548	1356	1	1	B-cell	B-cell
GGTGCGTCAAGCGTAG-1_mouse.spleen.LPS_1.1	mouse.spleen.LPS_1.1	1011	598	1	1	B-cell	B-cell
GGTGCGTGTGCCTTGG-1_mouse.spleen.LPS_1.1	mouse.spleen.LPS_1.1	905	550	4	6	NK-cell	NK-cell
GGTGCGTTCAAACGGG-1_mouse.spleen.LPS_1.1	mouse.spleen.LPS_1.1	1624	734	2	2	T-cell	T-cell
GGTGCGTTCTACGAGT-1_mouse.spleen.LPS_1.1	mouse.spleen.LPS_1.1	2067	963	2	2	T-cell	T-cell
GGTGTTAAGGAGTAGA-1_mouse.spleen.LPS_1.1	mouse.spleen.LPS_1.1	1250	677	1	1	B-cell	B-cell
GGTGTTATCTGATTCT-1_mouse.spleen.LPS_1.1	mouse.spleen.LPS_1.1	1749	894	1	1	B-cell	B-cell
GTAACGTGTCGAATCT-1_mouse.spleen.LPS_1.1	mouse.spleen.LPS_1.1	4277	1500	1	1	B-cell	B-cell
GTAACGTTCGCGATCG-1_mouse.spleen.LPS_1.1	mouse.spleen.LPS_1.1	1022	577	1	1	B-cell	B-cell
GTAACGTTCTATCGCC-1_mouse.spleen.LPS_1.1	mouse.spleen.LPS_1.1	1768	831	2	2	T-cell	T-cell
GTAACGTTCTGCGTAA-1_mouse.spleen.LPS_1.1	mouse.spleen.LPS_1.1	1469	794	1	1	B-cell	B-cell
GTAACTGCAAGAGGCT-1_mouse.spleen.LPS_1.1	mouse.spleen.LPS_1.1	1653	805	1	1	B-cell	B-cell
GTAACTGTCCAACCAA-1_mouse.spleen.LPS_1.1	mouse.spleen.LPS_1.1	830	493	1	1	B-cell	B-cell
GTAACTGTCTGCGGCA-1_mouse.spleen.LPS_1.1	mouse.spleen.LPS_1.1	753	403	1	1	B-cell	B-cell
GTACGTACATGCATGT-1_mouse.spleen.LPS_1.1	mouse.spleen.LPS_1.1	1336	764	1	1	B-cell	B-cell
GTACGTACATTCTTAC-1_mouse.spleen.LPS_1.1	mouse.spleen.LPS_1.1	1758	909	1	1	B-cell	B-cell
GTACGTAGTCAGATAA-1_mouse.spleen.LPS_1.1	mouse.spleen.LPS_1.1	1603	737	2	2	T-cell	T-cell
GTACGTATCATTGCGA-1_mouse.spleen.LPS_1.1	mouse.spleen.LPS_1.1	1622	812	1	1	B-cell	B-cell
GTACGTATCCCTCTTT-1_mouse.spleen.LPS_1.1	mouse.spleen.LPS_1.1	2275	1039	2	2	T-cell	T-cell
GTACTCCAGTCGTTTG-1_mouse.spleen.LPS_1.1	mouse.spleen.LPS_1.1	1172	583	1	1	B-cell	B-cell
GTACTCCGTCGTGGCT-1_mouse.spleen.LPS_1.1	mouse.spleen.LPS_1.1	1246	737	1	1	B-cell	B-cell
GTACTCCGTCTAACGT-1_mouse.spleen.LPS_1.1	mouse.spleen.LPS_1.1	835	506	1	1	B-cell	B-cell
GTACTTTAGAAGAAGC-1_mouse.spleen.LPS_1.1	mouse.spleen.LPS_1.1	1742	815	1	1	B-cell	B-cell
GTACTTTAGACCGGAT-1_mouse.spleen.LPS_1.1	mouse.spleen.LPS_1.1	2077	969	1	1	B-cell	B-cell
GTACTTTTCAGAGCTT-1_mouse.spleen.LPS_1.1	mouse.spleen.LPS_1.1	1312	712	4	6	NK-cell	NK-cell
GTAGGCCAGCCTATGT-1_mouse.spleen.LPS_1.1	mouse.spleen.LPS_1.1	732	427	1	1	B-cell	B-cell
GTAGGCCAGGACCACA-1_mouse.spleen.LPS_1.1	mouse.spleen.LPS_1.1	1138	609	1	1	B-cell	B-cell
GTAGGCCCATTCTCAT-1_mouse.spleen.LPS_1.1	mouse.spleen.LPS_1.1	929	517	1	1	B-cell	B-cell
GTAGTCAAGCCATCGC-1_mouse.spleen.LPS_1.1	mouse.spleen.LPS_1.1	1361	701	1	1	B-cell	B-cell
GTAGTCACACGTAAGG-1_mouse.spleen.LPS_1.1	mouse.spleen.LPS_1.1	1196	388	5	4	Neutrophil	Neutrophil
GTAGTCACATAACCTG-1_mouse.spleen.LPS_1.1	mouse.spleen.LPS_1.1	1884	937	1	1	B-cell	B-cell
GTAGTCAGTAGAAGGA-1_mouse.spleen.LPS_1.1	mouse.spleen.LPS_1.1	2374	1102	1	1	B-cell	B-cell
GTATCTTAGCTGAACG-1_mouse.spleen.LPS_1.1	mouse.spleen.LPS_1.1	707	268	5	4	Neutrophil	Neutrophil
GTATCTTCAAACTGCT-1_mouse.spleen.LPS_1.1	mouse.spleen.LPS_1.1	1313	710	2	2	T-cell	T-cell
GTATCTTCACACTGCG-1_mouse.spleen.LPS_1.1	mouse.spleen.LPS_1.1	1334	639	1	1	B-cell	B-cell
GTATCTTCAGTGGAGT-1_mouse.spleen.LPS_1.1	mouse.spleen.LPS_1.1	815	511	1	1	B-cell	B-cell
GTATCTTTCAAGGCTT-1_mouse.spleen.LPS_1.1	mouse.spleen.LPS_1.1	987	574	1	1	B-cell	B-cell
GTATCTTTCCGGCACA-1_mouse.spleen.LPS_1.1	mouse.spleen.LPS_1.1	3288	1394	3	5	APC	Macrophage
GTATTCTAGACAGGCT-1_mouse.spleen.LPS_1.1	mouse.spleen.LPS_1.1	948	544	1	1	B-cell	B-cell
GTATTCTAGCTGTTCA-1_mouse.spleen.LPS_1.1	mouse.spleen.LPS_1.1	1629	759	2	2	T-cell	T-cell
GTATTCTCAGCGTCCA-1_mouse.spleen.LPS_1.1	mouse.spleen.LPS_1.1	438	285	3	5	APC	Macrophage
GTATTCTGTTAGAACA-1_mouse.spleen.LPS_1.1	mouse.spleen.LPS_1.1	979	525	1	1	B-cell	B-cell
GTATTCTTCGGACAAG-1_mouse.spleen.LPS_1.1	mouse.spleen.LPS_1.1	1046	624	1	1	B-cell	B-cell
GTCAAGTAGACAATAC-1_mouse.spleen.LPS_1.1	mouse.spleen.LPS_1.1	934	538	1	1	B-cell	B-cell
GTCAAGTAGTTGTCGT-1_mouse.spleen.LPS_1.1	mouse.spleen.LPS_1.1	721	444	1	1	B-cell	B-cell
GTCAAGTCAAGCCCAC-1_mouse.spleen.LPS_1.1	mouse.spleen.LPS_1.1	948	560	1	1	B-cell	B-cell
GTCAAGTCAGGGTTAG-1_mouse.spleen.LPS_1.1	mouse.spleen.LPS_1.1	1038	630	1	1	B-cell	B-cell
GTCAAGTTCCATGAGT-1_mouse.spleen.LPS_1.1	mouse.spleen.LPS_1.1	1632	805	1	1	B-cell	B-cell
GTCACAAAGGTGCTAG-1_mouse.spleen.LPS_1.1	mouse.spleen.LPS_1.1	1685	779	2	2	T-cell	T-cell
GTCACGGCAAAGGAAG-1_mouse.spleen.LPS_1.1	mouse.spleen.LPS_1.1	1283	681	1	1	B-cell	B-cell
GTCACGGCACAGACTT-1_mouse.spleen.LPS_1.1	mouse.spleen.LPS_1.1	644	395	1	1	B-cell	B-cell
GTCACGGTCTACTATC-1_mouse.spleen.LPS_1.1	mouse.spleen.LPS_1.1	252	181	2	2	T-cell	T-cell
GTCATTTCAAGGTTCT-1_mouse.spleen.LPS_1.1	mouse.spleen.LPS_1.1	2318	1014	1	1	B-cell	B-cell
GTCATTTCACAGCGTC-1_mouse.spleen.LPS_1.1	mouse.spleen.LPS_1.1	1017	576	1	1	B-cell	B-cell
GTCATTTCAGATGGCA-1_mouse.spleen.LPS_1.1	mouse.spleen.LPS_1.1	2333	990	2	2	T-cell	T-cell
GTCATTTCATCTCCCA-1_mouse.spleen.LPS_1.1	mouse.spleen.LPS_1.1	966	570	1	1	B-cell	B-cell
GTCATTTGTATCTGCA-1_mouse.spleen.LPS_1.1	mouse.spleen.LPS_1.1	1148	606	2	2	T-cell	T-cell
GTCATTTGTCGCGTGT-1_mouse.spleen.LPS_1.1	mouse.spleen.LPS_1.1	1492	795	1	1	B-cell	B-cell
GTCATTTTCACTGGGC-1_mouse.spleen.LPS_1.1	mouse.spleen.LPS_1.1	1823	852	1	1	B-cell	B-cell
GTCCTCAAGGCATTGG-1_mouse.spleen.LPS_1.1	mouse.spleen.LPS_1.1	1919	848	2	2	T-cell	T-cell
GTCCTCACAACGATCT-1_mouse.spleen.LPS_1.1	mouse.spleen.LPS_1.1	1332	679	2	2	T-cell	T-cell
GTCCTCAGTAATCACC-1_mouse.spleen.LPS_1.1	mouse.spleen.LPS_1.1	822	467	1	1	B-cell	B-cell
GTCCTCAGTCTGGAGA-1_mouse.spleen.LPS_1.1	mouse.spleen.LPS_1.1	1012	561	1	1	B-cell	B-cell
GTCCTCATCGACAGCC-1_mouse.spleen.LPS_1.1	mouse.spleen.LPS_1.1	808	445	1	1	B-cell	B-cell
GTCCTCATCGATGAGG-1_mouse.spleen.LPS_1.1	mouse.spleen.LPS_1.1	325	181	1	1	B-cell	B-cell
GTCCTCATCTGGCGAC-1_mouse.spleen.LPS_1.1	mouse.spleen.LPS_1.1	728	460	2	2	T-cell	T-cell
GTCGGGTAGCGTTGCC-1_mouse.spleen.LPS_1.1	mouse.spleen.LPS_1.1	943	486	1	1	B-cell	B-cell
GTCGGGTGTGACTCAT-1_mouse.spleen.LPS_1.1	mouse.spleen.LPS_1.1	2099	938	2	2	T-cell	T-cell
GTCGGGTTCACATAGC-1_mouse.spleen.LPS_1.1	mouse.spleen.LPS_1.1	599	275	5	4	Neutrophil	Neutrophil
GTCGGGTTCTTCTGGC-1_mouse.spleen.LPS_1.1	mouse.spleen.LPS_1.1	1198	645	1	1	B-cell	B-cell
GTCGTAAAGAGTGACC-1_mouse.spleen.LPS_1.1	mouse.spleen.LPS_1.1	1133	666	1	1	B-cell	B-cell
GTCGTAAAGCTAGCCC-1_mouse.spleen.LPS_1.1	mouse.spleen.LPS_1.1	1025	588	1	1	B-cell	B-cell
GTCGTAACACCCAGTG-1_mouse.spleen.LPS_1.1	mouse.spleen.LPS_1.1	1491	647	2	2	T-cell	T-cell
GTCGTAACATCGATTG-1_mouse.spleen.LPS_1.1	mouse.spleen.LPS_1.1	2540	1014	2	2	T-cell	T-cell
GTCGTAACATGGTCAT-1_mouse.spleen.LPS_1.1	mouse.spleen.LPS_1.1	1000	534	1	1	B-cell	B-cell
GTCGTAAGTAGCGTCC-1_mouse.spleen.LPS_1.1	mouse.spleen.LPS_1.1	1003	558	4	6	NK-cell	NK-cell
GTCGTAAGTGAAAGAG-1_mouse.spleen.LPS_1.1	mouse.spleen.LPS_1.1	928	457	2	2	T-cell	T-cell
GTCGTAAGTGTTCGAT-1_mouse.spleen.LPS_1.1	mouse.spleen.LPS_1.1	1066	669	1	1	B-cell	B-cell
GTCGTAAGTTATTCTC-1_mouse.spleen.LPS_1.1	mouse.spleen.LPS_1.1	941	528	1	1	B-cell	B-cell
GTCGTAATCGTAGGAG-1_mouse.spleen.LPS_1.1	mouse.spleen.LPS_1.1	404	279	1	1	B-cell	B-cell
GTCTCGTAGAACTCGG-1_mouse.spleen.LPS_1.1	mouse.spleen.LPS_1.1	2072	846	2	2	T-cell	T-cell
GTCTCGTCAGTAAGCG-1_mouse.spleen.LPS_1.1	mouse.spleen.LPS_1.1	1322	718	1	1	B-cell	B-cell
GTCTCGTGTCTTGCGG-1_mouse.spleen.LPS_1.1	mouse.spleen.LPS_1.1	1125	669	1	1	B-cell	B-cell
GTCTCGTTCTTGCCGT-1_mouse.spleen.LPS_1.1	mouse.spleen.LPS_1.1	1506	770	1	1	B-cell	B-cell
GTCTTCGAGACGCTTT-1_mouse.spleen.LPS_1.1	mouse.spleen.LPS_1.1	850	539	2	2	T-cell	T-cell
GTCTTCGAGAGAGCTC-1_mouse.spleen.LPS_1.1	mouse.spleen.LPS_1.1	522	375	2	2	T-cell	T-cell
GTCTTCGTCAGTACGT-1_mouse.spleen.LPS_1.1	mouse.spleen.LPS_1.1	905	361	5	4	Neutrophil	Neutrophil
GTGAAGGCACGGACAA-1_mouse.spleen.LPS_1.1	mouse.spleen.LPS_1.1	2970	1249	1	1	B-cell	B-cell
GTGAAGGGTCCAAGTT-1_mouse.spleen.LPS_1.1	mouse.spleen.LPS_1.1	2352	1032	1	1	B-cell	B-cell
GTGAAGGGTGTGAATA-1_mouse.spleen.LPS_1.1	mouse.spleen.LPS_1.1	223	159	1	1	B-cell	B-cell
GTGCAGCAGCTCCTTC-1_mouse.spleen.LPS_1.1	mouse.spleen.LPS_1.1	1414	719	2	2	T-cell	T-cell
GTGCAGCAGTCAAGCG-1_mouse.spleen.LPS_1.1	mouse.spleen.LPS_1.1	561	343	2	2	T-cell	T-cell
GTGCAGCGTACTTGAC-1_mouse.spleen.LPS_1.1	mouse.spleen.LPS_1.1	516	288	3	5	APC	Macrophage
GTGCAGCGTGCGATAG-1_mouse.spleen.LPS_1.1	mouse.spleen.LPS_1.1	723	443	1	1	B-cell	B-cell
GTGCAGCGTGTGAAAT-1_mouse.spleen.LPS_1.1	mouse.spleen.LPS_1.1	699	394	2	2	T-cell	T-cell
GTGCATAAGCTGTTCA-1_mouse.spleen.LPS_1.1	mouse.spleen.LPS_1.1	1195	780	1	1	B-cell	B-cell
GTGCATAAGCTTTGGT-1_mouse.spleen.LPS_1.1	mouse.spleen.LPS_1.1	1272	771	1	1	B-cell	B-cell
GTGCATAAGGCGTACA-1_mouse.spleen.LPS_1.1	mouse.spleen.LPS_1.1	2370	1043	1	1	B-cell	B-cell
GTGCATAAGGCTCTTA-1_mouse.spleen.LPS_1.1	mouse.spleen.LPS_1.1	3358	1349	1	1	B-cell	B-cell
GTGCATAAGTTAAGTG-1_mouse.spleen.LPS_1.1	mouse.spleen.LPS_1.1	1093	625	1	1	B-cell	B-cell
GTGCATACAAGGCTCC-1_mouse.spleen.LPS_1.1	mouse.spleen.LPS_1.1	1518	816	4	6	NK-cell	NK-cell
GTGCATACACATTAGC-1_mouse.spleen.LPS_1.1	mouse.spleen.LPS_1.1	806	466	1	1	B-cell	B-cell
GTGCATACAGTAGAGC-1_mouse.spleen.LPS_1.1	mouse.spleen.LPS_1.1	2068	836	2	2	T-cell	T-cell
GTGCATAGTCACTTCC-1_mouse.spleen.LPS_1.1	mouse.spleen.LPS_1.1	885	514	1	1	B-cell	B-cell
GTGCATATCCACTCCA-1_mouse.spleen.LPS_1.1	mouse.spleen.LPS_1.1	3779	1373	1	1	B-cell	B-cell
GTGCATATCTACTCAT-1_mouse.spleen.LPS_1.1	mouse.spleen.LPS_1.1	746	482	1	1	B-cell	B-cell
GTGCATATCTTCAACT-1_mouse.spleen.LPS_1.1	mouse.spleen.LPS_1.1	1055	362	5	4	Neutrophil	Neutrophil
GTGCGGTAGCGCTCCA-1_mouse.spleen.LPS_1.1	mouse.spleen.LPS_1.1	513	316	1	1	B-cell	B-cell
GTGCGGTCACCGGAAA-1_mouse.spleen.LPS_1.1	mouse.spleen.LPS_1.1	1535	821	3	7	APC	Monocyte
GTGCGGTCAGATCTGT-1_mouse.spleen.LPS_1.1	mouse.spleen.LPS_1.1	989	558	1	1	B-cell	B-cell
GTGCGGTTCCATGCTC-1_mouse.spleen.LPS_1.1	mouse.spleen.LPS_1.1	968	576	1	1	B-cell	B-cell
GTGCGGTTCGAATGCT-1_mouse.spleen.LPS_1.1	mouse.spleen.LPS_1.1	1285	752	1	1	B-cell	B-cell
GTGCGGTTCTAACCGA-1_mouse.spleen.LPS_1.1	mouse.spleen.LPS_1.1	1087	600	1	1	B-cell	B-cell
GTGCTTCAGTGAAGAG-1_mouse.spleen.LPS_1.1	mouse.spleen.LPS_1.1	1837	866	2	2	T-cell	T-cell
GTGGGTCCACGGATAG-1_mouse.spleen.LPS_1.1	mouse.spleen.LPS_1.1	1267	702	1	1	B-cell	B-cell
GTGGGTCGTCCATGAT-1_mouse.spleen.LPS_1.1	mouse.spleen.LPS_1.1	740	427	1	1	B-cell	B-cell
GTGGGTCGTGTGAAAT-1_mouse.spleen.LPS_1.1	mouse.spleen.LPS_1.1	1269	645	1	1	B-cell	B-cell
GTGGGTCGTTCATGGT-1_mouse.spleen.LPS_1.1	mouse.spleen.LPS_1.1	999	520	1	1	B-cell	B-cell
GTGTGCGAGCCGATTT-1_mouse.spleen.LPS_1.1	mouse.spleen.LPS_1.1	2013	971	1	1	B-cell	B-cell
GTGTGCGAGCCGGTAA-1_mouse.spleen.LPS_1.1	mouse.spleen.LPS_1.1	856	504	2	2	T-cell	T-cell
GTGTGCGAGTGTACGG-1_mouse.spleen.LPS_1.1	mouse.spleen.LPS_1.1	2465	1009	1	1	B-cell	B-cell
GTGTGCGCAGACGTAG-1_mouse.spleen.LPS_1.1	mouse.spleen.LPS_1.1	216	143	3	5	APC	Macrophage
GTGTGCGCATCGATTG-1_mouse.spleen.LPS_1.1	mouse.spleen.LPS_1.1	292	228	3	5	APC	Macrophage
GTGTGCGTCGGAATCT-1_mouse.spleen.LPS_1.1	mouse.spleen.LPS_1.1	369	245	3	5	APC	Macrophage
GTGTTAGAGGACTGGT-1_mouse.spleen.LPS_1.1	mouse.spleen.LPS_1.1	3521	1206	2	2	T-cell	T-cell
GTGTTAGGTTCCACGG-1_mouse.spleen.LPS_1.1	mouse.spleen.LPS_1.1	1074	593	1	1	B-cell	B-cell
GTGTTAGTCGACCAGC-1_mouse.spleen.LPS_1.1	mouse.spleen.LPS_1.1	3631	1319	2	2	T-cell	T-cell
GTTAAGCAGCTGATAA-1_mouse.spleen.LPS_1.1	mouse.spleen.LPS_1.1	963	550	1	1	B-cell	B-cell
GTTAAGCAGTGACATA-1_mouse.spleen.LPS_1.1	mouse.spleen.LPS_1.1	1777	760	2	2	T-cell	T-cell
GTTAAGCCAAACGTGG-1_mouse.spleen.LPS_1.1	mouse.spleen.LPS_1.1	1125	636	1	1	B-cell	B-cell
GTTAAGCCAAATCCGT-1_mouse.spleen.LPS_1.1	mouse.spleen.LPS_1.1	1754	911	1	1	B-cell	B-cell
GTTAAGCGTCACAAGG-1_mouse.spleen.LPS_1.1	mouse.spleen.LPS_1.1	2128	1019	2	2	T-cell	T-cell
GTTAAGCGTCCTCCAT-1_mouse.spleen.LPS_1.1	mouse.spleen.LPS_1.1	2069	989	2	2	T-cell	T-cell
GTTACAGAGTGGACGT-1_mouse.spleen.LPS_1.1	mouse.spleen.LPS_1.1	1003	548	1	1	B-cell	B-cell
GTTACAGTCAGTCAGT-1_mouse.spleen.LPS_1.1	mouse.spleen.LPS_1.1	1513	751	1	1	B-cell	B-cell
GTTACAGTCAGTTTGG-1_mouse.spleen.LPS_1.1	mouse.spleen.LPS_1.1	507	264	5	4	Neutrophil	Neutrophil
GTTACAGTCCCTAATT-1_mouse.spleen.LPS_1.1	mouse.spleen.LPS_1.1	2391	960	2	2	T-cell	T-cell
GTTCATTAGTCGAGTG-1_mouse.spleen.LPS_1.1	mouse.spleen.LPS_1.1	464	288	1	1	B-cell	B-cell
GTTCATTAGTTGTAGA-1_mouse.spleen.LPS_1.1	mouse.spleen.LPS_1.1	1554	794	1	1	B-cell	B-cell
GTTCATTTCTTGCCGT-1_mouse.spleen.LPS_1.1	mouse.spleen.LPS_1.1	2221	1069	1	1	B-cell	B-cell
GTTCGGGAGAAACCGC-1_mouse.spleen.LPS_1.1	mouse.spleen.LPS_1.1	938	530	1	1	B-cell	B-cell
GTTCGGGGTCAGATAA-1_mouse.spleen.LPS_1.1	mouse.spleen.LPS_1.1	1619	783	2	2	T-cell	T-cell
GTTCGGGGTGTGCCTG-1_mouse.spleen.LPS_1.1	mouse.spleen.LPS_1.1	1442	660	1	1	B-cell	B-cell
GTTCGGGTCATTATCC-1_mouse.spleen.LPS_1.1	mouse.spleen.LPS_1.1	2245	927	2	2	T-cell	T-cell
GTTCTCGAGCCAGAAC-1_mouse.spleen.LPS_1.1	mouse.spleen.LPS_1.1	1010	567	1	1	B-cell	B-cell
GTTCTCGAGTGGAGAA-1_mouse.spleen.LPS_1.1	mouse.spleen.LPS_1.1	1390	642	2	2	T-cell	T-cell
GTTCTCGCACGAAATA-1_mouse.spleen.LPS_1.1	mouse.spleen.LPS_1.1	3021	1177	1	1	B-cell	B-cell
GTTCTCGGTGACGCCT-1_mouse.spleen.LPS_1.1	mouse.spleen.LPS_1.1	1841	870	3	7	APC	Monocyte
GTTCTCGGTGATGATA-1_mouse.spleen.LPS_1.1	mouse.spleen.LPS_1.1	4472	1670	1	1	B-cell	B-cell
GTTCTCGTCAGTACGT-1_mouse.spleen.LPS_1.1	mouse.spleen.LPS_1.1	1236	661	1	1	B-cell	B-cell
GTTTCTACATCGGAAG-1_mouse.spleen.LPS_1.1	mouse.spleen.LPS_1.1	1053	603	1	1	B-cell	B-cell
GTTTCTAGTTCTGAAC-1_mouse.spleen.LPS_1.1	mouse.spleen.LPS_1.1	2682	1134	1	1	B-cell	B-cell
GTTTCTATCCTCAACC-1_mouse.spleen.LPS_1.1	mouse.spleen.LPS_1.1	1664	780	2	2	T-cell	T-cell
TAAACCGAGTAAGTAC-1_mouse.spleen.LPS_1.1	mouse.spleen.LPS_1.1	2082	873	2	2	T-cell	T-cell
TAAACCGAGTATTGGA-1_mouse.spleen.LPS_1.1	mouse.spleen.LPS_1.1	1011	580	1	1	B-cell	B-cell
TAAACCGCAAAGCAAT-1_mouse.spleen.LPS_1.1	mouse.spleen.LPS_1.1	1106	541	1	1	B-cell	B-cell
TAAACCGCACTAGTAC-1_mouse.spleen.LPS_1.1	mouse.spleen.LPS_1.1	645	277	5	4	Neutrophil	Neutrophil
TAAACCGCAGCATGAG-1_mouse.spleen.LPS_1.1	mouse.spleen.LPS_1.1	4164	1766	1	3	B-cell	Plasma-cell
TAAACCGCAGCTTAAC-1_mouse.spleen.LPS_1.1	mouse.spleen.LPS_1.1	1287	648	2	2	T-cell	T-cell
TAAACCGGTCGTGGCT-1_mouse.spleen.LPS_1.1	mouse.spleen.LPS_1.1	1331	647	1	1	B-cell	B-cell
TAAACCGGTTGTACAC-1_mouse.spleen.LPS_1.1	mouse.spleen.LPS_1.1	1109	606	1	1	B-cell	B-cell
TAAACCGTCACCCTCA-1_mouse.spleen.LPS_1.1	mouse.spleen.LPS_1.1	3711	1505	3	7	APC	Monocyte
TAAGAGACATGCATGT-1_mouse.spleen.LPS_1.1	mouse.spleen.LPS_1.1	955	504	1	1	B-cell	B-cell
TAAGAGAGTCACAAGG-1_mouse.spleen.LPS_1.1	mouse.spleen.LPS_1.1	1224	632	1	1	B-cell	B-cell
TAAGAGAGTCTAAAGA-1_mouse.spleen.LPS_1.1	mouse.spleen.LPS_1.1	1387	704	1	1	B-cell	B-cell
TAAGCGTAGTCGCCGT-1_mouse.spleen.LPS_1.1	mouse.spleen.LPS_1.1	1528	736	3	7	APC	Monocyte
TAAGCGTTCTTGCATT-1_mouse.spleen.LPS_1.1	mouse.spleen.LPS_1.1	971	539	2	2	T-cell	T-cell
TAAGTGCAGGAGCGAG-1_mouse.spleen.LPS_1.1	mouse.spleen.LPS_1.1	1521	837	1	1	B-cell	B-cell
TAAGTGCCAGCTCCGA-1_mouse.spleen.LPS_1.1	mouse.spleen.LPS_1.1	992	570	1	1	B-cell	B-cell
TAAGTGCCAGGGATTG-1_mouse.spleen.LPS_1.1	mouse.spleen.LPS_1.1	995	556	1	1	B-cell	B-cell
TAAGTGCGTACGCTGC-1_mouse.spleen.LPS_1.1	mouse.spleen.LPS_1.1	996	546	1	1	B-cell	B-cell
TAAGTGCGTCTTCGTC-1_mouse.spleen.LPS_1.1	mouse.spleen.LPS_1.1	666	426	4	6	NK-cell	NK-cell
TAAGTGCGTGTTCGAT-1_mouse.spleen.LPS_1.1	mouse.spleen.LPS_1.1	2459	1254	1	1	B-cell	B-cell
TAAGTGCTCAGCACAT-1_mouse.spleen.LPS_1.1	mouse.spleen.LPS_1.1	2767	1042	2	2	T-cell	T-cell
TAAGTGCTCTATCGCC-1_mouse.spleen.LPS_1.1	mouse.spleen.LPS_1.1	1530	750	1	1	B-cell	B-cell
TACACGAAGCCTCGTG-1_mouse.spleen.LPS_1.1	mouse.spleen.LPS_1.1	1384	676	2	2	T-cell	T-cell
TACACGAAGTGTCTCA-1_mouse.spleen.LPS_1.1	mouse.spleen.LPS_1.1	1220	702	1	1	B-cell	B-cell
TACACGACAACTGGCC-1_mouse.spleen.LPS_1.1	mouse.spleen.LPS_1.1	872	496	1	1	B-cell	B-cell
TACACGAGTATCAGTC-1_mouse.spleen.LPS_1.1	mouse.spleen.LPS_1.1	326	246	2	2	T-cell	T-cell
TACACGATCCACGTTC-1_mouse.spleen.LPS_1.1	mouse.spleen.LPS_1.1	347	234	2	2	T-cell	T-cell
TACACGATCTCGTATT-1_mouse.spleen.LPS_1.1	mouse.spleen.LPS_1.1	3142	1414	1	1	B-cell	B-cell
TACAGTGAGGCATGTG-1_mouse.spleen.LPS_1.1	mouse.spleen.LPS_1.1	1806	940	1	1	B-cell	B-cell
TACAGTGCACCCAGTG-1_mouse.spleen.LPS_1.1	mouse.spleen.LPS_1.1	4583	1848	1	3	B-cell	Plasma-cell
TACAGTGCACGAGGTA-1_mouse.spleen.LPS_1.1	mouse.spleen.LPS_1.1	1354	771	1	1	B-cell	B-cell
TACAGTGGTCGAGTTT-1_mouse.spleen.LPS_1.1	mouse.spleen.LPS_1.1	678	401	1	1	B-cell	B-cell
TACAGTGGTGTAAGTA-1_mouse.spleen.LPS_1.1	mouse.spleen.LPS_1.1	767	459	1	1	B-cell	B-cell
TACAGTGGTTCAGTAC-1_mouse.spleen.LPS_1.1	mouse.spleen.LPS_1.1	385	234	3	5	APC	Macrophage
TACAGTGTCCGTCAAA-1_mouse.spleen.LPS_1.1	mouse.spleen.LPS_1.1	861	456	2	2	T-cell	T-cell
TACCTATAGCAGCGTA-1_mouse.spleen.LPS_1.1	mouse.spleen.LPS_1.1	1338	679	2	2	T-cell	T-cell
TACCTATAGCTACCTA-1_mouse.spleen.LPS_1.1	mouse.spleen.LPS_1.1	2355	974	2	2	T-cell	T-cell
TACCTATGTTACCGAT-1_mouse.spleen.LPS_1.1	mouse.spleen.LPS_1.1	5083	1647	3	7	APC	Monocyte
TACCTATTCAGATAAG-1_mouse.spleen.LPS_1.1	mouse.spleen.LPS_1.1	1851	887	2	2	T-cell	T-cell
TACCTATTCGATAGAA-1_mouse.spleen.LPS_1.1	mouse.spleen.LPS_1.1	2997	1140	1	1	B-cell	B-cell
TACCTTACAGCGTTCG-1_mouse.spleen.LPS_1.1	mouse.spleen.LPS_1.1	1012	544	1	1	B-cell	B-cell
TACCTTACAGGATCGA-1_mouse.spleen.LPS_1.1	mouse.spleen.LPS_1.1	1486	723	1	1	B-cell	B-cell
TACCTTATCGAGAACG-1_mouse.spleen.LPS_1.1	mouse.spleen.LPS_1.1	1262	637	1	1	B-cell	B-cell
TACCTTATCTCATTCA-1_mouse.spleen.LPS_1.1	mouse.spleen.LPS_1.1	1143	623	1	1	B-cell	B-cell
TACGGATAGAGTCGGT-1_mouse.spleen.LPS_1.1	mouse.spleen.LPS_1.1	2426	931	1	1	B-cell	B-cell
TACGGATAGTAGCCGA-1_mouse.spleen.LPS_1.1	mouse.spleen.LPS_1.1	3162	1349	1	1	B-cell	B-cell
TACGGATCAAGTTGTC-1_mouse.spleen.LPS_1.1	mouse.spleen.LPS_1.1	1573	764	2	2	T-cell	T-cell
TACGGATCACTCAGGC-1_mouse.spleen.LPS_1.1	mouse.spleen.LPS_1.1	1261	683	1	1	B-cell	B-cell
TACGGATTCACCACCT-1_mouse.spleen.LPS_1.1	mouse.spleen.LPS_1.1	621	420	2	2	T-cell	T-cell
TACGGATTCCTATGTT-1_mouse.spleen.LPS_1.1	mouse.spleen.LPS_1.1	742	454	1	1	B-cell	B-cell
TACGGGCAGGGAAACA-1_mouse.spleen.LPS_1.1	mouse.spleen.LPS_1.1	745	428	1	1	B-cell	B-cell
TACGGGCCAAGGACTG-1_mouse.spleen.LPS_1.1	mouse.spleen.LPS_1.1	1227	682	1	1	B-cell	B-cell
TACGGGCCACCAGGTC-1_mouse.spleen.LPS_1.1	mouse.spleen.LPS_1.1	269	211	2	2	T-cell	T-cell
TACGGGCCAGCCTTGG-1_mouse.spleen.LPS_1.1	mouse.spleen.LPS_1.1	1603	758	2	2	T-cell	T-cell
TACGGGCCATGGAATA-1_mouse.spleen.LPS_1.1	mouse.spleen.LPS_1.1	2169	812	2	2	T-cell	T-cell
TACGGGCGTGTCCTCT-1_mouse.spleen.LPS_1.1	mouse.spleen.LPS_1.1	5929	2003	1	1	B-cell	B-cell
TACGGTAAGAAACCGC-1_mouse.spleen.LPS_1.1	mouse.spleen.LPS_1.1	871	520	1	1	B-cell	B-cell
TACGGTAAGATGTTAG-1_mouse.spleen.LPS_1.1	mouse.spleen.LPS_1.1	835	534	2	2	T-cell	T-cell
TACGGTAAGCTCCTCT-1_mouse.spleen.LPS_1.1	mouse.spleen.LPS_1.1	2116	907	1	1	B-cell	B-cell
TACGGTACAAGTAATG-1_mouse.spleen.LPS_1.1	mouse.spleen.LPS_1.1	1850	922	1	1	B-cell	B-cell
TACGGTACAATGAAAC-1_mouse.spleen.LPS_1.1	mouse.spleen.LPS_1.1	4891	961	1	3	B-cell	Plasma-cell
TACGGTACATTACGAC-1_mouse.spleen.LPS_1.1	mouse.spleen.LPS_1.1	3798	1433	1	1	B-cell	B-cell
TACGGTAGTAAGGATT-1_mouse.spleen.LPS_1.1	mouse.spleen.LPS_1.1	2025	884	2	2	T-cell	T-cell
TACTCATAGTCTCCTC-1_mouse.spleen.LPS_1.1	mouse.spleen.LPS_1.1	1371	736	1	1	B-cell	B-cell
TACTCATCAATACGCT-1_mouse.spleen.LPS_1.1	mouse.spleen.LPS_1.1	396	248	1	1	B-cell	B-cell
TACTCATGTGTCGCTG-1_mouse.spleen.LPS_1.1	mouse.spleen.LPS_1.1	532	356	1	1	B-cell	B-cell
TACTCATTCCGGGTGT-1_mouse.spleen.LPS_1.1	mouse.spleen.LPS_1.1	1023	554	1	1	B-cell	B-cell
TACTCATTCTTAGAGC-1_mouse.spleen.LPS_1.1	mouse.spleen.LPS_1.1	533	226	5	4	Neutrophil	Neutrophil
TACTCGCAGCGTCTAT-1_mouse.spleen.LPS_1.1	mouse.spleen.LPS_1.1	1274	635	1	1	B-cell	B-cell
TACTCGCCAATCAGAA-1_mouse.spleen.LPS_1.1	mouse.spleen.LPS_1.1	1273	676	1	1	B-cell	B-cell
TACTCGCGTCTGCGGT-1_mouse.spleen.LPS_1.1	mouse.spleen.LPS_1.1	1515	739	1	1	B-cell	B-cell
TACTCGCGTGACAAAT-1_mouse.spleen.LPS_1.1	mouse.spleen.LPS_1.1	678	372	2	2	T-cell	T-cell
TACTCGCGTGAGGGTT-1_mouse.spleen.LPS_1.1	mouse.spleen.LPS_1.1	3487	1205	2	2	T-cell	T-cell
TACTTACCACTGAAGG-1_mouse.spleen.LPS_1.1	mouse.spleen.LPS_1.1	2003	899	2	2	T-cell	T-cell
TACTTACCATCGATGT-1_mouse.spleen.LPS_1.1	mouse.spleen.LPS_1.1	1680	886	1	1	B-cell	B-cell
TACTTACCATGGTAGG-1_mouse.spleen.LPS_1.1	mouse.spleen.LPS_1.1	526	352	1	1	B-cell	B-cell
TACTTACGTACCCAAT-1_mouse.spleen.LPS_1.1	mouse.spleen.LPS_1.1	2448	998	2	2	T-cell	T-cell
TACTTACGTACGAAAT-1_mouse.spleen.LPS_1.1	mouse.spleen.LPS_1.1	710	404	1	1	B-cell	B-cell
TACTTACGTCCAGTTA-1_mouse.spleen.LPS_1.1	mouse.spleen.LPS_1.1	1040	548	1	1	B-cell	B-cell
TACTTGTCAGTGACAG-1_mouse.spleen.LPS_1.1	mouse.spleen.LPS_1.1	1565	779	2	2	T-cell	T-cell
TACTTGTCATATGCTG-1_mouse.spleen.LPS_1.1	mouse.spleen.LPS_1.1	2710	1059	2	2	T-cell	T-cell
TACTTGTGTCTAGTGT-1_mouse.spleen.LPS_1.1	mouse.spleen.LPS_1.1	1030	576	1	1	B-cell	B-cell
TAGACCACAAGGTTTC-1_mouse.spleen.LPS_1.1	mouse.spleen.LPS_1.1	1565	845	1	1	B-cell	B-cell
TAGACCACATCTCCCA-1_mouse.spleen.LPS_1.1	mouse.spleen.LPS_1.1	335	228	1	1	B-cell	B-cell
TAGACCATCCAGAGGA-1_mouse.spleen.LPS_1.1	mouse.spleen.LPS_1.1	3190	1311	3	5	APC	Macrophage
TAGACCATCTGACCTC-1_mouse.spleen.LPS_1.1	mouse.spleen.LPS_1.1	868	538	1	1	B-cell	B-cell
TAGACCATCTTGCAAG-1_mouse.spleen.LPS_1.1	mouse.spleen.LPS_1.1	1431	769	1	1	B-cell	B-cell
TAGAGCTAGAGACTAT-1_mouse.spleen.LPS_1.1	mouse.spleen.LPS_1.1	490	340	3	5	APC	Macrophage
TAGAGCTAGGGAAACA-1_mouse.spleen.LPS_1.1	mouse.spleen.LPS_1.1	1157	573	1	1	B-cell	B-cell
TAGAGCTCACCCATTC-1_mouse.spleen.LPS_1.1	mouse.spleen.LPS_1.1	1058	599	1	1	B-cell	B-cell
TAGAGCTCAGCATACT-1_mouse.spleen.LPS_1.1	mouse.spleen.LPS_1.1	1130	671	1	1	B-cell	B-cell
TAGAGCTCATATACCG-1_mouse.spleen.LPS_1.1	mouse.spleen.LPS_1.1	1093	615	1	1	B-cell	B-cell
TAGAGCTGTACCTACA-1_mouse.spleen.LPS_1.1	mouse.spleen.LPS_1.1	1472	665	2	2	T-cell	T-cell
TAGAGCTGTCAATACC-1_mouse.spleen.LPS_1.1	mouse.spleen.LPS_1.1	2273	1124	4	6	NK-cell	NK-cell
TAGAGCTGTCTAACGT-1_mouse.spleen.LPS_1.1	mouse.spleen.LPS_1.1	939	545	1	1	B-cell	B-cell
TAGCCGGAGAATTGTG-1_mouse.spleen.LPS_1.1	mouse.spleen.LPS_1.1	1544	857	3	7	APC	Monocyte
TAGCCGGCACGACTCG-1_mouse.spleen.LPS_1.1	mouse.spleen.LPS_1.1	1310	719	1	1	B-cell	B-cell
TAGCCGGGTCAATGTC-1_mouse.spleen.LPS_1.1	mouse.spleen.LPS_1.1	2029	897	3	5	APC	Macrophage
TAGCCGGGTGGCCCTA-1_mouse.spleen.LPS_1.1	mouse.spleen.LPS_1.1	2162	1073	3	5	APC	Macrophage
TAGCCGGTCACTCTTA-1_mouse.spleen.LPS_1.1	mouse.spleen.LPS_1.1	194	156	1	1	B-cell	B-cell
TAGCCGGTCCTGTAGA-1_mouse.spleen.LPS_1.1	mouse.spleen.LPS_1.1	3539	1271	3	5	APC	Macrophage
TAGGCATAGGACATTA-1_mouse.spleen.LPS_1.1	mouse.spleen.LPS_1.1	1316	711	1	1	B-cell	B-cell
TAGGCATAGTCTTGCA-1_mouse.spleen.LPS_1.1	mouse.spleen.LPS_1.1	342	212	3	5	APC	Macrophage
TAGGCATCACTCAGGC-1_mouse.spleen.LPS_1.1	mouse.spleen.LPS_1.1	1190	634	1	1	B-cell	B-cell
TAGGCATGTGAGGGTT-1_mouse.spleen.LPS_1.1	mouse.spleen.LPS_1.1	1387	783	1	1	B-cell	B-cell
TAGGCATGTTAGATGA-1_mouse.spleen.LPS_1.1	mouse.spleen.LPS_1.1	2100	946	1	1	B-cell	B-cell
TAGTGGTAGATCCGAG-1_mouse.spleen.LPS_1.1	mouse.spleen.LPS_1.1	863	521	1	1	B-cell	B-cell
TAGTGGTAGTATCTCG-1_mouse.spleen.LPS_1.1	mouse.spleen.LPS_1.1	186	140	2	2	T-cell	T-cell
TAGTGGTCAATCTGCA-1_mouse.spleen.LPS_1.1	mouse.spleen.LPS_1.1	2898	1223	2	2	T-cell	T-cell
TAGTTGGAGATCTGAA-1_mouse.spleen.LPS_1.1	mouse.spleen.LPS_1.1	1502	778	1	1	B-cell	B-cell
TAGTTGGAGCTATGCT-1_mouse.spleen.LPS_1.1	mouse.spleen.LPS_1.1	989	578	1	1	B-cell	B-cell
TAGTTGGAGGATGGTC-1_mouse.spleen.LPS_1.1	mouse.spleen.LPS_1.1	1516	741	1	1	B-cell	B-cell
TAGTTGGGTAGAAAGG-1_mouse.spleen.LPS_1.1	mouse.spleen.LPS_1.1	2687	1096	2	2	T-cell	T-cell
TAGTTGGGTGCAACTT-1_mouse.spleen.LPS_1.1	mouse.spleen.LPS_1.1	1081	634	4	6	NK-cell	NK-cell
TAGTTGGGTGGCAAAC-1_mouse.spleen.LPS_1.1	mouse.spleen.LPS_1.1	4762	1650	2	2	T-cell	T-cell
TAGTTGGGTGGTCTCG-1_mouse.spleen.LPS_1.1	mouse.spleen.LPS_1.1	178	137	3	5	APC	Macrophage
TATCAGGAGCTTTGGT-1_mouse.spleen.LPS_1.1	mouse.spleen.LPS_1.1	1550	827	2	2	T-cell	T-cell
TATCAGGCAGGCTGAA-1_mouse.spleen.LPS_1.1	mouse.spleen.LPS_1.1	668	421	1	1	B-cell	B-cell
TATCAGGCATGCCACG-1_mouse.spleen.LPS_1.1	mouse.spleen.LPS_1.1	3488	1290	1	1	B-cell	B-cell
TATCAGGTCACGATGT-1_mouse.spleen.LPS_1.1	mouse.spleen.LPS_1.1	1501	796	2	2	T-cell	T-cell
TATCAGGTCCGAAGAG-1_mouse.spleen.LPS_1.1	mouse.spleen.LPS_1.1	1378	742	1	1	B-cell	B-cell
TATCAGGTCTCAAACG-1_mouse.spleen.LPS_1.1	mouse.spleen.LPS_1.1	1063	554	1	1	B-cell	B-cell
TATCTCAAGCCGATTT-1_mouse.spleen.LPS_1.1	mouse.spleen.LPS_1.1	3585	1191	2	2	T-cell	T-cell
TATCTCACAATGGAGC-1_mouse.spleen.LPS_1.1	mouse.spleen.LPS_1.1	372	260	1	1	B-cell	B-cell
TATCTCAGTCAGTGGA-1_mouse.spleen.LPS_1.1	mouse.spleen.LPS_1.1	1216	647	1	1	B-cell	B-cell
TATCTCAGTGGTCCGT-1_mouse.spleen.LPS_1.1	mouse.spleen.LPS_1.1	1202	597	2	2	T-cell	T-cell
TATCTCATCATGCTCC-1_mouse.spleen.LPS_1.1	mouse.spleen.LPS_1.1	1292	707	1	1	B-cell	B-cell
TATGCCCAGACAAAGG-1_mouse.spleen.LPS_1.1	mouse.spleen.LPS_1.1	1369	758	2	2	T-cell	T-cell
TATGCCCAGTAGATGT-1_mouse.spleen.LPS_1.1	mouse.spleen.LPS_1.1	1256	635	1	1	B-cell	B-cell
TATGCCCCACACCGAC-1_mouse.spleen.LPS_1.1	mouse.spleen.LPS_1.1	638	385	1	1	B-cell	B-cell
TATGCCCCACCAGCAC-1_mouse.spleen.LPS_1.1	mouse.spleen.LPS_1.1	1655	810	2	2	T-cell	T-cell
TATGCCCGTTAGTGGG-1_mouse.spleen.LPS_1.1	mouse.spleen.LPS_1.1	1816	861	1	1	B-cell	B-cell
TATGCCCGTTATCCGA-1_mouse.spleen.LPS_1.1	mouse.spleen.LPS_1.1	1157	579	4	6	NK-cell	NK-cell
TATGCCCGTTTAGGAA-1_mouse.spleen.LPS_1.1	mouse.spleen.LPS_1.1	1313	650	2	2	T-cell	T-cell
TATGCCCTCCGCGTTT-1_mouse.spleen.LPS_1.1	mouse.spleen.LPS_1.1	1010	533	1	1	B-cell	B-cell
TATGCCCTCTATCCTA-1_mouse.spleen.LPS_1.1	mouse.spleen.LPS_1.1	723	427	1	1	B-cell	B-cell
TATTACCAGGATGGTC-1_mouse.spleen.LPS_1.1	mouse.spleen.LPS_1.1	3968	1369	1	1	B-cell	B-cell
TATTACCAGTGTGAAT-1_mouse.spleen.LPS_1.1	mouse.spleen.LPS_1.1	2135	964	1	1	B-cell	B-cell
TATTACCCAAGAAAGG-1_mouse.spleen.LPS_1.1	mouse.spleen.LPS_1.1	654	425	2	2	T-cell	T-cell
TATTACCGTCTCGTTC-1_mouse.spleen.LPS_1.1	mouse.spleen.LPS_1.1	1609	839	1	1	B-cell	B-cell
TATTACCTCTTGCATT-1_mouse.spleen.LPS_1.1	mouse.spleen.LPS_1.1	2558	1093	1	1	B-cell	B-cell
TCAACGACAGACAAGC-1_mouse.spleen.LPS_1.1	mouse.spleen.LPS_1.1	1055	589	1	1	B-cell	B-cell
TCAACGACAGTCGTGC-1_mouse.spleen.LPS_1.1	mouse.spleen.LPS_1.1	766	390	1	1	B-cell	B-cell
TCAACGACATGTAGTC-1_mouse.spleen.LPS_1.1	mouse.spleen.LPS_1.1	2975	1211	4	6	NK-cell	NK-cell
TCAACGAGTAAAGGAG-1_mouse.spleen.LPS_1.1	mouse.spleen.LPS_1.1	1258	642	3	5	APC	Macrophage
TCAACGAGTATAAACG-1_mouse.spleen.LPS_1.1	mouse.spleen.LPS_1.1	1862	877	2	2	T-cell	T-cell
TCAACGAGTCGTGGCT-1_mouse.spleen.LPS_1.1	mouse.spleen.LPS_1.1	3819	1530	1	1	B-cell	B-cell
TCAACGATCAGTCCCT-1_mouse.spleen.LPS_1.1	mouse.spleen.LPS_1.1	1104	608	1	1	B-cell	B-cell
TCAACGATCCATGAAC-1_mouse.spleen.LPS_1.1	mouse.spleen.LPS_1.1	4470	1719	1	3	B-cell	Plasma-cell
TCAATCTAGCAATCTC-1_mouse.spleen.LPS_1.1	mouse.spleen.LPS_1.1	819	333	5	4	Neutrophil	Neutrophil
TCAATCTAGCACCGCT-1_mouse.spleen.LPS_1.1	mouse.spleen.LPS_1.1	1022	538	1	1	B-cell	B-cell
TCAATCTAGCTAGGCA-1_mouse.spleen.LPS_1.1	mouse.spleen.LPS_1.1	1520	756	1	1	B-cell	B-cell
TCAATCTCAAACGCGA-1_mouse.spleen.LPS_1.1	mouse.spleen.LPS_1.1	896	507	1	1	B-cell	B-cell
TCAATCTCAGGAATCG-1_mouse.spleen.LPS_1.1	mouse.spleen.LPS_1.1	472	308	2	2	T-cell	T-cell
TCAATCTCAGTGAGTG-1_mouse.spleen.LPS_1.1	mouse.spleen.LPS_1.1	2550	935	2	2	T-cell	T-cell
TCAATCTGTCGCTTTC-1_mouse.spleen.LPS_1.1	mouse.spleen.LPS_1.1	854	461	1	1	B-cell	B-cell
TCAATCTGTGGTCCGT-1_mouse.spleen.LPS_1.1	mouse.spleen.LPS_1.1	1126	598	1	1	B-cell	B-cell
TCAATCTTCAGCTCTC-1_mouse.spleen.LPS_1.1	mouse.spleen.LPS_1.1	1612	827	1	1	B-cell	B-cell
TCAATCTTCTATCCTA-1_mouse.spleen.LPS_1.1	mouse.spleen.LPS_1.1	465	261	1	1	B-cell	B-cell
TCACAAGCAAAGGCGT-1_mouse.spleen.LPS_1.1	mouse.spleen.LPS_1.1	1971	864	3	5	APC	Macrophage
TCACAAGCAACCGCCA-1_mouse.spleen.LPS_1.1	mouse.spleen.LPS_1.1	1713	870	4	6	NK-cell	NK-cell
TCACAAGCAGACGCCT-1_mouse.spleen.LPS_1.1	mouse.spleen.LPS_1.1	399	264	2	2	T-cell	T-cell
TCACAAGCAGGCAGTA-1_mouse.spleen.LPS_1.1	mouse.spleen.LPS_1.1	1853	880	3	5	APC	Macrophage
TCACAAGCATACGCTA-1_mouse.spleen.LPS_1.1	mouse.spleen.LPS_1.1	1435	716	2	2	T-cell	T-cell
TCACAAGCATGAAGTA-1_mouse.spleen.LPS_1.1	mouse.spleen.LPS_1.1	746	440	1	1	B-cell	B-cell
TCACAAGCATTTCACT-1_mouse.spleen.LPS_1.1	mouse.spleen.LPS_1.1	835	344	5	4	Neutrophil	Neutrophil
TCACAAGGTACGCACC-1_mouse.spleen.LPS_1.1	mouse.spleen.LPS_1.1	1250	657	1	1	B-cell	B-cell
TCACAAGTCGTGGGAA-1_mouse.spleen.LPS_1.1	mouse.spleen.LPS_1.1	2054	954	1	1	B-cell	B-cell
TCACGAAAGACCCACC-1_mouse.spleen.LPS_1.1	mouse.spleen.LPS_1.1	881	535	2	2	T-cell	T-cell
TCACGAAAGAGCCTAG-1_mouse.spleen.LPS_1.1	mouse.spleen.LPS_1.1	1736	791	1	1	B-cell	B-cell
TCACGAACATTGGTAC-1_mouse.spleen.LPS_1.1	mouse.spleen.LPS_1.1	774	403	1	1	B-cell	B-cell
TCAGATGGTTAAGGGC-1_mouse.spleen.LPS_1.1	mouse.spleen.LPS_1.1	1560	785	1	1	B-cell	B-cell
TCAGATGTCAGGCGAA-1_mouse.spleen.LPS_1.1	mouse.spleen.LPS_1.1	1422	733	4	6	NK-cell	NK-cell
TCAGATGTCCAAATGC-1_mouse.spleen.LPS_1.1	mouse.spleen.LPS_1.1	1809	840	2	2	T-cell	T-cell
TCAGCAAAGAGCCCAA-1_mouse.spleen.LPS_1.1	mouse.spleen.LPS_1.1	963	512	1	1	B-cell	B-cell
TCAGCAAAGTCTCGGC-1_mouse.spleen.LPS_1.1	mouse.spleen.LPS_1.1	1014	571	1	1	B-cell	B-cell
TCAGCAACAAAGTGCG-1_mouse.spleen.LPS_1.1	mouse.spleen.LPS_1.1	670	391	1	1	B-cell	B-cell
TCAGCAACACAGAGGT-1_mouse.spleen.LPS_1.1	mouse.spleen.LPS_1.1	1165	655	1	1	B-cell	B-cell
TCAGCAAGTAAAGGAG-1_mouse.spleen.LPS_1.1	mouse.spleen.LPS_1.1	1123	635	1	1	B-cell	B-cell
TCAGCAAGTATTAGCC-1_mouse.spleen.LPS_1.1	mouse.spleen.LPS_1.1	3802	1455	1	1	B-cell	B-cell
TCAGCAAGTCTAGTCA-1_mouse.spleen.LPS_1.1	mouse.spleen.LPS_1.1	972	498	1	1	B-cell	B-cell
TCAGCAATCCAATGGT-1_mouse.spleen.LPS_1.1	mouse.spleen.LPS_1.1	1691	840	1	1	B-cell	B-cell
TCAGCTCAGAGGTTGC-1_mouse.spleen.LPS_1.1	mouse.spleen.LPS_1.1	989	529	1	1	B-cell	B-cell
TCAGCTCAGGACACCA-1_mouse.spleen.LPS_1.1	mouse.spleen.LPS_1.1	3717	1363	1	1	B-cell	B-cell
TCAGCTCCAAACCCAT-1_mouse.spleen.LPS_1.1	mouse.spleen.LPS_1.1	907	523	1	1	B-cell	B-cell
TCAGCTCCACTACAGT-1_mouse.spleen.LPS_1.1	mouse.spleen.LPS_1.1	1255	590	1	1	B-cell	B-cell
TCAGCTCCATGGTCAT-1_mouse.spleen.LPS_1.1	mouse.spleen.LPS_1.1	3138	1099	1	1	B-cell	B-cell
TCAGCTCCATTCTTAC-1_mouse.spleen.LPS_1.1	mouse.spleen.LPS_1.1	1458	758	1	1	B-cell	B-cell
TCAGCTCTCGTCTGAA-1_mouse.spleen.LPS_1.1	mouse.spleen.LPS_1.1	1252	632	1	1	B-cell	B-cell
TCAGGATGTCGCATAT-1_mouse.spleen.LPS_1.1	mouse.spleen.LPS_1.1	641	423	1	1	B-cell	B-cell
TCAGGATGTCTCTCTG-1_mouse.spleen.LPS_1.1	mouse.spleen.LPS_1.1	231	174	2	2	T-cell	T-cell
TCAGGTACATTAGGCT-1_mouse.spleen.LPS_1.1	mouse.spleen.LPS_1.1	4582	1719	1	1	B-cell	B-cell
TCAGGTAGTCCAGTAT-1_mouse.spleen.LPS_1.1	mouse.spleen.LPS_1.1	1895	788	2	2	T-cell	T-cell
TCAGGTAGTGAAGGCT-1_mouse.spleen.LPS_1.1	mouse.spleen.LPS_1.1	1699	809	4	6	NK-cell	NK-cell
TCAGGTAGTTATGCGT-1_mouse.spleen.LPS_1.1	mouse.spleen.LPS_1.1	1151	640	1	1	B-cell	B-cell
TCAGGTAGTTCGTTGA-1_mouse.spleen.LPS_1.1	mouse.spleen.LPS_1.1	1509	785	1	1	B-cell	B-cell
TCATTACAGCAGGCTA-1_mouse.spleen.LPS_1.1	mouse.spleen.LPS_1.1	235	157	3	5	APC	Macrophage
TCATTACAGCTACCTA-1_mouse.spleen.LPS_1.1	mouse.spleen.LPS_1.1	1007	584	1	1	B-cell	B-cell
TCATTACCAACGATCT-1_mouse.spleen.LPS_1.1	mouse.spleen.LPS_1.1	362	235	1	1	B-cell	B-cell
TCATTACCAATGCCAT-1_mouse.spleen.LPS_1.1	mouse.spleen.LPS_1.1	1600	763	2	2	T-cell	T-cell
TCATTACCAGCGATCC-1_mouse.spleen.LPS_1.1	mouse.spleen.LPS_1.1	2234	973	1	1	B-cell	B-cell
TCATTACCATCCGTGG-1_mouse.spleen.LPS_1.1	mouse.spleen.LPS_1.1	2916	1294	1	1	B-cell	B-cell
TCATTACGTAGCGTAG-1_mouse.spleen.LPS_1.1	mouse.spleen.LPS_1.1	977	552	1	1	B-cell	B-cell
TCATTACGTCACAAGG-1_mouse.spleen.LPS_1.1	mouse.spleen.LPS_1.1	1354	745	1	1	B-cell	B-cell
TCATTACGTTACGGAG-1_mouse.spleen.LPS_1.1	mouse.spleen.LPS_1.1	2514	1009	2	2	T-cell	T-cell
TCATTACTCGAATGGG-1_mouse.spleen.LPS_1.1	mouse.spleen.LPS_1.1	933	529	1	1	B-cell	B-cell
TCATTTGCACATCCAA-1_mouse.spleen.LPS_1.1	mouse.spleen.LPS_1.1	1435	762	1	1	B-cell	B-cell
TCATTTGCACATGACT-1_mouse.spleen.LPS_1.1	mouse.spleen.LPS_1.1	1306	691	1	1	B-cell	B-cell
TCATTTGGTATCGCAT-1_mouse.spleen.LPS_1.1	mouse.spleen.LPS_1.1	2244	911	2	2	T-cell	T-cell
TCCACACAGTCATCCA-1_mouse.spleen.LPS_1.1	mouse.spleen.LPS_1.1	2485	1009	2	2	T-cell	T-cell
TCCACACGTGGGTATG-1_mouse.spleen.LPS_1.1	mouse.spleen.LPS_1.1	856	505	1	1	B-cell	B-cell
TCCACACTCAAACCGT-1_mouse.spleen.LPS_1.1	mouse.spleen.LPS_1.1	1625	747	2	2	T-cell	T-cell
TCCACACTCTTATCTG-1_mouse.spleen.LPS_1.1	mouse.spleen.LPS_1.1	2455	1048	2	2	T-cell	T-cell
TCCCGATAGAGTCGGT-1_mouse.spleen.LPS_1.1	mouse.spleen.LPS_1.1	3263	1189	2	2	T-cell	T-cell
TCCCGATCATAGTAAG-1_mouse.spleen.LPS_1.1	mouse.spleen.LPS_1.1	1563	438	5	4	Neutrophil	Neutrophil
TCCCGATCATGCAACT-1_mouse.spleen.LPS_1.1	mouse.spleen.LPS_1.1	1426	744	1	1	B-cell	B-cell
TCCCGATTCCTCATTA-1_mouse.spleen.LPS_1.1	mouse.spleen.LPS_1.1	573	219	5	4	Neutrophil	Neutrophil
TCGAGGCAGTAGCCGA-1_mouse.spleen.LPS_1.1	mouse.spleen.LPS_1.1	1022	549	1	1	B-cell	B-cell
TCGAGGCCATCGTCGG-1_mouse.spleen.LPS_1.1	mouse.spleen.LPS_1.1	1101	609	1	1	B-cell	B-cell
TCGCGAGAGAGAACAG-1_mouse.spleen.LPS_1.1	mouse.spleen.LPS_1.1	1253	344	5	4	Neutrophil	Neutrophil
TCGCGAGAGATCGATA-1_mouse.spleen.LPS_1.1	mouse.spleen.LPS_1.1	1484	721	1	1	B-cell	B-cell
TCGCGAGAGATGCCAG-1_mouse.spleen.LPS_1.1	mouse.spleen.LPS_1.1	969	553	1	1	B-cell	B-cell
TCGCGAGAGTAACCCT-1_mouse.spleen.LPS_1.1	mouse.spleen.LPS_1.1	2058	823	2	2	T-cell	T-cell
TCGCGAGCAATTGCTG-1_mouse.spleen.LPS_1.1	mouse.spleen.LPS_1.1	1708	850	2	2	T-cell	T-cell
TCGCGAGGTATCGCAT-1_mouse.spleen.LPS_1.1	mouse.spleen.LPS_1.1	1317	615	2	2	T-cell	T-cell
TCGCGAGTCAACGAAA-1_mouse.spleen.LPS_1.1	mouse.spleen.LPS_1.1	1416	704	1	1	B-cell	B-cell
TCGCGTTAGTGGTAGC-1_mouse.spleen.LPS_1.1	mouse.spleen.LPS_1.1	1070	553	1	1	B-cell	B-cell
TCGCGTTAGTTTCCTT-1_mouse.spleen.LPS_1.1	mouse.spleen.LPS_1.1	1349	624	1	1	B-cell	B-cell
TCGCGTTCAAAGGCGT-1_mouse.spleen.LPS_1.1	mouse.spleen.LPS_1.1	658	413	1	1	B-cell	B-cell
TCGCGTTCACTGTCGG-1_mouse.spleen.LPS_1.1	mouse.spleen.LPS_1.1	2743	1101	2	2	T-cell	T-cell
TCGGGACCAAGCCCAC-1_mouse.spleen.LPS_1.1	mouse.spleen.LPS_1.1	223	176	3	5	APC	Macrophage
TCGGGACCAGTACACT-1_mouse.spleen.LPS_1.1	mouse.spleen.LPS_1.1	967	572	1	1	B-cell	B-cell
TCGGGACCATCGATGT-1_mouse.spleen.LPS_1.1	mouse.spleen.LPS_1.1	1180	582	1	1	B-cell	B-cell
TCGGGACGTAGAGGAA-1_mouse.spleen.LPS_1.1	mouse.spleen.LPS_1.1	439	296	1	1	B-cell	B-cell
TCGGTAAAGATATGCA-1_mouse.spleen.LPS_1.1	mouse.spleen.LPS_1.1	1054	573	1	1	B-cell	B-cell
TCGGTAAAGGACAGCT-1_mouse.spleen.LPS_1.1	mouse.spleen.LPS_1.1	933	529	1	1	B-cell	B-cell
TCGGTAACAAAGTGCG-1_mouse.spleen.LPS_1.1	mouse.spleen.LPS_1.1	1131	635	4	6	NK-cell	NK-cell
TCGGTAACATCACGTA-1_mouse.spleen.LPS_1.1	mouse.spleen.LPS_1.1	1881	917	1	1	B-cell	B-cell
TCGGTAACATCGTCGG-1_mouse.spleen.LPS_1.1	mouse.spleen.LPS_1.1	1976	819	2	2	T-cell	T-cell
TCGGTAAGTAGCGCAA-1_mouse.spleen.LPS_1.1	mouse.spleen.LPS_1.1	1673	777	2	2	T-cell	T-cell
TCGGTAAGTCCAACTA-1_mouse.spleen.LPS_1.1	mouse.spleen.LPS_1.1	810	538	2	2	T-cell	T-cell
TCGGTAATCAACGGGA-1_mouse.spleen.LPS_1.1	mouse.spleen.LPS_1.1	1337	667	1	1	B-cell	B-cell
TCGGTAATCTGCGTAA-1_mouse.spleen.LPS_1.1	mouse.spleen.LPS_1.1	4152	1689	3	7	APC	Monocyte
TCGTACCAGTCGAGTG-1_mouse.spleen.LPS_1.1	mouse.spleen.LPS_1.1	2154	941	2	2	T-cell	T-cell
TCGTACCAGTTGAGTA-1_mouse.spleen.LPS_1.1	mouse.spleen.LPS_1.1	496	243	5	4	Neutrophil	Neutrophil
TCGTACCCATCTACGA-1_mouse.spleen.LPS_1.1	mouse.spleen.LPS_1.1	1144	679	1	1	B-cell	B-cell
TCGTACCGTACTCGCG-1_mouse.spleen.LPS_1.1	mouse.spleen.LPS_1.1	1552	726	2	2	T-cell	T-cell
TCGTACCGTCCAGTAT-1_mouse.spleen.LPS_1.1	mouse.spleen.LPS_1.1	1493	743	1	1	B-cell	B-cell
TCGTACCGTTTCCACC-1_mouse.spleen.LPS_1.1	mouse.spleen.LPS_1.1	684	400	1	1	B-cell	B-cell
TCGTAGAAGGCGTACA-1_mouse.spleen.LPS_1.1	mouse.spleen.LPS_1.1	1555	828	2	2	T-cell	T-cell
TCGTAGACACGTCTCT-1_mouse.spleen.LPS_1.1	mouse.spleen.LPS_1.1	1110	602	3	5	APC	Macrophage
TCGTAGACAGACGTAG-1_mouse.spleen.LPS_1.1	mouse.spleen.LPS_1.1	1224	659	1	1	B-cell	B-cell
TCGTAGACAGCGTAAG-1_mouse.spleen.LPS_1.1	mouse.spleen.LPS_1.1	214	168	1	1	B-cell	B-cell
TCTATTGAGACTAGAT-1_mouse.spleen.LPS_1.1	mouse.spleen.LPS_1.1	181	142	1	1	B-cell	B-cell
TCTATTGAGATAGGAG-1_mouse.spleen.LPS_1.1	mouse.spleen.LPS_1.1	1125	566	1	1	B-cell	B-cell
TCTATTGAGTCATGCT-1_mouse.spleen.LPS_1.1	mouse.spleen.LPS_1.1	1987	923	1	1	B-cell	B-cell
TCTATTGCACGTGAGA-1_mouse.spleen.LPS_1.1	mouse.spleen.LPS_1.1	2888	1188	1	1	B-cell	B-cell
TCTATTGGTAGAAGGA-1_mouse.spleen.LPS_1.1	mouse.spleen.LPS_1.1	1493	704	1	1	B-cell	B-cell
TCTATTGGTATTACCG-1_mouse.spleen.LPS_1.1	mouse.spleen.LPS_1.1	1545	832	1	1	B-cell	B-cell
TCTATTGGTCAACATC-1_mouse.spleen.LPS_1.1	mouse.spleen.LPS_1.1	1056	618	1	1	B-cell	B-cell
TCTATTGGTTCAACCA-1_mouse.spleen.LPS_1.1	mouse.spleen.LPS_1.1	1297	716	1	1	B-cell	B-cell
TCTATTGTCTGTCCGT-1_mouse.spleen.LPS_1.1	mouse.spleen.LPS_1.1	1031	579	1	1	B-cell	B-cell
TCTCATAAGTGTACTC-1_mouse.spleen.LPS_1.1	mouse.spleen.LPS_1.1	1695	933	1	1	B-cell	B-cell
TCTCATAGTGAGGCTA-1_mouse.spleen.LPS_1.1	mouse.spleen.LPS_1.1	1546	760	1	1	B-cell	B-cell
TCTCATATCGCGGATC-1_mouse.spleen.LPS_1.1	mouse.spleen.LPS_1.1	1041	548	1	1	B-cell	B-cell
TCTCTAAAGCGTTCCG-1_mouse.spleen.LPS_1.1	mouse.spleen.LPS_1.1	1989	852	1	1	B-cell	B-cell
TCTCTAACACTGTTAG-1_mouse.spleen.LPS_1.1	mouse.spleen.LPS_1.1	1812	850	2	2	T-cell	T-cell
TCTCTAACATCACCCT-1_mouse.spleen.LPS_1.1	mouse.spleen.LPS_1.1	1922	878	2	2	T-cell	T-cell
TCTCTAAGTCACTGGC-1_mouse.spleen.LPS_1.1	mouse.spleen.LPS_1.1	1362	642	2	2	T-cell	T-cell
TCTCTAAGTTCCGTCT-1_mouse.spleen.LPS_1.1	mouse.spleen.LPS_1.1	1219	602	2	2	T-cell	T-cell
TCTGAGACAGCTCGAC-1_mouse.spleen.LPS_1.1	mouse.spleen.LPS_1.1	1708	784	1	1	B-cell	B-cell
TCTGAGACAGTAACGG-1_mouse.spleen.LPS_1.1	mouse.spleen.LPS_1.1	933	554	1	1	B-cell	B-cell
TCTGAGACATGCGCAC-1_mouse.spleen.LPS_1.1	mouse.spleen.LPS_1.1	1019	557	1	1	B-cell	B-cell
TCTGAGACATGCTAGT-1_mouse.spleen.LPS_1.1	mouse.spleen.LPS_1.1	1173	651	1	1	B-cell	B-cell
TCTGAGATCAACTCTT-1_mouse.spleen.LPS_1.1	mouse.spleen.LPS_1.1	1578	776	2	2	T-cell	T-cell
TCTGGAAAGTGCAAGC-1_mouse.spleen.LPS_1.1	mouse.spleen.LPS_1.1	2136	907	1	1	B-cell	B-cell
TCTGGAATCAACCAAC-1_mouse.spleen.LPS_1.1	mouse.spleen.LPS_1.1	1414	438	5	4	Neutrophil	Neutrophil
TCTTCGGCACATTCGA-1_mouse.spleen.LPS_1.1	mouse.spleen.LPS_1.1	788	462	1	1	B-cell	B-cell
TCTTCGGGTCGACTAT-1_mouse.spleen.LPS_1.1	mouse.spleen.LPS_1.1	533	377	1	1	B-cell	B-cell
TCTTCGGGTGCGAAAC-1_mouse.spleen.LPS_1.1	mouse.spleen.LPS_1.1	1985	782	2	2	T-cell	T-cell
TCTTTCCCACGAAATA-1_mouse.spleen.LPS_1.1	mouse.spleen.LPS_1.1	2067	977	1	1	B-cell	B-cell
TCTTTCCCATTTCAGG-1_mouse.spleen.LPS_1.1	mouse.spleen.LPS_1.1	1016	562	1	1	B-cell	B-cell
TCTTTCCGTAGTGAAT-1_mouse.spleen.LPS_1.1	mouse.spleen.LPS_1.1	1573	763	2	2	T-cell	T-cell
TCTTTCCGTCTAGTCA-1_mouse.spleen.LPS_1.1	mouse.spleen.LPS_1.1	1295	624	1	1	B-cell	B-cell
TCTTTCCTCGCCGTGA-1_mouse.spleen.LPS_1.1	mouse.spleen.LPS_1.1	1619	753	2	2	T-cell	T-cell
TGAAAGAAGTCGAGTG-1_mouse.spleen.LPS_1.1	mouse.spleen.LPS_1.1	1788	873	1	1	B-cell	B-cell
TGAAAGAAGTGTACCT-1_mouse.spleen.LPS_1.1	mouse.spleen.LPS_1.1	1460	665	2	2	T-cell	T-cell
TGAAAGAAGTTAACGA-1_mouse.spleen.LPS_1.1	mouse.spleen.LPS_1.1	3681	1423	1	1	B-cell	B-cell
TGAAAGACATACCATG-1_mouse.spleen.LPS_1.1	mouse.spleen.LPS_1.1	1454	760	1	1	B-cell	B-cell
TGAAAGAGTGCACCAC-1_mouse.spleen.LPS_1.1	mouse.spleen.LPS_1.1	1899	840	1	1	B-cell	B-cell
TGAAAGATCCGAGCCA-1_mouse.spleen.LPS_1.1	mouse.spleen.LPS_1.1	4176	1397	1	1	B-cell	B-cell
TGAAAGATCTTCGAGA-1_mouse.spleen.LPS_1.1	mouse.spleen.LPS_1.1	3765	1494	2	2	T-cell	T-cell
TGACAACAGACGCACA-1_mouse.spleen.LPS_1.1	mouse.spleen.LPS_1.1	291	198	1	1	B-cell	B-cell
TGACAACAGTTCGATC-1_mouse.spleen.LPS_1.1	mouse.spleen.LPS_1.1	948	546	1	1	B-cell	B-cell
TGACAACTCGTCACGG-1_mouse.spleen.LPS_1.1	mouse.spleen.LPS_1.1	1921	857	1	1	B-cell	B-cell
TGACGGCAGATCGATA-1_mouse.spleen.LPS_1.1	mouse.spleen.LPS_1.1	761	435	1	1	B-cell	B-cell
TGACGGCCACATCCAA-1_mouse.spleen.LPS_1.1	mouse.spleen.LPS_1.1	595	271	5	4	Neutrophil	Neutrophil
TGACGGCCATGGTTGT-1_mouse.spleen.LPS_1.1	mouse.spleen.LPS_1.1	2526	1028	2	2	T-cell	T-cell
[truncated: 8,644 more rows]
