# Supplementary material for: Single-cell transcriptomics of the naked mole-rat reveals unexpected features of mammalian immunity
Source: PLoS Biol. 2019 Nov 21;17(11):e3000528. doi: 10.1371/journal.pbio.3000528 (PMC6894886; doi:10.1371/journal.pbio.3000528)
Supplement: S20 Table — For each NM-R spleen saline control cell in our scRNA-seq data, the corresponding sample, number of captured UMIs, number of captured genes, first-iteration and convergence cluster and cell type assignments are provided. LPS, lipopolysaccharide; NM-R, naked mole-rat; scRNA-seq, single-cell RNA-sequencing; UMI, unique molecular identifier. (CSV) [file pbio.3000528.s032.csv]

cell	sample	umis	genes	first.iteration.cluster	converged.cluster	first.iteration.cell.type	converged.cell.type
AAACCTGGTACAGTGG-1_nmr.spleen.saline_1.1	nmr.spleen.saline_1.1	581	387	3	1	T-cell.1	T-cell.1
AAACCTGGTCGGATCC-1_nmr.spleen.saline_1.1	nmr.spleen.saline_1.1	2440	1113	4	2	APC	Macrophage
AAACCTGGTCTTTCAT-1_nmr.spleen.saline_1.1	nmr.spleen.saline_1.1	1160	609	1	3	Neutrophil.1	Neutrophil
AAACCTGGTTCTGGTA-1_nmr.spleen.saline_1.1	nmr.spleen.saline_1.1	313	249	3	1	T-cell.1	T-cell.1
AAACCTGTCCTAAGTG-1_nmr.spleen.saline_1.1	nmr.spleen.saline_1.1	2289	466	2	4	Erythroid-cell	Erythroid-cell
AAACGGGAGGCGATAC-1_nmr.spleen.saline_1.1	nmr.spleen.saline_1.1	406	140	2	4	Erythroid-cell	Erythroid-cell
AAACGGGCACACATGT-1_nmr.spleen.saline_1.1	nmr.spleen.saline_1.1	445	220	1	3	Neutrophil.1	Neutrophil
AAACGGGCATCACCCT-1_nmr.spleen.saline_1.1	nmr.spleen.saline_1.1	3330	752	2	4	Erythroid-cell	Erythroid-cell
AAAGATGAGATAGCAT-1_nmr.spleen.saline_1.1	nmr.spleen.saline_1.1	559	412	5	5	B-cell	B-cell
AAAGATGAGCGACGTA-1_nmr.spleen.saline_1.1	nmr.spleen.saline_1.1	1036	631	3	1	T-cell.1	T-cell.1
AAAGATGAGGTGCAAC-1_nmr.spleen.saline_1.1	nmr.spleen.saline_1.1	931	493	3	1	T-cell.1	T-cell.1
AAAGATGGTAGCAAAT-1_nmr.spleen.saline_1.1	nmr.spleen.saline_1.1	1230	654	1	3	Neutrophil.1	Neutrophil
AAAGCAAAGAGCTATA-1_nmr.spleen.saline_1.1	nmr.spleen.saline_1.1	821	318	1	3	Neutrophil.1	Neutrophil
AAAGCAACAGACGCCT-1_nmr.spleen.saline_1.1	nmr.spleen.saline_1.1	4216	838	2	4	Erythroid-cell	Erythroid-cell
AAAGCAACAGGCAGTA-1_nmr.spleen.saline_1.1	nmr.spleen.saline_1.1	656	427	3	1	T-cell.1	T-cell.1
AAAGCAACATCCAACA-1_nmr.spleen.saline_1.1	nmr.spleen.saline_1.1	2112	877	4	2	APC	Macrophage
AAAGCAAGTCCCGACA-1_nmr.spleen.saline_1.1	nmr.spleen.saline_1.1	996	520	3	1	T-cell.1	T-cell.1
AAAGCAAGTGGACGAT-1_nmr.spleen.saline_1.1	nmr.spleen.saline_1.1	407	187	1	3	Neutrophil.1	Neutrophil
AAAGCAAGTTAAGATG-1_nmr.spleen.saline_1.1	nmr.spleen.saline_1.1	577	373	3	1	T-cell.1	T-cell.1
AAAGCAATCTTGTCAT-1_nmr.spleen.saline_1.1	nmr.spleen.saline_1.1	916	545	3	1	T-cell.1	T-cell.1
AAAGTAGCAGTCGTGC-1_nmr.spleen.saline_1.1	nmr.spleen.saline_1.1	308	189	1	3	Neutrophil.1	Neutrophil
AAAGTAGGTGCTGTAT-1_nmr.spleen.saline_1.1	nmr.spleen.saline_1.1	551	282	1	3	Neutrophil.1	Neutrophil
AAATGCCAGGAGCGAG-1_nmr.spleen.saline_1.1	nmr.spleen.saline_1.1	1065	555	4	2	APC	Macrophage
AAATGCCCAGCCACCA-1_nmr.spleen.saline_1.1	nmr.spleen.saline_1.1	1640	886	4	6	APC	Timeless-high-dendritic-cell
AAATGCCGTCTGATCA-1_nmr.spleen.saline_1.1	nmr.spleen.saline_1.1	9594	2321	2	4	Erythroid-cell	Erythroid-cell
AAATGCCTCAGTTTGG-1_nmr.spleen.saline_1.1	nmr.spleen.saline_1.1	422	193	1	3	Neutrophil.1	Neutrophil
AAATGCCTCGTAGGAG-1_nmr.spleen.saline_1.1	nmr.spleen.saline_1.1	2335	212	2	4	Erythroid-cell	Erythroid-cell
AACACGTCAACAACCT-1_nmr.spleen.saline_1.1	nmr.spleen.saline_1.1	1587	893	5	5	B-cell	B-cell
AACACGTCATAAGACA-1_nmr.spleen.saline_1.1	nmr.spleen.saline_1.1	338	267	3	1	T-cell.1	T-cell.1
AACACGTGTTCCTCCA-1_nmr.spleen.saline_1.1	nmr.spleen.saline_1.1	501	212	1	3	Neutrophil.1	Neutrophil
AACACGTTCACGGTTA-1_nmr.spleen.saline_1.1	nmr.spleen.saline_1.1	1018	585	3	1	T-cell.1	T-cell.1
AACCATGAGAGTCGGT-1_nmr.spleen.saline_1.1	nmr.spleen.saline_1.1	296	173	1	3	Neutrophil.1	Neutrophil
AACCATGCAGCTCGAC-1_nmr.spleen.saline_1.1	nmr.spleen.saline_1.1	2675	274	2	4	Erythroid-cell	Erythroid-cell
AACCATGGTAAGTGTA-1_nmr.spleen.saline_1.1	nmr.spleen.saline_1.1	1649	212	2	4	Erythroid-cell	Erythroid-cell
AACCATGGTAGCGATG-1_nmr.spleen.saline_1.1	nmr.spleen.saline_1.1	608	380	3	1	T-cell.1	T-cell.1
AACCATGTCCGCGCAA-1_nmr.spleen.saline_1.1	nmr.spleen.saline_1.1	1929	902	3	1	T-cell.1	T-cell.1
AACCGCGCAGGCTGAA-1_nmr.spleen.saline_1.1	nmr.spleen.saline_1.1	1680	739	4	2	APC	Macrophage
AACCGCGCATGCAACT-1_nmr.spleen.saline_1.1	nmr.spleen.saline_1.1	1234	637	4	2	APC	Macrophage
AACGTTGAGAGTGACC-1_nmr.spleen.saline_1.1	nmr.spleen.saline_1.1	1779	849	4	2	APC	Macrophage
AACGTTGCATAGACTC-1_nmr.spleen.saline_1.1	nmr.spleen.saline_1.1	1987	949	4	2	APC	Macrophage
AACGTTGGTGACCAAG-1_nmr.spleen.saline_1.1	nmr.spleen.saline_1.1	676	395	3	1	T-cell.1	T-cell.1
AACGTTGTCATGCTCC-1_nmr.spleen.saline_1.1	nmr.spleen.saline_1.1	1623	845	3	1	T-cell.1	T-cell.1
AACTCAGAGACCACGA-1_nmr.spleen.saline_1.1	nmr.spleen.saline_1.1	527	333	5	5	B-cell	B-cell
AACTCAGAGAGCTTCT-1_nmr.spleen.saline_1.1	nmr.spleen.saline_1.1	6888	1449	2	4	Erythroid-cell	Erythroid-cell
AACTCAGCAACGATCT-1_nmr.spleen.saline_1.1	nmr.spleen.saline_1.1	958	520	3	1	T-cell.1	T-cell.1
AACTCAGTCACGACTA-1_nmr.spleen.saline_1.1	nmr.spleen.saline_1.1	661	450	5	5	B-cell	B-cell
AACTCAGTCGTACGGC-1_nmr.spleen.saline_1.1	nmr.spleen.saline_1.1	278	216	3	1	T-cell.1	T-cell.1
AACTCCCAGGGTCGAT-1_nmr.spleen.saline_1.1	nmr.spleen.saline_1.1	923	494	3	1	T-cell.1	T-cell.1
AACTCCCAGGTCGGAT-1_nmr.spleen.saline_1.1	nmr.spleen.saline_1.1	559	368	5	5	B-cell	B-cell
AACTCCCAGTCCTCCT-1_nmr.spleen.saline_1.1	nmr.spleen.saline_1.1	603	390	3	1	T-cell.1	T-cell.1
AACTCCCAGTTAAGTG-1_nmr.spleen.saline_1.1	nmr.spleen.saline_1.1	304	170	1	3	Neutrophil.1	Neutrophil
AACTCTTAGCGTCTAT-1_nmr.spleen.saline_1.1	nmr.spleen.saline_1.1	792	401	3	1	T-cell.1	T-cell.1
AACTCTTCACAGCCCA-1_nmr.spleen.saline_1.1	nmr.spleen.saline_1.1	2111	940	4	2	APC	Macrophage
AACTCTTCAGATCCAT-1_nmr.spleen.saline_1.1	nmr.spleen.saline_1.1	480	332	3	1	T-cell.1	T-cell.1
AACTCTTGTCTGCAAT-1_nmr.spleen.saline_1.1	nmr.spleen.saline_1.1	4578	580	2	4	Erythroid-cell	Erythroid-cell
AACTGGTAGGCTAGGT-1_nmr.spleen.saline_1.1	nmr.spleen.saline_1.1	487	346	3	1	T-cell.1	T-cell.1
AACTGGTCAAGTCTAC-1_nmr.spleen.saline_1.1	nmr.spleen.saline_1.1	813	517	5	5	B-cell	B-cell
AACTGGTCATGTTGAC-1_nmr.spleen.saline_1.1	nmr.spleen.saline_1.1	586	385	3	1	T-cell.1	T-cell.1
AACTTTCAGGCCCTTG-1_nmr.spleen.saline_1.1	nmr.spleen.saline_1.1	365	187	1	3	Neutrophil.1	Neutrophil
AACTTTCAGGGCTTCC-1_nmr.spleen.saline_1.1	nmr.spleen.saline_1.1	597	435	3	1	T-cell.1	T-cell.1
AACTTTCAGTTAACGA-1_nmr.spleen.saline_1.1	nmr.spleen.saline_1.1	1495	512	2	4	Erythroid-cell	Erythroid-cell
AACTTTCCACTTCGAA-1_nmr.spleen.saline_1.1	nmr.spleen.saline_1.1	856	497	3	1	T-cell.1	T-cell.1
AACTTTCGTTCATGGT-1_nmr.spleen.saline_1.1	nmr.spleen.saline_1.1	1667	780	4	2	APC	Macrophage
AACTTTCTCGCTAGCG-1_nmr.spleen.saline_1.1	nmr.spleen.saline_1.1	416	273	5	5	B-cell	B-cell
AAGACCTAGACTTGAA-1_nmr.spleen.saline_1.1	nmr.spleen.saline_1.1	373	293	3	1	T-cell.1	T-cell.1
AAGACCTAGTGGAGTC-1_nmr.spleen.saline_1.1	nmr.spleen.saline_1.1	190	161	3	1	T-cell.1	T-cell.1
AAGACCTTCTGAGGGA-1_nmr.spleen.saline_1.1	nmr.spleen.saline_1.1	2066	1068	4	6	APC	Timeless-high-dendritic-cell
AAGCCGCAGCTGGAAC-1_nmr.spleen.saline_1.1	nmr.spleen.saline_1.1	476	224	1	3	Neutrophil.1	Neutrophil
AAGCCGCCACGACGAA-1_nmr.spleen.saline_1.1	nmr.spleen.saline_1.1	2591	1236	3	1	T-cell.1	T-cell.1
AAGCCGCGTCCGTTAA-1_nmr.spleen.saline_1.1	nmr.spleen.saline_1.1	487	347	5	5	B-cell	B-cell
AAGCCGCTCGTTACAG-1_nmr.spleen.saline_1.1	nmr.spleen.saline_1.1	5242	750	5	7	B-cell	Plasma-cell
AAGGAGCAGCCACGCT-1_nmr.spleen.saline_1.1	nmr.spleen.saline_1.1	338	197	1	3	Neutrophil.1	Neutrophil
AAGGAGCAGCGTTCCG-1_nmr.spleen.saline_1.1	nmr.spleen.saline_1.1	1636	757	4	2	APC	Macrophage
AAGGAGCAGGAATCGC-1_nmr.spleen.saline_1.1	nmr.spleen.saline_1.1	853	545	3	8	T-cell.1	T-cell.2
AAGGAGCCACGGATAG-1_nmr.spleen.saline_1.1	nmr.spleen.saline_1.1	317	183	1	3	Neutrophil.1	Neutrophil
AAGGAGCGTCTCCACT-1_nmr.spleen.saline_1.1	nmr.spleen.saline_1.1	405	217	1	3	Neutrophil.1	Neutrophil
AAGGAGCGTTCTGAAC-1_nmr.spleen.saline_1.1	nmr.spleen.saline_1.1	2266	948	4	2	APC	Macrophage
AAGGAGCTCGTACGGC-1_nmr.spleen.saline_1.1	nmr.spleen.saline_1.1	1923	184	2	4	Erythroid-cell	Erythroid-cell
AAGGAGCTCTCTGTCG-1_nmr.spleen.saline_1.1	nmr.spleen.saline_1.1	636	392	3	1	T-cell.1	T-cell.1
AAGGCAGAGACAATAC-1_nmr.spleen.saline_1.1	nmr.spleen.saline_1.1	1585	692	4	2	APC	Macrophage
AAGGCAGAGTGTGGCA-1_nmr.spleen.saline_1.1	nmr.spleen.saline_1.1	2291	131	2	4	Erythroid-cell	Erythroid-cell
AAGGCAGGTGCAACTT-1_nmr.spleen.saline_1.1	nmr.spleen.saline_1.1	554	349	3	1	T-cell.1	T-cell.1
AAGGCAGGTGCTGTAT-1_nmr.spleen.saline_1.1	nmr.spleen.saline_1.1	1320	677	3	8	T-cell.1	T-cell.2
AAGGCAGTCACCATAG-1_nmr.spleen.saline_1.1	nmr.spleen.saline_1.1	352	265	3	1	T-cell.1	T-cell.1
AAGGCAGTCAGATAAG-1_nmr.spleen.saline_1.1	nmr.spleen.saline_1.1	611	398	3	1	T-cell.1	T-cell.1
AAGGCAGTCAGCTTAG-1_nmr.spleen.saline_1.1	nmr.spleen.saline_1.1	2602	531	2	4	Erythroid-cell	Erythroid-cell
AAGGTTCCATGTTCCC-1_nmr.spleen.saline_1.1	nmr.spleen.saline_1.1	5006	872	2	4	Erythroid-cell	Erythroid-cell
AAGTCTGAGAGACTTA-1_nmr.spleen.saline_1.1	nmr.spleen.saline_1.1	2038	827	4	2	APC	Macrophage
AAGTCTGAGATGCGAC-1_nmr.spleen.saline_1.1	nmr.spleen.saline_1.1	1085	582	3	1	T-cell.1	T-cell.1
AAGTCTGCAAGTCATC-1_nmr.spleen.saline_1.1	nmr.spleen.saline_1.1	1724	764	4	2	APC	Macrophage
AAGTCTGCAAGTTAAG-1_nmr.spleen.saline_1.1	nmr.spleen.saline_1.1	8366	2105	2	4	Erythroid-cell	Erythroid-cell
AAGTCTGCACTACAGT-1_nmr.spleen.saline_1.1	nmr.spleen.saline_1.1	1109	629	3	1	T-cell.1	T-cell.1
AAGTCTGCAGATGGGT-1_nmr.spleen.saline_1.1	nmr.spleen.saline_1.1	715	453	5	5	B-cell	B-cell
AAGTCTGCAGCTCGCA-1_nmr.spleen.saline_1.1	nmr.spleen.saline_1.1	2238	1009	4	2	APC	Macrophage
AAGTCTGCATTACGAC-1_nmr.spleen.saline_1.1	nmr.spleen.saline_1.1	1382	677	4	2	APC	Macrophage
AATCCAGGTGCATCTA-1_nmr.spleen.saline_1.1	nmr.spleen.saline_1.1	216	131	1	3	Neutrophil.1	Neutrophil
AATCCAGGTGCTGTAT-1_nmr.spleen.saline_1.1	nmr.spleen.saline_1.1	4198	848	2	4	Erythroid-cell	Erythroid-cell
AATCCAGGTTAAAGTG-1_nmr.spleen.saline_1.1	nmr.spleen.saline_1.1	359	173	1	3	Neutrophil.1	Neutrophil
AATCCAGTCCAGTAGT-1_nmr.spleen.saline_1.1	nmr.spleen.saline_1.1	2647	1135	4	2	APC	Macrophage
AATCGGTAGCTGCAAG-1_nmr.spleen.saline_1.1	nmr.spleen.saline_1.1	2407	1116	4	2	APC	Macrophage
AATCGGTAGTTGAGAT-1_nmr.spleen.saline_1.1	nmr.spleen.saline_1.1	733	409	3	1	T-cell.1	T-cell.1
AATCGGTGTTTCCACC-1_nmr.spleen.saline_1.1	nmr.spleen.saline_1.1	1883	892	4	2	APC	Macrophage
AATCGGTTCCGAACGC-1_nmr.spleen.saline_1.1	nmr.spleen.saline_1.1	383	283	5	5	B-cell	B-cell
ACACCAACACGGTGTC-1_nmr.spleen.saline_1.1	nmr.spleen.saline_1.1	409	279	3	1	T-cell.1	T-cell.1
ACACCAAGTCTAAAGA-1_nmr.spleen.saline_1.1	nmr.spleen.saline_1.1	471	309	3	1	T-cell.1	T-cell.1
ACACCAAGTCTTCGTC-1_nmr.spleen.saline_1.1	nmr.spleen.saline_1.1	456	221	1	3	Neutrophil.1	Neutrophil
ACACCAATCCAAACAC-1_nmr.spleen.saline_1.1	nmr.spleen.saline_1.1	510	273	1	3	Neutrophil.1	Neutrophil
ACACCCTCATGTTCCC-1_nmr.spleen.saline_1.1	nmr.spleen.saline_1.1	2638	1083	4	2	APC	Macrophage
ACACCCTTCATGCTCC-1_nmr.spleen.saline_1.1	nmr.spleen.saline_1.1	861	544	4	6	APC	Timeless-high-dendritic-cell
ACACCCTTCCTTGCCA-1_nmr.spleen.saline_1.1	nmr.spleen.saline_1.1	1166	635	5	5	B-cell	B-cell
ACACCGGAGCGCTTAT-1_nmr.spleen.saline_1.1	nmr.spleen.saline_1.1	2593	295	2	4	Erythroid-cell	Erythroid-cell
ACACCGGAGTGTACTC-1_nmr.spleen.saline_1.1	nmr.spleen.saline_1.1	567	383	5	5	B-cell	B-cell
ACACCGGGTAAACCTC-1_nmr.spleen.saline_1.1	nmr.spleen.saline_1.1	2086	981	4	2	APC	Macrophage
ACACCGGGTTCAGTAC-1_nmr.spleen.saline_1.1	nmr.spleen.saline_1.1	332	187	1	3	Neutrophil.1	Neutrophil
ACACTGACAAAGCAAT-1_nmr.spleen.saline_1.1	nmr.spleen.saline_1.1	2337	1129	4	6	APC	Timeless-high-dendritic-cell
ACACTGACAGTTCATG-1_nmr.spleen.saline_1.1	nmr.spleen.saline_1.1	152	141	4	2	APC	Macrophage
ACACTGACATTCCTGC-1_nmr.spleen.saline_1.1	nmr.spleen.saline_1.1	809	536	3	1	T-cell.1	T-cell.1
ACACTGAGTAAGGGAA-1_nmr.spleen.saline_1.1	nmr.spleen.saline_1.1	2592	1072	4	2	APC	Macrophage
ACAGCCGCAAGGTGTG-1_nmr.spleen.saline_1.1	nmr.spleen.saline_1.1	308	218	1	3	Neutrophil.1	Neutrophil
ACAGCCGGTCCAACTA-1_nmr.spleen.saline_1.1	nmr.spleen.saline_1.1	462	324	3	1	T-cell.1	T-cell.1
ACAGCCGGTCTTCTCG-1_nmr.spleen.saline_1.1	nmr.spleen.saline_1.1	666	434	3	1	T-cell.1	T-cell.1
ACAGCCGTCATAACCG-1_nmr.spleen.saline_1.1	nmr.spleen.saline_1.1	1647	737	4	2	APC	Macrophage
ACAGCCGTCTTTACAC-1_nmr.spleen.saline_1.1	nmr.spleen.saline_1.1	1842	402	2	4	Erythroid-cell	Erythroid-cell
ACAGCTAAGTGTTTGC-1_nmr.spleen.saline_1.1	nmr.spleen.saline_1.1	615	409	5	5	B-cell	B-cell
ACAGCTACACAACGCC-1_nmr.spleen.saline_1.1	nmr.spleen.saline_1.1	406	232	1	3	Neutrophil.1	Neutrophil
ACAGCTACACAACGTT-1_nmr.spleen.saline_1.1	nmr.spleen.saline_1.1	855	487	3	1	T-cell.1	T-cell.1
ACAGCTACAGCCACCA-1_nmr.spleen.saline_1.1	nmr.spleen.saline_1.1	2529	960	4	2	APC	Macrophage
ACAGCTACAGTTAACC-1_nmr.spleen.saline_1.1	nmr.spleen.saline_1.1	712	404	3	1	T-cell.1	T-cell.1
ACATACGCAAACCTAC-1_nmr.spleen.saline_1.1	nmr.spleen.saline_1.1	2876	594	2	4	Erythroid-cell	Erythroid-cell
ACATACGCATCGGGTC-1_nmr.spleen.saline_1.1	nmr.spleen.saline_1.1	328	212	1	3	Neutrophil.1	Neutrophil
ACATACGTCTACCTGC-1_nmr.spleen.saline_1.1	nmr.spleen.saline_1.1	2965	1188	4	2	APC	Macrophage
ACATCAGAGTGTCCCG-1_nmr.spleen.saline_1.1	nmr.spleen.saline_1.1	3579	1498	3	1	T-cell.1	T-cell.1
ACATCAGGTTCCACGG-1_nmr.spleen.saline_1.1	nmr.spleen.saline_1.1	2830	639	6	9	Neutrophil.2	Ltf-high-neutrophil
ACATCAGGTTGTGGAG-1_nmr.spleen.saline_1.1	nmr.spleen.saline_1.1	973	552	3	1	T-cell.1	T-cell.1
ACATCAGTCAAACCGT-1_nmr.spleen.saline_1.1	nmr.spleen.saline_1.1	442	221	1	3	Neutrophil.1	Neutrophil
ACATCAGTCGGAAATA-1_nmr.spleen.saline_1.1	nmr.spleen.saline_1.1	1392	717	4	2	APC	Macrophage
ACATGGTAGAATCTCC-1_nmr.spleen.saline_1.1	nmr.spleen.saline_1.1	650	445	5	5	B-cell	B-cell
ACATGGTTCTGCAGTA-1_nmr.spleen.saline_1.1	nmr.spleen.saline_1.1	761	470	3	1	T-cell.1	T-cell.1
ACATGGTTCTTTACAC-1_nmr.spleen.saline_1.1	nmr.spleen.saline_1.1	462	276	3	1	T-cell.1	T-cell.1
ACCAGTAAGACACTAA-1_nmr.spleen.saline_1.1	nmr.spleen.saline_1.1	8880	2637	2	4	Erythroid-cell	Erythroid-cell
ACCAGTAAGAGCTGCA-1_nmr.spleen.saline_1.1	nmr.spleen.saline_1.1	265	212	3	1	T-cell.1	T-cell.1
ACCAGTACATGGTCTA-1_nmr.spleen.saline_1.1	nmr.spleen.saline_1.1	358	191	1	3	Neutrophil.1	Neutrophil
ACCAGTAGTGTGCGTC-1_nmr.spleen.saline_1.1	nmr.spleen.saline_1.1	625	413	5	5	B-cell	B-cell
ACCAGTATCAACACGT-1_nmr.spleen.saline_1.1	nmr.spleen.saline_1.1	884	560	3	1	T-cell.1	T-cell.1
ACCAGTATCATCGCTC-1_nmr.spleen.saline_1.1	nmr.spleen.saline_1.1	637	408	3	1	T-cell.1	T-cell.1
ACCCACTCAACTGCGC-1_nmr.spleen.saline_1.1	nmr.spleen.saline_1.1	1375	812	5	5	B-cell	B-cell
ACCCACTCACTGTCGG-1_nmr.spleen.saline_1.1	nmr.spleen.saline_1.1	1920	862	4	2	APC	Macrophage
ACCCACTGTAGGCATG-1_nmr.spleen.saline_1.1	nmr.spleen.saline_1.1	536	249	1	3	Neutrophil.1	Neutrophil
ACCCACTGTTATGCGT-1_nmr.spleen.saline_1.1	nmr.spleen.saline_1.1	122	107	3	1	T-cell.1	T-cell.1
ACCCACTTCAAGCCTA-1_nmr.spleen.saline_1.1	nmr.spleen.saline_1.1	1841	258	2	4	Erythroid-cell	Erythroid-cell
ACCCACTTCCGATATG-1_nmr.spleen.saline_1.1	nmr.spleen.saline_1.1	607	404	3	1	T-cell.1	T-cell.1
ACCGTAAAGCCGTCGT-1_nmr.spleen.saline_1.1	nmr.spleen.saline_1.1	1935	949	4	6	APC	Timeless-high-dendritic-cell
ACCGTAAAGTGAATTG-1_nmr.spleen.saline_1.1	nmr.spleen.saline_1.1	623	374	3	1	T-cell.1	T-cell.1
ACCGTAACAAGGTGTG-1_nmr.spleen.saline_1.1	nmr.spleen.saline_1.1	696	491	5	5	B-cell	B-cell
ACCGTAACATGATCCA-1_nmr.spleen.saline_1.1	nmr.spleen.saline_1.1	128	114	3	1	T-cell.1	T-cell.1
ACCGTAAGTATAGGTA-1_nmr.spleen.saline_1.1	nmr.spleen.saline_1.1	506	324	5	5	B-cell	B-cell
ACCGTAAGTGATGTGG-1_nmr.spleen.saline_1.1	nmr.spleen.saline_1.1	998	609	5	5	B-cell	B-cell
ACCGTAATCCAGGGCT-1_nmr.spleen.saline_1.1	nmr.spleen.saline_1.1	393	194	1	3	Neutrophil.1	Neutrophil
ACCTTTAAGTACGTAA-1_nmr.spleen.saline_1.1	nmr.spleen.saline_1.1	389	221	1	3	Neutrophil.1	Neutrophil
ACCTTTATCCACTCCA-1_nmr.spleen.saline_1.1	nmr.spleen.saline_1.1	833	510	3	1	T-cell.1	T-cell.1
ACGAGCCAGATCTGCT-1_nmr.spleen.saline_1.1	nmr.spleen.saline_1.1	311	187	1	3	Neutrophil.1	Neutrophil
ACGAGCCAGTGGCACA-1_nmr.spleen.saline_1.1	nmr.spleen.saline_1.1	363	281	5	5	B-cell	B-cell
ACGAGCCAGTTCGCGC-1_nmr.spleen.saline_1.1	nmr.spleen.saline_1.1	2403	188	2	4	Erythroid-cell	Erythroid-cell
ACGAGCCCAAAGCGGT-1_nmr.spleen.saline_1.1	nmr.spleen.saline_1.1	806	493	3	1	T-cell.1	T-cell.1
ACGAGCCCAAGGTGTG-1_nmr.spleen.saline_1.1	nmr.spleen.saline_1.1	2118	276	2	4	Erythroid-cell	Erythroid-cell
ACGAGCCCATCCGTGG-1_nmr.spleen.saline_1.1	nmr.spleen.saline_1.1	6837	1430	2	4	Erythroid-cell	Erythroid-cell
ACGAGCCTCAATCACG-1_nmr.spleen.saline_1.1	nmr.spleen.saline_1.1	1068	539	3	1	T-cell.1	T-cell.1
ACGAGCCTCCGAAGAG-1_nmr.spleen.saline_1.1	nmr.spleen.saline_1.1	445	322	5	5	B-cell	B-cell
ACGAGCCTCTGCAAGT-1_nmr.spleen.saline_1.1	nmr.spleen.saline_1.1	665	431	3	1	T-cell.1	T-cell.1
ACGAGGAAGAGGGCTT-1_nmr.spleen.saline_1.1	nmr.spleen.saline_1.1	1175	633	4	2	APC	Macrophage
ACGAGGAAGCGTAGTG-1_nmr.spleen.saline_1.1	nmr.spleen.saline_1.1	632	416	3	1	T-cell.1	T-cell.1
ACGAGGAAGCGTGTCC-1_nmr.spleen.saline_1.1	nmr.spleen.saline_1.1	2826	1045	4	2	APC	Macrophage
ACGAGGAGTTACCAGT-1_nmr.spleen.saline_1.1	nmr.spleen.saline_1.1	2136	289	2	4	Erythroid-cell	Erythroid-cell
ACGAGGATCGTTGACA-1_nmr.spleen.saline_1.1	nmr.spleen.saline_1.1	556	365	3	1	T-cell.1	T-cell.1
ACGAGGATCTGCGTAA-1_nmr.spleen.saline_1.1	nmr.spleen.saline_1.1	585	388	3	1	T-cell.1	T-cell.1
ACGATACCAGTTAACC-1_nmr.spleen.saline_1.1	nmr.spleen.saline_1.1	1332	787	3	8	T-cell.1	T-cell.2
ACGATACTCGAACTGT-1_nmr.spleen.saline_1.1	nmr.spleen.saline_1.1	748	452	3	1	T-cell.1	T-cell.1
ACGATACTCGAGCCCA-1_nmr.spleen.saline_1.1	nmr.spleen.saline_1.1	306	161	1	3	Neutrophil.1	Neutrophil
ACGATGTAGCACCGTC-1_nmr.spleen.saline_1.1	nmr.spleen.saline_1.1	2386	321	2	4	Erythroid-cell	Erythroid-cell
ACGATGTCATTTGCTT-1_nmr.spleen.saline_1.1	nmr.spleen.saline_1.1	189	160	3	1	T-cell.1	T-cell.1
ACGATGTGTGAAGGCT-1_nmr.spleen.saline_1.1	nmr.spleen.saline_1.1	597	406	3	1	T-cell.1	T-cell.1
ACGATGTTCGGCGCAT-1_nmr.spleen.saline_1.1	nmr.spleen.saline_1.1	1269	676	3	1	T-cell.1	T-cell.1
ACGATGTTCTAACTTC-1_nmr.spleen.saline_1.1	nmr.spleen.saline_1.1	1169	584	3	8	T-cell.1	T-cell.2
ACGCAGCCAGATGAGC-1_nmr.spleen.saline_1.1	nmr.spleen.saline_1.1	3055	699	2	4	Erythroid-cell	Erythroid-cell
ACGCAGCGTAGCCTAT-1_nmr.spleen.saline_1.1	nmr.spleen.saline_1.1	360	196	1	3	Neutrophil.1	Neutrophil
ACGCCAGAGTACTTGC-1_nmr.spleen.saline_1.1	nmr.spleen.saline_1.1	781	492	5	5	B-cell	B-cell
ACGCCAGGTACAGTGG-1_nmr.spleen.saline_1.1	nmr.spleen.saline_1.1	1748	839	4	2	APC	Macrophage
ACGCCAGGTCCTCTTG-1_nmr.spleen.saline_1.1	nmr.spleen.saline_1.1	539	226	1	3	Neutrophil.1	Neutrophil
ACGCCGAAGGGCACTA-1_nmr.spleen.saline_1.1	nmr.spleen.saline_1.1	1500	175	2	4	Erythroid-cell	Erythroid-cell
ACGCCGAAGTGGGATC-1_nmr.spleen.saline_1.1	nmr.spleen.saline_1.1	767	469	3	1	T-cell.1	T-cell.1
ACGCCGACATTCTCAT-1_nmr.spleen.saline_1.1	nmr.spleen.saline_1.1	716	450	3	1	T-cell.1	T-cell.1
ACGCCGAGTTTGTGTG-1_nmr.spleen.saline_1.1	nmr.spleen.saline_1.1	1742	284	2	4	Erythroid-cell	Erythroid-cell
ACGCCGATCACAACGT-1_nmr.spleen.saline_1.1	nmr.spleen.saline_1.1	300	179	1	3	Neutrophil.1	Neutrophil
ACGCCGATCTCTAAGG-1_nmr.spleen.saline_1.1	nmr.spleen.saline_1.1	922	541	3	1	T-cell.1	T-cell.1
ACGCCGATCTGATACG-1_nmr.spleen.saline_1.1	nmr.spleen.saline_1.1	140	107	4	10	APC	Monocyte
ACGGAGAAGAAGAAGC-1_nmr.spleen.saline_1.1	nmr.spleen.saline_1.1	1047	643	4	6	APC	Timeless-high-dendritic-cell
ACGGAGAAGGCATGGT-1_nmr.spleen.saline_1.1	nmr.spleen.saline_1.1	682	463	5	5	B-cell	B-cell
ACGGAGACAGCATACT-1_nmr.spleen.saline_1.1	nmr.spleen.saline_1.1	821	349	1	3	Neutrophil.1	Neutrophil
ACGGAGACATGGAATA-1_nmr.spleen.saline_1.1	nmr.spleen.saline_1.1	2099	911	4	2	APC	Macrophage
ACGGAGAGTCAAACTC-1_nmr.spleen.saline_1.1	nmr.spleen.saline_1.1	5138	1070	2	4	Erythroid-cell	Erythroid-cell
ACGGAGAGTCTAAAGA-1_nmr.spleen.saline_1.1	nmr.spleen.saline_1.1	387	305	3	1	T-cell.1	T-cell.1
ACGGAGAGTGCAACGA-1_nmr.spleen.saline_1.1	nmr.spleen.saline_1.1	287	187	4	2	APC	Macrophage
ACGGCCATCTCTGCTG-1_nmr.spleen.saline_1.1	nmr.spleen.saline_1.1	547	354	3	1	T-cell.1	T-cell.1
ACGGCCATCTGTCCGT-1_nmr.spleen.saline_1.1	nmr.spleen.saline_1.1	1149	233	2	4	Erythroid-cell	Erythroid-cell
ACGGGCTAGGGCTTCC-1_nmr.spleen.saline_1.1	nmr.spleen.saline_1.1	1782	268	5	7	B-cell	Plasma-cell
ACGGGCTGTAGCGTAG-1_nmr.spleen.saline_1.1	nmr.spleen.saline_1.1	3856	834	2	4	Erythroid-cell	Erythroid-cell
ACGGGCTGTGACGCCT-1_nmr.spleen.saline_1.1	nmr.spleen.saline_1.1	725	469	5	5	B-cell	B-cell
ACGGGCTGTTATTCTC-1_nmr.spleen.saline_1.1	nmr.spleen.saline_1.1	6653	1294	2	4	Erythroid-cell	Erythroid-cell
ACGGGCTTCGTGGACC-1_nmr.spleen.saline_1.1	nmr.spleen.saline_1.1	969	560	3	1	T-cell.1	T-cell.1
ACGGGTCAGACCGGAT-1_nmr.spleen.saline_1.1	nmr.spleen.saline_1.1	417	253	1	3	Neutrophil.1	Neutrophil
ACGGGTCCAGTCAGCC-1_nmr.spleen.saline_1.1	nmr.spleen.saline_1.1	2966	323	2	4	Erythroid-cell	Erythroid-cell
ACGGGTCCATTACCTT-1_nmr.spleen.saline_1.1	nmr.spleen.saline_1.1	1135	603	3	1	T-cell.1	T-cell.1
ACGTCAAAGCTAAACA-1_nmr.spleen.saline_1.1	nmr.spleen.saline_1.1	1077	661	3	1	T-cell.1	T-cell.1
ACGTCAAAGGAATTAC-1_nmr.spleen.saline_1.1	nmr.spleen.saline_1.1	424	208	1	3	Neutrophil.1	Neutrophil
ACGTCAAAGGTGCTAG-1_nmr.spleen.saline_1.1	nmr.spleen.saline_1.1	536	322	5	5	B-cell	B-cell
ACGTCAAGTTGCTCCT-1_nmr.spleen.saline_1.1	nmr.spleen.saline_1.1	3006	767	2	4	Erythroid-cell	Erythroid-cell
ACGTCAATCAGCTCGG-1_nmr.spleen.saline_1.1	nmr.spleen.saline_1.1	134	104	4	2	APC	Macrophage
ACTATCTAGGATTCGG-1_nmr.spleen.saline_1.1	nmr.spleen.saline_1.1	823	257	2	4	Erythroid-cell	Erythroid-cell
ACTATCTAGGCTCATT-1_nmr.spleen.saline_1.1	nmr.spleen.saline_1.1	269	206	3	1	T-cell.1	T-cell.1
ACTATCTAGGGATCTG-1_nmr.spleen.saline_1.1	nmr.spleen.saline_1.1	3460	1341	4	2	APC	Macrophage
ACTATCTCAACGATGG-1_nmr.spleen.saline_1.1	nmr.spleen.saline_1.1	1016	630	5	5	B-cell	B-cell
ACTATCTCAAGGGTCA-1_nmr.spleen.saline_1.1	nmr.spleen.saline_1.1	1311	639	3	1	T-cell.1	T-cell.1
ACTATCTCATCGTCGG-1_nmr.spleen.saline_1.1	nmr.spleen.saline_1.1	1161	639	3	8	T-cell.1	T-cell.2
ACTATCTTCACTCCTG-1_nmr.spleen.saline_1.1	nmr.spleen.saline_1.1	1348	764	3	1	T-cell.1	T-cell.1
ACTATCTTCTTCATGT-1_nmr.spleen.saline_1.1	nmr.spleen.saline_1.1	572	256	1	3	Neutrophil.1	Neutrophil
ACTGAACAGACTAGGC-1_nmr.spleen.saline_1.1	nmr.spleen.saline_1.1	1288	649	3	8	T-cell.1	T-cell.2
ACTGAACAGCCCAATT-1_nmr.spleen.saline_1.1	nmr.spleen.saline_1.1	2073	110	2	4	Erythroid-cell	Erythroid-cell
ACTGAACCATCTACGA-1_nmr.spleen.saline_1.1	nmr.spleen.saline_1.1	1002	544	5	5	B-cell	B-cell
ACTGAGTCACGCGAAA-1_nmr.spleen.saline_1.1	nmr.spleen.saline_1.1	1000	159	2	4	Erythroid-cell	Erythroid-cell
ACTGAGTTCGGATGTT-1_nmr.spleen.saline_1.1	nmr.spleen.saline_1.1	1024	234	2	4	Erythroid-cell	Erythroid-cell
ACTGATGAGAGTAAGG-1_nmr.spleen.saline_1.1	nmr.spleen.saline_1.1	2665	930	4	2	APC	Macrophage
ACTGATGAGTGTGGCA-1_nmr.spleen.saline_1.1	nmr.spleen.saline_1.1	938	544	3	1	T-cell.1	T-cell.1
ACTGATGCAGGCGATA-1_nmr.spleen.saline_1.1	nmr.spleen.saline_1.1	723	493	5	5	B-cell	B-cell
ACTGATGTCACCATAG-1_nmr.spleen.saline_1.1	nmr.spleen.saline_1.1	555	391	5	5	B-cell	B-cell
ACTGATGTCGGTCCGA-1_nmr.spleen.saline_1.1	nmr.spleen.saline_1.1	883	572	4	6	APC	Timeless-high-dendritic-cell
ACTGCTCAGAGAACAG-1_nmr.spleen.saline_1.1	nmr.spleen.saline_1.1	4422	749	2	4	Erythroid-cell	Erythroid-cell
ACTGCTCCAATGGATA-1_nmr.spleen.saline_1.1	nmr.spleen.saline_1.1	543	346	3	1	T-cell.1	T-cell.1
ACTGCTCTCCGCGTTT-1_nmr.spleen.saline_1.1	nmr.spleen.saline_1.1	622	425	4	6	APC	Timeless-high-dendritic-cell
ACTGCTCTCTGGCGAC-1_nmr.spleen.saline_1.1	nmr.spleen.saline_1.1	435	159	5	7	B-cell	Plasma-cell
ACTGTCCAGGCTCAGA-1_nmr.spleen.saline_1.1	nmr.spleen.saline_1.1	1059	499	3	1	T-cell.1	T-cell.1
ACTGTCCCACGGTAGA-1_nmr.spleen.saline_1.1	nmr.spleen.saline_1.1	458	244	1	3	Neutrophil.1	Neutrophil
ACTGTCCGTATGAAAC-1_nmr.spleen.saline_1.1	nmr.spleen.saline_1.1	603	405	3	1	T-cell.1	T-cell.1
ACTGTCCTCAGCTGGC-1_nmr.spleen.saline_1.1	nmr.spleen.saline_1.1	1493	689	4	2	APC	Macrophage
ACTGTCCTCTCGTATT-1_nmr.spleen.saline_1.1	nmr.spleen.saline_1.1	1321	671	3	1	T-cell.1	T-cell.1
ACTTACTCAAAGGTGC-1_nmr.spleen.saline_1.1	nmr.spleen.saline_1.1	473	333	3	1	T-cell.1	T-cell.1
ACTTACTCAAGGACTG-1_nmr.spleen.saline_1.1	nmr.spleen.saline_1.1	1763	747	4	2	APC	Macrophage
ACTTACTCAATCTACG-1_nmr.spleen.saline_1.1	nmr.spleen.saline_1.1	997	570	3	1	T-cell.1	T-cell.1
ACTTGTTCACCCTATC-1_nmr.spleen.saline_1.1	nmr.spleen.saline_1.1	3987	1553	4	2	APC	Macrophage
ACTTGTTGTATGGTTC-1_nmr.spleen.saline_1.1	nmr.spleen.saline_1.1	3198	1418	4	6	APC	Timeless-high-dendritic-cell
ACTTGTTTCACCATAG-1_nmr.spleen.saline_1.1	nmr.spleen.saline_1.1	9900	2492	5	7	B-cell	Plasma-cell
ACTTGTTTCCGGCACA-1_nmr.spleen.saline_1.1	nmr.spleen.saline_1.1	777	522	3	1	T-cell.1	T-cell.1
ACTTGTTTCGATAGAA-1_nmr.spleen.saline_1.1	nmr.spleen.saline_1.1	540	268	1	3	Neutrophil.1	Neutrophil
ACTTTCACAATCGAAA-1_nmr.spleen.saline_1.1	nmr.spleen.saline_1.1	2390	1004	5	5	B-cell	B-cell
ACTTTCACACATTAGC-1_nmr.spleen.saline_1.1	nmr.spleen.saline_1.1	3077	693	2	4	Erythroid-cell	Erythroid-cell
ACTTTCATCATGTAGC-1_nmr.spleen.saline_1.1	nmr.spleen.saline_1.1	435	216	1	3	Neutrophil.1	Neutrophil
ACTTTCATCCGCGCAA-1_nmr.spleen.saline_1.1	nmr.spleen.saline_1.1	2473	1200	4	6	APC	Timeless-high-dendritic-cell
ACTTTCATCTGGTATG-1_nmr.spleen.saline_1.1	nmr.spleen.saline_1.1	2038	246	2	4	Erythroid-cell	Erythroid-cell
AGAATAGAGTCCGGTC-1_nmr.spleen.saline_1.1	nmr.spleen.saline_1.1	555	256	1	3	Neutrophil.1	Neutrophil
AGAATAGCAAAGTGCG-1_nmr.spleen.saline_1.1	nmr.spleen.saline_1.1	3550	1292	4	2	APC	Macrophage
AGAATAGGTTAGGGTG-1_nmr.spleen.saline_1.1	nmr.spleen.saline_1.1	1838	935	4	6	APC	Timeless-high-dendritic-cell
AGAATAGGTTTAGGAA-1_nmr.spleen.saline_1.1	nmr.spleen.saline_1.1	8635	1787	2	4	Erythroid-cell	Erythroid-cell
AGAATAGTCGAATCCA-1_nmr.spleen.saline_1.1	nmr.spleen.saline_1.1	763	430	3	1	T-cell.1	T-cell.1
AGACGTTAGAGATGAG-1_nmr.spleen.saline_1.1	nmr.spleen.saline_1.1	1923	871	4	2	APC	Macrophage
AGACGTTAGTGGGCTA-1_nmr.spleen.saline_1.1	nmr.spleen.saline_1.1	676	430	5	5	B-cell	B-cell
AGACGTTCACGTGAGA-1_nmr.spleen.saline_1.1	nmr.spleen.saline_1.1	232	192	3	1	T-cell.1	T-cell.1
AGACGTTGTACCGGCT-1_nmr.spleen.saline_1.1	nmr.spleen.saline_1.1	698	413	3	1	T-cell.1	T-cell.1
AGACGTTGTAGTGAAT-1_nmr.spleen.saline_1.1	nmr.spleen.saline_1.1	494	359	3	1	T-cell.1	T-cell.1
AGACGTTTCACTCTTA-1_nmr.spleen.saline_1.1	nmr.spleen.saline_1.1	376	202	1	3	Neutrophil.1	Neutrophil
AGACGTTTCAGCGACC-1_nmr.spleen.saline_1.1	nmr.spleen.saline_1.1	442	232	1	3	Neutrophil.1	Neutrophil
AGAGCGAAGACAATAC-1_nmr.spleen.saline_1.1	nmr.spleen.saline_1.1	1049	643	3	1	T-cell.1	T-cell.1
AGAGCGAAGCACCGCT-1_nmr.spleen.saline_1.1	nmr.spleen.saline_1.1	4846	977	2	4	Erythroid-cell	Erythroid-cell
AGAGCGAAGCCACTAT-1_nmr.spleen.saline_1.1	nmr.spleen.saline_1.1	3032	1281	4	2	APC	Macrophage
AGAGCGAAGCGGCTTC-1_nmr.spleen.saline_1.1	nmr.spleen.saline_1.1	617	415	5	5	B-cell	B-cell
AGAGCGAGTCTGGTCG-1_nmr.spleen.saline_1.1	nmr.spleen.saline_1.1	1171	671	3	8	T-cell.1	T-cell.2
AGAGCGAGTTTGTTTC-1_nmr.spleen.saline_1.1	nmr.spleen.saline_1.1	509	246	1	3	Neutrophil.1	Neutrophil
AGAGCGATCCGCAGTG-1_nmr.spleen.saline_1.1	nmr.spleen.saline_1.1	1074	556	3	1	T-cell.1	T-cell.1
AGAGCGATCTACGAGT-1_nmr.spleen.saline_1.1	nmr.spleen.saline_1.1	2225	994	4	2	APC	Macrophage
AGAGCTTCAGTCAGCC-1_nmr.spleen.saline_1.1	nmr.spleen.saline_1.1	1356	710	4	2	APC	Macrophage
AGAGCTTGTCAACTGT-1_nmr.spleen.saline_1.1	nmr.spleen.saline_1.1	9048	2271	2	4	Erythroid-cell	Erythroid-cell
AGAGCTTGTTTGCATG-1_nmr.spleen.saline_1.1	nmr.spleen.saline_1.1	568	422	5	5	B-cell	B-cell
AGAGCTTTCCAGAGGA-1_nmr.spleen.saline_1.1	nmr.spleen.saline_1.1	896	531	5	5	B-cell	B-cell
AGAGTGGAGGTGTGGT-1_nmr.spleen.saline_1.1	nmr.spleen.saline_1.1	138	126	3	1	T-cell.1	T-cell.1
AGAGTGGCAAGAGGCT-1_nmr.spleen.saline_1.1	nmr.spleen.saline_1.1	1325	621	4	2	APC	Macrophage
AGAGTGGCACTCAGGC-1_nmr.spleen.saline_1.1	nmr.spleen.saline_1.1	739	431	3	1	T-cell.1	T-cell.1
AGAGTGGGTTGTCTTT-1_nmr.spleen.saline_1.1	nmr.spleen.saline_1.1	576	382	3	1	T-cell.1	T-cell.1
AGATCTGCAATAACGA-1_nmr.spleen.saline_1.1	nmr.spleen.saline_1.1	2019	284	2	4	Erythroid-cell	Erythroid-cell
AGATCTGTCCGCATCT-1_nmr.spleen.saline_1.1	nmr.spleen.saline_1.1	793	470	3	1	T-cell.1	T-cell.1
AGATCTGTCGGAATCT-1_nmr.spleen.saline_1.1	nmr.spleen.saline_1.1	2090	1024	4	2	APC	Macrophage
AGATTGCGTACCGTTA-1_nmr.spleen.saline_1.1	nmr.spleen.saline_1.1	1028	620	3	1	T-cell.1	T-cell.1
AGATTGCTCCTTTCGG-1_nmr.spleen.saline_1.1	nmr.spleen.saline_1.1	415	255	3	1	T-cell.1	T-cell.1
AGCAGCCAGATAGTCA-1_nmr.spleen.saline_1.1	nmr.spleen.saline_1.1	3172	274	2	4	Erythroid-cell	Erythroid-cell
AGCAGCCAGCGTGAGT-1_nmr.spleen.saline_1.1	nmr.spleen.saline_1.1	185	140	2	4	Erythroid-cell	Erythroid-cell
AGCAGCCAGTACGTAA-1_nmr.spleen.saline_1.1	nmr.spleen.saline_1.1	1324	691	5	5	B-cell	B-cell
AGCAGCCCAAACTGTC-1_nmr.spleen.saline_1.1	nmr.spleen.saline_1.1	358	221	1	3	Neutrophil.1	Neutrophil
AGCATACAGACAAAGG-1_nmr.spleen.saline_1.1	nmr.spleen.saline_1.1	164	154	3	1	T-cell.1	T-cell.1
AGCATACCAAGTCTGT-1_nmr.spleen.saline_1.1	nmr.spleen.saline_1.1	1191	708	5	5	B-cell	B-cell
AGCATACCAGCATGAG-1_nmr.spleen.saline_1.1	nmr.spleen.saline_1.1	957	534	2	4	Erythroid-cell	Erythroid-cell
AGCATACTCTTTAGGG-1_nmr.spleen.saline_1.1	nmr.spleen.saline_1.1	5441	1148	2	4	Erythroid-cell	Erythroid-cell
AGCCTAAAGCTGGAAC-1_nmr.spleen.saline_1.1	nmr.spleen.saline_1.1	572	396	3	1	T-cell.1	T-cell.1
AGCCTAAAGGACGAAA-1_nmr.spleen.saline_1.1	nmr.spleen.saline_1.1	1317	291	2	4	Erythroid-cell	Erythroid-cell
AGCCTAACAAGTACCT-1_nmr.spleen.saline_1.1	nmr.spleen.saline_1.1	504	355	5	5	B-cell	B-cell
AGCCTAACAGCCTTTC-1_nmr.spleen.saline_1.1	nmr.spleen.saline_1.1	572	416	5	5	B-cell	B-cell
AGCCTAAGTATATCCG-1_nmr.spleen.saline_1.1	nmr.spleen.saline_1.1	2444	969	4	2	APC	Macrophage
AGCCTAATCGTTGACA-1_nmr.spleen.saline_1.1	nmr.spleen.saline_1.1	420	229	1	3	Neutrophil.1	Neutrophil
AGCCTAATCTACTTAC-1_nmr.spleen.saline_1.1	nmr.spleen.saline_1.1	5411	977	2	4	Erythroid-cell	Erythroid-cell
AGCGGTCAGCGTGAAC-1_nmr.spleen.saline_1.1	nmr.spleen.saline_1.1	561	256	1	3	Neutrophil.1	Neutrophil
AGCGGTCAGTGTTTGC-1_nmr.spleen.saline_1.1	nmr.spleen.saline_1.1	793	477	3	1	T-cell.1	T-cell.1
AGCGGTCCACCCATGG-1_nmr.spleen.saline_1.1	nmr.spleen.saline_1.1	418	279	3	1	T-cell.1	T-cell.1
AGCGGTCGTCTTCTCG-1_nmr.spleen.saline_1.1	nmr.spleen.saline_1.1	107	105	3	1	T-cell.1	T-cell.1
AGCGTATAGAGCTATA-1_nmr.spleen.saline_1.1	nmr.spleen.saline_1.1	2626	1082	4	2	APC	Macrophage
AGCGTATAGGCGCTCT-1_nmr.spleen.saline_1.1	nmr.spleen.saline_1.1	283	221	4	10	APC	Monocyte
AGCGTATCAAGCCGTC-1_nmr.spleen.saline_1.1	nmr.spleen.saline_1.1	335	270	3	1	T-cell.1	T-cell.1
AGCGTATCAATAGCGG-1_nmr.spleen.saline_1.1	nmr.spleen.saline_1.1	3069	665	2	4	Erythroid-cell	Erythroid-cell
AGCGTATCAGCTTAAC-1_nmr.spleen.saline_1.1	nmr.spleen.saline_1.1	284	224	3	1	T-cell.1	T-cell.1
AGCGTCGAGACAATAC-1_nmr.spleen.saline_1.1	nmr.spleen.saline_1.1	1418	795	4	2	APC	Macrophage
AGCGTCGAGTCAATAG-1_nmr.spleen.saline_1.1	nmr.spleen.saline_1.1	155	142	3	1	T-cell.1	T-cell.1
AGCGTCGTCGGTCCGA-1_nmr.spleen.saline_1.1	nmr.spleen.saline_1.1	673	376	3	1	T-cell.1	T-cell.1
AGCGTCGTCGGTCTAA-1_nmr.spleen.saline_1.1	nmr.spleen.saline_1.1	524	365	5	5	B-cell	B-cell
AGCTCCTAGCCAACAG-1_nmr.spleen.saline_1.1	nmr.spleen.saline_1.1	363	258	3	1	T-cell.1	T-cell.1
AGCTCCTAGCGGATCA-1_nmr.spleen.saline_1.1	nmr.spleen.saline_1.1	522	331	5	5	B-cell	B-cell
AGCTCCTAGCGGCTTC-1_nmr.spleen.saline_1.1	nmr.spleen.saline_1.1	950	216	2	4	Erythroid-cell	Erythroid-cell
AGCTCCTAGGGTGTTG-1_nmr.spleen.saline_1.1	nmr.spleen.saline_1.1	601	139	2	4	Erythroid-cell	Erythroid-cell
AGCTCCTCACGGTAGA-1_nmr.spleen.saline_1.1	nmr.spleen.saline_1.1	2924	810	3	1	T-cell.1	T-cell.1
AGCTCCTCAGTGGAGT-1_nmr.spleen.saline_1.1	nmr.spleen.saline_1.1	1089	675	3	8	T-cell.1	T-cell.2
AGCTCCTGTGTGAAAT-1_nmr.spleen.saline_1.1	nmr.spleen.saline_1.1	2325	1026	5	7	B-cell	Plasma-cell
AGCTCTCAGCGACGTA-1_nmr.spleen.saline_1.1	nmr.spleen.saline_1.1	5905	1291	2	4	Erythroid-cell	Erythroid-cell
AGCTCTCAGTAGGTGC-1_nmr.spleen.saline_1.1	nmr.spleen.saline_1.1	1253	656	3	1	T-cell.1	T-cell.1
AGCTCTCCACCAGGCT-1_nmr.spleen.saline_1.1	nmr.spleen.saline_1.1	675	433	3	1	T-cell.1	T-cell.1
AGCTCTCCACGGTGTC-1_nmr.spleen.saline_1.1	nmr.spleen.saline_1.1	618	423	3	8	T-cell.1	T-cell.2
AGCTCTCCACGTAAGG-1_nmr.spleen.saline_1.1	nmr.spleen.saline_1.1	1206	580	3	1	T-cell.1	T-cell.1
AGCTCTCGTGCCTGTG-1_nmr.spleen.saline_1.1	nmr.spleen.saline_1.1	1125	653	3	8	T-cell.1	T-cell.2
AGCTCTCTCAATCTCT-1_nmr.spleen.saline_1.1	nmr.spleen.saline_1.1	5229	1111	2	4	Erythroid-cell	Erythroid-cell
AGCTTGAAGAGCTATA-1_nmr.spleen.saline_1.1	nmr.spleen.saline_1.1	3168	1175	4	2	APC	Macrophage
AGCTTGAAGTACGACG-1_nmr.spleen.saline_1.1	nmr.spleen.saline_1.1	1920	987	4	6	APC	Timeless-high-dendritic-cell
AGCTTGACACTGTCGG-1_nmr.spleen.saline_1.1	nmr.spleen.saline_1.1	720	447	3	1	T-cell.1	T-cell.1
AGCTTGATCGACGGAA-1_nmr.spleen.saline_1.1	nmr.spleen.saline_1.1	439	333	3	1	T-cell.1	T-cell.1
AGGCCACCATCGGACC-1_nmr.spleen.saline_1.1	nmr.spleen.saline_1.1	437	236	1	3	Neutrophil.1	Neutrophil
AGGCCACTCGGTCTAA-1_nmr.spleen.saline_1.1	nmr.spleen.saline_1.1	944	581	4	6	APC	Timeless-high-dendritic-cell
AGGCCGTAGACTGGGT-1_nmr.spleen.saline_1.1	nmr.spleen.saline_1.1	865	552	5	5	B-cell	B-cell
AGGCCGTAGTACTTGC-1_nmr.spleen.saline_1.1	nmr.spleen.saline_1.1	3122	753	3	1	T-cell.1	T-cell.1
AGGCCGTCAACGATGG-1_nmr.spleen.saline_1.1	nmr.spleen.saline_1.1	1495	775	5	5	B-cell	B-cell
AGGCCGTGTATGAATG-1_nmr.spleen.saline_1.1	nmr.spleen.saline_1.1	1743	796	4	2	APC	Macrophage
AGGCCGTGTTTGGCGC-1_nmr.spleen.saline_1.1	nmr.spleen.saline_1.1	369	277	5	5	B-cell	B-cell
AGGGAGTCATACTCTT-1_nmr.spleen.saline_1.1	nmr.spleen.saline_1.1	951	586	3	8	T-cell.1	T-cell.2
AGGGAGTTCCAGAAGG-1_nmr.spleen.saline_1.1	nmr.spleen.saline_1.1	366	176	1	3	Neutrophil.1	Neutrophil
AGGGAGTTCTGGTTCC-1_nmr.spleen.saline_1.1	nmr.spleen.saline_1.1	1429	762	4	2	APC	Macrophage
AGGGATGCAGGACCCT-1_nmr.spleen.saline_1.1	nmr.spleen.saline_1.1	114	104	3	1	T-cell.1	T-cell.1
AGGGATGGTACTTAGC-1_nmr.spleen.saline_1.1	nmr.spleen.saline_1.1	3408	570	2	4	Erythroid-cell	Erythroid-cell
AGGGTGAAGAGGACGG-1_nmr.spleen.saline_1.1	nmr.spleen.saline_1.1	2123	593	5	7	B-cell	Plasma-cell
AGGGTGAAGCTAGTCT-1_nmr.spleen.saline_1.1	nmr.spleen.saline_1.1	1578	551	2	4	Erythroid-cell	Erythroid-cell
AGGGTGAGTGAGCGAT-1_nmr.spleen.saline_1.1	nmr.spleen.saline_1.1	580	398	3	1	T-cell.1	T-cell.1
AGGGTGATCAGCGACC-1_nmr.spleen.saline_1.1	nmr.spleen.saline_1.1	437	315	5	5	B-cell	B-cell
AGGGTGATCCAAGTAC-1_nmr.spleen.saline_1.1	nmr.spleen.saline_1.1	415	301	3	1	T-cell.1	T-cell.1
AGGTCATAGAAGAAGC-1_nmr.spleen.saline_1.1	nmr.spleen.saline_1.1	711	448	3	1	T-cell.1	T-cell.1
AGGTCATCAAGTTAAG-1_nmr.spleen.saline_1.1	nmr.spleen.saline_1.1	2101	972	4	2	APC	Macrophage
AGGTCATCAATACGCT-1_nmr.spleen.saline_1.1	nmr.spleen.saline_1.1	565	371	5	5	B-cell	B-cell
AGGTCATGTGGCCCTA-1_nmr.spleen.saline_1.1	nmr.spleen.saline_1.1	713	431	3	1	T-cell.1	T-cell.1
AGGTCATTCCAATGGT-1_nmr.spleen.saline_1.1	nmr.spleen.saline_1.1	393	248	1	3	Neutrophil.1	Neutrophil
AGGTCCGAGACACGAC-1_nmr.spleen.saline_1.1	nmr.spleen.saline_1.1	941	587	4	2	APC	Macrophage
AGGTCCGAGCTGTCTA-1_nmr.spleen.saline_1.1	nmr.spleen.saline_1.1	1498	725	4	2	APC	Macrophage
AGGTCCGAGGCAATTA-1_nmr.spleen.saline_1.1	nmr.spleen.saline_1.1	391	199	1	3	Neutrophil.1	Neutrophil
AGGTCCGCAACGATCT-1_nmr.spleen.saline_1.1	nmr.spleen.saline_1.1	531	372	3	1	T-cell.1	T-cell.1
AGGTCCGCAAGACGTG-1_nmr.spleen.saline_1.1	nmr.spleen.saline_1.1	2554	1045	4	2	APC	Macrophage
AGGTCCGGTAGGCTGA-1_nmr.spleen.saline_1.1	nmr.spleen.saline_1.1	336	270	5	5	B-cell	B-cell
AGGTCCGGTGCACGAA-1_nmr.spleen.saline_1.1	nmr.spleen.saline_1.1	450	232	1	3	Neutrophil.1	Neutrophil
AGGTCCGGTGCACTTA-1_nmr.spleen.saline_1.1	nmr.spleen.saline_1.1	611	402	5	5	B-cell	B-cell
AGGTCCGTCCAGAGGA-1_nmr.spleen.saline_1.1	nmr.spleen.saline_1.1	2064	955	4	2	APC	Macrophage
AGTAGTCGTAAGTTCC-1_nmr.spleen.saline_1.1	nmr.spleen.saline_1.1	752	477	4	2	APC	Macrophage
AGTCTTTAGGTCATCT-1_nmr.spleen.saline_1.1	nmr.spleen.saline_1.1	549	394	4	2	APC	Macrophage
AGTCTTTAGGTGGGTT-1_nmr.spleen.saline_1.1	nmr.spleen.saline_1.1	3199	1351	4	2	APC	Macrophage
AGTCTTTAGTATCGAA-1_nmr.spleen.saline_1.1	nmr.spleen.saline_1.1	159	145	3	1	T-cell.1	T-cell.1
AGTCTTTGTGATGCCC-1_nmr.spleen.saline_1.1	nmr.spleen.saline_1.1	592	393	5	5	B-cell	B-cell
AGTGAGGAGTTAAGTG-1_nmr.spleen.saline_1.1	nmr.spleen.saline_1.1	262	212	3	1	T-cell.1	T-cell.1
AGTGAGGGTACCGGCT-1_nmr.spleen.saline_1.1	nmr.spleen.saline_1.1	671	425	3	1	T-cell.1	T-cell.1
AGTGAGGGTCATTAGC-1_nmr.spleen.saline_1.1	nmr.spleen.saline_1.1	713	442	3	1	T-cell.1	T-cell.1
AGTGAGGGTTATCGGT-1_nmr.spleen.saline_1.1	nmr.spleen.saline_1.1	1905	289	2	4	Erythroid-cell	Erythroid-cell
AGTGAGGTCATAACCG-1_nmr.spleen.saline_1.1	nmr.spleen.saline_1.1	2332	997	4	2	APC	Macrophage
AGTGAGGTCTAACTCT-1_nmr.spleen.saline_1.1	nmr.spleen.saline_1.1	1081	339	6	9	Neutrophil.2	Ltf-high-neutrophil
AGTGAGGTCTAACTTC-1_nmr.spleen.saline_1.1	nmr.spleen.saline_1.1	679	433	3	1	T-cell.1	T-cell.1
AGTGGGACAGGTCGTC-1_nmr.spleen.saline_1.1	nmr.spleen.saline_1.1	929	530	3	8	T-cell.1	T-cell.2
AGTGGGATCTTGTATC-1_nmr.spleen.saline_1.1	nmr.spleen.saline_1.1	322	163	1	3	Neutrophil.1	Neutrophil
AGTGTCAGTAAGTGGC-1_nmr.spleen.saline_1.1	nmr.spleen.saline_1.1	2584	1106	4	2	APC	Macrophage
AGTGTCAGTTCCGGCA-1_nmr.spleen.saline_1.1	nmr.spleen.saline_1.1	2284	233	2	4	Erythroid-cell	Erythroid-cell
AGTGTCAGTTGATTGC-1_nmr.spleen.saline_1.1	nmr.spleen.saline_1.1	535	251	1	3	Neutrophil.1	Neutrophil
AGTGTCATCTAGCACA-1_nmr.spleen.saline_1.1	nmr.spleen.saline_1.1	241	148	1	3	Neutrophil.1	Neutrophil
AGTGTCATCTCTTATG-1_nmr.spleen.saline_1.1	nmr.spleen.saline_1.1	3268	540	2	4	Erythroid-cell	Erythroid-cell
AGTTGGTAGCCAGTTT-1_nmr.spleen.saline_1.1	nmr.spleen.saline_1.1	243	202	3	1	T-cell.1	T-cell.1
AGTTGGTAGGCGATAC-1_nmr.spleen.saline_1.1	nmr.spleen.saline_1.1	283	235	3	1	T-cell.1	T-cell.1
AGTTGGTCAAAGAATC-1_nmr.spleen.saline_1.1	nmr.spleen.saline_1.1	545	347	3	1	T-cell.1	T-cell.1
AGTTGGTCAGGCTGAA-1_nmr.spleen.saline_1.1	nmr.spleen.saline_1.1	1005	477	4	2	APC	Macrophage
AGTTGGTCATTACGAC-1_nmr.spleen.saline_1.1	nmr.spleen.saline_1.1	362	280	3	1	T-cell.1	T-cell.1
ATAACGCAGGATGGTC-1_nmr.spleen.saline_1.1	nmr.spleen.saline_1.1	438	314	5	5	B-cell	B-cell
ATAACGCCAATCGGTT-1_nmr.spleen.saline_1.1	nmr.spleen.saline_1.1	1219	728	3	8	T-cell.1	T-cell.2
ATAAGAGAGGCAAAGA-1_nmr.spleen.saline_1.1	nmr.spleen.saline_1.1	446	246	1	3	Neutrophil.1	Neutrophil
ATAAGAGCAGCTCCGA-1_nmr.spleen.saline_1.1	nmr.spleen.saline_1.1	640	364	3	1	T-cell.1	T-cell.1
ATAAGAGCAGTTCATG-1_nmr.spleen.saline_1.1	nmr.spleen.saline_1.1	1722	827	4	2	APC	Macrophage
ATAAGAGTCAGTCCCT-1_nmr.spleen.saline_1.1	nmr.spleen.saline_1.1	2195	894	5	5	B-cell	B-cell
ATAGACCAGCTCCCAG-1_nmr.spleen.saline_1.1	nmr.spleen.saline_1.1	680	432	5	5	B-cell	B-cell
ATAGACCTCTCGATGA-1_nmr.spleen.saline_1.1	nmr.spleen.saline_1.1	481	238	1	3	Neutrophil.1	Neutrophil
ATCACGAAGCCAGGAT-1_nmr.spleen.saline_1.1	nmr.spleen.saline_1.1	1402	749	4	2	APC	Macrophage
ATCACGACACACTGCG-1_nmr.spleen.saline_1.1	nmr.spleen.saline_1.1	855	482	3	1	T-cell.1	T-cell.1
ATCACGACAGTTAACC-1_nmr.spleen.saline_1.1	nmr.spleen.saline_1.1	669	415	3	1	T-cell.1	T-cell.1
ATCACGATCGTGGTCG-1_nmr.spleen.saline_1.1	nmr.spleen.saline_1.1	617	392	3	1	T-cell.1	T-cell.1
ATCATCTAGACAAGCC-1_nmr.spleen.saline_1.1	nmr.spleen.saline_1.1	2152	1069	4	6	APC	Timeless-high-dendritic-cell
ATCATCTAGCCACGCT-1_nmr.spleen.saline_1.1	nmr.spleen.saline_1.1	742	450	3	1	T-cell.1	T-cell.1
ATCATCTCAAGAGGCT-1_nmr.spleen.saline_1.1	nmr.spleen.saline_1.1	1188	648	4	6	APC	Timeless-high-dendritic-cell
ATCATCTCAGGACCCT-1_nmr.spleen.saline_1.1	nmr.spleen.saline_1.1	865	517	3	1	T-cell.1	T-cell.1
ATCATCTGTCCATGAT-1_nmr.spleen.saline_1.1	nmr.spleen.saline_1.1	4257	1586	5	7	B-cell	Plasma-cell
ATCATCTGTGACGGTA-1_nmr.spleen.saline_1.1	nmr.spleen.saline_1.1	1442	707	3	1	T-cell.1	T-cell.1
ATCATCTTCTCTTGAT-1_nmr.spleen.saline_1.1	nmr.spleen.saline_1.1	264	202	3	1	T-cell.1	T-cell.1
ATCATGGCAGTCAGCC-1_nmr.spleen.saline_1.1	nmr.spleen.saline_1.1	757	467	5	5	B-cell	B-cell
ATCATGGTCAGTTCGA-1_nmr.spleen.saline_1.1	nmr.spleen.saline_1.1	211	167	3	1	T-cell.1	T-cell.1
ATCATGGTCCCATTTA-1_nmr.spleen.saline_1.1	nmr.spleen.saline_1.1	5183	1181	2	4	Erythroid-cell	Erythroid-cell
ATCATGGTCGTTACAG-1_nmr.spleen.saline_1.1	nmr.spleen.saline_1.1	794	501	5	5	B-cell	B-cell
ATCCACCAGTGAATTG-1_nmr.spleen.saline_1.1	nmr.spleen.saline_1.1	2507	252	2	4	Erythroid-cell	Erythroid-cell
ATCCACCCACCACCAG-1_nmr.spleen.saline_1.1	nmr.spleen.saline_1.1	973	558	4	2	APC	Macrophage
ATCCACCCATATACCG-1_nmr.spleen.saline_1.1	nmr.spleen.saline_1.1	1859	210	2	4	Erythroid-cell	Erythroid-cell
ATCCACCGTAAAGGAG-1_nmr.spleen.saline_1.1	nmr.spleen.saline_1.1	5910	1088	2	4	Erythroid-cell	Erythroid-cell
ATCCACCTCGGATGGA-1_nmr.spleen.saline_1.1	nmr.spleen.saline_1.1	574	346	5	5	B-cell	B-cell
ATCCGAAAGTTCGCGC-1_nmr.spleen.saline_1.1	nmr.spleen.saline_1.1	356	215	1	3	Neutrophil.1	Neutrophil
ATCCGAAGTCAAAGCG-1_nmr.spleen.saline_1.1	nmr.spleen.saline_1.1	286	211	5	5	B-cell	B-cell
ATCCGAAGTCTAGAGG-1_nmr.spleen.saline_1.1	nmr.spleen.saline_1.1	442	321	3	1	T-cell.1	T-cell.1
ATCCGAAGTTATCCGA-1_nmr.spleen.saline_1.1	nmr.spleen.saline_1.1	845	528	3	1	T-cell.1	T-cell.1
ATCCGAATCGCCATAA-1_nmr.spleen.saline_1.1	nmr.spleen.saline_1.1	2156	309	2	4	Erythroid-cell	Erythroid-cell
ATCCGAATCTGCGTAA-1_nmr.spleen.saline_1.1	nmr.spleen.saline_1.1	492	326	5	5	B-cell	B-cell
ATCGAGTCAAGCTGGA-1_nmr.spleen.saline_1.1	nmr.spleen.saline_1.1	631	405	3	1	T-cell.1	T-cell.1
ATCGAGTCACACATGT-1_nmr.spleen.saline_1.1	nmr.spleen.saline_1.1	1158	567	3	1	T-cell.1	T-cell.1
ATCGAGTGTACCGCTG-1_nmr.spleen.saline_1.1	nmr.spleen.saline_1.1	715	417	3	1	T-cell.1	T-cell.1
ATCGAGTGTAGCTTGT-1_nmr.spleen.saline_1.1	nmr.spleen.saline_1.1	1291	714	4	6	APC	Timeless-high-dendritic-cell
ATCGAGTTCGCGTAGC-1_nmr.spleen.saline_1.1	nmr.spleen.saline_1.1	853	522	3	1	T-cell.1	T-cell.1
ATCTACTAGCTGAAAT-1_nmr.spleen.saline_1.1	nmr.spleen.saline_1.1	602	422	5	5	B-cell	B-cell
ATCTACTAGGAGTCTG-1_nmr.spleen.saline_1.1	nmr.spleen.saline_1.1	793	485	5	5	B-cell	B-cell
ATCTGCCAGAACTGTA-1_nmr.spleen.saline_1.1	nmr.spleen.saline_1.1	457	224	1	3	Neutrophil.1	Neutrophil
ATCTGCCAGAGTGAGA-1_nmr.spleen.saline_1.1	nmr.spleen.saline_1.1	6408	1729	6	9	Neutrophil.2	Ltf-high-neutrophil
ATCTGCCGTACAAGTA-1_nmr.spleen.saline_1.1	nmr.spleen.saline_1.1	377	204	1	3	Neutrophil.1	Neutrophil
ATCTGCCGTAGGCATG-1_nmr.spleen.saline_1.1	nmr.spleen.saline_1.1	286	140	2	4	Erythroid-cell	Erythroid-cell
ATCTGCCGTGCACGAA-1_nmr.spleen.saline_1.1	nmr.spleen.saline_1.1	2775	103	2	4	Erythroid-cell	Erythroid-cell
ATCTGCCGTTCCACGG-1_nmr.spleen.saline_1.1	nmr.spleen.saline_1.1	576	396	5	5	B-cell	B-cell
ATGAGGGCACACTGCG-1_nmr.spleen.saline_1.1	nmr.spleen.saline_1.1	3237	725	2	4	Erythroid-cell	Erythroid-cell
ATGAGGGCACGTTGGC-1_nmr.spleen.saline_1.1	nmr.spleen.saline_1.1	2578	1127	4	2	APC	Macrophage
ATGAGGGGTTAGTGGG-1_nmr.spleen.saline_1.1	nmr.spleen.saline_1.1	124	107	3	1	T-cell.1	T-cell.1
ATGAGGGTCTTCATGT-1_nmr.spleen.saline_1.1	nmr.spleen.saline_1.1	1400	781	4	6	APC	Timeless-high-dendritic-cell
ATGCGATAGAAGCCCA-1_nmr.spleen.saline_1.1	nmr.spleen.saline_1.1	573	362	3	1	T-cell.1	T-cell.1
ATGCGATCAATTCCTT-1_nmr.spleen.saline_1.1	nmr.spleen.saline_1.1	146	127	4	10	APC	Monocyte
ATGCGATGTAGGGACT-1_nmr.spleen.saline_1.1	nmr.spleen.saline_1.1	266	149	1	3	Neutrophil.1	Neutrophil
ATGCGATGTCGCGGTT-1_nmr.spleen.saline_1.1	nmr.spleen.saline_1.1	295	228	3	1	T-cell.1	T-cell.1
ATGCGATGTTACGTCA-1_nmr.spleen.saline_1.1	nmr.spleen.saline_1.1	528	274	1	3	Neutrophil.1	Neutrophil
ATGGGAGTCCTTCAAT-1_nmr.spleen.saline_1.1	nmr.spleen.saline_1.1	262	206	3	1	T-cell.1	T-cell.1
ATGTGTGAGCCGCCTA-1_nmr.spleen.saline_1.1	nmr.spleen.saline_1.1	1298	779	3	8	T-cell.1	T-cell.2
ATGTGTGAGTGACTCT-1_nmr.spleen.saline_1.1	nmr.spleen.saline_1.1	595	415	5	5	B-cell	B-cell
ATGTGTGCAAATCCGT-1_nmr.spleen.saline_1.1	nmr.spleen.saline_1.1	2731	1153	4	2	APC	Macrophage
ATGTGTGGTACATGTC-1_nmr.spleen.saline_1.1	nmr.spleen.saline_1.1	1262	700	3	1	T-cell.1	T-cell.1
ATGTGTGGTAGCCTCG-1_nmr.spleen.saline_1.1	nmr.spleen.saline_1.1	2045	407	3	1	T-cell.1	T-cell.1
ATGTGTGTCAGCATGT-1_nmr.spleen.saline_1.1	nmr.spleen.saline_1.1	844	497	3	1	T-cell.1	T-cell.1
ATGTGTGTCTGGAGCC-1_nmr.spleen.saline_1.1	nmr.spleen.saline_1.1	1292	646	3	1	T-cell.1	T-cell.1
ATTACTCAGCTGTCTA-1_nmr.spleen.saline_1.1	nmr.spleen.saline_1.1	1857	937	3	1	T-cell.1	T-cell.1
ATTACTCAGTACGACG-1_nmr.spleen.saline_1.1	nmr.spleen.saline_1.1	1192	673	3	1	T-cell.1	T-cell.1
ATTACTCCAAAGCAAT-1_nmr.spleen.saline_1.1	nmr.spleen.saline_1.1	547	376	5	5	B-cell	B-cell
ATTACTCCAAGCGAGT-1_nmr.spleen.saline_1.1	nmr.spleen.saline_1.1	580	413	5	5	B-cell	B-cell
ATTACTCTCTTCGGTC-1_nmr.spleen.saline_1.1	nmr.spleen.saline_1.1	3494	618	2	4	Erythroid-cell	Erythroid-cell
ATTATCCAGATGAGAG-1_nmr.spleen.saline_1.1	nmr.spleen.saline_1.1	186	157	3	1	T-cell.1	T-cell.1
ATTATCCTCACTTATC-1_nmr.spleen.saline_1.1	nmr.spleen.saline_1.1	680	425	5	5	B-cell	B-cell
ATTCTACAGGTAGCTG-1_nmr.spleen.saline_1.1	nmr.spleen.saline_1.1	1040	660	3	8	T-cell.1	T-cell.2
ATTCTACGTAAAGTCA-1_nmr.spleen.saline_1.1	nmr.spleen.saline_1.1	2230	842	4	2	APC	Macrophage
ATTCTACTCAAGGCTT-1_nmr.spleen.saline_1.1	nmr.spleen.saline_1.1	537	383	3	1	T-cell.1	T-cell.1
ATTCTACTCATAGCAC-1_nmr.spleen.saline_1.1	nmr.spleen.saline_1.1	561	400	3	1	T-cell.1	T-cell.1
ATTCTACTCGTTTGCC-1_nmr.spleen.saline_1.1	nmr.spleen.saline_1.1	2299	852	4	2	APC	Macrophage
ATTGGACAGATGCCTT-1_nmr.spleen.saline_1.1	nmr.spleen.saline_1.1	1324	713	3	1	T-cell.1	T-cell.1
ATTGGACAGGAATTAC-1_nmr.spleen.saline_1.1	nmr.spleen.saline_1.1	2112	845	4	2	APC	Macrophage
ATTGGACAGTTCCACA-1_nmr.spleen.saline_1.1	nmr.spleen.saline_1.1	760	352	1	3	Neutrophil.1	Neutrophil
ATTGGACGTTGGGACA-1_nmr.spleen.saline_1.1	nmr.spleen.saline_1.1	249	186	3	1	T-cell.1	T-cell.1
ATTGGACTCGCATGGC-1_nmr.spleen.saline_1.1	nmr.spleen.saline_1.1	1688	824	3	1	T-cell.1	T-cell.1
ATTGGACTCTTGACGA-1_nmr.spleen.saline_1.1	nmr.spleen.saline_1.1	507	264	1	3	Neutrophil.1	Neutrophil
ATTGGTGAGGGCACTA-1_nmr.spleen.saline_1.1	nmr.spleen.saline_1.1	453	332	3	1	T-cell.1	T-cell.1
ATTGGTGCATTCTCAT-1_nmr.spleen.saline_1.1	nmr.spleen.saline_1.1	512	367	3	1	T-cell.1	T-cell.1
ATTGGTGTCACCGTAA-1_nmr.spleen.saline_1.1	nmr.spleen.saline_1.1	316	185	1	3	Neutrophil.1	Neutrophil
ATTGGTGTCCAAAGTC-1_nmr.spleen.saline_1.1	nmr.spleen.saline_1.1	381	196	1	3	Neutrophil.1	Neutrophil
ATTTCTGAGCTCCCAG-1_nmr.spleen.saline_1.1	nmr.spleen.saline_1.1	689	410	3	1	T-cell.1	T-cell.1
ATTTCTGAGCTGAAAT-1_nmr.spleen.saline_1.1	nmr.spleen.saline_1.1	1108	634	4	6	APC	Timeless-high-dendritic-cell
ATTTCTGAGCTGCCCA-1_nmr.spleen.saline_1.1	nmr.spleen.saline_1.1	1825	168	2	4	Erythroid-cell	Erythroid-cell
ATTTCTGCATGCGCAC-1_nmr.spleen.saline_1.1	nmr.spleen.saline_1.1	543	255	1	3	Neutrophil.1	Neutrophil
ATTTCTGTCCCGGATG-1_nmr.spleen.saline_1.1	nmr.spleen.saline_1.1	507	331	5	5	B-cell	B-cell
ATTTCTGTCTCCAGGG-1_nmr.spleen.saline_1.1	nmr.spleen.saline_1.1	4602	1012	4	2	APC	Macrophage
CAACCAAAGGACGAAA-1_nmr.spleen.saline_1.1	nmr.spleen.saline_1.1	622	408	3	1	T-cell.1	T-cell.1
CAACCAACATACGCTA-1_nmr.spleen.saline_1.1	nmr.spleen.saline_1.1	585	382	3	1	T-cell.1	T-cell.1
CAACCAAGTCCTCTTG-1_nmr.spleen.saline_1.1	nmr.spleen.saline_1.1	831	362	1	3	Neutrophil.1	Neutrophil
CAACCAAGTGAAGGCT-1_nmr.spleen.saline_1.1	nmr.spleen.saline_1.1	1605	407	6	9	Neutrophil.2	Ltf-high-neutrophil
CAACCAAGTTGCTCCT-1_nmr.spleen.saline_1.1	nmr.spleen.saline_1.1	3923	948	2	4	Erythroid-cell	Erythroid-cell
CAACCTCAGTAGTGCG-1_nmr.spleen.saline_1.1	nmr.spleen.saline_1.1	1406	185	2	4	Erythroid-cell	Erythroid-cell
CAACCTCCAAGAAAGG-1_nmr.spleen.saline_1.1	nmr.spleen.saline_1.1	567	310	1	3	Neutrophil.1	Neutrophil
CAACCTCCACCGAATT-1_nmr.spleen.saline_1.1	nmr.spleen.saline_1.1	7394	1764	2	4	Erythroid-cell	Erythroid-cell
CAACCTCCATGGTAGG-1_nmr.spleen.saline_1.1	nmr.spleen.saline_1.1	370	187	1	3	Neutrophil.1	Neutrophil
CAACCTCGTCGAAAGC-1_nmr.spleen.saline_1.1	nmr.spleen.saline_1.1	621	375	3	1	T-cell.1	T-cell.1
CAACCTCGTTACGGAG-1_nmr.spleen.saline_1.1	nmr.spleen.saline_1.1	477	321	3	1	T-cell.1	T-cell.1
CAACCTCGTTTGACTG-1_nmr.spleen.saline_1.1	nmr.spleen.saline_1.1	559	407	3	1	T-cell.1	T-cell.1
CAACTAGCACACCGAC-1_nmr.spleen.saline_1.1	nmr.spleen.saline_1.1	1540	796	4	2	APC	Macrophage
CAACTAGCAGGATCGA-1_nmr.spleen.saline_1.1	nmr.spleen.saline_1.1	1865	235	2	4	Erythroid-cell	Erythroid-cell
CAACTAGGTCTCCCTA-1_nmr.spleen.saline_1.1	nmr.spleen.saline_1.1	905	469	3	1	T-cell.1	T-cell.1
CAACTAGGTGCCTTGG-1_nmr.spleen.saline_1.1	nmr.spleen.saline_1.1	2549	253	2	4	Erythroid-cell	Erythroid-cell
CAACTAGTCAACACCA-1_nmr.spleen.saline_1.1	nmr.spleen.saline_1.1	1400	725	4	2	APC	Macrophage
CAAGAAACAGCTATTG-1_nmr.spleen.saline_1.1	nmr.spleen.saline_1.1	1219	677	3	1	T-cell.1	T-cell.1
CAAGAAAGTCCAGTAT-1_nmr.spleen.saline_1.1	nmr.spleen.saline_1.1	717	467	3	1	T-cell.1	T-cell.1
CAAGAAATCCACGTGG-1_nmr.spleen.saline_1.1	nmr.spleen.saline_1.1	1616	809	3	1	T-cell.1	T-cell.1
CAAGAAATCCAGAGGA-1_nmr.spleen.saline_1.1	nmr.spleen.saline_1.1	1203	329	2	4	Erythroid-cell	Erythroid-cell
CAAGATCAGCGTGAAC-1_nmr.spleen.saline_1.1	nmr.spleen.saline_1.1	700	439	3	1	T-cell.1	T-cell.1
CAAGATCGTTATTCTC-1_nmr.spleen.saline_1.1	nmr.spleen.saline_1.1	1428	692	4	2	APC	Macrophage
CAAGATCTCAGCAACT-1_nmr.spleen.saline_1.1	nmr.spleen.saline_1.1	3605	1044	2	4	Erythroid-cell	Erythroid-cell
CAAGGCCAGACAGAGA-1_nmr.spleen.saline_1.1	nmr.spleen.saline_1.1	1246	592	3	1	T-cell.1	T-cell.1
CAAGGCCCACAACTGT-1_nmr.spleen.saline_1.1	nmr.spleen.saline_1.1	983	520	3	1	T-cell.1	T-cell.1
CAAGGCCCAGTAAGCG-1_nmr.spleen.saline_1.1	nmr.spleen.saline_1.1	2011	1022	4	6	APC	Timeless-high-dendritic-cell
CAAGGCCGTACCTACA-1_nmr.spleen.saline_1.1	nmr.spleen.saline_1.1	644	431	5	5	B-cell	B-cell
CAAGGCCGTAGCTTGT-1_nmr.spleen.saline_1.1	nmr.spleen.saline_1.1	1731	840	3	8	T-cell.1	T-cell.2
CAAGGCCGTCACACGC-1_nmr.spleen.saline_1.1	nmr.spleen.saline_1.1	1350	699	4	2	APC	Macrophage
CAAGGCCTCGTTGACA-1_nmr.spleen.saline_1.1	nmr.spleen.saline_1.1	179	157	3	1	T-cell.1	T-cell.1
CAAGTTGAGAGTAAGG-1_nmr.spleen.saline_1.1	nmr.spleen.saline_1.1	1116	550	3	1	T-cell.1	T-cell.1
CAAGTTGCACCACCAG-1_nmr.spleen.saline_1.1	nmr.spleen.saline_1.1	547	369	5	5	B-cell	B-cell
CAAGTTGCACGGATAG-1_nmr.spleen.saline_1.1	nmr.spleen.saline_1.1	878	507	4	2	APC	Macrophage
CAAGTTGGTGACGGTA-1_nmr.spleen.saline_1.1	nmr.spleen.saline_1.1	325	242	3	1	T-cell.1	T-cell.1
CAAGTTGTCAACGCTA-1_nmr.spleen.saline_1.1	nmr.spleen.saline_1.1	386	269	3	1	T-cell.1	T-cell.1
CAAGTTGTCCGGCACA-1_nmr.spleen.saline_1.1	nmr.spleen.saline_1.1	510	322	3	1	T-cell.1	T-cell.1
CAAGTTGTCTTCATGT-1_nmr.spleen.saline_1.1	nmr.spleen.saline_1.1	1154	633	3	1	T-cell.1	T-cell.1
CACAAACAGCGTCTAT-1_nmr.spleen.saline_1.1	nmr.spleen.saline_1.1	398	268	5	5	B-cell	B-cell
CACAAACTCGCCATAA-1_nmr.spleen.saline_1.1	nmr.spleen.saline_1.1	365	205	1	3	Neutrophil.1	Neutrophil
CACAAACTCTGCCAGG-1_nmr.spleen.saline_1.1	nmr.spleen.saline_1.1	2092	1028	4	6	APC	Timeless-high-dendritic-cell
CACACAAAGCGTCTAT-1_nmr.spleen.saline_1.1	nmr.spleen.saline_1.1	272	204	3	1	T-cell.1	T-cell.1
CACACAAAGCTACCTA-1_nmr.spleen.saline_1.1	nmr.spleen.saline_1.1	612	307	1	3	Neutrophil.1	Neutrophil
CACACAAAGGAGTTTA-1_nmr.spleen.saline_1.1	nmr.spleen.saline_1.1	1963	955	4	2	APC	Macrophage
CACACAACAGGTCTCG-1_nmr.spleen.saline_1.1	nmr.spleen.saline_1.1	2000	960	4	2	APC	Macrophage
CACACAATCGGCGCAT-1_nmr.spleen.saline_1.1	nmr.spleen.saline_1.1	472	329	3	1	T-cell.1	T-cell.1
CACACCTAGTCGATAA-1_nmr.spleen.saline_1.1	nmr.spleen.saline_1.1	515	258	1	3	Neutrophil.1	Neutrophil
CACACCTCACCCTATC-1_nmr.spleen.saline_1.1	nmr.spleen.saline_1.1	130	116	4	10	APC	Monocyte
CACACCTCATATGGTC-1_nmr.spleen.saline_1.1	nmr.spleen.saline_1.1	625	398	3	1	T-cell.1	T-cell.1
CACACCTGTTTGTTTC-1_nmr.spleen.saline_1.1	nmr.spleen.saline_1.1	411	310	5	5	B-cell	B-cell
CACACTCAGTACGCCC-1_nmr.spleen.saline_1.1	nmr.spleen.saline_1.1	673	333	1	3	Neutrophil.1	Neutrophil
CACACTCTCCTCTAGC-1_nmr.spleen.saline_1.1	nmr.spleen.saline_1.1	2206	965	5	5	B-cell	B-cell
CACAGGCAGCAGCCTC-1_nmr.spleen.saline_1.1	nmr.spleen.saline_1.1	2064	1060	4	6	APC	Timeless-high-dendritic-cell
CACAGGCAGTACACCT-1_nmr.spleen.saline_1.1	nmr.spleen.saline_1.1	773	484	3	1	T-cell.1	T-cell.1
CACAGGCCAATGGAAT-1_nmr.spleen.saline_1.1	nmr.spleen.saline_1.1	565	338	7	11	T-cell.2	Mast-cell
CACAGGCGTCGGATCC-1_nmr.spleen.saline_1.1	nmr.spleen.saline_1.1	641	425	3	1	T-cell.1	T-cell.1
CACAGGCTCAGTACGT-1_nmr.spleen.saline_1.1	nmr.spleen.saline_1.1	2679	891	2	4	Erythroid-cell	Erythroid-cell
CACAGGCTCGTATCAG-1_nmr.spleen.saline_1.1	nmr.spleen.saline_1.1	2671	1039	4	2	APC	Macrophage
CACAGTAAGGTACTCT-1_nmr.spleen.saline_1.1	nmr.spleen.saline_1.1	8582	2131	2	4	Erythroid-cell	Erythroid-cell
CACAGTAAGTGTTTGC-1_nmr.spleen.saline_1.1	nmr.spleen.saline_1.1	368	291	3	1	T-cell.1	T-cell.1
CACAGTACAAAGGTGC-1_nmr.spleen.saline_1.1	nmr.spleen.saline_1.1	319	178	1	3	Neutrophil.1	Neutrophil
CACAGTACAATCGGTT-1_nmr.spleen.saline_1.1	nmr.spleen.saline_1.1	1071	596	5	5	B-cell	B-cell
CACAGTACATTCTCAT-1_nmr.spleen.saline_1.1	nmr.spleen.saline_1.1	7224	1596	2	4	Erythroid-cell	Erythroid-cell
CACAGTAGTTCGTTGA-1_nmr.spleen.saline_1.1	nmr.spleen.saline_1.1	944	484	3	1	T-cell.1	T-cell.1
CACATAGAGATGTGGC-1_nmr.spleen.saline_1.1	nmr.spleen.saline_1.1	330	228	1	3	Neutrophil.1	Neutrophil
CACATAGCAACTGCTA-1_nmr.spleen.saline_1.1	nmr.spleen.saline_1.1	2581	1050	4	2	APC	Macrophage
CACATAGGTACACCGC-1_nmr.spleen.saline_1.1	nmr.spleen.saline_1.1	7024	1556	2	4	Erythroid-cell	Erythroid-cell
CACATAGGTCGAGTTT-1_nmr.spleen.saline_1.1	nmr.spleen.saline_1.1	336	266	3	1	T-cell.1	T-cell.1
CACATAGGTGCCTGGT-1_nmr.spleen.saline_1.1	nmr.spleen.saline_1.1	786	547	3	1	T-cell.1	T-cell.1
CACATTTCAGATAATG-1_nmr.spleen.saline_1.1	nmr.spleen.saline_1.1	434	217	1	3	Neutrophil.1	Neutrophil
CACATTTTCGGCTTGG-1_nmr.spleen.saline_1.1	nmr.spleen.saline_1.1	605	414	5	5	B-cell	B-cell
CACCACTGTGTTAAGA-1_nmr.spleen.saline_1.1	nmr.spleen.saline_1.1	3350	674	2	4	Erythroid-cell	Erythroid-cell
CACCACTTCGTTACGA-1_nmr.spleen.saline_1.1	nmr.spleen.saline_1.1	3533	1426	4	2	APC	Macrophage
CACCAGGAGGTAGCTG-1_nmr.spleen.saline_1.1	nmr.spleen.saline_1.1	702	454	3	1	T-cell.1	T-cell.1
CACCAGGAGTGTTGAA-1_nmr.spleen.saline_1.1	nmr.spleen.saline_1.1	3344	538	2	4	Erythroid-cell	Erythroid-cell
CACCAGGCAAATCCGT-1_nmr.spleen.saline_1.1	nmr.spleen.saline_1.1	905	537	3	1	T-cell.1	T-cell.1
CACCTTGAGCCGTCGT-1_nmr.spleen.saline_1.1	nmr.spleen.saline_1.1	563	387	3	1	T-cell.1	T-cell.1
CACCTTGCATGTCTCC-1_nmr.spleen.saline_1.1	nmr.spleen.saline_1.1	2479	1198	4	2	APC	Macrophage
CACCTTGGTGTAAGTA-1_nmr.spleen.saline_1.1	nmr.spleen.saline_1.1	567	395	3	1	T-cell.1	T-cell.1
CACTCCAAGTCCCACG-1_nmr.spleen.saline_1.1	nmr.spleen.saline_1.1	1071	624	3	1	T-cell.1	T-cell.1
CACTCCACAGGGTATG-1_nmr.spleen.saline_1.1	nmr.spleen.saline_1.1	1207	715	3	8	T-cell.1	T-cell.2
CACTCCATCCTTGCCA-1_nmr.spleen.saline_1.1	nmr.spleen.saline_1.1	840	539	3	1	T-cell.1	T-cell.1
CAGAATCAGCGCCTTG-1_nmr.spleen.saline_1.1	nmr.spleen.saline_1.1	738	475	3	1	T-cell.1	T-cell.1
CAGAATCGTAACGACG-1_nmr.spleen.saline_1.1	nmr.spleen.saline_1.1	12041	2428	2	4	Erythroid-cell	Erythroid-cell
CAGAATCTCACCCGAG-1_nmr.spleen.saline_1.1	nmr.spleen.saline_1.1	699	421	5	5	B-cell	B-cell
CAGAGAGAGACATAAC-1_nmr.spleen.saline_1.1	nmr.spleen.saline_1.1	204	181	3	1	T-cell.1	T-cell.1
CAGAGAGAGAGAGCTC-1_nmr.spleen.saline_1.1	nmr.spleen.saline_1.1	1920	916	4	2	APC	Macrophage
CAGAGAGGTCTAAACC-1_nmr.spleen.saline_1.1	nmr.spleen.saline_1.1	1944	1003	4	2	APC	Macrophage
CAGATCAAGCACCGCT-1_nmr.spleen.saline_1.1	nmr.spleen.saline_1.1	370	196	1	3	Neutrophil.1	Neutrophil
CAGATCAAGCGATAGC-1_nmr.spleen.saline_1.1	nmr.spleen.saline_1.1	594	359	3	1	T-cell.1	T-cell.1
CAGATCAAGTGAAGAG-1_nmr.spleen.saline_1.1	nmr.spleen.saline_1.1	1464	339	2	4	Erythroid-cell	Erythroid-cell
CAGATCAGTTCCGGCA-1_nmr.spleen.saline_1.1	nmr.spleen.saline_1.1	1729	849	4	2	APC	Macrophage
CAGATCATCCGCAAGC-1_nmr.spleen.saline_1.1	nmr.spleen.saline_1.1	277	216	3	1	T-cell.1	T-cell.1
CAGCAGCCACACGCTG-1_nmr.spleen.saline_1.1	nmr.spleen.saline_1.1	201	172	3	1	T-cell.1	T-cell.1
CAGCAGCCACATCCGG-1_nmr.spleen.saline_1.1	nmr.spleen.saline_1.1	2108	1040	4	2	APC	Macrophage
CAGCAGCCAGCGTAAG-1_nmr.spleen.saline_1.1	nmr.spleen.saline_1.1	321	208	1	3	Neutrophil.1	Neutrophil
CAGCAGCGTTCAGTAC-1_nmr.spleen.saline_1.1	nmr.spleen.saline_1.1	458	258	1	3	Neutrophil.1	Neutrophil
CAGCAGCTCAGCTGGC-1_nmr.spleen.saline_1.1	nmr.spleen.saline_1.1	483	325	4	6	APC	Timeless-high-dendritic-cell
CAGCAGCTCGCCAAAT-1_nmr.spleen.saline_1.1	nmr.spleen.saline_1.1	170	154	3	1	T-cell.1	T-cell.1
CAGCATACAGGTGCCT-1_nmr.spleen.saline_1.1	nmr.spleen.saline_1.1	4607	953	2	4	Erythroid-cell	Erythroid-cell
CAGCATAGTGAGGCTA-1_nmr.spleen.saline_1.1	nmr.spleen.saline_1.1	196	166	3	1	T-cell.1	T-cell.1
CAGCATATCAAGAAGT-1_nmr.spleen.saline_1.1	nmr.spleen.saline_1.1	552	235	1	3	Neutrophil.1	Neutrophil
CAGCCGAAGGCCCGTT-1_nmr.spleen.saline_1.1	nmr.spleen.saline_1.1	2368	941	4	2	APC	Macrophage
CAGCCGAGTCGCTTTC-1_nmr.spleen.saline_1.1	nmr.spleen.saline_1.1	2106	396	2	4	Erythroid-cell	Erythroid-cell
CAGCCGATCCCTAATT-1_nmr.spleen.saline_1.1	nmr.spleen.saline_1.1	1411	272	2	4	Erythroid-cell	Erythroid-cell
CAGCCGATCCTTCAAT-1_nmr.spleen.saline_1.1	nmr.spleen.saline_1.1	389	294	3	1	T-cell.1	T-cell.1
CAGCCGATCTCGCATC-1_nmr.spleen.saline_1.1	nmr.spleen.saline_1.1	1413	764	3	1	T-cell.1	T-cell.1
CAGCGACAGTGCGTGA-1_nmr.spleen.saline_1.1	nmr.spleen.saline_1.1	5481	1407	2	4	Erythroid-cell	Erythroid-cell
CAGCGACCAGTATCTG-1_nmr.spleen.saline_1.1	nmr.spleen.saline_1.1	335	167	1	3	Neutrophil.1	Neutrophil
CAGCGACGTGCTTCTC-1_nmr.spleen.saline_1.1	nmr.spleen.saline_1.1	1107	183	2	4	Erythroid-cell	Erythroid-cell
CAGCGACGTTTAGGAA-1_nmr.spleen.saline_1.1	nmr.spleen.saline_1.1	457	332	3	1	T-cell.1	T-cell.1
CAGCTAAAGAGGGATA-1_nmr.spleen.saline_1.1	nmr.spleen.saline_1.1	1406	681	3	1	T-cell.1	T-cell.1
CAGCTAAGTTGCCTCT-1_nmr.spleen.saline_1.1	nmr.spleen.saline_1.1	3091	336	2	4	Erythroid-cell	Erythroid-cell
CAGCTAATCAGCGACC-1_nmr.spleen.saline_1.1	nmr.spleen.saline_1.1	600	283	1	3	Neutrophil.1	Neutrophil
CAGCTAATCAGGTTCA-1_nmr.spleen.saline_1.1	nmr.spleen.saline_1.1	1511	734	4	2	APC	Macrophage
CAGCTAATCATAACCG-1_nmr.spleen.saline_1.1	nmr.spleen.saline_1.1	4851	1841	4	2	APC	Macrophage
CAGCTAATCATGTCCC-1_nmr.spleen.saline_1.1	nmr.spleen.saline_1.1	1602	838	3	1	T-cell.1	T-cell.1
CAGCTAATCTTCATGT-1_nmr.spleen.saline_1.1	nmr.spleen.saline_1.1	922	597	5	5	B-cell	B-cell
CAGCTGGGTCGCTTTC-1_nmr.spleen.saline_1.1	nmr.spleen.saline_1.1	427	295	3	1	T-cell.1	T-cell.1
CAGGTGCAGTCAAGCG-1_nmr.spleen.saline_1.1	nmr.spleen.saline_1.1	363	233	4	2	APC	Macrophage
CAGGTGCTCAAGAAGT-1_nmr.spleen.saline_1.1	nmr.spleen.saline_1.1	133	111	3	1	T-cell.1	T-cell.1
CAGGTGCTCACCCTCA-1_nmr.spleen.saline_1.1	nmr.spleen.saline_1.1	982	533	5	5	B-cell	B-cell
CAGGTGCTCCACGTGG-1_nmr.spleen.saline_1.1	nmr.spleen.saline_1.1	1084	508	3	8	T-cell.1	T-cell.2
CAGGTGCTCTACCTGC-1_nmr.spleen.saline_1.1	nmr.spleen.saline_1.1	309	180	1	3	Neutrophil.1	Neutrophil
CAGTAACGTCCTGCTT-1_nmr.spleen.saline_1.1	nmr.spleen.saline_1.1	3103	876	2	4	Erythroid-cell	Erythroid-cell
CAGTAACGTGAGGGTT-1_nmr.spleen.saline_1.1	nmr.spleen.saline_1.1	707	458	5	5	B-cell	B-cell
CAGTCCTAGGTGGGTT-1_nmr.spleen.saline_1.1	nmr.spleen.saline_1.1	1296	238	2	4	Erythroid-cell	Erythroid-cell
CAGTCCTAGTGCCATT-1_nmr.spleen.saline_1.1	nmr.spleen.saline_1.1	375	280	3	1	T-cell.1	T-cell.1
CAGTCCTCACAGATTC-1_nmr.spleen.saline_1.1	nmr.spleen.saline_1.1	3098	1263	4	2	APC	Macrophage
CAGTCCTCAGACGTAG-1_nmr.spleen.saline_1.1	nmr.spleen.saline_1.1	1174	241	2	4	Erythroid-cell	Erythroid-cell
CAGTCCTGTCTAGGTT-1_nmr.spleen.saline_1.1	nmr.spleen.saline_1.1	1510	191	2	4	Erythroid-cell	Erythroid-cell
CAGTCCTTCACAGGCC-1_nmr.spleen.saline_1.1	nmr.spleen.saline_1.1	2321	615	5	5	B-cell	B-cell
CAGTCCTTCATATCGG-1_nmr.spleen.saline_1.1	nmr.spleen.saline_1.1	1106	575	3	1	T-cell.1	T-cell.1
CATATGGCAACACGCC-1_nmr.spleen.saline_1.1	nmr.spleen.saline_1.1	490	240	1	3	Neutrophil.1	Neutrophil
CATATGGGTGGGTATG-1_nmr.spleen.saline_1.1	nmr.spleen.saline_1.1	419	315	5	5	B-cell	B-cell
CATATGGTCTTAGAGC-1_nmr.spleen.saline_1.1	nmr.spleen.saline_1.1	637	302	1	3	Neutrophil.1	Neutrophil
CATATTCGTATCGCAT-1_nmr.spleen.saline_1.1	nmr.spleen.saline_1.1	5130	1083	2	4	Erythroid-cell	Erythroid-cell
CATATTCGTCAAGCGA-1_nmr.spleen.saline_1.1	nmr.spleen.saline_1.1	1793	901	4	2	APC	Macrophage
CATATTCGTCTTGTCC-1_nmr.spleen.saline_1.1	nmr.spleen.saline_1.1	8456	2297	2	4	Erythroid-cell	Erythroid-cell
CATATTCTCGGAGGTA-1_nmr.spleen.saline_1.1	nmr.spleen.saline_1.1	724	439	3	1	T-cell.1	T-cell.1
CATCAAGCAGCATGAG-1_nmr.spleen.saline_1.1	nmr.spleen.saline_1.1	836	526	5	5	B-cell	B-cell
CATCAAGGTTGATTGC-1_nmr.spleen.saline_1.1	nmr.spleen.saline_1.1	1534	853	4	6	APC	Timeless-high-dendritic-cell
CATCAGAAGGCGATAC-1_nmr.spleen.saline_1.1	nmr.spleen.saline_1.1	2650	1149	4	2	APC	Macrophage
CATCAGAGTCGAATCT-1_nmr.spleen.saline_1.1	nmr.spleen.saline_1.1	654	437	5	5	B-cell	B-cell
CATCCACGTCTCGTTC-1_nmr.spleen.saline_1.1	nmr.spleen.saline_1.1	377	215	1	3	Neutrophil.1	Neutrophil
CATCCACTCTTACCTA-1_nmr.spleen.saline_1.1	nmr.spleen.saline_1.1	589	335	3	1	T-cell.1	T-cell.1
CATCGAACACCTTGTC-1_nmr.spleen.saline_1.1	nmr.spleen.saline_1.1	996	578	3	1	T-cell.1	T-cell.1
CATCGAAGTATAGGGC-1_nmr.spleen.saline_1.1	nmr.spleen.saline_1.1	1442	759	4	6	APC	Timeless-high-dendritic-cell
CATCGAATCAGGTTCA-1_nmr.spleen.saline_1.1	nmr.spleen.saline_1.1	912	515	3	1	T-cell.1	T-cell.1
CATCGAATCCACGTGG-1_nmr.spleen.saline_1.1	nmr.spleen.saline_1.1	3626	375	2	4	Erythroid-cell	Erythroid-cell
CATCGAATCCCTTGCA-1_nmr.spleen.saline_1.1	nmr.spleen.saline_1.1	3317	586	2	4	Erythroid-cell	Erythroid-cell
CATCGGGAGCAGGTCA-1_nmr.spleen.saline_1.1	nmr.spleen.saline_1.1	1755	799	4	2	APC	Macrophage
CATCGGGCAATCCAAC-1_nmr.spleen.saline_1.1	nmr.spleen.saline_1.1	929	532	3	1	T-cell.1	T-cell.1
CATGACAAGAATTGTG-1_nmr.spleen.saline_1.1	nmr.spleen.saline_1.1	537	364	3	1	T-cell.1	T-cell.1
CATGACAAGGGAACGG-1_nmr.spleen.saline_1.1	nmr.spleen.saline_1.1	1724	403	2	4	Erythroid-cell	Erythroid-cell
CATGACAGTGCTTCTC-1_nmr.spleen.saline_1.1	nmr.spleen.saline_1.1	1991	318	2	4	Erythroid-cell	Erythroid-cell
CATGCCTCACAACGTT-1_nmr.spleen.saline_1.1	nmr.spleen.saline_1.1	753	489	5	5	B-cell	B-cell
CATGCCTTCAATAAGG-1_nmr.spleen.saline_1.1	nmr.spleen.saline_1.1	467	339	3	1	T-cell.1	T-cell.1
CATGCCTTCGCCTGAG-1_nmr.spleen.saline_1.1	nmr.spleen.saline_1.1	1198	441	5	5	B-cell	B-cell
CATGGCGAGGAGTACC-1_nmr.spleen.saline_1.1	nmr.spleen.saline_1.1	2201	997	4	2	APC	Macrophage
CATGGCGCACCAACCG-1_nmr.spleen.saline_1.1	nmr.spleen.saline_1.1	600	384	5	5	B-cell	B-cell
CATGGCGGTGACCAAG-1_nmr.spleen.saline_1.1	nmr.spleen.saline_1.1	908	495	3	1	T-cell.1	T-cell.1
CATGGCGTCAAGGTAA-1_nmr.spleen.saline_1.1	nmr.spleen.saline_1.1	1352	781	4	6	APC	Timeless-high-dendritic-cell
CATGGCGTCACAATGC-1_nmr.spleen.saline_1.1	nmr.spleen.saline_1.1	964	521	3	1	T-cell.1	T-cell.1
CATTATCAGTGCGTGA-1_nmr.spleen.saline_1.1	nmr.spleen.saline_1.1	574	369	5	5	B-cell	B-cell
CATTATCCAATAAGCA-1_nmr.spleen.saline_1.1	nmr.spleen.saline_1.1	1451	247	2	4	Erythroid-cell	Erythroid-cell
CATTATCCACCATCCT-1_nmr.spleen.saline_1.1	nmr.spleen.saline_1.1	2226	506	2	4	Erythroid-cell	Erythroid-cell
CATTATCCACTTGGAT-1_nmr.spleen.saline_1.1	nmr.spleen.saline_1.1	986	606	4	6	APC	Timeless-high-dendritic-cell
CATTATCGTACCGCTG-1_nmr.spleen.saline_1.1	nmr.spleen.saline_1.1	1754	398	2	4	Erythroid-cell	Erythroid-cell
CATTATCGTACTTCTT-1_nmr.spleen.saline_1.1	nmr.spleen.saline_1.1	987	584	5	5	B-cell	B-cell
CATTATCGTCAAAGAT-1_nmr.spleen.saline_1.1	nmr.spleen.saline_1.1	328	187	1	3	Neutrophil.1	Neutrophil
CATTATCTCGGAATCT-1_nmr.spleen.saline_1.1	nmr.spleen.saline_1.1	1956	190	2	4	Erythroid-cell	Erythroid-cell
CATTCGCAGAATCTCC-1_nmr.spleen.saline_1.1	nmr.spleen.saline_1.1	354	224	1	3	Neutrophil.1	Neutrophil
CATTCGCAGAGGGCTT-1_nmr.spleen.saline_1.1	nmr.spleen.saline_1.1	2271	994	4	2	APC	Macrophage
CATTCGCAGCAATCTC-1_nmr.spleen.saline_1.1	nmr.spleen.saline_1.1	1550	870	4	6	APC	Timeless-high-dendritic-cell
CATTCGCAGGCGACAT-1_nmr.spleen.saline_1.1	nmr.spleen.saline_1.1	1061	639	3	1	T-cell.1	T-cell.1
CATTCGCGTAGAGCTG-1_nmr.spleen.saline_1.1	nmr.spleen.saline_1.1	848	457	3	1	T-cell.1	T-cell.1
CATTCGCGTAGCGCAA-1_nmr.spleen.saline_1.1	nmr.spleen.saline_1.1	688	430	5	5	B-cell	B-cell
CATTCGCGTATAATGG-1_nmr.spleen.saline_1.1	nmr.spleen.saline_1.1	2372	977	4	2	APC	Macrophage
CATTCGCGTTCCCTTG-1_nmr.spleen.saline_1.1	nmr.spleen.saline_1.1	1031	508	3	1	T-cell.1	T-cell.1
CATTCGCTCACCATAG-1_nmr.spleen.saline_1.1	nmr.spleen.saline_1.1	754	485	3	1	T-cell.1	T-cell.1
CCAATCCAGCTGCGAA-1_nmr.spleen.saline_1.1	nmr.spleen.saline_1.1	859	483	3	1	T-cell.1	T-cell.1
CCAATCCAGTGTGAAT-1_nmr.spleen.saline_1.1	nmr.spleen.saline_1.1	876	545	5	5	B-cell	B-cell
CCAATCCGTAGGACAC-1_nmr.spleen.saline_1.1	nmr.spleen.saline_1.1	289	214	3	1	T-cell.1	T-cell.1
CCAATCCGTCTAAACC-1_nmr.spleen.saline_1.1	nmr.spleen.saline_1.1	507	358	3	1	T-cell.1	T-cell.1
CCAATCCTCATTGCCC-1_nmr.spleen.saline_1.1	nmr.spleen.saline_1.1	393	195	1	3	Neutrophil.1	Neutrophil
CCAATCCTCCGCTGTT-1_nmr.spleen.saline_1.1	nmr.spleen.saline_1.1	7387	2325	2	4	Erythroid-cell	Erythroid-cell
CCACCTAAGAGGGCTT-1_nmr.spleen.saline_1.1	nmr.spleen.saline_1.1	2589	885	2	4	Erythroid-cell	Erythroid-cell
CCACCTACAAGGGTCA-1_nmr.spleen.saline_1.1	nmr.spleen.saline_1.1	7468	1423	2	4	Erythroid-cell	Erythroid-cell
CCACCTAGTCGTTGTA-1_nmr.spleen.saline_1.1	nmr.spleen.saline_1.1	4439	953	2	4	Erythroid-cell	Erythroid-cell
CCACCTATCAGCTTAG-1_nmr.spleen.saline_1.1	nmr.spleen.saline_1.1	1299	649	3	8	T-cell.1	T-cell.2
CCACGGACAGCTCGAC-1_nmr.spleen.saline_1.1	nmr.spleen.saline_1.1	487	321	3	1	T-cell.1	T-cell.1
CCACGGACAGTCGATT-1_nmr.spleen.saline_1.1	nmr.spleen.saline_1.1	329	187	1	3	Neutrophil.1	Neutrophil
CCACGGATCGTTACAG-1_nmr.spleen.saline_1.1	nmr.spleen.saline_1.1	769	457	3	1	T-cell.1	T-cell.1
CCACTACAGGCTCTTA-1_nmr.spleen.saline_1.1	nmr.spleen.saline_1.1	518	282	1	3	Neutrophil.1	Neutrophil
CCACTACCACTTCTGC-1_nmr.spleen.saline_1.1	nmr.spleen.saline_1.1	1303	663	3	1	T-cell.1	T-cell.1
CCACTACCATGCAATC-1_nmr.spleen.saline_1.1	nmr.spleen.saline_1.1	748	491	5	5	B-cell	B-cell
CCACTACGTCGCTTTC-1_nmr.spleen.saline_1.1	nmr.spleen.saline_1.1	265	204	3	1	T-cell.1	T-cell.1
CCACTACGTCTAGCCG-1_nmr.spleen.saline_1.1	nmr.spleen.saline_1.1	674	428	3	1	T-cell.1	T-cell.1
CCAGCGACAGTCTTCC-1_nmr.spleen.saline_1.1	nmr.spleen.saline_1.1	823	490	3	1	T-cell.1	T-cell.1
CCAGCGAGTGGCGAAT-1_nmr.spleen.saline_1.1	nmr.spleen.saline_1.1	2131	188	2	4	Erythroid-cell	Erythroid-cell
CCAGCGATCGTGGACC-1_nmr.spleen.saline_1.1	nmr.spleen.saline_1.1	349	256	5	5	B-cell	B-cell
CCAGCGATCTTGTATC-1_nmr.spleen.saline_1.1	nmr.spleen.saline_1.1	413	212	1	3	Neutrophil.1	Neutrophil
CCATGTCAGGTTCCTA-1_nmr.spleen.saline_1.1	nmr.spleen.saline_1.1	1255	638	5	5	B-cell	B-cell
CCATGTCGTCCGAAGA-1_nmr.spleen.saline_1.1	nmr.spleen.saline_1.1	478	359	5	5	B-cell	B-cell
CCATGTCGTGCCTTGG-1_nmr.spleen.saline_1.1	nmr.spleen.saline_1.1	318	243	3	1	T-cell.1	T-cell.1
CCATGTCGTTTGCATG-1_nmr.spleen.saline_1.1	nmr.spleen.saline_1.1	443	214	1	3	Neutrophil.1	Neutrophil
CCATGTCTCTGCCCTA-1_nmr.spleen.saline_1.1	nmr.spleen.saline_1.1	982	550	3	1	T-cell.1	T-cell.1
CCATTCGAGTTACGGG-1_nmr.spleen.saline_1.1	nmr.spleen.saline_1.1	328	248	3	1	T-cell.1	T-cell.1
CCATTCGCAACTGCGC-1_nmr.spleen.saline_1.1	nmr.spleen.saline_1.1	3037	305	2	4	Erythroid-cell	Erythroid-cell
CCATTCGTCTACTATC-1_nmr.spleen.saline_1.1	nmr.spleen.saline_1.1	405	312	3	1	T-cell.1	T-cell.1
CCCAATCCAATGCCAT-1_nmr.spleen.saline_1.1	nmr.spleen.saline_1.1	600	424	3	1	T-cell.1	T-cell.1
CCCAGTTAGCCAGTTT-1_nmr.spleen.saline_1.1	nmr.spleen.saline_1.1	1952	960	4	2	APC	Macrophage
CCCAGTTAGTTGAGAT-1_nmr.spleen.saline_1.1	nmr.spleen.saline_1.1	2162	863	5	5	B-cell	B-cell
CCCAGTTGTAGCGCTC-1_nmr.spleen.saline_1.1	nmr.spleen.saline_1.1	569	386	3	1	T-cell.1	T-cell.1
CCCATACAGCCCAACC-1_nmr.spleen.saline_1.1	nmr.spleen.saline_1.1	3543	692	2	4	Erythroid-cell	Erythroid-cell
CCCATACGTAGCGTCC-1_nmr.spleen.saline_1.1	nmr.spleen.saline_1.1	776	475	3	1	T-cell.1	T-cell.1
CCCTCCTAGAGCCTAG-1_nmr.spleen.saline_1.1	nmr.spleen.saline_1.1	258	172	4	2	APC	Macrophage
CCCTCCTAGAGTAAGG-1_nmr.spleen.saline_1.1	nmr.spleen.saline_1.1	124	117	2	4	Erythroid-cell	Erythroid-cell
CCCTCCTGTACATGTC-1_nmr.spleen.saline_1.1	nmr.spleen.saline_1.1	1265	177	2	4	Erythroid-cell	Erythroid-cell
CCGGGATAGACAGGCT-1_nmr.spleen.saline_1.1	nmr.spleen.saline_1.1	278	205	3	1	T-cell.1	T-cell.1
CCGGGATAGAGTAAGG-1_nmr.spleen.saline_1.1	nmr.spleen.saline_1.1	364	191	1	3	Neutrophil.1	Neutrophil
CCGGGATCACTCAGGC-1_nmr.spleen.saline_1.1	nmr.spleen.saline_1.1	473	248	1	3	Neutrophil.1	Neutrophil
CCGGGATCATGGTAGG-1_nmr.spleen.saline_1.1	nmr.spleen.saline_1.1	464	305	5	5	B-cell	B-cell
CCGGGATGTCAGCTAT-1_nmr.spleen.saline_1.1	nmr.spleen.saline_1.1	847	466	3	1	T-cell.1	T-cell.1
CCGGGATGTCCAAGTT-1_nmr.spleen.saline_1.1	nmr.spleen.saline_1.1	327	260	4	10	APC	Monocyte
CCGGGATTCGCCAGCA-1_nmr.spleen.saline_1.1	nmr.spleen.saline_1.1	666	397	3	1	T-cell.1	T-cell.1
CCGGTAGGTACCTACA-1_nmr.spleen.saline_1.1	nmr.spleen.saline_1.1	1367	679	4	2	APC	Macrophage
CCGGTAGGTATTCTCT-1_nmr.spleen.saline_1.1	nmr.spleen.saline_1.1	2333	1006	4	2	APC	Macrophage
CCGGTAGGTGTAACGG-1_nmr.spleen.saline_1.1	nmr.spleen.saline_1.1	4153	904	2	4	Erythroid-cell	Erythroid-cell
CCGTACTAGCCGTCGT-1_nmr.spleen.saline_1.1	nmr.spleen.saline_1.1	303	149	2	4	Erythroid-cell	Erythroid-cell
CCGTACTAGGGATACC-1_nmr.spleen.saline_1.1	nmr.spleen.saline_1.1	452	255	1	3	Neutrophil.1	Neutrophil
CCGTACTCATGCCACG-1_nmr.spleen.saline_1.1	nmr.spleen.saline_1.1	544	285	1	3	Neutrophil.1	Neutrophil
CCGTACTCATGTTCCC-1_nmr.spleen.saline_1.1	nmr.spleen.saline_1.1	488	230	1	3	Neutrophil.1	Neutrophil
CCGTACTGTCTCGTTC-1_nmr.spleen.saline_1.1	nmr.spleen.saline_1.1	469	355	3	1	T-cell.1	T-cell.1
CCGTACTGTTAAGAAC-1_nmr.spleen.saline_1.1	nmr.spleen.saline_1.1	778	445	3	1	T-cell.1	T-cell.1
CCGTACTTCACTTCAT-1_nmr.spleen.saline_1.1	nmr.spleen.saline_1.1	3423	645	2	4	Erythroid-cell	Erythroid-cell
CCGTGGACACCCTATC-1_nmr.spleen.saline_1.1	nmr.spleen.saline_1.1	5092	1393	2	4	Erythroid-cell	Erythroid-cell
CCGTGGACATCGACGC-1_nmr.spleen.saline_1.1	nmr.spleen.saline_1.1	324	177	1	3	Neutrophil.1	Neutrophil
CCGTGGACATCGGTTA-1_nmr.spleen.saline_1.1	nmr.spleen.saline_1.1	1891	386	2	4	Erythroid-cell	Erythroid-cell
CCGTGGACATGCAATC-1_nmr.spleen.saline_1.1	nmr.spleen.saline_1.1	3113	1062	4	2	APC	Macrophage
CCGTGGAGTTGCTCCT-1_nmr.spleen.saline_1.1	nmr.spleen.saline_1.1	464	238	1	3	Neutrophil.1	Neutrophil
CCGTTCACACCAGCAC-1_nmr.spleen.saline_1.1	nmr.spleen.saline_1.1	1495	765	4	2	APC	Macrophage
CCGTTCACAGATCTGT-1_nmr.spleen.saline_1.1	nmr.spleen.saline_1.1	156	119	4	2	APC	Macrophage
CCGTTCACAGATGGCA-1_nmr.spleen.saline_1.1	nmr.spleen.saline_1.1	384	217	1	3	Neutrophil.1	Neutrophil
CCGTTCACATCCTTGC-1_nmr.spleen.saline_1.1	nmr.spleen.saline_1.1	2556	1043	4	2	APC	Macrophage
CCGTTCACATCGGGTC-1_nmr.spleen.saline_1.1	nmr.spleen.saline_1.1	1748	866	4	2	APC	Macrophage
CCGTTCAGTAACGTTC-1_nmr.spleen.saline_1.1	nmr.spleen.saline_1.1	3107	321	2	4	Erythroid-cell	Erythroid-cell
CCGTTCAGTAAGAGGA-1_nmr.spleen.saline_1.1	nmr.spleen.saline_1.1	4960	982	2	4	Erythroid-cell	Erythroid-cell
CCGTTCATCAACGGGA-1_nmr.spleen.saline_1.1	nmr.spleen.saline_1.1	1096	584	3	1	T-cell.1	T-cell.1
CCGTTCATCACGCGGT-1_nmr.spleen.saline_1.1	nmr.spleen.saline_1.1	1693	813	3	8	T-cell.1	T-cell.2
CCTAAAGAGACAAAGG-1_nmr.spleen.saline_1.1	nmr.spleen.saline_1.1	1093	623	3	1	T-cell.1	T-cell.1
CCTAAAGCAGGACGTA-1_nmr.spleen.saline_1.1	nmr.spleen.saline_1.1	1523	329	2	4	Erythroid-cell	Erythroid-cell
CCTAAAGCAGTGGGAT-1_nmr.spleen.saline_1.1	nmr.spleen.saline_1.1	2437	1027	4	2	APC	Macrophage
CCTAAAGGTTGGTTTG-1_nmr.spleen.saline_1.1	nmr.spleen.saline_1.1	695	444	3	1	T-cell.1	T-cell.1
CCTAAAGTCCAAGTAC-1_nmr.spleen.saline_1.1	nmr.spleen.saline_1.1	478	287	1	3	Neutrophil.1	Neutrophil
CCTACACCATCGATGT-1_nmr.spleen.saline_1.1	nmr.spleen.saline_1.1	116	107	4	10	APC	Monocyte
CCTACACGTGGGTCAA-1_nmr.spleen.saline_1.1	nmr.spleen.saline_1.1	1640	805	3	1	T-cell.1	T-cell.1
CCTACACTCGGAAATA-1_nmr.spleen.saline_1.1	nmr.spleen.saline_1.1	876	504	3	1	T-cell.1	T-cell.1
CCTACACTCGGCTACG-1_nmr.spleen.saline_1.1	nmr.spleen.saline_1.1	1182	602	5	5	B-cell	B-cell
CCTACCACAGGGATTG-1_nmr.spleen.saline_1.1	nmr.spleen.saline_1.1	1911	870	4	2	APC	Macrophage
CCTACCATCCTTTCGG-1_nmr.spleen.saline_1.1	nmr.spleen.saline_1.1	658	452	3	1	T-cell.1	T-cell.1
CCTACCATCTAACTCT-1_nmr.spleen.saline_1.1	nmr.spleen.saline_1.1	2660	1126	4	2	APC	Macrophage
CCTAGCTAGAGCTATA-1_nmr.spleen.saline_1.1	nmr.spleen.saline_1.1	1052	571	3	1	T-cell.1	T-cell.1
CCTAGCTAGGACTGGT-1_nmr.spleen.saline_1.1	nmr.spleen.saline_1.1	472	160	2	4	Erythroid-cell	Erythroid-cell
CCTAGCTAGGCAGGTT-1_nmr.spleen.saline_1.1	nmr.spleen.saline_1.1	2665	142	2	4	Erythroid-cell	Erythroid-cell
CCTAGCTCAGTATGCT-1_nmr.spleen.saline_1.1	nmr.spleen.saline_1.1	613	423	5	5	B-cell	B-cell
CCTAGCTGTAAGAGGA-1_nmr.spleen.saline_1.1	nmr.spleen.saline_1.1	549	258	1	3	Neutrophil.1	Neutrophil
CCTAGCTGTGTGACCC-1_nmr.spleen.saline_1.1	nmr.spleen.saline_1.1	3233	1296	4	2	APC	Macrophage
CCTAGCTGTTTGACAC-1_nmr.spleen.saline_1.1	nmr.spleen.saline_1.1	1514	799	3	1	T-cell.1	T-cell.1
CCTAGCTTCAACACGT-1_nmr.spleen.saline_1.1	nmr.spleen.saline_1.1	1037	633	3	1	T-cell.1	T-cell.1
CCTAGCTTCGGCTTGG-1_nmr.spleen.saline_1.1	nmr.spleen.saline_1.1	1528	835	4	2	APC	Macrophage
CCTAGCTTCTGCGTAA-1_nmr.spleen.saline_1.1	nmr.spleen.saline_1.1	889	498	3	1	T-cell.1	T-cell.1
CCTATTAAGCTCCTCT-1_nmr.spleen.saline_1.1	nmr.spleen.saline_1.1	1713	804	4	2	APC	Macrophage
CCTATTATCTGACCTC-1_nmr.spleen.saline_1.1	nmr.spleen.saline_1.1	369	298	5	5	B-cell	B-cell
CCTCAGTTCACCACCT-1_nmr.spleen.saline_1.1	nmr.spleen.saline_1.1	2737	1087	4	2	APC	Macrophage
CCTCTGAAGTTCGATC-1_nmr.spleen.saline_1.1	nmr.spleen.saline_1.1	1802	859	5	5	B-cell	B-cell
CCTCTGACAGCGAACA-1_nmr.spleen.saline_1.1	nmr.spleen.saline_1.1	1119	400	6	9	Neutrophil.2	Ltf-high-neutrophil
CCTCTGATCTGTGCAA-1_nmr.spleen.saline_1.1	nmr.spleen.saline_1.1	3290	1223	4	2	APC	Macrophage
CCTTACGAGACTTGAA-1_nmr.spleen.saline_1.1	nmr.spleen.saline_1.1	845	512	3	1	T-cell.1	T-cell.1
CCTTACGGTCAGTGGA-1_nmr.spleen.saline_1.1	nmr.spleen.saline_1.1	1077	578	3	1	T-cell.1	T-cell.1
CCTTACGTCGAGGTAG-1_nmr.spleen.saline_1.1	nmr.spleen.saline_1.1	952	529	3	1	T-cell.1	T-cell.1
CCTTCCCGTATTAGCC-1_nmr.spleen.saline_1.1	nmr.spleen.saline_1.1	1724	814	4	2	APC	Macrophage
CCTTCCCTCCAATGGT-1_nmr.spleen.saline_1.1	nmr.spleen.saline_1.1	592	385	3	1	T-cell.1	T-cell.1
CCTTCCCTCCTTGACC-1_nmr.spleen.saline_1.1	nmr.spleen.saline_1.1	224	132	1	3	Neutrophil.1	Neutrophil
CCTTCCCTCGCGATCG-1_nmr.spleen.saline_1.1	nmr.spleen.saline_1.1	743	441	3	1	T-cell.1	T-cell.1
CCTTCCCTCGTTTATC-1_nmr.spleen.saline_1.1	nmr.spleen.saline_1.1	849	533	3	1	T-cell.1	T-cell.1
CCTTCGACAAAGGTGC-1_nmr.spleen.saline_1.1	nmr.spleen.saline_1.1	733	440	3	1	T-cell.1	T-cell.1
CCTTCGACACAAGCCC-1_nmr.spleen.saline_1.1	nmr.spleen.saline_1.1	579	387	5	5	B-cell	B-cell
CCTTCGACAGCTATTG-1_nmr.spleen.saline_1.1	nmr.spleen.saline_1.1	3271	1201	4	2	APC	Macrophage
CCTTCGAGTCATCGGC-1_nmr.spleen.saline_1.1	nmr.spleen.saline_1.1	463	343	3	1	T-cell.1	T-cell.1
CCTTCGAGTGGCTCCA-1_nmr.spleen.saline_1.1	nmr.spleen.saline_1.1	1860	949	4	6	APC	Timeless-high-dendritic-cell
CCTTCGAGTTGATTCG-1_nmr.spleen.saline_1.1	nmr.spleen.saline_1.1	1726	934	4	2	APC	Macrophage
CCTTCGAGTTGTGGCC-1_nmr.spleen.saline_1.1	nmr.spleen.saline_1.1	797	423	3	1	T-cell.1	T-cell.1
CCTTCGATCTCTGTCG-1_nmr.spleen.saline_1.1	nmr.spleen.saline_1.1	541	360	3	1	T-cell.1	T-cell.1
CCTTCGATCTGCAAGT-1_nmr.spleen.saline_1.1	nmr.spleen.saline_1.1	1604	801	3	1	T-cell.1	T-cell.1
CCTTTCTAGCCTTGAT-1_nmr.spleen.saline_1.1	nmr.spleen.saline_1.1	185	169	3	1	T-cell.1	T-cell.1
CCTTTCTCACCGATAT-1_nmr.spleen.saline_1.1	nmr.spleen.saline_1.1	2050	206	2	4	Erythroid-cell	Erythroid-cell
CGAACATAGCCAACAG-1_nmr.spleen.saline_1.1	nmr.spleen.saline_1.1	777	467	3	1	T-cell.1	T-cell.1
CGAACATCAATGAATG-1_nmr.spleen.saline_1.1	nmr.spleen.saline_1.1	621	458	5	5	B-cell	B-cell
CGAACATGTTTGTGTG-1_nmr.spleen.saline_1.1	nmr.spleen.saline_1.1	689	462	4	2	APC	Macrophage
CGAACATTCTTGGGTA-1_nmr.spleen.saline_1.1	nmr.spleen.saline_1.1	3363	928	2	4	Erythroid-cell	Erythroid-cell
CGAATGTAGATATGCA-1_nmr.spleen.saline_1.1	nmr.spleen.saline_1.1	623	443	5	5	B-cell	B-cell
CGAATGTCAATCGAAA-1_nmr.spleen.saline_1.1	nmr.spleen.saline_1.1	564	377	5	5	B-cell	B-cell
CGAATGTCACTATCTT-1_nmr.spleen.saline_1.1	nmr.spleen.saline_1.1	1715	922	3	8	T-cell.1	T-cell.2
CGAATGTCATCACGTA-1_nmr.spleen.saline_1.1	nmr.spleen.saline_1.1	1631	212	2	4	Erythroid-cell	Erythroid-cell
CGAATGTGTAATCACC-1_nmr.spleen.saline_1.1	nmr.spleen.saline_1.1	568	305	1	3	Neutrophil.1	Neutrophil
CGAATGTGTCTAGCGC-1_nmr.spleen.saline_1.1	nmr.spleen.saline_1.1	931	534	3	1	T-cell.1	T-cell.1
CGAATGTGTTCACGGC-1_nmr.spleen.saline_1.1	nmr.spleen.saline_1.1	1360	199	2	4	Erythroid-cell	Erythroid-cell
CGACCTTAGCTGTCTA-1_nmr.spleen.saline_1.1	nmr.spleen.saline_1.1	2649	1042	4	2	APC	Macrophage
CGACCTTAGGGAACGG-1_nmr.spleen.saline_1.1	nmr.spleen.saline_1.1	1055	603	3	8	T-cell.1	T-cell.2
CGACCTTCAACCGCCA-1_nmr.spleen.saline_1.1	nmr.spleen.saline_1.1	3257	709	2	4	Erythroid-cell	Erythroid-cell
CGACCTTCAGCTGGCT-1_nmr.spleen.saline_1.1	nmr.spleen.saline_1.1	1174	639	3	1	T-cell.1	T-cell.1
CGACCTTGTAGTACCT-1_nmr.spleen.saline_1.1	nmr.spleen.saline_1.1	7150	1423	2	4	Erythroid-cell	Erythroid-cell
CGACTTCCAGCCTATA-1_nmr.spleen.saline_1.1	nmr.spleen.saline_1.1	1151	602	3	1	T-cell.1	T-cell.1
CGACTTCCAGGGTATG-1_nmr.spleen.saline_1.1	nmr.spleen.saline_1.1	241	188	4	10	APC	Monocyte
CGACTTCTCAGCAACT-1_nmr.spleen.saline_1.1	nmr.spleen.saline_1.1	328	194	1	3	Neutrophil.1	Neutrophil
CGACTTCTCGAATGGG-1_nmr.spleen.saline_1.1	nmr.spleen.saline_1.1	962	631	3	1	T-cell.1	T-cell.1
CGAGAAGAGACAGACC-1_nmr.spleen.saline_1.1	nmr.spleen.saline_1.1	387	267	5	5	B-cell	B-cell
CGAGAAGGTCAGAAGC-1_nmr.spleen.saline_1.1	nmr.spleen.saline_1.1	1249	159	2	4	Erythroid-cell	Erythroid-cell
CGAGAAGTCAGCAACT-1_nmr.spleen.saline_1.1	nmr.spleen.saline_1.1	8326	1448	2	4	Erythroid-cell	Erythroid-cell
CGAGCACCAAGGACTG-1_nmr.spleen.saline_1.1	nmr.spleen.saline_1.1	377	187	1	3	Neutrophil.1	Neutrophil
CGAGCACGTGAGTGAC-1_nmr.spleen.saline_1.1	nmr.spleen.saline_1.1	724	437	3	1	T-cell.1	T-cell.1
CGAGCACGTTCAGTAC-1_nmr.spleen.saline_1.1	nmr.spleen.saline_1.1	667	270	1	3	Neutrophil.1	Neutrophil
CGAGCCAAGGGTATCG-1_nmr.spleen.saline_1.1	nmr.spleen.saline_1.1	864	524	3	8	T-cell.1	T-cell.2
CGAGCCACAATGTTGC-1_nmr.spleen.saline_1.1	nmr.spleen.saline_1.1	5496	1104	2	4	Erythroid-cell	Erythroid-cell
CGAGCCACATTGTGCA-1_nmr.spleen.saline_1.1	nmr.spleen.saline_1.1	388	287	3	1	T-cell.1	T-cell.1
CGAGCCATCAGCTCGG-1_nmr.spleen.saline_1.1	nmr.spleen.saline_1.1	3615	1524	4	2	APC	Macrophage
CGAGCCATCGCAGGCT-1_nmr.spleen.saline_1.1	nmr.spleen.saline_1.1	1761	769	4	2	APC	Macrophage
CGATCGGGTAGGCATG-1_nmr.spleen.saline_1.1	nmr.spleen.saline_1.1	623	380	3	1	T-cell.1	T-cell.1
CGATCGGGTCACAAGG-1_nmr.spleen.saline_1.1	nmr.spleen.saline_1.1	485	245	1	3	Neutrophil.1	Neutrophil
CGATCGGGTCGACTAT-1_nmr.spleen.saline_1.1	nmr.spleen.saline_1.1	236	182	4	10	APC	Monocyte
CGATCGGGTGTTCGAT-1_nmr.spleen.saline_1.1	nmr.spleen.saline_1.1	461	329	3	1	T-cell.1	T-cell.1
CGATGGCCACGGCTAC-1_nmr.spleen.saline_1.1	nmr.spleen.saline_1.1	6063	1467	2	4	Erythroid-cell	Erythroid-cell
CGATGGCCACTAAGTC-1_nmr.spleen.saline_1.1	nmr.spleen.saline_1.1	1240	670	5	5	B-cell	B-cell
CGATGGCCAGTGAGTG-1_nmr.spleen.saline_1.1	nmr.spleen.saline_1.1	635	418	3	1	T-cell.1	T-cell.1
CGATGGCCATACCATG-1_nmr.spleen.saline_1.1	nmr.spleen.saline_1.1	305	237	3	1	T-cell.1	T-cell.1
CGATGGCTCGGAAATA-1_nmr.spleen.saline_1.1	nmr.spleen.saline_1.1	683	449	5	5	B-cell	B-cell
CGATGTAGTACAGTTC-1_nmr.spleen.saline_1.1	nmr.spleen.saline_1.1	1335	659	3	1	T-cell.1	T-cell.1
CGATGTAGTCCATCCT-1_nmr.spleen.saline_1.1	nmr.spleen.saline_1.1	2977	1129	4	2	APC	Macrophage
CGATGTAGTCCGAAGA-1_nmr.spleen.saline_1.1	nmr.spleen.saline_1.1	320	244	3	1	T-cell.1	T-cell.1
CGATGTATCCATGCTC-1_nmr.spleen.saline_1.1	nmr.spleen.saline_1.1	2272	1009	4	6	APC	Timeless-high-dendritic-cell
CGATTGACACTCAGGC-1_nmr.spleen.saline_1.1	nmr.spleen.saline_1.1	6773	1533	2	4	Erythroid-cell	Erythroid-cell
CGATTGAGTAGAAAGG-1_nmr.spleen.saline_1.1	nmr.spleen.saline_1.1	989	531	3	1	T-cell.1	T-cell.1
CGCCAAGAGCCACGTC-1_nmr.spleen.saline_1.1	nmr.spleen.saline_1.1	5923	939	2	4	Erythroid-cell	Erythroid-cell
CGCCAAGAGCTACCGC-1_nmr.spleen.saline_1.1	nmr.spleen.saline_1.1	1196	614	3	1	T-cell.1	T-cell.1
CGCCAAGCAAATACAG-1_nmr.spleen.saline_1.1	nmr.spleen.saline_1.1	672	439	3	8	T-cell.1	T-cell.2
CGCCAAGCACGACTCG-1_nmr.spleen.saline_1.1	nmr.spleen.saline_1.1	353	216	1	3	Neutrophil.1	Neutrophil
CGCCAAGTCCGCTGTT-1_nmr.spleen.saline_1.1	nmr.spleen.saline_1.1	3421	805	2	4	Erythroid-cell	Erythroid-cell
CGCCAAGTCTTGAGAC-1_nmr.spleen.saline_1.1	nmr.spleen.saline_1.1	2280	1010	4	2	APC	Macrophage
CGCGGTAAGAGGGATA-1_nmr.spleen.saline_1.1	nmr.spleen.saline_1.1	928	545	3	1	T-cell.1	T-cell.1
CGCGGTACAGTCGATT-1_nmr.spleen.saline_1.1	nmr.spleen.saline_1.1	426	292	3	1	T-cell.1	T-cell.1
CGCGTTTCAATAAGCA-1_nmr.spleen.saline_1.1	nmr.spleen.saline_1.1	645	354	3	1	T-cell.1	T-cell.1
CGCGTTTCAGTCCTTC-1_nmr.spleen.saline_1.1	nmr.spleen.saline_1.1	1218	684	3	8	T-cell.1	T-cell.2
CGCGTTTCATTGGCGC-1_nmr.spleen.saline_1.1	nmr.spleen.saline_1.1	1266	603	1	3	Neutrophil.1	Neutrophil
CGCGTTTGTCACAAGG-1_nmr.spleen.saline_1.1	nmr.spleen.saline_1.1	1404	751	4	2	APC	Macrophage
CGCGTTTTCAGGATCT-1_nmr.spleen.saline_1.1	nmr.spleen.saline_1.1	922	522	3	1	T-cell.1	T-cell.1
CGCGTTTTCCATTCTA-1_nmr.spleen.saline_1.1	nmr.spleen.saline_1.1	647	423	5	5	B-cell	B-cell
CGCGTTTTCTCGCATC-1_nmr.spleen.saline_1.1	nmr.spleen.saline_1.1	211	170	3	1	T-cell.1	T-cell.1
CGCTATCAGAGTTGGC-1_nmr.spleen.saline_1.1	nmr.spleen.saline_1.1	606	371	5	5	B-cell	B-cell
CGCTATCAGTACGTAA-1_nmr.spleen.saline_1.1	nmr.spleen.saline_1.1	1443	210	2	4	Erythroid-cell	Erythroid-cell
CGCTATCAGTAGTGCG-1_nmr.spleen.saline_1.1	nmr.spleen.saline_1.1	474	318	5	5	B-cell	B-cell
CGCTATCCACATTCGA-1_nmr.spleen.saline_1.1	nmr.spleen.saline_1.1	2527	638	6	9	Neutrophil.2	Ltf-high-neutrophil
CGCTGGAAGCGCTTAT-1_nmr.spleen.saline_1.1	nmr.spleen.saline_1.1	665	397	3	1	T-cell.1	T-cell.1
CGCTGGAAGCTAGGCA-1_nmr.spleen.saline_1.1	nmr.spleen.saline_1.1	836	160	2	4	Erythroid-cell	Erythroid-cell
CGCTGGAGTGTGACGA-1_nmr.spleen.saline_1.1	nmr.spleen.saline_1.1	1748	849	4	2	APC	Macrophage
CGCTTCACAGCATGAG-1_nmr.spleen.saline_1.1	nmr.spleen.saline_1.1	1886	942	3	8	T-cell.1	T-cell.2
CGCTTCACATCGATGT-1_nmr.spleen.saline_1.1	nmr.spleen.saline_1.1	2092	269	2	4	Erythroid-cell	Erythroid-cell
CGCTTCAGTACAGTTC-1_nmr.spleen.saline_1.1	nmr.spleen.saline_1.1	3200	1273	4	2	APC	Macrophage
CGCTTCAGTGAACCTT-1_nmr.spleen.saline_1.1	nmr.spleen.saline_1.1	155	107	4	2	APC	Macrophage
CGCTTCAGTTATGCGT-1_nmr.spleen.saline_1.1	nmr.spleen.saline_1.1	1466	319	2	4	Erythroid-cell	Erythroid-cell
CGCTTCATCATGTAGC-1_nmr.spleen.saline_1.1	nmr.spleen.saline_1.1	497	344	3	1	T-cell.1	T-cell.1
CGCTTCATCGGTTAAC-1_nmr.spleen.saline_1.1	nmr.spleen.saline_1.1	591	374	3	1	T-cell.1	T-cell.1
CGGACACCACAGCGTC-1_nmr.spleen.saline_1.1	nmr.spleen.saline_1.1	459	221	1	3	Neutrophil.1	Neutrophil
CGGACACCACATCCAA-1_nmr.spleen.saline_1.1	nmr.spleen.saline_1.1	449	217	1	3	Neutrophil.1	Neutrophil
CGGACACGTAGGAGTC-1_nmr.spleen.saline_1.1	nmr.spleen.saline_1.1	851	558	5	5	B-cell	B-cell
CGGACACGTCAGAAGC-1_nmr.spleen.saline_1.1	nmr.spleen.saline_1.1	398	279	3	8	T-cell.1	T-cell.2
CGGACACGTGCACCAC-1_nmr.spleen.saline_1.1	nmr.spleen.saline_1.1	1636	167	2	4	Erythroid-cell	Erythroid-cell
CGGACACGTGCCTGGT-1_nmr.spleen.saline_1.1	nmr.spleen.saline_1.1	1122	306	2	4	Erythroid-cell	Erythroid-cell
CGGACACTCAACTCTT-1_nmr.spleen.saline_1.1	nmr.spleen.saline_1.1	2807	535	2	4	Erythroid-cell	Erythroid-cell
CGGACACTCAGGCAAG-1_nmr.spleen.saline_1.1	nmr.spleen.saline_1.1	842	531	4	6	APC	Timeless-high-dendritic-cell
CGGACACTCTGAAAGA-1_nmr.spleen.saline_1.1	nmr.spleen.saline_1.1	1432	759	4	2	APC	Macrophage
CGGACGTAGCCAGTAG-1_nmr.spleen.saline_1.1	nmr.spleen.saline_1.1	1265	679	3	8	T-cell.1	T-cell.2
CGGACGTGTGCAGACA-1_nmr.spleen.saline_1.1	nmr.spleen.saline_1.1	1703	760	3	1	T-cell.1	T-cell.1
CGGACGTGTGTATGGG-1_nmr.spleen.saline_1.1	nmr.spleen.saline_1.1	790	441	3	1	T-cell.1	T-cell.1
CGGACTGAGAATGTTG-1_nmr.spleen.saline_1.1	nmr.spleen.saline_1.1	759	501	3	8	T-cell.1	T-cell.2
CGGACTGAGCTAGGCA-1_nmr.spleen.saline_1.1	nmr.spleen.saline_1.1	1642	814	4	2	APC	Macrophage
CGGACTGCATAGTAAG-1_nmr.spleen.saline_1.1	nmr.spleen.saline_1.1	349	202	1	3	Neutrophil.1	Neutrophil
CGGACTGGTGACTCAT-1_nmr.spleen.saline_1.1	nmr.spleen.saline_1.1	440	251	1	3	Neutrophil.1	Neutrophil
CGGACTGTCTGTTGAG-1_nmr.spleen.saline_1.1	nmr.spleen.saline_1.1	215	187	3	1	T-cell.1	T-cell.1
CGGAGCTAGAAGGGTA-1_nmr.spleen.saline_1.1	nmr.spleen.saline_1.1	787	448	3	1	T-cell.1	T-cell.1
CGGAGCTAGCGCCTCA-1_nmr.spleen.saline_1.1	nmr.spleen.saline_1.1	848	540	3	1	T-cell.1	T-cell.1
CGGAGTCCAGATTGCT-1_nmr.spleen.saline_1.1	nmr.spleen.saline_1.1	2109	1050	4	2	APC	Macrophage
CGGAGTCGTTGCTCCT-1_nmr.spleen.saline_1.1	nmr.spleen.saline_1.1	628	297	1	3	Neutrophil.1	Neutrophil
CGGAGTCTCTTCATGT-1_nmr.spleen.saline_1.1	nmr.spleen.saline_1.1	3480	539	2	4	Erythroid-cell	Erythroid-cell
CGGCTAGAGCTGCAAG-1_nmr.spleen.saline_1.1	nmr.spleen.saline_1.1	1681	815	3	1	T-cell.1	T-cell.1
CGGCTAGAGTGCGTGA-1_nmr.spleen.saline_1.1	nmr.spleen.saline_1.1	308	189	1	3	Neutrophil.1	Neutrophil
CGGCTAGCATCGATGT-1_nmr.spleen.saline_1.1	nmr.spleen.saline_1.1	469	301	5	5	B-cell	B-cell
CGGCTAGGTAATTGGA-1_nmr.spleen.saline_1.1	nmr.spleen.saline_1.1	421	233	1	3	Neutrophil.1	Neutrophil
CGGCTAGTCAGAGGTG-1_nmr.spleen.saline_1.1	nmr.spleen.saline_1.1	537	374	3	1	T-cell.1	T-cell.1
CGGGTCAAGTGACTCT-1_nmr.spleen.saline_1.1	nmr.spleen.saline_1.1	3436	711	2	4	Erythroid-cell	Erythroid-cell
CGGGTCACAGTCTTCC-1_nmr.spleen.saline_1.1	nmr.spleen.saline_1.1	435	246	1	3	Neutrophil.1	Neutrophil
CGGGTCACATAGGATA-1_nmr.spleen.saline_1.1	nmr.spleen.saline_1.1	1278	709	4	6	APC	Timeless-high-dendritic-cell
CGGGTCAGTCATCCCT-1_nmr.spleen.saline_1.1	nmr.spleen.saline_1.1	3884	805	2	4	Erythroid-cell	Erythroid-cell
CGGGTCATCGTGACAT-1_nmr.spleen.saline_1.1	nmr.spleen.saline_1.1	2026	904	4	2	APC	Macrophage
CGGTTAACATTAGCCA-1_nmr.spleen.saline_1.1	nmr.spleen.saline_1.1	1038	632	3	1	T-cell.1	T-cell.1
CGGTTAATCTGAAAGA-1_nmr.spleen.saline_1.1	nmr.spleen.saline_1.1	1237	673	3	8	T-cell.1	T-cell.2
CGTAGCGAGTTAAGTG-1_nmr.spleen.saline_1.1	nmr.spleen.saline_1.1	5814	1234	2	4	Erythroid-cell	Erythroid-cell
CGTAGCGCAAACTGCT-1_nmr.spleen.saline_1.1	nmr.spleen.saline_1.1	496	251	1	3	Neutrophil.1	Neutrophil
CGTAGCGCATTAACCG-1_nmr.spleen.saline_1.1	nmr.spleen.saline_1.1	242	192	3	1	T-cell.1	T-cell.1
CGTAGCGGTAAACACA-1_nmr.spleen.saline_1.1	nmr.spleen.saline_1.1	1579	769	3	1	T-cell.1	T-cell.1
CGTAGCGGTACATGTC-1_nmr.spleen.saline_1.1	nmr.spleen.saline_1.1	1201	627	3	1	T-cell.1	T-cell.1
CGTAGCGTCATTCACT-1_nmr.spleen.saline_1.1	nmr.spleen.saline_1.1	1076	559	4	2	APC	Macrophage
CGTAGGCGTGACGCCT-1_nmr.spleen.saline_1.1	nmr.spleen.saline_1.1	388	206	1	3	Neutrophil.1	Neutrophil
CGTAGGCTCACATGCA-1_nmr.spleen.saline_1.1	nmr.spleen.saline_1.1	549	382	3	1	T-cell.1	T-cell.1
CGTAGGCTCTGAGTGT-1_nmr.spleen.saline_1.1	nmr.spleen.saline_1.1	4163	1458	4	2	APC	Macrophage
CGTAGGCTCTTTAGTC-1_nmr.spleen.saline_1.1	nmr.spleen.saline_1.1	307	253	4	2	APC	Macrophage
CGTCACTAGGGAACGG-1_nmr.spleen.saline_1.1	nmr.spleen.saline_1.1	1230	637	3	1	T-cell.1	T-cell.1
CGTCACTAGTATTGGA-1_nmr.spleen.saline_1.1	nmr.spleen.saline_1.1	1180	612	4	2	APC	Macrophage
CGTCACTCATCACAAC-1_nmr.spleen.saline_1.1	nmr.spleen.saline_1.1	742	480	5	5	B-cell	B-cell
CGTCACTGTATTCGTG-1_nmr.spleen.saline_1.1	nmr.spleen.saline_1.1	631	448	4	2	APC	Macrophage
CGTCACTGTCCCGACA-1_nmr.spleen.saline_1.1	nmr.spleen.saline_1.1	576	249	1	3	Neutrophil.1	Neutrophil
CGTCACTTCAGTTCGA-1_nmr.spleen.saline_1.1	nmr.spleen.saline_1.1	351	238	3	1	T-cell.1	T-cell.1
CGTCACTTCTACTATC-1_nmr.spleen.saline_1.1	nmr.spleen.saline_1.1	1283	653	3	1	T-cell.1	T-cell.1
CGTCACTTCTTAACCT-1_nmr.spleen.saline_1.1	nmr.spleen.saline_1.1	668	396	3	1	T-cell.1	T-cell.1
CGTCAGGAGAATAGGG-1_nmr.spleen.saline_1.1	nmr.spleen.saline_1.1	1368	673	4	2	APC	Macrophage
CGTCAGGAGGTAGCTG-1_nmr.spleen.saline_1.1	nmr.spleen.saline_1.1	2533	1041	4	2	APC	Macrophage
CGTCAGGCAGGGTATG-1_nmr.spleen.saline_1.1	nmr.spleen.saline_1.1	420	284	3	1	T-cell.1	T-cell.1
CGTCAGGCATTTGCTT-1_nmr.spleen.saline_1.1	nmr.spleen.saline_1.1	329	244	3	1	T-cell.1	T-cell.1
CGTCAGGGTGGTCTCG-1_nmr.spleen.saline_1.1	nmr.spleen.saline_1.1	3125	1290	2	4	Erythroid-cell	Erythroid-cell
CGTCAGGTCATCTGCC-1_nmr.spleen.saline_1.1	nmr.spleen.saline_1.1	1074	618	3	1	T-cell.1	T-cell.1
CGTCCATAGAGGTTAT-1_nmr.spleen.saline_1.1	nmr.spleen.saline_1.1	466	314	3	1	T-cell.1	T-cell.1
CGTCCATAGCTCTCGG-1_nmr.spleen.saline_1.1	nmr.spleen.saline_1.1	6838	1169	2	4	Erythroid-cell	Erythroid-cell
CGTCCATTCACGACTA-1_nmr.spleen.saline_1.1	nmr.spleen.saline_1.1	670	444	5	5	B-cell	B-cell
CGTCTACAGAGGTACC-1_nmr.spleen.saline_1.1	nmr.spleen.saline_1.1	138	109	4	10	APC	Monocyte
CGTCTACAGGCGACAT-1_nmr.spleen.saline_1.1	nmr.spleen.saline_1.1	420	182	1	3	Neutrophil.1	Neutrophil
CGTCTACAGGTGATAT-1_nmr.spleen.saline_1.1	nmr.spleen.saline_1.1	804	531	5	5	B-cell	B-cell
CGTCTACCACTTGGAT-1_nmr.spleen.saline_1.1	nmr.spleen.saline_1.1	927	566	5	5	B-cell	B-cell
CGTCTACGTAGTAGTA-1_nmr.spleen.saline_1.1	nmr.spleen.saline_1.1	1212	607	3	1	T-cell.1	T-cell.1
CGTCTACTCCTTGCCA-1_nmr.spleen.saline_1.1	nmr.spleen.saline_1.1	570	371	3	1	T-cell.1	T-cell.1
CGTCTACTCTCGGACG-1_nmr.spleen.saline_1.1	nmr.spleen.saline_1.1	617	421	5	5	B-cell	B-cell
CGTGAGCCAAGTCTGT-1_nmr.spleen.saline_1.1	nmr.spleen.saline_1.1	118	105	4	10	APC	Monocyte
CGTGAGCCAGTACACT-1_nmr.spleen.saline_1.1	nmr.spleen.saline_1.1	2781	635	2	4	Erythroid-cell	Erythroid-cell
CGTGAGCCATTCGACA-1_nmr.spleen.saline_1.1	nmr.spleen.saline_1.1	1066	604	4	6	APC	Timeless-high-dendritic-cell
CGTGAGCGTAGCAAAT-1_nmr.spleen.saline_1.1	nmr.spleen.saline_1.1	376	275	3	1	T-cell.1	T-cell.1
CGTGAGCGTATATGAG-1_nmr.spleen.saline_1.1	nmr.spleen.saline_1.1	1199	692	3	1	T-cell.1	T-cell.1
CGTGAGCTCATACGGT-1_nmr.spleen.saline_1.1	nmr.spleen.saline_1.1	1813	202	2	4	Erythroid-cell	Erythroid-cell
CGTGAGCTCGTTTATC-1_nmr.spleen.saline_1.1	nmr.spleen.saline_1.1	1866	950	4	2	APC	Macrophage
CGTGTAAGTCATGCCG-1_nmr.spleen.saline_1.1	nmr.spleen.saline_1.1	1736	870	4	2	APC	Macrophage
CGTGTAATCAATAAGG-1_nmr.spleen.saline_1.1	nmr.spleen.saline_1.1	538	332	3	1	T-cell.1	T-cell.1
CGTGTCTAGTCGTTTG-1_nmr.spleen.saline_1.1	nmr.spleen.saline_1.1	220	152	1	3	Neutrophil.1	Neutrophil
CGTGTCTAGTCTCGGC-1_nmr.spleen.saline_1.1	nmr.spleen.saline_1.1	783	464	3	1	T-cell.1	T-cell.1
CGTGTCTCACATTTCT-1_nmr.spleen.saline_1.1	nmr.spleen.saline_1.1	234	200	3	1	T-cell.1	T-cell.1
CGTGTCTGTGCATCTA-1_nmr.spleen.saline_1.1	nmr.spleen.saline_1.1	501	322	3	1	T-cell.1	T-cell.1
CGTGTCTTCGCAAACT-1_nmr.spleen.saline_1.1	nmr.spleen.saline_1.1	689	414	3	1	T-cell.1	T-cell.1
CGTGTCTTCTGGTATG-1_nmr.spleen.saline_1.1	nmr.spleen.saline_1.1	442	285	3	1	T-cell.1	T-cell.1
CGTTAGACACACATGT-1_nmr.spleen.saline_1.1	nmr.spleen.saline_1.1	811	545	5	5	B-cell	B-cell
CGTTCTGCAGCCTATA-1_nmr.spleen.saline_1.1	nmr.spleen.saline_1.1	2577	1027	4	2	APC	Macrophage
CGTTCTGGTTATTCTC-1_nmr.spleen.saline_1.1	nmr.spleen.saline_1.1	400	214	1	3	Neutrophil.1	Neutrophil
CGTTGGGAGAGTAAGG-1_nmr.spleen.saline_1.1	nmr.spleen.saline_1.1	920	520	3	1	T-cell.1	T-cell.1
CGTTGGGAGCAGATCG-1_nmr.spleen.saline_1.1	nmr.spleen.saline_1.1	388	276	4	10	APC	Monocyte
CGTTGGGGTACTTGAC-1_nmr.spleen.saline_1.1	nmr.spleen.saline_1.1	2004	949	4	2	APC	Macrophage
CGTTGGGGTCCGACGT-1_nmr.spleen.saline_1.1	nmr.spleen.saline_1.1	471	244	1	3	Neutrophil.1	Neutrophil
CTAACTTCAAGCGAGT-1_nmr.spleen.saline_1.1	nmr.spleen.saline_1.1	590	375	3	1	T-cell.1	T-cell.1
CTAACTTCAAGTTGTC-1_nmr.spleen.saline_1.1	nmr.spleen.saline_1.1	132	113	4	10	APC	Monocyte
CTAACTTGTTCAGGCC-1_nmr.spleen.saline_1.1	nmr.spleen.saline_1.1	641	432	5	5	B-cell	B-cell
CTAACTTTCCGTACAA-1_nmr.spleen.saline_1.1	nmr.spleen.saline_1.1	719	456	5	5	B-cell	B-cell
CTAAGACAGCGTAGTG-1_nmr.spleen.saline_1.1	nmr.spleen.saline_1.1	465	200	1	3	Neutrophil.1	Neutrophil
CTAAGACGTACTTAGC-1_nmr.spleen.saline_1.1	nmr.spleen.saline_1.1	2602	491	2	4	Erythroid-cell	Erythroid-cell
CTAAGACTCGTAGGTT-1_nmr.spleen.saline_1.1	nmr.spleen.saline_1.1	441	232	1	3	Neutrophil.1	Neutrophil
CTAATGGAGACCTAGG-1_nmr.spleen.saline_1.1	nmr.spleen.saline_1.1	469	227	1	3	Neutrophil.1	Neutrophil
CTAATGGAGATCTGAA-1_nmr.spleen.saline_1.1	nmr.spleen.saline_1.1	625	388	3	1	T-cell.1	T-cell.1
CTAATGGAGTGTGAAT-1_nmr.spleen.saline_1.1	nmr.spleen.saline_1.1	844	487	3	1	T-cell.1	T-cell.1
CTAATGGCATATGAGA-1_nmr.spleen.saline_1.1	nmr.spleen.saline_1.1	329	181	1	3	Neutrophil.1	Neutrophil
CTAATGGGTAAGGATT-1_nmr.spleen.saline_1.1	nmr.spleen.saline_1.1	1056	557	3	1	T-cell.1	T-cell.1
CTAATGGGTGACTCAT-1_nmr.spleen.saline_1.1	nmr.spleen.saline_1.1	169	140	3	1	T-cell.1	T-cell.1
CTAATGGGTGGCCCTA-1_nmr.spleen.saline_1.1	nmr.spleen.saline_1.1	1032	639	3	1	T-cell.1	T-cell.1
CTAATGGTCAATAAGG-1_nmr.spleen.saline_1.1	nmr.spleen.saline_1.1	2325	1027	4	2	APC	Macrophage
CTAATGGTCTTCCTTC-1_nmr.spleen.saline_1.1	nmr.spleen.saline_1.1	2074	968	4	2	APC	Macrophage
CTACACCCACCGAATT-1_nmr.spleen.saline_1.1	nmr.spleen.saline_1.1	2859	1137	4	2	APC	Macrophage
CTACACCGTATGCTTG-1_nmr.spleen.saline_1.1	nmr.spleen.saline_1.1	549	376	3	1	T-cell.1	T-cell.1
CTACACCGTTCAGGCC-1_nmr.spleen.saline_1.1	nmr.spleen.saline_1.1	473	363	5	5	B-cell	B-cell
CTACACCTCCAAGTAC-1_nmr.spleen.saline_1.1	nmr.spleen.saline_1.1	3871	855	2	4	Erythroid-cell	Erythroid-cell
CTACACCTCGCAAACT-1_nmr.spleen.saline_1.1	nmr.spleen.saline_1.1	276	159	1	3	Neutrophil.1	Neutrophil
CTACATTAGTAGTGCG-1_nmr.spleen.saline_1.1	nmr.spleen.saline_1.1	428	226	1	3	Neutrophil.1	Neutrophil
CTACATTAGTGCGATG-1_nmr.spleen.saline_1.1	nmr.spleen.saline_1.1	526	274	1	3	Neutrophil.1	Neutrophil
CTACATTCAACTGGCC-1_nmr.spleen.saline_1.1	nmr.spleen.saline_1.1	356	215	1	3	Neutrophil.1	Neutrophil
CTACATTCACTGTGTA-1_nmr.spleen.saline_1.1	nmr.spleen.saline_1.1	485	309	3	1	T-cell.1	T-cell.1
CTACATTCAGGACCCT-1_nmr.spleen.saline_1.1	nmr.spleen.saline_1.1	124	106	4	10	APC	Monocyte
CTACATTCATGCCTTC-1_nmr.spleen.saline_1.1	nmr.spleen.saline_1.1	1264	675	3	1	T-cell.1	T-cell.1
CTACATTCATGGATGG-1_nmr.spleen.saline_1.1	nmr.spleen.saline_1.1	1389	753	3	8	T-cell.1	T-cell.2
CTACCCAAGGCATGGT-1_nmr.spleen.saline_1.1	nmr.spleen.saline_1.1	5597	1120	2	4	Erythroid-cell	Erythroid-cell
CTACCCACAGCTCGAC-1_nmr.spleen.saline_1.1	nmr.spleen.saline_1.1	3726	807	2	4	Erythroid-cell	Erythroid-cell
CTACCCACAGGACGTA-1_nmr.spleen.saline_1.1	nmr.spleen.saline_1.1	654	401	3	1	T-cell.1	T-cell.1
CTACCCAGTGCACGAA-1_nmr.spleen.saline_1.1	nmr.spleen.saline_1.1	1320	708	4	6	APC	Timeless-high-dendritic-cell
CTACCCAGTTCAGCGC-1_nmr.spleen.saline_1.1	nmr.spleen.saline_1.1	3768	779	2	4	Erythroid-cell	Erythroid-cell
CTACGTCAGGCCATAG-1_nmr.spleen.saline_1.1	nmr.spleen.saline_1.1	634	415	3	1	T-cell.1	T-cell.1
CTACGTCCATCCGTGG-1_nmr.spleen.saline_1.1	nmr.spleen.saline_1.1	1710	878	4	2	APC	Macrophage
CTACGTCCATTTGCTT-1_nmr.spleen.saline_1.1	nmr.spleen.saline_1.1	897	528	4	2	APC	Macrophage
CTACGTCGTTGATTGC-1_nmr.spleen.saline_1.1	nmr.spleen.saline_1.1	828	488	5	5	B-cell	B-cell
CTACGTCTCTGGCGAC-1_nmr.spleen.saline_1.1	nmr.spleen.saline_1.1	3018	620	2	4	Erythroid-cell	Erythroid-cell
CTAGAGTCACCGTTGG-1_nmr.spleen.saline_1.1	nmr.spleen.saline_1.1	2265	482	2	4	Erythroid-cell	Erythroid-cell
CTAGAGTTCTGCGGCA-1_nmr.spleen.saline_1.1	nmr.spleen.saline_1.1	4088	673	2	4	Erythroid-cell	Erythroid-cell
CTAGCCTAGTGCTGCC-1_nmr.spleen.saline_1.1	nmr.spleen.saline_1.1	1300	676	4	2	APC	Macrophage
CTAGCCTCATTCCTGC-1_nmr.spleen.saline_1.1	nmr.spleen.saline_1.1	1235	612	3	1	T-cell.1	T-cell.1
CTAGCCTGTACCGTAT-1_nmr.spleen.saline_1.1	nmr.spleen.saline_1.1	11487	2951	2	4	Erythroid-cell	Erythroid-cell
CTAGTGAAGACCTAGG-1_nmr.spleen.saline_1.1	nmr.spleen.saline_1.1	667	403	5	5	B-cell	B-cell
CTAGTGACACCCATGG-1_nmr.spleen.saline_1.1	nmr.spleen.saline_1.1	560	382	5	5	B-cell	B-cell
CTAGTGACAGCTGTTA-1_nmr.spleen.saline_1.1	nmr.spleen.saline_1.1	413	221	1	3	Neutrophil.1	Neutrophil
CTAGTGAGTTCAGACT-1_nmr.spleen.saline_1.1	nmr.spleen.saline_1.1	1447	738	3	1	T-cell.1	T-cell.1
CTCACACCACTACAGT-1_nmr.spleen.saline_1.1	nmr.spleen.saline_1.1	266	190	4	10	APC	Monocyte
CTCACACCAGTATAAG-1_nmr.spleen.saline_1.1	nmr.spleen.saline_1.1	515	380	3	1	T-cell.1	T-cell.1
CTCACACGTAGCTCCG-1_nmr.spleen.saline_1.1	nmr.spleen.saline_1.1	7602	1704	2	4	Erythroid-cell	Erythroid-cell
CTCACACGTGCCTGTG-1_nmr.spleen.saline_1.1	nmr.spleen.saline_1.1	1347	791	5	5	B-cell	B-cell
CTCACACTCTCCAGGG-1_nmr.spleen.saline_1.1	nmr.spleen.saline_1.1	2240	1003	4	2	APC	Macrophage
CTCAGAAAGATGTGGC-1_nmr.spleen.saline_1.1	nmr.spleen.saline_1.1	220	155	1	3	Neutrophil.1	Neutrophil
CTCAGAAGTTCGTTGA-1_nmr.spleen.saline_1.1	nmr.spleen.saline_1.1	543	382	3	1	T-cell.1	T-cell.1
CTCATTAAGCAGCGTA-1_nmr.spleen.saline_1.1	nmr.spleen.saline_1.1	150	133	3	1	T-cell.1	T-cell.1
CTCATTAAGCGTTGCC-1_nmr.spleen.saline_1.1	nmr.spleen.saline_1.1	2526	1080	4	2	APC	Macrophage
CTCATTACAAGTACCT-1_nmr.spleen.saline_1.1	nmr.spleen.saline_1.1	1238	725	3	8	T-cell.1	T-cell.2
CTCATTAGTCTTCAAG-1_nmr.spleen.saline_1.1	nmr.spleen.saline_1.1	502	331	3	1	T-cell.1	T-cell.1
CTCATTAGTGAAGGCT-1_nmr.spleen.saline_1.1	nmr.spleen.saline_1.1	2197	1059	3	8	T-cell.1	T-cell.2
CTCATTATCACCGTAA-1_nmr.spleen.saline_1.1	nmr.spleen.saline_1.1	1202	681	3	1	T-cell.1	T-cell.1
CTCCTAGAGCTAAGAT-1_nmr.spleen.saline_1.1	nmr.spleen.saline_1.1	1111	579	3	1	T-cell.1	T-cell.1
CTCCTAGAGTGGTCCC-1_nmr.spleen.saline_1.1	nmr.spleen.saline_1.1	256	212	3	1	T-cell.1	T-cell.1
CTCCTAGCACTATCTT-1_nmr.spleen.saline_1.1	nmr.spleen.saline_1.1	363	192	1	3	Neutrophil.1	Neutrophil
CTCCTAGCAGGGATTG-1_nmr.spleen.saline_1.1	nmr.spleen.saline_1.1	2382	1003	4	2	APC	Macrophage
CTCCTAGGTACGACCC-1_nmr.spleen.saline_1.1	nmr.spleen.saline_1.1	547	375	3	1	T-cell.1	T-cell.1
CTCCTAGGTTTACTCT-1_nmr.spleen.saline_1.1	nmr.spleen.saline_1.1	448	320	3	1	T-cell.1	T-cell.1
CTCCTAGTCAATCTCT-1_nmr.spleen.saline_1.1	nmr.spleen.saline_1.1	801	544	5	5	B-cell	B-cell
CTCCTAGTCTCGCTTG-1_nmr.spleen.saline_1.1	nmr.spleen.saline_1.1	128	109	2	4	Erythroid-cell	Erythroid-cell
CTCGAAAAGCACAGGT-1_nmr.spleen.saline_1.1	nmr.spleen.saline_1.1	727	505	3	1	T-cell.1	T-cell.1
CTCGAAACAAAGGCGT-1_nmr.spleen.saline_1.1	nmr.spleen.saline_1.1	4911	809	2	4	Erythroid-cell	Erythroid-cell
CTCGAAAGTACGACCC-1_nmr.spleen.saline_1.1	nmr.spleen.saline_1.1	949	519	3	1	T-cell.1	T-cell.1
CTCGAAAGTCACACGC-1_nmr.spleen.saline_1.1	nmr.spleen.saline_1.1	760	448	3	1	T-cell.1	T-cell.1
CTCGAAAGTCGACTAT-1_nmr.spleen.saline_1.1	nmr.spleen.saline_1.1	4271	831	6	9	Neutrophil.2	Ltf-high-neutrophil
CTCGAGGAGATCCCGC-1_nmr.spleen.saline_1.1	nmr.spleen.saline_1.1	1079	534	1	3	Neutrophil.1	Neutrophil
CTCGAGGAGTCATCCA-1_nmr.spleen.saline_1.1	nmr.spleen.saline_1.1	424	252	1	3	Neutrophil.1	Neutrophil
CTCGAGGCATACGCCG-1_nmr.spleen.saline_1.1	nmr.spleen.saline_1.1	389	193	1	3	Neutrophil.1	Neutrophil
CTCGAGGCATGTAGTC-1_nmr.spleen.saline_1.1	nmr.spleen.saline_1.1	761	485	5	5	B-cell	B-cell
CTCGAGGGTCTGGAGA-1_nmr.spleen.saline_1.1	nmr.spleen.saline_1.1	569	406	3	1	T-cell.1	T-cell.1
CTCGGAGAGAATGTGT-1_nmr.spleen.saline_1.1	nmr.spleen.saline_1.1	651	428	3	1	T-cell.1	T-cell.1
CTCGGAGAGGCGATAC-1_nmr.spleen.saline_1.1	nmr.spleen.saline_1.1	1121	444	1	3	Neutrophil.1	Neutrophil
CTCGGAGCACAGAGGT-1_nmr.spleen.saline_1.1	nmr.spleen.saline_1.1	481	330	5	5	B-cell	B-cell
CTCGGAGCACGAAACG-1_nmr.spleen.saline_1.1	nmr.spleen.saline_1.1	474	304	3	1	T-cell.1	T-cell.1
CTCGGAGCATGGTCTA-1_nmr.spleen.saline_1.1	nmr.spleen.saline_1.1	786	503	5	5	B-cell	B-cell
CTCGGAGGTAATAGCA-1_nmr.spleen.saline_1.1	nmr.spleen.saline_1.1	1957	889	4	2	APC	Macrophage
CTCGGAGTCATATCGG-1_nmr.spleen.saline_1.1	nmr.spleen.saline_1.1	429	308	3	1	T-cell.1	T-cell.1
CTCGGGACAAAGCAAT-1_nmr.spleen.saline_1.1	nmr.spleen.saline_1.1	236	202	3	1	T-cell.1	T-cell.1
CTCGGGAGTCATGCCG-1_nmr.spleen.saline_1.1	nmr.spleen.saline_1.1	972	490	3	1	T-cell.1	T-cell.1
CTCGGGAGTGGTACAG-1_nmr.spleen.saline_1.1	nmr.spleen.saline_1.1	150	138	3	1	T-cell.1	T-cell.1
CTCGGGATCGCCTGAG-1_nmr.spleen.saline_1.1	nmr.spleen.saline_1.1	2041	324	2	4	Erythroid-cell	Erythroid-cell
CTCGTACAGAATCTCC-1_nmr.spleen.saline_1.1	nmr.spleen.saline_1.1	251	216	3	1	T-cell.1	T-cell.1
CTCGTACGTCATACTG-1_nmr.spleen.saline_1.1	nmr.spleen.saline_1.1	1820	1005	4	6	APC	Timeless-high-dendritic-cell
CTCGTACTCGGAAACG-1_nmr.spleen.saline_1.1	nmr.spleen.saline_1.1	459	339	3	1	T-cell.1	T-cell.1
CTCGTCAAGGTTACCT-1_nmr.spleen.saline_1.1	nmr.spleen.saline_1.1	536	368	5	5	B-cell	B-cell
CTCGTCAAGTTGCAGG-1_nmr.spleen.saline_1.1	nmr.spleen.saline_1.1	229	187	3	1	T-cell.1	T-cell.1
CTCGTCACAGATTGCT-1_nmr.spleen.saline_1.1	nmr.spleen.saline_1.1	467	341	5	5	B-cell	B-cell
CTCGTCAGTAGCGTCC-1_nmr.spleen.saline_1.1	nmr.spleen.saline_1.1	1346	699	4	2	APC	Macrophage
CTCGTCAGTATAAACG-1_nmr.spleen.saline_1.1	nmr.spleen.saline_1.1	6141	1144	2	4	Erythroid-cell	Erythroid-cell
CTCGTCAGTGAACCTT-1_nmr.spleen.saline_1.1	nmr.spleen.saline_1.1	908	592	3	8	T-cell.1	T-cell.2
CTCGTCAGTGAGTGAC-1_nmr.spleen.saline_1.1	nmr.spleen.saline_1.1	327	221	1	3	Neutrophil.1	Neutrophil
CTCGTCAGTGCAGGTA-1_nmr.spleen.saline_1.1	nmr.spleen.saline_1.1	730	486	3	1	T-cell.1	T-cell.1
CTCGTCATCTGCGACG-1_nmr.spleen.saline_1.1	nmr.spleen.saline_1.1	852	501	5	5	B-cell	B-cell
CTCTAATGTCAAGCGA-1_nmr.spleen.saline_1.1	nmr.spleen.saline_1.1	184	147	5	5	B-cell	B-cell
CTCTAATGTCACTGGC-1_nmr.spleen.saline_1.1	nmr.spleen.saline_1.1	1047	573	3	1	T-cell.1	T-cell.1
CTCTAATGTTACGACT-1_nmr.spleen.saline_1.1	nmr.spleen.saline_1.1	263	192	4	10	APC	Monocyte
CTCTAATGTTGTACAC-1_nmr.spleen.saline_1.1	nmr.spleen.saline_1.1	2616	147	2	4	Erythroid-cell	Erythroid-cell
CTCTAATTCCATTCTA-1_nmr.spleen.saline_1.1	nmr.spleen.saline_1.1	1092	595	3	1	T-cell.1	T-cell.1
CTCTAATTCGCCAGCA-1_nmr.spleen.saline_1.1	nmr.spleen.saline_1.1	919	521	3	8	T-cell.1	T-cell.2
CTCTACGAGATCCCGC-1_nmr.spleen.saline_1.1	nmr.spleen.saline_1.1	1727	867	3	1	T-cell.1	T-cell.1
CTCTACGAGGGCACTA-1_nmr.spleen.saline_1.1	nmr.spleen.saline_1.1	1104	590	3	1	T-cell.1	T-cell.1
CTCTACGCACAAGCCC-1_nmr.spleen.saline_1.1	nmr.spleen.saline_1.1	6083	1096	2	4	Erythroid-cell	Erythroid-cell
CTCTACGCATAACCTG-1_nmr.spleen.saline_1.1	nmr.spleen.saline_1.1	4980	1874	4	2	APC	Macrophage
CTCTACGGTCTACCTC-1_nmr.spleen.saline_1.1	nmr.spleen.saline_1.1	349	266	3	1	T-cell.1	T-cell.1
CTCTACGTCGAATCCA-1_nmr.spleen.saline_1.1	nmr.spleen.saline_1.1	619	407	3	1	T-cell.1	T-cell.1
CTCTGGTAGGAGCGAG-1_nmr.spleen.saline_1.1	nmr.spleen.saline_1.1	543	348	5	5	B-cell	B-cell
CTCTGGTAGGCGCTCT-1_nmr.spleen.saline_1.1	nmr.spleen.saline_1.1	5637	1975	2	4	Erythroid-cell	Erythroid-cell
CTCTGGTAGGTTACCT-1_nmr.spleen.saline_1.1	nmr.spleen.saline_1.1	2394	1031	4	2	APC	Macrophage
CTCTGGTCACAGCGTC-1_nmr.spleen.saline_1.1	nmr.spleen.saline_1.1	358	282	3	1	T-cell.1	T-cell.1
CTCTGGTCAGCTTAAC-1_nmr.spleen.saline_1.1	nmr.spleen.saline_1.1	2923	1281	4	2	APC	Macrophage
CTCTGGTCATACCATG-1_nmr.spleen.saline_1.1	nmr.spleen.saline_1.1	729	317	1	3	Neutrophil.1	Neutrophil
CTCTGGTTCACAGGCC-1_nmr.spleen.saline_1.1	nmr.spleen.saline_1.1	4010	632	2	4	Erythroid-cell	Erythroid-cell
CTCTGGTTCAGGCCCA-1_nmr.spleen.saline_1.1	nmr.spleen.saline_1.1	7497	1715	2	4	Erythroid-cell	Erythroid-cell
CTCTGGTTCCGCGCAA-1_nmr.spleen.saline_1.1	nmr.spleen.saline_1.1	1679	222	2	4	Erythroid-cell	Erythroid-cell
CTGAAACAGATCACGG-1_nmr.spleen.saline_1.1	nmr.spleen.saline_1.1	586	358	3	1	T-cell.1	T-cell.1
CTGAAACAGGTGCTTT-1_nmr.spleen.saline_1.1	nmr.spleen.saline_1.1	383	193	1	3	Neutrophil.1	Neutrophil
CTGAAACCAACGATGG-1_nmr.spleen.saline_1.1	nmr.spleen.saline_1.1	4213	1577	4	2	APC	Macrophage
CTGAAACCACAGCGTC-1_nmr.spleen.saline_1.1	nmr.spleen.saline_1.1	424	190	1	3	Neutrophil.1	Neutrophil
CTGAAACGTTACGCGC-1_nmr.spleen.saline_1.1	nmr.spleen.saline_1.1	478	337	3	1	T-cell.1	T-cell.1
CTGAAGTAGCTGTTCA-1_nmr.spleen.saline_1.1	nmr.spleen.saline_1.1	730	421	3	1	T-cell.1	T-cell.1
CTGAAGTCATCCGTGG-1_nmr.spleen.saline_1.1	nmr.spleen.saline_1.1	281	183	1	3	Neutrophil.1	Neutrophil
CTGAAGTGTCGGGTCT-1_nmr.spleen.saline_1.1	nmr.spleen.saline_1.1	500	358	5	5	B-cell	B-cell
CTGAAGTGTTCACCTC-1_nmr.spleen.saline_1.1	nmr.spleen.saline_1.1	151	136	3	1	T-cell.1	T-cell.1
CTGATAGAGTGCCAGA-1_nmr.spleen.saline_1.1	nmr.spleen.saline_1.1	705	404	3	1	T-cell.1	T-cell.1
CTGATAGAGTTACGGG-1_nmr.spleen.saline_1.1	nmr.spleen.saline_1.1	529	349	3	1	T-cell.1	T-cell.1
CTGATAGCAAGTTAAG-1_nmr.spleen.saline_1.1	nmr.spleen.saline_1.1	569	365	5	5	B-cell	B-cell
CTGATAGCACCGATAT-1_nmr.spleen.saline_1.1	nmr.spleen.saline_1.1	691	446	5	5	B-cell	B-cell
CTGATAGCATAGAAAC-1_nmr.spleen.saline_1.1	nmr.spleen.saline_1.1	2426	506	2	4	Erythroid-cell	Erythroid-cell
CTGATAGGTAACGCGA-1_nmr.spleen.saline_1.1	nmr.spleen.saline_1.1	828	157	2	4	Erythroid-cell	Erythroid-cell
CTGATAGGTCCGTTAA-1_nmr.spleen.saline_1.1	nmr.spleen.saline_1.1	568	351	3	1	T-cell.1	T-cell.1
CTGATCCAGTGCGATG-1_nmr.spleen.saline_1.1	nmr.spleen.saline_1.1	350	208	1	3	Neutrophil.1	Neutrophil
CTGATCCCAGATGGCA-1_nmr.spleen.saline_1.1	nmr.spleen.saline_1.1	1591	481	1	3	Neutrophil.1	Neutrophil
CTGATCCGTCCAGTGC-1_nmr.spleen.saline_1.1	nmr.spleen.saline_1.1	701	442	3	1	T-cell.1	T-cell.1
CTGATCCGTCGGCACT-1_nmr.spleen.saline_1.1	nmr.spleen.saline_1.1	1059	577	3	1	T-cell.1	T-cell.1
CTGATCCTCACAATGC-1_nmr.spleen.saline_1.1	nmr.spleen.saline_1.1	493	364	3	1	T-cell.1	T-cell.1
CTGCCTACACATGACT-1_nmr.spleen.saline_1.1	nmr.spleen.saline_1.1	389	232	1	3	Neutrophil.1	Neutrophil
CTGCCTACAGTTTACG-1_nmr.spleen.saline_1.1	nmr.spleen.saline_1.1	1958	889	4	2	APC	Macrophage
CTGCCTAGTAAATGAC-1_nmr.spleen.saline_1.1	nmr.spleen.saline_1.1	465	319	5	5	B-cell	B-cell
CTGCCTAGTAAGGGCT-1_nmr.spleen.saline_1.1	nmr.spleen.saline_1.1	597	397	3	1	T-cell.1	T-cell.1
CTGCCTAGTATATGGA-1_nmr.spleen.saline_1.1	nmr.spleen.saline_1.1	483	315	3	1	T-cell.1	T-cell.1
CTGCCTAGTCGGCACT-1_nmr.spleen.saline_1.1	nmr.spleen.saline_1.1	472	348	3	1	T-cell.1	T-cell.1
CTGCCTATCCGTTGCT-1_nmr.spleen.saline_1.1	nmr.spleen.saline_1.1	2226	208	2	4	Erythroid-cell	Erythroid-cell
CTGCGGAGTGAACCTT-1_nmr.spleen.saline_1.1	nmr.spleen.saline_1.1	4495	723	2	4	Erythroid-cell	Erythroid-cell
CTGCGGAGTGAGGGTT-1_nmr.spleen.saline_1.1	nmr.spleen.saline_1.1	602	374	3	1	T-cell.1	T-cell.1
CTGCTGTAGAGCTTCT-1_nmr.spleen.saline_1.1	nmr.spleen.saline_1.1	616	418	5	5	B-cell	B-cell
CTGGTCTAGAGAACAG-1_nmr.spleen.saline_1.1	nmr.spleen.saline_1.1	1589	793	3	1	T-cell.1	T-cell.1
CTGGTCTAGTGGTAAT-1_nmr.spleen.saline_1.1	nmr.spleen.saline_1.1	1581	800	4	2	APC	Macrophage
CTGGTCTCACAGATTC-1_nmr.spleen.saline_1.1	nmr.spleen.saline_1.1	434	213	1	3	Neutrophil.1	Neutrophil
CTGTGCTAGACAGGCT-1_nmr.spleen.saline_1.1	nmr.spleen.saline_1.1	2455	241	2	4	Erythroid-cell	Erythroid-cell
CTGTGCTAGAGTAAGG-1_nmr.spleen.saline_1.1	nmr.spleen.saline_1.1	829	524	5	5	B-cell	B-cell
CTGTGCTAGCTAGCCC-1_nmr.spleen.saline_1.1	nmr.spleen.saline_1.1	783	497	4	6	APC	Timeless-high-dendritic-cell
CTGTGCTAGCTGAAAT-1_nmr.spleen.saline_1.1	nmr.spleen.saline_1.1	2122	154	2	4	Erythroid-cell	Erythroid-cell
CTGTGCTCAAGCCCAC-1_nmr.spleen.saline_1.1	nmr.spleen.saline_1.1	185	151	3	1	T-cell.1	T-cell.1
CTGTGCTGTACTTAGC-1_nmr.spleen.saline_1.1	nmr.spleen.saline_1.1	444	307	5	5	B-cell	B-cell
CTGTGCTGTCCGCTGA-1_nmr.spleen.saline_1.1	nmr.spleen.saline_1.1	515	350	5	5	B-cell	B-cell
CTGTGCTTCAGAAATG-1_nmr.spleen.saline_1.1	nmr.spleen.saline_1.1	1314	682	3	1	T-cell.1	T-cell.1
CTGTGCTTCATAAAGG-1_nmr.spleen.saline_1.1	nmr.spleen.saline_1.1	279	165	1	3	Neutrophil.1	Neutrophil
CTGTGCTTCCACGACG-1_nmr.spleen.saline_1.1	nmr.spleen.saline_1.1	526	381	3	1	T-cell.1	T-cell.1
CTGTGCTTCGCGTTTC-1_nmr.spleen.saline_1.1	nmr.spleen.saline_1.1	139	114	3	1	T-cell.1	T-cell.1
CTGTTTAAGCGTGAGT-1_nmr.spleen.saline_1.1	nmr.spleen.saline_1.1	148	108	4	10	APC	Monocyte
CTGTTTAAGTTACGGG-1_nmr.spleen.saline_1.1	nmr.spleen.saline_1.1	3826	622	2	4	Erythroid-cell	Erythroid-cell
CTGTTTACAAACGCGA-1_nmr.spleen.saline_1.1	nmr.spleen.saline_1.1	351	195	1	3	Neutrophil.1	Neutrophil
CTGTTTACAGCGAACA-1_nmr.spleen.saline_1.1	nmr.spleen.saline_1.1	292	202	3	1	T-cell.1	T-cell.1
CTGTTTACATCTCCCA-1_nmr.spleen.saline_1.1	nmr.spleen.saline_1.1	2959	1156	4	2	APC	Macrophage
CTGTTTATCACATACG-1_nmr.spleen.saline_1.1	nmr.spleen.saline_1.1	735	468	5	5	B-cell	B-cell
CTGTTTATCCGTTGCT-1_nmr.spleen.saline_1.1	nmr.spleen.saline_1.1	644	149	2	4	Erythroid-cell	Erythroid-cell
CTTAACTAGAGATGAG-1_nmr.spleen.saline_1.1	nmr.spleen.saline_1.1	804	510	3	1	T-cell.1	T-cell.1
CTTAACTAGGACACCA-1_nmr.spleen.saline_1.1	nmr.spleen.saline_1.1	1803	913	4	2	APC	Macrophage
CTTAACTCAATCCAAC-1_nmr.spleen.saline_1.1	nmr.spleen.saline_1.1	721	424	3	1	T-cell.1	T-cell.1
CTTAACTGTAAGAGGA-1_nmr.spleen.saline_1.1	nmr.spleen.saline_1.1	5987	1501	2	4	Erythroid-cell	Erythroid-cell
CTTAACTGTCTCCATC-1_nmr.spleen.saline_1.1	nmr.spleen.saline_1.1	4592	855	2	4	Erythroid-cell	Erythroid-cell
CTTACCGAGAGCTGGT-1_nmr.spleen.saline_1.1	nmr.spleen.saline_1.1	1076	623	3	1	T-cell.1	T-cell.1
CTTACCGAGTGAAGAG-1_nmr.spleen.saline_1.1	nmr.spleen.saline_1.1	2765	641	2	4	Erythroid-cell	Erythroid-cell
CTTACCGCATATACGC-1_nmr.spleen.saline_1.1	nmr.spleen.saline_1.1	635	431	3	1	T-cell.1	T-cell.1
CTTAGGAAGTCGATAA-1_nmr.spleen.saline_1.1	nmr.spleen.saline_1.1	1896	817	4	2	APC	Macrophage
CTTAGGACAAGTCTAC-1_nmr.spleen.saline_1.1	nmr.spleen.saline_1.1	3445	688	2	4	Erythroid-cell	Erythroid-cell
CTTAGGACATTAGGCT-1_nmr.spleen.saline_1.1	nmr.spleen.saline_1.1	510	362	5	5	B-cell	B-cell
CTTAGGAGTCTCTTAT-1_nmr.spleen.saline_1.1	nmr.spleen.saline_1.1	704	472	5	5	B-cell	B-cell
CTTAGGATCCTTGACC-1_nmr.spleen.saline_1.1	nmr.spleen.saline_1.1	1715	815	4	2	APC	Macrophage
CTTCTCTCACATAACC-1_nmr.spleen.saline_1.1	nmr.spleen.saline_1.1	330	196	1	3	Neutrophil.1	Neutrophil
CTTCTCTCACTATCTT-1_nmr.spleen.saline_1.1	nmr.spleen.saline_1.1	2134	638	6	9	Neutrophil.2	Ltf-high-neutrophil
CTTCTCTGTGACGCCT-1_nmr.spleen.saline_1.1	nmr.spleen.saline_1.1	523	363	5	5	B-cell	B-cell
CTTCTCTGTTATTCTC-1_nmr.spleen.saline_1.1	nmr.spleen.saline_1.1	409	204	1	3	Neutrophil.1	Neutrophil
CTTCTCTTCAGCTCGG-1_nmr.spleen.saline_1.1	nmr.spleen.saline_1.1	397	209	1	3	Neutrophil.1	Neutrophil
CTTGGCTCACATCCAA-1_nmr.spleen.saline_1.1	nmr.spleen.saline_1.1	6476	2015	2	4	Erythroid-cell	Erythroid-cell
CTTGGCTCACTCAGGC-1_nmr.spleen.saline_1.1	nmr.spleen.saline_1.1	835	529	3	1	T-cell.1	T-cell.1
CTTGGCTCAGTCAGAG-1_nmr.spleen.saline_1.1	nmr.spleen.saline_1.1	1142	646	3	1	T-cell.1	T-cell.1
CTTGGCTCATTGGCGC-1_nmr.spleen.saline_1.1	nmr.spleen.saline_1.1	1696	443	2	4	Erythroid-cell	Erythroid-cell
CTTGGCTGTCCCGACA-1_nmr.spleen.saline_1.1	nmr.spleen.saline_1.1	2058	947	4	2	APC	Macrophage
CTTGGCTTCGTACCGG-1_nmr.spleen.saline_1.1	nmr.spleen.saline_1.1	170	129	4	2	APC	Macrophage
CTTTGCGAGTGAACGC-1_nmr.spleen.saline_1.1	nmr.spleen.saline_1.1	488	349	5	5	B-cell	B-cell
CTTTGCGAGTGCGTGA-1_nmr.spleen.saline_1.1	nmr.spleen.saline_1.1	444	222	1	3	Neutrophil.1	Neutrophil
CTTTGCGCAAGCCATT-1_nmr.spleen.saline_1.1	nmr.spleen.saline_1.1	636	405	5	5	B-cell	B-cell
CTTTGCGCATTACGAC-1_nmr.spleen.saline_1.1	nmr.spleen.saline_1.1	320	242	3	1	T-cell.1	T-cell.1
CTTTGCGGTAAATGTG-1_nmr.spleen.saline_1.1	nmr.spleen.saline_1.1	1493	803	3	1	T-cell.1	T-cell.1
CTTTGCGTCTTGTCAT-1_nmr.spleen.saline_1.1	nmr.spleen.saline_1.1	1598	822	3	1	T-cell.1	T-cell.1
GAAACTCAGACATAAC-1_nmr.spleen.saline_1.1	nmr.spleen.saline_1.1	211	154	2	4	Erythroid-cell	Erythroid-cell
GAAACTCCATATACCG-1_nmr.spleen.saline_1.1	nmr.spleen.saline_1.1	999	537	3	1	T-cell.1	T-cell.1
GAAACTCCATCCCATC-1_nmr.spleen.saline_1.1	nmr.spleen.saline_1.1	1924	885	4	2	APC	Macrophage
GAAACTCCATCCTAGA-1_nmr.spleen.saline_1.1	nmr.spleen.saline_1.1	2319	832	4	2	APC	Macrophage
GAAACTCGTACGCTGC-1_nmr.spleen.saline_1.1	nmr.spleen.saline_1.1	408	223	1	3	Neutrophil.1	Neutrophil
GAAACTCGTAGCGCTC-1_nmr.spleen.saline_1.1	nmr.spleen.saline_1.1	586	402	3	1	T-cell.1	T-cell.1
GAAACTCTCCTACAGA-1_nmr.spleen.saline_1.1	nmr.spleen.saline_1.1	1926	876	3	1	T-cell.1	T-cell.1
GAAACTCTCTCATTCA-1_nmr.spleen.saline_1.1	nmr.spleen.saline_1.1	898	534	5	5	B-cell	B-cell
GAAACTCTCTGCAGTA-1_nmr.spleen.saline_1.1	nmr.spleen.saline_1.1	302	230	5	5	B-cell	B-cell
GAAATGAAGATGGCGT-1_nmr.spleen.saline_1.1	nmr.spleen.saline_1.1	1526	814	3	1	T-cell.1	T-cell.1
GAAATGACAAGGACTG-1_nmr.spleen.saline_1.1	nmr.spleen.saline_1.1	296	204	1	3	Neutrophil.1	Neutrophil
GAAATGACATGTAAGA-1_nmr.spleen.saline_1.1	nmr.spleen.saline_1.1	1006	493	5	5	B-cell	B-cell
GAAATGAGTCCTGCTT-1_nmr.spleen.saline_1.1	nmr.spleen.saline_1.1	1057	591	3	1	T-cell.1	T-cell.1
GAAATGAGTTCACGGC-1_nmr.spleen.saline_1.1	nmr.spleen.saline_1.1	322	241	3	1	T-cell.1	T-cell.1
GAAATGATCTGAGGGA-1_nmr.spleen.saline_1.1	nmr.spleen.saline_1.1	549	362	5	5	B-cell	B-cell
GAACATCAGCATCATC-1_nmr.spleen.saline_1.1	nmr.spleen.saline_1.1	1738	898	4	6	APC	Timeless-high-dendritic-cell
GAACATCCACTAGTAC-1_nmr.spleen.saline_1.1	nmr.spleen.saline_1.1	762	510	3	1	T-cell.1	T-cell.1
GAACATCTCCAGAAGG-1_nmr.spleen.saline_1.1	nmr.spleen.saline_1.1	342	197	1	3	Neutrophil.1	Neutrophil
GAACATCTCTCCAGGG-1_nmr.spleen.saline_1.1	nmr.spleen.saline_1.1	1248	611	5	5	B-cell	B-cell
GAACCTACAAACCTAC-1_nmr.spleen.saline_1.1	nmr.spleen.saline_1.1	558	233	1	3	Neutrophil.1	Neutrophil
GAACCTACAAAGGCGT-1_nmr.spleen.saline_1.1	nmr.spleen.saline_1.1	1099	542	3	1	T-cell.1	T-cell.1
GAACCTAGTGTCCTCT-1_nmr.spleen.saline_1.1	nmr.spleen.saline_1.1	1071	581	4	6	APC	Timeless-high-dendritic-cell
GAACCTATCGCCCTTA-1_nmr.spleen.saline_1.1	nmr.spleen.saline_1.1	964	548	5	5	B-cell	B-cell
GAACCTATCTGCTGTC-1_nmr.spleen.saline_1.1	nmr.spleen.saline_1.1	2085	969	4	2	APC	Macrophage
GAACGGACAGGCGATA-1_nmr.spleen.saline_1.1	nmr.spleen.saline_1.1	762	432	3	1	T-cell.1	T-cell.1
GAACGGAGTACGCACC-1_nmr.spleen.saline_1.1	nmr.spleen.saline_1.1	174	158	3	1	T-cell.1	T-cell.1
GAACGGAGTCAAAGCG-1_nmr.spleen.saline_1.1	nmr.spleen.saline_1.1	303	216	1	3	Neutrophil.1	Neutrophil
GAACGGAGTCTAAACC-1_nmr.spleen.saline_1.1	nmr.spleen.saline_1.1	624	397	3	1	T-cell.1	T-cell.1
GAACGGAGTGTTAAGA-1_nmr.spleen.saline_1.1	nmr.spleen.saline_1.1	2243	1152	4	6	APC	Timeless-high-dendritic-cell
GAACGGAGTTACGTCA-1_nmr.spleen.saline_1.1	nmr.spleen.saline_1.1	371	250	1	3	Neutrophil.1	Neutrophil
GAACGGAGTTCCCGAG-1_nmr.spleen.saline_1.1	nmr.spleen.saline_1.1	714	475	5	5	B-cell	B-cell
GAACGGATCAGTCAGT-1_nmr.spleen.saline_1.1	nmr.spleen.saline_1.1	2003	769	4	2	APC	Macrophage
GAACGGATCCTTGGTC-1_nmr.spleen.saline_1.1	nmr.spleen.saline_1.1	663	346	1	3	Neutrophil.1	Neutrophil
GAAGCAGCAACACCTA-1_nmr.spleen.saline_1.1	nmr.spleen.saline_1.1	914	512	3	1	T-cell.1	T-cell.1
GAAGCAGCAGACGTAG-1_nmr.spleen.saline_1.1	nmr.spleen.saline_1.1	2359	480	2	4	Erythroid-cell	Erythroid-cell
GAAGCAGCAGCTTCGG-1_nmr.spleen.saline_1.1	nmr.spleen.saline_1.1	680	411	3	1	T-cell.1	T-cell.1
GAAGCAGCATTGGGCC-1_nmr.spleen.saline_1.1	nmr.spleen.saline_1.1	1417	868	4	6	APC	Timeless-high-dendritic-cell
GAAGCAGGTACAGTGG-1_nmr.spleen.saline_1.1	nmr.spleen.saline_1.1	2860	1240	4	2	APC	Macrophage
GAAGCAGGTAGCGATG-1_nmr.spleen.saline_1.1	nmr.spleen.saline_1.1	615	359	3	1	T-cell.1	T-cell.1
GAAGCAGGTCATGCCG-1_nmr.spleen.saline_1.1	nmr.spleen.saline_1.1	1347	677	3	1	T-cell.1	T-cell.1
GAAGCAGTCAAACAAG-1_nmr.spleen.saline_1.1	nmr.spleen.saline_1.1	591	371	3	1	T-cell.1	T-cell.1
GAAGCAGTCATATCGG-1_nmr.spleen.saline_1.1	nmr.spleen.saline_1.1	627	430	3	1	T-cell.1	T-cell.1
GAATAAGAGAGCCTAG-1_nmr.spleen.saline_1.1	nmr.spleen.saline_1.1	809	487	3	8	T-cell.1	T-cell.2
GAATAAGAGCTCAACT-1_nmr.spleen.saline_1.1	nmr.spleen.saline_1.1	6831	1587	2	4	Erythroid-cell	Erythroid-cell
GAATAAGCACCGAATT-1_nmr.spleen.saline_1.1	nmr.spleen.saline_1.1	758	470	3	1	T-cell.1	T-cell.1
GAATAAGCAGCGTCCA-1_nmr.spleen.saline_1.1	nmr.spleen.saline_1.1	643	367	3	1	T-cell.1	T-cell.1
GAATAAGCATCACCCT-1_nmr.spleen.saline_1.1	nmr.spleen.saline_1.1	626	363	3	1	T-cell.1	T-cell.1
GAATAAGGTACACCGC-1_nmr.spleen.saline_1.1	nmr.spleen.saline_1.1	1847	473	2	4	Erythroid-cell	Erythroid-cell
GAATAAGGTACCTACA-1_nmr.spleen.saline_1.1	nmr.spleen.saline_1.1	591	391	5	5	B-cell	B-cell
GAATAAGTCAGTGCAT-1_nmr.spleen.saline_1.1	nmr.spleen.saline_1.1	987	487	2	4	Erythroid-cell	Erythroid-cell
GAATAAGTCCTTGGTC-1_nmr.spleen.saline_1.1	nmr.spleen.saline_1.1	5227	1147	2	4	Erythroid-cell	Erythroid-cell
GAATGAACAATACGCT-1_nmr.spleen.saline_1.1	nmr.spleen.saline_1.1	211	174	3	1	T-cell.1	T-cell.1
GAATGAACACCATCCT-1_nmr.spleen.saline_1.1	nmr.spleen.saline_1.1	154	130	3	1	T-cell.1	T-cell.1
GAATGAAGTGAGCGAT-1_nmr.spleen.saline_1.1	nmr.spleen.saline_1.1	776	497	3	1	T-cell.1	T-cell.1
GAATGAAGTTGTGGAG-1_nmr.spleen.saline_1.1	nmr.spleen.saline_1.1	622	365	3	1	T-cell.1	T-cell.1
GACACGCAGAAACCTA-1_nmr.spleen.saline_1.1	nmr.spleen.saline_1.1	2446	628	2	4	Erythroid-cell	Erythroid-cell
GACACGCAGACTACAA-1_nmr.spleen.saline_1.1	nmr.spleen.saline_1.1	710	445	3	1	T-cell.1	T-cell.1
GACACGCAGCCACCTG-1_nmr.spleen.saline_1.1	nmr.spleen.saline_1.1	396	255	1	3	Neutrophil.1	Neutrophil
GACACGCAGCTAGCCC-1_nmr.spleen.saline_1.1	nmr.spleen.saline_1.1	2148	999	4	2	APC	Macrophage
GACACGCAGGGTTTCT-1_nmr.spleen.saline_1.1	nmr.spleen.saline_1.1	3975	839	2	4	Erythroid-cell	Erythroid-cell
GACACGCGTCAAAGCG-1_nmr.spleen.saline_1.1	nmr.spleen.saline_1.1	609	372	3	1	T-cell.1	T-cell.1
GACACGCGTCGCATCG-1_nmr.spleen.saline_1.1	nmr.spleen.saline_1.1	292	174	1	3	Neutrophil.1	Neutrophil
GACACGCTCCGATATG-1_nmr.spleen.saline_1.1	nmr.spleen.saline_1.1	659	428	3	1	T-cell.1	T-cell.1
GACACGCTCGTTACAG-1_nmr.spleen.saline_1.1	nmr.spleen.saline_1.1	596	399	5	5	B-cell	B-cell
GACAGAGAGTACGACG-1_nmr.spleen.saline_1.1	nmr.spleen.saline_1.1	332	198	1	3	Neutrophil.1	Neutrophil
GACAGAGCAAGCCTAT-1_nmr.spleen.saline_1.1	nmr.spleen.saline_1.1	1114	589	4	2	APC	Macrophage
GACAGAGGTCAGGACA-1_nmr.spleen.saline_1.1	nmr.spleen.saline_1.1	1931	934	4	2	APC	Macrophage
GACAGAGGTTTCCACC-1_nmr.spleen.saline_1.1	nmr.spleen.saline_1.1	3872	681	2	4	Erythroid-cell	Erythroid-cell
GACAGAGTCCCATTTA-1_nmr.spleen.saline_1.1	nmr.spleen.saline_1.1	553	363	5	5	B-cell	B-cell
GACCAATAGACTCGGA-1_nmr.spleen.saline_1.1	nmr.spleen.saline_1.1	2178	838	4	2	APC	Macrophage
GACCAATAGCATGGCA-1_nmr.spleen.saline_1.1	nmr.spleen.saline_1.1	130	116	4	10	APC	Monocyte
GACCAATAGGAGTACC-1_nmr.spleen.saline_1.1	nmr.spleen.saline_1.1	2435	299	2	4	Erythroid-cell	Erythroid-cell
GACCAATCAAGCCCAC-1_nmr.spleen.saline_1.1	nmr.spleen.saline_1.1	292	225	3	1	T-cell.1	T-cell.1
GACCAATCAGATCCAT-1_nmr.spleen.saline_1.1	nmr.spleen.saline_1.1	577	390	3	1	T-cell.1	T-cell.1
GACCAATCAGGGTATG-1_nmr.spleen.saline_1.1	nmr.spleen.saline_1.1	1690	941	4	6	APC	Timeless-high-dendritic-cell
GACCAATGTACGAAAT-1_nmr.spleen.saline_1.1	nmr.spleen.saline_1.1	1700	794	4	2	APC	Macrophage
GACCAATGTCTAAAGA-1_nmr.spleen.saline_1.1	nmr.spleen.saline_1.1	506	317	3	1	T-cell.1	T-cell.1
GACCAATGTTATCGGT-1_nmr.spleen.saline_1.1	nmr.spleen.saline_1.1	469	350	3	1	T-cell.1	T-cell.1
GACCAATGTTGCCTCT-1_nmr.spleen.saline_1.1	nmr.spleen.saline_1.1	334	203	1	3	Neutrophil.1	Neutrophil
GACCAATTCACGCGGT-1_nmr.spleen.saline_1.1	nmr.spleen.saline_1.1	818	503	5	5	B-cell	B-cell
GACCTGGGTACGAAAT-1_nmr.spleen.saline_1.1	nmr.spleen.saline_1.1	9054	2061	2	4	Erythroid-cell	Erythroid-cell
GACCTGGGTCAAGCGA-1_nmr.spleen.saline_1.1	nmr.spleen.saline_1.1	2392	881	4	2	APC	Macrophage
GACCTGGGTTTGTTGG-1_nmr.spleen.saline_1.1	nmr.spleen.saline_1.1	607	383	3	1	T-cell.1	T-cell.1
GACGCGTGTGCAACGA-1_nmr.spleen.saline_1.1	nmr.spleen.saline_1.1	352	257	5	5	B-cell	B-cell
GACGCGTTCAAAGACA-1_nmr.spleen.saline_1.1	nmr.spleen.saline_1.1	1912	393	2	4	Erythroid-cell	Erythroid-cell
GACGCGTTCCCTAACC-1_nmr.spleen.saline_1.1	nmr.spleen.saline_1.1	1606	799	4	6	APC	Timeless-high-dendritic-cell
GACGCGTTCTTCTGGC-1_nmr.spleen.saline_1.1	nmr.spleen.saline_1.1	1746	901	3	8	T-cell.1	T-cell.2
GACGGCTAGGAGTTGC-1_nmr.spleen.saline_1.1	nmr.spleen.saline_1.1	1740	941	4	6	APC	Timeless-high-dendritic-cell
GACGGCTAGTTCGCGC-1_nmr.spleen.saline_1.1	nmr.spleen.saline_1.1	485	237	1	3	Neutrophil.1	Neutrophil
GACGGCTCAAGCCGCT-1_nmr.spleen.saline_1.1	nmr.spleen.saline_1.1	451	256	1	3	Neutrophil.1	Neutrophil
GACGGCTCAGTCGATT-1_nmr.spleen.saline_1.1	nmr.spleen.saline_1.1	491	349	5	5	B-cell	B-cell
GACGGCTCATATACCG-1_nmr.spleen.saline_1.1	nmr.spleen.saline_1.1	838	502	5	5	B-cell	B-cell
GACGGCTCATGTTGAC-1_nmr.spleen.saline_1.1	nmr.spleen.saline_1.1	1223	730	3	8	T-cell.1	T-cell.2
GACGGCTTCCTGTACC-1_nmr.spleen.saline_1.1	nmr.spleen.saline_1.1	1052	652	3	8	T-cell.1	T-cell.2
GACGTGCGTCGGGTCT-1_nmr.spleen.saline_1.1	nmr.spleen.saline_1.1	334	218	4	10	APC	Monocyte
GACGTGCTCCTACAGA-1_nmr.spleen.saline_1.1	nmr.spleen.saline_1.1	935	582	3	1	T-cell.1	T-cell.1
GACGTTAAGCAACGGT-1_nmr.spleen.saline_1.1	nmr.spleen.saline_1.1	644	396	3	1	T-cell.1	T-cell.1
GACGTTACAAACTGTC-1_nmr.spleen.saline_1.1	nmr.spleen.saline_1.1	4649	1169	2	4	Erythroid-cell	Erythroid-cell
GACGTTAGTAGCGCAA-1_nmr.spleen.saline_1.1	nmr.spleen.saline_1.1	3670	695	2	4	Erythroid-cell	Erythroid-cell
GACGTTAGTCGCATCG-1_nmr.spleen.saline_1.1	nmr.spleen.saline_1.1	3835	1314	4	2	APC	Macrophage
GACGTTAGTCTGATTG-1_nmr.spleen.saline_1.1	nmr.spleen.saline_1.1	328	210	1	3	Neutrophil.1	Neutrophil
GACGTTATCATTCACT-1_nmr.spleen.saline_1.1	nmr.spleen.saline_1.1	667	469	3	1	T-cell.1	T-cell.1
GACTAACAGGATGCGT-1_nmr.spleen.saline_1.1	nmr.spleen.saline_1.1	394	238	1	3	Neutrophil.1	Neutrophil
GACTAACAGGATTCGG-1_nmr.spleen.saline_1.1	nmr.spleen.saline_1.1	1458	180	2	4	Erythroid-cell	Erythroid-cell
GACTAACCAGCTGCAC-1_nmr.spleen.saline_1.1	nmr.spleen.saline_1.1	1258	710	2	4	Erythroid-cell	Erythroid-cell
GACTAACGTAGGACAC-1_nmr.spleen.saline_1.1	nmr.spleen.saline_1.1	1693	877	3	8	T-cell.1	T-cell.2
GACTAACTCAGCTGGC-1_nmr.spleen.saline_1.1	nmr.spleen.saline_1.1	1693	864	4	2	APC	Macrophage
GACTACAGTCGAATCT-1_nmr.spleen.saline_1.1	nmr.spleen.saline_1.1	581	355	3	1	T-cell.1	T-cell.1
GACTACAGTGTGGCTC-1_nmr.spleen.saline_1.1	nmr.spleen.saline_1.1	304	241	3	1	T-cell.1	T-cell.1
GACTACAGTTTGCATG-1_nmr.spleen.saline_1.1	nmr.spleen.saline_1.1	697	446	4	6	APC	Timeless-high-dendritic-cell
GACTACAGTTTGTTTC-1_nmr.spleen.saline_1.1	nmr.spleen.saline_1.1	2495	1071	4	2	APC	Macrophage
GACTACATCCACGTTC-1_nmr.spleen.saline_1.1	nmr.spleen.saline_1.1	3224	1074	4	2	APC	Macrophage
GACTACATCCCTAACC-1_nmr.spleen.saline_1.1	nmr.spleen.saline_1.1	937	614	3	8	T-cell.1	T-cell.2
GACTACATCGCCAAAT-1_nmr.spleen.saline_1.1	nmr.spleen.saline_1.1	377	210	1	3	Neutrophil.1	Neutrophil
GACTGCGAGGGATCTG-1_nmr.spleen.saline_1.1	nmr.spleen.saline_1.1	3030	637	2	4	Erythroid-cell	Erythroid-cell
GACTGCGAGGTTACCT-1_nmr.spleen.saline_1.1	nmr.spleen.saline_1.1	251	180	4	10	APC	Monocyte
GACTGCGGTAAATGTG-1_nmr.spleen.saline_1.1	nmr.spleen.saline_1.1	859	488	3	1	T-cell.1	T-cell.1
GACTGCGTCACCCTCA-1_nmr.spleen.saline_1.1	nmr.spleen.saline_1.1	2288	972	4	2	APC	Macrophage
GAGCAGAAGAACAATC-1_nmr.spleen.saline_1.1	nmr.spleen.saline_1.1	445	233	1	3	Neutrophil.1	Neutrophil
GAGCAGAAGCTAGTGG-1_nmr.spleen.saline_1.1	nmr.spleen.saline_1.1	441	363	5	5	B-cell	B-cell
GAGCAGAAGGACAGCT-1_nmr.spleen.saline_1.1	nmr.spleen.saline_1.1	923	564	3	1	T-cell.1	T-cell.1
GAGCAGAAGTGCGTGA-1_nmr.spleen.saline_1.1	nmr.spleen.saline_1.1	2451	1088	4	2	APC	Macrophage
GAGCAGACAATGTTGC-1_nmr.spleen.saline_1.1	nmr.spleen.saline_1.1	2112	886	4	2	APC	Macrophage
GAGGTGACACGAAAGC-1_nmr.spleen.saline_1.1	nmr.spleen.saline_1.1	3138	365	2	4	Erythroid-cell	Erythroid-cell
GAGGTGAGTCTAAAGA-1_nmr.spleen.saline_1.1	nmr.spleen.saline_1.1	972	190	2	4	Erythroid-cell	Erythroid-cell
GAGGTGATCACCCTCA-1_nmr.spleen.saline_1.1	nmr.spleen.saline_1.1	4004	907	2	4	Erythroid-cell	Erythroid-cell
GAGGTGATCAGTTAGC-1_nmr.spleen.saline_1.1	nmr.spleen.saline_1.1	901	543	3	1	T-cell.1	T-cell.1
GAGGTGATCGCAGGCT-1_nmr.spleen.saline_1.1	nmr.spleen.saline_1.1	1326	712	3	1	T-cell.1	T-cell.1
GAGTCCGAGATGCCTT-1_nmr.spleen.saline_1.1	nmr.spleen.saline_1.1	509	376	3	1	T-cell.1	T-cell.1
GAGTCCGCACCTCGTT-1_nmr.spleen.saline_1.1	nmr.spleen.saline_1.1	1007	634	3	1	T-cell.1	T-cell.1
GAGTCCGGTGAGGGTT-1_nmr.spleen.saline_1.1	nmr.spleen.saline_1.1	1126	624	3	1	T-cell.1	T-cell.1
GAGTCCGTCCAAACAC-1_nmr.spleen.saline_1.1	nmr.spleen.saline_1.1	902	496	3	1	T-cell.1	T-cell.1
GATCAGTAGAACAATC-1_nmr.spleen.saline_1.1	nmr.spleen.saline_1.1	538	283	1	3	Neutrophil.1	Neutrophil
GATCAGTAGATATGGT-1_nmr.spleen.saline_1.1	nmr.spleen.saline_1.1	1197	654	3	1	T-cell.1	T-cell.1
GATCAGTAGTTGAGTA-1_nmr.spleen.saline_1.1	nmr.spleen.saline_1.1	548	376	3	1	T-cell.1	T-cell.1
GATCAGTGTGCACTTA-1_nmr.spleen.saline_1.1	nmr.spleen.saline_1.1	888	538	3	1	T-cell.1	T-cell.1
GATCAGTGTTACTGAC-1_nmr.spleen.saline_1.1	nmr.spleen.saline_1.1	889	540	5	5	B-cell	B-cell
GATCGATAGAGTACCG-1_nmr.spleen.saline_1.1	nmr.spleen.saline_1.1	558	360	5	5	B-cell	B-cell
GATCGATAGGACAGCT-1_nmr.spleen.saline_1.1	nmr.spleen.saline_1.1	290	173	1	3	Neutrophil.1	Neutrophil
GATCGATCACGGTAGA-1_nmr.spleen.saline_1.1	nmr.spleen.saline_1.1	187	146	4	10	APC	Monocyte
GATCGATCATGACGGA-1_nmr.spleen.saline_1.1	nmr.spleen.saline_1.1	2198	956	4	2	APC	Macrophage
GATCGATGTACCGGCT-1_nmr.spleen.saline_1.1	nmr.spleen.saline_1.1	5683	1338	2	4	Erythroid-cell	Erythroid-cell
GATCGATGTCGTTGTA-1_nmr.spleen.saline_1.1	nmr.spleen.saline_1.1	170	159	3	1	T-cell.1	T-cell.1
GATCGATTCAAACCGT-1_nmr.spleen.saline_1.1	nmr.spleen.saline_1.1	1162	693	3	8	T-cell.1	T-cell.2
GATCGATTCCAGTAGT-1_nmr.spleen.saline_1.1	nmr.spleen.saline_1.1	2081	905	4	2	APC	Macrophage
GATCGATTCTAACTTC-1_nmr.spleen.saline_1.1	nmr.spleen.saline_1.1	1949	792	3	8	T-cell.1	T-cell.2
GATCGCGAGAGGTTGC-1_nmr.spleen.saline_1.1	nmr.spleen.saline_1.1	523	234	1	3	Neutrophil.1	Neutrophil
GATCGCGAGGACATTA-1_nmr.spleen.saline_1.1	nmr.spleen.saline_1.1	2769	605	2	4	Erythroid-cell	Erythroid-cell
GATCGCGAGTCCTCCT-1_nmr.spleen.saline_1.1	nmr.spleen.saline_1.1	1524	838	4	6	APC	Timeless-high-dendritic-cell
GATCGCGCACGCATCG-1_nmr.spleen.saline_1.1	nmr.spleen.saline_1.1	760	440	3	1	T-cell.1	T-cell.1
GATCGCGCATGATCCA-1_nmr.spleen.saline_1.1	nmr.spleen.saline_1.1	1588	829	4	2	APC	Macrophage
GATCGCGGTCAGATAA-1_nmr.spleen.saline_1.1	nmr.spleen.saline_1.1	4274	971	2	4	Erythroid-cell	Erythroid-cell
GATCGCGGTCGCCATG-1_nmr.spleen.saline_1.1	nmr.spleen.saline_1.1	1734	830	4	2	APC	Macrophage
GATCGCGTCGACGGAA-1_nmr.spleen.saline_1.1	nmr.spleen.saline_1.1	561	348	5	5	B-cell	B-cell
GATCGCGTCGGCGCTA-1_nmr.spleen.saline_1.1	nmr.spleen.saline_1.1	227	160	4	10	APC	Monocyte
GATCGTAAGCTGAACG-1_nmr.spleen.saline_1.1	nmr.spleen.saline_1.1	921	529	3	8	T-cell.1	T-cell.2
GATCGTACAGACGCTC-1_nmr.spleen.saline_1.1	nmr.spleen.saline_1.1	7049	1700	2	4	Erythroid-cell	Erythroid-cell
GATCGTACATAGAAAC-1_nmr.spleen.saline_1.1	nmr.spleen.saline_1.1	384	204	1	3	Neutrophil.1	Neutrophil
GATCGTACATCTACGA-1_nmr.spleen.saline_1.1	nmr.spleen.saline_1.1	370	282	3	1	T-cell.1	T-cell.1
GATCGTATCCAGTAGT-1_nmr.spleen.saline_1.1	nmr.spleen.saline_1.1	347	258	5	5	B-cell	B-cell
GATCTAGAGTGTACTC-1_nmr.spleen.saline_1.1	nmr.spleen.saline_1.1	2508	1041	4	2	APC	Macrophage
GATCTAGCAGGGCATA-1_nmr.spleen.saline_1.1	nmr.spleen.saline_1.1	1026	596	3	8	T-cell.1	T-cell.2
GATCTAGGTACCATCA-1_nmr.spleen.saline_1.1	nmr.spleen.saline_1.1	2442	1056	4	2	APC	Macrophage
GATCTAGGTCTAACGT-1_nmr.spleen.saline_1.1	nmr.spleen.saline_1.1	756	279	1	3	Neutrophil.1	Neutrophil
GATCTAGGTTACGCGC-1_nmr.spleen.saline_1.1	nmr.spleen.saline_1.1	1007	525	3	1	T-cell.1	T-cell.1
GATCTAGTCCCTCAGT-1_nmr.spleen.saline_1.1	nmr.spleen.saline_1.1	2333	1017	4	2	APC	Macrophage
GATGAAAAGGCTACGA-1_nmr.spleen.saline_1.1	nmr.spleen.saline_1.1	2736	934	4	2	APC	Macrophage
GATGAAACACACAGAG-1_nmr.spleen.saline_1.1	nmr.spleen.saline_1.1	567	386	5	5	B-cell	B-cell
GATGAAATCATACGGT-1_nmr.spleen.saline_1.1	nmr.spleen.saline_1.1	433	235	1	3	Neutrophil.1	Neutrophil
GATGAGGCACATCCGG-1_nmr.spleen.saline_1.1	nmr.spleen.saline_1.1	1822	784	4	2	APC	Macrophage
GATGAGGGTATATGAG-1_nmr.spleen.saline_1.1	nmr.spleen.saline_1.1	713	484	5	5	B-cell	B-cell
GATGAGGGTCAATGTC-1_nmr.spleen.saline_1.1	nmr.spleen.saline_1.1	771	479	3	8	T-cell.1	T-cell.2
GATGAGGGTCCCTACT-1_nmr.spleen.saline_1.1	nmr.spleen.saline_1.1	2271	1116	4	6	APC	Timeless-high-dendritic-cell
GATGCTAAGCCATCGC-1_nmr.spleen.saline_1.1	nmr.spleen.saline_1.1	5657	1268	6	9	Neutrophil.2	Ltf-high-neutrophil
GATGCTACACGGTAAG-1_nmr.spleen.saline_1.1	nmr.spleen.saline_1.1	2236	937	4	2	APC	Macrophage
GATGCTAGTTTGACAC-1_nmr.spleen.saline_1.1	nmr.spleen.saline_1.1	840	530	5	5	B-cell	B-cell
GATGCTATCTAACGGT-1_nmr.spleen.saline_1.1	nmr.spleen.saline_1.1	2010	893	4	2	APC	Macrophage
GATGCTATCTCTGTCG-1_nmr.spleen.saline_1.1	nmr.spleen.saline_1.1	2197	1013	4	2	APC	Macrophage
GATTCAGAGAGGGATA-1_nmr.spleen.saline_1.1	nmr.spleen.saline_1.1	6295	1111	2	4	Erythroid-cell	Erythroid-cell
GATTCAGAGTCACGCC-1_nmr.spleen.saline_1.1	nmr.spleen.saline_1.1	963	522	3	1	T-cell.1	T-cell.1
GATTCAGCAAACGCGA-1_nmr.spleen.saline_1.1	nmr.spleen.saline_1.1	662	456	3	1	T-cell.1	T-cell.1
GATTCAGCACCGATAT-1_nmr.spleen.saline_1.1	nmr.spleen.saline_1.1	527	349	3	1	T-cell.1	T-cell.1
GATTCAGCATTGGGCC-1_nmr.spleen.saline_1.1	nmr.spleen.saline_1.1	799	454	3	1	T-cell.1	T-cell.1
GATTCAGGTTATGTGC-1_nmr.spleen.saline_1.1	nmr.spleen.saline_1.1	5406	764	2	4	Erythroid-cell	Erythroid-cell
GCAAACTGTACAAGTA-1_nmr.spleen.saline_1.1	nmr.spleen.saline_1.1	877	543	3	1	T-cell.1	T-cell.1
GCAAACTGTAGCGTGA-1_nmr.spleen.saline_1.1	nmr.spleen.saline_1.1	1128	593	3	1	T-cell.1	T-cell.1
GCAAACTTCATAACCG-1_nmr.spleen.saline_1.1	nmr.spleen.saline_1.1	3260	344	2	4	Erythroid-cell	Erythroid-cell
GCAAACTTCGGATGTT-1_nmr.spleen.saline_1.1	nmr.spleen.saline_1.1	419	284	5	5	B-cell	B-cell
GCAAACTTCTATCCCG-1_nmr.spleen.saline_1.1	nmr.spleen.saline_1.1	1298	697	5	5	B-cell	B-cell
GCAATCAAGGTGCAAC-1_nmr.spleen.saline_1.1	nmr.spleen.saline_1.1	5098	1087	2	4	Erythroid-cell	Erythroid-cell
GCAATCAGTCTCCACT-1_nmr.spleen.saline_1.1	nmr.spleen.saline_1.1	501	338	3	1	T-cell.1	T-cell.1
GCAATCATCTGCTGTC-1_nmr.spleen.saline_1.1	nmr.spleen.saline_1.1	267	207	5	5	B-cell	B-cell
GCACATACAAAGAATC-1_nmr.spleen.saline_1.1	nmr.spleen.saline_1.1	2807	1044	4	2	APC	Macrophage
GCACATACAACGCACC-1_nmr.spleen.saline_1.1	nmr.spleen.saline_1.1	2558	1087	4	2	APC	Macrophage
GCACATACAACTGCTA-1_nmr.spleen.saline_1.1	nmr.spleen.saline_1.1	830	495	3	1	T-cell.1	T-cell.1
GCACATACATCCTAGA-1_nmr.spleen.saline_1.1	nmr.spleen.saline_1.1	167	148	3	1	T-cell.1	T-cell.1
GCACATAGTAGCCTCG-1_nmr.spleen.saline_1.1	nmr.spleen.saline_1.1	1570	785	3	1	T-cell.1	T-cell.1
GCACATAGTCTTCTCG-1_nmr.spleen.saline_1.1	nmr.spleen.saline_1.1	1212	668	3	1	T-cell.1	T-cell.1
GCACTCTAGCTGAAAT-1_nmr.spleen.saline_1.1	nmr.spleen.saline_1.1	683	393	3	1	T-cell.1	T-cell.1
GCACTCTCAAGAGGCT-1_nmr.spleen.saline_1.1	nmr.spleen.saline_1.1	2092	935	4	2	APC	Macrophage
GCACTCTCACCGAATT-1_nmr.spleen.saline_1.1	nmr.spleen.saline_1.1	635	422	3	1	T-cell.1	T-cell.1
GCACTCTTCTGAGTGT-1_nmr.spleen.saline_1.1	nmr.spleen.saline_1.1	915	524	3	1	T-cell.1	T-cell.1
GCAGCCACAGCAGTTT-1_nmr.spleen.saline_1.1	nmr.spleen.saline_1.1	722	479	3	1	T-cell.1	T-cell.1
GCAGCCAGTCCGAATT-1_nmr.spleen.saline_1.1	nmr.spleen.saline_1.1	1247	736	3	8	T-cell.1	T-cell.2
GCAGTTAAGAGTTGGC-1_nmr.spleen.saline_1.1	nmr.spleen.saline_1.1	1051	636	3	8	T-cell.1	T-cell.2
GCAGTTAAGGCGCTCT-1_nmr.spleen.saline_1.1	nmr.spleen.saline_1.1	752	467	3	1	T-cell.1	T-cell.1
GCAGTTATCGACGGAA-1_nmr.spleen.saline_1.1	nmr.spleen.saline_1.1	450	288	1	3	Neutrophil.1	Neutrophil
GCATACACACGTAAGG-1_nmr.spleen.saline_1.1	nmr.spleen.saline_1.1	693	433	5	5	B-cell	B-cell
GCATACAGTTCCAACA-1_nmr.spleen.saline_1.1	nmr.spleen.saline_1.1	2216	258	2	4	Erythroid-cell	Erythroid-cell
GCATACATCGCGTAGC-1_nmr.spleen.saline_1.1	nmr.spleen.saline_1.1	2773	234	2	4	Erythroid-cell	Erythroid-cell
GCATGATAGAAACGCC-1_nmr.spleen.saline_1.1	nmr.spleen.saline_1.1	441	222	1	3	Neutrophil.1	Neutrophil
GCATGATAGAGTTGGC-1_nmr.spleen.saline_1.1	nmr.spleen.saline_1.1	1626	785	3	1	T-cell.1	T-cell.1
GCATGATAGCCACGCT-1_nmr.spleen.saline_1.1	nmr.spleen.saline_1.1	2652	1154	4	2	APC	Macrophage
GCATGATGTCCAGTGC-1_nmr.spleen.saline_1.1	nmr.spleen.saline_1.1	2150	206	2	4	Erythroid-cell	Erythroid-cell
GCATGATGTCTCCCTA-1_nmr.spleen.saline_1.1	nmr.spleen.saline_1.1	3625	1341	4	2	APC	Macrophage
GCATGATGTGTGCGTC-1_nmr.spleen.saline_1.1	nmr.spleen.saline_1.1	1998	961	4	2	APC	Macrophage
GCATGATTCGTACCGG-1_nmr.spleen.saline_1.1	nmr.spleen.saline_1.1	1810	878	4	6	APC	Timeless-high-dendritic-cell
GCATGCGAGCTACCGC-1_nmr.spleen.saline_1.1	nmr.spleen.saline_1.1	2044	950	4	2	APC	Macrophage
GCATGCGAGCTATGCT-1_nmr.spleen.saline_1.1	nmr.spleen.saline_1.1	453	200	1	3	Neutrophil.1	Neutrophil
GCATGCGGTCTGGTCG-1_nmr.spleen.saline_1.1	nmr.spleen.saline_1.1	2027	1054	4	6	APC	Timeless-high-dendritic-cell
GCATGCGGTGCACGAA-1_nmr.spleen.saline_1.1	nmr.spleen.saline_1.1	2215	928	4	2	APC	Macrophage
GCATGTACATACAGCT-1_nmr.spleen.saline_1.1	nmr.spleen.saline_1.1	2908	1148	4	2	APC	Macrophage
GCATGTATCATCTGTT-1_nmr.spleen.saline_1.1	nmr.spleen.saline_1.1	1342	684	3	1	T-cell.1	T-cell.1
GCATGTATCCAACCAA-1_nmr.spleen.saline_1.1	nmr.spleen.saline_1.1	985	656	4	2	APC	Macrophage
GCATGTATCCGCTGTT-1_nmr.spleen.saline_1.1	nmr.spleen.saline_1.1	2384	249	2	4	Erythroid-cell	Erythroid-cell
GCATGTATCCTTAATC-1_nmr.spleen.saline_1.1	nmr.spleen.saline_1.1	408	246	1	3	Neutrophil.1	Neutrophil
GCATGTATCGCTGATA-1_nmr.spleen.saline_1.1	nmr.spleen.saline_1.1	1268	650	3	8	T-cell.1	T-cell.2
GCCAAATAGACAGAGA-1_nmr.spleen.saline_1.1	nmr.spleen.saline_1.1	463	311	3	1	T-cell.1	T-cell.1
GCCAAATAGCGTGTCC-1_nmr.spleen.saline_1.1	nmr.spleen.saline_1.1	794	496	3	8	T-cell.1	T-cell.2
GCCAAATCAGTACACT-1_nmr.spleen.saline_1.1	nmr.spleen.saline_1.1	1168	638	3	1	T-cell.1	T-cell.1
GCCAAATCATTATCTC-1_nmr.spleen.saline_1.1	nmr.spleen.saline_1.1	337	222	3	1	T-cell.1	T-cell.1
GCCAAATGTCCAAGTT-1_nmr.spleen.saline_1.1	nmr.spleen.saline_1.1	183	139	4	10	APC	Monocyte
GCCAAATGTGACTACT-1_nmr.spleen.saline_1.1	nmr.spleen.saline_1.1	942	568	3	1	T-cell.1	T-cell.1
GCCAAATTCACCAGGC-1_nmr.spleen.saline_1.1	nmr.spleen.saline_1.1	793	508	5	5	B-cell	B-cell
GCCAAATTCTATGTGG-1_nmr.spleen.saline_1.1	nmr.spleen.saline_1.1	527	333	3	1	T-cell.1	T-cell.1
GCCTCTAAGCCATCGC-1_nmr.spleen.saline_1.1	nmr.spleen.saline_1.1	321	195	1	3	Neutrophil.1	Neutrophil
GCCTCTAAGGCTAGAC-1_nmr.spleen.saline_1.1	nmr.spleen.saline_1.1	314	193	1	3	Neutrophil.1	Neutrophil
GCCTCTAGTTCGCTAA-1_nmr.spleen.saline_1.1	nmr.spleen.saline_1.1	2658	872	3	1	T-cell.1	T-cell.1
GCCTCTATCCGAACGC-1_nmr.spleen.saline_1.1	nmr.spleen.saline_1.1	409	234	1	3	Neutrophil.1	Neutrophil
GCCTCTATCTTGTACT-1_nmr.spleen.saline_1.1	nmr.spleen.saline_1.1	484	332	3	1	T-cell.1	T-cell.1
GCGACCAGTGCCTGGT-1_nmr.spleen.saline_1.1	nmr.spleen.saline_1.1	242	146	1	3	Neutrophil.1	Neutrophil
GCGAGAACACAACGTT-1_nmr.spleen.saline_1.1	nmr.spleen.saline_1.1	932	554	3	1	T-cell.1	T-cell.1
GCGAGAACAGTCGATT-1_nmr.spleen.saline_1.1	nmr.spleen.saline_1.1	538	380	5	5	B-cell	B-cell
GCGAGAAGTACGCACC-1_nmr.spleen.saline_1.1	nmr.spleen.saline_1.1	2450	1025	4	2	APC	Macrophage
GCGAGAAGTCAGATAA-1_nmr.spleen.saline_1.1	nmr.spleen.saline_1.1	2491	983	4	2	APC	Macrophage
GCGAGAAGTGAGTGAC-1_nmr.spleen.saline_1.1	nmr.spleen.saline_1.1	596	393	5	5	B-cell	B-cell
GCGCAACCAATTCCTT-1_nmr.spleen.saline_1.1	nmr.spleen.saline_1.1	1508	157	2	4	Erythroid-cell	Erythroid-cell
GCGCAACCAGACAGGT-1_nmr.spleen.saline_1.1	nmr.spleen.saline_1.1	626	418	3	1	T-cell.1	T-cell.1
GCGCAACGTAATTGGA-1_nmr.spleen.saline_1.1	nmr.spleen.saline_1.1	743	493	5	5	B-cell	B-cell
GCGCAACGTTCCCTTG-1_nmr.spleen.saline_1.1	nmr.spleen.saline_1.1	198	170	3	1	T-cell.1	T-cell.1
GCGCCAACAAAGGAAG-1_nmr.spleen.saline_1.1	nmr.spleen.saline_1.1	2310	902	4	2	APC	Macrophage
GCGCCAACAGTGAGTG-1_nmr.spleen.saline_1.1	nmr.spleen.saline_1.1	712	391	3	1	T-cell.1	T-cell.1
GCGCCAACATACCATG-1_nmr.spleen.saline_1.1	nmr.spleen.saline_1.1	709	432	3	1	T-cell.1	T-cell.1
GCGCCAAGTCTGGAGA-1_nmr.spleen.saline_1.1	nmr.spleen.saline_1.1	2686	286	2	4	Erythroid-cell	Erythroid-cell
GCGCCAATCGGACAAG-1_nmr.spleen.saline_1.1	nmr.spleen.saline_1.1	1168	666	3	1	T-cell.1	T-cell.1
GCGCCAATCTCTGAGA-1_nmr.spleen.saline_1.1	nmr.spleen.saline_1.1	663	289	1	3	Neutrophil.1	Neutrophil
GCGCGATAGAAGGTGA-1_nmr.spleen.saline_1.1	nmr.spleen.saline_1.1	2175	1089	4	2	APC	Macrophage
GCGCGATAGCCAGAAC-1_nmr.spleen.saline_1.1	nmr.spleen.saline_1.1	6600	1536	2	4	Erythroid-cell	Erythroid-cell
GCGCGATGTCAGGACA-1_nmr.spleen.saline_1.1	nmr.spleen.saline_1.1	704	407	3	1	T-cell.1	T-cell.1
GCGCGATTCCAAGCCG-1_nmr.spleen.saline_1.1	nmr.spleen.saline_1.1	4196	948	2	4	Erythroid-cell	Erythroid-cell
GCGGGTTCACTGAAGG-1_nmr.spleen.saline_1.1	nmr.spleen.saline_1.1	1573	686	4	2	APC	Macrophage
GCGGGTTGTGTATGGG-1_nmr.spleen.saline_1.1	nmr.spleen.saline_1.1	5323	1257	2	4	Erythroid-cell	Erythroid-cell
GCGGGTTTCCGAGCCA-1_nmr.spleen.saline_1.1	nmr.spleen.saline_1.1	6868	1589	2	4	Erythroid-cell	Erythroid-cell
GCTCCTAAGTACGCCC-1_nmr.spleen.saline_1.1	nmr.spleen.saline_1.1	434	296	3	1	T-cell.1	T-cell.1
GCTCCTAGTGGTCCGT-1_nmr.spleen.saline_1.1	nmr.spleen.saline_1.1	369	196	2	4	Erythroid-cell	Erythroid-cell
GCTCCTAGTGTTTGGT-1_nmr.spleen.saline_1.1	nmr.spleen.saline_1.1	258	201	3	1	T-cell.1	T-cell.1
GCTCCTAGTTCGCTAA-1_nmr.spleen.saline_1.1	nmr.spleen.saline_1.1	148	138	3	1	T-cell.1	T-cell.1
GCTCTGTAGTGGAGTC-1_nmr.spleen.saline_1.1	nmr.spleen.saline_1.1	996	550	3	8	T-cell.1	T-cell.2
GCTCTGTCACCACGTG-1_nmr.spleen.saline_1.1	nmr.spleen.saline_1.1	962	526	3	8	T-cell.1	T-cell.2
GCTCTGTGTTAAAGTG-1_nmr.spleen.saline_1.1	nmr.spleen.saline_1.1	459	259	1	3	Neutrophil.1	Neutrophil
GCTCTGTGTTAAGATG-1_nmr.spleen.saline_1.1	nmr.spleen.saline_1.1	1439	707	3	1	T-cell.1	T-cell.1
GCTCTGTTCTTGGGTA-1_nmr.spleen.saline_1.1	nmr.spleen.saline_1.1	361	219	1	3	Neutrophil.1	Neutrophil
GCTGCAGAGTGAACAT-1_nmr.spleen.saline_1.1	nmr.spleen.saline_1.1	601	401	3	1	T-cell.1	T-cell.1
GCTGCAGCACATGGGA-1_nmr.spleen.saline_1.1	nmr.spleen.saline_1.1	1072	604	3	1	T-cell.1	T-cell.1
GCTGCAGCAGGATTGG-1_nmr.spleen.saline_1.1	nmr.spleen.saline_1.1	1298	713	5	5	B-cell	B-cell
GCTGCAGGTCGACTAT-1_nmr.spleen.saline_1.1	nmr.spleen.saline_1.1	397	246	1	3	Neutrophil.1	Neutrophil
GCTGCAGTCTGTCAAG-1_nmr.spleen.saline_1.1	nmr.spleen.saline_1.1	648	397	3	1	T-cell.1	T-cell.1
GCTGCGAAGCGCTTAT-1_nmr.spleen.saline_1.1	nmr.spleen.saline_1.1	401	293	5	5	B-cell	B-cell
GCTGCGAAGGCAAAGA-1_nmr.spleen.saline_1.1	nmr.spleen.saline_1.1	2271	989	4	2	APC	Macrophage
GCTGCTTCACAGGCCT-1_nmr.spleen.saline_1.1	nmr.spleen.saline_1.1	1482	793	4	6	APC	Timeless-high-dendritic-cell
GCTGCTTCATCACGTA-1_nmr.spleen.saline_1.1	nmr.spleen.saline_1.1	6993	1488	2	4	Erythroid-cell	Erythroid-cell
GCTGGGTAGCTGAACG-1_nmr.spleen.saline_1.1	nmr.spleen.saline_1.1	416	300	5	5	B-cell	B-cell
GCTGGGTCACGGTAAG-1_nmr.spleen.saline_1.1	nmr.spleen.saline_1.1	840	570	4	2	APC	Macrophage
GCTGGGTCATATGCTG-1_nmr.spleen.saline_1.1	nmr.spleen.saline_1.1	3440	1286	4	2	APC	Macrophage
GCTGGGTCATCCCACT-1_nmr.spleen.saline_1.1	nmr.spleen.saline_1.1	506	252	1	3	Neutrophil.1	Neutrophil
GCTGGGTGTATGCTTG-1_nmr.spleen.saline_1.1	nmr.spleen.saline_1.1	412	277	3	1	T-cell.1	T-cell.1
GCTGGGTTCACGGTTA-1_nmr.spleen.saline_1.1	nmr.spleen.saline_1.1	362	245	5	5	B-cell	B-cell
GCTGGGTTCGGTCCGA-1_nmr.spleen.saline_1.1	nmr.spleen.saline_1.1	1520	741	3	1	T-cell.1	T-cell.1
GCTGGGTTCTTAGAGC-1_nmr.spleen.saline_1.1	nmr.spleen.saline_1.1	2146	916	4	2	APC	Macrophage
GCTTCCAAGCTAACTC-1_nmr.spleen.saline_1.1	nmr.spleen.saline_1.1	554	277	1	3	Neutrophil.1	Neutrophil
GCTTCCACACAAGTAA-1_nmr.spleen.saline_1.1	nmr.spleen.saline_1.1	1762	211	2	4	Erythroid-cell	Erythroid-cell
GCTTCCAGTGAGTATA-1_nmr.spleen.saline_1.1	nmr.spleen.saline_1.1	460	240	1	3	Neutrophil.1	Neutrophil
GCTTCCAGTTTCCACC-1_nmr.spleen.saline_1.1	nmr.spleen.saline_1.1	2190	1106	4	6	APC	Timeless-high-dendritic-cell
GCTTCCATCACTTATC-1_nmr.spleen.saline_1.1	nmr.spleen.saline_1.1	1189	649	3	1	T-cell.1	T-cell.1
GCTTCCATCGTTACGA-1_nmr.spleen.saline_1.1	nmr.spleen.saline_1.1	1263	686	3	1	T-cell.1	T-cell.1
GCTTGAAAGATCCTGT-1_nmr.spleen.saline_1.1	nmr.spleen.saline_1.1	1376	747	3	1	T-cell.1	T-cell.1
GCTTGAAAGTGACTCT-1_nmr.spleen.saline_1.1	nmr.spleen.saline_1.1	5838	2179	4	2	APC	Macrophage
GCTTGAACACGGATAG-1_nmr.spleen.saline_1.1	nmr.spleen.saline_1.1	762	476	5	5	B-cell	B-cell
GCTTGAAGTGATGTGG-1_nmr.spleen.saline_1.1	nmr.spleen.saline_1.1	789	140	2	4	Erythroid-cell	Erythroid-cell
GCTTGAAGTGTTGGGA-1_nmr.spleen.saline_1.1	nmr.spleen.saline_1.1	935	515	5	5	B-cell	B-cell
GCTTGAATCAGCTGGC-1_nmr.spleen.saline_1.1	nmr.spleen.saline_1.1	2021	263	2	4	Erythroid-cell	Erythroid-cell
GCTTGAATCCAAACAC-1_nmr.spleen.saline_1.1	nmr.spleen.saline_1.1	584	394	5	5	B-cell	B-cell
GGAAAGCCAGACGTAG-1_nmr.spleen.saline_1.1	nmr.spleen.saline_1.1	2682	1106	4	2	APC	Macrophage
GGAAAGCCAGCTCCGA-1_nmr.spleen.saline_1.1	nmr.spleen.saline_1.1	1064	654	4	2	APC	Macrophage
GGAAAGCCAGGAATCG-1_nmr.spleen.saline_1.1	nmr.spleen.saline_1.1	1329	674	3	1	T-cell.1	T-cell.1
GGAAAGCGTGATGTCT-1_nmr.spleen.saline_1.1	nmr.spleen.saline_1.1	1036	560	3	1	T-cell.1	T-cell.1
GGAAAGCGTTTGTTTC-1_nmr.spleen.saline_1.1	nmr.spleen.saline_1.1	545	250	1	3	Neutrophil.1	Neutrophil
GGAAAGCTCGCCAGCA-1_nmr.spleen.saline_1.1	nmr.spleen.saline_1.1	5916	1321	2	4	Erythroid-cell	Erythroid-cell
GGAAAGCTCGGTGTCG-1_nmr.spleen.saline_1.1	nmr.spleen.saline_1.1	379	199	1	3	Neutrophil.1	Neutrophil
GGAACTTCACATTAGC-1_nmr.spleen.saline_1.1	nmr.spleen.saline_1.1	1833	933	4	6	APC	Timeless-high-dendritic-cell
GGAACTTCACCCAGTG-1_nmr.spleen.saline_1.1	nmr.spleen.saline_1.1	798	546	4	6	APC	Timeless-high-dendritic-cell
GGAACTTCAGTCAGCC-1_nmr.spleen.saline_1.1	nmr.spleen.saline_1.1	3025	1261	4	2	APC	Macrophage
GGAACTTCATTGGTAC-1_nmr.spleen.saline_1.1	nmr.spleen.saline_1.1	201	167	3	1	T-cell.1	T-cell.1
GGAACTTGTCCGTGAC-1_nmr.spleen.saline_1.1	nmr.spleen.saline_1.1	437	229	1	3	Neutrophil.1	Neutrophil
GGAATAACACGGCTAC-1_nmr.spleen.saline_1.1	nmr.spleen.saline_1.1	1242	642	5	5	B-cell	B-cell
GGAATAACAGCTCGAC-1_nmr.spleen.saline_1.1	nmr.spleen.saline_1.1	786	507	3	1	T-cell.1	T-cell.1
GGACAAGGTAAGGGAA-1_nmr.spleen.saline_1.1	nmr.spleen.saline_1.1	2452	256	2	4	Erythroid-cell	Erythroid-cell
GGACAAGGTAGCGCTC-1_nmr.spleen.saline_1.1	nmr.spleen.saline_1.1	418	292	3	1	T-cell.1	T-cell.1
GGACAAGGTGTTCTTT-1_nmr.spleen.saline_1.1	nmr.spleen.saline_1.1	727	431	5	5	B-cell	B-cell
GGACAAGTCTAACTGG-1_nmr.spleen.saline_1.1	nmr.spleen.saline_1.1	2229	896	4	2	APC	Macrophage
GGACAGAAGTGTTGAA-1_nmr.spleen.saline_1.1	nmr.spleen.saline_1.1	140	131	2	4	Erythroid-cell	Erythroid-cell
GGACAGACATACTCTT-1_nmr.spleen.saline_1.1	nmr.spleen.saline_1.1	327	256	3	1	T-cell.1	T-cell.1
GGACAGAGTCTCCACT-1_nmr.spleen.saline_1.1	nmr.spleen.saline_1.1	2458	986	4	2	APC	Macrophage
GGACAGATCATAGCAC-1_nmr.spleen.saline_1.1	nmr.spleen.saline_1.1	686	417	3	1	T-cell.1	T-cell.1
GGACATTAGTACGATA-1_nmr.spleen.saline_1.1	nmr.spleen.saline_1.1	9067	2457	2	4	Erythroid-cell	Erythroid-cell
GGACATTAGTTCCACA-1_nmr.spleen.saline_1.1	nmr.spleen.saline_1.1	719	480	3	1	T-cell.1	T-cell.1
GGACATTGTTCCAACA-1_nmr.spleen.saline_1.1	nmr.spleen.saline_1.1	543	354	3	1	T-cell.1	T-cell.1
GGACATTTCACAAACC-1_nmr.spleen.saline_1.1	nmr.spleen.saline_1.1	2732	565	2	4	Erythroid-cell	Erythroid-cell
GGACATTTCTTGTACT-1_nmr.spleen.saline_1.1	nmr.spleen.saline_1.1	1327	701	3	1	T-cell.1	T-cell.1
GGACGTCAGATGAGAG-1_nmr.spleen.saline_1.1	nmr.spleen.saline_1.1	198	118	1	3	Neutrophil.1	Neutrophil
GGACGTCAGCCACCTG-1_nmr.spleen.saline_1.1	nmr.spleen.saline_1.1	538	379	5	5	B-cell	B-cell
GGACGTCAGCTGAACG-1_nmr.spleen.saline_1.1	nmr.spleen.saline_1.1	592	373	3	1	T-cell.1	T-cell.1
GGACGTCAGTTCGCGC-1_nmr.spleen.saline_1.1	nmr.spleen.saline_1.1	805	500	5	5	B-cell	B-cell
GGACGTCCACAAGCCC-1_nmr.spleen.saline_1.1	nmr.spleen.saline_1.1	698	434	3	1	T-cell.1	T-cell.1
GGACGTCCAGACAGGT-1_nmr.spleen.saline_1.1	nmr.spleen.saline_1.1	1481	745	4	2	APC	Macrophage
GGACGTCTCATGCATG-1_nmr.spleen.saline_1.1	nmr.spleen.saline_1.1	604	260	1	3	Neutrophil.1	Neutrophil
GGAGCAAAGACGACGT-1_nmr.spleen.saline_1.1	nmr.spleen.saline_1.1	330	233	3	1	T-cell.1	T-cell.1
GGAGCAACAACTGGCC-1_nmr.spleen.saline_1.1	nmr.spleen.saline_1.1	2255	1013	4	2	APC	Macrophage
GGAGCAAGTCCGCTGA-1_nmr.spleen.saline_1.1	nmr.spleen.saline_1.1	2301	1031	4	2	APC	Macrophage
GGAGCAAGTCGCGTGT-1_nmr.spleen.saline_1.1	nmr.spleen.saline_1.1	518	320	5	5	B-cell	B-cell
GGAGCAAGTTGCCTCT-1_nmr.spleen.saline_1.1	nmr.spleen.saline_1.1	1079	591	3	1	T-cell.1	T-cell.1
GGAGCAAGTTGGTGGA-1_nmr.spleen.saline_1.1	nmr.spleen.saline_1.1	865	508	3	1	T-cell.1	T-cell.1
GGAGCAATCGTCACGG-1_nmr.spleen.saline_1.1	nmr.spleen.saline_1.1	1208	691	5	5	B-cell	B-cell
GGAGCAATCTAACGGT-1_nmr.spleen.saline_1.1	nmr.spleen.saline_1.1	439	232	1	3	Neutrophil.1	Neutrophil
GGATGTTAGTAATCCC-1_nmr.spleen.saline_1.1	nmr.spleen.saline_1.1	418	301	3	1	T-cell.1	T-cell.1
GGATGTTCAAAGTGCG-1_nmr.spleen.saline_1.1	nmr.spleen.saline_1.1	711	454	3	1	T-cell.1	T-cell.1
GGATGTTGTAGATTAG-1_nmr.spleen.saline_1.1	nmr.spleen.saline_1.1	434	315	3	1	T-cell.1	T-cell.1
GGATTACCATGACATC-1_nmr.spleen.saline_1.1	nmr.spleen.saline_1.1	273	226	3	1	T-cell.1	T-cell.1
GGATTACGTCTTGATG-1_nmr.spleen.saline_1.1	nmr.spleen.saline_1.1	453	230	1	3	Neutrophil.1	Neutrophil
GGATTACGTGCACCAC-1_nmr.spleen.saline_1.1	nmr.spleen.saline_1.1	1555	772	4	2	APC	Macrophage
GGATTACTCGTCCGTT-1_nmr.spleen.saline_1.1	nmr.spleen.saline_1.1	841	470	3	1	T-cell.1	T-cell.1
GGATTACTCTGTACGA-1_nmr.spleen.saline_1.1	nmr.spleen.saline_1.1	1041	569	3	1	T-cell.1	T-cell.1
GGATTACTCTTGAGGT-1_nmr.spleen.saline_1.1	nmr.spleen.saline_1.1	1205	626	4	2	APC	Macrophage
GGCCGATAGTGGGCTA-1_nmr.spleen.saline_1.1	nmr.spleen.saline_1.1	3045	968	2	4	Erythroid-cell	Erythroid-cell
GGCCGATCAAGTTCTG-1_nmr.spleen.saline_1.1	nmr.spleen.saline_1.1	295	175	1	3	Neutrophil.1	Neutrophil
GGCCGATTCAGAGCTT-1_nmr.spleen.saline_1.1	nmr.spleen.saline_1.1	798	524	5	5	B-cell	B-cell
GGCGACTAGACACGAC-1_nmr.spleen.saline_1.1	nmr.spleen.saline_1.1	963	573	5	5	B-cell	B-cell
GGCGACTAGCTGGAAC-1_nmr.spleen.saline_1.1	nmr.spleen.saline_1.1	906	503	3	1	T-cell.1	T-cell.1
GGCGACTAGTTCGCGC-1_nmr.spleen.saline_1.1	nmr.spleen.saline_1.1	997	552	3	1	T-cell.1	T-cell.1
GGCGACTCATCGGACC-1_nmr.spleen.saline_1.1	nmr.spleen.saline_1.1	534	372	5	5	B-cell	B-cell
GGCGTGTAGACGCACA-1_nmr.spleen.saline_1.1	nmr.spleen.saline_1.1	287	217	5	5	B-cell	B-cell
GGCGTGTAGTCACGCC-1_nmr.spleen.saline_1.1	nmr.spleen.saline_1.1	341	237	5	5	B-cell	B-cell
GGCGTGTCACATTCGA-1_nmr.spleen.saline_1.1	nmr.spleen.saline_1.1	1018	556	3	8	T-cell.1	T-cell.2
GGCGTGTCATCCGGGT-1_nmr.spleen.saline_1.1	nmr.spleen.saline_1.1	3776	1161	2	4	Erythroid-cell	Erythroid-cell
GGCGTGTGTCCGAATT-1_nmr.spleen.saline_1.1	nmr.spleen.saline_1.1	1378	590	4	2	APC	Macrophage
GGCGTGTGTGTTTGTG-1_nmr.spleen.saline_1.1	nmr.spleen.saline_1.1	437	234	1	3	Neutrophil.1	Neutrophil
GGCGTGTTCCCTTGCA-1_nmr.spleen.saline_1.1	nmr.spleen.saline_1.1	288	176	1	3	Neutrophil.1	Neutrophil
GGCGTGTTCCTGTAGA-1_nmr.spleen.saline_1.1	nmr.spleen.saline_1.1	1326	626	4	2	APC	Macrophage
GGCTCGACATTTGCCC-1_nmr.spleen.saline_1.1	nmr.spleen.saline_1.1	3038	1188	4	2	APC	Macrophage
GGCTCGAGTCCAAGTT-1_nmr.spleen.saline_1.1	nmr.spleen.saline_1.1	935	549	5	5	B-cell	B-cell
GGCTCGAGTGAGGGAG-1_nmr.spleen.saline_1.1	nmr.spleen.saline_1.1	1613	789	4	2	APC	Macrophage
GGCTCGAGTGCGGTAA-1_nmr.spleen.saline_1.1	nmr.spleen.saline_1.1	624	421	3	1	T-cell.1	T-cell.1
GGCTGGTAGCTAGTTC-1_nmr.spleen.saline_1.1	nmr.spleen.saline_1.1	484	315	3	1	T-cell.1	T-cell.1
GGCTGGTCAAAGCGGT-1_nmr.spleen.saline_1.1	nmr.spleen.saline_1.1	875	489	3	1	T-cell.1	T-cell.1
GGCTGGTCAAGAAGAG-1_nmr.spleen.saline_1.1	nmr.spleen.saline_1.1	622	387	3	1	T-cell.1	T-cell.1
GGCTGGTCAGGTTTCA-1_nmr.spleen.saline_1.1	nmr.spleen.saline_1.1	1983	271	2	4	Erythroid-cell	Erythroid-cell
GGCTGGTTCAGCTGGC-1_nmr.spleen.saline_1.1	nmr.spleen.saline_1.1	719	466	3	1	T-cell.1	T-cell.1
GGCTGGTTCATGCTCC-1_nmr.spleen.saline_1.1	nmr.spleen.saline_1.1	758	470	3	1	T-cell.1	T-cell.1
GGCTGGTTCGCGGATC-1_nmr.spleen.saline_1.1	nmr.spleen.saline_1.1	2476	1012	4	2	APC	Macrophage
GGCTGGTTCTCCCTGA-1_nmr.spleen.saline_1.1	nmr.spleen.saline_1.1	633	367	3	1	T-cell.1	T-cell.1
GGGAATGGTAAACGCG-1_nmr.spleen.saline_1.1	nmr.spleen.saline_1.1	1438	714	3	1	T-cell.1	T-cell.1
GGGAATGGTAAGTGGC-1_nmr.spleen.saline_1.1	nmr.spleen.saline_1.1	233	131	1	3	Neutrophil.1	Neutrophil
GGGAATGGTACTTAGC-1_nmr.spleen.saline_1.1	nmr.spleen.saline_1.1	272	208	3	1	T-cell.1	T-cell.1
GGGAATGTCGTCCAGG-1_nmr.spleen.saline_1.1	nmr.spleen.saline_1.1	6329	857	2	4	Erythroid-cell	Erythroid-cell
GGGACCTAGCCCTAAT-1_nmr.spleen.saline_1.1	nmr.spleen.saline_1.1	688	399	3	1	T-cell.1	T-cell.1
GGGACCTAGGGTTTCT-1_nmr.spleen.saline_1.1	nmr.spleen.saline_1.1	756	458	3	1	T-cell.1	T-cell.1
GGGACCTCACCGTTGG-1_nmr.spleen.saline_1.1	nmr.spleen.saline_1.1	873	507	5	5	B-cell	B-cell
GGGACCTCACTACAGT-1_nmr.spleen.saline_1.1	nmr.spleen.saline_1.1	1571	347	2	4	Erythroid-cell	Erythroid-cell
GGGACCTCATCACGAT-1_nmr.spleen.saline_1.1	nmr.spleen.saline_1.1	274	127	1	3	Neutrophil.1	Neutrophil
GGGACCTGTAGGGTAC-1_nmr.spleen.saline_1.1	nmr.spleen.saline_1.1	873	292	2	4	Erythroid-cell	Erythroid-cell
GGGAGATAGCAGGCTA-1_nmr.spleen.saline_1.1	nmr.spleen.saline_1.1	339	195	1	3	Neutrophil.1	Neutrophil
GGGAGATAGCTCCTTC-1_nmr.spleen.saline_1.1	nmr.spleen.saline_1.1	455	268	1	3	Neutrophil.1	Neutrophil
GGGAGATAGTGGGCTA-1_nmr.spleen.saline_1.1	nmr.spleen.saline_1.1	812	494	3	1	T-cell.1	T-cell.1
GGGAGATCACCGCTAG-1_nmr.spleen.saline_1.1	nmr.spleen.saline_1.1	2350	226	2	4	Erythroid-cell	Erythroid-cell
GGGAGATCACTTACGA-1_nmr.spleen.saline_1.1	nmr.spleen.saline_1.1	320	221	3	1	T-cell.1	T-cell.1
GGGAGATGTCCCTTGT-1_nmr.spleen.saline_1.1	nmr.spleen.saline_1.1	2634	359	2	4	Erythroid-cell	Erythroid-cell
GGGAGATTCGCGTAGC-1_nmr.spleen.saline_1.1	nmr.spleen.saline_1.1	357	266	4	2	APC	Macrophage
GGGCACTAGAGCCTAG-1_nmr.spleen.saline_1.1	nmr.spleen.saline_1.1	2216	1035	4	2	APC	Macrophage
GGGCACTAGAGTAAGG-1_nmr.spleen.saline_1.1	nmr.spleen.saline_1.1	1048	755	4	2	APC	Macrophage
GGGCACTAGTGCAAGC-1_nmr.spleen.saline_1.1	nmr.spleen.saline_1.1	528	237	1	3	Neutrophil.1	Neutrophil
GGGCACTAGTGGTAAT-1_nmr.spleen.saline_1.1	nmr.spleen.saline_1.1	812	498	3	1	T-cell.1	T-cell.1
GGGCACTGTTAAAGTG-1_nmr.spleen.saline_1.1	nmr.spleen.saline_1.1	670	407	5	5	B-cell	B-cell
GGGCACTTCCAAAGTC-1_nmr.spleen.saline_1.1	nmr.spleen.saline_1.1	419	302	3	1	T-cell.1	T-cell.1
GGGCACTTCCGTCATC-1_nmr.spleen.saline_1.1	nmr.spleen.saline_1.1	963	584	4	6	APC	Timeless-high-dendritic-cell
GGGCACTTCGGCTTGG-1_nmr.spleen.saline_1.1	nmr.spleen.saline_1.1	2144	238	2	4	Erythroid-cell	Erythroid-cell
GGGCACTTCTCTGAGA-1_nmr.spleen.saline_1.1	nmr.spleen.saline_1.1	552	384	5	5	B-cell	B-cell
GGGCATCAGAAACGAG-1_nmr.spleen.saline_1.1	nmr.spleen.saline_1.1	663	303	1	3	Neutrophil.1	Neutrophil
GGGCATCAGAACAACT-1_nmr.spleen.saline_1.1	nmr.spleen.saline_1.1	1178	642	3	1	T-cell.1	T-cell.1
GGGCATCAGGCTAGGT-1_nmr.spleen.saline_1.1	nmr.spleen.saline_1.1	473	331	5	5	B-cell	B-cell
GGGCATCTCCAATGGT-1_nmr.spleen.saline_1.1	nmr.spleen.saline_1.1	3574	983	6	9	Neutrophil.2	Ltf-high-neutrophil
GGGCATCTCTAAGCCA-1_nmr.spleen.saline_1.1	nmr.spleen.saline_1.1	389	247	1	3	Neutrophil.1	Neutrophil
GGGTCTGAGAATAGGG-1_nmr.spleen.saline_1.1	nmr.spleen.saline_1.1	503	355	3	1	T-cell.1	T-cell.1
GGGTCTGCAAGCTGTT-1_nmr.spleen.saline_1.1	nmr.spleen.saline_1.1	567	377	5	5	B-cell	B-cell
GGGTCTGCATGCTAGT-1_nmr.spleen.saline_1.1	nmr.spleen.saline_1.1	1014	554	3	1	T-cell.1	T-cell.1
GGGTCTGGTATAGGGC-1_nmr.spleen.saline_1.1	nmr.spleen.saline_1.1	1239	690	5	5	B-cell	B-cell
GGGTCTGGTGACGGTA-1_nmr.spleen.saline_1.1	nmr.spleen.saline_1.1	906	153	2	4	Erythroid-cell	Erythroid-cell
GGGTCTGGTGCCTTGG-1_nmr.spleen.saline_1.1	nmr.spleen.saline_1.1	1971	842	4	2	APC	Macrophage
GGGTCTGGTTGGGACA-1_nmr.spleen.saline_1.1	nmr.spleen.saline_1.1	731	327	1	3	Neutrophil.1	Neutrophil
GGGTCTGTCAGTGCAT-1_nmr.spleen.saline_1.1	nmr.spleen.saline_1.1	418	252	1	3	Neutrophil.1	Neutrophil
GGGTCTGTCTGAGGGA-1_nmr.spleen.saline_1.1	nmr.spleen.saline_1.1	1126	543	4	2	APC	Macrophage
GGGTTGCAGAGGTTGC-1_nmr.spleen.saline_1.1	nmr.spleen.saline_1.1	1099	588	3	1	T-cell.1	T-cell.1
GGGTTGCGTCTTTCAT-1_nmr.spleen.saline_1.1	nmr.spleen.saline_1.1	1509	777	3	1	T-cell.1	T-cell.1
GGTATTGAGTGTTGAA-1_nmr.spleen.saline_1.1	nmr.spleen.saline_1.1	138	129	4	2	APC	Macrophage
GGTATTGCAACACGCC-1_nmr.spleen.saline_1.1	nmr.spleen.saline_1.1	614	433	3	8	T-cell.1	T-cell.2
GGTATTGCACGGATAG-1_nmr.spleen.saline_1.1	nmr.spleen.saline_1.1	592	343	3	1	T-cell.1	T-cell.1
GGTATTGCATCGATGT-1_nmr.spleen.saline_1.1	nmr.spleen.saline_1.1	535	240	1	3	Neutrophil.1	Neutrophil
GGTGAAGGTAGCGCAA-1_nmr.spleen.saline_1.1	nmr.spleen.saline_1.1	2015	899	4	2	APC	Macrophage
GGTGAAGGTTGTCGCG-1_nmr.spleen.saline_1.1	nmr.spleen.saline_1.1	1243	667	4	2	APC	Macrophage
GGTGAAGTCAACTCTT-1_nmr.spleen.saline_1.1	nmr.spleen.saline_1.1	2203	988	4	2	APC	Macrophage
GGTGAAGTCTGCGGCA-1_nmr.spleen.saline_1.1	nmr.spleen.saline_1.1	408	269	3	1	T-cell.1	T-cell.1
GGTGCGTAGATCACGG-1_nmr.spleen.saline_1.1	nmr.spleen.saline_1.1	468	324	3	1	T-cell.1	T-cell.1
GGTGCGTCACCACGTG-1_nmr.spleen.saline_1.1	nmr.spleen.saline_1.1	2459	1065	4	2	APC	Macrophage
GGTGCGTGTGATAAGT-1_nmr.spleen.saline_1.1	nmr.spleen.saline_1.1	654	434	3	1	T-cell.1	T-cell.1
GGTGTTAAGAATTCCC-1_nmr.spleen.saline_1.1	nmr.spleen.saline_1.1	136	107	4	10	APC	Monocyte
GGTGTTACATCCCATC-1_nmr.spleen.saline_1.1	nmr.spleen.saline_1.1	489	251	1	3	Neutrophil.1	Neutrophil
GGTGTTATCTCCAACC-1_nmr.spleen.saline_1.1	nmr.spleen.saline_1.1	197	153	3	1	T-cell.1	T-cell.1
GTAACGTAGCGATGAC-1_nmr.spleen.saline_1.1	nmr.spleen.saline_1.1	635	432	5	5	B-cell	B-cell
GTAACGTAGTACGCCC-1_nmr.spleen.saline_1.1	nmr.spleen.saline_1.1	3321	602	2	4	Erythroid-cell	Erythroid-cell
GTAACGTCAACGATGG-1_nmr.spleen.saline_1.1	nmr.spleen.saline_1.1	404	221	1	3	Neutrophil.1	Neutrophil
GTAACGTCACGCATCG-1_nmr.spleen.saline_1.1	nmr.spleen.saline_1.1	297	161	1	3	Neutrophil.1	Neutrophil
GTAACGTGTCCGTGAC-1_nmr.spleen.saline_1.1	nmr.spleen.saline_1.1	645	234	1	3	Neutrophil.1	Neutrophil
GTAACGTGTGTGGCTC-1_nmr.spleen.saline_1.1	nmr.spleen.saline_1.1	4407	537	2	4	Erythroid-cell	Erythroid-cell
GTAACTGAGCCGATTT-1_nmr.spleen.saline_1.1	nmr.spleen.saline_1.1	630	415	5	5	B-cell	B-cell
GTAACTGAGGGAAACA-1_nmr.spleen.saline_1.1	nmr.spleen.saline_1.1	233	208	3	1	T-cell.1	T-cell.1
GTAACTGGTAAGAGAG-1_nmr.spleen.saline_1.1	nmr.spleen.saline_1.1	616	391	3	1	T-cell.1	T-cell.1
GTAACTGTCTCTGAGA-1_nmr.spleen.saline_1.1	nmr.spleen.saline_1.1	1734	859	4	6	APC	Timeless-high-dendritic-cell
GTACGTAAGGACCACA-1_nmr.spleen.saline_1.1	nmr.spleen.saline_1.1	123	118	3	1	T-cell.1	T-cell.1
GTACGTAAGTTGTAGA-1_nmr.spleen.saline_1.1	nmr.spleen.saline_1.1	1144	596	3	1	T-cell.1	T-cell.1
GTACGTACAGGCGATA-1_nmr.spleen.saline_1.1	nmr.spleen.saline_1.1	432	228	1	3	Neutrophil.1	Neutrophil
GTACGTACATCCTTGC-1_nmr.spleen.saline_1.1	nmr.spleen.saline_1.1	437	300	3	1	T-cell.1	T-cell.1
GTACGTATCTACCAGA-1_nmr.spleen.saline_1.1	nmr.spleen.saline_1.1	1291	307	2	4	Erythroid-cell	Erythroid-cell
GTACGTATCTCTAAGG-1_nmr.spleen.saline_1.1	nmr.spleen.saline_1.1	2880	519	2	4	Erythroid-cell	Erythroid-cell
GTACTCCCACAACGTT-1_nmr.spleen.saline_1.1	nmr.spleen.saline_1.1	748	497	3	1	T-cell.1	T-cell.1
GTACTCCCAGCGTCCA-1_nmr.spleen.saline_1.1	nmr.spleen.saline_1.1	1526	749	4	2	APC	Macrophage
GTACTCCCATTCTCAT-1_nmr.spleen.saline_1.1	nmr.spleen.saline_1.1	783	448	3	1	T-cell.1	T-cell.1
GTACTCCTCATAACCG-1_nmr.spleen.saline_1.1	nmr.spleen.saline_1.1	8081	1343	2	4	Erythroid-cell	Erythroid-cell
GTACTTTCACCCATTC-1_nmr.spleen.saline_1.1	nmr.spleen.saline_1.1	584	400	3	1	T-cell.1	T-cell.1
GTACTTTCATGCCTAA-1_nmr.spleen.saline_1.1	nmr.spleen.saline_1.1	4899	931	2	4	Erythroid-cell	Erythroid-cell
GTAGGCCCACAGCCCA-1_nmr.spleen.saline_1.1	nmr.spleen.saline_1.1	1251	650	3	1	T-cell.1	T-cell.1
GTAGGCCGTATAGTAG-1_nmr.spleen.saline_1.1	nmr.spleen.saline_1.1	1131	623	3	1	T-cell.1	T-cell.1
GTAGTCAAGGACTGGT-1_nmr.spleen.saline_1.1	nmr.spleen.saline_1.1	675	287	1	3	Neutrophil.1	Neutrophil
GTAGTCAAGTTTGCGT-1_nmr.spleen.saline_1.1	nmr.spleen.saline_1.1	1707	792	3	1	T-cell.1	T-cell.1
GTAGTCAGTACATGTC-1_nmr.spleen.saline_1.1	nmr.spleen.saline_1.1	1369	787	3	8	T-cell.1	T-cell.2
GTAGTCAGTCGTCTTC-1_nmr.spleen.saline_1.1	nmr.spleen.saline_1.1	937	592	5	5	B-cell	B-cell
GTAGTCATCAACGAAA-1_nmr.spleen.saline_1.1	nmr.spleen.saline_1.1	1088	603	3	1	T-cell.1	T-cell.1
GTATCTTAGAACTGTA-1_nmr.spleen.saline_1.1	nmr.spleen.saline_1.1	5796	1041	2	4	Erythroid-cell	Erythroid-cell
GTATCTTGTAATTGGA-1_nmr.spleen.saline_1.1	nmr.spleen.saline_1.1	1032	536	4	2	APC	Macrophage
GTATCTTGTTCGTTGA-1_nmr.spleen.saline_1.1	nmr.spleen.saline_1.1	1931	128	2	4	Erythroid-cell	Erythroid-cell
GTATTCTAGACCACGA-1_nmr.spleen.saline_1.1	nmr.spleen.saline_1.1	628	412	3	1	T-cell.1	T-cell.1
GTATTCTGTAGGCATG-1_nmr.spleen.saline_1.1	nmr.spleen.saline_1.1	888	455	3	1	T-cell.1	T-cell.1
GTATTCTTCGGTTAAC-1_nmr.spleen.saline_1.1	nmr.spleen.saline_1.1	2009	904	4	2	APC	Macrophage
GTATTCTTCTAGCACA-1_nmr.spleen.saline_1.1	nmr.spleen.saline_1.1	533	313	1	3	Neutrophil.1	Neutrophil
GTCAAGTCATGGATGG-1_nmr.spleen.saline_1.1	nmr.spleen.saline_1.1	1241	627	3	1	T-cell.1	T-cell.1
GTCAAGTCATTATCTC-1_nmr.spleen.saline_1.1	nmr.spleen.saline_1.1	329	256	3	1	T-cell.1	T-cell.1
GTCAAGTGTGCACCAC-1_nmr.spleen.saline_1.1	nmr.spleen.saline_1.1	2454	758	5	7	B-cell	Plasma-cell
GTCAAGTTCAGGCCCA-1_nmr.spleen.saline_1.1	nmr.spleen.saline_1.1	791	486	3	1	T-cell.1	T-cell.1
GTCACAAGTCTTCGTC-1_nmr.spleen.saline_1.1	nmr.spleen.saline_1.1	609	369	3	1	T-cell.1	T-cell.1
GTCACAATCATGCTCC-1_nmr.spleen.saline_1.1	nmr.spleen.saline_1.1	356	167	1	3	Neutrophil.1	Neutrophil
GTCACGGAGCGAGAAA-1_nmr.spleen.saline_1.1	nmr.spleen.saline_1.1	404	212	1	3	Neutrophil.1	Neutrophil
GTCACGGTCAGGTAAA-1_nmr.spleen.saline_1.1	nmr.spleen.saline_1.1	740	185	2	4	Erythroid-cell	Erythroid-cell
GTCACGGTCTTTAGTC-1_nmr.spleen.saline_1.1	nmr.spleen.saline_1.1	2272	994	4	2	APC	Macrophage
GTCATTTAGACAAGCC-1_nmr.spleen.saline_1.1	nmr.spleen.saline_1.1	1999	926	4	2	APC	Macrophage
GTCATTTAGTGACATA-1_nmr.spleen.saline_1.1	nmr.spleen.saline_1.1	706	435	5	5	B-cell	B-cell
GTCATTTCACGTGAGA-1_nmr.spleen.saline_1.1	nmr.spleen.saline_1.1	1207	610	3	1	T-cell.1	T-cell.1
GTCATTTCATGGTCAT-1_nmr.spleen.saline_1.1	nmr.spleen.saline_1.1	2160	963	3	1	T-cell.1	T-cell.1
GTCATTTGTACAAGTA-1_nmr.spleen.saline_1.1	nmr.spleen.saline_1.1	476	212	1	3	Neutrophil.1	Neutrophil
GTCATTTTCACATAGC-1_nmr.spleen.saline_1.1	nmr.spleen.saline_1.1	1128	559	3	1	T-cell.1	T-cell.1
GTCCTCAAGCACGCCT-1_nmr.spleen.saline_1.1	nmr.spleen.saline_1.1	905	572	3	1	T-cell.1	T-cell.1
GTCCTCACATCCTTGC-1_nmr.spleen.saline_1.1	nmr.spleen.saline_1.1	407	204	1	3	Neutrophil.1	Neutrophil
GTCGGGTAGACGCAAC-1_nmr.spleen.saline_1.1	nmr.spleen.saline_1.1	442	309	3	1	T-cell.1	T-cell.1
GTCGGGTAGTACGTTC-1_nmr.spleen.saline_1.1	nmr.spleen.saline_1.1	233	203	3	1	T-cell.1	T-cell.1
GTCGGGTCACATCCGG-1_nmr.spleen.saline_1.1	nmr.spleen.saline_1.1	955	564	5	5	B-cell	B-cell
GTCGGGTCATTCACTT-1_nmr.spleen.saline_1.1	nmr.spleen.saline_1.1	9113	2582	2	4	Erythroid-cell	Erythroid-cell
GTCGGGTTCATCTGCC-1_nmr.spleen.saline_1.1	nmr.spleen.saline_1.1	1168	677	4	6	APC	Timeless-high-dendritic-cell
GTCGGGTTCCGTAGGC-1_nmr.spleen.saline_1.1	nmr.spleen.saline_1.1	722	428	5	5	B-cell	B-cell
GTCGTAAAGATCTGCT-1_nmr.spleen.saline_1.1	nmr.spleen.saline_1.1	971	532	3	1	T-cell.1	T-cell.1
GTCGTAAAGCCCAATT-1_nmr.spleen.saline_1.1	nmr.spleen.saline_1.1	440	307	5	5	B-cell	B-cell
GTCGTAACATGTCTCC-1_nmr.spleen.saline_1.1	nmr.spleen.saline_1.1	202	166	4	10	APC	Monocyte
GTCGTAATCAATAAGG-1_nmr.spleen.saline_1.1	nmr.spleen.saline_1.1	1639	789	5	5	B-cell	B-cell
GTCGTAATCCGCAGTG-1_nmr.spleen.saline_1.1	nmr.spleen.saline_1.1	1128	659	3	8	T-cell.1	T-cell.2
GTCTCGTCAATCCAAC-1_nmr.spleen.saline_1.1	nmr.spleen.saline_1.1	2481	372	2	4	Erythroid-cell	Erythroid-cell
GTCTCGTGTAATCACC-1_nmr.spleen.saline_1.1	nmr.spleen.saline_1.1	1279	681	3	8	T-cell.1	T-cell.2
GTCTCGTGTATAAACG-1_nmr.spleen.saline_1.1	nmr.spleen.saline_1.1	3850	475	2	4	Erythroid-cell	Erythroid-cell
GTCTCGTGTGGTCCGT-1_nmr.spleen.saline_1.1	nmr.spleen.saline_1.1	464	316	5	5	B-cell	B-cell
GTCTCGTGTTACGCGC-1_nmr.spleen.saline_1.1	nmr.spleen.saline_1.1	552	348	3	1	T-cell.1	T-cell.1
GTCTCGTGTTGAACTC-1_nmr.spleen.saline_1.1	nmr.spleen.saline_1.1	2050	244	2	4	Erythroid-cell	Erythroid-cell
GTCTTCGAGACGCTTT-1_nmr.spleen.saline_1.1	nmr.spleen.saline_1.1	662	446	4	2	APC	Macrophage
GTCTTCGAGATCGATA-1_nmr.spleen.saline_1.1	nmr.spleen.saline_1.1	2991	1189	4	2	APC	Macrophage
GTCTTCGAGCATGGCA-1_nmr.spleen.saline_1.1	nmr.spleen.saline_1.1	1533	229	2	4	Erythroid-cell	Erythroid-cell
GTCTTCGCATCGACGC-1_nmr.spleen.saline_1.1	nmr.spleen.saline_1.1	372	272	5	5	B-cell	B-cell
GTCTTCGGTACTCTCC-1_nmr.spleen.saline_1.1	nmr.spleen.saline_1.1	2956	1235	3	1	T-cell.1	T-cell.1
GTCTTCGGTGCAACGA-1_nmr.spleen.saline_1.1	nmr.spleen.saline_1.1	594	380	5	5	B-cell	B-cell
GTGAAGGAGTACGTTC-1_nmr.spleen.saline_1.1	nmr.spleen.saline_1.1	319	236	3	1	T-cell.1	T-cell.1
GTGAAGGCACGGTTTA-1_nmr.spleen.saline_1.1	nmr.spleen.saline_1.1	352	265	3	1	T-cell.1	T-cell.1
GTGCAGCAGTGCAAGC-1_nmr.spleen.saline_1.1	nmr.spleen.saline_1.1	2425	479	2	4	Erythroid-cell	Erythroid-cell
GTGCAGCCACGTGAGA-1_nmr.spleen.saline_1.1	nmr.spleen.saline_1.1	1054	554	3	1	T-cell.1	T-cell.1
GTGCAGCGTGGAAAGA-1_nmr.spleen.saline_1.1	nmr.spleen.saline_1.1	794	452	4	2	APC	Macrophage
GTGCAGCGTGGACGAT-1_nmr.spleen.saline_1.1	nmr.spleen.saline_1.1	859	602	4	10	APC	Monocyte
GTGCAGCTCTCAACTT-1_nmr.spleen.saline_1.1	nmr.spleen.saline_1.1	824	545	3	1	T-cell.1	T-cell.1
GTGCATACAGCCAGAA-1_nmr.spleen.saline_1.1	nmr.spleen.saline_1.1	496	330	4	2	APC	Macrophage
GTGCATAGTACTTCTT-1_nmr.spleen.saline_1.1	nmr.spleen.saline_1.1	180	163	3	8	T-cell.1	T-cell.2
GTGCGGTAGATCCTGT-1_nmr.spleen.saline_1.1	nmr.spleen.saline_1.1	1954	905	4	2	APC	Macrophage
GTGCGGTGTAGCTGCC-1_nmr.spleen.saline_1.1	nmr.spleen.saline_1.1	6770	1741	2	4	Erythroid-cell	Erythroid-cell
GTGCGGTGTCCAACTA-1_nmr.spleen.saline_1.1	nmr.spleen.saline_1.1	403	297	5	5	B-cell	B-cell
GTGCGGTTCGCCAAAT-1_nmr.spleen.saline_1.1	nmr.spleen.saline_1.1	611	371	3	1	T-cell.1	T-cell.1
GTGCTTCAGCGTTTAC-1_nmr.spleen.saline_1.1	nmr.spleen.saline_1.1	534	354	3	1	T-cell.1	T-cell.1
GTGCTTCCACCGATAT-1_nmr.spleen.saline_1.1	nmr.spleen.saline_1.1	392	272	3	1	T-cell.1	T-cell.1
GTGCTTCCAGGAACGT-1_nmr.spleen.saline_1.1	nmr.spleen.saline_1.1	1800	410	2	4	Erythroid-cell	Erythroid-cell
GTGCTTCCATGGTAGG-1_nmr.spleen.saline_1.1	nmr.spleen.saline_1.1	315	160	1	3	Neutrophil.1	Neutrophil
GTGCTTCGTAGTACCT-1_nmr.spleen.saline_1.1	nmr.spleen.saline_1.1	741	482	3	1	T-cell.1	T-cell.1
GTGCTTCTCTTAGAGC-1_nmr.spleen.saline_1.1	nmr.spleen.saline_1.1	851	511	3	1	T-cell.1	T-cell.1
GTGGGTCAGTGGTCCC-1_nmr.spleen.saline_1.1	nmr.spleen.saline_1.1	1281	212	2	4	Erythroid-cell	Erythroid-cell
GTGGGTCCAGCCTATA-1_nmr.spleen.saline_1.1	nmr.spleen.saline_1.1	3946	783	2	4	Erythroid-cell	Erythroid-cell
GTGGGTCCAGGACGTA-1_nmr.spleen.saline_1.1	nmr.spleen.saline_1.1	2904	403	2	4	Erythroid-cell	Erythroid-cell
GTGGGTCGTGTCTGAT-1_nmr.spleen.saline_1.1	nmr.spleen.saline_1.1	4048	875	6	9	Neutrophil.2	Ltf-high-neutrophil
GTGGGTCGTTCCTCCA-1_nmr.spleen.saline_1.1	nmr.spleen.saline_1.1	346	258	3	1	T-cell.1	T-cell.1
GTGGGTCTCAAGATCC-1_nmr.spleen.saline_1.1	nmr.spleen.saline_1.1	499	230	1	3	Neutrophil.1	Neutrophil
GTGTGCGAGCGTTTAC-1_nmr.spleen.saline_1.1	nmr.spleen.saline_1.1	579	350	3	1	T-cell.1	T-cell.1
GTGTGCGCAATCCGAT-1_nmr.spleen.saline_1.1	nmr.spleen.saline_1.1	611	341	3	1	T-cell.1	T-cell.1
GTGTGCGCAGCATACT-1_nmr.spleen.saline_1.1	nmr.spleen.saline_1.1	1119	645	5	5	B-cell	B-cell
GTGTGCGGTAGCGCTC-1_nmr.spleen.saline_1.1	nmr.spleen.saline_1.1	480	347	4	2	APC	Macrophage
GTGTTAGAGTCAAGCG-1_nmr.spleen.saline_1.1	nmr.spleen.saline_1.1	1741	776	4	2	APC	Macrophage
GTGTTAGCAACTGCTA-1_nmr.spleen.saline_1.1	nmr.spleen.saline_1.1	395	221	1	3	Neutrophil.1	Neutrophil
GTGTTAGCACCATCCT-1_nmr.spleen.saline_1.1	nmr.spleen.saline_1.1	140	122	3	1	T-cell.1	T-cell.1
GTGTTAGCACGGTAAG-1_nmr.spleen.saline_1.1	nmr.spleen.saline_1.1	683	401	3	1	T-cell.1	T-cell.1
GTGTTAGCAGGTTTCA-1_nmr.spleen.saline_1.1	nmr.spleen.saline_1.1	6659	2092	4	2	APC	Macrophage
GTGTTAGTCAAACCAC-1_nmr.spleen.saline_1.1	nmr.spleen.saline_1.1	371	290	3	1	T-cell.1	T-cell.1
GTTAAGCCAAGCTGTT-1_nmr.spleen.saline_1.1	nmr.spleen.saline_1.1	477	325	3	1	T-cell.1	T-cell.1
GTTAAGCTCCAAACTG-1_nmr.spleen.saline_1.1	nmr.spleen.saline_1.1	546	380	3	1	T-cell.1	T-cell.1
GTTACAGAGGCTCAGA-1_nmr.spleen.saline_1.1	nmr.spleen.saline_1.1	2990	1245	4	2	APC	Macrophage
GTTACAGAGTAGTGCG-1_nmr.spleen.saline_1.1	nmr.spleen.saline_1.1	785	466	3	1	T-cell.1	T-cell.1
GTTACAGCAAGTCTGT-1_nmr.spleen.saline_1.1	nmr.spleen.saline_1.1	376	192	1	3	Neutrophil.1	Neutrophil
GTTACAGCACTCGACG-1_nmr.spleen.saline_1.1	nmr.spleen.saline_1.1	857	544	5	5	B-cell	B-cell
GTTACAGGTCCGAATT-1_nmr.spleen.saline_1.1	nmr.spleen.saline_1.1	1515	767	4	2	APC	Macrophage
GTTACAGGTGACCAAG-1_nmr.spleen.saline_1.1	nmr.spleen.saline_1.1	757	453	3	1	T-cell.1	T-cell.1
GTTCATTAGACGACGT-1_nmr.spleen.saline_1.1	nmr.spleen.saline_1.1	726	453	4	2	APC	Macrophage
GTTCATTCACCCATTC-1_nmr.spleen.saline_1.1	nmr.spleen.saline_1.1	7921	1632	2	4	Erythroid-cell	Erythroid-cell
GTTCATTCATTCGACA-1_nmr.spleen.saline_1.1	nmr.spleen.saline_1.1	385	226	1	3	Neutrophil.1	Neutrophil
GTTCATTGTAGCGTAG-1_nmr.spleen.saline_1.1	nmr.spleen.saline_1.1	998	514	7	11	T-cell.2	Mast-cell
GTTCATTTCAACGGGA-1_nmr.spleen.saline_1.1	nmr.spleen.saline_1.1	585	416	5	5	B-cell	B-cell
GTTCATTTCAGGATCT-1_nmr.spleen.saline_1.1	nmr.spleen.saline_1.1	647	436	3	1	T-cell.1	T-cell.1
GTTCATTTCCTCAACC-1_nmr.spleen.saline_1.1	nmr.spleen.saline_1.1	1110	643	5	5	B-cell	B-cell
GTTCGGGAGATCTGAA-1_nmr.spleen.saline_1.1	nmr.spleen.saline_1.1	589	395	3	1	T-cell.1	T-cell.1
GTTCGGGAGATGGGTC-1_nmr.spleen.saline_1.1	nmr.spleen.saline_1.1	1699	850	4	2	APC	Macrophage
GTTCGGGCAGATTGCT-1_nmr.spleen.saline_1.1	nmr.spleen.saline_1.1	1225	700	5	5	B-cell	B-cell
GTTCGGGGTGCGCTTG-1_nmr.spleen.saline_1.1	nmr.spleen.saline_1.1	3029	630	2	4	Erythroid-cell	Erythroid-cell
GTTCGGGGTTGGAGGT-1_nmr.spleen.saline_1.1	nmr.spleen.saline_1.1	1688	790	4	2	APC	Macrophage
GTTCGGGTCCGTTGTC-1_nmr.spleen.saline_1.1	nmr.spleen.saline_1.1	4734	813	2	4	Erythroid-cell	Erythroid-cell
GTTCGGGTCGCGATCG-1_nmr.spleen.saline_1.1	nmr.spleen.saline_1.1	1339	672	3	1	T-cell.1	T-cell.1
GTTCGGGTCTAGCACA-1_nmr.spleen.saline_1.1	nmr.spleen.saline_1.1	858	483	3	1	T-cell.1	T-cell.1
GTTCTCGAGAGGGATA-1_nmr.spleen.saline_1.1	nmr.spleen.saline_1.1	7734	1749	2	4	Erythroid-cell	Erythroid-cell
GTTCTCGAGCGCCTCA-1_nmr.spleen.saline_1.1	nmr.spleen.saline_1.1	1078	579	1	3	Neutrophil.1	Neutrophil
GTTCTCGAGTTAGGTA-1_nmr.spleen.saline_1.1	nmr.spleen.saline_1.1	2842	1106	4	2	APC	Macrophage
GTTCTCGCAGGTCCAC-1_nmr.spleen.saline_1.1	nmr.spleen.saline_1.1	1275	633	3	1	T-cell.1	T-cell.1
GTTCTCGCATGTCGAT-1_nmr.spleen.saline_1.1	nmr.spleen.saline_1.1	1105	656	3	1	T-cell.1	T-cell.1
GTTCTCGTCCAAACTG-1_nmr.spleen.saline_1.1	nmr.spleen.saline_1.1	2344	974	4	2	APC	Macrophage
GTTCTCGTCTAGCACA-1_nmr.spleen.saline_1.1	nmr.spleen.saline_1.1	488	350	5	5	B-cell	B-cell
GTTTCTAAGCCCAGCT-1_nmr.spleen.saline_1.1	nmr.spleen.saline_1.1	464	300	3	1	T-cell.1	T-cell.1
GTTTCTACAAGCTGGA-1_nmr.spleen.saline_1.1	nmr.spleen.saline_1.1	309	207	1	3	Neutrophil.1	Neutrophil
GTTTCTACACAAGACG-1_nmr.spleen.saline_1.1	nmr.spleen.saline_1.1	232	180	4	10	APC	Monocyte
GTTTCTAGTAGCGTGA-1_nmr.spleen.saline_1.1	nmr.spleen.saline_1.1	1392	727	3	8	T-cell.1	T-cell.2
GTTTCTATCTCCGGTT-1_nmr.spleen.saline_1.1	nmr.spleen.saline_1.1	396	256	3	1	T-cell.1	T-cell.1
TAAACCGAGCCACGCT-1_nmr.spleen.saline_1.1	nmr.spleen.saline_1.1	3174	917	2	4	Erythroid-cell	Erythroid-cell
TAAACCGGTCACCTAA-1_nmr.spleen.saline_1.1	nmr.spleen.saline_1.1	8116	1892	2	4	Erythroid-cell	Erythroid-cell
TAAACCGGTTGTGGAG-1_nmr.spleen.saline_1.1	nmr.spleen.saline_1.1	422	223	1	3	Neutrophil.1	Neutrophil
TAAACCGTCAGCCTAA-1_nmr.spleen.saline_1.1	nmr.spleen.saline_1.1	5397	1082	2	4	Erythroid-cell	Erythroid-cell
TAAACCGTCAGGATCT-1_nmr.spleen.saline_1.1	nmr.spleen.saline_1.1	624	411	3	1	T-cell.1	T-cell.1
TAAGAGAAGGTACTCT-1_nmr.spleen.saline_1.1	nmr.spleen.saline_1.1	871	468	4	2	APC	Macrophage
TAAGAGATCCCAAGTA-1_nmr.spleen.saline_1.1	nmr.spleen.saline_1.1	478	316	5	5	B-cell	B-cell
TAAGAGATCTTGTACT-1_nmr.spleen.saline_1.1	nmr.spleen.saline_1.1	324	177	1	3	Neutrophil.1	Neutrophil
TAAGCGTAGCTGTCTA-1_nmr.spleen.saline_1.1	nmr.spleen.saline_1.1	794	435	3	1	T-cell.1	T-cell.1
TAAGCGTAGGCAAAGA-1_nmr.spleen.saline_1.1	nmr.spleen.saline_1.1	3050	1238	4	2	APC	Macrophage
TAAGCGTCAGGACGTA-1_nmr.spleen.saline_1.1	nmr.spleen.saline_1.1	1934	870	4	2	APC	Macrophage
TAAGCGTCATTCACTT-1_nmr.spleen.saline_1.1	nmr.spleen.saline_1.1	630	266	1	3	Neutrophil.1	Neutrophil
TAAGCGTGTCCAACTA-1_nmr.spleen.saline_1.1	nmr.spleen.saline_1.1	1731	746	4	2	APC	Macrophage
TAAGTGCAGGATATAC-1_nmr.spleen.saline_1.1	nmr.spleen.saline_1.1	376	288	3	1	T-cell.1	T-cell.1
TAAGTGCGTTCCTCCA-1_nmr.spleen.saline_1.1	nmr.spleen.saline_1.1	640	450	3	1	T-cell.1	T-cell.1
TACACGAAGGGCTCTC-1_nmr.spleen.saline_1.1	nmr.spleen.saline_1.1	947	546	3	1	T-cell.1	T-cell.1
TACACGACAAGAAAGG-1_nmr.spleen.saline_1.1	nmr.spleen.saline_1.1	476	300	3	1	T-cell.1	T-cell.1
TACACGACAGATGGGT-1_nmr.spleen.saline_1.1	nmr.spleen.saline_1.1	378	270	3	1	T-cell.1	T-cell.1
TACACGAGTATTCTCT-1_nmr.spleen.saline_1.1	nmr.spleen.saline_1.1	945	548	3	1	T-cell.1	T-cell.1
TACACGATCTTGCAAG-1_nmr.spleen.saline_1.1	nmr.spleen.saline_1.1	231	200	3	1	T-cell.1	T-cell.1
TACAGTGAGTCAATAG-1_nmr.spleen.saline_1.1	nmr.spleen.saline_1.1	4028	863	2	4	Erythroid-cell	Erythroid-cell
TACAGTGAGTCGTACT-1_nmr.spleen.saline_1.1	nmr.spleen.saline_1.1	2446	257	2	4	Erythroid-cell	Erythroid-cell
TACAGTGCACGTCTCT-1_nmr.spleen.saline_1.1	nmr.spleen.saline_1.1	204	164	3	1	T-cell.1	T-cell.1
TACAGTGCAGACGCAA-1_nmr.spleen.saline_1.1	nmr.spleen.saline_1.1	912	574	2	4	Erythroid-cell	Erythroid-cell
TACCTATCAGTACACT-1_nmr.spleen.saline_1.1	nmr.spleen.saline_1.1	1138	175	2	4	Erythroid-cell	Erythroid-cell
TACCTATCATTCCTGC-1_nmr.spleen.saline_1.1	nmr.spleen.saline_1.1	2033	290	2	4	Erythroid-cell	Erythroid-cell
TACCTATTCACAATGC-1_nmr.spleen.saline_1.1	nmr.spleen.saline_1.1	4694	827	2	4	Erythroid-cell	Erythroid-cell
TACCTTAAGAGGTAGA-1_nmr.spleen.saline_1.1	nmr.spleen.saline_1.1	2669	1053	4	2	APC	Macrophage
TACCTTACACAACTGT-1_nmr.spleen.saline_1.1	nmr.spleen.saline_1.1	769	532	5	5	B-cell	B-cell
TACCTTACACAAGCCC-1_nmr.spleen.saline_1.1	nmr.spleen.saline_1.1	274	195	1	3	Neutrophil.1	Neutrophil
TACCTTATCTTGTTTG-1_nmr.spleen.saline_1.1	nmr.spleen.saline_1.1	445	245	1	3	Neutrophil.1	Neutrophil
TACGGATGTAGCGTCC-1_nmr.spleen.saline_1.1	nmr.spleen.saline_1.1	648	429	5	5	B-cell	B-cell
TACGGATGTCTGATCA-1_nmr.spleen.saline_1.1	nmr.spleen.saline_1.1	3967	799	2	4	Erythroid-cell	Erythroid-cell
TACGGATGTTACGGAG-1_nmr.spleen.saline_1.1	nmr.spleen.saline_1.1	264	198	3	1	T-cell.1	T-cell.1
TACGGGCAGACGCACA-1_nmr.spleen.saline_1.1	nmr.spleen.saline_1.1	351	198	1	3	Neutrophil.1	Neutrophil
TACGGGCAGAGCTGGT-1_nmr.spleen.saline_1.1	nmr.spleen.saline_1.1	479	315	5	5	B-cell	B-cell
TACGGGCAGCGCCTCA-1_nmr.spleen.saline_1.1	nmr.spleen.saline_1.1	409	300	3	1	T-cell.1	T-cell.1
TACGGGCCACGAAATA-1_nmr.spleen.saline_1.1	nmr.spleen.saline_1.1	571	286	1	3	Neutrophil.1	Neutrophil
TACGGGCCATCGATGT-1_nmr.spleen.saline_1.1	nmr.spleen.saline_1.1	223	176	3	1	T-cell.1	T-cell.1
TACGGGCCATCGGTTA-1_nmr.spleen.saline_1.1	nmr.spleen.saline_1.1	587	380	3	1	T-cell.1	T-cell.1
TACGGGCGTAGGGTAC-1_nmr.spleen.saline_1.1	nmr.spleen.saline_1.1	591	363	3	1	T-cell.1	T-cell.1
TACGGTAAGCGAGAAA-1_nmr.spleen.saline_1.1	nmr.spleen.saline_1.1	2366	283	2	4	Erythroid-cell	Erythroid-cell
TACGGTAAGGAGCGAG-1_nmr.spleen.saline_1.1	nmr.spleen.saline_1.1	1201	605	3	8	T-cell.1	T-cell.2
TACGGTAAGGTCATCT-1_nmr.spleen.saline_1.1	nmr.spleen.saline_1.1	378	289	5	5	B-cell	B-cell
TACGGTAGTCTAGGTT-1_nmr.spleen.saline_1.1	nmr.spleen.saline_1.1	3937	826	2	4	Erythroid-cell	Erythroid-cell
TACGGTATCCGAATGT-1_nmr.spleen.saline_1.1	nmr.spleen.saline_1.1	219	196	3	1	T-cell.1	T-cell.1
TACTCATCATTTCAGG-1_nmr.spleen.saline_1.1	nmr.spleen.saline_1.1	1252	667	3	1	T-cell.1	T-cell.1
TACTCATGTCAAAGCG-1_nmr.spleen.saline_1.1	nmr.spleen.saline_1.1	463	341	5	5	B-cell	B-cell
TACTCATTCCAAGCCG-1_nmr.spleen.saline_1.1	nmr.spleen.saline_1.1	440	292	3	1	T-cell.1	T-cell.1
TACTCATTCTGCTGTC-1_nmr.spleen.saline_1.1	nmr.spleen.saline_1.1	942	579	1	3	Neutrophil.1	Neutrophil
TACTCGCAGCCAACAG-1_nmr.spleen.saline_1.1	nmr.spleen.saline_1.1	319	265	3	1	T-cell.1	T-cell.1
TACTCGCAGGACCACA-1_nmr.spleen.saline_1.1	nmr.spleen.saline_1.1	685	486	5	5	B-cell	B-cell
TACTCGCAGTTTAGGA-1_nmr.spleen.saline_1.1	nmr.spleen.saline_1.1	1481	722	4	2	APC	Macrophage
TACTCGCGTCGAGTTT-1_nmr.spleen.saline_1.1	nmr.spleen.saline_1.1	485	322	3	1	T-cell.1	T-cell.1
TACTTACAGCTTATCG-1_nmr.spleen.saline_1.1	nmr.spleen.saline_1.1	275	225	3	1	T-cell.1	T-cell.1
TACTTACAGTGGTCCC-1_nmr.spleen.saline_1.1	nmr.spleen.saline_1.1	2911	582	2	4	Erythroid-cell	Erythroid-cell
TACTTACAGTGTTGAA-1_nmr.spleen.saline_1.1	nmr.spleen.saline_1.1	418	224	1	3	Neutrophil.1	Neutrophil
TACTTACGTATATGAG-1_nmr.spleen.saline_1.1	nmr.spleen.saline_1.1	472	324	3	1	T-cell.1	T-cell.1
TACTTACTCCAAGTAC-1_nmr.spleen.saline_1.1	nmr.spleen.saline_1.1	457	239	1	3	Neutrophil.1	Neutrophil
TACTTACTCCTCAATT-1_nmr.spleen.saline_1.1	nmr.spleen.saline_1.1	982	515	3	1	T-cell.1	T-cell.1
TACTTACTCGTCCAGG-1_nmr.spleen.saline_1.1	nmr.spleen.saline_1.1	883	522	3	1	T-cell.1	T-cell.1
TACTTGTAGACTGGGT-1_nmr.spleen.saline_1.1	nmr.spleen.saline_1.1	735	447	3	1	T-cell.1	T-cell.1
TACTTGTGTACTCAAC-1_nmr.spleen.saline_1.1	nmr.spleen.saline_1.1	297	226	3	1	T-cell.1	T-cell.1
TACTTGTGTAGCGCTC-1_nmr.spleen.saline_1.1	nmr.spleen.saline_1.1	1285	215	2	4	Erythroid-cell	Erythroid-cell
TACTTGTTCTACGAGT-1_nmr.spleen.saline_1.1	nmr.spleen.saline_1.1	319	223	3	1	T-cell.1	T-cell.1
TAGACCAAGATGTGTA-1_nmr.spleen.saline_1.1	nmr.spleen.saline_1.1	3039	651	2	4	Erythroid-cell	Erythroid-cell
TAGACCAAGGATATAC-1_nmr.spleen.saline_1.1	nmr.spleen.saline_1.1	730	492	4	2	APC	Macrophage
TAGACCAAGGTAGCTG-1_nmr.spleen.saline_1.1	nmr.spleen.saline_1.1	1810	854	4	2	APC	Macrophage
TAGACCAGTTAGATGA-1_nmr.spleen.saline_1.1	nmr.spleen.saline_1.1	2015	1032	4	2	APC	Macrophage
TAGAGCTAGGCTAGGT-1_nmr.spleen.saline_1.1	nmr.spleen.saline_1.1	469	290	3	1	T-cell.1	T-cell.1
TAGAGCTAGTACATGA-1_nmr.spleen.saline_1.1	nmr.spleen.saline_1.1	2305	637	2	4	Erythroid-cell	Erythroid-cell
TAGAGCTCACAACGTT-1_nmr.spleen.saline_1.1	nmr.spleen.saline_1.1	428	272	3	1	T-cell.1	T-cell.1
TAGAGCTGTATCACCA-1_nmr.spleen.saline_1.1	nmr.spleen.saline_1.1	768	490	4	10	APC	Monocyte
TAGAGCTGTCAGAAGC-1_nmr.spleen.saline_1.1	nmr.spleen.saline_1.1	372	268	3	1	T-cell.1	T-cell.1
TAGAGCTTCCGTAGTA-1_nmr.spleen.saline_1.1	nmr.spleen.saline_1.1	2787	1111	4	2	APC	Macrophage
TAGCCGGAGAGACGAA-1_nmr.spleen.saline_1.1	nmr.spleen.saline_1.1	2725	359	2	4	Erythroid-cell	Erythroid-cell
TAGCCGGAGCCAGAAC-1_nmr.spleen.saline_1.1	nmr.spleen.saline_1.1	723	420	3	1	T-cell.1	T-cell.1
TAGCCGGCAGCGAACA-1_nmr.spleen.saline_1.1	nmr.spleen.saline_1.1	1471	700	3	1	T-cell.1	T-cell.1
TAGCCGGTCAGTTAGC-1_nmr.spleen.saline_1.1	nmr.spleen.saline_1.1	297	164	1	3	Neutrophil.1	Neutrophil
TAGCCGGTCATCGCTC-1_nmr.spleen.saline_1.1	nmr.spleen.saline_1.1	1503	802	3	1	T-cell.1	T-cell.1
TAGCCGGTCCAAGCCG-1_nmr.spleen.saline_1.1	nmr.spleen.saline_1.1	1112	655	3	1	T-cell.1	T-cell.1
TAGCCGGTCGCTTAGA-1_nmr.spleen.saline_1.1	nmr.spleen.saline_1.1	860	530	3	1	T-cell.1	T-cell.1
TAGCCGGTCTCTGAGA-1_nmr.spleen.saline_1.1	nmr.spleen.saline_1.1	1184	671	3	1	T-cell.1	T-cell.1
TAGGCATAGTACTTGC-1_nmr.spleen.saline_1.1	nmr.spleen.saline_1.1	840	478	5	5	B-cell	B-cell
TAGGCATAGTGCTGCC-1_nmr.spleen.saline_1.1	nmr.spleen.saline_1.1	839	480	3	1	T-cell.1	T-cell.1
TAGGCATCACGAAGCA-1_nmr.spleen.saline_1.1	nmr.spleen.saline_1.1	1710	878	4	6	APC	Timeless-high-dendritic-cell
TAGGCATCAGCCAATT-1_nmr.spleen.saline_1.1	nmr.spleen.saline_1.1	467	226	1	3	Neutrophil.1	Neutrophil
TAGGCATCAGTATAAG-1_nmr.spleen.saline_1.1	nmr.spleen.saline_1.1	833	512	3	1	T-cell.1	T-cell.1
TAGGCATGTTAAGAAC-1_nmr.spleen.saline_1.1	nmr.spleen.saline_1.1	10164	2647	2	4	Erythroid-cell	Erythroid-cell
TAGGCATTCTGCTGCT-1_nmr.spleen.saline_1.1	nmr.spleen.saline_1.1	2302	571	2	4	Erythroid-cell	Erythroid-cell
TAGTGGTGTAGCACGA-1_nmr.spleen.saline_1.1	nmr.spleen.saline_1.1	741	415	3	1	T-cell.1	T-cell.1
TAGTGGTGTATTCTCT-1_nmr.spleen.saline_1.1	nmr.spleen.saline_1.1	1071	591	3	1	T-cell.1	T-cell.1
TAGTGGTGTCGCTTTC-1_nmr.spleen.saline_1.1	nmr.spleen.saline_1.1	1087	629	3	1	T-cell.1	T-cell.1
TAGTTGGCACTAGTAC-1_nmr.spleen.saline_1.1	nmr.spleen.saline_1.1	2450	243	2	4	Erythroid-cell	Erythroid-cell
TAGTTGGCAGGTTTCA-1_nmr.spleen.saline_1.1	nmr.spleen.saline_1.1	453	222	1	3	Neutrophil.1	Neutrophil
TAGTTGGGTAACGACG-1_nmr.spleen.saline_1.1	nmr.spleen.saline_1.1	1198	626	3	1	T-cell.1	T-cell.1
TAGTTGGTCGAATGGG-1_nmr.spleen.saline_1.1	nmr.spleen.saline_1.1	1486	709	4	2	APC	Macrophage
TATCAGGAGACACGAC-1_nmr.spleen.saline_1.1	nmr.spleen.saline_1.1	842	492	3	1	T-cell.1	T-cell.1
TATCAGGCAGACACTT-1_nmr.spleen.saline_1.1	nmr.spleen.saline_1.1	2405	1041	3	1	T-cell.1	T-cell.1
TATCAGGCATCGGTTA-1_nmr.spleen.saline_1.1	nmr.spleen.saline_1.1	251	135	1	3	Neutrophil.1	Neutrophil
TATCAGGGTCAATGTC-1_nmr.spleen.saline_1.1	nmr.spleen.saline_1.1	4969	826	2	4	Erythroid-cell	Erythroid-cell
TATCAGGGTCGAACAG-1_nmr.spleen.saline_1.1	nmr.spleen.saline_1.1	162	139	4	10	APC	Monocyte
TATCTCAAGCCCGAAA-1_nmr.spleen.saline_1.1	nmr.spleen.saline_1.1	512	363	5	5	B-cell	B-cell
TATCTCAAGGTGCACA-1_nmr.spleen.saline_1.1	nmr.spleen.saline_1.1	383	266	3	1	T-cell.1	T-cell.1
TATCTCAGTGGTCTCG-1_nmr.spleen.saline_1.1	nmr.spleen.saline_1.1	422	225	1	3	Neutrophil.1	Neutrophil
TATCTCATCAACGGCC-1_nmr.spleen.saline_1.1	nmr.spleen.saline_1.1	982	300	6	9	Neutrophil.2	Ltf-high-neutrophil
TATCTCATCCACTCCA-1_nmr.spleen.saline_1.1	nmr.spleen.saline_1.1	927	603	4	6	APC	Timeless-high-dendritic-cell
TATCTCATCCGCATAA-1_nmr.spleen.saline_1.1	nmr.spleen.saline_1.1	1842	232	2	4	Erythroid-cell	Erythroid-cell
TATGCCCCAATCGGTT-1_nmr.spleen.saline_1.1	nmr.spleen.saline_1.1	940	307	5	7	B-cell	Plasma-cell
TATGCCCTCACCGGGT-1_nmr.spleen.saline_1.1	nmr.spleen.saline_1.1	709	473	3	1	T-cell.1	T-cell.1
TATGCCCTCACTCCTG-1_nmr.spleen.saline_1.1	nmr.spleen.saline_1.1	358	252	3	1	T-cell.1	T-cell.1
TATGCCCTCATGTAGC-1_nmr.spleen.saline_1.1	nmr.spleen.saline_1.1	911	504	3	1	T-cell.1	T-cell.1
TATGCCCTCCCTAACC-1_nmr.spleen.saline_1.1	nmr.spleen.saline_1.1	523	353	3	1	T-cell.1	T-cell.1
TATTACCAGTACACCT-1_nmr.spleen.saline_1.1	nmr.spleen.saline_1.1	2662	533	2	4	Erythroid-cell	Erythroid-cell
TATTACCCAACAACCT-1_nmr.spleen.saline_1.1	nmr.spleen.saline_1.1	556	343	3	1	T-cell.1	T-cell.1
TATTACCGTACGAAAT-1_nmr.spleen.saline_1.1	nmr.spleen.saline_1.1	771	451	3	1	T-cell.1	T-cell.1
TATTACCGTCATCCCT-1_nmr.spleen.saline_1.1	nmr.spleen.saline_1.1	161	135	4	10	APC	Monocyte
TCAACGAAGGTAGCCA-1_nmr.spleen.saline_1.1	nmr.spleen.saline_1.1	2030	1009	4	6	APC	Timeless-high-dendritic-cell
TCAACGAAGGTGGGTT-1_nmr.spleen.saline_1.1	nmr.spleen.saline_1.1	598	353	3	1	T-cell.1	T-cell.1
TCAACGAAGTGTGGCA-1_nmr.spleen.saline_1.1	nmr.spleen.saline_1.1	454	314	3	1	T-cell.1	T-cell.1
TCAACGACAAGCCGCT-1_nmr.spleen.saline_1.1	nmr.spleen.saline_1.1	3921	1075	2	4	Erythroid-cell	Erythroid-cell
TCAACGACACAACGTT-1_nmr.spleen.saline_1.1	nmr.spleen.saline_1.1	494	381	3	1	T-cell.1	T-cell.1
TCAACGACACTTCTGC-1_nmr.spleen.saline_1.1	nmr.spleen.saline_1.1	1006	633	3	1	T-cell.1	T-cell.1
TCAACGAGTCATATCG-1_nmr.spleen.saline_1.1	nmr.spleen.saline_1.1	5422	698	2	4	Erythroid-cell	Erythroid-cell
TCAACGAGTGTGGCTC-1_nmr.spleen.saline_1.1	nmr.spleen.saline_1.1	658	411	4	2	APC	Macrophage
TCAACGAGTTGTCGCG-1_nmr.spleen.saline_1.1	nmr.spleen.saline_1.1	1401	712	4	2	APC	Macrophage
TCAACGATCAGCGATT-1_nmr.spleen.saline_1.1	nmr.spleen.saline_1.1	2405	966	4	2	APC	Macrophage
TCAATCTAGACGACGT-1_nmr.spleen.saline_1.1	nmr.spleen.saline_1.1	151	135	4	6	APC	Timeless-high-dendritic-cell
TCAATCTAGAGGTTAT-1_nmr.spleen.saline_1.1	nmr.spleen.saline_1.1	505	328	5	5	B-cell	B-cell
TCAATCTAGTCCAGGA-1_nmr.spleen.saline_1.1	nmr.spleen.saline_1.1	2196	962	4	2	APC	Macrophage
TCAATCTGTCTCACCT-1_nmr.spleen.saline_1.1	nmr.spleen.saline_1.1	2420	1127	4	2	APC	Macrophage
TCACAAGGTGATGTCT-1_nmr.spleen.saline_1.1	nmr.spleen.saline_1.1	998	541	3	1	T-cell.1	T-cell.1
TCACGAAAGTGAAGTT-1_nmr.spleen.saline_1.1	nmr.spleen.saline_1.1	308	161	1	3	Neutrophil.1	Neutrophil
TCACGAAGTCTGCAAT-1_nmr.spleen.saline_1.1	nmr.spleen.saline_1.1	903	535	3	1	T-cell.1	T-cell.1
TCACGAATCACTTCAT-1_nmr.spleen.saline_1.1	nmr.spleen.saline_1.1	341	176	1	3	Neutrophil.1	Neutrophil
TCACGAATCCCTCAGT-1_nmr.spleen.saline_1.1	nmr.spleen.saline_1.1	167	136	4	10	APC	Monocyte
TCACGAATCTTCTGGC-1_nmr.spleen.saline_1.1	nmr.spleen.saline_1.1	1156	635	3	1	T-cell.1	T-cell.1
TCAGATGAGGCTCTTA-1_nmr.spleen.saline_1.1	nmr.spleen.saline_1.1	484	319	3	1	T-cell.1	T-cell.1
TCAGATGAGTGAACAT-1_nmr.spleen.saline_1.1	nmr.spleen.saline_1.1	411	296	3	1	T-cell.1	T-cell.1
TCAGATGCACAAGACG-1_nmr.spleen.saline_1.1	nmr.spleen.saline_1.1	2258	970	4	2	APC	Macrophage
TCAGATGGTGTCAATC-1_nmr.spleen.saline_1.1	nmr.spleen.saline_1.1	3054	1140	4	2	APC	Macrophage
TCAGATGTCAACCATG-1_nmr.spleen.saline_1.1	nmr.spleen.saline_1.1	438	339	5	5	B-cell	B-cell
TCAGATGTCTATCCCG-1_nmr.spleen.saline_1.1	nmr.spleen.saline_1.1	2934	630	2	4	Erythroid-cell	Erythroid-cell
TCAGCAAGTCTCCATC-1_nmr.spleen.saline_1.1	nmr.spleen.saline_1.1	664	433	3	1	T-cell.1	T-cell.1
TCAGCAAGTTGAGGTG-1_nmr.spleen.saline_1.1	nmr.spleen.saline_1.1	2466	1035	5	5	B-cell	B-cell
TCAGCAATCACGCATA-1_nmr.spleen.saline_1.1	nmr.spleen.saline_1.1	2646	993	4	2	APC	Macrophage
TCAGCAATCGAACTGT-1_nmr.spleen.saline_1.1	nmr.spleen.saline_1.1	1920	860	4	2	APC	Macrophage
TCAGCAATCTTGAGAC-1_nmr.spleen.saline_1.1	nmr.spleen.saline_1.1	446	231	1	3	Neutrophil.1	Neutrophil
TCAGCTCAGAGACGAA-1_nmr.spleen.saline_1.1	nmr.spleen.saline_1.1	2648	1104	4	2	APC	Macrophage
TCAGCTCCACAGACAG-1_nmr.spleen.saline_1.1	nmr.spleen.saline_1.1	661	394	3	1	T-cell.1	T-cell.1
TCAGCTCCACGACTCG-1_nmr.spleen.saline_1.1	nmr.spleen.saline_1.1	952	570	3	1	T-cell.1	T-cell.1
TCAGCTCGTACCGGCT-1_nmr.spleen.saline_1.1	nmr.spleen.saline_1.1	380	230	1	3	Neutrophil.1	Neutrophil
TCAGCTCGTTCACCTC-1_nmr.spleen.saline_1.1	nmr.spleen.saline_1.1	286	241	3	1	T-cell.1	T-cell.1
TCAGGATCAAACCTAC-1_nmr.spleen.saline_1.1	nmr.spleen.saline_1.1	1459	711	3	1	T-cell.1	T-cell.1
TCAGGATTCACAGGCC-1_nmr.spleen.saline_1.1	nmr.spleen.saline_1.1	731	397	3	1	T-cell.1	T-cell.1
TCAGGATTCCTAGTGA-1_nmr.spleen.saline_1.1	nmr.spleen.saline_1.1	409	194	1	3	Neutrophil.1	Neutrophil
TCAGGTAAGATGTGTA-1_nmr.spleen.saline_1.1	nmr.spleen.saline_1.1	871	531	3	1	T-cell.1	T-cell.1
TCAGGTACAGATGAGC-1_nmr.spleen.saline_1.1	nmr.spleen.saline_1.1	862	517	3	1	T-cell.1	T-cell.1
TCAGGTACATATACCG-1_nmr.spleen.saline_1.1	nmr.spleen.saline_1.1	515	370	3	1	T-cell.1	T-cell.1
TCAGGTACATCACAAC-1_nmr.spleen.saline_1.1	nmr.spleen.saline_1.1	822	465	3	1	T-cell.1	T-cell.1
TCAGGTACATCAGTAC-1_nmr.spleen.saline_1.1	nmr.spleen.saline_1.1	8682	2454	2	4	Erythroid-cell	Erythroid-cell
TCAGGTATCACTTCAT-1_nmr.spleen.saline_1.1	nmr.spleen.saline_1.1	804	481	3	1	T-cell.1	T-cell.1
TCATTACAGAGGACGG-1_nmr.spleen.saline_1.1	nmr.spleen.saline_1.1	692	460	3	1	T-cell.1	T-cell.1
TCATTACGTCACTTCC-1_nmr.spleen.saline_1.1	nmr.spleen.saline_1.1	367	273	3	1	T-cell.1	T-cell.1
TCATTACTCACATACG-1_nmr.spleen.saline_1.1	nmr.spleen.saline_1.1	497	342	3	1	T-cell.1	T-cell.1
TCATTACTCCGCATCT-1_nmr.spleen.saline_1.1	nmr.spleen.saline_1.1	2072	1086	4	6	APC	Timeless-high-dendritic-cell
TCATTACTCTCCAACC-1_nmr.spleen.saline_1.1	nmr.spleen.saline_1.1	2651	545	2	4	Erythroid-cell	Erythroid-cell
TCATTTGAGAGGACGG-1_nmr.spleen.saline_1.1	nmr.spleen.saline_1.1	1000	583	3	8	T-cell.1	T-cell.2
TCATTTGGTCTAGGTT-1_nmr.spleen.saline_1.1	nmr.spleen.saline_1.1	217	187	3	1	T-cell.1	T-cell.1
TCCACACAGTCAAGCG-1_nmr.spleen.saline_1.1	nmr.spleen.saline_1.1	673	368	3	1	T-cell.1	T-cell.1
TCCACACGTGAGTGAC-1_nmr.spleen.saline_1.1	nmr.spleen.saline_1.1	803	465	3	1	T-cell.1	T-cell.1
TCCACACTCGGTCTAA-1_nmr.spleen.saline_1.1	nmr.spleen.saline_1.1	3917	1145	5	7	B-cell	Plasma-cell
TCCCGATTCCTTCAAT-1_nmr.spleen.saline_1.1	nmr.spleen.saline_1.1	494	353	4	2	APC	Macrophage
TCCCGATTCGCACTCT-1_nmr.spleen.saline_1.1	nmr.spleen.saline_1.1	2601	908	3	1	T-cell.1	T-cell.1
TCGAGGCAGGCGATAC-1_nmr.spleen.saline_1.1	nmr.spleen.saline_1.1	449	258	1	3	Neutrophil.1	Neutrophil
TCGAGGCCATCCAACA-1_nmr.spleen.saline_1.1	nmr.spleen.saline_1.1	1299	644	3	1	T-cell.1	T-cell.1
TCGAGGCCATGTTGAC-1_nmr.spleen.saline_1.1	nmr.spleen.saline_1.1	1155	637	4	2	APC	Macrophage
TCGAGGCTCGTAGATC-1_nmr.spleen.saline_1.1	nmr.spleen.saline_1.1	793	447	3	1	T-cell.1	T-cell.1
TCGCGAGCAATTCCTT-1_nmr.spleen.saline_1.1	nmr.spleen.saline_1.1	2150	1001	4	2	APC	Macrophage
TCGCGAGCACACGCTG-1_nmr.spleen.saline_1.1	nmr.spleen.saline_1.1	1105	656	3	1	T-cell.1	T-cell.1
TCGCGAGGTTTGCATG-1_nmr.spleen.saline_1.1	nmr.spleen.saline_1.1	5049	1070	6	9	Neutrophil.2	Ltf-high-neutrophil
TCGCGAGTCCGCATAA-1_nmr.spleen.saline_1.1	nmr.spleen.saline_1.1	561	359	3	1	T-cell.1	T-cell.1
TCGCGAGTCCGTAGGC-1_nmr.spleen.saline_1.1	nmr.spleen.saline_1.1	4390	1450	5	7	B-cell	Plasma-cell
TCGCGTTCACCAGGCT-1_nmr.spleen.saline_1.1	nmr.spleen.saline_1.1	350	176	1	3	Neutrophil.1	Neutrophil
TCGCGTTCATCACGTA-1_nmr.spleen.saline_1.1	nmr.spleen.saline_1.1	520	276	1	3	Neutrophil.1	Neutrophil
TCGCGTTGTAGAAAGG-1_nmr.spleen.saline_1.1	nmr.spleen.saline_1.1	599	401	3	1	T-cell.1	T-cell.1
TCGCGTTGTCAATGTC-1_nmr.spleen.saline_1.1	nmr.spleen.saline_1.1	312	227	3	1	T-cell.1	T-cell.1
TCGCGTTGTCCGAGTC-1_nmr.spleen.saline_1.1	nmr.spleen.saline_1.1	840	484	3	1	T-cell.1	T-cell.1
TCGCGTTGTTCAGCGC-1_nmr.spleen.saline_1.1	nmr.spleen.saline_1.1	5800	1886	5	7	B-cell	Plasma-cell
TCGCGTTGTTCCCGAG-1_nmr.spleen.saline_1.1	nmr.spleen.saline_1.1	2695	267	2	4	Erythroid-cell	Erythroid-cell
TCGGGACAGTTTAGGA-1_nmr.spleen.saline_1.1	nmr.spleen.saline_1.1	448	296	3	1	T-cell.1	T-cell.1
TCGGGACCATAGTAAG-1_nmr.spleen.saline_1.1	nmr.spleen.saline_1.1	581	388	5	5	B-cell	B-cell
TCGGGACCATGTCTCC-1_nmr.spleen.saline_1.1	nmr.spleen.saline_1.1	4006	1332	5	7	B-cell	Plasma-cell
TCGGGACGTCAAGCGA-1_nmr.spleen.saline_1.1	nmr.spleen.saline_1.1	1177	641	3	1	T-cell.1	T-cell.1
TCGGGACGTCCTGCTT-1_nmr.spleen.saline_1.1	nmr.spleen.saline_1.1	1004	555	3	1	T-cell.1	T-cell.1
TCGGTAACACAACGCC-1_nmr.spleen.saline_1.1	nmr.spleen.saline_1.1	348	193	1	3	Neutrophil.1	Neutrophil
TCGGTAACAGAGTGTG-1_nmr.spleen.saline_1.1	nmr.spleen.saline_1.1	1631	712	4	2	APC	Macrophage
TCGGTAATCCCTCTTT-1_nmr.spleen.saline_1.1	nmr.spleen.saline_1.1	2290	1038	4	2	APC	Macrophage
TCGGTAATCTATGTGG-1_nmr.spleen.saline_1.1	nmr.spleen.saline_1.1	7702	1965	2	4	Erythroid-cell	Erythroid-cell
TCGTACCAGAGATGAG-1_nmr.spleen.saline_1.1	nmr.spleen.saline_1.1	353	249	3	1	T-cell.1	T-cell.1
TCGTACCCAGCCTATA-1_nmr.spleen.saline_1.1	nmr.spleen.saline_1.1	588	385	3	1	T-cell.1	T-cell.1
TCGTACCCAGCGTCCA-1_nmr.spleen.saline_1.1	nmr.spleen.saline_1.1	1314	661	4	2	APC	Macrophage
TCGTACCCATTGTGCA-1_nmr.spleen.saline_1.1	nmr.spleen.saline_1.1	626	397	3	1	T-cell.1	T-cell.1
TCGTAGAAGATGTAAC-1_nmr.spleen.saline_1.1	nmr.spleen.saline_1.1	354	203	1	3	Neutrophil.1	Neutrophil
TCGTAGACAAACTGTC-1_nmr.spleen.saline_1.1	nmr.spleen.saline_1.1	1556	786	4	2	APC	Macrophage
TCGTAGACACCCATTC-1_nmr.spleen.saline_1.1	nmr.spleen.saline_1.1	782	481	3	1	T-cell.1	T-cell.1
TCGTAGACATAAAGGT-1_nmr.spleen.saline_1.1	nmr.spleen.saline_1.1	1450	777	4	6	APC	Timeless-high-dendritic-cell
TCGTAGAGTAAATACG-1_nmr.spleen.saline_1.1	nmr.spleen.saline_1.1	517	367	5	5	B-cell	B-cell
TCGTAGATCTTAACCT-1_nmr.spleen.saline_1.1	nmr.spleen.saline_1.1	1742	814	4	2	APC	Macrophage
TCTATTGAGGATCGCA-1_nmr.spleen.saline_1.1	nmr.spleen.saline_1.1	447	316	3	1	T-cell.1	T-cell.1
TCTATTGAGGCATGGT-1_nmr.spleen.saline_1.1	nmr.spleen.saline_1.1	1109	610	3	1	T-cell.1	T-cell.1
TCTATTGCACTGTCGG-1_nmr.spleen.saline_1.1	nmr.spleen.saline_1.1	599	403	5	5	B-cell	B-cell
TCTATTGCATGTAAGA-1_nmr.spleen.saline_1.1	nmr.spleen.saline_1.1	549	358	5	5	B-cell	B-cell
TCTATTGGTCGCCATG-1_nmr.spleen.saline_1.1	nmr.spleen.saline_1.1	409	211	1	3	Neutrophil.1	Neutrophil
TCTATTGTCACATAGC-1_nmr.spleen.saline_1.1	nmr.spleen.saline_1.1	681	417	3	1	T-cell.1	T-cell.1
TCTATTGTCTGCTGCT-1_nmr.spleen.saline_1.1	nmr.spleen.saline_1.1	1859	946	4	2	APC	Macrophage
TCTCATAAGTCATGCT-1_nmr.spleen.saline_1.1	nmr.spleen.saline_1.1	411	323	3	1	T-cell.1	T-cell.1
TCTCTAAAGAGGGATA-1_nmr.spleen.saline_1.1	nmr.spleen.saline_1.1	1210	645	5	5	B-cell	B-cell
TCTCTAACATTAGGCT-1_nmr.spleen.saline_1.1	nmr.spleen.saline_1.1	581	415	5	5	B-cell	B-cell
TCTCTAAGTCCGAACC-1_nmr.spleen.saline_1.1	nmr.spleen.saline_1.1	484	351	3	1	T-cell.1	T-cell.1
TCTCTAAGTTTACTCT-1_nmr.spleen.saline_1.1	nmr.spleen.saline_1.1	444	329	3	1	T-cell.1	T-cell.1
TCTCTAATCCATGCTC-1_nmr.spleen.saline_1.1	nmr.spleen.saline_1.1	1218	718	3	8	T-cell.1	T-cell.2
TCTGAGAGTACTCAAC-1_nmr.spleen.saline_1.1	nmr.spleen.saline_1.1	334	265	4	10	APC	Monocyte
TCTGAGAGTCCAGTGC-1_nmr.spleen.saline_1.1	nmr.spleen.saline_1.1	7457	1811	2	4	Erythroid-cell	Erythroid-cell
TCTGGAACAATAGCGG-1_nmr.spleen.saline_1.1	nmr.spleen.saline_1.1	420	269	3	1	T-cell.1	T-cell.1
TCTGGAACAGATCTGT-1_nmr.spleen.saline_1.1	nmr.spleen.saline_1.1	2201	1031	4	2	APC	Macrophage
TCTGGAACAGTCAGAG-1_nmr.spleen.saline_1.1	nmr.spleen.saline_1.1	746	408	3	1	T-cell.1	T-cell.1
TCTGGAAGTGCACTTA-1_nmr.spleen.saline_1.1	nmr.spleen.saline_1.1	362	275	3	1	T-cell.1	T-cell.1
TCTGGAAGTTTGTTTC-1_nmr.spleen.saline_1.1	nmr.spleen.saline_1.1	734	448	3	1	T-cell.1	T-cell.1
TCTGGAATCATCGCTC-1_nmr.spleen.saline_1.1	nmr.spleen.saline_1.1	705	184	2	4	Erythroid-cell	Erythroid-cell
TCTTCGGCACACAGAG-1_nmr.spleen.saline_1.1	nmr.spleen.saline_1.1	1242	704	4	2	APC	Macrophage
TCTTCGGCACATAACC-1_nmr.spleen.saline_1.1	nmr.spleen.saline_1.1	688	434	3	1	T-cell.1	T-cell.1
TCTTCGGCAGTGACAG-1_nmr.spleen.saline_1.1	nmr.spleen.saline_1.1	518	254	1	3	Neutrophil.1	Neutrophil
TCTTCGGCATAACCTG-1_nmr.spleen.saline_1.1	nmr.spleen.saline_1.1	1834	910	4	2	APC	Macrophage
TCTTCGGGTCAGCTAT-1_nmr.spleen.saline_1.1	nmr.spleen.saline_1.1	699	440	5	5	B-cell	B-cell
TCTTCGGGTTCAGTAC-1_nmr.spleen.saline_1.1	nmr.spleen.saline_1.1	275	224	3	1	T-cell.1	T-cell.1
TCTTCGGTCTGAGGGA-1_nmr.spleen.saline_1.1	nmr.spleen.saline_1.1	548	337	3	1	T-cell.1	T-cell.1
TCTTTCCAGACTAGGC-1_nmr.spleen.saline_1.1	nmr.spleen.saline_1.1	717	448	3	1	T-cell.1	T-cell.1
TCTTTCCAGGACACCA-1_nmr.spleen.saline_1.1	nmr.spleen.saline_1.1	2306	897	4	2	APC	Macrophage
TCTTTCCCACCCTATC-1_nmr.spleen.saline_1.1	nmr.spleen.saline_1.1	782	505	3	1	T-cell.1	T-cell.1
TCTTTCCGTCAAACTC-1_nmr.spleen.saline_1.1	nmr.spleen.saline_1.1	2101	958	4	2	APC	Macrophage
TCTTTCCGTTGGAGGT-1_nmr.spleen.saline_1.1	nmr.spleen.saline_1.1	395	265	3	1	T-cell.1	T-cell.1
TCTTTCCTCGAGAGCA-1_nmr.spleen.saline_1.1	nmr.spleen.saline_1.1	3892	798	2	4	Erythroid-cell	Erythroid-cell
TGAAAGACACATCCAA-1_nmr.spleen.saline_1.1	nmr.spleen.saline_1.1	434	230	1	3	Neutrophil.1	Neutrophil
TGAAAGACACTTCGAA-1_nmr.spleen.saline_1.1	nmr.spleen.saline_1.1	1068	539	3	1	T-cell.1	T-cell.1
TGAAAGAGTACTCTCC-1_nmr.spleen.saline_1.1	nmr.spleen.saline_1.1	474	263	1	3	Neutrophil.1	Neutrophil
TGACAACAGGTACTCT-1_nmr.spleen.saline_1.1	nmr.spleen.saline_1.1	996	535	3	1	T-cell.1	T-cell.1
TGACAACCAACAACCT-1_nmr.spleen.saline_1.1	nmr.spleen.saline_1.1	683	449	5	5	B-cell	B-cell
TGACAACCAGCATACT-1_nmr.spleen.saline_1.1	nmr.spleen.saline_1.1	644	389	3	1	T-cell.1	T-cell.1
TGACAACGTCTTGATG-1_nmr.spleen.saline_1.1	nmr.spleen.saline_1.1	257	171	1	3	Neutrophil.1	Neutrophil
TGACAACTCCCGACTT-1_nmr.spleen.saline_1.1	nmr.spleen.saline_1.1	2355	591	6	9	Neutrophil.2	Ltf-high-neutrophil
TGACGGCCAAACTGTC-1_nmr.spleen.saline_1.1	nmr.spleen.saline_1.1	536	369	5	5	B-cell	B-cell
TGACGGCCATGCTAGT-1_nmr.spleen.saline_1.1	nmr.spleen.saline_1.1	629	387	3	1	T-cell.1	T-cell.1
TGACTAGAGCCCAGCT-1_nmr.spleen.saline_1.1	nmr.spleen.saline_1.1	2882	1239	4	2	APC	Macrophage
TGACTAGAGGTAAACT-1_nmr.spleen.saline_1.1	nmr.spleen.saline_1.1	317	194	1	3	Neutrophil.1	Neutrophil
TGACTAGCAAGTAGTA-1_nmr.spleen.saline_1.1	nmr.spleen.saline_1.1	914	574	3	1	T-cell.1	T-cell.1
TGACTAGCATCCAACA-1_nmr.spleen.saline_1.1	nmr.spleen.saline_1.1	609	405	3	1	T-cell.1	T-cell.1
TGACTAGGTGCTCTTC-1_nmr.spleen.saline_1.1	nmr.spleen.saline_1.1	481	242	1	3	Neutrophil.1	Neutrophil
TGACTAGTCCATGCTC-1_nmr.spleen.saline_1.1	nmr.spleen.saline_1.1	393	273	3	1	T-cell.1	T-cell.1
TGACTTTAGGGCTTGA-1_nmr.spleen.saline_1.1	nmr.spleen.saline_1.1	2102	444	2	4	Erythroid-cell	Erythroid-cell
TGACTTTGTCGATTGT-1_nmr.spleen.saline_1.1	nmr.spleen.saline_1.1	361	259	3	1	T-cell.1	T-cell.1
TGACTTTGTGAGGGTT-1_nmr.spleen.saline_1.1	nmr.spleen.saline_1.1	1669	890	4	6	APC	Timeless-high-dendritic-cell
TGACTTTGTTGACGTT-1_nmr.spleen.saline_1.1	nmr.spleen.saline_1.1	809	472	3	1	T-cell.1	T-cell.1
TGACTTTTCATATCGG-1_nmr.spleen.saline_1.1	nmr.spleen.saline_1.1	1025	651	3	1	T-cell.1	T-cell.1
TGACTTTTCGTTGACA-1_nmr.spleen.saline_1.1	nmr.spleen.saline_1.1	714	448	3	1	T-cell.1	T-cell.1
TGAGAGGCAAAGTGCG-1_nmr.spleen.saline_1.1	nmr.spleen.saline_1.1	655	432	3	1	T-cell.1	T-cell.1
TGAGAGGTCAGCACAT-1_nmr.spleen.saline_1.1	nmr.spleen.saline_1.1	481	268	1	3	Neutrophil.1	Neutrophil
[truncated: 11,355 more rows]
