# Supplementary material for: Single-cell transcriptomics of the naked mole-rat reveals unexpected features of mammalian immunity
Source: PLoS Biol. 2019 Nov 21;17(11):e3000528. doi: 10.1371/journal.pbio.3000528 (PMC6894886; doi:10.1371/journal.pbio.3000528)
Supplement: S21 Table — For each NM-R spleen LPS challenge cell in our scRNA-seq data, the corresponding sample, number of captured UMIs, number of captured genes, first-iteration and convergence cluster and cell type assignments are provided. LPS, lipopolysaccharide; NM-R, naked mole-rat; scRNA-seq, single-cell RNA-sequencing; UMI, unique molecular identifier. (CSV) [file pbio.3000528.s033.csv]

cell	sample	umis	genes	first.iteration.cluster	converged.cluster	first.iteration.cell.type	converged.cell.type
AAACCTGCAATAGCAA-1_nmr.spleen.LPS_1.1	nmr.spleen.LPS_1.1	1967	973	7	1	APC.3	Timeless-high-dendritic-cell
AAACCTGGTAAATGAC-1_nmr.spleen.LPS_1.1	nmr.spleen.LPS_1.1	1330	650	2	2	T-cell	T-cell.2
AAACCTGGTCTAGGTT-1_nmr.spleen.LPS_1.1	nmr.spleen.LPS_1.1	993	363	1	3	Neutrophil	Neutrophil
AAACCTGGTTCCGTCT-1_nmr.spleen.LPS_1.1	nmr.spleen.LPS_1.1	938	342	1	3	Neutrophil	Neutrophil
AAACCTGTCCAGAAGG-1_nmr.spleen.LPS_1.1	nmr.spleen.LPS_1.1	2470	715	1	3	Neutrophil	Neutrophil
AAACCTGTCGCTTAGA-1_nmr.spleen.LPS_1.1	nmr.spleen.LPS_1.1	1043	638	2	4	T-cell	T-cell.1
AAACCTGTCTCCAGGG-1_nmr.spleen.LPS_1.1	nmr.spleen.LPS_1.1	2815	746	1	5	Neutrophil	Ltf-high-neutrophil
AAACGGGCACTTACGA-1_nmr.spleen.LPS_1.1	nmr.spleen.LPS_1.1	684	270	1	5	Neutrophil	Ltf-high-neutrophil
AAACGGGCAGCTCGAC-1_nmr.spleen.LPS_1.1	nmr.spleen.LPS_1.1	3841	1062	5	6	APC.1	Macrophage
AAACGGGCATTGTGCA-1_nmr.spleen.LPS_1.1	nmr.spleen.LPS_1.1	1330	642	3	7	B-cell	B-cell
AAACGGGGTATGGTTC-1_nmr.spleen.LPS_1.1	nmr.spleen.LPS_1.1	1508	458	1	5	Neutrophil	Ltf-high-neutrophil
AAACGGGTCGGTTAAC-1_nmr.spleen.LPS_1.1	nmr.spleen.LPS_1.1	777	351	1	3	Neutrophil	Neutrophil
AAAGATGAGCCAGAAC-1_nmr.spleen.LPS_1.1	nmr.spleen.LPS_1.1	523	236	1	3	Neutrophil	Neutrophil
AAAGATGAGGCGTACA-1_nmr.spleen.LPS_1.1	nmr.spleen.LPS_1.1	1140	340	1	5	Neutrophil	Ltf-high-neutrophil
AAAGATGCAATAGCGG-1_nmr.spleen.LPS_1.1	nmr.spleen.LPS_1.1	3324	1221	3	8	NA	Unassigned.1
AAAGATGCAATGTAAG-1_nmr.spleen.LPS_1.1	nmr.spleen.LPS_1.1	1443	406	1	5	Neutrophil	Ltf-high-neutrophil
AAAGATGCAGACGTAG-1_nmr.spleen.LPS_1.1	nmr.spleen.LPS_1.1	501	231	1	3	Neutrophil	Neutrophil
AAAGATGCATCGACGC-1_nmr.spleen.LPS_1.1	nmr.spleen.LPS_1.1	1566	428	1	5	Neutrophil	Ltf-high-neutrophil
AAAGATGGTAACGCGA-1_nmr.spleen.LPS_1.1	nmr.spleen.LPS_1.1	5935	1243	4	9	Erythroid-cell	Erythroid-cell.1
AAAGATGGTCGCTTTC-1_nmr.spleen.LPS_1.1	nmr.spleen.LPS_1.1	1144	416	1	3	Neutrophil	Neutrophil
AAAGATGGTCTTCGTC-1_nmr.spleen.LPS_1.1	nmr.spleen.LPS_1.1	422	197	1	3	Neutrophil	Neutrophil
AAAGATGTCGACCAGC-1_nmr.spleen.LPS_1.1	nmr.spleen.LPS_1.1	6018	1280	4	9	Erythroid-cell	Erythroid-cell.1
AAAGATGTCTGGCGTG-1_nmr.spleen.LPS_1.1	nmr.spleen.LPS_1.1	1126	395	1	5	Neutrophil	Ltf-high-neutrophil
AAAGCAAAGAAACCGC-1_nmr.spleen.LPS_1.1	nmr.spleen.LPS_1.1	1094	607	2	4	T-cell	T-cell.1
AAAGCAAGTAGCGTAG-1_nmr.spleen.LPS_1.1	nmr.spleen.LPS_1.1	1962	526	1	5	Neutrophil	Ltf-high-neutrophil
AAAGCAAGTAGGGTAC-1_nmr.spleen.LPS_1.1	nmr.spleen.LPS_1.1	1077	606	2	4	T-cell	T-cell.1
AAAGCAATCCTATTCA-1_nmr.spleen.LPS_1.1	nmr.spleen.LPS_1.1	684	404	2	4	T-cell	T-cell.1
AAAGTAGGTATCACCA-1_nmr.spleen.LPS_1.1	nmr.spleen.LPS_1.1	797	392	1	3	Neutrophil	Neutrophil
AAAGTAGGTCGAGTTT-1_nmr.spleen.LPS_1.1	nmr.spleen.LPS_1.1	5825	1042	4	9	Erythroid-cell	Erythroid-cell.1
AAATGCCCAACGCACC-1_nmr.spleen.LPS_1.1	nmr.spleen.LPS_1.1	915	312	1	3	Neutrophil	Neutrophil
AAATGCCCAGTCAGAG-1_nmr.spleen.LPS_1.1	nmr.spleen.LPS_1.1	4306	1213	2	10	T-cell	Unassigned.2
AAATGCCGTCAACATC-1_nmr.spleen.LPS_1.1	nmr.spleen.LPS_1.1	6040	1113	4	9	Erythroid-cell	Erythroid-cell.1
AAATGCCTCGTACCGG-1_nmr.spleen.LPS_1.1	nmr.spleen.LPS_1.1	1062	380	1	5	Neutrophil	Ltf-high-neutrophil
AACACGTAGGCGATAC-1_nmr.spleen.LPS_1.1	nmr.spleen.LPS_1.1	6922	2000	4	9	Erythroid-cell	Erythroid-cell.1
AACACGTCAGCGATCC-1_nmr.spleen.LPS_1.1	nmr.spleen.LPS_1.1	732	454	2	4	T-cell	T-cell.1
AACACGTCAGCTCGAC-1_nmr.spleen.LPS_1.1	nmr.spleen.LPS_1.1	5239	991	4	9	Erythroid-cell	Erythroid-cell.1
AACACGTCAGCTGTGC-1_nmr.spleen.LPS_1.1	nmr.spleen.LPS_1.1	2061	436	4	9	Erythroid-cell	Erythroid-cell.1
AACACGTCATTTGCTT-1_nmr.spleen.LPS_1.1	nmr.spleen.LPS_1.1	964	554	3	7	B-cell	B-cell
AACACGTGTACCGGCT-1_nmr.spleen.LPS_1.1	nmr.spleen.LPS_1.1	458	337	2	4	T-cell	T-cell.1
AACCATGAGAATTGTG-1_nmr.spleen.LPS_1.1	nmr.spleen.LPS_1.1	3152	679	4	9	Erythroid-cell	Erythroid-cell.1
AACCATGAGCCACGCT-1_nmr.spleen.LPS_1.1	nmr.spleen.LPS_1.1	2595	635	4	9	Erythroid-cell	Erythroid-cell.1
AACCATGAGCCCAGCT-1_nmr.spleen.LPS_1.1	nmr.spleen.LPS_1.1	7825	1521	4	9	Erythroid-cell	Erythroid-cell.1
AACCATGCATCGATTG-1_nmr.spleen.LPS_1.1	nmr.spleen.LPS_1.1	7553	1552	4	9	Erythroid-cell	Erythroid-cell.1
AACCATGCATTACGAC-1_nmr.spleen.LPS_1.1	nmr.spleen.LPS_1.1	726	433	2	4	T-cell	T-cell.1
AACCATGGTATGAAAC-1_nmr.spleen.LPS_1.1	nmr.spleen.LPS_1.1	12610	1804	4	9	Erythroid-cell	Erythroid-cell.1
AACCATGGTCAGCTAT-1_nmr.spleen.LPS_1.1	nmr.spleen.LPS_1.1	1773	736	5	6	APC.1	Macrophage
AACCGCGAGACGACGT-1_nmr.spleen.LPS_1.1	nmr.spleen.LPS_1.1	5744	1167	4	9	Erythroid-cell	Erythroid-cell.1
AACCGCGCACCGGAAA-1_nmr.spleen.LPS_1.1	nmr.spleen.LPS_1.1	990	545	2	4	T-cell	T-cell.1
AACCGCGCAGCGTTCG-1_nmr.spleen.LPS_1.1	nmr.spleen.LPS_1.1	1322	337	4	9	Erythroid-cell	Erythroid-cell.1
AACCGCGCAGGCTGAA-1_nmr.spleen.LPS_1.1	nmr.spleen.LPS_1.1	861	363	1	3	Neutrophil	Neutrophil
AACCGCGCAGGTCCAC-1_nmr.spleen.LPS_1.1	nmr.spleen.LPS_1.1	1482	513	1	5	Neutrophil	Ltf-high-neutrophil
AACCGCGGTTCAGTAC-1_nmr.spleen.LPS_1.1	nmr.spleen.LPS_1.1	1854	520	1	5	Neutrophil	Ltf-high-neutrophil
AACCGCGGTTCCAACA-1_nmr.spleen.LPS_1.1	nmr.spleen.LPS_1.1	2398	622	1	5	Neutrophil	Ltf-high-neutrophil
AACCGCGTCCCAACGG-1_nmr.spleen.LPS_1.1	nmr.spleen.LPS_1.1	880	487	2	4	T-cell	T-cell.1
AACGTTGCAACAACCT-1_nmr.spleen.LPS_1.1	nmr.spleen.LPS_1.1	872	353	1	3	Neutrophil	Neutrophil
AACGTTGGTCGAGATG-1_nmr.spleen.LPS_1.1	nmr.spleen.LPS_1.1	2759	681	1	5	Neutrophil	Ltf-high-neutrophil
AACGTTGGTCTCGTTC-1_nmr.spleen.LPS_1.1	nmr.spleen.LPS_1.1	9492	2089	4	9	Erythroid-cell	Erythroid-cell.1
AACGTTGGTTTCGCTC-1_nmr.spleen.LPS_1.1	nmr.spleen.LPS_1.1	2091	1000	7	1	APC.3	Timeless-high-dendritic-cell
AACGTTGTCTGGAGCC-1_nmr.spleen.LPS_1.1	nmr.spleen.LPS_1.1	589	404	3	7	B-cell	B-cell
AACTCAGTCGATGAGG-1_nmr.spleen.LPS_1.1	nmr.spleen.LPS_1.1	5448	866	4	9	Erythroid-cell	Erythroid-cell.1
AACTCCCAGTCGCCGT-1_nmr.spleen.LPS_1.1	nmr.spleen.LPS_1.1	722	291	1	3	Neutrophil	Neutrophil
AACTCCCAGTGATCGG-1_nmr.spleen.LPS_1.1	nmr.spleen.LPS_1.1	1887	282	4	11	Erythroid-cell	Erythroid-cell.2
AACTCCCCAAAGTCAA-1_nmr.spleen.LPS_1.1	nmr.spleen.LPS_1.1	1990	851	5	6	APC.1	Macrophage
AACTCCCGTACTTCTT-1_nmr.spleen.LPS_1.1	nmr.spleen.LPS_1.1	4030	1281	5	6	APC.1	Macrophage
AACTCCCGTATCAGTC-1_nmr.spleen.LPS_1.1	nmr.spleen.LPS_1.1	1738	492	1	5	Neutrophil	Ltf-high-neutrophil
AACTCCCTCATGTCCC-1_nmr.spleen.LPS_1.1	nmr.spleen.LPS_1.1	7181	1489	4	9	Erythroid-cell	Erythroid-cell.1
AACTCTTCATTGCGGC-1_nmr.spleen.LPS_1.1	nmr.spleen.LPS_1.1	693	249	1	3	Neutrophil	Neutrophil
AACTGGTCACAGATTC-1_nmr.spleen.LPS_1.1	nmr.spleen.LPS_1.1	2017	561	1	5	Neutrophil	Ltf-high-neutrophil
AACTGGTCATGCTAGT-1_nmr.spleen.LPS_1.1	nmr.spleen.LPS_1.1	1400	458	1	5	Neutrophil	Ltf-high-neutrophil
AACTGGTGTCACCTAA-1_nmr.spleen.LPS_1.1	nmr.spleen.LPS_1.1	263	168	4	9	Erythroid-cell	Erythroid-cell.1
AACTGGTGTGTAAGTA-1_nmr.spleen.LPS_1.1	nmr.spleen.LPS_1.1	6954	1573	4	9	Erythroid-cell	Erythroid-cell.1
AACTGGTTCAACACAC-1_nmr.spleen.LPS_1.1	nmr.spleen.LPS_1.1	310	243	7	1	APC.3	Timeless-high-dendritic-cell
AACTGGTTCGGCGGTT-1_nmr.spleen.LPS_1.1	nmr.spleen.LPS_1.1	1577	528	1	5	Neutrophil	Ltf-high-neutrophil
AACTTTCAGAATTGTG-1_nmr.spleen.LPS_1.1	nmr.spleen.LPS_1.1	1430	454	1	5	Neutrophil	Ltf-high-neutrophil
AACTTTCGTACTCTCC-1_nmr.spleen.LPS_1.1	nmr.spleen.LPS_1.1	674	273	1	3	Neutrophil	Neutrophil
AACTTTCGTCGGCACT-1_nmr.spleen.LPS_1.1	nmr.spleen.LPS_1.1	5546	1120	4	9	Erythroid-cell	Erythroid-cell.1
AACTTTCGTTAAAGTG-1_nmr.spleen.LPS_1.1	nmr.spleen.LPS_1.1	444	202	1	3	Neutrophil	Neutrophil
AACTTTCTCCTAGGGC-1_nmr.spleen.LPS_1.1	nmr.spleen.LPS_1.1	3242	965	5	6	APC.1	Macrophage
AAGACCTAGACACTAA-1_nmr.spleen.LPS_1.1	nmr.spleen.LPS_1.1	3355	576	4	9	Erythroid-cell	Erythroid-cell.1
AAGACCTCAAACTGCT-1_nmr.spleen.LPS_1.1	nmr.spleen.LPS_1.1	717	317	1	3	Neutrophil	Neutrophil
AAGACCTCATCAGTAC-1_nmr.spleen.LPS_1.1	nmr.spleen.LPS_1.1	2493	543	1	5	Neutrophil	Ltf-high-neutrophil
AAGCCGCAGTCGCCGT-1_nmr.spleen.LPS_1.1	nmr.spleen.LPS_1.1	1993	782	5	6	APC.1	Macrophage
AAGCCGCCACTGAAGG-1_nmr.spleen.LPS_1.1	nmr.spleen.LPS_1.1	617	417	2	4	T-cell	T-cell.1
AAGCCGCGTAGCTGCC-1_nmr.spleen.LPS_1.1	nmr.spleen.LPS_1.1	1548	789	2	2	T-cell	T-cell.2
AAGCCGCGTGCGATAG-1_nmr.spleen.LPS_1.1	nmr.spleen.LPS_1.1	2579	981	5	6	APC.1	Macrophage
AAGCCGCTCACCCGAG-1_nmr.spleen.LPS_1.1	nmr.spleen.LPS_1.1	938	550	2	4	T-cell	T-cell.1
AAGGAGCAGCCAGGAT-1_nmr.spleen.LPS_1.1	nmr.spleen.LPS_1.1	557	379	3	7	B-cell	B-cell
AAGGAGCAGCTCCTTC-1_nmr.spleen.LPS_1.1	nmr.spleen.LPS_1.1	1000	432	1	5	Neutrophil	Ltf-high-neutrophil
AAGGAGCAGTAGCCGA-1_nmr.spleen.LPS_1.1	nmr.spleen.LPS_1.1	1064	414	1	5	Neutrophil	Ltf-high-neutrophil
AAGGAGCCAGTAAGCG-1_nmr.spleen.LPS_1.1	nmr.spleen.LPS_1.1	2201	312	4	11	Erythroid-cell	Erythroid-cell.2
AAGGAGCTCTACGAGT-1_nmr.spleen.LPS_1.1	nmr.spleen.LPS_1.1	2293	624	1	5	Neutrophil	Ltf-high-neutrophil
AAGGCAGGTCAATGTC-1_nmr.spleen.LPS_1.1	nmr.spleen.LPS_1.1	653	311	4	9	Erythroid-cell	Erythroid-cell.1
AAGGCAGGTCCGTGAC-1_nmr.spleen.LPS_1.1	nmr.spleen.LPS_1.1	807	304	1	3	Neutrophil	Neutrophil
AAGGCAGTCTGCAGTA-1_nmr.spleen.LPS_1.1	nmr.spleen.LPS_1.1	1837	522	1	5	Neutrophil	Ltf-high-neutrophil
AAGGTTCAGAATCTCC-1_nmr.spleen.LPS_1.1	nmr.spleen.LPS_1.1	1076	669	3	7	B-cell	B-cell
AAGGTTCAGCCACGTC-1_nmr.spleen.LPS_1.1	nmr.spleen.LPS_1.1	1244	605	2	4	T-cell	T-cell.1
AAGGTTCTCGGAGGTA-1_nmr.spleen.LPS_1.1	nmr.spleen.LPS_1.1	1518	434	1	5	Neutrophil	Ltf-high-neutrophil
AAGTCTGAGCGCCTCA-1_nmr.spleen.LPS_1.1	nmr.spleen.LPS_1.1	3448	591	4	9	Erythroid-cell	Erythroid-cell.1
AAGTCTGCAGGACCCT-1_nmr.spleen.LPS_1.1	nmr.spleen.LPS_1.1	7588	938	4	9	Erythroid-cell	Erythroid-cell.1
AAGTCTGGTACAGTGG-1_nmr.spleen.LPS_1.1	nmr.spleen.LPS_1.1	1805	755	5	6	APC.1	Macrophage
AAGTCTGGTCATGCAT-1_nmr.spleen.LPS_1.1	nmr.spleen.LPS_1.1	1217	361	1	5	Neutrophil	Ltf-high-neutrophil
AAGTCTGTCTTGTACT-1_nmr.spleen.LPS_1.1	nmr.spleen.LPS_1.1	1973	550	1	5	Neutrophil	Ltf-high-neutrophil
AATCCAGAGCTGAACG-1_nmr.spleen.LPS_1.1	nmr.spleen.LPS_1.1	2314	249	4	11	Erythroid-cell	Erythroid-cell.2
AATCCAGAGGAGTTTA-1_nmr.spleen.LPS_1.1	nmr.spleen.LPS_1.1	2375	1064	7	1	APC.3	Timeless-high-dendritic-cell
AATCCAGGTGAGGGTT-1_nmr.spleen.LPS_1.1	nmr.spleen.LPS_1.1	1543	493	1	5	Neutrophil	Ltf-high-neutrophil
AATCCAGGTTGTTTGG-1_nmr.spleen.LPS_1.1	nmr.spleen.LPS_1.1	3692	843	4	9	Erythroid-cell	Erythroid-cell.1
AATCCAGTCATACGGT-1_nmr.spleen.LPS_1.1	nmr.spleen.LPS_1.1	2183	536	1	5	Neutrophil	Ltf-high-neutrophil
AATCCAGTCGCTTAGA-1_nmr.spleen.LPS_1.1	nmr.spleen.LPS_1.1	848	292	1	5	Neutrophil	Ltf-high-neutrophil
AATCGGTAGACTTTCG-1_nmr.spleen.LPS_1.1	nmr.spleen.LPS_1.1	1800	512	1	5	Neutrophil	Ltf-high-neutrophil
AATCGGTAGATAGCAT-1_nmr.spleen.LPS_1.1	nmr.spleen.LPS_1.1	1009	399	1	3	Neutrophil	Neutrophil
AATCGGTGTATGGTTC-1_nmr.spleen.LPS_1.1	nmr.spleen.LPS_1.1	3352	445	4	11	Erythroid-cell	Erythroid-cell.2
AATCGGTGTGGCCCTA-1_nmr.spleen.LPS_1.1	nmr.spleen.LPS_1.1	2177	613	1	5	Neutrophil	Ltf-high-neutrophil
AATCGGTTCTGTCCGT-1_nmr.spleen.LPS_1.1	nmr.spleen.LPS_1.1	1904	508	1	5	Neutrophil	Ltf-high-neutrophil
ACACCAAAGACAAGCC-1_nmr.spleen.LPS_1.1	nmr.spleen.LPS_1.1	2235	654	1	5	Neutrophil	Ltf-high-neutrophil
ACACCAAGTACACCGC-1_nmr.spleen.LPS_1.1	nmr.spleen.LPS_1.1	4653	1258	5	6	APC.1	Macrophage
ACACCAAGTGGTTTCA-1_nmr.spleen.LPS_1.1	nmr.spleen.LPS_1.1	4452	647	4	9	Erythroid-cell	Erythroid-cell.1
ACACCAATCCGAATGT-1_nmr.spleen.LPS_1.1	nmr.spleen.LPS_1.1	776	500	2	4	T-cell	T-cell.1
ACACCCTCAAAGTGCG-1_nmr.spleen.LPS_1.1	nmr.spleen.LPS_1.1	875	351	1	3	Neutrophil	Neutrophil
ACACCCTGTCTGGTCG-1_nmr.spleen.LPS_1.1	nmr.spleen.LPS_1.1	1200	730	2	4	T-cell	T-cell.1
ACACCCTTCACGGTTA-1_nmr.spleen.LPS_1.1	nmr.spleen.LPS_1.1	411	311	2	4	T-cell	T-cell.1
ACACCGGCAGTCCTTC-1_nmr.spleen.LPS_1.1	nmr.spleen.LPS_1.1	3991	1478	4	9	Erythroid-cell	Erythroid-cell.1
ACACCGGGTGTCAATC-1_nmr.spleen.LPS_1.1	nmr.spleen.LPS_1.1	2528	234	4	11	Erythroid-cell	Erythroid-cell.2
ACACCGGTCCTCTAGC-1_nmr.spleen.LPS_1.1	nmr.spleen.LPS_1.1	804	499	3	7	B-cell	B-cell
ACACTGAAGAGGGATA-1_nmr.spleen.LPS_1.1	nmr.spleen.LPS_1.1	411	189	1	3	Neutrophil	Neutrophil
ACACTGACATCTGGTA-1_nmr.spleen.LPS_1.1	nmr.spleen.LPS_1.1	3500	798	1	5	Neutrophil	Ltf-high-neutrophil
ACACTGAGTACTTCTT-1_nmr.spleen.LPS_1.1	nmr.spleen.LPS_1.1	3015	300	4	11	Erythroid-cell	Erythroid-cell.2
ACACTGAGTCATGCAT-1_nmr.spleen.LPS_1.1	nmr.spleen.LPS_1.1	3010	144	4	11	Erythroid-cell	Erythroid-cell.2
ACACTGAGTTCAACCA-1_nmr.spleen.LPS_1.1	nmr.spleen.LPS_1.1	6726	1062	4	9	Erythroid-cell	Erythroid-cell.1
ACACTGAGTTTGACTG-1_nmr.spleen.LPS_1.1	nmr.spleen.LPS_1.1	389	269	2	4	T-cell	T-cell.1
ACAGCCGAGTGTACTC-1_nmr.spleen.LPS_1.1	nmr.spleen.LPS_1.1	1773	778	5	6	APC.1	Macrophage
ACAGCCGCAGCTGCAC-1_nmr.spleen.LPS_1.1	nmr.spleen.LPS_1.1	519	206	4	9	Erythroid-cell	Erythroid-cell.1
ACAGCCGCATCAGTAC-1_nmr.spleen.LPS_1.1	nmr.spleen.LPS_1.1	433	305	2	4	T-cell	T-cell.1
ACAGCCGCATGTCTCC-1_nmr.spleen.LPS_1.1	nmr.spleen.LPS_1.1	1780	523	1	5	Neutrophil	Ltf-high-neutrophil
ACAGCCGGTAAATGTG-1_nmr.spleen.LPS_1.1	nmr.spleen.LPS_1.1	1933	549	1	5	Neutrophil	Ltf-high-neutrophil
ACAGCCGGTACCGTAT-1_nmr.spleen.LPS_1.1	nmr.spleen.LPS_1.1	1726	895	3	7	B-cell	B-cell
ACAGCCGGTTACTGAC-1_nmr.spleen.LPS_1.1	nmr.spleen.LPS_1.1	2550	678	1	5	Neutrophil	Ltf-high-neutrophil
ACAGCCGTCATGTGGT-1_nmr.spleen.LPS_1.1	nmr.spleen.LPS_1.1	1467	458	1	5	Neutrophil	Ltf-high-neutrophil
ACAGCCGTCTCGTATT-1_nmr.spleen.LPS_1.1	nmr.spleen.LPS_1.1	1417	191	4	11	Erythroid-cell	Erythroid-cell.2
ACAGCCGTCTGGTATG-1_nmr.spleen.LPS_1.1	nmr.spleen.LPS_1.1	701	296	1	3	Neutrophil	Neutrophil
ACAGCTAAGAGAACAG-1_nmr.spleen.LPS_1.1	nmr.spleen.LPS_1.1	2052	627	4	9	Erythroid-cell	Erythroid-cell.1
ACAGCTAAGATCTGAA-1_nmr.spleen.LPS_1.1	nmr.spleen.LPS_1.1	692	305	1	5	Neutrophil	Ltf-high-neutrophil
ACAGCTAAGGACATTA-1_nmr.spleen.LPS_1.1	nmr.spleen.LPS_1.1	2517	629	1	5	Neutrophil	Ltf-high-neutrophil
ACAGCTACAAGTCTGT-1_nmr.spleen.LPS_1.1	nmr.spleen.LPS_1.1	1348	655	2	4	T-cell	T-cell.1
ACAGCTACACTCGACG-1_nmr.spleen.LPS_1.1	nmr.spleen.LPS_1.1	8602	1419	4	9	Erythroid-cell	Erythroid-cell.1
ACAGCTACAGACAAAT-1_nmr.spleen.LPS_1.1	nmr.spleen.LPS_1.1	1496	464	1	5	Neutrophil	Ltf-high-neutrophil
ACAGCTACATGAGCGA-1_nmr.spleen.LPS_1.1	nmr.spleen.LPS_1.1	785	496	2	4	T-cell	T-cell.1
ACAGCTACATGCTAGT-1_nmr.spleen.LPS_1.1	nmr.spleen.LPS_1.1	1719	466	1	5	Neutrophil	Ltf-high-neutrophil
ACAGCTAGTCTCCCTA-1_nmr.spleen.LPS_1.1	nmr.spleen.LPS_1.1	998	365	1	3	Neutrophil	Neutrophil
ACAGCTAGTTTACTCT-1_nmr.spleen.LPS_1.1	nmr.spleen.LPS_1.1	1102	371	1	5	Neutrophil	Ltf-high-neutrophil
ACAGCTATCAGTTTGG-1_nmr.spleen.LPS_1.1	nmr.spleen.LPS_1.1	2538	258	4	11	Erythroid-cell	Erythroid-cell.2
ACAGCTATCGGCATCG-1_nmr.spleen.LPS_1.1	nmr.spleen.LPS_1.1	1266	628	3	7	B-cell	B-cell
ACATACGAGCCCGAAA-1_nmr.spleen.LPS_1.1	nmr.spleen.LPS_1.1	1892	762	5	6	APC.1	Macrophage
ACATACGAGTTCGCAT-1_nmr.spleen.LPS_1.1	nmr.spleen.LPS_1.1	1106	600	3	7	B-cell	B-cell
ACATACGCATGCCTTC-1_nmr.spleen.LPS_1.1	nmr.spleen.LPS_1.1	2634	622	1	5	Neutrophil	Ltf-high-neutrophil
ACATACGGTAAGGATT-1_nmr.spleen.LPS_1.1	nmr.spleen.LPS_1.1	3617	1147	5	6	APC.1	Macrophage
ACATACGGTCAGCTAT-1_nmr.spleen.LPS_1.1	nmr.spleen.LPS_1.1	3079	294	4	11	Erythroid-cell	Erythroid-cell.2
ACATACGGTCTCCACT-1_nmr.spleen.LPS_1.1	nmr.spleen.LPS_1.1	387	292	2	4	T-cell	T-cell.1
ACATACGGTTCGCTAA-1_nmr.spleen.LPS_1.1	nmr.spleen.LPS_1.1	4296	671	4	9	Erythroid-cell	Erythroid-cell.1
ACATCAGAGATAGCAT-1_nmr.spleen.LPS_1.1	nmr.spleen.LPS_1.1	1043	556	2	4	T-cell	T-cell.1
ACATCAGAGATGTCGG-1_nmr.spleen.LPS_1.1	nmr.spleen.LPS_1.1	1128	375	1	3	Neutrophil	Neutrophil
ACATCAGAGCCCAATT-1_nmr.spleen.LPS_1.1	nmr.spleen.LPS_1.1	2459	1172	7	1	APC.3	Timeless-high-dendritic-cell
ACATCAGAGGACAGCT-1_nmr.spleen.LPS_1.1	nmr.spleen.LPS_1.1	1444	738	2	4	T-cell	T-cell.1
ACATCAGAGGCATGTG-1_nmr.spleen.LPS_1.1	nmr.spleen.LPS_1.1	1886	533	1	5	Neutrophil	Ltf-high-neutrophil
ACATCAGGTCAACTGT-1_nmr.spleen.LPS_1.1	nmr.spleen.LPS_1.1	625	294	1	3	Neutrophil	Neutrophil
ACATCAGTCAGTCCCT-1_nmr.spleen.LPS_1.1	nmr.spleen.LPS_1.1	7766	2200	4	9	Erythroid-cell	Erythroid-cell.1
ACATCAGTCCAAACAC-1_nmr.spleen.LPS_1.1	nmr.spleen.LPS_1.1	5880	1129	1	5	Neutrophil	Ltf-high-neutrophil
ACATCAGTCCGCGGTA-1_nmr.spleen.LPS_1.1	nmr.spleen.LPS_1.1	3730	1302	3	7	B-cell	B-cell
ACATCAGTCGGCGCAT-1_nmr.spleen.LPS_1.1	nmr.spleen.LPS_1.1	820	523	3	7	B-cell	B-cell
ACATCAGTCTGACCTC-1_nmr.spleen.LPS_1.1	nmr.spleen.LPS_1.1	856	395	1	3	Neutrophil	Neutrophil
ACATGGTCACGTAAGG-1_nmr.spleen.LPS_1.1	nmr.spleen.LPS_1.1	600	375	2	4	T-cell	T-cell.1
ACATGGTGTTAAAGTG-1_nmr.spleen.LPS_1.1	nmr.spleen.LPS_1.1	1041	349	1	5	Neutrophil	Ltf-high-neutrophil
ACATGGTGTTAGTGGG-1_nmr.spleen.LPS_1.1	nmr.spleen.LPS_1.1	1975	563	1	5	Neutrophil	Ltf-high-neutrophil
ACATGGTTCAGTCAGT-1_nmr.spleen.LPS_1.1	nmr.spleen.LPS_1.1	900	344	1	3	Neutrophil	Neutrophil
ACCAGTACAAACGCGA-1_nmr.spleen.LPS_1.1	nmr.spleen.LPS_1.1	812	357	1	3	Neutrophil	Neutrophil
ACCAGTACACCAACCG-1_nmr.spleen.LPS_1.1	nmr.spleen.LPS_1.1	3260	789	1	5	Neutrophil	Ltf-high-neutrophil
ACCAGTACAGTGGGAT-1_nmr.spleen.LPS_1.1	nmr.spleen.LPS_1.1	2362	425	4	9	Erythroid-cell	Erythroid-cell.1
ACCAGTACATATACCG-1_nmr.spleen.LPS_1.1	nmr.spleen.LPS_1.1	1744	468	1	5	Neutrophil	Ltf-high-neutrophil
ACCAGTACATGTCTCC-1_nmr.spleen.LPS_1.1	nmr.spleen.LPS_1.1	2770	434	4	11	Erythroid-cell	Erythroid-cell.2
ACCAGTAGTGGCAAAC-1_nmr.spleen.LPS_1.1	nmr.spleen.LPS_1.1	2098	608	1	5	Neutrophil	Ltf-high-neutrophil
ACCCACTAGCCACTAT-1_nmr.spleen.LPS_1.1	nmr.spleen.LPS_1.1	861	346	1	3	Neutrophil	Neutrophil
ACCCACTCACATTCGA-1_nmr.spleen.LPS_1.1	nmr.spleen.LPS_1.1	253	154	6	12	APC.2	Monocyte
ACCCACTCAGGTGGAT-1_nmr.spleen.LPS_1.1	nmr.spleen.LPS_1.1	7980	1863	6	12	APC.2	Monocyte
ACCCACTGTAGCGTCC-1_nmr.spleen.LPS_1.1	nmr.spleen.LPS_1.1	780	463	2	4	T-cell	T-cell.1
ACCGTAACAACGATGG-1_nmr.spleen.LPS_1.1	nmr.spleen.LPS_1.1	1541	477	1	5	Neutrophil	Ltf-high-neutrophil
ACCGTAACAGACGCAA-1_nmr.spleen.LPS_1.1	nmr.spleen.LPS_1.1	2987	317	4	11	Erythroid-cell	Erythroid-cell.2
ACCGTAATCACCTTAT-1_nmr.spleen.LPS_1.1	nmr.spleen.LPS_1.1	1851	504	1	5	Neutrophil	Ltf-high-neutrophil
ACCGTAATCACTCCTG-1_nmr.spleen.LPS_1.1	nmr.spleen.LPS_1.1	5385	1149	4	9	Erythroid-cell	Erythroid-cell.1
ACCGTAATCCGTTGCT-1_nmr.spleen.LPS_1.1	nmr.spleen.LPS_1.1	1158	541	1	3	Neutrophil	Neutrophil
ACCGTAATCGGCTTGG-1_nmr.spleen.LPS_1.1	nmr.spleen.LPS_1.1	8896	1721	4	9	Erythroid-cell	Erythroid-cell.1
ACCTTTAAGACAGAGA-1_nmr.spleen.LPS_1.1	nmr.spleen.LPS_1.1	2212	231	4	11	Erythroid-cell	Erythroid-cell.2
ACCTTTAAGTGTGGCA-1_nmr.spleen.LPS_1.1	nmr.spleen.LPS_1.1	1258	440	1	5	Neutrophil	Ltf-high-neutrophil
ACCTTTACAATGCCAT-1_nmr.spleen.LPS_1.1	nmr.spleen.LPS_1.1	1970	560	1	5	Neutrophil	Ltf-high-neutrophil
ACCTTTACACAACGCC-1_nmr.spleen.LPS_1.1	nmr.spleen.LPS_1.1	1190	413	1	5	Neutrophil	Ltf-high-neutrophil
ACCTTTAGTCGCGGTT-1_nmr.spleen.LPS_1.1	nmr.spleen.LPS_1.1	307	162	4	9	Erythroid-cell	Erythroid-cell.1
ACCTTTAGTGACGCCT-1_nmr.spleen.LPS_1.1	nmr.spleen.LPS_1.1	1346	596	3	13	B-cell	Plasma-cell
ACCTTTAGTGGTCCGT-1_nmr.spleen.LPS_1.1	nmr.spleen.LPS_1.1	3841	302	4	11	Erythroid-cell	Erythroid-cell.2
ACCTTTAGTTTGTTGG-1_nmr.spleen.LPS_1.1	nmr.spleen.LPS_1.1	1118	635	2	4	T-cell	T-cell.1
ACGAGCCCAATGACCT-1_nmr.spleen.LPS_1.1	nmr.spleen.LPS_1.1	1030	376	1	5	Neutrophil	Ltf-high-neutrophil
ACGAGCCCAGGGTACA-1_nmr.spleen.LPS_1.1	nmr.spleen.LPS_1.1	786	289	1	3	Neutrophil	Neutrophil
ACGAGCCGTAGGCTGA-1_nmr.spleen.LPS_1.1	nmr.spleen.LPS_1.1	2437	629	1	5	Neutrophil	Ltf-high-neutrophil
ACGAGCCGTCTCTTTA-1_nmr.spleen.LPS_1.1	nmr.spleen.LPS_1.1	2311	682	1	3	Neutrophil	Neutrophil
ACGAGCCGTTCCCTTG-1_nmr.spleen.LPS_1.1	nmr.spleen.LPS_1.1	1100	362	1	5	Neutrophil	Ltf-high-neutrophil
ACGAGCCTCAGATAAG-1_nmr.spleen.LPS_1.1	nmr.spleen.LPS_1.1	2140	947	7	1	APC.3	Timeless-high-dendritic-cell
ACGAGGAAGATGCCTT-1_nmr.spleen.LPS_1.1	nmr.spleen.LPS_1.1	1946	853	2	4	T-cell	T-cell.1
ACGAGGAAGCTAACAA-1_nmr.spleen.LPS_1.1	nmr.spleen.LPS_1.1	674	452	3	7	B-cell	B-cell
ACGAGGAAGGAACTGC-1_nmr.spleen.LPS_1.1	nmr.spleen.LPS_1.1	2514	757	1	5	Neutrophil	Ltf-high-neutrophil
ACGAGGACACTTGGAT-1_nmr.spleen.LPS_1.1	nmr.spleen.LPS_1.1	2576	598	1	5	Neutrophil	Ltf-high-neutrophil
ACGAGGAGTTGAGGTG-1_nmr.spleen.LPS_1.1	nmr.spleen.LPS_1.1	6181	1115	4	9	Erythroid-cell	Erythroid-cell.1
ACGAGGATCAATACCG-1_nmr.spleen.LPS_1.1	nmr.spleen.LPS_1.1	1632	495	1	3	Neutrophil	Neutrophil
ACGAGGATCCCACTTG-1_nmr.spleen.LPS_1.1	nmr.spleen.LPS_1.1	1799	449	1	5	Neutrophil	Ltf-high-neutrophil
ACGAGGATCTCATTCA-1_nmr.spleen.LPS_1.1	nmr.spleen.LPS_1.1	1664	460	1	5	Neutrophil	Ltf-high-neutrophil
ACGAGGATCTGTCCGT-1_nmr.spleen.LPS_1.1	nmr.spleen.LPS_1.1	2667	230	4	11	Erythroid-cell	Erythroid-cell.2
ACGATACCAGTATAAG-1_nmr.spleen.LPS_1.1	nmr.spleen.LPS_1.1	2473	616	1	5	Neutrophil	Ltf-high-neutrophil
ACGATACCATGGTCAT-1_nmr.spleen.LPS_1.1	nmr.spleen.LPS_1.1	3910	631	4	9	Erythroid-cell	Erythroid-cell.1
ACGATGTAGAGTAAGG-1_nmr.spleen.LPS_1.1	nmr.spleen.LPS_1.1	2599	597	1	5	Neutrophil	Ltf-high-neutrophil
ACGATGTAGTACGCGA-1_nmr.spleen.LPS_1.1	nmr.spleen.LPS_1.1	1246	435	1	3	Neutrophil	Neutrophil
ACGATGTCACTCTGTC-1_nmr.spleen.LPS_1.1	nmr.spleen.LPS_1.1	1174	393	1	5	Neutrophil	Ltf-high-neutrophil
ACGATGTGTCGCGGTT-1_nmr.spleen.LPS_1.1	nmr.spleen.LPS_1.1	1729	854	3	7	B-cell	B-cell
ACGATGTGTTGAACTC-1_nmr.spleen.LPS_1.1	nmr.spleen.LPS_1.1	2022	527	1	5	Neutrophil	Ltf-high-neutrophil
ACGATGTTCGCGTAGC-1_nmr.spleen.LPS_1.1	nmr.spleen.LPS_1.1	833	461	2	4	T-cell	T-cell.1
ACGATGTTCGCTAGCG-1_nmr.spleen.LPS_1.1	nmr.spleen.LPS_1.1	1517	449	1	5	Neutrophil	Ltf-high-neutrophil
ACGCAGCAGAGTACCG-1_nmr.spleen.LPS_1.1	nmr.spleen.LPS_1.1	2204	555	1	5	Neutrophil	Ltf-high-neutrophil
ACGCAGCAGCCGCCTA-1_nmr.spleen.LPS_1.1	nmr.spleen.LPS_1.1	373	258	2	4	T-cell	T-cell.1
ACGCAGCAGGACAGCT-1_nmr.spleen.LPS_1.1	nmr.spleen.LPS_1.1	3747	955	4	9	Erythroid-cell	Erythroid-cell.1
ACGCAGCAGTGACATA-1_nmr.spleen.LPS_1.1	nmr.spleen.LPS_1.1	1619	497	1	5	Neutrophil	Ltf-high-neutrophil
ACGCAGCCAGTAACGG-1_nmr.spleen.LPS_1.1	nmr.spleen.LPS_1.1	3250	502	4	9	Erythroid-cell	Erythroid-cell.1
ACGCAGCTCATGCTCC-1_nmr.spleen.LPS_1.1	nmr.spleen.LPS_1.1	3839	448	4	11	Erythroid-cell	Erythroid-cell.2
ACGCAGCTCATTGCGA-1_nmr.spleen.LPS_1.1	nmr.spleen.LPS_1.1	2199	559	1	5	Neutrophil	Ltf-high-neutrophil
ACGCAGCTCGTATCAG-1_nmr.spleen.LPS_1.1	nmr.spleen.LPS_1.1	2970	231	4	11	Erythroid-cell	Erythroid-cell.2
ACGCCAGAGAGACGAA-1_nmr.spleen.LPS_1.1	nmr.spleen.LPS_1.1	1681	502	1	5	Neutrophil	Ltf-high-neutrophil
ACGCCAGAGCCTATGT-1_nmr.spleen.LPS_1.1	nmr.spleen.LPS_1.1	6840	2091	4	9	Erythroid-cell	Erythroid-cell.1
ACGCCAGAGTTTGCGT-1_nmr.spleen.LPS_1.1	nmr.spleen.LPS_1.1	1378	420	1	5	Neutrophil	Ltf-high-neutrophil
ACGCCAGCACTTACGA-1_nmr.spleen.LPS_1.1	nmr.spleen.LPS_1.1	2494	975	5	6	APC.1	Macrophage
ACGCCAGCAGTCGATT-1_nmr.spleen.LPS_1.1	nmr.spleen.LPS_1.1	417	269	2	4	T-cell	T-cell.1
ACGCCAGGTCAACATC-1_nmr.spleen.LPS_1.1	nmr.spleen.LPS_1.1	1127	385	1	3	Neutrophil	Neutrophil
ACGCCGAAGTACGATA-1_nmr.spleen.LPS_1.1	nmr.spleen.LPS_1.1	824	351	1	3	Neutrophil	Neutrophil
ACGCCGACAAGTAGTA-1_nmr.spleen.LPS_1.1	nmr.spleen.LPS_1.1	5025	799	4	9	Erythroid-cell	Erythroid-cell.1
ACGCCGAGTAGGGTAC-1_nmr.spleen.LPS_1.1	nmr.spleen.LPS_1.1	180	141	6	12	APC.2	Monocyte
ACGCCGAGTCTGCAAT-1_nmr.spleen.LPS_1.1	nmr.spleen.LPS_1.1	627	271	1	3	Neutrophil	Neutrophil
ACGGAGACAACACCCG-1_nmr.spleen.LPS_1.1	nmr.spleen.LPS_1.1	1121	412	1	5	Neutrophil	Ltf-high-neutrophil
ACGGAGAGTACAGACG-1_nmr.spleen.LPS_1.1	nmr.spleen.LPS_1.1	2484	631	1	5	Neutrophil	Ltf-high-neutrophil
ACGGAGAGTTAGGGTG-1_nmr.spleen.LPS_1.1	nmr.spleen.LPS_1.1	684	437	3	7	B-cell	B-cell
ACGGCCAAGAAGGTTT-1_nmr.spleen.LPS_1.1	nmr.spleen.LPS_1.1	4187	1359	5	6	APC.1	Macrophage
ACGGCCAAGGTGCTTT-1_nmr.spleen.LPS_1.1	nmr.spleen.LPS_1.1	2747	615	4	9	Erythroid-cell	Erythroid-cell.1
ACGGCCACAAGAAAGG-1_nmr.spleen.LPS_1.1	nmr.spleen.LPS_1.1	1004	550	2	14	T-cell	Mast-cell
ACGGCCACAGCAGTTT-1_nmr.spleen.LPS_1.1	nmr.spleen.LPS_1.1	383	282	7	1	APC.3	Timeless-high-dendritic-cell
ACGGCCATCACAACGT-1_nmr.spleen.LPS_1.1	nmr.spleen.LPS_1.1	1692	502	1	5	Neutrophil	Ltf-high-neutrophil
ACGGCCATCTACTCAT-1_nmr.spleen.LPS_1.1	nmr.spleen.LPS_1.1	1147	401	1	3	Neutrophil	Neutrophil
ACGGGCTAGGCGATAC-1_nmr.spleen.LPS_1.1	nmr.spleen.LPS_1.1	2777	251	4	11	Erythroid-cell	Erythroid-cell.2
ACGGGCTCACATGGGA-1_nmr.spleen.LPS_1.1	nmr.spleen.LPS_1.1	1259	389	1	5	Neutrophil	Ltf-high-neutrophil
ACGGGCTCACTCGACG-1_nmr.spleen.LPS_1.1	nmr.spleen.LPS_1.1	582	396	2	4	T-cell	T-cell.1
ACGGGCTCAGAAGCAC-1_nmr.spleen.LPS_1.1	nmr.spleen.LPS_1.1	1196	601	2	4	T-cell	T-cell.1
ACGGGCTGTCACTGGC-1_nmr.spleen.LPS_1.1	nmr.spleen.LPS_1.1	360	242	3	7	B-cell	B-cell
ACGGGCTGTGATGTCT-1_nmr.spleen.LPS_1.1	nmr.spleen.LPS_1.1	1070	589	2	4	T-cell	T-cell.1
ACGGGCTTCCAAGTAC-1_nmr.spleen.LPS_1.1	nmr.spleen.LPS_1.1	1141	409	1	3	Neutrophil	Neutrophil
ACGGGCTTCCTTGACC-1_nmr.spleen.LPS_1.1	nmr.spleen.LPS_1.1	1079	417	1	3	Neutrophil	Neutrophil
ACGGGCTTCGTTGCCT-1_nmr.spleen.LPS_1.1	nmr.spleen.LPS_1.1	2957	694	1	5	Neutrophil	Ltf-high-neutrophil
ACGGGTCAGAGACTTA-1_nmr.spleen.LPS_1.1	nmr.spleen.LPS_1.1	1078	637	3	7	B-cell	B-cell
ACGGGTCAGCGTTCCG-1_nmr.spleen.LPS_1.1	nmr.spleen.LPS_1.1	1651	463	1	5	Neutrophil	Ltf-high-neutrophil
ACGGGTCAGTACCGGA-1_nmr.spleen.LPS_1.1	nmr.spleen.LPS_1.1	2913	528	4	9	Erythroid-cell	Erythroid-cell.1
ACGGGTCCAAGTCTAC-1_nmr.spleen.LPS_1.1	nmr.spleen.LPS_1.1	1379	393	1	5	Neutrophil	Ltf-high-neutrophil
ACGGGTCCAGATGGGT-1_nmr.spleen.LPS_1.1	nmr.spleen.LPS_1.1	1197	165	4	11	Erythroid-cell	Erythroid-cell.2
ACGGGTCGTACACCGC-1_nmr.spleen.LPS_1.1	nmr.spleen.LPS_1.1	959	528	3	7	B-cell	B-cell
ACGGGTCGTCGCCATG-1_nmr.spleen.LPS_1.1	nmr.spleen.LPS_1.1	1416	438	1	5	Neutrophil	Ltf-high-neutrophil
ACGGGTCGTTAAGGGC-1_nmr.spleen.LPS_1.1	nmr.spleen.LPS_1.1	2183	447	4	9	Erythroid-cell	Erythroid-cell.1
ACGGGTCTCACTCTTA-1_nmr.spleen.LPS_1.1	nmr.spleen.LPS_1.1	825	494	3	7	B-cell	B-cell
ACGTCAAAGGACTGGT-1_nmr.spleen.LPS_1.1	nmr.spleen.LPS_1.1	1093	471	1	5	Neutrophil	Ltf-high-neutrophil
ACGTCAAAGTGTACTC-1_nmr.spleen.LPS_1.1	nmr.spleen.LPS_1.1	1928	423	4	9	Erythroid-cell	Erythroid-cell.1
ACGTCAACACTTCGAA-1_nmr.spleen.LPS_1.1	nmr.spleen.LPS_1.1	1003	397	1	3	Neutrophil	Neutrophil
ACGTCAACAGAAGCAC-1_nmr.spleen.LPS_1.1	nmr.spleen.LPS_1.1	1168	615	2	4	T-cell	T-cell.1
ACGTCAAGTTAAAGAC-1_nmr.spleen.LPS_1.1	nmr.spleen.LPS_1.1	2641	650	1	5	Neutrophil	Ltf-high-neutrophil
ACGTCAATCCGCGTTT-1_nmr.spleen.LPS_1.1	nmr.spleen.LPS_1.1	5930	989	4	9	Erythroid-cell	Erythroid-cell.1
ACGTCAATCTCATTCA-1_nmr.spleen.LPS_1.1	nmr.spleen.LPS_1.1	2417	603	1	5	Neutrophil	Ltf-high-neutrophil
ACGTCAATCTCGTATT-1_nmr.spleen.LPS_1.1	nmr.spleen.LPS_1.1	6817	1228	4	9	Erythroid-cell	Erythroid-cell.1
ACTATCTAGATCACGG-1_nmr.spleen.LPS_1.1	nmr.spleen.LPS_1.1	1501	791	2	2	T-cell	T-cell.2
ACTATCTCACCGATAT-1_nmr.spleen.LPS_1.1	nmr.spleen.LPS_1.1	3908	636	4	9	Erythroid-cell	Erythroid-cell.1
ACTATCTGTAGAAAGG-1_nmr.spleen.LPS_1.1	nmr.spleen.LPS_1.1	495	323	2	14	T-cell	Mast-cell
ACTATCTTCGACGGAA-1_nmr.spleen.LPS_1.1	nmr.spleen.LPS_1.1	802	320	1	3	Neutrophil	Neutrophil
ACTATCTTCTACTATC-1_nmr.spleen.LPS_1.1	nmr.spleen.LPS_1.1	4349	264	4	11	Erythroid-cell	Erythroid-cell.2
ACTGAACAGGGTTCCC-1_nmr.spleen.LPS_1.1	nmr.spleen.LPS_1.1	1261	407	1	5	Neutrophil	Ltf-high-neutrophil
ACTGAACAGTACGTTC-1_nmr.spleen.LPS_1.1	nmr.spleen.LPS_1.1	565	357	3	7	B-cell	B-cell
ACTGAACCACCTATCC-1_nmr.spleen.LPS_1.1	nmr.spleen.LPS_1.1	1479	398	4	9	Erythroid-cell	Erythroid-cell.1
ACTGAACCATTCTTAC-1_nmr.spleen.LPS_1.1	nmr.spleen.LPS_1.1	773	270	1	5	Neutrophil	Ltf-high-neutrophil
ACTGAGTAGAACAATC-1_nmr.spleen.LPS_1.1	nmr.spleen.LPS_1.1	1399	584	3	13	B-cell	Plasma-cell
ACTGAGTAGAAGGTGA-1_nmr.spleen.LPS_1.1	nmr.spleen.LPS_1.1	4453	678	4	9	Erythroid-cell	Erythroid-cell.1
ACTGAGTGTCCGACGT-1_nmr.spleen.LPS_1.1	nmr.spleen.LPS_1.1	6172	913	4	9	Erythroid-cell	Erythroid-cell.1
ACTGAGTGTGACAAAT-1_nmr.spleen.LPS_1.1	nmr.spleen.LPS_1.1	1987	516	1	5	Neutrophil	Ltf-high-neutrophil
ACTGATGGTCGCTTTC-1_nmr.spleen.LPS_1.1	nmr.spleen.LPS_1.1	1631	464	1	5	Neutrophil	Ltf-high-neutrophil
ACTGATGGTCTCATCC-1_nmr.spleen.LPS_1.1	nmr.spleen.LPS_1.1	546	273	1	3	Neutrophil	Neutrophil
ACTGATGTCAAGGCTT-1_nmr.spleen.LPS_1.1	nmr.spleen.LPS_1.1	1957	558	1	5	Neutrophil	Ltf-high-neutrophil
ACTGATGTCGTCTGCT-1_nmr.spleen.LPS_1.1	nmr.spleen.LPS_1.1	4143	642	4	9	Erythroid-cell	Erythroid-cell.1
ACTGCTCAGATCACGG-1_nmr.spleen.LPS_1.1	nmr.spleen.LPS_1.1	1816	447	4	9	Erythroid-cell	Erythroid-cell.1
ACTGCTCGTTCACCTC-1_nmr.spleen.LPS_1.1	nmr.spleen.LPS_1.1	2051	627	1	3	Neutrophil	Neutrophil
ACTGCTCTCGTCGTTC-1_nmr.spleen.LPS_1.1	nmr.spleen.LPS_1.1	1368	473	1	5	Neutrophil	Ltf-high-neutrophil
ACTGCTCTCTCACATT-1_nmr.spleen.LPS_1.1	nmr.spleen.LPS_1.1	948	584	3	7	B-cell	B-cell
ACTGTCCCACGGCCAT-1_nmr.spleen.LPS_1.1	nmr.spleen.LPS_1.1	10169	1977	4	9	Erythroid-cell	Erythroid-cell.1
ACTGTCCCAGCTTCGG-1_nmr.spleen.LPS_1.1	nmr.spleen.LPS_1.1	223	145	6	12	APC.2	Monocyte
ACTGTCCGTCTCTTTA-1_nmr.spleen.LPS_1.1	nmr.spleen.LPS_1.1	2788	633	4	9	Erythroid-cell	Erythroid-cell.1
ACTGTCCGTTTAGCTG-1_nmr.spleen.LPS_1.1	nmr.spleen.LPS_1.1	5051	408	4	11	Erythroid-cell	Erythroid-cell.2
ACTTACTAGTGGTCCC-1_nmr.spleen.LPS_1.1	nmr.spleen.LPS_1.1	749	335	1	3	Neutrophil	Neutrophil
ACTTGTTAGTGGGCTA-1_nmr.spleen.LPS_1.1	nmr.spleen.LPS_1.1	211	171	2	4	T-cell	T-cell.1
ACTTGTTGTTATGTGC-1_nmr.spleen.LPS_1.1	nmr.spleen.LPS_1.1	4826	572	4	9	Erythroid-cell	Erythroid-cell.1
ACTTTCACAAGTTAAG-1_nmr.spleen.LPS_1.1	nmr.spleen.LPS_1.1	1013	327	1	5	Neutrophil	Ltf-high-neutrophil
ACTTTCAGTAATCGTC-1_nmr.spleen.LPS_1.1	nmr.spleen.LPS_1.1	2194	538	1	5	Neutrophil	Ltf-high-neutrophil
ACTTTCAGTACCGTTA-1_nmr.spleen.LPS_1.1	nmr.spleen.LPS_1.1	1043	291	4	9	Erythroid-cell	Erythroid-cell.1
ACTTTCAGTGAAATCA-1_nmr.spleen.LPS_1.1	nmr.spleen.LPS_1.1	1535	481	1	5	Neutrophil	Ltf-high-neutrophil
ACTTTCAGTGATAAGT-1_nmr.spleen.LPS_1.1	nmr.spleen.LPS_1.1	653	266	1	3	Neutrophil	Neutrophil
ACTTTCATCCGTAGGC-1_nmr.spleen.LPS_1.1	nmr.spleen.LPS_1.1	1870	498	1	5	Neutrophil	Ltf-high-neutrophil
AGAATAGCAAACTGCT-1_nmr.spleen.LPS_1.1	nmr.spleen.LPS_1.1	489	264	4	9	Erythroid-cell	Erythroid-cell.1
AGAATAGCAACAACCT-1_nmr.spleen.LPS_1.1	nmr.spleen.LPS_1.1	1959	517	1	5	Neutrophil	Ltf-high-neutrophil
AGAATAGCACAGGTTT-1_nmr.spleen.LPS_1.1	nmr.spleen.LPS_1.1	2395	509	4	9	Erythroid-cell	Erythroid-cell.1
AGAATAGCAGGGTACA-1_nmr.spleen.LPS_1.1	nmr.spleen.LPS_1.1	3752	1243	4	9	Erythroid-cell	Erythroid-cell.1
AGAATAGGTACCTACA-1_nmr.spleen.LPS_1.1	nmr.spleen.LPS_1.1	4438	890	4	9	Erythroid-cell	Erythroid-cell.1
AGAATAGTCAGCGATT-1_nmr.spleen.LPS_1.1	nmr.spleen.LPS_1.1	3797	1109	5	6	APC.1	Macrophage
AGACGTTAGTCAAGCG-1_nmr.spleen.LPS_1.1	nmr.spleen.LPS_1.1	7645	1581	4	9	Erythroid-cell	Erythroid-cell.1
AGACGTTCACAAGTAA-1_nmr.spleen.LPS_1.1	nmr.spleen.LPS_1.1	1274	432	1	5	Neutrophil	Ltf-high-neutrophil
AGACGTTGTCTGGTCG-1_nmr.spleen.LPS_1.1	nmr.spleen.LPS_1.1	1930	484	1	5	Neutrophil	Ltf-high-neutrophil
AGAGCGAAGGACGAAA-1_nmr.spleen.LPS_1.1	nmr.spleen.LPS_1.1	935	350	1	3	Neutrophil	Neutrophil
AGAGCGAAGTGTACGG-1_nmr.spleen.LPS_1.1	nmr.spleen.LPS_1.1	2223	615	1	5	Neutrophil	Ltf-high-neutrophil
AGAGCGACAACAACCT-1_nmr.spleen.LPS_1.1	nmr.spleen.LPS_1.1	1611	793	2	10	T-cell	Unassigned.2
AGAGCGACAAGCGAGT-1_nmr.spleen.LPS_1.1	nmr.spleen.LPS_1.1	3245	697	4	9	Erythroid-cell	Erythroid-cell.1
AGAGCGACAAGCGCTC-1_nmr.spleen.LPS_1.1	nmr.spleen.LPS_1.1	200	144	6	12	APC.2	Monocyte
AGAGCGACATGCTGGC-1_nmr.spleen.LPS_1.1	nmr.spleen.LPS_1.1	959	563	3	7	B-cell	B-cell
AGAGCGAGTCTCCATC-1_nmr.spleen.LPS_1.1	nmr.spleen.LPS_1.1	2935	650	1	5	Neutrophil	Ltf-high-neutrophil
AGAGCGATCAGGTTCA-1_nmr.spleen.LPS_1.1	nmr.spleen.LPS_1.1	5816	1195	4	9	Erythroid-cell	Erythroid-cell.1
AGAGCTTTCCAAGTAC-1_nmr.spleen.LPS_1.1	nmr.spleen.LPS_1.1	1807	476	1	5	Neutrophil	Ltf-high-neutrophil
AGAGTGGAGAAGCCCA-1_nmr.spleen.LPS_1.1	nmr.spleen.LPS_1.1	466	211	1	3	Neutrophil	Neutrophil
AGAGTGGAGCGATATA-1_nmr.spleen.LPS_1.1	nmr.spleen.LPS_1.1	6023	1471	5	6	APC.1	Macrophage
AGAGTGGAGCGCCTTG-1_nmr.spleen.LPS_1.1	nmr.spleen.LPS_1.1	517	356	2	4	T-cell	T-cell.1
AGAGTGGCAGACACTT-1_nmr.spleen.LPS_1.1	nmr.spleen.LPS_1.1	1071	362	1	5	Neutrophil	Ltf-high-neutrophil
AGAGTGGCAGCCAATT-1_nmr.spleen.LPS_1.1	nmr.spleen.LPS_1.1	673	272	1	3	Neutrophil	Neutrophil
AGAGTGGCATCAGTCA-1_nmr.spleen.LPS_1.1	nmr.spleen.LPS_1.1	1670	540	1	5	Neutrophil	Ltf-high-neutrophil
AGAGTGGCATTTGCTT-1_nmr.spleen.LPS_1.1	nmr.spleen.LPS_1.1	799	510	3	7	B-cell	B-cell
AGAGTGGGTTGAACTC-1_nmr.spleen.LPS_1.1	nmr.spleen.LPS_1.1	295	168	1	3	Neutrophil	Neutrophil
AGAGTGGTCACTGGGC-1_nmr.spleen.LPS_1.1	nmr.spleen.LPS_1.1	2887	1102	4	9	Erythroid-cell	Erythroid-cell.1
AGAGTGGTCCTCATTA-1_nmr.spleen.LPS_1.1	nmr.spleen.LPS_1.1	2511	565	4	9	Erythroid-cell	Erythroid-cell.1
AGAGTGGTCTTGTTTG-1_nmr.spleen.LPS_1.1	nmr.spleen.LPS_1.1	1214	399	1	5	Neutrophil	Ltf-high-neutrophil
AGATCTGAGCCGGTAA-1_nmr.spleen.LPS_1.1	nmr.spleen.LPS_1.1	1447	488	1	5	Neutrophil	Ltf-high-neutrophil
AGATCTGCAGCATGAG-1_nmr.spleen.LPS_1.1	nmr.spleen.LPS_1.1	624	298	1	3	Neutrophil	Neutrophil
AGATCTGCAGCCTTTC-1_nmr.spleen.LPS_1.1	nmr.spleen.LPS_1.1	1269	374	1	5	Neutrophil	Ltf-high-neutrophil
AGATCTGCATCGACGC-1_nmr.spleen.LPS_1.1	nmr.spleen.LPS_1.1	1275	467	1	3	Neutrophil	Neutrophil
AGATCTGGTGCCTGGT-1_nmr.spleen.LPS_1.1	nmr.spleen.LPS_1.1	1653	476	1	5	Neutrophil	Ltf-high-neutrophil
AGATCTGGTGGTCTCG-1_nmr.spleen.LPS_1.1	nmr.spleen.LPS_1.1	1978	441	4	9	Erythroid-cell	Erythroid-cell.1
AGATCTGTCAACGCTA-1_nmr.spleen.LPS_1.1	nmr.spleen.LPS_1.1	753	303	1	3	Neutrophil	Neutrophil
AGATTGCCAGGTTTCA-1_nmr.spleen.LPS_1.1	nmr.spleen.LPS_1.1	3819	1221	5	6	APC.1	Macrophage
AGATTGCGTCGCGAAA-1_nmr.spleen.LPS_1.1	nmr.spleen.LPS_1.1	2685	325	4	11	Erythroid-cell	Erythroid-cell.2
AGATTGCTCACTCTTA-1_nmr.spleen.LPS_1.1	nmr.spleen.LPS_1.1	3358	704	4	9	Erythroid-cell	Erythroid-cell.1
AGATTGCTCCAGTAGT-1_nmr.spleen.LPS_1.1	nmr.spleen.LPS_1.1	991	630	2	2	T-cell	T-cell.2
AGATTGCTCGCAAACT-1_nmr.spleen.LPS_1.1	nmr.spleen.LPS_1.1	7135	1842	4	9	Erythroid-cell	Erythroid-cell.1
AGATTGCTCGTCACGG-1_nmr.spleen.LPS_1.1	nmr.spleen.LPS_1.1	2514	274	4	11	Erythroid-cell	Erythroid-cell.2
AGCAGCCAGGACTGGT-1_nmr.spleen.LPS_1.1	nmr.spleen.LPS_1.1	4368	1058	4	9	Erythroid-cell	Erythroid-cell.1
AGCAGCCCAGGCTCAC-1_nmr.spleen.LPS_1.1	nmr.spleen.LPS_1.1	579	241	1	3	Neutrophil	Neutrophil
AGCAGCCGTTCCGGCA-1_nmr.spleen.LPS_1.1	nmr.spleen.LPS_1.1	1612	505	1	5	Neutrophil	Ltf-high-neutrophil
AGCAGCCTCCAGAAGG-1_nmr.spleen.LPS_1.1	nmr.spleen.LPS_1.1	432	283	2	4	T-cell	T-cell.1
AGCAGCCTCGAATGCT-1_nmr.spleen.LPS_1.1	nmr.spleen.LPS_1.1	1584	547	1	5	Neutrophil	Ltf-high-neutrophil
AGCAGCCTCTACCAGA-1_nmr.spleen.LPS_1.1	nmr.spleen.LPS_1.1	684	302	1	3	Neutrophil	Neutrophil
AGCATACAGAAGAAGC-1_nmr.spleen.LPS_1.1	nmr.spleen.LPS_1.1	1427	191	4	11	Erythroid-cell	Erythroid-cell.2
AGCATACAGAAGGGTA-1_nmr.spleen.LPS_1.1	nmr.spleen.LPS_1.1	957	338	1	5	Neutrophil	Ltf-high-neutrophil
AGCATACAGGCGCTCT-1_nmr.spleen.LPS_1.1	nmr.spleen.LPS_1.1	1328	452	1	5	Neutrophil	Ltf-high-neutrophil
AGCATACCATGCAACT-1_nmr.spleen.LPS_1.1	nmr.spleen.LPS_1.1	4064	1379	5	6	APC.1	Macrophage
AGCATACCATTCACTT-1_nmr.spleen.LPS_1.1	nmr.spleen.LPS_1.1	630	259	1	3	Neutrophil	Neutrophil
AGCATACGTACAGACG-1_nmr.spleen.LPS_1.1	nmr.spleen.LPS_1.1	1992	199	4	11	Erythroid-cell	Erythroid-cell.2
AGCATACGTACGCTGC-1_nmr.spleen.LPS_1.1	nmr.spleen.LPS_1.1	1807	496	1	5	Neutrophil	Ltf-high-neutrophil
AGCATACTCCGCGCAA-1_nmr.spleen.LPS_1.1	nmr.spleen.LPS_1.1	619	413	2	4	T-cell	T-cell.1
AGCATACTCCTCGCAT-1_nmr.spleen.LPS_1.1	nmr.spleen.LPS_1.1	5752	2017	2	2	T-cell	T-cell.2
AGCCTAAAGATCGGGT-1_nmr.spleen.LPS_1.1	nmr.spleen.LPS_1.1	1248	441	1	3	Neutrophil	Neutrophil
AGCCTAAAGCATCATC-1_nmr.spleen.LPS_1.1	nmr.spleen.LPS_1.1	2315	893	2	10	T-cell	Unassigned.2
AGCCTAAAGGGCTCTC-1_nmr.spleen.LPS_1.1	nmr.spleen.LPS_1.1	1402	494	1	5	Neutrophil	Ltf-high-neutrophil
AGCCTAAAGGTGATAT-1_nmr.spleen.LPS_1.1	nmr.spleen.LPS_1.1	2314	575	1	5	Neutrophil	Ltf-high-neutrophil
AGCCTAACAAGGGTCA-1_nmr.spleen.LPS_1.1	nmr.spleen.LPS_1.1	2756	1015	5	6	APC.1	Macrophage
AGCCTAACAGTAAGAT-1_nmr.spleen.LPS_1.1	nmr.spleen.LPS_1.1	1386	507	1	5	Neutrophil	Ltf-high-neutrophil
AGCCTAACATTGTGCA-1_nmr.spleen.LPS_1.1	nmr.spleen.LPS_1.1	428	310	2	4	T-cell	T-cell.1
AGCCTAAGTCGCATCG-1_nmr.spleen.LPS_1.1	nmr.spleen.LPS_1.1	2103	521	1	5	Neutrophil	Ltf-high-neutrophil
AGCCTAATCTGCGTAA-1_nmr.spleen.LPS_1.1	nmr.spleen.LPS_1.1	5846	1177	1	5	Neutrophil	Ltf-high-neutrophil
AGCGGTCAGAATTCCC-1_nmr.spleen.LPS_1.1	nmr.spleen.LPS_1.1	337	203	6	12	APC.2	Monocyte
AGCGGTCCAGTTCATG-1_nmr.spleen.LPS_1.1	nmr.spleen.LPS_1.1	830	529	3	7	B-cell	B-cell
AGCGGTCGTTACGCGC-1_nmr.spleen.LPS_1.1	nmr.spleen.LPS_1.1	2425	909	5	6	APC.1	Macrophage
AGCGGTCTCAGTCAGT-1_nmr.spleen.LPS_1.1	nmr.spleen.LPS_1.1	653	436	3	7	B-cell	B-cell
AGCGGTCTCCAATGGT-1_nmr.spleen.LPS_1.1	nmr.spleen.LPS_1.1	575	292	1	3	Neutrophil	Neutrophil
AGCGGTCTCCTATGTT-1_nmr.spleen.LPS_1.1	nmr.spleen.LPS_1.1	1648	477	1	5	Neutrophil	Ltf-high-neutrophil
AGCGTATAGCAAATCA-1_nmr.spleen.LPS_1.1	nmr.spleen.LPS_1.1	804	335	1	3	Neutrophil	Neutrophil
AGCGTATAGGACTGGT-1_nmr.spleen.LPS_1.1	nmr.spleen.LPS_1.1	960	373	1	3	Neutrophil	Neutrophil
AGCGTATCAACTGCTA-1_nmr.spleen.LPS_1.1	nmr.spleen.LPS_1.1	2397	332	4	11	Erythroid-cell	Erythroid-cell.2
AGCGTATCAAGACGTG-1_nmr.spleen.LPS_1.1	nmr.spleen.LPS_1.1	1085	337	1	5	Neutrophil	Ltf-high-neutrophil
AGCGTATCACCAGATT-1_nmr.spleen.LPS_1.1	nmr.spleen.LPS_1.1	1324	384	1	5	Neutrophil	Ltf-high-neutrophil
AGCGTATCACTGTGTA-1_nmr.spleen.LPS_1.1	nmr.spleen.LPS_1.1	826	338	1	5	Neutrophil	Ltf-high-neutrophil
AGCGTATGTACGCTGC-1_nmr.spleen.LPS_1.1	nmr.spleen.LPS_1.1	671	447	2	4	T-cell	T-cell.1
AGCGTATGTATTCGTG-1_nmr.spleen.LPS_1.1	nmr.spleen.LPS_1.1	2855	739	1	5	Neutrophil	Ltf-high-neutrophil
AGCGTATTCAAAGACA-1_nmr.spleen.LPS_1.1	nmr.spleen.LPS_1.1	3279	1120	5	6	APC.1	Macrophage
AGCGTATTCCGCGGTA-1_nmr.spleen.LPS_1.1	nmr.spleen.LPS_1.1	1442	157	4	11	Erythroid-cell	Erythroid-cell.2
AGCGTCGGTAGGGTAC-1_nmr.spleen.LPS_1.1	nmr.spleen.LPS_1.1	1468	406	1	5	Neutrophil	Ltf-high-neutrophil
AGCGTCGGTGGGTCAA-1_nmr.spleen.LPS_1.1	nmr.spleen.LPS_1.1	1962	164	4	11	Erythroid-cell	Erythroid-cell.2
AGCGTCGGTTATGTGC-1_nmr.spleen.LPS_1.1	nmr.spleen.LPS_1.1	714	465	3	7	B-cell	B-cell
AGCGTCGGTTCGCTAA-1_nmr.spleen.LPS_1.1	nmr.spleen.LPS_1.1	2120	484	1	5	Neutrophil	Ltf-high-neutrophil
AGCGTCGGTTTGTGTG-1_nmr.spleen.LPS_1.1	nmr.spleen.LPS_1.1	173	140	2	4	T-cell	T-cell.1
AGCGTCGTCACCATAG-1_nmr.spleen.LPS_1.1	nmr.spleen.LPS_1.1	849	348	1	3	Neutrophil	Neutrophil
AGCGTCGTCGGACAAG-1_nmr.spleen.LPS_1.1	nmr.spleen.LPS_1.1	446	221	1	3	Neutrophil	Neutrophil
AGCTCCTAGAAACGAG-1_nmr.spleen.LPS_1.1	nmr.spleen.LPS_1.1	1866	491	1	5	Neutrophil	Ltf-high-neutrophil
AGCTCCTCACCCATGG-1_nmr.spleen.LPS_1.1	nmr.spleen.LPS_1.1	3252	1091	7	1	APC.3	Timeless-high-dendritic-cell
AGCTCCTCAGGCGATA-1_nmr.spleen.LPS_1.1	nmr.spleen.LPS_1.1	2968	539	4	9	Erythroid-cell	Erythroid-cell.1
AGCTCCTTCCAAGCCG-1_nmr.spleen.LPS_1.1	nmr.spleen.LPS_1.1	2538	606	1	5	Neutrophil	Ltf-high-neutrophil
AGCTCCTTCCCAACGG-1_nmr.spleen.LPS_1.1	nmr.spleen.LPS_1.1	1597	494	1	3	Neutrophil	Neutrophil
AGCTCTCAGCACAGGT-1_nmr.spleen.LPS_1.1	nmr.spleen.LPS_1.1	3124	245	4	11	Erythroid-cell	Erythroid-cell.2
AGCTCTCAGCACGCCT-1_nmr.spleen.LPS_1.1	nmr.spleen.LPS_1.1	784	347	1	3	Neutrophil	Neutrophil
AGCTCTCCACTCTGTC-1_nmr.spleen.LPS_1.1	nmr.spleen.LPS_1.1	1237	464	1	5	Neutrophil	Ltf-high-neutrophil
AGCTCTCCAGAGCCAA-1_nmr.spleen.LPS_1.1	nmr.spleen.LPS_1.1	1533	458	1	5	Neutrophil	Ltf-high-neutrophil
AGCTCTCGTCACTTCC-1_nmr.spleen.LPS_1.1	nmr.spleen.LPS_1.1	2777	694	1	5	Neutrophil	Ltf-high-neutrophil
AGCTCTCGTTCCATGA-1_nmr.spleen.LPS_1.1	nmr.spleen.LPS_1.1	777	319	1	3	Neutrophil	Neutrophil
AGCTCTCTCAGGTTCA-1_nmr.spleen.LPS_1.1	nmr.spleen.LPS_1.1	1962	224	4	11	Erythroid-cell	Erythroid-cell.2
AGCTCTCTCTGCCAGG-1_nmr.spleen.LPS_1.1	nmr.spleen.LPS_1.1	965	562	2	4	T-cell	T-cell.1
AGCTTGAAGTACTTGC-1_nmr.spleen.LPS_1.1	nmr.spleen.LPS_1.1	2011	902	2	4	T-cell	T-cell.1
AGCTTGACAATGACCT-1_nmr.spleen.LPS_1.1	nmr.spleen.LPS_1.1	1291	473	1	5	Neutrophil	Ltf-high-neutrophil
AGCTTGATCGTCGTTC-1_nmr.spleen.LPS_1.1	nmr.spleen.LPS_1.1	590	281	1	3	Neutrophil	Neutrophil
AGGCCACAGGAACTGC-1_nmr.spleen.LPS_1.1	nmr.spleen.LPS_1.1	1109	404	1	3	Neutrophil	Neutrophil
AGGCCACAGTATCGAA-1_nmr.spleen.LPS_1.1	nmr.spleen.LPS_1.1	1438	398	1	5	Neutrophil	Ltf-high-neutrophil
AGGCCACAGTGGTCCC-1_nmr.spleen.LPS_1.1	nmr.spleen.LPS_1.1	1520	471	1	5	Neutrophil	Ltf-high-neutrophil
AGGCCACCATCACGAT-1_nmr.spleen.LPS_1.1	nmr.spleen.LPS_1.1	2021	507	1	5	Neutrophil	Ltf-high-neutrophil
AGGCCACGTGGTCTCG-1_nmr.spleen.LPS_1.1	nmr.spleen.LPS_1.1	3270	535	4	9	Erythroid-cell	Erythroid-cell.1
AGGCCACTCATCTGTT-1_nmr.spleen.LPS_1.1	nmr.spleen.LPS_1.1	1214	390	1	5	Neutrophil	Ltf-high-neutrophil
AGGCCACTCTCAAACG-1_nmr.spleen.LPS_1.1	nmr.spleen.LPS_1.1	2309	631	1	5	Neutrophil	Ltf-high-neutrophil
AGGCCGTAGCGTCTAT-1_nmr.spleen.LPS_1.1	nmr.spleen.LPS_1.1	2061	606	1	5	Neutrophil	Ltf-high-neutrophil
AGGCCGTGTACCGTTA-1_nmr.spleen.LPS_1.1	nmr.spleen.LPS_1.1	840	525	2	4	T-cell	T-cell.1
AGGCCGTGTCAGCTAT-1_nmr.spleen.LPS_1.1	nmr.spleen.LPS_1.1	1766	515	1	5	Neutrophil	Ltf-high-neutrophil
AGGCCGTGTGCAACGA-1_nmr.spleen.LPS_1.1	nmr.spleen.LPS_1.1	841	327	1	5	Neutrophil	Ltf-high-neutrophil
AGGCCGTGTTGAGGTG-1_nmr.spleen.LPS_1.1	nmr.spleen.LPS_1.1	3724	620	4	9	Erythroid-cell	Erythroid-cell.1
AGGCCGTTCGCGTTTC-1_nmr.spleen.LPS_1.1	nmr.spleen.LPS_1.1	1024	345	1	3	Neutrophil	Neutrophil
AGGCCGTTCGGTGTTA-1_nmr.spleen.LPS_1.1	nmr.spleen.LPS_1.1	1721	544	1	5	Neutrophil	Ltf-high-neutrophil
AGGGAGTAGCGTGAAC-1_nmr.spleen.LPS_1.1	nmr.spleen.LPS_1.1	2964	696	1	5	Neutrophil	Ltf-high-neutrophil
AGGGAGTGTGACGCCT-1_nmr.spleen.LPS_1.1	nmr.spleen.LPS_1.1	1035	514	2	4	T-cell	T-cell.1
AGGGAGTGTTCCGGCA-1_nmr.spleen.LPS_1.1	nmr.spleen.LPS_1.1	1253	204	4	11	Erythroid-cell	Erythroid-cell.2
AGGGAGTGTTCGGCAC-1_nmr.spleen.LPS_1.1	nmr.spleen.LPS_1.1	3585	1511	7	1	APC.3	Timeless-high-dendritic-cell
AGGGAGTTCCAAGCCG-1_nmr.spleen.LPS_1.1	nmr.spleen.LPS_1.1	608	251	1	3	Neutrophil	Neutrophil
AGGGATGCATCCTAGA-1_nmr.spleen.LPS_1.1	nmr.spleen.LPS_1.1	4593	1689	4	9	Erythroid-cell	Erythroid-cell.1
AGGGATGCATTGGCGC-1_nmr.spleen.LPS_1.1	nmr.spleen.LPS_1.1	737	282	1	5	Neutrophil	Ltf-high-neutrophil
AGGGATGGTATGAAAC-1_nmr.spleen.LPS_1.1	nmr.spleen.LPS_1.1	661	390	2	4	T-cell	T-cell.1
AGGGATGTCCTAGAAC-1_nmr.spleen.LPS_1.1	nmr.spleen.LPS_1.1	966	365	1	3	Neutrophil	Neutrophil
AGGGATGTCGCTAGCG-1_nmr.spleen.LPS_1.1	nmr.spleen.LPS_1.1	3834	724	4	9	Erythroid-cell	Erythroid-cell.1
AGGGTGAAGCGATAGC-1_nmr.spleen.LPS_1.1	nmr.spleen.LPS_1.1	2435	572	4	9	Erythroid-cell	Erythroid-cell.1
AGGGTGACAAGACACG-1_nmr.spleen.LPS_1.1	nmr.spleen.LPS_1.1	1937	562	1	5	Neutrophil	Ltf-high-neutrophil
AGGGTGACACAGAGGT-1_nmr.spleen.LPS_1.1	nmr.spleen.LPS_1.1	2206	575	1	5	Neutrophil	Ltf-high-neutrophil
AGGGTGACATTCCTCG-1_nmr.spleen.LPS_1.1	nmr.spleen.LPS_1.1	1735	574	1	5	Neutrophil	Ltf-high-neutrophil
AGGTCATAGACAAAGG-1_nmr.spleen.LPS_1.1	nmr.spleen.LPS_1.1	1835	534	1	5	Neutrophil	Ltf-high-neutrophil
AGGTCATAGTGTTAGA-1_nmr.spleen.LPS_1.1	nmr.spleen.LPS_1.1	1164	391	1	3	Neutrophil	Neutrophil
AGGTCATGTCCGAACC-1_nmr.spleen.LPS_1.1	nmr.spleen.LPS_1.1	4562	729	4	9	Erythroid-cell	Erythroid-cell.1
AGGTCATGTCGGCACT-1_nmr.spleen.LPS_1.1	nmr.spleen.LPS_1.1	886	337	1	5	Neutrophil	Ltf-high-neutrophil
AGGTCATGTGAGGGTT-1_nmr.spleen.LPS_1.1	nmr.spleen.LPS_1.1	5759	1358	4	9	Erythroid-cell	Erythroid-cell.1
AGGTCATTCCACTGGG-1_nmr.spleen.LPS_1.1	nmr.spleen.LPS_1.1	1038	360	1	3	Neutrophil	Neutrophil
AGGTCCGAGAACAATC-1_nmr.spleen.LPS_1.1	nmr.spleen.LPS_1.1	1487	481	1	5	Neutrophil	Ltf-high-neutrophil
AGGTCCGCACATTAGC-1_nmr.spleen.LPS_1.1	nmr.spleen.LPS_1.1	1272	465	1	5	Neutrophil	Ltf-high-neutrophil
AGGTCCGGTCCCGACA-1_nmr.spleen.LPS_1.1	nmr.spleen.LPS_1.1	754	492	3	7	B-cell	B-cell
AGGTCCGGTCCGAATT-1_nmr.spleen.LPS_1.1	nmr.spleen.LPS_1.1	616	361	2	4	T-cell	T-cell.1
AGGTCCGTCAGCTCGG-1_nmr.spleen.LPS_1.1	nmr.spleen.LPS_1.1	2558	219	4	11	Erythroid-cell	Erythroid-cell.2
AGGTCCGTCGTCACGG-1_nmr.spleen.LPS_1.1	nmr.spleen.LPS_1.1	770	337	1	3	Neutrophil	Neutrophil
AGTAGTCAGCTCAACT-1_nmr.spleen.LPS_1.1	nmr.spleen.LPS_1.1	2043	534	1	5	Neutrophil	Ltf-high-neutrophil
AGTAGTCTCAACACAC-1_nmr.spleen.LPS_1.1	nmr.spleen.LPS_1.1	1291	427	1	3	Neutrophil	Neutrophil
AGTAGTCTCAACCATG-1_nmr.spleen.LPS_1.1	nmr.spleen.LPS_1.1	2246	561	1	5	Neutrophil	Ltf-high-neutrophil
AGTAGTCTCAATCTCT-1_nmr.spleen.LPS_1.1	nmr.spleen.LPS_1.1	834	304	4	9	Erythroid-cell	Erythroid-cell.1
AGTAGTCTCACATGCA-1_nmr.spleen.LPS_1.1	nmr.spleen.LPS_1.1	5541	1693	3	13	B-cell	Plasma-cell
AGTAGTCTCACGAAGG-1_nmr.spleen.LPS_1.1	nmr.spleen.LPS_1.1	1099	303	1	5	Neutrophil	Ltf-high-neutrophil
AGTAGTCTCACTCCTG-1_nmr.spleen.LPS_1.1	nmr.spleen.LPS_1.1	759	446	2	4	T-cell	T-cell.1
AGTAGTCTCAGTGTTG-1_nmr.spleen.LPS_1.1	nmr.spleen.LPS_1.1	786	344	1	3	Neutrophil	Neutrophil
AGTAGTCTCCTGCAGG-1_nmr.spleen.LPS_1.1	nmr.spleen.LPS_1.1	1897	551	1	5	Neutrophil	Ltf-high-neutrophil
AGTAGTCTCTGATTCT-1_nmr.spleen.LPS_1.1	nmr.spleen.LPS_1.1	986	335	1	3	Neutrophil	Neutrophil
AGTCTTTAGGTCGGAT-1_nmr.spleen.LPS_1.1	nmr.spleen.LPS_1.1	1428	441	1	5	Neutrophil	Ltf-high-neutrophil
AGTCTTTCACACCGCA-1_nmr.spleen.LPS_1.1	nmr.spleen.LPS_1.1	2379	610	1	5	Neutrophil	Ltf-high-neutrophil
AGTCTTTGTGACGGTA-1_nmr.spleen.LPS_1.1	nmr.spleen.LPS_1.1	581	308	1	3	Neutrophil	Neutrophil
AGTCTTTGTTCGCTAA-1_nmr.spleen.LPS_1.1	nmr.spleen.LPS_1.1	1976	190	4	11	Erythroid-cell	Erythroid-cell.2
AGTCTTTTCAGCGACC-1_nmr.spleen.LPS_1.1	nmr.spleen.LPS_1.1	2532	1032	5	6	APC.1	Macrophage
AGTGAGGAGAAGGTTT-1_nmr.spleen.LPS_1.1	nmr.spleen.LPS_1.1	3301	560	4	9	Erythroid-cell	Erythroid-cell.1
AGTGAGGGTAAATGAC-1_nmr.spleen.LPS_1.1	nmr.spleen.LPS_1.1	776	500	2	4	T-cell	T-cell.1
AGTGAGGGTCACCCAG-1_nmr.spleen.LPS_1.1	nmr.spleen.LPS_1.1	1283	462	1	5	Neutrophil	Ltf-high-neutrophil
AGTGAGGGTTACGGAG-1_nmr.spleen.LPS_1.1	nmr.spleen.LPS_1.1	1538	420	1	5	Neutrophil	Ltf-high-neutrophil
AGTGAGGTCATCTGTT-1_nmr.spleen.LPS_1.1	nmr.spleen.LPS_1.1	1299	451	1	5	Neutrophil	Ltf-high-neutrophil
AGTGGGAAGTCCGGTC-1_nmr.spleen.LPS_1.1	nmr.spleen.LPS_1.1	845	490	2	4	T-cell	T-cell.1
AGTGGGACAACTGCTA-1_nmr.spleen.LPS_1.1	nmr.spleen.LPS_1.1	616	302	1	3	Neutrophil	Neutrophil
AGTGGGATCAACACTG-1_nmr.spleen.LPS_1.1	nmr.spleen.LPS_1.1	1096	369	1	3	Neutrophil	Neutrophil
AGTGGGATCCTACAGA-1_nmr.spleen.LPS_1.1	nmr.spleen.LPS_1.1	2542	1143	3	7	B-cell	B-cell
AGTGTCAAGCGATAGC-1_nmr.spleen.LPS_1.1	nmr.spleen.LPS_1.1	892	485	3	7	B-cell	B-cell
AGTGTCACAAGCCCAC-1_nmr.spleen.LPS_1.1	nmr.spleen.LPS_1.1	4284	733	4	9	Erythroid-cell	Erythroid-cell.1
AGTGTCAGTGCGAAAC-1_nmr.spleen.LPS_1.1	nmr.spleen.LPS_1.1	2333	632	1	5	Neutrophil	Ltf-high-neutrophil
AGTGTCAGTTAAAGAC-1_nmr.spleen.LPS_1.1	nmr.spleen.LPS_1.1	3207	398	4	11	Erythroid-cell	Erythroid-cell.2
AGTGTCATCGCGTAGC-1_nmr.spleen.LPS_1.1	nmr.spleen.LPS_1.1	2675	766	1	5	Neutrophil	Ltf-high-neutrophil
AGTGTCATCTGTGCAA-1_nmr.spleen.LPS_1.1	nmr.spleen.LPS_1.1	2037	561	1	5	Neutrophil	Ltf-high-neutrophil
AGTTGGTCAACGATCT-1_nmr.spleen.LPS_1.1	nmr.spleen.LPS_1.1	974	160	4	11	Erythroid-cell	Erythroid-cell.2
AGTTGGTCATCGGACC-1_nmr.spleen.LPS_1.1	nmr.spleen.LPS_1.1	1275	408	1	5	Neutrophil	Ltf-high-neutrophil
AGTTGGTGTCAGATAA-1_nmr.spleen.LPS_1.1	nmr.spleen.LPS_1.1	1253	674	3	7	B-cell	B-cell
AGTTGGTGTGTGCGTC-1_nmr.spleen.LPS_1.1	nmr.spleen.LPS_1.1	668	279	1	3	Neutrophil	Neutrophil
AGTTGGTTCCTATGTT-1_nmr.spleen.LPS_1.1	nmr.spleen.LPS_1.1	1187	475	1	3	Neutrophil	Neutrophil
AGTTGGTTCGGAAACG-1_nmr.spleen.LPS_1.1	nmr.spleen.LPS_1.1	2516	589	1	5	Neutrophil	Ltf-high-neutrophil
ATAACGCAGCGTTGCC-1_nmr.spleen.LPS_1.1	nmr.spleen.LPS_1.1	10139	2225	4	9	Erythroid-cell	Erythroid-cell.1
ATAACGCAGGCATGGT-1_nmr.spleen.LPS_1.1	nmr.spleen.LPS_1.1	1032	429	1	3	Neutrophil	Neutrophil
ATAACGCTCGGCTACG-1_nmr.spleen.LPS_1.1	nmr.spleen.LPS_1.1	1132	362	1	3	Neutrophil	Neutrophil
ATAACGCTCTAACCGA-1_nmr.spleen.LPS_1.1	nmr.spleen.LPS_1.1	2750	637	1	5	Neutrophil	Ltf-high-neutrophil
ATAAGAGAGATCTGAA-1_nmr.spleen.LPS_1.1	nmr.spleen.LPS_1.1	622	413	2	4	T-cell	T-cell.1
ATAAGAGCATGCGCAC-1_nmr.spleen.LPS_1.1	nmr.spleen.LPS_1.1	1009	562	2	4	T-cell	T-cell.1
ATAAGAGGTAAGGGAA-1_nmr.spleen.LPS_1.1	nmr.spleen.LPS_1.1	651	408	3	7	B-cell	B-cell
ATAAGAGGTAGATTAG-1_nmr.spleen.LPS_1.1	nmr.spleen.LPS_1.1	2504	589	1	5	Neutrophil	Ltf-high-neutrophil
ATAAGAGGTCTGCCAG-1_nmr.spleen.LPS_1.1	nmr.spleen.LPS_1.1	1939	316	4	9	Erythroid-cell	Erythroid-cell.1
ATAAGAGGTTAGAACA-1_nmr.spleen.LPS_1.1	nmr.spleen.LPS_1.1	192	162	2	4	T-cell	T-cell.1
ATAAGAGTCAGATAAG-1_nmr.spleen.LPS_1.1	nmr.spleen.LPS_1.1	691	279	1	3	Neutrophil	Neutrophil
ATAGACCAGATGTGGC-1_nmr.spleen.LPS_1.1	nmr.spleen.LPS_1.1	7366	1675	4	9	Erythroid-cell	Erythroid-cell.1
ATAGACCAGCCCAACC-1_nmr.spleen.LPS_1.1	nmr.spleen.LPS_1.1	780	502	2	4	T-cell	T-cell.1
ATAGACCCATCTCCCA-1_nmr.spleen.LPS_1.1	nmr.spleen.LPS_1.1	2078	559	1	5	Neutrophil	Ltf-high-neutrophil
ATAGACCGTCGAACAG-1_nmr.spleen.LPS_1.1	nmr.spleen.LPS_1.1	1205	400	1	5	Neutrophil	Ltf-high-neutrophil
ATAGACCTCACAAACC-1_nmr.spleen.LPS_1.1	nmr.spleen.LPS_1.1	1717	490	1	5	Neutrophil	Ltf-high-neutrophil
ATAGACCTCATGTCTT-1_nmr.spleen.LPS_1.1	nmr.spleen.LPS_1.1	3191	721	1	5	Neutrophil	Ltf-high-neutrophil
ATAGACCTCATTGCGA-1_nmr.spleen.LPS_1.1	nmr.spleen.LPS_1.1	3226	579	4	9	Erythroid-cell	Erythroid-cell.1
ATAGACCTCTGTTTGT-1_nmr.spleen.LPS_1.1	nmr.spleen.LPS_1.1	979	352	1	3	Neutrophil	Neutrophil
ATAGACCTCTTTAGGG-1_nmr.spleen.LPS_1.1	nmr.spleen.LPS_1.1	1261	206	4	11	Erythroid-cell	Erythroid-cell.2
ATCACGAAGCGTTTAC-1_nmr.spleen.LPS_1.1	nmr.spleen.LPS_1.1	1101	336	1	3	Neutrophil	Neutrophil
ATCACGACAAGCGCTC-1_nmr.spleen.LPS_1.1	nmr.spleen.LPS_1.1	547	236	1	3	Neutrophil	Neutrophil
ATCACGATCGGTTCGG-1_nmr.spleen.LPS_1.1	nmr.spleen.LPS_1.1	3234	299	4	11	Erythroid-cell	Erythroid-cell.2
ATCATCTAGATCTGAA-1_nmr.spleen.LPS_1.1	nmr.spleen.LPS_1.1	2555	185	4	11	Erythroid-cell	Erythroid-cell.2
ATCATCTTCACAAACC-1_nmr.spleen.LPS_1.1	nmr.spleen.LPS_1.1	347	244	2	4	T-cell	T-cell.1
ATCATCTTCCTTTACA-1_nmr.spleen.LPS_1.1	nmr.spleen.LPS_1.1	609	415	3	7	B-cell	B-cell
ATCATGGAGACTTTCG-1_nmr.spleen.LPS_1.1	nmr.spleen.LPS_1.1	2069	325	4	11	Erythroid-cell	Erythroid-cell.2
ATCATGGCAAGAAAGG-1_nmr.spleen.LPS_1.1	nmr.spleen.LPS_1.1	2274	567	1	5	Neutrophil	Ltf-high-neutrophil
ATCATGGGTACCGTTA-1_nmr.spleen.LPS_1.1	nmr.spleen.LPS_1.1	1933	564	1	5	Neutrophil	Ltf-high-neutrophil
ATCATGGGTGCACGAA-1_nmr.spleen.LPS_1.1	nmr.spleen.LPS_1.1	1186	597	2	4	T-cell	T-cell.1
ATCATGGGTTATGTGC-1_nmr.spleen.LPS_1.1	nmr.spleen.LPS_1.1	438	335	3	7	B-cell	B-cell
ATCATGGTCCCGGATG-1_nmr.spleen.LPS_1.1	nmr.spleen.LPS_1.1	470	195	1	3	Neutrophil	Neutrophil
ATCCACCCAATCGGTT-1_nmr.spleen.LPS_1.1	nmr.spleen.LPS_1.1	2896	688	1	5	Neutrophil	Ltf-high-neutrophil
ATCCACCCACGTCAGC-1_nmr.spleen.LPS_1.1	nmr.spleen.LPS_1.1	1840	591	1	5	Neutrophil	Ltf-high-neutrophil
ATCCACCCATACGCTA-1_nmr.spleen.LPS_1.1	nmr.spleen.LPS_1.1	549	232	1	3	Neutrophil	Neutrophil
ATCCACCTCCACGAAT-1_nmr.spleen.LPS_1.1	nmr.spleen.LPS_1.1	2420	686	1	5	Neutrophil	Ltf-high-neutrophil
ATCCACCTCTGAAAGA-1_nmr.spleen.LPS_1.1	nmr.spleen.LPS_1.1	252	173	6	12	APC.2	Monocyte
ATCCGAAAGATAGGAG-1_nmr.spleen.LPS_1.1	nmr.spleen.LPS_1.1	4210	787	4	9	Erythroid-cell	Erythroid-cell.1
ATCCGAAAGATGTGTA-1_nmr.spleen.LPS_1.1	nmr.spleen.LPS_1.1	1740	475	1	5	Neutrophil	Ltf-high-neutrophil
ATCCGAAGTTCTGTTT-1_nmr.spleen.LPS_1.1	nmr.spleen.LPS_1.1	1638	302	4	11	Erythroid-cell	Erythroid-cell.2
ATCCGAATCAAAGACA-1_nmr.spleen.LPS_1.1	nmr.spleen.LPS_1.1	3535	807	1	5	Neutrophil	Ltf-high-neutrophil
ATCCGAATCAACTCTT-1_nmr.spleen.LPS_1.1	nmr.spleen.LPS_1.1	2390	240	4	11	Erythroid-cell	Erythroid-cell.2
ATCCGAATCCAAGCCG-1_nmr.spleen.LPS_1.1	nmr.spleen.LPS_1.1	876	537	3	7	B-cell	B-cell
ATCGAGTAGAATCTCC-1_nmr.spleen.LPS_1.1	nmr.spleen.LPS_1.1	2701	984	5	6	APC.1	Macrophage
ATCGAGTAGATGCCAG-1_nmr.spleen.LPS_1.1	nmr.spleen.LPS_1.1	705	296	1	3	Neutrophil	Neutrophil
ATCGAGTAGCTAGGCA-1_nmr.spleen.LPS_1.1	nmr.spleen.LPS_1.1	1016	531	2	4	T-cell	T-cell.1
ATCGAGTCAAACCTAC-1_nmr.spleen.LPS_1.1	nmr.spleen.LPS_1.1	3369	973	5	6	APC.1	Macrophage
ATCGAGTCAGGAATGC-1_nmr.spleen.LPS_1.1	nmr.spleen.LPS_1.1	6091	1162	4	9	Erythroid-cell	Erythroid-cell.1
ATCGAGTGTAGCGATG-1_nmr.spleen.LPS_1.1	nmr.spleen.LPS_1.1	2021	351	4	9	Erythroid-cell	Erythroid-cell.1
ATCGAGTGTTTGACTG-1_nmr.spleen.LPS_1.1	nmr.spleen.LPS_1.1	1895	481	1	5	Neutrophil	Ltf-high-neutrophil
ATCGAGTTCACCAGGC-1_nmr.spleen.LPS_1.1	nmr.spleen.LPS_1.1	1765	524	1	5	Neutrophil	Ltf-high-neutrophil
ATCGAGTTCAGGCAAG-1_nmr.spleen.LPS_1.1	nmr.spleen.LPS_1.1	2524	458	4	9	Erythroid-cell	Erythroid-cell.1
ATCTACTCATCACCCT-1_nmr.spleen.LPS_1.1	nmr.spleen.LPS_1.1	1047	452	1	3	Neutrophil	Neutrophil
ATCTACTGTCCATCCT-1_nmr.spleen.LPS_1.1	nmr.spleen.LPS_1.1	1252	620	2	4	T-cell	T-cell.1
ATCTGCCAGCTAACTC-1_nmr.spleen.LPS_1.1	nmr.spleen.LPS_1.1	1010	524	2	4	T-cell	T-cell.1
ATCTGCCAGTTTAGGA-1_nmr.spleen.LPS_1.1	nmr.spleen.LPS_1.1	4087	936	4	9	Erythroid-cell	Erythroid-cell.1
ATCTGCCCAATGAATG-1_nmr.spleen.LPS_1.1	nmr.spleen.LPS_1.1	182	165	2	4	T-cell	T-cell.1
ATCTGCCCACAGATTC-1_nmr.spleen.LPS_1.1	nmr.spleen.LPS_1.1	1492	472	1	5	Neutrophil	Ltf-high-neutrophil
ATCTGCCCATTAGCCA-1_nmr.spleen.LPS_1.1	nmr.spleen.LPS_1.1	627	442	3	7	B-cell	B-cell
ATCTGCCCATTCACTT-1_nmr.spleen.LPS_1.1	nmr.spleen.LPS_1.1	3964	744	4	9	Erythroid-cell	Erythroid-cell.1
ATCTGCCGTGGCTCCA-1_nmr.spleen.LPS_1.1	nmr.spleen.LPS_1.1	208	166	2	4	T-cell	T-cell.1
ATCTGCCGTGTTCTTT-1_nmr.spleen.LPS_1.1	nmr.spleen.LPS_1.1	3121	1103	5	6	APC.1	Macrophage
ATCTGCCGTTAGTGGG-1_nmr.spleen.LPS_1.1	nmr.spleen.LPS_1.1	1661	528	1	5	Neutrophil	Ltf-high-neutrophil
ATGAGGGAGAAGGGTA-1_nmr.spleen.LPS_1.1	nmr.spleen.LPS_1.1	1118	631	3	7	B-cell	B-cell
ATGAGGGAGAGCTATA-1_nmr.spleen.LPS_1.1	nmr.spleen.LPS_1.1	1180	442	1	3	Neutrophil	Neutrophil
ATGAGGGCAATGAATG-1_nmr.spleen.LPS_1.1	nmr.spleen.LPS_1.1	1752	570	1	5	Neutrophil	Ltf-high-neutrophil
ATGAGGGCAGATGGGT-1_nmr.spleen.LPS_1.1	nmr.spleen.LPS_1.1	2069	574	1	5	Neutrophil	Ltf-high-neutrophil
ATGAGGGGTCATCCCT-1_nmr.spleen.LPS_1.1	nmr.spleen.LPS_1.1	929	373	1	3	Neutrophil	Neutrophil
ATGAGGGGTGCGCTTG-1_nmr.spleen.LPS_1.1	nmr.spleen.LPS_1.1	953	383	1	3	Neutrophil	Neutrophil
ATGCGATAGACATAAC-1_nmr.spleen.LPS_1.1	nmr.spleen.LPS_1.1	2130	567	1	5	Neutrophil	Ltf-high-neutrophil
ATGCGATAGGGCTCTC-1_nmr.spleen.LPS_1.1	nmr.spleen.LPS_1.1	593	231	1	3	Neutrophil	Neutrophil
ATGCGATGTAGCTAAA-1_nmr.spleen.LPS_1.1	nmr.spleen.LPS_1.1	2918	688	1	5	Neutrophil	Ltf-high-neutrophil
ATGCGATGTCTGATCA-1_nmr.spleen.LPS_1.1	nmr.spleen.LPS_1.1	383	279	2	4	T-cell	T-cell.1
ATGCGATGTGTTCTTT-1_nmr.spleen.LPS_1.1	nmr.spleen.LPS_1.1	1004	347	1	5	Neutrophil	Ltf-high-neutrophil
ATGCGATGTTACTGAC-1_nmr.spleen.LPS_1.1	nmr.spleen.LPS_1.1	2090	1008	2	4	T-cell	T-cell.1
ATGCGATGTTCGGCAC-1_nmr.spleen.LPS_1.1	nmr.spleen.LPS_1.1	3793	1099	5	6	APC.1	Macrophage
ATGCGATGTTTGTTTC-1_nmr.spleen.LPS_1.1	nmr.spleen.LPS_1.1	664	386	2	4	T-cell	T-cell.1
ATGCGATTCTCCAGGG-1_nmr.spleen.LPS_1.1	nmr.spleen.LPS_1.1	1035	564	2	4	T-cell	T-cell.1
ATGGGAGAGGACAGAA-1_nmr.spleen.LPS_1.1	nmr.spleen.LPS_1.1	2029	664	1	5	Neutrophil	Ltf-high-neutrophil
ATGGGAGCACCATCCT-1_nmr.spleen.LPS_1.1	nmr.spleen.LPS_1.1	2851	724	1	5	Neutrophil	Ltf-high-neutrophil
ATGGGAGCACGGTAGA-1_nmr.spleen.LPS_1.1	nmr.spleen.LPS_1.1	4366	633	4	9	Erythroid-cell	Erythroid-cell.1
ATGGGAGCACTATCTT-1_nmr.spleen.LPS_1.1	nmr.spleen.LPS_1.1	2103	579	1	5	Neutrophil	Ltf-high-neutrophil
ATGGGAGCATGCCACG-1_nmr.spleen.LPS_1.1	nmr.spleen.LPS_1.1	1615	366	4	9	Erythroid-cell	Erythroid-cell.1
ATGGGAGGTAATAGCA-1_nmr.spleen.LPS_1.1	nmr.spleen.LPS_1.1	1142	397	1	3	Neutrophil	Neutrophil
ATGGGAGTCCTTCAAT-1_nmr.spleen.LPS_1.1	nmr.spleen.LPS_1.1	1988	522	1	5	Neutrophil	Ltf-high-neutrophil
ATGTGTGAGGTAGCTG-1_nmr.spleen.LPS_1.1	nmr.spleen.LPS_1.1	1943	485	1	5	Neutrophil	Ltf-high-neutrophil
ATGTGTGCAACACCCG-1_nmr.spleen.LPS_1.1	nmr.spleen.LPS_1.1	929	320	1	3	Neutrophil	Neutrophil
ATGTGTGCATCCTTGC-1_nmr.spleen.LPS_1.1	nmr.spleen.LPS_1.1	1843	873	3	8	NA	Unassigned.1
ATTACTCAGTGCCATT-1_nmr.spleen.LPS_1.1	nmr.spleen.LPS_1.1	958	377	1	3	Neutrophil	Neutrophil
ATTACTCCACCAGTTA-1_nmr.spleen.LPS_1.1	nmr.spleen.LPS_1.1	670	408	2	4	T-cell	T-cell.1
ATTACTCCATTACCTT-1_nmr.spleen.LPS_1.1	nmr.spleen.LPS_1.1	964	563	2	4	T-cell	T-cell.1
ATTACTCGTTCGTCTC-1_nmr.spleen.LPS_1.1	nmr.spleen.LPS_1.1	1899	475	4	9	Erythroid-cell	Erythroid-cell.1
ATTATCCAGAAGGCCT-1_nmr.spleen.LPS_1.1	nmr.spleen.LPS_1.1	1958	512	1	5	Neutrophil	Ltf-high-neutrophil
ATTATCCAGCAGACTG-1_nmr.spleen.LPS_1.1	nmr.spleen.LPS_1.1	1734	517	1	5	Neutrophil	Ltf-high-neutrophil
ATTATCCAGGTGTGGT-1_nmr.spleen.LPS_1.1	nmr.spleen.LPS_1.1	3180	374	4	11	Erythroid-cell	Erythroid-cell.2
ATTATCCAGTGAACGC-1_nmr.spleen.LPS_1.1	nmr.spleen.LPS_1.1	1004	370	1	5	Neutrophil	Ltf-high-neutrophil
ATTATCCCACGTAAGG-1_nmr.spleen.LPS_1.1	nmr.spleen.LPS_1.1	679	297	1	3	Neutrophil	Neutrophil
ATTATCCCATGCTAGT-1_nmr.spleen.LPS_1.1	nmr.spleen.LPS_1.1	9268	2286	4	9	Erythroid-cell	Erythroid-cell.1
ATTATCCGTATAGTAG-1_nmr.spleen.LPS_1.1	nmr.spleen.LPS_1.1	858	320	1	5	Neutrophil	Ltf-high-neutrophil
ATTCTACAGGCGCTCT-1_nmr.spleen.LPS_1.1	nmr.spleen.LPS_1.1	642	380	2	4	T-cell	T-cell.1
ATTCTACAGGGTCGAT-1_nmr.spleen.LPS_1.1	nmr.spleen.LPS_1.1	824	519	3	7	B-cell	B-cell
ATTCTACCAGTGAGTG-1_nmr.spleen.LPS_1.1	nmr.spleen.LPS_1.1	181	150	2	4	T-cell	T-cell.1
ATTCTACGTGTGGTTT-1_nmr.spleen.LPS_1.1	nmr.spleen.LPS_1.1	739	316	1	3	Neutrophil	Neutrophil
ATTGGACAGATGCCTT-1_nmr.spleen.LPS_1.1	nmr.spleen.LPS_1.1	1624	487	1	5	Neutrophil	Ltf-high-neutrophil
ATTGGACCAGTCAGAG-1_nmr.spleen.LPS_1.1	nmr.spleen.LPS_1.1	1232	409	1	5	Neutrophil	Ltf-high-neutrophil
ATTGGACGTCACCCAG-1_nmr.spleen.LPS_1.1	nmr.spleen.LPS_1.1	1487	505	1	5	Neutrophil	Ltf-high-neutrophil
ATTGGACGTGAAGGCT-1_nmr.spleen.LPS_1.1	nmr.spleen.LPS_1.1	2285	568	1	5	Neutrophil	Ltf-high-neutrophil
ATTGGACGTTCACGGC-1_nmr.spleen.LPS_1.1	nmr.spleen.LPS_1.1	2033	567	1	5	Neutrophil	Ltf-high-neutrophil
ATTGGACTCAAACCAC-1_nmr.spleen.LPS_1.1	nmr.spleen.LPS_1.1	516	242	1	3	Neutrophil	Neutrophil
ATTGGACTCAACCAAC-1_nmr.spleen.LPS_1.1	nmr.spleen.LPS_1.1	1507	484	1	5	Neutrophil	Ltf-high-neutrophil
ATTGGACTCAGCTCTC-1_nmr.spleen.LPS_1.1	nmr.spleen.LPS_1.1	960	361	1	5	Neutrophil	Ltf-high-neutrophil
ATTGGACTCATAACCG-1_nmr.spleen.LPS_1.1	nmr.spleen.LPS_1.1	2248	614	1	5	Neutrophil	Ltf-high-neutrophil
ATTGGTGGTCGGCACT-1_nmr.spleen.LPS_1.1	nmr.spleen.LPS_1.1	5344	1686	4	9	Erythroid-cell	Erythroid-cell.1
ATTTCTGAGACCGGAT-1_nmr.spleen.LPS_1.1	nmr.spleen.LPS_1.1	3858	808	1	5	Neutrophil	Ltf-high-neutrophil
ATTTCTGCATGCCTAA-1_nmr.spleen.LPS_1.1	nmr.spleen.LPS_1.1	2575	629	1	5	Neutrophil	Ltf-high-neutrophil
ATTTCTGTCAACGCTA-1_nmr.spleen.LPS_1.1	nmr.spleen.LPS_1.1	670	256	1	3	Neutrophil	Neutrophil
CAACCAAAGACCTAGG-1_nmr.spleen.LPS_1.1	nmr.spleen.LPS_1.1	3060	942	5	6	APC.1	Macrophage
CAACCAACAGTTAACC-1_nmr.spleen.LPS_1.1	nmr.spleen.LPS_1.1	1361	489	1	5	Neutrophil	Ltf-high-neutrophil
CAACCAAGTCGAATCT-1_nmr.spleen.LPS_1.1	nmr.spleen.LPS_1.1	907	392	1	3	Neutrophil	Neutrophil
CAACCAAGTCTAGTGT-1_nmr.spleen.LPS_1.1	nmr.spleen.LPS_1.1	4123	1313	5	6	APC.1	Macrophage
CAACCAAGTTCCGTCT-1_nmr.spleen.LPS_1.1	nmr.spleen.LPS_1.1	4065	1276	5	6	APC.1	Macrophage
CAACCAAGTTGTGGAG-1_nmr.spleen.LPS_1.1	nmr.spleen.LPS_1.1	264	183	6	12	APC.2	Monocyte
CAACCAATCAGGCGAA-1_nmr.spleen.LPS_1.1	nmr.spleen.LPS_1.1	5847	1006	4	9	Erythroid-cell	Erythroid-cell.1
CAACCAATCCCGACTT-1_nmr.spleen.LPS_1.1	nmr.spleen.LPS_1.1	1889	493	1	5	Neutrophil	Ltf-high-neutrophil
CAACCTCAGAGATGAG-1_nmr.spleen.LPS_1.1	nmr.spleen.LPS_1.1	1989	495	1	5	Neutrophil	Ltf-high-neutrophil
CAACCTCGTCCCGACA-1_nmr.spleen.LPS_1.1	nmr.spleen.LPS_1.1	1673	491	1	5	Neutrophil	Ltf-high-neutrophil
CAACCTCGTTGTCGCG-1_nmr.spleen.LPS_1.1	nmr.spleen.LPS_1.1	557	354	2	4	T-cell	T-cell.1
CAACCTCTCATCTGCC-1_nmr.spleen.LPS_1.1	nmr.spleen.LPS_1.1	977	371	1	3	Neutrophil	Neutrophil
CAACCTCTCCTGCCAT-1_nmr.spleen.LPS_1.1	nmr.spleen.LPS_1.1	815	230	4	11	Erythroid-cell	Erythroid-cell.2
CAACCTCTCTTGTATC-1_nmr.spleen.LPS_1.1	nmr.spleen.LPS_1.1	254	158	4	9	Erythroid-cell	Erythroid-cell.1
CAACTAGAGAGGTTAT-1_nmr.spleen.LPS_1.1	nmr.spleen.LPS_1.1	1434	724	2	4	T-cell	T-cell.1
CAACTAGAGGAGTACC-1_nmr.spleen.LPS_1.1	nmr.spleen.LPS_1.1	2122	539	1	5	Neutrophil	Ltf-high-neutrophil
CAACTAGCAATAGAGT-1_nmr.spleen.LPS_1.1	nmr.spleen.LPS_1.1	331	232	6	12	APC.2	Monocyte
CAACTAGCAGTTCCCT-1_nmr.spleen.LPS_1.1	nmr.spleen.LPS_1.1	2343	480	4	9	Erythroid-cell	Erythroid-cell.1
CAACTAGGTACACCGC-1_nmr.spleen.LPS_1.1	nmr.spleen.LPS_1.1	1250	393	1	3	Neutrophil	Neutrophil
CAACTAGGTACTTAGC-1_nmr.spleen.LPS_1.1	nmr.spleen.LPS_1.1	1438	794	2	2	T-cell	T-cell.2
CAACTAGGTTAAAGAC-1_nmr.spleen.LPS_1.1	nmr.spleen.LPS_1.1	2756	1137	2	4	T-cell	T-cell.1
CAACTAGTCCCAGGTG-1_nmr.spleen.LPS_1.1	nmr.spleen.LPS_1.1	2459	358	4	11	Erythroid-cell	Erythroid-cell.2
CAACTAGTCTTGCATT-1_nmr.spleen.LPS_1.1	nmr.spleen.LPS_1.1	9298	1960	4	9	Erythroid-cell	Erythroid-cell.1
CAAGAAAAGACTACAA-1_nmr.spleen.LPS_1.1	nmr.spleen.LPS_1.1	1087	622	2	4	T-cell	T-cell.1
CAAGAAAAGTGACATA-1_nmr.spleen.LPS_1.1	nmr.spleen.LPS_1.1	1728	807	3	7	B-cell	B-cell
CAAGAAACAATTGCTG-1_nmr.spleen.LPS_1.1	nmr.spleen.LPS_1.1	1134	592	5	6	APC.1	Macrophage
CAAGAAACATATGCTG-1_nmr.spleen.LPS_1.1	nmr.spleen.LPS_1.1	2790	536	4	9	Erythroid-cell	Erythroid-cell.1
CAAGAAAGTCACCCAG-1_nmr.spleen.LPS_1.1	nmr.spleen.LPS_1.1	2194	602	1	5	Neutrophil	Ltf-high-neutrophil
CAAGAAAGTCCAGTTA-1_nmr.spleen.LPS_1.1	nmr.spleen.LPS_1.1	996	349	1	5	Neutrophil	Ltf-high-neutrophil
CAAGAAATCCAAATGC-1_nmr.spleen.LPS_1.1	nmr.spleen.LPS_1.1	253	180	2	4	T-cell	T-cell.1
CAAGAAATCCAGAGGA-1_nmr.spleen.LPS_1.1	nmr.spleen.LPS_1.1	1700	535	1	5	Neutrophil	Ltf-high-neutrophil
CAAGAAATCCTATGTT-1_nmr.spleen.LPS_1.1	nmr.spleen.LPS_1.1	366	166	4	9	Erythroid-cell	Erythroid-cell.1
CAAGAAATCTCTGCTG-1_nmr.spleen.LPS_1.1	nmr.spleen.LPS_1.1	2138	795	5	6	APC.1	Macrophage
CAAGATCAGATGAGAG-1_nmr.spleen.LPS_1.1	nmr.spleen.LPS_1.1	4413	814	4	9	Erythroid-cell	Erythroid-cell.1
CAAGATCCAATGAATG-1_nmr.spleen.LPS_1.1	nmr.spleen.LPS_1.1	2235	595	1	5	Neutrophil	Ltf-high-neutrophil
CAAGATCCACCGCTAG-1_nmr.spleen.LPS_1.1	nmr.spleen.LPS_1.1	5433	975	4	9	Erythroid-cell	Erythroid-cell.1
CAAGATCGTAAGCACG-1_nmr.spleen.LPS_1.1	nmr.spleen.LPS_1.1	1750	387	4	9	Erythroid-cell	Erythroid-cell.1
CAAGATCGTCGACTAT-1_nmr.spleen.LPS_1.1	nmr.spleen.LPS_1.1	643	293	1	3	Neutrophil	Neutrophil
CAAGATCGTGTGCCTG-1_nmr.spleen.LPS_1.1	nmr.spleen.LPS_1.1	2835	647	1	5	Neutrophil	Ltf-high-neutrophil
CAAGATCGTTGTCTTT-1_nmr.spleen.LPS_1.1	nmr.spleen.LPS_1.1	2464	602	1	5	Neutrophil	Ltf-high-neutrophil
CAAGATCTCAAAGACA-1_nmr.spleen.LPS_1.1	nmr.spleen.LPS_1.1	636	279	1	3	Neutrophil	Neutrophil
CAAGATCTCGGTCCGA-1_nmr.spleen.LPS_1.1	nmr.spleen.LPS_1.1	2023	507	1	5	Neutrophil	Ltf-high-neutrophil
CAAGGCCAGGTTACCT-1_nmr.spleen.LPS_1.1	nmr.spleen.LPS_1.1	1265	416	1	3	Neutrophil	Neutrophil
CAAGGCCGTTGGTAAA-1_nmr.spleen.LPS_1.1	nmr.spleen.LPS_1.1	1522	471	1	5	Neutrophil	Ltf-high-neutrophil
CAAGGCCTCTAACTGG-1_nmr.spleen.LPS_1.1	nmr.spleen.LPS_1.1	3336	400	4	11	Erythroid-cell	Erythroid-cell.2
CAAGTTGAGAGTCGGT-1_nmr.spleen.LPS_1.1	nmr.spleen.LPS_1.1	1252	408	1	5	Neutrophil	Ltf-high-neutrophil
CAAGTTGAGTATCTCG-1_nmr.spleen.LPS_1.1	nmr.spleen.LPS_1.1	2684	662	1	5	Neutrophil	Ltf-high-neutrophil
CAAGTTGAGTCCTCCT-1_nmr.spleen.LPS_1.1	nmr.spleen.LPS_1.1	1353	430	1	5	Neutrophil	Ltf-high-neutrophil
CAAGTTGGTAGTGAAT-1_nmr.spleen.LPS_1.1	nmr.spleen.LPS_1.1	807	247	1	3	Neutrophil	Neutrophil
CAAGTTGGTGCGCTTG-1_nmr.spleen.LPS_1.1	nmr.spleen.LPS_1.1	1270	642	2	10	T-cell	Unassigned.2
CAAGTTGGTTGTGGAG-1_nmr.spleen.LPS_1.1	nmr.spleen.LPS_1.1	2126	520	1	5	Neutrophil	Ltf-high-neutrophil
CAAGTTGGTTTAAGCC-1_nmr.spleen.LPS_1.1	nmr.spleen.LPS_1.1	2517	645	1	5	Neutrophil	Ltf-high-neutrophil
CAAGTTGTCCTAGTGA-1_nmr.spleen.LPS_1.1	nmr.spleen.LPS_1.1	1033	372	1	3	Neutrophil	Neutrophil
CAAGTTGTCTATCGCC-1_nmr.spleen.LPS_1.1	nmr.spleen.LPS_1.1	864	357	1	3	Neutrophil	Neutrophil
CACAAACAGCTCCCAG-1_nmr.spleen.LPS_1.1	nmr.spleen.LPS_1.1	4001	905	4	9	Erythroid-cell	Erythroid-cell.1
CACAAACAGGCTAGGT-1_nmr.spleen.LPS_1.1	nmr.spleen.LPS_1.1	1423	454	1	5	Neutrophil	Ltf-high-neutrophil
CACAAACAGTCCGGTC-1_nmr.spleen.LPS_1.1	nmr.spleen.LPS_1.1	8103	1464	4	9	Erythroid-cell	Erythroid-cell.1
CACAAACCAAACTGTC-1_nmr.spleen.LPS_1.1	nmr.spleen.LPS_1.1	2775	933	2	10	T-cell	Unassigned.2
CACAAACCACAGTCGC-1_nmr.spleen.LPS_1.1	nmr.spleen.LPS_1.1	615	440	2	4	T-cell	T-cell.1
CACAAACCAGATGAGC-1_nmr.spleen.LPS_1.1	nmr.spleen.LPS_1.1	709	426	3	7	B-cell	B-cell
CACAAACCATAGAAAC-1_nmr.spleen.LPS_1.1	nmr.spleen.LPS_1.1	751	284	1	3	Neutrophil	Neutrophil
CACAAACGTCACAAGG-1_nmr.spleen.LPS_1.1	nmr.spleen.LPS_1.1	2289	565	1	5	Neutrophil	Ltf-high-neutrophil
CACAAACTCAAACCGT-1_nmr.spleen.LPS_1.1	nmr.spleen.LPS_1.1	4008	884	4	9	Erythroid-cell	Erythroid-cell.1
CACAAACTCGTCACGG-1_nmr.spleen.LPS_1.1	nmr.spleen.LPS_1.1	3478	726	4	9	Erythroid-cell	Erythroid-cell.1
CACACAAAGCGGCTTC-1_nmr.spleen.LPS_1.1	nmr.spleen.LPS_1.1	1449	688	2	4	T-cell	T-cell.1
CACACAACAGATCTGT-1_nmr.spleen.LPS_1.1	nmr.spleen.LPS_1.1	756	325	1	3	Neutrophil	Neutrophil
CACACAAGTGCTGTAT-1_nmr.spleen.LPS_1.1	nmr.spleen.LPS_1.1	7872	1292	1	5	Neutrophil	Ltf-high-neutrophil
CACACAATCTCAAGTG-1_nmr.spleen.LPS_1.1	nmr.spleen.LPS_1.1	2171	539	1	5	Neutrophil	Ltf-high-neutrophil
CACACCTGTGGTCCGT-1_nmr.spleen.LPS_1.1	nmr.spleen.LPS_1.1	2204	579	1	5	Neutrophil	Ltf-high-neutrophil
CACACCTGTTAAAGAC-1_nmr.spleen.LPS_1.1	nmr.spleen.LPS_1.1	1100	290	1	5	Neutrophil	Ltf-high-neutrophil
CACACCTGTTATGTGC-1_nmr.spleen.LPS_1.1	nmr.spleen.LPS_1.1	1178	464	1	3	Neutrophil	Neutrophil
CACACCTGTTCGAATC-1_nmr.spleen.LPS_1.1	nmr.spleen.LPS_1.1	3561	388	4	11	Erythroid-cell	Erythroid-cell.2
CACACTCCAAGTCATC-1_nmr.spleen.LPS_1.1	nmr.spleen.LPS_1.1	1873	480	1	5	Neutrophil	Ltf-high-neutrophil
CACACTCGTTCTGAAC-1_nmr.spleen.LPS_1.1	nmr.spleen.LPS_1.1	519	284	1	3	Neutrophil	Neutrophil
CACACTCGTTTAGGAA-1_nmr.spleen.LPS_1.1	nmr.spleen.LPS_1.1	808	301	1	3	Neutrophil	Neutrophil
CACACTCTCTTACCGC-1_nmr.spleen.LPS_1.1	nmr.spleen.LPS_1.1	9550	1785	4	9	Erythroid-cell	Erythroid-cell.1
CACAGGCCATCATCCC-1_nmr.spleen.LPS_1.1	nmr.spleen.LPS_1.1	1166	404	1	3	Neutrophil	Neutrophil
CACAGGCGTCACTTCC-1_nmr.spleen.LPS_1.1	nmr.spleen.LPS_1.1	2175	553	1	5	Neutrophil	Ltf-high-neutrophil
CACAGGCGTCTCACCT-1_nmr.spleen.LPS_1.1	nmr.spleen.LPS_1.1	547	351	2	4	T-cell	T-cell.1
CACAGGCTCAATCTCT-1_nmr.spleen.LPS_1.1	nmr.spleen.LPS_1.1	1503	487	1	5	Neutrophil	Ltf-high-neutrophil
CACAGGCTCACTTATC-1_nmr.spleen.LPS_1.1	nmr.spleen.LPS_1.1	845	371	1	3	Neutrophil	Neutrophil
CACAGGCTCGTAGATC-1_nmr.spleen.LPS_1.1	nmr.spleen.LPS_1.1	1591	450	1	5	Neutrophil	Ltf-high-neutrophil
CACAGTAAGGTGATAT-1_nmr.spleen.LPS_1.1	nmr.spleen.LPS_1.1	1206	432	1	5	Neutrophil	Ltf-high-neutrophil
CACAGTACAAGCCTAT-1_nmr.spleen.LPS_1.1	nmr.spleen.LPS_1.1	1531	452	1	5	Neutrophil	Ltf-high-neutrophil
CACAGTAGTGTCCTCT-1_nmr.spleen.LPS_1.1	nmr.spleen.LPS_1.1	337	221	6	12	APC.2	Monocyte
CACATAGAGCACACAG-1_nmr.spleen.LPS_1.1	nmr.spleen.LPS_1.1	8853	1755	4	9	Erythroid-cell	Erythroid-cell.1
CACATAGCACTCGACG-1_nmr.spleen.LPS_1.1	nmr.spleen.LPS_1.1	221	180	2	4	T-cell	T-cell.1
CACATAGCAGACGCCT-1_nmr.spleen.LPS_1.1	nmr.spleen.LPS_1.1	2195	670	1	5	Neutrophil	Ltf-high-neutrophil
CACATAGGTACTCTCC-1_nmr.spleen.LPS_1.1	nmr.spleen.LPS_1.1	3258	673	4	9	Erythroid-cell	Erythroid-cell.1
CACATAGGTTACGCGC-1_nmr.spleen.LPS_1.1	nmr.spleen.LPS_1.1	2611	602	4	9	Erythroid-cell	Erythroid-cell.1
CACATAGTCAAAGTAG-1_nmr.spleen.LPS_1.1	nmr.spleen.LPS_1.1	2271	581	1	5	Neutrophil	Ltf-high-neutrophil
CACATAGTCTAGAGTC-1_nmr.spleen.LPS_1.1	nmr.spleen.LPS_1.1	370	197	1	3	Neutrophil	Neutrophil
CACATAGTCTGCCAGG-1_nmr.spleen.LPS_1.1	nmr.spleen.LPS_1.1	1038	349	1	5	Neutrophil	Ltf-high-neutrophil
CACATTTAGAGGACGG-1_nmr.spleen.LPS_1.1	nmr.spleen.LPS_1.1	565	235	1	3	Neutrophil	Neutrophil
CACATTTAGGAATGGA-1_nmr.spleen.LPS_1.1	nmr.spleen.LPS_1.1	800	337	1	3	Neutrophil	Neutrophil
CACATTTAGTTTGCGT-1_nmr.spleen.LPS_1.1	nmr.spleen.LPS_1.1	1165	364	1	5	Neutrophil	Ltf-high-neutrophil
CACATTTCAATTCCTT-1_nmr.spleen.LPS_1.1	nmr.spleen.LPS_1.1	996	289	1	3	Neutrophil	Neutrophil
CACATTTCACGTCAGC-1_nmr.spleen.LPS_1.1	nmr.spleen.LPS_1.1	1053	448	1	5	Neutrophil	Ltf-high-neutrophil
CACATTTCATCACCCT-1_nmr.spleen.LPS_1.1	nmr.spleen.LPS_1.1	973	557	2	4	T-cell	T-cell.1
CACATTTCATGTCCTC-1_nmr.spleen.LPS_1.1	nmr.spleen.LPS_1.1	1148	395	1	3	Neutrophil	Neutrophil
CACATTTGTTCCCGAG-1_nmr.spleen.LPS_1.1	nmr.spleen.LPS_1.1	727	445	2	4	T-cell	T-cell.1
CACATTTTCGGCGGTT-1_nmr.spleen.LPS_1.1	nmr.spleen.LPS_1.1	2691	749	4	9	Erythroid-cell	Erythroid-cell.1
CACCACTCAATAACGA-1_nmr.spleen.LPS_1.1	nmr.spleen.LPS_1.1	3076	212	4	11	Erythroid-cell	Erythroid-cell.2
CACCACTCAGGAACGT-1_nmr.spleen.LPS_1.1	nmr.spleen.LPS_1.1	3923	706	4	9	Erythroid-cell	Erythroid-cell.1
CACCACTCATGAGCGA-1_nmr.spleen.LPS_1.1	nmr.spleen.LPS_1.1	7181	1236	4	9	Erythroid-cell	Erythroid-cell.1
CACCACTCATTTCAGG-1_nmr.spleen.LPS_1.1	nmr.spleen.LPS_1.1	2262	1075	7	1	APC.3	Timeless-high-dendritic-cell
CACCACTGTAGCGTGA-1_nmr.spleen.LPS_1.1	nmr.spleen.LPS_1.1	647	271	1	3	Neutrophil	Neutrophil
CACCAGGAGATCCCAT-1_nmr.spleen.LPS_1.1	nmr.spleen.LPS_1.1	1138	589	2	4	T-cell	T-cell.1
CACCAGGCACCGATAT-1_nmr.spleen.LPS_1.1	nmr.spleen.LPS_1.1	769	286	1	3	Neutrophil	Neutrophil
CACCAGGCACTTAAGC-1_nmr.spleen.LPS_1.1	nmr.spleen.LPS_1.1	895	390	1	3	Neutrophil	Neutrophil
CACCAGGCAGTCAGAG-1_nmr.spleen.LPS_1.1	nmr.spleen.LPS_1.1	639	420	2	4	T-cell	T-cell.1
CACCAGGGTCGCGAAA-1_nmr.spleen.LPS_1.1	nmr.spleen.LPS_1.1	772	250	1	5	Neutrophil	Ltf-high-neutrophil
CACCAGGTCCGATATG-1_nmr.spleen.LPS_1.1	nmr.spleen.LPS_1.1	5250	988	4	9	Erythroid-cell	Erythroid-cell.1
CACCTTGAGTACGCGA-1_nmr.spleen.LPS_1.1	nmr.spleen.LPS_1.1	493	342	3	7	B-cell	B-cell
CACCTTGCAGCTCGAC-1_nmr.spleen.LPS_1.1	nmr.spleen.LPS_1.1	813	334	1	3	Neutrophil	Neutrophil
CACCTTGGTACGAAAT-1_nmr.spleen.LPS_1.1	nmr.spleen.LPS_1.1	2637	595	1	5	Neutrophil	Ltf-high-neutrophil
CACCTTGTCAGCTCTC-1_nmr.spleen.LPS_1.1	nmr.spleen.LPS_1.1	1768	532	1	5	Neutrophil	Ltf-high-neutrophil
CACCTTGTCCAGATCA-1_nmr.spleen.LPS_1.1	nmr.spleen.LPS_1.1	726	471	3	7	B-cell	B-cell
CACCTTGTCGCCTGAG-1_nmr.spleen.LPS_1.1	nmr.spleen.LPS_1.1	868	320	1	3	Neutrophil	Neutrophil
CACTCCAGTCTCCATC-1_nmr.spleen.LPS_1.1	nmr.spleen.LPS_1.1	2522	977	5	6	APC.1	Macrophage
CACTCCATCAGTCCCT-1_nmr.spleen.LPS_1.1	nmr.spleen.LPS_1.1	660	290	1	3	Neutrophil	Neutrophil
CACTCCATCTACTTAC-1_nmr.spleen.LPS_1.1	nmr.spleen.LPS_1.1	649	299	1	3	Neutrophil	Neutrophil
CAGAATCAGAATAGGG-1_nmr.spleen.LPS_1.1	nmr.spleen.LPS_1.1	1629	497	1	5	Neutrophil	Ltf-high-neutrophil
CAGAATCAGCACCGCT-1_nmr.spleen.LPS_1.1	nmr.spleen.LPS_1.1	2326	1062	3	7	B-cell	B-cell
CAGAATCAGGCATTGG-1_nmr.spleen.LPS_1.1	nmr.spleen.LPS_1.1	492	296	2	4	T-cell	T-cell.1
CAGAATCAGTACATGA-1_nmr.spleen.LPS_1.1	nmr.spleen.LPS_1.1	1287	715	2	4	T-cell	T-cell.1
CAGAATCGTACTCAAC-1_nmr.spleen.LPS_1.1	nmr.spleen.LPS_1.1	565	228	1	3	Neutrophil	Neutrophil
CAGAATCGTCAAGCGA-1_nmr.spleen.LPS_1.1	nmr.spleen.LPS_1.1	1254	392	1	5	Neutrophil	Ltf-high-neutrophil
CAGAATCGTCGACTAT-1_nmr.spleen.LPS_1.1	nmr.spleen.LPS_1.1	1329	398	1	5	Neutrophil	Ltf-high-neutrophil
CAGAGAGAGTTAGCGG-1_nmr.spleen.LPS_1.1	nmr.spleen.LPS_1.1	757	441	2	4	T-cell	T-cell.1
CAGAGAGCAAGACGTG-1_nmr.spleen.LPS_1.1	nmr.spleen.LPS_1.1	3846	787	4	9	Erythroid-cell	Erythroid-cell.1
CAGAGAGTCATTTGGG-1_nmr.spleen.LPS_1.1	nmr.spleen.LPS_1.1	7907	2136	4	9	Erythroid-cell	Erythroid-cell.1
CAGAGAGTCCACGACG-1_nmr.spleen.LPS_1.1	nmr.spleen.LPS_1.1	821	523	3	7	B-cell	B-cell
CAGAGAGTCTTGCATT-1_nmr.spleen.LPS_1.1	nmr.spleen.LPS_1.1	913	511	2	4	T-cell	T-cell.1
CAGATCAAGTATCTCG-1_nmr.spleen.LPS_1.1	nmr.spleen.LPS_1.1	2464	1180	7	1	APC.3	Timeless-high-dendritic-cell
CAGATCAAGTGGACGT-1_nmr.spleen.LPS_1.1	nmr.spleen.LPS_1.1	1077	453	1	3	Neutrophil	Neutrophil
CAGATCACAGTCTTCC-1_nmr.spleen.LPS_1.1	nmr.spleen.LPS_1.1	1067	615	2	4	T-cell	T-cell.1
CAGATCAGTCTTCGTC-1_nmr.spleen.LPS_1.1	nmr.spleen.LPS_1.1	1034	597	6	12	APC.2	Monocyte
CAGATCAGTGAGTGAC-1_nmr.spleen.LPS_1.1	nmr.spleen.LPS_1.1	1905	968	7	1	APC.3	Timeless-high-dendritic-cell
CAGATCATCACATACG-1_nmr.spleen.LPS_1.1	nmr.spleen.LPS_1.1	1349	331	4	9	Erythroid-cell	Erythroid-cell.1
CAGATCATCCATGCTC-1_nmr.spleen.LPS_1.1	nmr.spleen.LPS_1.1	3439	336	4	11	Erythroid-cell	Erythroid-cell.2
CAGCAGCAGATACACA-1_nmr.spleen.LPS_1.1	nmr.spleen.LPS_1.1	502	333	2	4	T-cell	T-cell.1
CAGCAGCAGCAACGGT-1_nmr.spleen.LPS_1.1	nmr.spleen.LPS_1.1	1326	427	1	5	Neutrophil	Ltf-high-neutrophil
CAGCAGCCATCCTAGA-1_nmr.spleen.LPS_1.1	nmr.spleen.LPS_1.1	1450	448	1	5	Neutrophil	Ltf-high-neutrophil
CAGCAGCGTAAACCTC-1_nmr.spleen.LPS_1.1	nmr.spleen.LPS_1.1	2651	619	1	5	Neutrophil	Ltf-high-neutrophil
CAGCAGCGTGGCCCTA-1_nmr.spleen.LPS_1.1	nmr.spleen.LPS_1.1	2325	883	5	6	APC.1	Macrophage
CAGCATACAAGCCGCT-1_nmr.spleen.LPS_1.1	nmr.spleen.LPS_1.1	3591	724	4	9	Erythroid-cell	Erythroid-cell.1
CAGCATACAATGGAGC-1_nmr.spleen.LPS_1.1	nmr.spleen.LPS_1.1	1559	764	5	6	APC.1	Macrophage
CAGCATACACGGATAG-1_nmr.spleen.LPS_1.1	nmr.spleen.LPS_1.1	1180	479	1	3	Neutrophil	Neutrophil
CAGCATAGTTGAACTC-1_nmr.spleen.LPS_1.1	nmr.spleen.LPS_1.1	2968	1086	7	1	APC.3	Timeless-high-dendritic-cell
CAGCATATCGCCGTGA-1_nmr.spleen.LPS_1.1	nmr.spleen.LPS_1.1	3640	1174	5	6	APC.1	Macrophage
CAGCATATCTGGTATG-1_nmr.spleen.LPS_1.1	nmr.spleen.LPS_1.1	525	346	2	4	T-cell	T-cell.1
CAGCCGAAGTCGTACT-1_nmr.spleen.LPS_1.1	nmr.spleen.LPS_1.1	1576	501	1	5	Neutrophil	Ltf-high-neutrophil
CAGCCGAGTCCGTCAG-1_nmr.spleen.LPS_1.1	nmr.spleen.LPS_1.1	809	465	2	4	T-cell	T-cell.1
CAGCCGAGTCTTCAAG-1_nmr.spleen.LPS_1.1	nmr.spleen.LPS_1.1	208	146	6	12	APC.2	Monocyte
CAGCCGAGTTTCGCTC-1_nmr.spleen.LPS_1.1	nmr.spleen.LPS_1.1	1807	471	1	5	Neutrophil	Ltf-high-neutrophil
CAGCCGATCGGTTCGG-1_nmr.spleen.LPS_1.1	nmr.spleen.LPS_1.1	634	454	3	7	B-cell	B-cell
CAGCGACAGACAAAGG-1_nmr.spleen.LPS_1.1	nmr.spleen.LPS_1.1	530	355	2	4	T-cell	T-cell.1
CAGCGACAGAGACTTA-1_nmr.spleen.LPS_1.1	nmr.spleen.LPS_1.1	2678	653	1	5	Neutrophil	Ltf-high-neutrophil
CAGCGACCAGCCAATT-1_nmr.spleen.LPS_1.1	nmr.spleen.LPS_1.1	1565	465	1	5	Neutrophil	Ltf-high-neutrophil
CAGCGACGTACTTCTT-1_nmr.spleen.LPS_1.1	nmr.spleen.LPS_1.1	2669	670	1	5	Neutrophil	Ltf-high-neutrophil
CAGCGACGTAGTGAAT-1_nmr.spleen.LPS_1.1	nmr.spleen.LPS_1.1	6737	1371	1	5	Neutrophil	Ltf-high-neutrophil
CAGCGACGTCGAGTTT-1_nmr.spleen.LPS_1.1	nmr.spleen.LPS_1.1	2469	250	4	11	Erythroid-cell	Erythroid-cell.2
CAGCTAACAATCCGAT-1_nmr.spleen.LPS_1.1	nmr.spleen.LPS_1.1	938	340	1	5	Neutrophil	Ltf-high-neutrophil
CAGCTAACACGAAGCA-1_nmr.spleen.LPS_1.1	nmr.spleen.LPS_1.1	668	285	1	3	Neutrophil	Neutrophil
CAGCTAACATCCAACA-1_nmr.spleen.LPS_1.1	nmr.spleen.LPS_1.1	2056	470	4	9	Erythroid-cell	Erythroid-cell.1
CAGCTAAGTTAGAACA-1_nmr.spleen.LPS_1.1	nmr.spleen.LPS_1.1	1244	428	1	5	Neutrophil	Ltf-high-neutrophil
CAGCTAAGTTTAGGAA-1_nmr.spleen.LPS_1.1	nmr.spleen.LPS_1.1	866	342	1	3	Neutrophil	Neutrophil
CAGCTGGAGCTAGTCT-1_nmr.spleen.LPS_1.1	nmr.spleen.LPS_1.1	2469	707	1	5	Neutrophil	Ltf-high-neutrophil
CAGCTGGCAATGGAGC-1_nmr.spleen.LPS_1.1	nmr.spleen.LPS_1.1	1194	366	1	5	Neutrophil	Ltf-high-neutrophil
CAGCTGGGTGACGCCT-1_nmr.spleen.LPS_1.1	nmr.spleen.LPS_1.1	1196	276	4	9	Erythroid-cell	Erythroid-cell.1
CAGCTGGGTGTCAATC-1_nmr.spleen.LPS_1.1	nmr.spleen.LPS_1.1	916	506	2	4	T-cell	T-cell.1
CAGCTGGTCCGCATCT-1_nmr.spleen.LPS_1.1	nmr.spleen.LPS_1.1	5072	1505	2	2	T-cell	T-cell.2
CAGGTGCCAATAAGCA-1_nmr.spleen.LPS_1.1	nmr.spleen.LPS_1.1	631	250	1	3	Neutrophil	Neutrophil
CAGGTGCCAGTCACTA-1_nmr.spleen.LPS_1.1	nmr.spleen.LPS_1.1	662	302	1	3	Neutrophil	Neutrophil
CAGGTGCCATGGATGG-1_nmr.spleen.LPS_1.1	nmr.spleen.LPS_1.1	7466	1390	1	5	Neutrophil	Ltf-high-neutrophil
CAGTAACAGTGCGATG-1_nmr.spleen.LPS_1.1	nmr.spleen.LPS_1.1	7196	689	3	13	B-cell	Plasma-cell
CAGTAACCAAGGACAC-1_nmr.spleen.LPS_1.1	nmr.spleen.LPS_1.1	568	248	1	3	Neutrophil	Neutrophil
CAGTAACCAAGTCTAC-1_nmr.spleen.LPS_1.1	nmr.spleen.LPS_1.1	2240	793	5	6	APC.1	Macrophage
CAGTAACCACATCTTT-1_nmr.spleen.LPS_1.1	nmr.spleen.LPS_1.1	969	412	1	3	Neutrophil	Neutrophil
CAGTAACCATCCAACA-1_nmr.spleen.LPS_1.1	nmr.spleen.LPS_1.1	485	228	1	3	Neutrophil	Neutrophil
CAGTAACGTCGACTGC-1_nmr.spleen.LPS_1.1	nmr.spleen.LPS_1.1	176	154	2	4	T-cell	T-cell.1
CAGTAACGTGATGTCT-1_nmr.spleen.LPS_1.1	nmr.spleen.LPS_1.1	4898	752	3	13	B-cell	Plasma-cell
CAGTAACGTTTCGCTC-1_nmr.spleen.LPS_1.1	nmr.spleen.LPS_1.1	2432	629	1	5	Neutrophil	Ltf-high-neutrophil
CAGTCCTCAGATCGGA-1_nmr.spleen.LPS_1.1	nmr.spleen.LPS_1.1	789	310	1	3	Neutrophil	Neutrophil
CAGTCCTGTAAATGAC-1_nmr.spleen.LPS_1.1	nmr.spleen.LPS_1.1	1332	717	2	4	T-cell	T-cell.1
CAGTCCTTCGCTGATA-1_nmr.spleen.LPS_1.1	nmr.spleen.LPS_1.1	1909	601	1	5	Neutrophil	Ltf-high-neutrophil
CATATGGAGCGTAATA-1_nmr.spleen.LPS_1.1	nmr.spleen.LPS_1.1	939	564	2	4	T-cell	T-cell.1
CATATGGAGCTATGCT-1_nmr.spleen.LPS_1.1	nmr.spleen.LPS_1.1	13110	2288	4	9	Erythroid-cell	Erythroid-cell.1
CATATGGCAGCGATCC-1_nmr.spleen.LPS_1.1	nmr.spleen.LPS_1.1	3059	257	4	11	Erythroid-cell	Erythroid-cell.2
CATATGGGTCCGTTAA-1_nmr.spleen.LPS_1.1	nmr.spleen.LPS_1.1	1480	438	1	5	Neutrophil	Ltf-high-neutrophil
CATATTCCAAGCTGTT-1_nmr.spleen.LPS_1.1	nmr.spleen.LPS_1.1	2532	559	4	9	Erythroid-cell	Erythroid-cell.1
CATATTCCAATTGCTG-1_nmr.spleen.LPS_1.1	nmr.spleen.LPS_1.1	1771	584	1	5	Neutrophil	Ltf-high-neutrophil
CATATTCGTAAATGTG-1_nmr.spleen.LPS_1.1	nmr.spleen.LPS_1.1	1174	413	1	5	Neutrophil	Ltf-high-neutrophil
CATATTCGTACCATCA-1_nmr.spleen.LPS_1.1	nmr.spleen.LPS_1.1	1760	527	1	5	Neutrophil	Ltf-high-neutrophil
CATATTCGTCCATCCT-1_nmr.spleen.LPS_1.1	nmr.spleen.LPS_1.1	1741	489	1	5	Neutrophil	Ltf-high-neutrophil
CATCAAGAGATGAGAG-1_nmr.spleen.LPS_1.1	nmr.spleen.LPS_1.1	2418	603	1	5	Neutrophil	Ltf-high-neutrophil
CATCAAGAGCGTGAGT-1_nmr.spleen.LPS_1.1	nmr.spleen.LPS_1.1	698	310	1	3	Neutrophil	Neutrophil
CATCAAGAGGACAGCT-1_nmr.spleen.LPS_1.1	nmr.spleen.LPS_1.1	526	225	1	3	Neutrophil	Neutrophil
CATCAAGCAGTAGAGC-1_nmr.spleen.LPS_1.1	nmr.spleen.LPS_1.1	6322	983	4	9	Erythroid-cell	Erythroid-cell.1
CATCAAGGTAAGAGAG-1_nmr.spleen.LPS_1.1	nmr.spleen.LPS_1.1	7681	1253	4	9	Erythroid-cell	Erythroid-cell.1
CATCAAGGTACAGTTC-1_nmr.spleen.LPS_1.1	nmr.spleen.LPS_1.1	1397	519	1	5	Neutrophil	Ltf-high-neutrophil
CATCAAGGTTAGAACA-1_nmr.spleen.LPS_1.1	nmr.spleen.LPS_1.1	2764	333	4	11	Erythroid-cell	Erythroid-cell.2
CATCAAGTCCCGACTT-1_nmr.spleen.LPS_1.1	nmr.spleen.LPS_1.1	2029	543	1	5	Neutrophil	Ltf-high-neutrophil
CATCAGAAGTAGGTGC-1_nmr.spleen.LPS_1.1	nmr.spleen.LPS_1.1	6118	1591	3	13	B-cell	Plasma-cell
CATCAGAGTATTAGCC-1_nmr.spleen.LPS_1.1	nmr.spleen.LPS_1.1	926	380	1	3	Neutrophil	Neutrophil
CATCAGAGTCAAAGCG-1_nmr.spleen.LPS_1.1	nmr.spleen.LPS_1.1	530	356	3	7	B-cell	B-cell
CATCAGATCAACACTG-1_nmr.spleen.LPS_1.1	nmr.spleen.LPS_1.1	1901	528	1	5	Neutrophil	Ltf-high-neutrophil
CATCAGATCACTTATC-1_nmr.spleen.LPS_1.1	nmr.spleen.LPS_1.1	978	385	1	3	Neutrophil	Neutrophil
CATCAGATCTTCCTTC-1_nmr.spleen.LPS_1.1	nmr.spleen.LPS_1.1	1369	467	1	5	Neutrophil	Ltf-high-neutrophil
CATCCACCAATGGACG-1_nmr.spleen.LPS_1.1	nmr.spleen.LPS_1.1	555	359	2	4	T-cell	T-cell.1
CATCCACGTCCAGTAT-1_nmr.spleen.LPS_1.1	nmr.spleen.LPS_1.1	2527	666	1	5	Neutrophil	Ltf-high-neutrophil
CATCCACGTTAAAGTG-1_nmr.spleen.LPS_1.1	nmr.spleen.LPS_1.1	2346	602	1	5	Neutrophil	Ltf-high-neutrophil
CATCCACTCAGGCAAG-1_nmr.spleen.LPS_1.1	nmr.spleen.LPS_1.1	2075	833	5	6	APC.1	Macrophage
CATCGAAAGAAACCTA-1_nmr.spleen.LPS_1.1	nmr.spleen.LPS_1.1	2287	420	4	9	Erythroid-cell	Erythroid-cell.1
CATCGAACAAGTAATG-1_nmr.spleen.LPS_1.1	nmr.spleen.LPS_1.1	2141	449	4	9	Erythroid-cell	Erythroid-cell.1
CATCGAACAATGGATA-1_nmr.spleen.LPS_1.1	nmr.spleen.LPS_1.1	812	320	1	3	Neutrophil	Neutrophil
CATCGAACACCTCGTT-1_nmr.spleen.LPS_1.1	nmr.spleen.LPS_1.1	3060	708	1	5	Neutrophil	Ltf-high-neutrophil
CATCGAAGTCTCACCT-1_nmr.spleen.LPS_1.1	nmr.spleen.LPS_1.1	795	324	1	3	Neutrophil	Neutrophil
CATCGGGAGAATGTGT-1_nmr.spleen.LPS_1.1	nmr.spleen.LPS_1.1	6513	1082	4	9	Erythroid-cell	Erythroid-cell.1
CATCGGGAGCCACCTG-1_nmr.spleen.LPS_1.1	nmr.spleen.LPS_1.1	2582	564	4	9	Erythroid-cell	Erythroid-cell.1
CATCGGGAGGTGCAAC-1_nmr.spleen.LPS_1.1	nmr.spleen.LPS_1.1	3562	588	4	9	Erythroid-cell	Erythroid-cell.1
CATCGGGGTTGTACAC-1_nmr.spleen.LPS_1.1	nmr.spleen.LPS_1.1	5211	765	4	9	Erythroid-cell	Erythroid-cell.1
CATCGGGTCCTTTACA-1_nmr.spleen.LPS_1.1	nmr.spleen.LPS_1.1	1832	502	1	5	Neutrophil	Ltf-high-neutrophil
CATGACACAGATGGCA-1_nmr.spleen.LPS_1.1	nmr.spleen.LPS_1.1	1732	853	3	7	B-cell	B-cell
CATGACACATACTCTT-1_nmr.spleen.LPS_1.1	nmr.spleen.LPS_1.1	3593	1017	5	6	APC.1	Macrophage
CATGACAGTATAATGG-1_nmr.spleen.LPS_1.1	nmr.spleen.LPS_1.1	3917	362	4	11	Erythroid-cell	Erythroid-cell.2
CATGACAGTTCGTGAT-1_nmr.spleen.LPS_1.1	nmr.spleen.LPS_1.1	175	138	4	9	Erythroid-cell	Erythroid-cell.1
CATGACATCAGGTAAA-1_nmr.spleen.LPS_1.1	nmr.spleen.LPS_1.1	357	259	6	12	APC.2	Monocyte
CATGCCTCACAGCGTC-1_nmr.spleen.LPS_1.1	nmr.spleen.LPS_1.1	1582	740	5	6	APC.1	Macrophage
CATGCCTCACTACAGT-1_nmr.spleen.LPS_1.1	nmr.spleen.LPS_1.1	1362	539	1	3	Neutrophil	Neutrophil
CATGCCTTCAGCTCTC-1_nmr.spleen.LPS_1.1	nmr.spleen.LPS_1.1	770	417	5	6	APC.1	Macrophage
CATGGCGAGACCACGA-1_nmr.spleen.LPS_1.1	nmr.spleen.LPS_1.1	7256	1668	4	9	Erythroid-cell	Erythroid-cell.1
CATGGCGAGAGTCTGG-1_nmr.spleen.LPS_1.1	nmr.spleen.LPS_1.1	2067	523	1	5	Neutrophil	Ltf-high-neutrophil
CATGGCGAGTCAAGCG-1_nmr.spleen.LPS_1.1	nmr.spleen.LPS_1.1	2144	968	2	2	T-cell	T-cell.2
CATGGCGCAAAGGCGT-1_nmr.spleen.LPS_1.1	nmr.spleen.LPS_1.1	5068	1738	2	4	T-cell	T-cell.1
CATGGCGGTAAGGGCT-1_nmr.spleen.LPS_1.1	nmr.spleen.LPS_1.1	605	389	6	12	APC.2	Monocyte
CATGGCGGTCTTCAAG-1_nmr.spleen.LPS_1.1	nmr.spleen.LPS_1.1	7655	1416	4	9	Erythroid-cell	Erythroid-cell.1
CATGGCGGTTAAAGAC-1_nmr.spleen.LPS_1.1	nmr.spleen.LPS_1.1	905	345	1	3	Neutrophil	Neutrophil
CATGGCGTCGTCCGTT-1_nmr.spleen.LPS_1.1	nmr.spleen.LPS_1.1	1152	603	2	4	T-cell	T-cell.1
CATTATCAGCCTTGAT-1_nmr.spleen.LPS_1.1	nmr.spleen.LPS_1.1	670	309	1	3	Neutrophil	Neutrophil
CATTATCGTACGACCC-1_nmr.spleen.LPS_1.1	nmr.spleen.LPS_1.1	1647	500	1	5	Neutrophil	Ltf-high-neutrophil
CATTATCGTATATGAG-1_nmr.spleen.LPS_1.1	nmr.spleen.LPS_1.1	1840	493	1	5	Neutrophil	Ltf-high-neutrophil
CATTATCTCCATTCTA-1_nmr.spleen.LPS_1.1	nmr.spleen.LPS_1.1	888	509	2	4	T-cell	T-cell.1
CATTATCTCCGCATCT-1_nmr.spleen.LPS_1.1	nmr.spleen.LPS_1.1	2474	355	4	11	Erythroid-cell	Erythroid-cell.2
CATTCGCAGTCACGCC-1_nmr.spleen.LPS_1.1	nmr.spleen.LPS_1.1	1626	503	1	5	Neutrophil	Ltf-high-neutrophil
CATTCGCCACCAGCAC-1_nmr.spleen.LPS_1.1	nmr.spleen.LPS_1.1	1713	554	1	3	Neutrophil	Neutrophil
CATTCGCCATCTCGCT-1_nmr.spleen.LPS_1.1	nmr.spleen.LPS_1.1	2328	209	4	11	Erythroid-cell	Erythroid-cell.2
CATTCGCGTGCTAGCC-1_nmr.spleen.LPS_1.1	nmr.spleen.LPS_1.1	1458	453	1	5	Neutrophil	Ltf-high-neutrophil
CATTCGCGTTCCAACA-1_nmr.spleen.LPS_1.1	nmr.spleen.LPS_1.1	564	353	2	4	T-cell	T-cell.1
CATTCGCTCAACTCTT-1_nmr.spleen.LPS_1.1	nmr.spleen.LPS_1.1	2361	559	1	5	Neutrophil	Ltf-high-neutrophil
CATTCGCTCGCAGGCT-1_nmr.spleen.LPS_1.1	nmr.spleen.LPS_1.1	1232	433	1	5	Neutrophil	Ltf-high-neutrophil
CCAATCCCAAACTGTC-1_nmr.spleen.LPS_1.1	nmr.spleen.LPS_1.1	2522	716	1	5	Neutrophil	Ltf-high-neutrophil
CCAATCCCACCCATGG-1_nmr.spleen.LPS_1.1	nmr.spleen.LPS_1.1	610	257	1	3	Neutrophil	Neutrophil
CCACCTACAAGACACG-1_nmr.spleen.LPS_1.1	nmr.spleen.LPS_1.1	2450	304	4	11	Erythroid-cell	Erythroid-cell.2
CCACCTACAAGCCTAT-1_nmr.spleen.LPS_1.1	nmr.spleen.LPS_1.1	3005	359	4	11	Erythroid-cell	Erythroid-cell.2
CCACCTAGTAGTAGTA-1_nmr.spleen.LPS_1.1	nmr.spleen.LPS_1.1	5244	1331	5	6	APC.1	Macrophage
CCACCTATCAGAGACG-1_nmr.spleen.LPS_1.1	nmr.spleen.LPS_1.1	710	439	2	4	T-cell	T-cell.1
CCACCTATCAGGTAAA-1_nmr.spleen.LPS_1.1	nmr.spleen.LPS_1.1	653	257	1	3	Neutrophil	Neutrophil
CCACGGAAGGCCCGTT-1_nmr.spleen.LPS_1.1	nmr.spleen.LPS_1.1	773	302	1	3	Neutrophil	Neutrophil
CCACGGAAGTGCGTGA-1_nmr.spleen.LPS_1.1	nmr.spleen.LPS_1.1	512	391	2	2	T-cell	T-cell.2
CCACGGAAGTGGCACA-1_nmr.spleen.LPS_1.1	nmr.spleen.LPS_1.1	649	294	1	3	Neutrophil	Neutrophil
CCACGGACAGGGATTG-1_nmr.spleen.LPS_1.1	nmr.spleen.LPS_1.1	6223	1193	4	9	Erythroid-cell	Erythroid-cell.1
CCACGGAGTAGCGATG-1_nmr.spleen.LPS_1.1	nmr.spleen.LPS_1.1	2307	556	1	5	Neutrophil	Ltf-high-neutrophil
CCACGGAGTCCTAGCG-1_nmr.spleen.LPS_1.1	nmr.spleen.LPS_1.1	1408	700	2	4	T-cell	T-cell.1
CCACGGATCTTAGCCC-1_nmr.spleen.LPS_1.1	nmr.spleen.LPS_1.1	1410	440	3	13	B-cell	Plasma-cell
CCACTACAGCTCCTTC-1_nmr.spleen.LPS_1.1	nmr.spleen.LPS_1.1	889	522	2	4	T-cell	T-cell.1
CCACTACCAGGACGTA-1_nmr.spleen.LPS_1.1	nmr.spleen.LPS_1.1	1741	528	1	5	Neutrophil	Ltf-high-neutrophil
CCACTACGTAACGACG-1_nmr.spleen.LPS_1.1	nmr.spleen.LPS_1.1	711	408	3	7	B-cell	B-cell
CCACTACGTCAAAGCG-1_nmr.spleen.LPS_1.1	nmr.spleen.LPS_1.1	630	364	2	4	T-cell	T-cell.1
CCACTACGTGGTCCGT-1_nmr.spleen.LPS_1.1	nmr.spleen.LPS_1.1	1276	380	1	5	Neutrophil	Ltf-high-neutrophil
CCACTACTCCGTAGTA-1_nmr.spleen.LPS_1.1	nmr.spleen.LPS_1.1	918	321	1	5	Neutrophil	Ltf-high-neutrophil
CCAGCGAAGATGCGAC-1_nmr.spleen.LPS_1.1	nmr.spleen.LPS_1.1	951	321	1	3	Neutrophil	Neutrophil
CCAGCGAAGCTAGTTC-1_nmr.spleen.LPS_1.1	nmr.spleen.LPS_1.1	847	351	1	3	Neutrophil	Neutrophil
CCAGCGAGTCGAGTTT-1_nmr.spleen.LPS_1.1	nmr.spleen.LPS_1.1	1153	414	1	5	Neutrophil	Ltf-high-neutrophil
CCAGCGATCAAAGTAG-1_nmr.spleen.LPS_1.1	nmr.spleen.LPS_1.1	2872	944	5	6	APC.1	Macrophage
CCAGCGATCACGACTA-1_nmr.spleen.LPS_1.1	nmr.spleen.LPS_1.1	1143	615	2	4	T-cell	T-cell.1
CCAGCGATCATAGCAC-1_nmr.spleen.LPS_1.1	nmr.spleen.LPS_1.1	264	187	6	12	APC.2	Monocyte
CCATGTCAGTGAACAT-1_nmr.spleen.LPS_1.1	nmr.spleen.LPS_1.1	943	350	1	3	Neutrophil	Neutrophil
CCATGTCTCTACTATC-1_nmr.spleen.LPS_1.1	nmr.spleen.LPS_1.1	966	586	2	4	T-cell	T-cell.1
CCATGTCTCTCAAACG-1_nmr.spleen.LPS_1.1	nmr.spleen.LPS_1.1	1202	410	1	3	Neutrophil	Neutrophil
CCATTCGAGATATACG-1_nmr.spleen.LPS_1.1	nmr.spleen.LPS_1.1	772	432	2	4	T-cell	T-cell.1
CCATTCGAGGCTCAGA-1_nmr.spleen.LPS_1.1	nmr.spleen.LPS_1.1	1622	227	4	11	Erythroid-cell	Erythroid-cell.2
CCATTCGAGTCAATAG-1_nmr.spleen.LPS_1.1	nmr.spleen.LPS_1.1	1032	346	1	5	Neutrophil	Ltf-high-neutrophil
CCATTCGCACGCGAAA-1_nmr.spleen.LPS_1.1	nmr.spleen.LPS_1.1	10159	2051	4	9	Erythroid-cell	Erythroid-cell.1
CCATTCGCATATGCTG-1_nmr.spleen.LPS_1.1	nmr.spleen.LPS_1.1	10292	1783	4	9	Erythroid-cell	Erythroid-cell.1
CCATTCGGTAGCTTGT-1_nmr.spleen.LPS_1.1	nmr.spleen.LPS_1.1	545	363	2	4	T-cell	T-cell.1
CCATTCGGTTATCCGA-1_nmr.spleen.LPS_1.1	nmr.spleen.LPS_1.1	1437	450	1	5	Neutrophil	Ltf-high-neutrophil
CCCAATCAGCCCAGCT-1_nmr.spleen.LPS_1.1	nmr.spleen.LPS_1.1	1410	395	1	5	Neutrophil	Ltf-high-neutrophil
CCCAATCAGCTACCTA-1_nmr.spleen.LPS_1.1	nmr.spleen.LPS_1.1	7648	1736	4	9	Erythroid-cell	Erythroid-cell.1
CCCAATCAGGACTGGT-1_nmr.spleen.LPS_1.1	nmr.spleen.LPS_1.1	239	188	3	7	B-cell	B-cell
CCCAATCCAGCCTTGG-1_nmr.spleen.LPS_1.1	nmr.spleen.LPS_1.1	4057	1044	3	13	B-cell	Plasma-cell
CCCAATCGTGGCGAAT-1_nmr.spleen.LPS_1.1	nmr.spleen.LPS_1.1	1636	538	1	5	Neutrophil	Ltf-high-neutrophil
CCCAGTTAGATGGCGT-1_nmr.spleen.LPS_1.1	nmr.spleen.LPS_1.1	818	491	3	7	B-cell	B-cell
CCCAGTTAGCGTTCCG-1_nmr.spleen.LPS_1.1	nmr.spleen.LPS_1.1	1937	498	1	5	Neutrophil	Ltf-high-neutrophil
CCCAGTTAGGGAACGG-1_nmr.spleen.LPS_1.1	nmr.spleen.LPS_1.1	1949	597	1	5	Neutrophil	Ltf-high-neutrophil
CCCAGTTAGTGTCCCG-1_nmr.spleen.LPS_1.1	nmr.spleen.LPS_1.1	1453	437	1	5	Neutrophil	Ltf-high-neutrophil
CCCAGTTCACTTAAGC-1_nmr.spleen.LPS_1.1	nmr.spleen.LPS_1.1	2125	273	4	11	Erythroid-cell	Erythroid-cell.2
CCCAGTTCATGGATGG-1_nmr.spleen.LPS_1.1	nmr.spleen.LPS_1.1	564	352	2	4	T-cell	T-cell.1
CCCAGTTGTAAGGATT-1_nmr.spleen.LPS_1.1	nmr.spleen.LPS_1.1	3156	1058	5	6	APC.1	Macrophage
CCCAGTTGTCTAGGTT-1_nmr.spleen.LPS_1.1	nmr.spleen.LPS_1.1	3577	372	4	11	Erythroid-cell	Erythroid-cell.2
CCCAGTTGTGACTACT-1_nmr.spleen.LPS_1.1	nmr.spleen.LPS_1.1	781	320	1	3	Neutrophil	Neutrophil
CCCAGTTGTGCCTGTG-1_nmr.spleen.LPS_1.1	nmr.spleen.LPS_1.1	738	479	3	7	B-cell	B-cell
CCCAGTTGTTCCGGCA-1_nmr.spleen.LPS_1.1	nmr.spleen.LPS_1.1	892	349	1	3	Neutrophil	Neutrophil
CCCAGTTTCCTGCAGG-1_nmr.spleen.LPS_1.1	nmr.spleen.LPS_1.1	1576	443	1	5	Neutrophil	Ltf-high-neutrophil
CCCAGTTTCGGCGCAT-1_nmr.spleen.LPS_1.1	nmr.spleen.LPS_1.1	2045	927	2	2	T-cell	T-cell.2
CCCATACAGATGTAAC-1_nmr.spleen.LPS_1.1	nmr.spleen.LPS_1.1	1046	434	1	5	Neutrophil	Ltf-high-neutrophil
CCCATACAGGCAGTCA-1_nmr.spleen.LPS_1.1	nmr.spleen.LPS_1.1	1433	452	1	3	Neutrophil	Neutrophil
CCCATACAGGCCATAG-1_nmr.spleen.LPS_1.1	nmr.spleen.LPS_1.1	1541	592	1	3	Neutrophil	Neutrophil
CCCATACCAGCTGTAT-1_nmr.spleen.LPS_1.1	nmr.spleen.LPS_1.1	930	328	1	3	Neutrophil	Neutrophil
CCCATACCAGTGGGAT-1_nmr.spleen.LPS_1.1	nmr.spleen.LPS_1.1	3490	331	4	11	Erythroid-cell	Erythroid-cell.2
CCCATACTCTAACCGA-1_nmr.spleen.LPS_1.1	nmr.spleen.LPS_1.1	1083	376	1	3	Neutrophil	Neutrophil
CCCATACTCTATCGCC-1_nmr.spleen.LPS_1.1	nmr.spleen.LPS_1.1	1237	503	1	3	Neutrophil	Neutrophil
CCCATACTCTGCAAGT-1_nmr.spleen.LPS_1.1	nmr.spleen.LPS_1.1	2882	682	1	5	Neutrophil	Ltf-high-neutrophil
CCCTCCTAGGCGATAC-1_nmr.spleen.LPS_1.1	nmr.spleen.LPS_1.1	638	330	1	3	Neutrophil	Neutrophil
CCCTCCTCAAAGAATC-1_nmr.spleen.LPS_1.1	nmr.spleen.LPS_1.1	1198	522	5	6	APC.1	Macrophage
CCCTCCTGTCTAACGT-1_nmr.spleen.LPS_1.1	nmr.spleen.LPS_1.1	1486	716	2	4	T-cell	T-cell.1
CCCTCCTGTGGTCCGT-1_nmr.spleen.LPS_1.1	nmr.spleen.LPS_1.1	581	376	5	6	APC.1	Macrophage
CCCTCCTGTTTGCATG-1_nmr.spleen.LPS_1.1	nmr.spleen.LPS_1.1	1065	611	2	4	T-cell	T-cell.1
CCCTCCTTCCTAGAAC-1_nmr.spleen.LPS_1.1	nmr.spleen.LPS_1.1	2254	619	1	5	Neutrophil	Ltf-high-neutrophil
CCCTCCTTCGGTGTCG-1_nmr.spleen.LPS_1.1	nmr.spleen.LPS_1.1	2067	756	5	6	APC.1	Macrophage
CCGGGATAGTGCGATG-1_nmr.spleen.LPS_1.1	nmr.spleen.LPS_1.1	2693	317	4	11	Erythroid-cell	Erythroid-cell.2
CCGGGATCACACTGCG-1_nmr.spleen.LPS_1.1	nmr.spleen.LPS_1.1	6524	1162	4	9	Erythroid-cell	Erythroid-cell.1
CCGGGATGTAAGTGTA-1_nmr.spleen.LPS_1.1	nmr.spleen.LPS_1.1	1526	446	1	5	Neutrophil	Ltf-high-neutrophil
CCGGGATGTCAAAGAT-1_nmr.spleen.LPS_1.1	nmr.spleen.LPS_1.1	821	319	1	3	Neutrophil	Neutrophil
CCGGGATGTCGAAAGC-1_nmr.spleen.LPS_1.1	nmr.spleen.LPS_1.1	686	295	1	3	Neutrophil	Neutrophil
CCGGGATTCAACGAAA-1_nmr.spleen.LPS_1.1	nmr.spleen.LPS_1.1	2829	1234	7	1	APC.3	Timeless-high-dendritic-cell
CCGGGATTCCAGAGGA-1_nmr.spleen.LPS_1.1	nmr.spleen.LPS_1.1	864	295	1	3	Neutrophil	Neutrophil
CCGGGATTCCCTCTTT-1_nmr.spleen.LPS_1.1	nmr.spleen.LPS_1.1	1360	430	1	5	Neutrophil	Ltf-high-neutrophil
CCGGTAGAGGATTCGG-1_nmr.spleen.LPS_1.1	nmr.spleen.LPS_1.1	9040	1259	4	9	Erythroid-cell	Erythroid-cell.1
CCGGTAGGTACATCCA-1_nmr.spleen.LPS_1.1	nmr.spleen.LPS_1.1	884	355	1	3	Neutrophil	Neutrophil
CCGGTAGTCCGAACGC-1_nmr.spleen.LPS_1.1	nmr.spleen.LPS_1.1	1059	388	1	5	Neutrophil	Ltf-high-neutrophil
CCGGTAGTCCGCTGTT-1_nmr.spleen.LPS_1.1	nmr.spleen.LPS_1.1	1887	534	1	5	Neutrophil	Ltf-high-neutrophil
CCGGTAGTCCGTCATC-1_nmr.spleen.LPS_1.1	nmr.spleen.LPS_1.1	2766	977	5	6	APC.1	Macrophage
CCGTACTAGAAGATTC-1_nmr.spleen.LPS_1.1	nmr.spleen.LPS_1.1	973	367	1	3	Neutrophil	Neutrophil
CCGTACTAGCTGCCCA-1_nmr.spleen.LPS_1.1	nmr.spleen.LPS_1.1	694	417	4	9	Erythroid-cell	Erythroid-cell.1
CCGTACTAGTTGAGAT-1_nmr.spleen.LPS_1.1	nmr.spleen.LPS_1.1	828	316	1	3	Neutrophil	Neutrophil
CCGTACTCAGGTCGTC-1_nmr.spleen.LPS_1.1	nmr.spleen.LPS_1.1	3024	242	4	11	Erythroid-cell	Erythroid-cell.2
CCGTACTGTGTAATGA-1_nmr.spleen.LPS_1.1	nmr.spleen.LPS_1.1	1196	428	1	5	Neutrophil	Ltf-high-neutrophil
CCGTACTTCGTACGGC-1_nmr.spleen.LPS_1.1	nmr.spleen.LPS_1.1	1882	496	1	5	Neutrophil	Ltf-high-neutrophil
CCGTGGACAGACGTAG-1_nmr.spleen.LPS_1.1	nmr.spleen.LPS_1.1	5296	1274	4	9	Erythroid-cell	Erythroid-cell.1
CCGTGGACAGGCGATA-1_nmr.spleen.LPS_1.1	nmr.spleen.LPS_1.1	3149	447	4	9	Erythroid-cell	Erythroid-cell.1
CCGTGGACATCTACGA-1_nmr.spleen.LPS_1.1	nmr.spleen.LPS_1.1	1195	180	4	11	Erythroid-cell	Erythroid-cell.2
CCGTGGAGTCTGCGGT-1_nmr.spleen.LPS_1.1	nmr.spleen.LPS_1.1	1786	880	2	2	T-cell	T-cell.2
CCGTGGAGTGCTCTTC-1_nmr.spleen.LPS_1.1	nmr.spleen.LPS_1.1	1150	382	1	5	Neutrophil	Ltf-high-neutrophil
CCGTGGAGTGCTGTAT-1_nmr.spleen.LPS_1.1	nmr.spleen.LPS_1.1	3568	1267	4	9	Erythroid-cell	Erythroid-cell.1
CCGTGGAGTTGACGTT-1_nmr.spleen.LPS_1.1	nmr.spleen.LPS_1.1	1125	365	1	3	Neutrophil	Neutrophil
CCGTTCAGTCGCTTCT-1_nmr.spleen.LPS_1.1	nmr.spleen.LPS_1.1	1176	377	1	5	Neutrophil	Ltf-high-neutrophil
CCGTTCAGTGATGTGG-1_nmr.spleen.LPS_1.1	nmr.spleen.LPS_1.1	3339	287	4	11	Erythroid-cell	Erythroid-cell.2
CCGTTCATCACAAACC-1_nmr.spleen.LPS_1.1	nmr.spleen.LPS_1.1	680	442	2	4	T-cell	T-cell.1
CCGTTCATCACCGTAA-1_nmr.spleen.LPS_1.1	nmr.spleen.LPS_1.1	3237	759	1	5	Neutrophil	Ltf-high-neutrophil
CCGTTCATCCTCTAGC-1_nmr.spleen.LPS_1.1	nmr.spleen.LPS_1.1	551	360	2	4	T-cell	T-cell.1
CCTAAAGAGCTTCGCG-1_nmr.spleen.LPS_1.1	nmr.spleen.LPS_1.1	3234	560	4	9	Erythroid-cell	Erythroid-cell.1
CCTAAAGCAAGCGATG-1_nmr.spleen.LPS_1.1	nmr.spleen.LPS_1.1	273	216	2	4	T-cell	T-cell.1
CCTAAAGCAAGTAATG-1_nmr.spleen.LPS_1.1	nmr.spleen.LPS_1.1	2528	619	1	5	Neutrophil	Ltf-high-neutrophil
CCTAAAGCAGCTGTGC-1_nmr.spleen.LPS_1.1	nmr.spleen.LPS_1.1	752	265	1	5	Neutrophil	Ltf-high-neutrophil
CCTAAAGCAGTATGCT-1_nmr.spleen.LPS_1.1	nmr.spleen.LPS_1.1	1749	491	1	5	Neutrophil	Ltf-high-neutrophil
CCTAAAGGTAAGTGGC-1_nmr.spleen.LPS_1.1	nmr.spleen.LPS_1.1	959	339	1	3	Neutrophil	Neutrophil
CCTAAAGGTCAATGTC-1_nmr.spleen.LPS_1.1	nmr.spleen.LPS_1.1	9168	2209	4	9	Erythroid-cell	Erythroid-cell.1
CCTAAAGGTTAAGAAC-1_nmr.spleen.LPS_1.1	nmr.spleen.LPS_1.1	425	313	2	4	T-cell	T-cell.1
CCTAAAGGTTTAGCTG-1_nmr.spleen.LPS_1.1	nmr.spleen.LPS_1.1	2024	528	1	5	Neutrophil	Ltf-high-neutrophil
CCTAAAGTCGCCAAAT-1_nmr.spleen.LPS_1.1	nmr.spleen.LPS_1.1	464	294	5	6	APC.1	Macrophage
CCTACACAGAATCTCC-1_nmr.spleen.LPS_1.1	nmr.spleen.LPS_1.1	1815	310	4	11	Erythroid-cell	Erythroid-cell.2
CCTACACCATCGATGT-1_nmr.spleen.LPS_1.1	nmr.spleen.LPS_1.1	1120	393	1	5	Neutrophil	Ltf-high-neutrophil
CCTACACGTGTCGCTG-1_nmr.spleen.LPS_1.1	nmr.spleen.LPS_1.1	601	283	1	3	Neutrophil	Neutrophil
CCTACACGTTCGTCTC-1_nmr.spleen.LPS_1.1	nmr.spleen.LPS_1.1	2434	621	1	5	Neutrophil	Ltf-high-neutrophil
CCTACACTCCCAAGTA-1_nmr.spleen.LPS_1.1	nmr.spleen.LPS_1.1	270	214	2	4	T-cell	T-cell.1
CCTACACTCCGCATCT-1_nmr.spleen.LPS_1.1	nmr.spleen.LPS_1.1	2616	1068	5	6	APC.1	Macrophage
CCTACCAAGAAGGCCT-1_nmr.spleen.LPS_1.1	nmr.spleen.LPS_1.1	2174	516	1	5	Neutrophil	Ltf-high-neutrophil
CCTACCAAGATAGCAT-1_nmr.spleen.LPS_1.1	nmr.spleen.LPS_1.1	1561	533	1	5	Neutrophil	Ltf-high-neutrophil
CCTACCAAGCGTAGTG-1_nmr.spleen.LPS_1.1	nmr.spleen.LPS_1.1	644	384	2	4	T-cell	T-cell.1
CCTACCAAGGCCCGTT-1_nmr.spleen.LPS_1.1	nmr.spleen.LPS_1.1	4222	1234	5	6	APC.1	Macrophage
CCTACCACACGGACAA-1_nmr.spleen.LPS_1.1	nmr.spleen.LPS_1.1	2068	968	2	4	T-cell	T-cell.1
CCTACCACAGTAAGCG-1_nmr.spleen.LPS_1.1	nmr.spleen.LPS_1.1	617	180	4	11	Erythroid-cell	Erythroid-cell.2
CCTACCACAGTGGGAT-1_nmr.spleen.LPS_1.1	nmr.spleen.LPS_1.1	1796	521	1	5	Neutrophil	Ltf-high-neutrophil
CCTACCACATTTGCTT-1_nmr.spleen.LPS_1.1	nmr.spleen.LPS_1.1	2260	584	1	5	Neutrophil	Ltf-high-neutrophil
CCTAGCTAGAACAATC-1_nmr.spleen.LPS_1.1	nmr.spleen.LPS_1.1	2018	206	4	11	Erythroid-cell	Erythroid-cell.2
CCTAGCTAGTTAGCGG-1_nmr.spleen.LPS_1.1	nmr.spleen.LPS_1.1	1330	706	2	4	T-cell	T-cell.1
CCTAGCTCAAACGTGG-1_nmr.spleen.LPS_1.1	nmr.spleen.LPS_1.1	789	504	2	4	T-cell	T-cell.1
CCTAGCTCAGACAAAT-1_nmr.spleen.LPS_1.1	nmr.spleen.LPS_1.1	2091	601	1	5	Neutrophil	Ltf-high-neutrophil
CCTAGCTCAGGAATGC-1_nmr.spleen.LPS_1.1	nmr.spleen.LPS_1.1	1873	508	1	5	Neutrophil	Ltf-high-neutrophil
CCTAGCTGTCACTGGC-1_nmr.spleen.LPS_1.1	nmr.spleen.LPS_1.1	964	389	1	3	Neutrophil	Neutrophil
CCTAGCTGTTAGTGGG-1_nmr.spleen.LPS_1.1	nmr.spleen.LPS_1.1	5274	781	4	9	Erythroid-cell	Erythroid-cell.1
CCTAGCTTCTGACCTC-1_nmr.spleen.LPS_1.1	nmr.spleen.LPS_1.1	1594	821	2	4	T-cell	T-cell.1
CCTAGCTTCTTTCCTC-1_nmr.spleen.LPS_1.1	nmr.spleen.LPS_1.1	3453	752	1	5	Neutrophil	Ltf-high-neutrophil
CCTATTACAAAGCAAT-1_nmr.spleen.LPS_1.1	nmr.spleen.LPS_1.1	1442	815	3	7	B-cell	B-cell
CCTATTAGTAAATGAC-1_nmr.spleen.LPS_1.1	nmr.spleen.LPS_1.1	1349	444	1	3	Neutrophil	Neutrophil
CCTATTAGTTGTTTGG-1_nmr.spleen.LPS_1.1	nmr.spleen.LPS_1.1	848	318	1	5	Neutrophil	Ltf-high-neutrophil
CCTATTATCATAAAGG-1_nmr.spleen.LPS_1.1	nmr.spleen.LPS_1.1	2380	585	1	5	Neutrophil	Ltf-high-neutrophil
CCTCAGTGTTAAGACA-1_nmr.spleen.LPS_1.1	nmr.spleen.LPS_1.1	1160	691	2	4	T-cell	T-cell.1
CCTCAGTGTTCGTCTC-1_nmr.spleen.LPS_1.1	nmr.spleen.LPS_1.1	1448	454	1	5	Neutrophil	Ltf-high-neutrophil
CCTCAGTTCCGAAGAG-1_nmr.spleen.LPS_1.1	nmr.spleen.LPS_1.1	2730	642	1	5	Neutrophil	Ltf-high-neutrophil
CCTCAGTTCTGCCAGG-1_nmr.spleen.LPS_1.1	nmr.spleen.LPS_1.1	10550	2092	4	9	Erythroid-cell	Erythroid-cell.1
CCTCAGTTCTGCTTGC-1_nmr.spleen.LPS_1.1	nmr.spleen.LPS_1.1	6659	988	4	9	Erythroid-cell	Erythroid-cell.1
CCTCTGAAGACCCACC-1_nmr.spleen.LPS_1.1	nmr.spleen.LPS_1.1	911	502	2	4	T-cell	T-cell.1
CCTCTGAAGAGTGAGA-1_nmr.spleen.LPS_1.1	nmr.spleen.LPS_1.1	3647	1164	5	6	APC.1	Macrophage
CCTCTGAAGTTAGCGG-1_nmr.spleen.LPS_1.1	nmr.spleen.LPS_1.1	710	395	2	4	T-cell	T-cell.1
CCTCTGACATGCCTAA-1_nmr.spleen.LPS_1.1	nmr.spleen.LPS_1.1	2670	696	1	5	Neutrophil	Ltf-high-neutrophil
CCTCTGAGTATAGTAG-1_nmr.spleen.LPS_1.1	nmr.spleen.LPS_1.1	1333	419	1	5	Neutrophil	Ltf-high-neutrophil
CCTCTGAGTCCATGAT-1_nmr.spleen.LPS_1.1	nmr.spleen.LPS_1.1	2606	617	1	5	Neutrophil	Ltf-high-neutrophil
CCTCTGATCGCGCCAA-1_nmr.spleen.LPS_1.1	nmr.spleen.LPS_1.1	2579	265	4	11	Erythroid-cell	Erythroid-cell.2
CCTTACGAGTCGATAA-1_nmr.spleen.LPS_1.1	nmr.spleen.LPS_1.1	3523	672	4	9	Erythroid-cell	Erythroid-cell.1
CCTTACGCACTGTCGG-1_nmr.spleen.LPS_1.1	nmr.spleen.LPS_1.1	1816	539	1	5	Neutrophil	Ltf-high-neutrophil
CCTTACGCAGCTCCGA-1_nmr.spleen.LPS_1.1	nmr.spleen.LPS_1.1	4840	981	1	5	Neutrophil	Ltf-high-neutrophil
CCTTACGGTCCCTTGT-1_nmr.spleen.LPS_1.1	nmr.spleen.LPS_1.1	1720	898	2	2	T-cell	T-cell.2
CCTTACGGTTCTGTTT-1_nmr.spleen.LPS_1.1	nmr.spleen.LPS_1.1	6664	1454	4	9	Erythroid-cell	Erythroid-cell.1
CCTTCCCAGCGATGAC-1_nmr.spleen.LPS_1.1	nmr.spleen.LPS_1.1	811	350	1	3	Neutrophil	Neutrophil
CCTTCCCTCATGTAGC-1_nmr.spleen.LPS_1.1	nmr.spleen.LPS_1.1	2500	561	1	5	Neutrophil	Ltf-high-neutrophil
CCTTCCCTCCTTTCTC-1_nmr.spleen.LPS_1.1	nmr.spleen.LPS_1.1	7967	1491	4	9	Erythroid-cell	Erythroid-cell.1
CCTTCCCTCGGGAGTA-1_nmr.spleen.LPS_1.1	nmr.spleen.LPS_1.1	1456	485	1	5	Neutrophil	Ltf-high-neutrophil
CCTTCGAAGCGATTCT-1_nmr.spleen.LPS_1.1	nmr.spleen.LPS_1.1	3278	1099	5	6	APC.1	Macrophage
CCTTCGACACAGACTT-1_nmr.spleen.LPS_1.1	nmr.spleen.LPS_1.1	2966	398	4	11	Erythroid-cell	Erythroid-cell.2
CCTTCGATCCAAGTAC-1_nmr.spleen.LPS_1.1	nmr.spleen.LPS_1.1	1312	497	1	5	Neutrophil	Ltf-high-neutrophil
CCTTCGATCTGTCTCG-1_nmr.spleen.LPS_1.1	nmr.spleen.LPS_1.1	2043	519	1	5	Neutrophil	Ltf-high-neutrophil
CCTTTCTAGATCCCAT-1_nmr.spleen.LPS_1.1	nmr.spleen.LPS_1.1	517	397	3	7	B-cell	B-cell
CCTTTCTAGCACGCCT-1_nmr.spleen.LPS_1.1	nmr.spleen.LPS_1.1	1674	494	1	5	Neutrophil	Ltf-high-neutrophil
CCTTTCTAGGCGTACA-1_nmr.spleen.LPS_1.1	nmr.spleen.LPS_1.1	5410	1096	4	9	Erythroid-cell	Erythroid-cell.1
CCTTTCTGTGACGCCT-1_nmr.spleen.LPS_1.1	nmr.spleen.LPS_1.1	1208	414	1	5	Neutrophil	Ltf-high-neutrophil
CGAACATAGAGGTACC-1_nmr.spleen.LPS_1.1	nmr.spleen.LPS_1.1	2958	705	1	5	Neutrophil	Ltf-high-neutrophil
CGAACATAGCGGCTTC-1_nmr.spleen.LPS_1.1	nmr.spleen.LPS_1.1	1769	232	4	11	Erythroid-cell	Erythroid-cell.2
CGAACATAGTGACATA-1_nmr.spleen.LPS_1.1	nmr.spleen.LPS_1.1	2029	490	4	9	Erythroid-cell	Erythroid-cell.1
CGAACATAGTGTGGCA-1_nmr.spleen.LPS_1.1	nmr.spleen.LPS_1.1	3254	306	4	11	Erythroid-cell	Erythroid-cell.2
CGAACATGTCTCCCTA-1_nmr.spleen.LPS_1.1	nmr.spleen.LPS_1.1	1068	627	2	4	T-cell	T-cell.1
CGAACATGTGCAACGA-1_nmr.spleen.LPS_1.1	nmr.spleen.LPS_1.1	1683	484	1	5	Neutrophil	Ltf-high-neutrophil
CGAACATGTTATTCTC-1_nmr.spleen.LPS_1.1	nmr.spleen.LPS_1.1	990	567	5	6	APC.1	Macrophage
CGAATGTTCAAAGACA-1_nmr.spleen.LPS_1.1	nmr.spleen.LPS_1.1	904	558	3	7	B-cell	B-cell
CGAATGTTCCGCATCT-1_nmr.spleen.LPS_1.1	nmr.spleen.LPS_1.1	1068	384	1	3	Neutrophil	Neutrophil
CGACCTTAGAGCTGGT-1_nmr.spleen.LPS_1.1	nmr.spleen.LPS_1.1	5472	754	4	9	Erythroid-cell	Erythroid-cell.1
CGACCTTAGTACGCGA-1_nmr.spleen.LPS_1.1	nmr.spleen.LPS_1.1	3222	749	1	5	Neutrophil	Ltf-high-neutrophil
CGACCTTCAGCTGTGC-1_nmr.spleen.LPS_1.1	nmr.spleen.LPS_1.1	1258	372	1	5	Neutrophil	Ltf-high-neutrophil
CGACTTCAGATACACA-1_nmr.spleen.LPS_1.1	nmr.spleen.LPS_1.1	2158	603	1	5	Neutrophil	Ltf-high-neutrophil
CGACTTCAGATCGATA-1_nmr.spleen.LPS_1.1	nmr.spleen.LPS_1.1	5866	998	4	9	Erythroid-cell	Erythroid-cell.1
CGACTTCCACCCATGG-1_nmr.spleen.LPS_1.1	nmr.spleen.LPS_1.1	1050	189	4	11	Erythroid-cell	Erythroid-cell.2
CGACTTCCAGATTGCT-1_nmr.spleen.LPS_1.1	nmr.spleen.LPS_1.1	2535	682	1	5	Neutrophil	Ltf-high-neutrophil
CGACTTCCAGGATTGG-1_nmr.spleen.LPS_1.1	nmr.spleen.LPS_1.1	5522	803	4	9	Erythroid-cell	Erythroid-cell.1
CGACTTCGTTGAGGTG-1_nmr.spleen.LPS_1.1	nmr.spleen.LPS_1.1	1270	730	2	4	T-cell	T-cell.1
CGAGAAGAGGATTCGG-1_nmr.spleen.LPS_1.1	nmr.spleen.LPS_1.1	2033	583	1	5	Neutrophil	Ltf-high-neutrophil
CGAGAAGCAAGCGATG-1_nmr.spleen.LPS_1.1	nmr.spleen.LPS_1.1	2309	972	5	6	APC.1	Macrophage
CGAGAAGCACAGGAGT-1_nmr.spleen.LPS_1.1	nmr.spleen.LPS_1.1	874	512	3	7	B-cell	B-cell
CGAGAAGTCCCTTGTG-1_nmr.spleen.LPS_1.1	nmr.spleen.LPS_1.1	1666	555	1	5	Neutrophil	Ltf-high-neutrophil
CGAGAAGTCCGCATCT-1_nmr.spleen.LPS_1.1	nmr.spleen.LPS_1.1	7316	1879	4	9	Erythroid-cell	Erythroid-cell.1
CGAGAAGTCTCGGACG-1_nmr.spleen.LPS_1.1	nmr.spleen.LPS_1.1	821	454	2	4	T-cell	T-cell.1
CGAGCACAGTGAAGAG-1_nmr.spleen.LPS_1.1	nmr.spleen.LPS_1.1	1789	848	6	12	APC.2	Monocyte
CGAGCACCAGATAATG-1_nmr.spleen.LPS_1.1	nmr.spleen.LPS_1.1	1106	649	2	4	T-cell	T-cell.1
CGAGCACGTACATCCA-1_nmr.spleen.LPS_1.1	nmr.spleen.LPS_1.1	721	274	1	3	Neutrophil	Neutrophil
CGAGCACGTGCCTTGG-1_nmr.spleen.LPS_1.1	nmr.spleen.LPS_1.1	608	347	2	4	T-cell	T-cell.1
CGAGCACTCAGCTGGC-1_nmr.spleen.LPS_1.1	nmr.spleen.LPS_1.1	827	457	2	4	T-cell	T-cell.1
CGAGCACTCAGTGCAT-1_nmr.spleen.LPS_1.1	nmr.spleen.LPS_1.1	3726	795	4	9	Erythroid-cell	Erythroid-cell.1
CGAGCACTCCACGCAG-1_nmr.spleen.LPS_1.1	nmr.spleen.LPS_1.1	3041	167	4	11	Erythroid-cell	Erythroid-cell.2
CGAGCACTCGCTTGTC-1_nmr.spleen.LPS_1.1	nmr.spleen.LPS_1.1	1103	226	4	11	Erythroid-cell	Erythroid-cell.2
CGAGCACTCGGAAACG-1_nmr.spleen.LPS_1.1	nmr.spleen.LPS_1.1	1549	374	4	9	Erythroid-cell	Erythroid-cell.1
CGAGCACTCTGCCCTA-1_nmr.spleen.LPS_1.1	nmr.spleen.LPS_1.1	1005	529	2	4	T-cell	T-cell.1
CGAGCCAAGATAGTCA-1_nmr.spleen.LPS_1.1	nmr.spleen.LPS_1.1	4716	871	4	9	Erythroid-cell	Erythroid-cell.1
CGAGCCAGTCCTCCAT-1_nmr.spleen.LPS_1.1	nmr.spleen.LPS_1.1	1353	440	1	5	Neutrophil	Ltf-high-neutrophil
CGAGCCAGTTGTCTTT-1_nmr.spleen.LPS_1.1	nmr.spleen.LPS_1.1	2282	662	1	5	Neutrophil	Ltf-high-neutrophil
CGATCGGAGCTAAGAT-1_nmr.spleen.LPS_1.1	nmr.spleen.LPS_1.1	954	475	2	4	T-cell	T-cell.1
CGATCGGCAAGTTAAG-1_nmr.spleen.LPS_1.1	nmr.spleen.LPS_1.1	1910	534	1	5	Neutrophil	Ltf-high-neutrophil
CGATCGGCACCTTGTC-1_nmr.spleen.LPS_1.1	nmr.spleen.LPS_1.1	10041	1229	4	9	Erythroid-cell	Erythroid-cell.1
CGATCGGCACGAAATA-1_nmr.spleen.LPS_1.1	nmr.spleen.LPS_1.1	8634	1540	4	9	Erythroid-cell	Erythroid-cell.1
CGATCGGGTAAAGGAG-1_nmr.spleen.LPS_1.1	nmr.spleen.LPS_1.1	479	229	1	3	Neutrophil	Neutrophil
CGATCGGGTTCCATGA-1_nmr.spleen.LPS_1.1	nmr.spleen.LPS_1.1	1247	426	1	3	Neutrophil	Neutrophil
CGATGGCAGCACGCCT-1_nmr.spleen.LPS_1.1	nmr.spleen.LPS_1.1	507	266	1	3	Neutrophil	Neutrophil
CGATGGCAGGAGTTTA-1_nmr.spleen.LPS_1.1	nmr.spleen.LPS_1.1	4393	728	4	9	Erythroid-cell	Erythroid-cell.1
CGATGGCCATCTGGTA-1_nmr.spleen.LPS_1.1	nmr.spleen.LPS_1.1	1935	920	2	4	T-cell	T-cell.1
CGATGGCGTAGTGAAT-1_nmr.spleen.LPS_1.1	nmr.spleen.LPS_1.1	5895	1332	4	9	Erythroid-cell	Erythroid-cell.1
CGATGGCGTATTCTCT-1_nmr.spleen.LPS_1.1	nmr.spleen.LPS_1.1	8261	1625	4	9	Erythroid-cell	Erythroid-cell.1
CGATGGCGTCCAGTAT-1_nmr.spleen.LPS_1.1	nmr.spleen.LPS_1.1	8863	1765	4	9	Erythroid-cell	Erythroid-cell.1
CGATGGCGTTATGTGC-1_nmr.spleen.LPS_1.1	nmr.spleen.LPS_1.1	1303	451	1	5	Neutrophil	Ltf-high-neutrophil
CGATGGCTCCGCATAA-1_nmr.spleen.LPS_1.1	nmr.spleen.LPS_1.1	2564	1055	4	9	Erythroid-cell	Erythroid-cell.1
CGATGGCTCTAACCGA-1_nmr.spleen.LPS_1.1	nmr.spleen.LPS_1.1	291	167	6	12	APC.2	Monocyte
CGATGGCTCTAAGCCA-1_nmr.spleen.LPS_1.1	nmr.spleen.LPS_1.1	7546	2061	4	9	Erythroid-cell	Erythroid-cell.1
CGATGTAAGACAGACC-1_nmr.spleen.LPS_1.1	nmr.spleen.LPS_1.1	1161	410	1	3	Neutrophil	Neutrophil
CGATGTAAGGGCATGT-1_nmr.spleen.LPS_1.1	nmr.spleen.LPS_1.1	452	221	1	3	Neutrophil	Neutrophil
CGATGTAGTACTCTCC-1_nmr.spleen.LPS_1.1	nmr.spleen.LPS_1.1	608	263	1	3	Neutrophil	Neutrophil
CGATGTAGTGATAAAC-1_nmr.spleen.LPS_1.1	nmr.spleen.LPS_1.1	5086	1336	5	6	APC.1	Macrophage
CGATGTATCCCAGGTG-1_nmr.spleen.LPS_1.1	nmr.spleen.LPS_1.1	1940	556	1	5	Neutrophil	Ltf-high-neutrophil
CGATTGAAGGTACTCT-1_nmr.spleen.LPS_1.1	nmr.spleen.LPS_1.1	1783	444	1	5	Neutrophil	Ltf-high-neutrophil
CGATTGACAAGGACAC-1_nmr.spleen.LPS_1.1	nmr.spleen.LPS_1.1	2553	503	4	9	Erythroid-cell	Erythroid-cell.1
CGATTGACACGGTAAG-1_nmr.spleen.LPS_1.1	nmr.spleen.LPS_1.1	3661	1165	5	6	APC.1	Macrophage
CGATTGACAGCGTAAG-1_nmr.spleen.LPS_1.1	nmr.spleen.LPS_1.1	1064	619	3	7	B-cell	B-cell
CGATTGACATGTCTCC-1_nmr.spleen.LPS_1.1	nmr.spleen.LPS_1.1	1520	760	2	4	T-cell	T-cell.1
CGATTGATCTGTACGA-1_nmr.spleen.LPS_1.1	nmr.spleen.LPS_1.1	6280	1273	4	9	Erythroid-cell	Erythroid-cell.1
CGCCAAGAGACAGGCT-1_nmr.spleen.LPS_1.1	nmr.spleen.LPS_1.1	909	347	1	3	Neutrophil	Neutrophil
CGCCAAGAGCTACCTA-1_nmr.spleen.LPS_1.1	nmr.spleen.LPS_1.1	192	143	6	12	APC.2	Monocyte
CGCCAAGAGGGCTTGA-1_nmr.spleen.LPS_1.1	nmr.spleen.LPS_1.1	1922	419	4	9	Erythroid-cell	Erythroid-cell.1
CGCCAAGGTACAGTTC-1_nmr.spleen.LPS_1.1	nmr.spleen.LPS_1.1	2311	948	5	6	APC.1	Macrophage
CGCCAAGGTTAGTGGG-1_nmr.spleen.LPS_1.1	nmr.spleen.LPS_1.1	3596	1183	2	10	T-cell	Unassigned.2
CGCCAAGGTTCCCTTG-1_nmr.spleen.LPS_1.1	nmr.spleen.LPS_1.1	1448	455	1	5	Neutrophil	Ltf-high-neutrophil
CGCCAAGGTTTCGCTC-1_nmr.spleen.LPS_1.1	nmr.spleen.LPS_1.1	1972	552	1	5	Neutrophil	Ltf-high-neutrophil
CGCCAAGTCCCTTGCA-1_nmr.spleen.LPS_1.1	nmr.spleen.LPS_1.1	3090	740	1	5	Neutrophil	Ltf-high-neutrophil
CGCCAAGTCGGAGGTA-1_nmr.spleen.LPS_1.1	nmr.spleen.LPS_1.1	496	329	3	7	B-cell	B-cell
CGCGGTAAGGCTAGAC-1_nmr.spleen.LPS_1.1	nmr.spleen.LPS_1.1	795	298	1	3	Neutrophil	Neutrophil
CGCGGTAAGGGTGTTG-1_nmr.spleen.LPS_1.1	nmr.spleen.LPS_1.1	926	331	1	5	Neutrophil	Ltf-high-neutrophil
CGCGGTAGTCCATCCT-1_nmr.spleen.LPS_1.1	nmr.spleen.LPS_1.1	5496	1119	4	9	Erythroid-cell	Erythroid-cell.1
CGCGGTAGTTCTGAAC-1_nmr.spleen.LPS_1.1	nmr.spleen.LPS_1.1	3211	746	1	5	Neutrophil	Ltf-high-neutrophil
CGCGGTATCACCCGAG-1_nmr.spleen.LPS_1.1	nmr.spleen.LPS_1.1	1651	443	1	5	Neutrophil	Ltf-high-neutrophil
CGCGTTTAGAAGAAGC-1_nmr.spleen.LPS_1.1	nmr.spleen.LPS_1.1	1028	595	2	2	T-cell	T-cell.2
CGCGTTTAGATCGGGT-1_nmr.spleen.LPS_1.1	nmr.spleen.LPS_1.1	2135	354	4	11	Erythroid-cell	Erythroid-cell.2
CGCGTTTCAAACGCGA-1_nmr.spleen.LPS_1.1	nmr.spleen.LPS_1.1	5283	910	4	9	Erythroid-cell	Erythroid-cell.1
CGCGTTTGTCGCCATG-1_nmr.spleen.LPS_1.1	nmr.spleen.LPS_1.1	5054	388	4	11	Erythroid-cell	Erythroid-cell.2
CGCGTTTGTGCAGTAG-1_nmr.spleen.LPS_1.1	nmr.spleen.LPS_1.1	777	343	1	3	Neutrophil	Neutrophil
CGCGTTTTCACCACCT-1_nmr.spleen.LPS_1.1	nmr.spleen.LPS_1.1	885	339	1	5	Neutrophil	Ltf-high-neutrophil
CGCGTTTTCAGGCGAA-1_nmr.spleen.LPS_1.1	nmr.spleen.LPS_1.1	747	356	1	3	Neutrophil	Neutrophil
CGCTATCAGGGTTCCC-1_nmr.spleen.LPS_1.1	nmr.spleen.LPS_1.1	1447	454	1	5	Neutrophil	Ltf-high-neutrophil
CGCTATCCAGACAAAT-1_nmr.spleen.LPS_1.1	nmr.spleen.LPS_1.1	1198	414	1	5	Neutrophil	Ltf-high-neutrophil
CGCTATCGTTTAGGAA-1_nmr.spleen.LPS_1.1	nmr.spleen.LPS_1.1	908	505	2	4	T-cell	T-cell.1
CGCTATCTCTGTCTAT-1_nmr.spleen.LPS_1.1	nmr.spleen.LPS_1.1	565	399	3	7	B-cell	B-cell
CGCTGGAAGATGTGTA-1_nmr.spleen.LPS_1.1	nmr.spleen.LPS_1.1	3190	1325	4	9	Erythroid-cell	Erythroid-cell.1
CGCTGGACATATGAGA-1_nmr.spleen.LPS_1.1	nmr.spleen.LPS_1.1	620	428	3	7	B-cell	B-cell
CGCTGGAGTTGGACCC-1_nmr.spleen.LPS_1.1	nmr.spleen.LPS_1.1	760	291	1	5	Neutrophil	Ltf-high-neutrophil
CGCTTCAAGAAGCCCA-1_nmr.spleen.LPS_1.1	nmr.spleen.LPS_1.1	2433	912	5	6	APC.1	Macrophage
CGCTTCAAGCTAGTGG-1_nmr.spleen.LPS_1.1	nmr.spleen.LPS_1.1	868	529	3	7	B-cell	B-cell
CGCTTCACAACCGCCA-1_nmr.spleen.LPS_1.1	nmr.spleen.LPS_1.1	1271	456	1	5	Neutrophil	Ltf-high-neutrophil
CGCTTCACAGACGCAA-1_nmr.spleen.LPS_1.1	nmr.spleen.LPS_1.1	1230	277	4	11	Erythroid-cell	Erythroid-cell.2
CGCTTCAGTCACTTCC-1_nmr.spleen.LPS_1.1	nmr.spleen.LPS_1.1	669	305	1	3	Neutrophil	Neutrophil
CGCTTCAGTCTAAAGA-1_nmr.spleen.LPS_1.1	nmr.spleen.LPS_1.1	1524	485	1	5	Neutrophil	Ltf-high-neutrophil
CGCTTCAGTCTTCGTC-1_nmr.spleen.LPS_1.1	nmr.spleen.LPS_1.1	637	264	1	3	Neutrophil	Neutrophil
CGCTTCATCACTTCAT-1_nmr.spleen.LPS_1.1	nmr.spleen.LPS_1.1	1197	374	1	5	Neutrophil	Ltf-high-neutrophil
CGGACACAGCGTTTAC-1_nmr.spleen.LPS_1.1	nmr.spleen.LPS_1.1	431	290	2	4	T-cell	T-cell.1
CGGACACAGGACACCA-1_nmr.spleen.LPS_1.1	nmr.spleen.LPS_1.1	2379	652	1	5	Neutrophil	Ltf-high-neutrophil
CGGACACGTATGCTTG-1_nmr.spleen.LPS_1.1	nmr.spleen.LPS_1.1	2087	562	1	5	Neutrophil	Ltf-high-neutrophil
CGGACGTAGAGGTAGA-1_nmr.spleen.LPS_1.1	nmr.spleen.LPS_1.1	1267	398	1	5	Neutrophil	Ltf-high-neutrophil
CGGACGTAGTACATGA-1_nmr.spleen.LPS_1.1	nmr.spleen.LPS_1.1	811	441	3	7	B-cell	B-cell
CGGACGTCACGGCCAT-1_nmr.spleen.LPS_1.1	nmr.spleen.LPS_1.1	6866	1071	4	9	Erythroid-cell	Erythroid-cell.1
CGGACGTGTACTTAGC-1_nmr.spleen.LPS_1.1	nmr.spleen.LPS_1.1	335	168	1	3	Neutrophil	Neutrophil
CGGACGTTCCCTTGCA-1_nmr.spleen.LPS_1.1	nmr.spleen.LPS_1.1	854	513	3	7	B-cell	B-cell
CGGACGTTCTAACTGG-1_nmr.spleen.LPS_1.1	nmr.spleen.LPS_1.1	1224	383	1	5	Neutrophil	Ltf-high-neutrophil
CGGACTGAGCTAACAA-1_nmr.spleen.LPS_1.1	nmr.spleen.LPS_1.1	2258	464	4	9	Erythroid-cell	Erythroid-cell.1
CGGACTGCAGGTCCAC-1_nmr.spleen.LPS_1.1	nmr.spleen.LPS_1.1	256	152	6	12	APC.2	Monocyte
CGGACTGGTCTCTTTA-1_nmr.spleen.LPS_1.1	nmr.spleen.LPS_1.1	1263	636	2	4	T-cell	T-cell.1
CGGAGCTAGATCTGCT-1_nmr.spleen.LPS_1.1	nmr.spleen.LPS_1.1	3034	693	1	5	Neutrophil	Ltf-high-neutrophil
CGGAGCTAGCGTGAAC-1_nmr.spleen.LPS_1.1	nmr.spleen.LPS_1.1	1012	476	2	4	T-cell	T-cell.1
CGGAGCTAGGGAACGG-1_nmr.spleen.LPS_1.1	nmr.spleen.LPS_1.1	7863	2196	4	9	Erythroid-cell	Erythroid-cell.1
CGGAGCTCATTGGTAC-1_nmr.spleen.LPS_1.1	nmr.spleen.LPS_1.1	1857	518	1	5	Neutrophil	Ltf-high-neutrophil
CGGAGCTGTATATGGA-1_nmr.spleen.LPS_1.1	nmr.spleen.LPS_1.1	1488	468	1	3	Neutrophil	Neutrophil
CGGAGCTTCGATAGAA-1_nmr.spleen.LPS_1.1	nmr.spleen.LPS_1.1	3317	637	4	9	Erythroid-cell	Erythroid-cell.1
CGGAGTCAGACTACAA-1_nmr.spleen.LPS_1.1	nmr.spleen.LPS_1.1	2773	658	1	5	Neutrophil	Ltf-high-neutrophil
CGGAGTCCAAAGTGCG-1_nmr.spleen.LPS_1.1	nmr.spleen.LPS_1.1	1010	369	1	3	Neutrophil	Neutrophil
CGGAGTCCAGCTCCGA-1_nmr.spleen.LPS_1.1	nmr.spleen.LPS_1.1	7674	1774	4	9	Erythroid-cell	Erythroid-cell.1
CGGAGTCGTGTGAATA-1_nmr.spleen.LPS_1.1	nmr.spleen.LPS_1.1	2979	632	1	5	Neutrophil	Ltf-high-neutrophil
CGGAGTCTCGTCACGG-1_nmr.spleen.LPS_1.1	nmr.spleen.LPS_1.1	1500	465	1	5	Neutrophil	Ltf-high-neutrophil
CGGCTAGAGTTAAGTG-1_nmr.spleen.LPS_1.1	nmr.spleen.LPS_1.1	3284	608	4	9	Erythroid-cell	Erythroid-cell.1
CGGCTAGGTCAACTGT-1_nmr.spleen.LPS_1.1	nmr.spleen.LPS_1.1	3804	1194	5	6	APC.1	Macrophage
CGGCTAGTCAAGATCC-1_nmr.spleen.LPS_1.1	nmr.spleen.LPS_1.1	1009	346	1	5	Neutrophil	Ltf-high-neutrophil
CGGCTAGTCGACCAGC-1_nmr.spleen.LPS_1.1	nmr.spleen.LPS_1.1	917	397	1	3	Neutrophil	Neutrophil
CGGGTCAGTAAATGAC-1_nmr.spleen.LPS_1.1	nmr.spleen.LPS_1.1	450	310	2	4	T-cell	T-cell.1
CGGGTCAGTTAAGGGC-1_nmr.spleen.LPS_1.1	nmr.spleen.LPS_1.1	1849	803	3	8	NA	Unassigned.1
CGGGTCATCATCGGAT-1_nmr.spleen.LPS_1.1	nmr.spleen.LPS_1.1	909	347	1	3	Neutrophil	Neutrophil
CGGTTAACACGGTAAG-1_nmr.spleen.LPS_1.1	nmr.spleen.LPS_1.1	3792	761	4	9	Erythroid-cell	Erythroid-cell.1
CGGTTAACATTTGCTT-1_nmr.spleen.LPS_1.1	nmr.spleen.LPS_1.1	3708	1226	5	6	APC.1	Macrophage
CGGTTAAGTACAGTGG-1_nmr.spleen.LPS_1.1	nmr.spleen.LPS_1.1	1224	385	1	3	Neutrophil	Neutrophil
CGGTTAAGTTGACGTT-1_nmr.spleen.LPS_1.1	nmr.spleen.LPS_1.1	810	263	4	9	Erythroid-cell	Erythroid-cell.1
CGGTTAATCGTTTATC-1_nmr.spleen.LPS_1.1	nmr.spleen.LPS_1.1	1871	527	1	5	Neutrophil	Ltf-high-neutrophil
CGTAGCGAGAATTGTG-1_nmr.spleen.LPS_1.1	nmr.spleen.LPS_1.1	275	217	2	4	T-cell	T-cell.1
CGTAGCGAGAGCTGGT-1_nmr.spleen.LPS_1.1	nmr.spleen.LPS_1.1	1957	573	1	5	Neutrophil	Ltf-high-neutrophil
CGTAGCGAGCCACGTC-1_nmr.spleen.LPS_1.1	nmr.spleen.LPS_1.1	2398	478	4	9	Erythroid-cell	Erythroid-cell.1
CGTAGCGCAACTTGAC-1_nmr.spleen.LPS_1.1	nmr.spleen.LPS_1.1	2062	789	5	6	APC.1	Macrophage
CGTAGCGGTCAACTGT-1_nmr.spleen.LPS_1.1	nmr.spleen.LPS_1.1	1760	543	1	5	Neutrophil	Ltf-high-neutrophil
CGTAGCGGTCGAATCT-1_nmr.spleen.LPS_1.1	nmr.spleen.LPS_1.1	689	442	2	4	T-cell	T-cell.1
CGTAGCGGTCTCCATC-1_nmr.spleen.LPS_1.1	nmr.spleen.LPS_1.1	778	481	2	4	T-cell	T-cell.1
CGTAGGCCAATGAAAC-1_nmr.spleen.LPS_1.1	nmr.spleen.LPS_1.1	798	508	3	7	B-cell	B-cell
CGTAGGCTCGAGCCCA-1_nmr.spleen.LPS_1.1	nmr.spleen.LPS_1.1	557	386	3	7	B-cell	B-cell
CGTAGGCTCTACTTAC-1_nmr.spleen.LPS_1.1	nmr.spleen.LPS_1.1	749	305	1	3	Neutrophil	Neutrophil
CGTAGGCTCTGACCTC-1_nmr.spleen.LPS_1.1	nmr.spleen.LPS_1.1	3459	370	4	11	Erythroid-cell	Erythroid-cell.2
CGTCACTAGGCTAGCA-1_nmr.spleen.LPS_1.1	nmr.spleen.LPS_1.1	1257	380	1	5	Neutrophil	Ltf-high-neutrophil
CGTCACTCAACTTGAC-1_nmr.spleen.LPS_1.1	nmr.spleen.LPS_1.1	988	391	1	3	Neutrophil	Neutrophil
CGTCACTCAAGTCTGT-1_nmr.spleen.LPS_1.1	nmr.spleen.LPS_1.1	728	254	1	3	Neutrophil	Neutrophil
CGTCACTCAGTCGATT-1_nmr.spleen.LPS_1.1	nmr.spleen.LPS_1.1	2551	499	4	9	Erythroid-cell	Erythroid-cell.1
CGTCACTCAGTGGGAT-1_nmr.spleen.LPS_1.1	nmr.spleen.LPS_1.1	1203	451	1	3	Neutrophil	Neutrophil
CGTCACTGTCACAAGG-1_nmr.spleen.LPS_1.1	nmr.spleen.LPS_1.1	2161	574	1	5	Neutrophil	Ltf-high-neutrophil
CGTCACTGTTAAGACA-1_nmr.spleen.LPS_1.1	nmr.spleen.LPS_1.1	809	341	1	5	Neutrophil	Ltf-high-neutrophil
CGTCACTGTTACGACT-1_nmr.spleen.LPS_1.1	nmr.spleen.LPS_1.1	262	163	1	3	Neutrophil	Neutrophil
CGTCACTTCACAACGT-1_nmr.spleen.LPS_1.1	nmr.spleen.LPS_1.1	723	192	4	11	Erythroid-cell	Erythroid-cell.2
CGTCAGGCATCCTAGA-1_nmr.spleen.LPS_1.1	nmr.spleen.LPS_1.1	4657	1363	5	6	APC.1	Macrophage
CGTCAGGCATTGGCGC-1_nmr.spleen.LPS_1.1	nmr.spleen.LPS_1.1	1342	792	2	4	T-cell	T-cell.1
CGTCAGGGTAAGGGCT-1_nmr.spleen.LPS_1.1	nmr.spleen.LPS_1.1	2585	934	5	6	APC.1	Macrophage
CGTCAGGGTCAGTGGA-1_nmr.spleen.LPS_1.1	nmr.spleen.LPS_1.1	8886	2113	4	9	Erythroid-cell	Erythroid-cell.1
CGTCCATCAACGATGG-1_nmr.spleen.LPS_1.1	nmr.spleen.LPS_1.1	2964	1030	5	6	APC.1	Macrophage
CGTCCATCAATCCGAT-1_nmr.spleen.LPS_1.1	nmr.spleen.LPS_1.1	1600	486	1	5	Neutrophil	Ltf-high-neutrophil
CGTCCATGTGTTTGGT-1_nmr.spleen.LPS_1.1	nmr.spleen.LPS_1.1	668	463	3	7	B-cell	B-cell
CGTCCATTCCTCCTAG-1_nmr.spleen.LPS_1.1	nmr.spleen.LPS_1.1	2143	310	4	11	Erythroid-cell	Erythroid-cell.2
CGTCCATTCGTCACGG-1_nmr.spleen.LPS_1.1	nmr.spleen.LPS_1.1	3063	1395	4	9	Erythroid-cell	Erythroid-cell.1
CGTCTACAGACCCACC-1_nmr.spleen.LPS_1.1	nmr.spleen.LPS_1.1	983	607	3	7	B-cell	B-cell
CGTCTACGTCAACTGT-1_nmr.spleen.LPS_1.1	nmr.spleen.LPS_1.1	963	345	1	3	Neutrophil	Neutrophil
CGTCTACGTGCCTGTG-1_nmr.spleen.LPS_1.1	nmr.spleen.LPS_1.1	2837	658	1	5	Neutrophil	Ltf-high-neutrophil
CGTCTACTCTGCCAGG-1_nmr.spleen.LPS_1.1	nmr.spleen.LPS_1.1	3567	1310	5	6	APC.1	Macrophage
CGTGAGCAGACAGGCT-1_nmr.spleen.LPS_1.1	nmr.spleen.LPS_1.1	1490	354	1	5	Neutrophil	Ltf-high-neutrophil
CGTGAGCAGTGCCAGA-1_nmr.spleen.LPS_1.1	nmr.spleen.LPS_1.1	1601	478	1	5	Neutrophil	Ltf-high-neutrophil
CGTGAGCCAGAAGCAC-1_nmr.spleen.LPS_1.1	nmr.spleen.LPS_1.1	5731	505	4	11	Erythroid-cell	Erythroid-cell.2
CGTGAGCTCAGTGTTG-1_nmr.spleen.LPS_1.1	nmr.spleen.LPS_1.1	5190	885	4	9	Erythroid-cell	Erythroid-cell.1
CGTGAGCTCGACAGCC-1_nmr.spleen.LPS_1.1	nmr.spleen.LPS_1.1	894	346	1	5	Neutrophil	Ltf-high-neutrophil
CGTGTAAAGGAGTTGC-1_nmr.spleen.LPS_1.1	nmr.spleen.LPS_1.1	279	220	2	4	T-cell	T-cell.1
CGTGTAACACTTACGA-1_nmr.spleen.LPS_1.1	nmr.spleen.LPS_1.1	2243	665	1	5	Neutrophil	Ltf-high-neutrophil
CGTGTCTAGATATGCA-1_nmr.spleen.LPS_1.1	nmr.spleen.LPS_1.1	545	254	1	3	Neutrophil	Neutrophil
CGTGTCTAGCAATCTC-1_nmr.spleen.LPS_1.1	nmr.spleen.LPS_1.1	843	525	2	4	T-cell	T-cell.1
CGTGTCTAGGACAGCT-1_nmr.spleen.LPS_1.1	nmr.spleen.LPS_1.1	681	308	1	3	Neutrophil	Neutrophil
CGTGTCTAGTACTTGC-1_nmr.spleen.LPS_1.1	nmr.spleen.LPS_1.1	1043	378	1	3	Neutrophil	Neutrophil
CGTGTCTGTATCTGCA-1_nmr.spleen.LPS_1.1	nmr.spleen.LPS_1.1	464	296	2	4	T-cell	T-cell.1
CGTGTCTTCTTTAGGG-1_nmr.spleen.LPS_1.1	nmr.spleen.LPS_1.1	5839	1139	4	9	Erythroid-cell	Erythroid-cell.1
CGTTAGAAGCGATCCC-1_nmr.spleen.LPS_1.1	nmr.spleen.LPS_1.1	1991	552	1	5	Neutrophil	Ltf-high-neutrophil
CGTTAGAAGCTACCTA-1_nmr.spleen.LPS_1.1	nmr.spleen.LPS_1.1	793	429	2	4	T-cell	T-cell.1
CGTTAGACACCATGTA-1_nmr.spleen.LPS_1.1	nmr.spleen.LPS_1.1	3558	747	4	9	Erythroid-cell	Erythroid-cell.1
CGTTAGACATCGATGT-1_nmr.spleen.LPS_1.1	nmr.spleen.LPS_1.1	1323	452	1	3	Neutrophil	Neutrophil
CGTTAGAGTCAATGTC-1_nmr.spleen.LPS_1.1	nmr.spleen.LPS_1.1	2447	631	1	5	Neutrophil	Ltf-high-neutrophil
CGTTAGAGTTAGATGA-1_nmr.spleen.LPS_1.1	nmr.spleen.LPS_1.1	2055	544	1	5	Neutrophil	Ltf-high-neutrophil
CGTTAGATCTTGTATC-1_nmr.spleen.LPS_1.1	nmr.spleen.LPS_1.1	1307	480	1	5	Neutrophil	Ltf-high-neutrophil
CGTTCTGCATACAGCT-1_nmr.spleen.LPS_1.1	nmr.spleen.LPS_1.1	2913	616	4	9	Erythroid-cell	Erythroid-cell.1
CGTTCTGGTCCGACGT-1_nmr.spleen.LPS_1.1	nmr.spleen.LPS_1.1	886	338	1	3	Neutrophil	Neutrophil
CGTTCTGGTCTAAACC-1_nmr.spleen.LPS_1.1	nmr.spleen.LPS_1.1	2191	571	1	5	Neutrophil	Ltf-high-neutrophil
CGTTCTGGTTCCGTCT-1_nmr.spleen.LPS_1.1	nmr.spleen.LPS_1.1	5687	843	4	9	Erythroid-cell	Erythroid-cell.1
CGTTCTGTCCAAGCCG-1_nmr.spleen.LPS_1.1	nmr.spleen.LPS_1.1	2522	1154	7	1	APC.3	Timeless-high-dendritic-cell
CGTTGGGAGTGTTTGC-1_nmr.spleen.LPS_1.1	nmr.spleen.LPS_1.1	628	281	1	3	Neutrophil	Neutrophil
CGTTGGGCAATCGAAA-1_nmr.spleen.LPS_1.1	nmr.spleen.LPS_1.1	448	207	1	3	Neutrophil	Neutrophil
CGTTGGGCATCAGTAC-1_nmr.spleen.LPS_1.1	nmr.spleen.LPS_1.1	2191	583	1	5	Neutrophil	Ltf-high-neutrophil
CGTTGGGGTTGGTAAA-1_nmr.spleen.LPS_1.1	nmr.spleen.LPS_1.1	2415	580	1	5	Neutrophil	Ltf-high-neutrophil
CGTTGGGTCTCTGAGA-1_nmr.spleen.LPS_1.1	nmr.spleen.LPS_1.1	1399	160	4	11	Erythroid-cell	Erythroid-cell.2
CTAACTTAGAGGTTAT-1_nmr.spleen.LPS_1.1	nmr.spleen.LPS_1.1	1896	492	1	5	Neutrophil	Ltf-high-neutrophil
CTAACTTAGCGTAATA-1_nmr.spleen.LPS_1.1	nmr.spleen.LPS_1.1	1873	552	1	5	Neutrophil	Ltf-high-neutrophil
CTAACTTCACATTAGC-1_nmr.spleen.LPS_1.1	nmr.spleen.LPS_1.1	1449	442	1	5	Neutrophil	Ltf-high-neutrophil
CTAACTTCACCAGCAC-1_nmr.spleen.LPS_1.1	nmr.spleen.LPS_1.1	1229	369	1	5	Neutrophil	Ltf-high-neutrophil
CTAACTTGTACGACCC-1_nmr.spleen.LPS_1.1	nmr.spleen.LPS_1.1	423	203	1	3	Neutrophil	Neutrophil
CTAACTTTCCGCATCT-1_nmr.spleen.LPS_1.1	nmr.spleen.LPS_1.1	1174	436	1	3	Neutrophil	Neutrophil
CTAAGACAGATGAGAG-1_nmr.spleen.LPS_1.1	nmr.spleen.LPS_1.1	1764	544	1	5	Neutrophil	Ltf-high-neutrophil
CTAAGACCAAAGTGCG-1_nmr.spleen.LPS_1.1	nmr.spleen.LPS_1.1	1336	403	1	5	Neutrophil	Ltf-high-neutrophil
CTAAGACCAGTTAACC-1_nmr.spleen.LPS_1.1	nmr.spleen.LPS_1.1	954	376	1	5	Neutrophil	Ltf-high-neutrophil
CTAAGACGTTGTGGCC-1_nmr.spleen.LPS_1.1	nmr.spleen.LPS_1.1	219	148	3	13	B-cell	Plasma-cell
CTAAGACTCGAGAACG-1_nmr.spleen.LPS_1.1	nmr.spleen.LPS_1.1	957	510	2	14	T-cell	Mast-cell
CTAAGACTCGGCTACG-1_nmr.spleen.LPS_1.1	nmr.spleen.LPS_1.1	1032	566	2	4	T-cell	T-cell.1
CTAAGACTCTTGCATT-1_nmr.spleen.LPS_1.1	nmr.spleen.LPS_1.1	3580	874	1	5	Neutrophil	Ltf-high-neutrophil
CTAATGGCATTCGACA-1_nmr.spleen.LPS_1.1	nmr.spleen.LPS_1.1	3078	545	4	9	Erythroid-cell	Erythroid-cell.1
CTAATGGTCCACGTTC-1_nmr.spleen.LPS_1.1	nmr.spleen.LPS_1.1	654	280	1	3	Neutrophil	Neutrophil
CTAATGGTCTCCCTGA-1_nmr.spleen.LPS_1.1	nmr.spleen.LPS_1.1	773	290	1	3	Neutrophil	Neutrophil
CTACACCCAATCCAAC-1_nmr.spleen.LPS_1.1	nmr.spleen.LPS_1.1	2482	611	1	5	Neutrophil	Ltf-high-neutrophil
CTACACCCACGGACAA-1_nmr.spleen.LPS_1.1	nmr.spleen.LPS_1.1	954	366	1	3	Neutrophil	Neutrophil
CTACACCGTATAGGGC-1_nmr.spleen.LPS_1.1	nmr.spleen.LPS_1.1	560	394	3	7	B-cell	B-cell
CTACACCGTCAAAGCG-1_nmr.spleen.LPS_1.1	nmr.spleen.LPS_1.1	326	186	6	12	APC.2	Monocyte
CTACACCGTTACCAGT-1_nmr.spleen.LPS_1.1	nmr.spleen.LPS_1.1	1464	437	1	5	Neutrophil	Ltf-high-neutrophil
CTACACCTCATCTGTT-1_nmr.spleen.LPS_1.1	nmr.spleen.LPS_1.1	1715	442	4	9	Erythroid-cell	Erythroid-cell.1
CTACACCTCGAGAACG-1_nmr.spleen.LPS_1.1	nmr.spleen.LPS_1.1	374	287	2	4	T-cell	T-cell.1
CTACATTAGGCCCGTT-1_nmr.spleen.LPS_1.1	nmr.spleen.LPS_1.1	818	373	1	3	Neutrophil	Neutrophil
CTACATTAGTAGTGCG-1_nmr.spleen.LPS_1.1	nmr.spleen.LPS_1.1	499	356	2	4	T-cell	T-cell.1
CTACATTCACCCAGTG-1_nmr.spleen.LPS_1.1	nmr.spleen.LPS_1.1	2705	514	4	9	Erythroid-cell	Erythroid-cell.1
CTACATTCACCCATGG-1_nmr.spleen.LPS_1.1	nmr.spleen.LPS_1.1	1351	446	1	3	Neutrophil	Neutrophil
CTACATTCACGGCGTT-1_nmr.spleen.LPS_1.1	nmr.spleen.LPS_1.1	2886	968	5	6	APC.1	Macrophage
CTACATTCATCACCCT-1_nmr.spleen.LPS_1.1	nmr.spleen.LPS_1.1	6045	994	4	9	Erythroid-cell	Erythroid-cell.1
CTACATTGTGCCTGCA-1_nmr.spleen.LPS_1.1	nmr.spleen.LPS_1.1	1209	410	1	5	Neutrophil	Ltf-high-neutrophil
CTACATTGTTACAGAA-1_nmr.spleen.LPS_1.1	nmr.spleen.LPS_1.1	3171	1013	5	6	APC.1	Macrophage
CTACATTTCCTTAATC-1_nmr.spleen.LPS_1.1	nmr.spleen.LPS_1.1	1233	423	1	5	Neutrophil	Ltf-high-neutrophil
CTACATTTCTATCCCG-1_nmr.spleen.LPS_1.1	nmr.spleen.LPS_1.1	1510	662	3	13	B-cell	Plasma-cell
CTACCCAAGAGGTAGA-1_nmr.spleen.LPS_1.1	nmr.spleen.LPS_1.1	2102	1076	2	4	T-cell	T-cell.1
CTACCCAAGTACGCCC-1_nmr.spleen.LPS_1.1	nmr.spleen.LPS_1.1	1145	369	1	5	Neutrophil	Ltf-high-neutrophil
CTACCCACACACTGCG-1_nmr.spleen.LPS_1.1	nmr.spleen.LPS_1.1	1446	730	2	4	T-cell	T-cell.1
CTACCCATCCCAGGTG-1_nmr.spleen.LPS_1.1	nmr.spleen.LPS_1.1	2345	623	1	5	Neutrophil	Ltf-high-neutrophil
CTACGTCAGTAGCGGT-1_nmr.spleen.LPS_1.1	nmr.spleen.LPS_1.1	1153	398	1	3	Neutrophil	Neutrophil
CTACGTCAGTATGACA-1_nmr.spleen.LPS_1.1	nmr.spleen.LPS_1.1	1165	643	2	4	T-cell	T-cell.1
CTACGTCCAATCACAC-1_nmr.spleen.LPS_1.1	nmr.spleen.LPS_1.1	645	279	1	3	Neutrophil	Neutrophil
CTACGTCCAGCCAGAA-1_nmr.spleen.LPS_1.1	nmr.spleen.LPS_1.1	1683	395	4	9	Erythroid-cell	Erythroid-cell.1
CTACGTCCATCGATTG-1_nmr.spleen.LPS_1.1	nmr.spleen.LPS_1.1	6163	1208	4	9	Erythroid-cell	Erythroid-cell.1
CTACGTCGTCTTTCAT-1_nmr.spleen.LPS_1.1	nmr.spleen.LPS_1.1	2334	302	4	11	Erythroid-cell	Erythroid-cell.2
CTACGTCGTGGCAAAC-1_nmr.spleen.LPS_1.1	nmr.spleen.LPS_1.1	961	326	1	3	Neutrophil	Neutrophil
CTACGTCTCCAAACAC-1_nmr.spleen.LPS_1.1	nmr.spleen.LPS_1.1	732	480	3	7	B-cell	B-cell
CTACGTCTCCGAACGC-1_nmr.spleen.LPS_1.1	nmr.spleen.LPS_1.1	1013	622	3	7	B-cell	B-cell
CTACGTCTCTGGTTCC-1_nmr.spleen.LPS_1.1	nmr.spleen.LPS_1.1	904	502	2	4	T-cell	T-cell.1
CTAGAGTAGAAGGCCT-1_nmr.spleen.LPS_1.1	nmr.spleen.LPS_1.1	1033	524	2	4	T-cell	T-cell.1
CTAGAGTAGCTGAAAT-1_nmr.spleen.LPS_1.1	nmr.spleen.LPS_1.1	323	194	4	9	Erythroid-cell	Erythroid-cell.1
CTAGAGTGTACGCTGC-1_nmr.spleen.LPS_1.1	nmr.spleen.LPS_1.1	1352	390	1	5	Neutrophil	Ltf-high-neutrophil
CTAGAGTGTCACTGGC-1_nmr.spleen.LPS_1.1	nmr.spleen.LPS_1.1	4038	833	4	9	Erythroid-cell	Erythroid-cell.1
CTAGCCTAGGCACATG-1_nmr.spleen.LPS_1.1	nmr.spleen.LPS_1.1	2743	655	1	5	Neutrophil	Ltf-high-neutrophil
CTAGCCTAGGTCGGAT-1_nmr.spleen.LPS_1.1	nmr.spleen.LPS_1.1	764	262	1	3	Neutrophil	Neutrophil
CTAGCCTAGTAATCCC-1_nmr.spleen.LPS_1.1	nmr.spleen.LPS_1.1	1104	356	1	3	Neutrophil	Neutrophil
CTAGCCTGTACTTCTT-1_nmr.spleen.LPS_1.1	nmr.spleen.LPS_1.1	1094	390	1	5	Neutrophil	Ltf-high-neutrophil
CTAGCCTGTCACAAGG-1_nmr.spleen.LPS_1.1	nmr.spleen.LPS_1.1	764	306	1	5	Neutrophil	Ltf-high-neutrophil
CTAGTGACACTGCCAG-1_nmr.spleen.LPS_1.1	nmr.spleen.LPS_1.1	520	247	1	3	Neutrophil	Neutrophil
CTAGTGACAGCCTTGG-1_nmr.spleen.LPS_1.1	nmr.spleen.LPS_1.1	1108	437	1	5	Neutrophil	Ltf-high-neutrophil
CTAGTGAGTGCGGTAA-1_nmr.spleen.LPS_1.1	nmr.spleen.LPS_1.1	1620	499	4	9	Erythroid-cell	Erythroid-cell.1
CTAGTGAGTGTTCTTT-1_nmr.spleen.LPS_1.1	nmr.spleen.LPS_1.1	416	239	1	3	Neutrophil	Neutrophil
CTAGTGATCATATCGG-1_nmr.spleen.LPS_1.1	nmr.spleen.LPS_1.1	1326	496	1	3	Neutrophil	Neutrophil
CTCACACAGTTGAGAT-1_nmr.spleen.LPS_1.1	nmr.spleen.LPS_1.1	813	340	1	3	Neutrophil	Neutrophil
CTCACACCAAAGGAAG-1_nmr.spleen.LPS_1.1	nmr.spleen.LPS_1.1	2299	562	1	5	Neutrophil	Ltf-high-neutrophil
CTCACACCAGCGTAAG-1_nmr.spleen.LPS_1.1	nmr.spleen.LPS_1.1	2145	561	4	9	Erythroid-cell	Erythroid-cell.1
CTCACACGTCGTTGTA-1_nmr.spleen.LPS_1.1	nmr.spleen.LPS_1.1	2398	573	1	5	Neutrophil	Ltf-high-neutrophil
CTCACACGTCTCTTAT-1_nmr.spleen.LPS_1.1	nmr.spleen.LPS_1.1	7264	1627	4	9	Erythroid-cell	Erythroid-cell.1
CTCACACGTTATCACG-1_nmr.spleen.LPS_1.1	nmr.spleen.LPS_1.1	3548	694	4	9	Erythroid-cell	Erythroid-cell.1
CTCAGAAAGTCCGGTC-1_nmr.spleen.LPS_1.1	nmr.spleen.LPS_1.1	787	490	2	14	T-cell	Mast-cell
CTCAGAACATACCATG-1_nmr.spleen.LPS_1.1	nmr.spleen.LPS_1.1	2139	627	1	5	Neutrophil	Ltf-high-neutrophil
CTCAGAAGTCGACTGC-1_nmr.spleen.LPS_1.1	nmr.spleen.LPS_1.1	1246	409	1	5	Neutrophil	Ltf-high-neutrophil
CTCAGAAGTGTTGAGG-1_nmr.spleen.LPS_1.1	nmr.spleen.LPS_1.1	826	542	3	7	B-cell	B-cell
CTCAGAAGTTCGTGAT-1_nmr.spleen.LPS_1.1	nmr.spleen.LPS_1.1	1647	822	2	4	T-cell	T-cell.1
CTCAGAAGTTGCGCAC-1_nmr.spleen.LPS_1.1	nmr.spleen.LPS_1.1	2127	491	1	5	Neutrophil	Ltf-high-neutrophil
CTCAGAATCCTTGGTC-1_nmr.spleen.LPS_1.1	nmr.spleen.LPS_1.1	1204	387	1	5	Neutrophil	Ltf-high-neutrophil
CTCATTAAGACAGAGA-1_nmr.spleen.LPS_1.1	nmr.spleen.LPS_1.1	710	277	1	3	Neutrophil	Neutrophil
CTCATTACAGTGGAGT-1_nmr.spleen.LPS_1.1	nmr.spleen.LPS_1.1	8618	1528	4	9	Erythroid-cell	Erythroid-cell.1
CTCATTAGTACCATCA-1_nmr.spleen.LPS_1.1	nmr.spleen.LPS_1.1	3685	361	4	11	Erythroid-cell	Erythroid-cell.2
CTCATTAGTACCTACA-1_nmr.spleen.LPS_1.1	nmr.spleen.LPS_1.1	2196	608	1	5	Neutrophil	Ltf-high-neutrophil
CTCATTAGTTCACCTC-1_nmr.spleen.LPS_1.1	nmr.spleen.LPS_1.1	762	307	1	5	Neutrophil	Ltf-high-neutrophil
CTCATTATCGCCTGAG-1_nmr.spleen.LPS_1.1	nmr.spleen.LPS_1.1	907	365	1	3	Neutrophil	Neutrophil
CTCCTAGAGACCACGA-1_nmr.spleen.LPS_1.1	nmr.spleen.LPS_1.1	2281	661	1	5	Neutrophil	Ltf-high-neutrophil
CTCCTAGCAAGGTTTC-1_nmr.spleen.LPS_1.1	nmr.spleen.LPS_1.1	2727	671	4	9	Erythroid-cell	Erythroid-cell.1
CTCCTAGGTAGCAAAT-1_nmr.spleen.LPS_1.1	nmr.spleen.LPS_1.1	2303	634	1	5	Neutrophil	Ltf-high-neutrophil
CTCGAAAAGGCAGGTT-1_nmr.spleen.LPS_1.1	nmr.spleen.LPS_1.1	847	142	4	11	Erythroid-cell	Erythroid-cell.2
CTCGAAACATACAGCT-1_nmr.spleen.LPS_1.1	nmr.spleen.LPS_1.1	796	512	3	7	B-cell	B-cell
CTCGAAAGTGTCAATC-1_nmr.spleen.LPS_1.1	nmr.spleen.LPS_1.1	2092	556	1	5	Neutrophil	Ltf-high-neutrophil
CTCGAAATCGTTACGA-1_nmr.spleen.LPS_1.1	nmr.spleen.LPS_1.1	2842	540	4	9	Erythroid-cell	Erythroid-cell.1
CTCGAAATCTAGCACA-1_nmr.spleen.LPS_1.1	nmr.spleen.LPS_1.1	4915	711	4	9	Erythroid-cell	Erythroid-cell.1
CTCGAGGAGGGCTTGA-1_nmr.spleen.LPS_1.1	nmr.spleen.LPS_1.1	1226	577	2	4	T-cell	T-cell.1
CTCGAGGGTCGCTTCT-1_nmr.spleen.LPS_1.1	nmr.spleen.LPS_1.1	2084	507	1	5	Neutrophil	Ltf-high-neutrophil
CTCGAGGTCTAAGCCA-1_nmr.spleen.LPS_1.1	nmr.spleen.LPS_1.1	1099	379	1	5	Neutrophil	Ltf-high-neutrophil
CTCGGAGCAAGTTGTC-1_nmr.spleen.LPS_1.1	nmr.spleen.LPS_1.1	1065	571	3	7	B-cell	B-cell
CTCGGAGCACAACGTT-1_nmr.spleen.LPS_1.1	nmr.spleen.LPS_1.1	361	256	6	12	APC.2	Monocyte
CTCGGAGCACGACGAA-1_nmr.spleen.LPS_1.1	nmr.spleen.LPS_1.1	2846	459	4	9	Erythroid-cell	Erythroid-cell.1
CTCGGAGCAGACGCAA-1_nmr.spleen.LPS_1.1	nmr.spleen.LPS_1.1	1459	472	1	5	Neutrophil	Ltf-high-neutrophil
CTCGGAGGTAGGCTGA-1_nmr.spleen.LPS_1.1	nmr.spleen.LPS_1.1	205	143	4	9	Erythroid-cell	Erythroid-cell.1
CTCGGGAAGATCTGCT-1_nmr.spleen.LPS_1.1	nmr.spleen.LPS_1.1	2261	596	1	5	Neutrophil	Ltf-high-neutrophil
CTCGGGAGTAAATGAC-1_nmr.spleen.LPS_1.1	nmr.spleen.LPS_1.1	1481	464	1	5	Neutrophil	Ltf-high-neutrophil
CTCGGGAGTTAAAGTG-1_nmr.spleen.LPS_1.1	nmr.spleen.LPS_1.1	776	493	3	7	B-cell	B-cell
CTCGTACAGCCGCCTA-1_nmr.spleen.LPS_1.1	nmr.spleen.LPS_1.1	678	281	1	3	Neutrophil	Neutrophil
CTCGTACAGCTGAAAT-1_nmr.spleen.LPS_1.1	nmr.spleen.LPS_1.1	1804	526	1	5	Neutrophil	Ltf-high-neutrophil
CTCGTACCACAGACAG-1_nmr.spleen.LPS_1.1	nmr.spleen.LPS_1.1	1746	521	1	5	Neutrophil	Ltf-high-neutrophil
CTCGTACCACCTATCC-1_nmr.spleen.LPS_1.1	nmr.spleen.LPS_1.1	2919	296	4	11	Erythroid-cell	Erythroid-cell.2
CTCGTACCATTTGCTT-1_nmr.spleen.LPS_1.1	nmr.spleen.LPS_1.1	1411	454	1	5	Neutrophil	Ltf-high-neutrophil
CTCGTACGTCACTGGC-1_nmr.spleen.LPS_1.1	nmr.spleen.LPS_1.1	965	380	1	5	Neutrophil	Ltf-high-neutrophil
CTCGTACTCGCCCTTA-1_nmr.spleen.LPS_1.1	nmr.spleen.LPS_1.1	1068	331	1	5	Neutrophil	Ltf-high-neutrophil
CTCGTCAAGTGTCCCG-1_nmr.spleen.LPS_1.1	nmr.spleen.LPS_1.1	4417	1264	4	9	Erythroid-cell	Erythroid-cell.1
CTCGTCACATGCTGGC-1_nmr.spleen.LPS_1.1	nmr.spleen.LPS_1.1	852	495	2	4	T-cell	T-cell.1
CTCGTCAGTACAGCAG-1_nmr.spleen.LPS_1.1	nmr.spleen.LPS_1.1	891	396	1	3	Neutrophil	Neutrophil
CTCGTCAGTCGCGGTT-1_nmr.spleen.LPS_1.1	nmr.spleen.LPS_1.1	1183	410	1	5	Neutrophil	Ltf-high-neutrophil
CTCTAATCACGCGAAA-1_nmr.spleen.LPS_1.1	nmr.spleen.LPS_1.1	1544	337	4	9	Erythroid-cell	Erythroid-cell.1
CTCTAATCAGGATTGG-1_nmr.spleen.LPS_1.1	nmr.spleen.LPS_1.1	2136	499	1	5	Neutrophil	Ltf-high-neutrophil
CTCTAATCAGGCGATA-1_nmr.spleen.LPS_1.1	nmr.spleen.LPS_1.1	1319	466	1	5	Neutrophil	Ltf-high-neutrophil
CTCTAATTCCGTAGTA-1_nmr.spleen.LPS_1.1	nmr.spleen.LPS_1.1	2980	1091	5	6	APC.1	Macrophage
CTCTAATTCTTATCTG-1_nmr.spleen.LPS_1.1	nmr.spleen.LPS_1.1	1673	470	1	5	Neutrophil	Ltf-high-neutrophil
CTCTAATTCTTCGAGA-1_nmr.spleen.LPS_1.1	nmr.spleen.LPS_1.1	717	346	1	5	Neutrophil	Ltf-high-neutrophil
CTCTACGAGATTACCC-1_nmr.spleen.LPS_1.1	nmr.spleen.LPS_1.1	625	420	3	7	B-cell	B-cell
CTCTACGAGTTTGCGT-1_nmr.spleen.LPS_1.1	nmr.spleen.LPS_1.1	1593	503	1	5	Neutrophil	Ltf-high-neutrophil
CTCTACGCAGCTATTG-1_nmr.spleen.LPS_1.1	nmr.spleen.LPS_1.1	913	589	3	7	B-cell	B-cell
CTCTGGTCACAAGCCC-1_nmr.spleen.LPS_1.1	nmr.spleen.LPS_1.1	2073	540	1	5	Neutrophil	Ltf-high-neutrophil
CTCTGGTGTATTAGCC-1_nmr.spleen.LPS_1.1	nmr.spleen.LPS_1.1	345	153	1	3	Neutrophil	Neutrophil
CTCTGGTGTTGCTCCT-1_nmr.spleen.LPS_1.1	nmr.spleen.LPS_1.1	912	344	1	3	Neutrophil	Neutrophil
CTGAAACAGGATGTAT-1_nmr.spleen.LPS_1.1	nmr.spleen.LPS_1.1	760	426	2	4	T-cell	T-cell.1
CTGAAACGTAAAGTCA-1_nmr.spleen.LPS_1.1	nmr.spleen.LPS_1.1	2354	654	1	5	Neutrophil	Ltf-high-neutrophil
CTGAAACGTAAGTAGT-1_nmr.spleen.LPS_1.1	nmr.spleen.LPS_1.1	6900	958	4	9	Erythroid-cell	Erythroid-cell.1
CTGAAACGTGCTCTTC-1_nmr.spleen.LPS_1.1	nmr.spleen.LPS_1.1	370	274	2	4	T-cell	T-cell.1
CTGAAACGTTCGCTAA-1_nmr.spleen.LPS_1.1	nmr.spleen.LPS_1.1	532	358	3	7	B-cell	B-cell
CTGAAACTCAACGGGA-1_nmr.spleen.LPS_1.1	nmr.spleen.LPS_1.1	1126	404	1	5	Neutrophil	Ltf-high-neutrophil
CTGAAACTCTGCAAGT-1_nmr.spleen.LPS_1.1	nmr.spleen.LPS_1.1	1079	471	1	5	Neutrophil	Ltf-high-neutrophil
CTGAAGTAGACCTTTG-1_nmr.spleen.LPS_1.1	nmr.spleen.LPS_1.1	692	437	2	4	T-cell	T-cell.1
CTGAAGTAGGAGCGTT-1_nmr.spleen.LPS_1.1	nmr.spleen.LPS_1.1	556	351	6	12	APC.2	Monocyte
CTGAAGTAGTCGATAA-1_nmr.spleen.LPS_1.1	nmr.spleen.LPS_1.1	1674	474	1	5	Neutrophil	Ltf-high-neutrophil
CTGAAGTCACATGACT-1_nmr.spleen.LPS_1.1	nmr.spleen.LPS_1.1	1009	620	2	4	T-cell	T-cell.1
CTGAAGTCAGGTCGTC-1_nmr.spleen.LPS_1.1	nmr.spleen.LPS_1.1	1974	533	1	5	Neutrophil	Ltf-high-neutrophil
CTGAAGTGTCGTTGTA-1_nmr.spleen.LPS_1.1	nmr.spleen.LPS_1.1	2242	593	1	5	Neutrophil	Ltf-high-neutrophil
CTGAAGTGTTTACTCT-1_nmr.spleen.LPS_1.1	nmr.spleen.LPS_1.1	3921	655	4	9	Erythroid-cell	Erythroid-cell.1
CTGAAGTTCAGTTCGA-1_nmr.spleen.LPS_1.1	nmr.spleen.LPS_1.1	1976	843	2	10	T-cell	Unassigned.2
CTGAAGTTCATAACCG-1_nmr.spleen.LPS_1.1	nmr.spleen.LPS_1.1	2700	1297	7	1	APC.3	Timeless-high-dendritic-cell
CTGATAGCACGCCAGT-1_nmr.spleen.LPS_1.1	nmr.spleen.LPS_1.1	576	411	2	4	T-cell	T-cell.1
CTGATAGCAGCATACT-1_nmr.spleen.LPS_1.1	nmr.spleen.LPS_1.1	2659	649	4	9	Erythroid-cell	Erythroid-cell.1
CTGATAGGTAGCTTGT-1_nmr.spleen.LPS_1.1	nmr.spleen.LPS_1.1	508	266	1	3	Neutrophil	Neutrophil
CTGATAGGTTACGGAG-1_nmr.spleen.LPS_1.1	nmr.spleen.LPS_1.1	2241	574	1	5	Neutrophil	Ltf-high-neutrophil
CTGATAGTCCGCAAGC-1_nmr.spleen.LPS_1.1	nmr.spleen.LPS_1.1	1171	452	1	5	Neutrophil	Ltf-high-neutrophil
CTGATAGTCCTATTCA-1_nmr.spleen.LPS_1.1	nmr.spleen.LPS_1.1	474	224	1	3	Neutrophil	Neutrophil
CTGATAGTCGTAGGAG-1_nmr.spleen.LPS_1.1	nmr.spleen.LPS_1.1	2147	503	4	9	Erythroid-cell	Erythroid-cell.1
CTGATCCCAGTAACGG-1_nmr.spleen.LPS_1.1	nmr.spleen.LPS_1.1	879	547	2	4	T-cell	T-cell.1
CTGATCCGTAAATGAC-1_nmr.spleen.LPS_1.1	nmr.spleen.LPS_1.1	1434	799	2	2	T-cell	T-cell.2
CTGATCCGTACAGCAG-1_nmr.spleen.LPS_1.1	nmr.spleen.LPS_1.1	1682	425	1	5	Neutrophil	Ltf-high-neutrophil
CTGATCCGTTACGTCA-1_nmr.spleen.LPS_1.1	nmr.spleen.LPS_1.1	844	350	1	3	Neutrophil	Neutrophil
CTGATCCGTTCCCTTG-1_nmr.spleen.LPS_1.1	nmr.spleen.LPS_1.1	354	180	4	11	Erythroid-cell	Erythroid-cell.2
CTGATCCTCAACGGGA-1_nmr.spleen.LPS_1.1	nmr.spleen.LPS_1.1	2553	339	4	11	Erythroid-cell	Erythroid-cell.2
CTGATCCTCTTCAACT-1_nmr.spleen.LPS_1.1	nmr.spleen.LPS_1.1	744	281	1	3	Neutrophil	Neutrophil
CTGATCCTCTTTAGTC-1_nmr.spleen.LPS_1.1	nmr.spleen.LPS_1.1	743	324	1	3	Neutrophil	Neutrophil
CTGCCTAAGCACCGCT-1_nmr.spleen.LPS_1.1	nmr.spleen.LPS_1.1	3218	305	4	11	Erythroid-cell	Erythroid-cell.2
CTGCCTACAGTAACGG-1_nmr.spleen.LPS_1.1	nmr.spleen.LPS_1.1	892	354	1	3	Neutrophil	Neutrophil
CTGCCTAGTACTTAGC-1_nmr.spleen.LPS_1.1	nmr.spleen.LPS_1.1	3616	1281	5	6	APC.1	Macrophage
CTGCCTAGTTGAGTTC-1_nmr.spleen.LPS_1.1	nmr.spleen.LPS_1.1	1373	444	1	5	Neutrophil	Ltf-high-neutrophil
CTGCGGAAGCCACGCT-1_nmr.spleen.LPS_1.1	nmr.spleen.LPS_1.1	1784	527	1	5	Neutrophil	Ltf-high-neutrophil
CTGCGGAAGTACCGGA-1_nmr.spleen.LPS_1.1	nmr.spleen.LPS_1.1	732	462	3	7	B-cell	B-cell
CTGCGGACATACAGCT-1_nmr.spleen.LPS_1.1	nmr.spleen.LPS_1.1	2331	611	1	5	Neutrophil	Ltf-high-neutrophil
CTGCGGAGTGCACTTA-1_nmr.spleen.LPS_1.1	nmr.spleen.LPS_1.1	2269	649	1	5	Neutrophil	Ltf-high-neutrophil
CTGCGGATCTCCAGGG-1_nmr.spleen.LPS_1.1	nmr.spleen.LPS_1.1	3067	711	1	5	Neutrophil	Ltf-high-neutrophil
CTGCTGTGTCAATGTC-1_nmr.spleen.LPS_1.1	nmr.spleen.LPS_1.1	2742	263	4	11	Erythroid-cell	Erythroid-cell.2
CTGCTGTGTCGAGATG-1_nmr.spleen.LPS_1.1	nmr.spleen.LPS_1.1	1463	456	1	5	Neutrophil	Ltf-high-neutrophil
CTGCTGTTCAGCTCGG-1_nmr.spleen.LPS_1.1	nmr.spleen.LPS_1.1	2148	592	1	5	Neutrophil	Ltf-high-neutrophil
CTGGTCTAGACAGGCT-1_nmr.spleen.LPS_1.1	nmr.spleen.LPS_1.1	761	275	1	3	Neutrophil	Neutrophil
CTGGTCTAGAGGGCTT-1_nmr.spleen.LPS_1.1	nmr.spleen.LPS_1.1	498	221	1	3	Neutrophil	Neutrophil
CTGGTCTAGCAATCTC-1_nmr.spleen.LPS_1.1	nmr.spleen.LPS_1.1	872	334	1	3	Neutrophil	Neutrophil
CTGGTCTCACCAGTTA-1_nmr.spleen.LPS_1.1	nmr.spleen.LPS_1.1	1838	445	1	5	Neutrophil	Ltf-high-neutrophil
CTGGTCTGTTGGTGGA-1_nmr.spleen.LPS_1.1	nmr.spleen.LPS_1.1	600	401	3	7	B-cell	B-cell
CTGGTCTTCTCCAACC-1_nmr.spleen.LPS_1.1	nmr.spleen.LPS_1.1	7595	1383	1	5	Neutrophil	Ltf-high-neutrophil
CTGTGCTGTTATTCTC-1_nmr.spleen.LPS_1.1	nmr.spleen.LPS_1.1	1051	433	1	3	Neutrophil	Neutrophil
CTGTGCTTCCTTTACA-1_nmr.spleen.LPS_1.1	nmr.spleen.LPS_1.1	2775	710	1	5	Neutrophil	Ltf-high-neutrophil
CTGTGCTTCGTTTAGG-1_nmr.spleen.LPS_1.1	nmr.spleen.LPS_1.1	1117	394	1	5	Neutrophil	Ltf-high-neutrophil
CTGTGCTTCTTGGGTA-1_nmr.spleen.LPS_1.1	nmr.spleen.LPS_1.1	562	240	1	3	Neutrophil	Neutrophil
CTGTTTAAGACGCACA-1_nmr.spleen.LPS_1.1	nmr.spleen.LPS_1.1	944	378	1	3	Neutrophil	Neutrophil
CTGTTTAAGATCCCAT-1_nmr.spleen.LPS_1.1	nmr.spleen.LPS_1.1	9738	2140	4	9	Erythroid-cell	Erythroid-cell.1
CTGTTTACATCCCATC-1_nmr.spleen.LPS_1.1	nmr.spleen.LPS_1.1	1083	412	1	3	Neutrophil	Neutrophil
CTGTTTACATTACGAC-1_nmr.spleen.LPS_1.1	nmr.spleen.LPS_1.1	1094	669	2	4	T-cell	T-cell.1
CTGTTTAGTATTACCG-1_nmr.spleen.LPS_1.1	nmr.spleen.LPS_1.1	624	239	1	5	Neutrophil	Ltf-high-neutrophil
CTGTTTATCACAATGC-1_nmr.spleen.LPS_1.1	nmr.spleen.LPS_1.1	4891	1669	4	9	Erythroid-cell	Erythroid-cell.1
CTGTTTATCCCACTTG-1_nmr.spleen.LPS_1.1	nmr.spleen.LPS_1.1	1131	382	1	5	Neutrophil	Ltf-high-neutrophil
CTTAACTAGATCCTGT-1_nmr.spleen.LPS_1.1	nmr.spleen.LPS_1.1	2366	628	1	5	Neutrophil	Ltf-high-neutrophil
CTTAACTGTTAGGGTG-1_nmr.spleen.LPS_1.1	nmr.spleen.LPS_1.1	6422	1249	4	9	Erythroid-cell	Erythroid-cell.1
CTTAACTTCCCTTGCA-1_nmr.spleen.LPS_1.1	nmr.spleen.LPS_1.1	591	240	1	3	Neutrophil	Neutrophil
CTTAACTTCCGCATAA-1_nmr.spleen.LPS_1.1	nmr.spleen.LPS_1.1	1659	596	1	5	Neutrophil	Ltf-high-neutrophil
CTTACCGAGAGCCTAG-1_nmr.spleen.LPS_1.1	nmr.spleen.LPS_1.1	1880	510	1	5	Neutrophil	Ltf-high-neutrophil
CTTACCGAGGACCACA-1_nmr.spleen.LPS_1.1	nmr.spleen.LPS_1.1	1679	937	3	7	B-cell	B-cell
CTTACCGAGGCTCATT-1_nmr.spleen.LPS_1.1	nmr.spleen.LPS_1.1	5235	802	4	9	Erythroid-cell	Erythroid-cell.1
CTTACCGCACACCGAC-1_nmr.spleen.LPS_1.1	nmr.spleen.LPS_1.1	654	415	3	7	B-cell	B-cell
CTTACCGGTACCTACA-1_nmr.spleen.LPS_1.1	nmr.spleen.LPS_1.1	2190	575	1	5	Neutrophil	Ltf-high-neutrophil
CTTACCGGTATGAAAC-1_nmr.spleen.LPS_1.1	nmr.spleen.LPS_1.1	2106	566	1	5	Neutrophil	Ltf-high-neutrophil
CTTACCGGTGTGAAAT-1_nmr.spleen.LPS_1.1	nmr.spleen.LPS_1.1	3140	1208	5	6	APC.1	Macrophage
CTTACCGGTTATTCTC-1_nmr.spleen.LPS_1.1	nmr.spleen.LPS_1.1	944	528	2	4	T-cell	T-cell.1
CTTACCGGTTCCATGA-1_nmr.spleen.LPS_1.1	nmr.spleen.LPS_1.1	2328	620	1	5	Neutrophil	Ltf-high-neutrophil
CTTACCGTCTATCCCG-1_nmr.spleen.LPS_1.1	nmr.spleen.LPS_1.1	1166	404	1	5	Neutrophil	Ltf-high-neutrophil
CTTACCGTCTTTCCTC-1_nmr.spleen.LPS_1.1	nmr.spleen.LPS_1.1	710	297	1	5	Neutrophil	Ltf-high-neutrophil
CTTAGGAAGTGTTAGA-1_nmr.spleen.LPS_1.1	nmr.spleen.LPS_1.1	811	483	3	7	B-cell	B-cell
CTTAGGACAGTCGATT-1_nmr.spleen.LPS_1.1	nmr.spleen.LPS_1.1	2316	592	1	5	Neutrophil	Ltf-high-neutrophil
CTTAGGACATTTCACT-1_nmr.spleen.LPS_1.1	nmr.spleen.LPS_1.1	6630	1420	4	9	Erythroid-cell	Erythroid-cell.1
CTTAGGAGTGCAACTT-1_nmr.spleen.LPS_1.1	nmr.spleen.LPS_1.1	3492	581	4	9	Erythroid-cell	Erythroid-cell.1
CTTAGGAGTTCGAATC-1_nmr.spleen.LPS_1.1	nmr.spleen.LPS_1.1	3193	594	4	9	Erythroid-cell	Erythroid-cell.1
CTTAGGATCTTAGAGC-1_nmr.spleen.LPS_1.1	nmr.spleen.LPS_1.1	1171	369	1	5	Neutrophil	Ltf-high-neutrophil
CTTCTCTAGACGCACA-1_nmr.spleen.LPS_1.1	nmr.spleen.LPS_1.1	2694	634	1	5	Neutrophil	Ltf-high-neutrophil
CTTCTCTAGCAAATCA-1_nmr.spleen.LPS_1.1	nmr.spleen.LPS_1.1	1308	488	1	5	Neutrophil	Ltf-high-neutrophil
CTTCTCTCACTGTGTA-1_nmr.spleen.LPS_1.1	nmr.spleen.LPS_1.1	14086	1974	1	5	Neutrophil	Ltf-high-neutrophil
CTTCTCTGTCTAGTGT-1_nmr.spleen.LPS_1.1	nmr.spleen.LPS_1.1	1516	486	1	5	Neutrophil	Ltf-high-neutrophil
CTTCTCTGTGCATCTA-1_nmr.spleen.LPS_1.1	nmr.spleen.LPS_1.1	848	494	2	4	T-cell	T-cell.1
CTTCTCTTCATGCTCC-1_nmr.spleen.LPS_1.1	nmr.spleen.LPS_1.1	3576	1029	5	6	APC.1	Macrophage
CTTCTCTTCCTCTAGC-1_nmr.spleen.LPS_1.1	nmr.spleen.LPS_1.1	2092	594	1	5	Neutrophil	Ltf-high-neutrophil
CTTCTCTTCGGAAATA-1_nmr.spleen.LPS_1.1	nmr.spleen.LPS_1.1	1584	429	4	9	Erythroid-cell	Erythroid-cell.1
CTTCTCTTCGTCACGG-1_nmr.spleen.LPS_1.1	nmr.spleen.LPS_1.1	752	408	2	4	T-cell	T-cell.1
CTTCTCTTCTCGAGTA-1_nmr.spleen.LPS_1.1	nmr.spleen.LPS_1.1	716	279	1	3	Neutrophil	Neutrophil
CTTGGCTAGAATTGTG-1_nmr.spleen.LPS_1.1	nmr.spleen.LPS_1.1	2025	480	1	5	Neutrophil	Ltf-high-neutrophil
CTTGGCTCATTTGCTT-1_nmr.spleen.LPS_1.1	nmr.spleen.LPS_1.1	2014	561	1	5	Neutrophil	Ltf-high-neutrophil
CTTGGCTGTTCACGGC-1_nmr.spleen.LPS_1.1	nmr.spleen.LPS_1.1	5020	1069	1	5	Neutrophil	Ltf-high-neutrophil
CTTGGCTTCACTTACT-1_nmr.spleen.LPS_1.1	nmr.spleen.LPS_1.1	5010	1052	4	9	Erythroid-cell	Erythroid-cell.1
CTTGGCTTCTACTATC-1_nmr.spleen.LPS_1.1	nmr.spleen.LPS_1.1	502	357	3	7	B-cell	B-cell
CTTTGCGAGCCACTAT-1_nmr.spleen.LPS_1.1	nmr.spleen.LPS_1.1	3535	749	1	5	Neutrophil	Ltf-high-neutrophil
CTTTGCGTCAACGCTA-1_nmr.spleen.LPS_1.1	nmr.spleen.LPS_1.1	1683	518	1	5	Neutrophil	Ltf-high-neutrophil
CTTTGCGTCGGCTACG-1_nmr.spleen.LPS_1.1	nmr.spleen.LPS_1.1	2591	679	1	5	Neutrophil	Ltf-high-neutrophil
GAAACTCAGATGCGAC-1_nmr.spleen.LPS_1.1	nmr.spleen.LPS_1.1	1976	596	1	5	Neutrophil	Ltf-high-neutrophil
GAAACTCAGTAGGTGC-1_nmr.spleen.LPS_1.1	nmr.spleen.LPS_1.1	2330	390	4	9	Erythroid-cell	Erythroid-cell.1
GAAACTCAGTTCCACA-1_nmr.spleen.LPS_1.1	nmr.spleen.LPS_1.1	3755	716	4	9	Erythroid-cell	Erythroid-cell.1
GAAACTCCAAGTAGTA-1_nmr.spleen.LPS_1.1	nmr.spleen.LPS_1.1	2276	603	1	5	Neutrophil	Ltf-high-neutrophil
GAAACTCGTTCAACCA-1_nmr.spleen.LPS_1.1	nmr.spleen.LPS_1.1	1815	508	1	5	Neutrophil	Ltf-high-neutrophil
GAAACTCTCGTCGTTC-1_nmr.spleen.LPS_1.1	nmr.spleen.LPS_1.1	2539	958	5	6	APC.1	Macrophage
GAAATGACAAGTCTAC-1_nmr.spleen.LPS_1.1	nmr.spleen.LPS_1.1	797	258	1	3	Neutrophil	Neutrophil
GAAATGAGTACTCGCG-1_nmr.spleen.LPS_1.1	nmr.spleen.LPS_1.1	589	276	1	3	Neutrophil	Neutrophil
GAAATGAGTCTAAAGA-1_nmr.spleen.LPS_1.1	nmr.spleen.LPS_1.1	7196	1718	4	9	Erythroid-cell	Erythroid-cell.1
GAAATGATCCAGTAGT-1_nmr.spleen.LPS_1.1	nmr.spleen.LPS_1.1	1662	430	1	5	Neutrophil	Ltf-high-neutrophil
GAAATGATCTGCAGTA-1_nmr.spleen.LPS_1.1	nmr.spleen.LPS_1.1	1751	509	1	5	Neutrophil	Ltf-high-neutrophil
GAACATCAGCTCAACT-1_nmr.spleen.LPS_1.1	nmr.spleen.LPS_1.1	364	141	1	3	Neutrophil	Neutrophil
GAACATCAGGGTGTTG-1_nmr.spleen.LPS_1.1	nmr.spleen.LPS_1.1	1275	415	1	5	Neutrophil	Ltf-high-neutrophil
GAACATCAGTGAAGAG-1_nmr.spleen.LPS_1.1	nmr.spleen.LPS_1.1	3940	675	4	9	Erythroid-cell	Erythroid-cell.1
GAACATCCAGCGATCC-1_nmr.spleen.LPS_1.1	nmr.spleen.LPS_1.1	722	315	1	3	Neutrophil	Neutrophil
GAACATCGTCAGAATA-1_nmr.spleen.LPS_1.1	nmr.spleen.LPS_1.1	3507	706	4	9	Erythroid-cell	Erythroid-cell.1
GAACATCTCGCGCCAA-1_nmr.spleen.LPS_1.1	nmr.spleen.LPS_1.1	533	250	1	3	Neutrophil	Neutrophil
GAACCTAAGGCTATCT-1_nmr.spleen.LPS_1.1	nmr.spleen.LPS_1.1	3317	1266	4	9	Erythroid-cell	Erythroid-cell.1
GAACCTACAAGCCGCT-1_nmr.spleen.LPS_1.1	nmr.spleen.LPS_1.1	565	386	3	7	B-cell	B-cell
GAACCTACACCCAGTG-1_nmr.spleen.LPS_1.1	nmr.spleen.LPS_1.1	2486	624	1	5	Neutrophil	Ltf-high-neutrophil
GAACCTACATTGTGCA-1_nmr.spleen.LPS_1.1	nmr.spleen.LPS_1.1	6846	1040	4	9	Erythroid-cell	Erythroid-cell.1
GAACCTAGTAAACGCG-1_nmr.spleen.LPS_1.1	nmr.spleen.LPS_1.1	589	264	1	3	Neutrophil	Neutrophil
GAACCTAGTGTCGCTG-1_nmr.spleen.LPS_1.1	nmr.spleen.LPS_1.1	984	355	1	5	Neutrophil	Ltf-high-neutrophil
GAACCTAGTTAGGGTG-1_nmr.spleen.LPS_1.1	nmr.spleen.LPS_1.1	978	633	2	4	T-cell	T-cell.1
GAACCTATCCGCATCT-1_nmr.spleen.LPS_1.1	nmr.spleen.LPS_1.1	757	286	1	3	Neutrophil	Neutrophil
GAACCTATCGCACTCT-1_nmr.spleen.LPS_1.1	nmr.spleen.LPS_1.1	436	303	2	14	T-cell	Mast-cell
GAACGGAAGGGTGTGT-1_nmr.spleen.LPS_1.1	nmr.spleen.LPS_1.1	889	358	1	3	Neutrophil	Neutrophil
GAACGGAAGTCCTCCT-1_nmr.spleen.LPS_1.1	nmr.spleen.LPS_1.1	1169	403	1	3	Neutrophil	Neutrophil
GAACGGAGTGTTTGTG-1_nmr.spleen.LPS_1.1	nmr.spleen.LPS_1.1	622	389	2	4	T-cell	T-cell.1
GAAGCAGCATACTACG-1_nmr.spleen.LPS_1.1	nmr.spleen.LPS_1.1	1744	546	1	5	Neutrophil	Ltf-high-neutrophil
GAAGCAGGTATTACCG-1_nmr.spleen.LPS_1.1	nmr.spleen.LPS_1.1	7524	1455	4	9	Erythroid-cell	Erythroid-cell.1
GAAGCAGGTCACCTAA-1_nmr.spleen.LPS_1.1	nmr.spleen.LPS_1.1	668	423	3	7	B-cell	B-cell
GAAGCAGGTGTCGCTG-1_nmr.spleen.LPS_1.1	nmr.spleen.LPS_1.1	513	260	1	3	Neutrophil	Neutrophil
GAAGCAGTCCGAGCCA-1_nmr.spleen.LPS_1.1	nmr.spleen.LPS_1.1	680	453	3	7	B-cell	B-cell
GAAGCAGTCCGGCACA-1_nmr.spleen.LPS_1.1	nmr.spleen.LPS_1.1	1799	469	1	5	Neutrophil	Ltf-high-neutrophil
GAATAAGCAGTAGAGC-1_nmr.spleen.LPS_1.1	nmr.spleen.LPS_1.1	2672	682	1	5	Neutrophil	Ltf-high-neutrophil
GAATAAGCATCACGAT-1_nmr.spleen.LPS_1.1	nmr.spleen.LPS_1.1	2108	525	1	5	Neutrophil	Ltf-high-neutrophil
GAATAAGGTACCGTAT-1_nmr.spleen.LPS_1.1	nmr.spleen.LPS_1.1	1424	439	1	5	Neutrophil	Ltf-high-neutrophil
GAATAAGGTCTTCAAG-1_nmr.spleen.LPS_1.1	nmr.spleen.LPS_1.1	155	143	2	4	T-cell	T-cell.1
GAATAAGGTTTACTCT-1_nmr.spleen.LPS_1.1	nmr.spleen.LPS_1.1	1618	634	4	9	Erythroid-cell	Erythroid-cell.1
GAATAAGTCGGTGTCG-1_nmr.spleen.LPS_1.1	nmr.spleen.LPS_1.1	4770	659	4	9	Erythroid-cell	Erythroid-cell.1
GAATGAAAGCGTGTCC-1_nmr.spleen.LPS_1.1	nmr.spleen.LPS_1.1	995	338	1	5	Neutrophil	Ltf-high-neutrophil
GAATGAAAGTCACGCC-1_nmr.spleen.LPS_1.1	nmr.spleen.LPS_1.1	1683	439	1	5	Neutrophil	Ltf-high-neutrophil
GAATGAACAAAGTGCG-1_nmr.spleen.LPS_1.1	nmr.spleen.LPS_1.1	1116	402	1	5	Neutrophil	Ltf-high-neutrophil
GAATGAACATACCATG-1_nmr.spleen.LPS_1.1	nmr.spleen.LPS_1.1	2734	1003	5	6	APC.1	Macrophage
GAATGAACATGGGAAC-1_nmr.spleen.LPS_1.1	nmr.spleen.LPS_1.1	1553	484	1	5	Neutrophil	Ltf-high-neutrophil
GAATGAAGTGGGTCAA-1_nmr.spleen.LPS_1.1	nmr.spleen.LPS_1.1	3361	694	1	5	Neutrophil	Ltf-high-neutrophil
GAATGAATCGCCATAA-1_nmr.spleen.LPS_1.1	nmr.spleen.LPS_1.1	908	603	3	7	B-cell	B-cell
GAATGAATCGGTTCGG-1_nmr.spleen.LPS_1.1	nmr.spleen.LPS_1.1	1729	513	1	5	Neutrophil	Ltf-high-neutrophil
GACACGCAGACACTAA-1_nmr.spleen.LPS_1.1	nmr.spleen.LPS_1.1	901	496	2	4	T-cell	T-cell.1
GACACGCAGGTAAACT-1_nmr.spleen.LPS_1.1	nmr.spleen.LPS_1.1	459	237	1	3	Neutrophil	Neutrophil
GACACGCCACGCCAGT-1_nmr.spleen.LPS_1.1	nmr.spleen.LPS_1.1	2740	657	1	5	Neutrophil	Ltf-high-neutrophil
GACACGCGTACCGTAT-1_nmr.spleen.LPS_1.1	nmr.spleen.LPS_1.1	1378	717	2	4	T-cell	T-cell.1
GACACGCGTCTGATTG-1_nmr.spleen.LPS_1.1	nmr.spleen.LPS_1.1	1030	613	2	4	T-cell	T-cell.1
GACACGCGTGCCTTGG-1_nmr.spleen.LPS_1.1	nmr.spleen.LPS_1.1	1453	428	1	3	Neutrophil	Neutrophil
GACACGCGTGGTCTCG-1_nmr.spleen.LPS_1.1	nmr.spleen.LPS_1.1	1360	455	1	3	Neutrophil	Neutrophil
GACACGCGTTGTGGAG-1_nmr.spleen.LPS_1.1	nmr.spleen.LPS_1.1	718	307	1	3	Neutrophil	Neutrophil
GACAGAGAGCAGGCTA-1_nmr.spleen.LPS_1.1	nmr.spleen.LPS_1.1	1029	554	2	4	T-cell	T-cell.1
GACAGAGCAGGAATGC-1_nmr.spleen.LPS_1.1	nmr.spleen.LPS_1.1	1514	472	1	5	Neutrophil	Ltf-high-neutrophil
GACAGAGGTAATCACC-1_nmr.spleen.LPS_1.1	nmr.spleen.LPS_1.1	1143	384	1	5	Neutrophil	Ltf-high-neutrophil
GACAGAGGTCGGCACT-1_nmr.spleen.LPS_1.1	nmr.spleen.LPS_1.1	2514	648	1	5	Neutrophil	Ltf-high-neutrophil
GACAGAGGTGATAAGT-1_nmr.spleen.LPS_1.1	nmr.spleen.LPS_1.1	3566	650	4	9	Erythroid-cell	Erythroid-cell.1
GACAGAGGTTCCACTC-1_nmr.spleen.LPS_1.1	nmr.spleen.LPS_1.1	2496	675	1	5	Neutrophil	Ltf-high-neutrophil
GACAGAGTCCGCATAA-1_nmr.spleen.LPS_1.1	nmr.spleen.LPS_1.1	2655	753	1	5	Neutrophil	Ltf-high-neutrophil
GACCAATAGCCCAGCT-1_nmr.spleen.LPS_1.1	nmr.spleen.LPS_1.1	2663	325	4	11	Erythroid-cell	Erythroid-cell.2
GACCAATAGCTGCAAG-1_nmr.spleen.LPS_1.1	nmr.spleen.LPS_1.1	3601	1290	5	6	APC.1	Macrophage
GACCAATAGGAGTAGA-1_nmr.spleen.LPS_1.1	nmr.spleen.LPS_1.1	1894	586	1	5	Neutrophil	Ltf-high-neutrophil
GACCAATAGTCTCGGC-1_nmr.spleen.LPS_1.1	nmr.spleen.LPS_1.1	605	271	1	3	Neutrophil	Neutrophil
GACCAATGTACAGTGG-1_nmr.spleen.LPS_1.1	nmr.spleen.LPS_1.1	3644	1194	7	1	APC.3	Timeless-high-dendritic-cell
GACCTGGAGGCATGTG-1_nmr.spleen.LPS_1.1	nmr.spleen.LPS_1.1	186	156	2	4	T-cell	T-cell.1
GACCTGGCAGGGTACA-1_nmr.spleen.LPS_1.1	nmr.spleen.LPS_1.1	1123	406	1	5	Neutrophil	Ltf-high-neutrophil
GACCTGGGTCAAAGAT-1_nmr.spleen.LPS_1.1	nmr.spleen.LPS_1.1	1038	604	2	4	T-cell	T-cell.1
GACCTGGGTTTGCATG-1_nmr.spleen.LPS_1.1	nmr.spleen.LPS_1.1	1937	470	1	5	Neutrophil	Ltf-high-neutrophil
GACGCGTAGCTGTCTA-1_nmr.spleen.LPS_1.1	nmr.spleen.LPS_1.1	948	535	2	4	T-cell	T-cell.1
GACGCGTCAAGTCTAC-1_nmr.spleen.LPS_1.1	nmr.spleen.LPS_1.1	3463	994	5	6	APC.1	Macrophage
GACGCGTGTCGTGGCT-1_nmr.spleen.LPS_1.1	nmr.spleen.LPS_1.1	273	156	1	3	Neutrophil	Neutrophil
GACGCGTTCCGTCATC-1_nmr.spleen.LPS_1.1	nmr.spleen.LPS_1.1	637	297	1	3	Neutrophil	Neutrophil
GACGGCTGTAGGAGTC-1_nmr.spleen.LPS_1.1	nmr.spleen.LPS_1.1	3657	1160	5	6	APC.1	Macrophage
GACGGCTGTCCGAATT-1_nmr.spleen.LPS_1.1	nmr.spleen.LPS_1.1	755	294	1	3	Neutrophil	Neutrophil
GACGGCTGTTTGACAC-1_nmr.spleen.LPS_1.1	nmr.spleen.LPS_1.1	698	278	1	5	Neutrophil	Ltf-high-neutrophil
GACGGCTGTTTGTTGG-1_nmr.spleen.LPS_1.1	nmr.spleen.LPS_1.1	775	310	1	3	Neutrophil	Neutrophil
GACGTGCCAAGAAAGG-1_nmr.spleen.LPS_1.1	nmr.spleen.LPS_1.1	563	330	3	13	B-cell	Plasma-cell
GACGTGCCACGTGAGA-1_nmr.spleen.LPS_1.1	nmr.spleen.LPS_1.1	1114	351	1	3	Neutrophil	Neutrophil
GACGTGCGTTATGTGC-1_nmr.spleen.LPS_1.1	nmr.spleen.LPS_1.1	950	285	1	5	Neutrophil	Ltf-high-neutrophil
GACGTGCTCGGTTAAC-1_nmr.spleen.LPS_1.1	nmr.spleen.LPS_1.1	639	432	3	7	B-cell	B-cell
GACGTTAAGGACAGAA-1_nmr.spleen.LPS_1.1	nmr.spleen.LPS_1.1	9009	1335	4	9	Erythroid-cell	Erythroid-cell.1
GACGTTAAGGACATTA-1_nmr.spleen.LPS_1.1	nmr.spleen.LPS_1.1	2205	567	1	5	Neutrophil	Ltf-high-neutrophil
GACGTTACAGCCTTTC-1_nmr.spleen.LPS_1.1	nmr.spleen.LPS_1.1	515	261	1	3	Neutrophil	Neutrophil
GACGTTAGTAAAGTCA-1_nmr.spleen.LPS_1.1	nmr.spleen.LPS_1.1	751	485	2	4	T-cell	T-cell.1
GACGTTAGTGGTGTAG-1_nmr.spleen.LPS_1.1	nmr.spleen.LPS_1.1	770	322	1	3	Neutrophil	Neutrophil
GACGTTAGTTGCTCCT-1_nmr.spleen.LPS_1.1	nmr.spleen.LPS_1.1	1209	413	1	5	Neutrophil	Ltf-high-neutrophil
GACGTTATCAGTGTTG-1_nmr.spleen.LPS_1.1	nmr.spleen.LPS_1.1	2891	765	1	5	Neutrophil	Ltf-high-neutrophil
GACGTTATCGTTACAG-1_nmr.spleen.LPS_1.1	nmr.spleen.LPS_1.1	2505	717	5	6	APC.1	Macrophage
GACTAACTCGAACTGT-1_nmr.spleen.LPS_1.1	nmr.spleen.LPS_1.1	6314	1711	3	13	B-cell	Plasma-cell
GACTACAAGTACGTTC-1_nmr.spleen.LPS_1.1	nmr.spleen.LPS_1.1	2573	1106	2	10	T-cell	Unassigned.2
GACTACACAAGCCCAC-1_nmr.spleen.LPS_1.1	nmr.spleen.LPS_1.1	1119	636	3	7	B-cell	B-cell
GACTACACAATGAATG-1_nmr.spleen.LPS_1.1	nmr.spleen.LPS_1.1	1583	484	1	5	Neutrophil	Ltf-high-neutrophil
GACTACACATGCGCAC-1_nmr.spleen.LPS_1.1	nmr.spleen.LPS_1.1	2856	655	4	9	Erythroid-cell	Erythroid-cell.1
GACTACAGTATTCGTG-1_nmr.spleen.LPS_1.1	nmr.spleen.LPS_1.1	714	434	3	7	B-cell	B-cell
GACTACAGTCTAGCCG-1_nmr.spleen.LPS_1.1	nmr.spleen.LPS_1.1	5251	1392	4	9	Erythroid-cell	Erythroid-cell.1
GACTACAGTGTATGGG-1_nmr.spleen.LPS_1.1	nmr.spleen.LPS_1.1	1057	401	1	5	Neutrophil	Ltf-high-neutrophil
GACTGCGCAATGAAAC-1_nmr.spleen.LPS_1.1	nmr.spleen.LPS_1.1	683	281	1	3	Neutrophil	Neutrophil
GACTGCGCAATGAATG-1_nmr.spleen.LPS_1.1	nmr.spleen.LPS_1.1	1778	551	1	5	Neutrophil	Ltf-high-neutrophil
GACTGCGCAGATTGCT-1_nmr.spleen.LPS_1.1	nmr.spleen.LPS_1.1	1853	542	1	5	Neutrophil	Ltf-high-neutrophil
GACTGCGCAGCTGGCT-1_nmr.spleen.LPS_1.1	nmr.spleen.LPS_1.1	1190	664	2	4	T-cell	T-cell.1
GACTGCGCATTGGCGC-1_nmr.spleen.LPS_1.1	nmr.spleen.LPS_1.1	2946	687	1	5	Neutrophil	Ltf-high-neutrophil
GACTGCGGTACAGTTC-1_nmr.spleen.LPS_1.1	nmr.spleen.LPS_1.1	2188	1021	7	1	APC.3	Timeless-high-dendritic-cell
GACTGCGGTCCGTGAC-1_nmr.spleen.LPS_1.1	nmr.spleen.LPS_1.1	3071	491	4	9	Erythroid-cell	Erythroid-cell.1
GACTGCGGTCTAGCGC-1_nmr.spleen.LPS_1.1	nmr.spleen.LPS_1.1	2833	240	4	11	Erythroid-cell	Erythroid-cell.2
GAGCAGACACACCGCA-1_nmr.spleen.LPS_1.1	nmr.spleen.LPS_1.1	7208	1465	4	9	Erythroid-cell	Erythroid-cell.1
GAGCAGACAGAAGCAC-1_nmr.spleen.LPS_1.1	nmr.spleen.LPS_1.1	692	432	3	7	B-cell	B-cell
GAGCAGAGTCAGCTAT-1_nmr.spleen.LPS_1.1	nmr.spleen.LPS_1.1	3760	1077	5	6	APC.1	Macrophage
GAGCAGATCCAACCAA-1_nmr.spleen.LPS_1.1	nmr.spleen.LPS_1.1	837	558	3	7	B-cell	B-cell
GAGGTGAAGAGCTGCA-1_nmr.spleen.LPS_1.1	nmr.spleen.LPS_1.1	1217	417	1	5	Neutrophil	Ltf-high-neutrophil
GAGGTGAAGCCAACAG-1_nmr.spleen.LPS_1.1	nmr.spleen.LPS_1.1	2069	487	1	5	Neutrophil	Ltf-high-neutrophil
GAGGTGACAAGCCATT-1_nmr.spleen.LPS_1.1	nmr.spleen.LPS_1.1	1039	408	1	3	Neutrophil	Neutrophil
GAGGTGACAATGGATA-1_nmr.spleen.LPS_1.1	nmr.spleen.LPS_1.1	1745	772	5	6	APC.1	Macrophage
GAGGTGACAGAGCCAA-1_nmr.spleen.LPS_1.1	nmr.spleen.LPS_1.1	3163	1032	5	6	APC.1	Macrophage
GAGGTGAGTCAATACC-1_nmr.spleen.LPS_1.1	nmr.spleen.LPS_1.1	722	478	3	7	B-cell	B-cell
GAGGTGATCCGTACAA-1_nmr.spleen.LPS_1.1	nmr.spleen.LPS_1.1	2527	668	1	5	Neutrophil	Ltf-high-neutrophil
GAGTCCGAGACAAAGG-1_nmr.spleen.LPS_1.1	nmr.spleen.LPS_1.1	2152	181	4	11	Erythroid-cell	Erythroid-cell.2
GAGTCCGAGTTAGGTA-1_nmr.spleen.LPS_1.1	nmr.spleen.LPS_1.1	1262	622	2	4	T-cell	T-cell.1
GAGTCCGCAGATCCAT-1_nmr.spleen.LPS_1.1	nmr.spleen.LPS_1.1	1975	562	1	5	Neutrophil	Ltf-high-neutrophil
GAGTCCGGTCATGCAT-1_nmr.spleen.LPS_1.1	nmr.spleen.LPS_1.1	1575	755	3	13	B-cell	Plasma-cell
GAGTCCGGTGCATCTA-1_nmr.spleen.LPS_1.1	nmr.spleen.LPS_1.1	1402	452	1	5	Neutrophil	Ltf-high-neutrophil
GAGTCCGGTTAAGTAG-1_nmr.spleen.LPS_1.1	nmr.spleen.LPS_1.1	686	282	4	9	Erythroid-cell	Erythroid-cell.1
GAGTCCGGTTAGATGA-1_nmr.spleen.LPS_1.1	nmr.spleen.LPS_1.1	923	144	4	11	Erythroid-cell	Erythroid-cell.2
GAGTCCGTCAGCACAT-1_nmr.spleen.LPS_1.1	nmr.spleen.LPS_1.1	1579	518	1	5	Neutrophil	Ltf-high-neutrophil
GATCAGTCAGTTCATG-1_nmr.spleen.LPS_1.1	nmr.spleen.LPS_1.1	891	565	2	4	T-cell	T-cell.1
GATCAGTGTAAGTTCC-1_nmr.spleen.LPS_1.1	nmr.spleen.LPS_1.1	1463	637	5	6	APC.1	Macrophage
GATCAGTGTCGTCTTC-1_nmr.spleen.LPS_1.1	nmr.spleen.LPS_1.1	1027	549	2	4	T-cell	T-cell.1
GATCAGTGTTACGCGC-1_nmr.spleen.LPS_1.1	nmr.spleen.LPS_1.1	1826	490	4	9	Erythroid-cell	Erythroid-cell.1
GATCAGTTCCCTCTTT-1_nmr.spleen.LPS_1.1	nmr.spleen.LPS_1.1	1097	333	1	3	Neutrophil	Neutrophil
GATCAGTTCTGCTGCT-1_nmr.spleen.LPS_1.1	nmr.spleen.LPS_1.1	1245	591	2	4	T-cell	T-cell.1
GATCAGTTCTGGTTCC-1_nmr.spleen.LPS_1.1	nmr.spleen.LPS_1.1	1407	674	5	6	APC.1	Macrophage
GATCAGTTCTGTCTAT-1_nmr.spleen.LPS_1.1	nmr.spleen.LPS_1.1	654	444	3	7	B-cell	B-cell
GATCGATAGATGGGTC-1_nmr.spleen.LPS_1.1	nmr.spleen.LPS_1.1	2515	632	1	5	Neutrophil	Ltf-high-neutrophil
GATCGATTCCACGAAT-1_nmr.spleen.LPS_1.1	nmr.spleen.LPS_1.1	2163	979	3	7	B-cell	B-cell
GATCGATTCGCATGAT-1_nmr.spleen.LPS_1.1	nmr.spleen.LPS_1.1	1767	512	1	5	Neutrophil	Ltf-high-neutrophil
GATCGCGAGGATTCGG-1_nmr.spleen.LPS_1.1	nmr.spleen.LPS_1.1	1765	461	1	5	Neutrophil	Ltf-high-neutrophil
GATCGCGAGTGTCCAT-1_nmr.spleen.LPS_1.1	nmr.spleen.LPS_1.1	1969	523	1	5	Neutrophil	Ltf-high-neutrophil
GATCGCGCAGTAGAGC-1_nmr.spleen.LPS_1.1	nmr.spleen.LPS_1.1	1055	675	2	4	T-cell	T-cell.1
GATCGCGGTATTACCG-1_nmr.spleen.LPS_1.1	nmr.spleen.LPS_1.1	517	258	1	3	Neutrophil	Neutrophil
GATCGCGGTGATGTGG-1_nmr.spleen.LPS_1.1	nmr.spleen.LPS_1.1	669	408	2	4	T-cell	T-cell.1
GATCGCGGTTGTGGAG-1_nmr.spleen.LPS_1.1	nmr.spleen.LPS_1.1	1530	826	2	2	T-cell	T-cell.2
GATCGCGTCATATCGG-1_nmr.spleen.LPS_1.1	nmr.spleen.LPS_1.1	1820	523	1	5	Neutrophil	Ltf-high-neutrophil
GATCGCGTCCCGACTT-1_nmr.spleen.LPS_1.1	nmr.spleen.LPS_1.1	1024	549	3	7	B-cell	B-cell
GATCGTAAGAAGATTC-1_nmr.spleen.LPS_1.1	nmr.spleen.LPS_1.1	685	422	3	7	B-cell	B-cell
GATCGTAAGTCCGTAT-1_nmr.spleen.LPS_1.1	nmr.spleen.LPS_1.1	983	379	1	3	Neutrophil	Neutrophil
GATCGTACAGCATACT-1_nmr.spleen.LPS_1.1	nmr.spleen.LPS_1.1	660	422	2	4	T-cell	T-cell.1
GATCGTACATCGATTG-1_nmr.spleen.LPS_1.1	nmr.spleen.LPS_1.1	669	300	1	3	Neutrophil	Neutrophil
GATCTAGAGTCGTTTG-1_nmr.spleen.LPS_1.1	nmr.spleen.LPS_1.1	668	418	3	7	B-cell	B-cell
GATCTAGGTAAATGTG-1_nmr.spleen.LPS_1.1	nmr.spleen.LPS_1.1	1190	397	1	5	Neutrophil	Ltf-high-neutrophil
GATCTAGGTATTCTCT-1_nmr.spleen.LPS_1.1	nmr.spleen.LPS_1.1	1453	506	1	5	Neutrophil	Ltf-high-neutrophil
GATCTAGTCGCCATAA-1_nmr.spleen.LPS_1.1	nmr.spleen.LPS_1.1	1244	563	2	14	T-cell	Mast-cell
GATCTAGTCGTTACGA-1_nmr.spleen.LPS_1.1	nmr.spleen.LPS_1.1	1920	602	1	3	Neutrophil	Neutrophil
GATGAAAAGAAGGTGA-1_nmr.spleen.LPS_1.1	nmr.spleen.LPS_1.1	2374	631	1	5	Neutrophil	Ltf-high-neutrophil
GATGAAAAGAGAACAG-1_nmr.spleen.LPS_1.1	nmr.spleen.LPS_1.1	2054	573	1	5	Neutrophil	Ltf-high-neutrophil
GATGAAAAGCTAAGAT-1_nmr.spleen.LPS_1.1	nmr.spleen.LPS_1.1	857	500	3	7	B-cell	B-cell
GATGAAAAGGGAACGG-1_nmr.spleen.LPS_1.1	nmr.spleen.LPS_1.1	4200	499	4	11	Erythroid-cell	Erythroid-cell.2
GATGAAACATGCGCAC-1_nmr.spleen.LPS_1.1	nmr.spleen.LPS_1.1	616	262	1	3	Neutrophil	Neutrophil
GATGAAAGTCCAACTA-1_nmr.spleen.LPS_1.1	nmr.spleen.LPS_1.1	8463	1735	4	9	Erythroid-cell	Erythroid-cell.1
GATGAAATCATGCATG-1_nmr.spleen.LPS_1.1	nmr.spleen.LPS_1.1	5113	1397	5	6	APC.1	Macrophage
GATGAAATCGCCTGAG-1_nmr.spleen.LPS_1.1	nmr.spleen.LPS_1.1	3886	735	4	9	Erythroid-cell	Erythroid-cell.1
GATGAGGCAATCGGTT-1_nmr.spleen.LPS_1.1	nmr.spleen.LPS_1.1	2529	616	1	5	Neutrophil	Ltf-high-neutrophil
GATGAGGCACATGGGA-1_nmr.spleen.LPS_1.1	nmr.spleen.LPS_1.1	1468	468	1	5	Neutrophil	Ltf-high-neutrophil
GATGAGGCACTGTGTA-1_nmr.spleen.LPS_1.1	nmr.spleen.LPS_1.1	882	378	1	3	Neutrophil	Neutrophil
GATGAGGGTACAGACG-1_nmr.spleen.LPS_1.1	nmr.spleen.LPS_1.1	1099	411	1	3	Neutrophil	Neutrophil
GATGAGGGTCGTTGTA-1_nmr.spleen.LPS_1.1	nmr.spleen.LPS_1.1	1395	448	1	5	Neutrophil	Ltf-high-neutrophil
GATGAGGTCATGTCCC-1_nmr.spleen.LPS_1.1	nmr.spleen.LPS_1.1	3306	600	4	9	Erythroid-cell	Erythroid-cell.1
GATGAGGTCTACCTGC-1_nmr.spleen.LPS_1.1	nmr.spleen.LPS_1.1	752	436	2	4	T-cell	T-cell.1
GATGCTAAGCCAGGAT-1_nmr.spleen.LPS_1.1	nmr.spleen.LPS_1.1	2083	823	5	6	APC.1	Macrophage
GATGCTACATAAAGGT-1_nmr.spleen.LPS_1.1	nmr.spleen.LPS_1.1	9216	1289	4	9	Erythroid-cell	Erythroid-cell.1
GATTCAGGTAGAAAGG-1_nmr.spleen.LPS_1.1	nmr.spleen.LPS_1.1	1873	462	1	5	Neutrophil	Ltf-high-neutrophil
GATTCAGGTCATACTG-1_nmr.spleen.LPS_1.1	nmr.spleen.LPS_1.1	711	337	1	3	Neutrophil	Neutrophil
GCAAACTAGCACCGTC-1_nmr.spleen.LPS_1.1	nmr.spleen.LPS_1.1	901	337	1	3	Neutrophil	Neutrophil
GCAAACTAGGATGCGT-1_nmr.spleen.LPS_1.1	nmr.spleen.LPS_1.1	2311	612	1	5	Neutrophil	Ltf-high-neutrophil
GCAAACTAGTTAACGA-1_nmr.spleen.LPS_1.1	nmr.spleen.LPS_1.1	1886	547	1	5	Neutrophil	Ltf-high-neutrophil
GCAAACTCACCGCTAG-1_nmr.spleen.LPS_1.1	nmr.spleen.LPS_1.1	895	295	1	5	Neutrophil	Ltf-high-neutrophil
GCAAACTCACTTAAGC-1_nmr.spleen.LPS_1.1	nmr.spleen.LPS_1.1	1091	658	3	7	B-cell	B-cell
GCAAACTCAGCTTCGG-1_nmr.spleen.LPS_1.1	nmr.spleen.LPS_1.1	4451	316	4	11	Erythroid-cell	Erythroid-cell.2
GCAAACTCATTCTTAC-1_nmr.spleen.LPS_1.1	nmr.spleen.LPS_1.1	4810	1341	5	6	APC.1	Macrophage
GCAAACTTCACGCGGT-1_nmr.spleen.LPS_1.1	nmr.spleen.LPS_1.1	1930	552	1	5	Neutrophil	Ltf-high-neutrophil
GCAAACTTCGCGCCAA-1_nmr.spleen.LPS_1.1	nmr.spleen.LPS_1.1	930	386	1	3	Neutrophil	Neutrophil
GCAATCATCGCGTTTC-1_nmr.spleen.LPS_1.1	nmr.spleen.LPS_1.1	844	369	1	3	Neutrophil	Neutrophil
GCAATCATCTTGTACT-1_nmr.spleen.LPS_1.1	nmr.spleen.LPS_1.1	686	277	1	3	Neutrophil	Neutrophil
GCACATACAATCGGTT-1_nmr.spleen.LPS_1.1	nmr.spleen.LPS_1.1	1301	453	1	5	Neutrophil	Ltf-high-neutrophil
GCACATAGTCTCGTTC-1_nmr.spleen.LPS_1.1	nmr.spleen.LPS_1.1	1021	381	1	3	Neutrophil	Neutrophil
GCACATAGTCTTGATG-1_nmr.spleen.LPS_1.1	nmr.spleen.LPS_1.1	866	395	4	9	Erythroid-cell	Erythroid-cell.1
GCACATATCTATCGCC-1_nmr.spleen.LPS_1.1	nmr.spleen.LPS_1.1	1738	424	1	5	Neutrophil	Ltf-high-neutrophil
GCACTCTGTGCCTGCA-1_nmr.spleen.LPS_1.1	nmr.spleen.LPS_1.1	1678	493	1	5	Neutrophil	Ltf-high-neutrophil
GCACTCTTCAAGGCTT-1_nmr.spleen.LPS_1.1	nmr.spleen.LPS_1.1	807	304	1	3	Neutrophil	Neutrophil
GCACTCTTCTACCAGA-1_nmr.spleen.LPS_1.1	nmr.spleen.LPS_1.1	4164	577	4	9	Erythroid-cell	Erythroid-cell.1
GCAGCCAAGCCGCCTA-1_nmr.spleen.LPS_1.1	nmr.spleen.LPS_1.1	1550	526	1	5	Neutrophil	Ltf-high-neutrophil
GCAGCCACACATTCGA-1_nmr.spleen.LPS_1.1	nmr.spleen.LPS_1.1	1067	627	3	7	B-cell	B-cell
GCAGCCACATAGACTC-1_nmr.spleen.LPS_1.1	nmr.spleen.LPS_1.1	1357	446	1	5	Neutrophil	Ltf-high-neutrophil
GCAGCCAGTAGCCTAT-1_nmr.spleen.LPS_1.1	nmr.spleen.LPS_1.1	1224	413	1	3	Neutrophil	Neutrophil
GCAGTTAAGATATGCA-1_nmr.spleen.LPS_1.1	nmr.spleen.LPS_1.1	2257	547	1	5	Neutrophil	Ltf-high-neutrophil
GCAGTTACAGGATTGG-1_nmr.spleen.LPS_1.1	nmr.spleen.LPS_1.1	670	436	3	7	B-cell	B-cell
GCAGTTAGTCTCTTTA-1_nmr.spleen.LPS_1.1	nmr.spleen.LPS_1.1	1606	464	1	5	Neutrophil	Ltf-high-neutrophil
GCAGTTATCTACTTAC-1_nmr.spleen.LPS_1.1	nmr.spleen.LPS_1.1	3917	801	1	5	Neutrophil	Ltf-high-neutrophil
GCAGTTATCTGCCAGG-1_nmr.spleen.LPS_1.1	nmr.spleen.LPS_1.1	1449	481	1	5	Neutrophil	Ltf-high-neutrophil
GCATACACAAACTGCT-1_nmr.spleen.LPS_1.1	nmr.spleen.LPS_1.1	623	403	5	6	APC.1	Macrophage
GCATACACAATGGATA-1_nmr.spleen.LPS_1.1	nmr.spleen.LPS_1.1	4498	763	4	9	Erythroid-cell	Erythroid-cell.1
GCATACACAGTATAAG-1_nmr.spleen.LPS_1.1	nmr.spleen.LPS_1.1	981	462	4	9	Erythroid-cell	Erythroid-cell.1
GCATACATCTACTTAC-1_nmr.spleen.LPS_1.1	nmr.spleen.LPS_1.1	1263	465	1	5	Neutrophil	Ltf-high-neutrophil
GCATGATAGCTGCGAA-1_nmr.spleen.LPS_1.1	nmr.spleen.LPS_1.1	1158	645	3	7	B-cell	B-cell
GCATGATCAGTATAAG-1_nmr.spleen.LPS_1.1	nmr.spleen.LPS_1.1	369	239	2	4	T-cell	T-cell.1
GCATGATGTAGGAGTC-1_nmr.spleen.LPS_1.1	nmr.spleen.LPS_1.1	344	272	3	7	B-cell	B-cell
GCATGATTCTAACCGA-1_nmr.spleen.LPS_1.1	nmr.spleen.LPS_1.1	246	158	6	12	APC.2	Monocyte
GCATGCGAGAGCTGGT-1_nmr.spleen.LPS_1.1	nmr.spleen.LPS_1.1	3377	1010	5	6	APC.1	Macrophage
GCATGCGAGGGTGTTG-1_nmr.spleen.LPS_1.1	nmr.spleen.LPS_1.1	1297	442	1	3	Neutrophil	Neutrophil
GCATGCGCAAGGACAC-1_nmr.spleen.LPS_1.1	nmr.spleen.LPS_1.1	2373	607	1	5	Neutrophil	Ltf-high-neutrophil
GCATGCGCAGCCTGTG-1_nmr.spleen.LPS_1.1	nmr.spleen.LPS_1.1	2290	855	7	1	APC.3	Timeless-high-dendritic-cell
GCATGCGGTATCTGCA-1_nmr.spleen.LPS_1.1	nmr.spleen.LPS_1.1	2488	582	1	5	Neutrophil	Ltf-high-neutrophil
GCATGCGTCTTTAGTC-1_nmr.spleen.LPS_1.1	nmr.spleen.LPS_1.1	340	264	3	7	B-cell	B-cell
GCATGTAAGGCATTGG-1_nmr.spleen.LPS_1.1	nmr.spleen.LPS_1.1	713	303	1	3	Neutrophil	Neutrophil
GCATGTACACAGGCCT-1_nmr.spleen.LPS_1.1	nmr.spleen.LPS_1.1	895	325	1	3	Neutrophil	Neutrophil
GCATGTAGTTAAGAAC-1_nmr.spleen.LPS_1.1	nmr.spleen.LPS_1.1	1250	689	6	12	APC.2	Monocyte
GCATGTATCGAGAACG-1_nmr.spleen.LPS_1.1	nmr.spleen.LPS_1.1	608	296	1	3	Neutrophil	Neutrophil
GCATGTATCGTAGATC-1_nmr.spleen.LPS_1.1	nmr.spleen.LPS_1.1	2231	549	1	5	Neutrophil	Ltf-high-neutrophil
GCCAAATCAGTGACAG-1_nmr.spleen.LPS_1.1	nmr.spleen.LPS_1.1	645	273	1	3	Neutrophil	Neutrophil
GCCAAATCATGCGCAC-1_nmr.spleen.LPS_1.1	nmr.spleen.LPS_1.1	1311	472	1	3	Neutrophil	Neutrophil
GCCAAATCATGGTCAT-1_nmr.spleen.LPS_1.1	nmr.spleen.LPS_1.1	1751	451	1	5	Neutrophil	Ltf-high-neutrophil
GCCAAATTCAGCGATT-1_nmr.spleen.LPS_1.1	nmr.spleen.LPS_1.1	1003	409	1	5	Neutrophil	Ltf-high-neutrophil
GCCAAATTCTCTGTCG-1_nmr.spleen.LPS_1.1	nmr.spleen.LPS_1.1	1237	423	1	5	Neutrophil	Ltf-high-neutrophil
GCCTCTAGTGATGATA-1_nmr.spleen.LPS_1.1	nmr.spleen.LPS_1.1	2527	587	1	5	Neutrophil	Ltf-high-neutrophil
GCCTCTATCGCTGATA-1_nmr.spleen.LPS_1.1	nmr.spleen.LPS_1.1	1911	552	1	5	Neutrophil	Ltf-high-neutrophil
GCGACCAAGCATCATC-1_nmr.spleen.LPS_1.1	nmr.spleen.LPS_1.1	690	301	1	3	Neutrophil	Neutrophil
GCGACCACAGGATTGG-1_nmr.spleen.LPS_1.1	nmr.spleen.LPS_1.1	2599	668	1	3	Neutrophil	Neutrophil
GCGACCAGTCAAAGAT-1_nmr.spleen.LPS_1.1	nmr.spleen.LPS_1.1	7667	1387	4	9	Erythroid-cell	Erythroid-cell.1
GCGACCAGTGCACGAA-1_nmr.spleen.LPS_1.1	nmr.spleen.LPS_1.1	4119	982	1	5	Neutrophil	Ltf-high-neutrophil
GCGACCATCCGCAGTG-1_nmr.spleen.LPS_1.1	nmr.spleen.LPS_1.1	3678	843	4	9	Erythroid-cell	Erythroid-cell.1
GCGACCATCGCCGTGA-1_nmr.spleen.LPS_1.1	nmr.spleen.LPS_1.1	854	568	2	4	T-cell	T-cell.1
GCGAGAAAGGGATCTG-1_nmr.spleen.LPS_1.1	nmr.spleen.LPS_1.1	1015	376	1	3	Neutrophil	Neutrophil
GCGAGAAAGGTGCTAG-1_nmr.spleen.LPS_1.1	nmr.spleen.LPS_1.1	9727	2019	4	9	Erythroid-cell	Erythroid-cell.1
GCGAGAAAGTTAAGTG-1_nmr.spleen.LPS_1.1	nmr.spleen.LPS_1.1	1242	428	1	5	Neutrophil	Ltf-high-neutrophil
GCGAGAACATACAGCT-1_nmr.spleen.LPS_1.1	nmr.spleen.LPS_1.1	916	365	1	5	Neutrophil	Ltf-high-neutrophil
GCGAGAAGTGGCTCCA-1_nmr.spleen.LPS_1.1	nmr.spleen.LPS_1.1	2665	475	4	9	Erythroid-cell	Erythroid-cell.1
GCGAGAAGTTACTGAC-1_nmr.spleen.LPS_1.1	nmr.spleen.LPS_1.1	3318	353	4	11	Erythroid-cell	Erythroid-cell.2
GCGCAACAGGGTCGAT-1_nmr.spleen.LPS_1.1	nmr.spleen.LPS_1.1	548	264	1	3	Neutrophil	Neutrophil
GCGCAACCAAACGTGG-1_nmr.spleen.LPS_1.1	nmr.spleen.LPS_1.1	932	425	1	5	Neutrophil	Ltf-high-neutrophil
GCGCAACCACGAAGCA-1_nmr.spleen.LPS_1.1	nmr.spleen.LPS_1.1	744	334	1	3	Neutrophil	Neutrophil
GCGCAACCACGGTAGA-1_nmr.spleen.LPS_1.1	nmr.spleen.LPS_1.1	3154	994	5	6	APC.1	Macrophage
GCGCAACCATCAGTAC-1_nmr.spleen.LPS_1.1	nmr.spleen.LPS_1.1	1430	661	2	4	T-cell	T-cell.1
GCGCAACGTCCTCTTG-1_nmr.spleen.LPS_1.1	nmr.spleen.LPS_1.1	3210	1087	5	6	APC.1	Macrophage
GCGCAACGTGGCTCCA-1_nmr.spleen.LPS_1.1	nmr.spleen.LPS_1.1	1202	576	2	4	T-cell	T-cell.1
GCGCAACTCGCAAACT-1_nmr.spleen.LPS_1.1	nmr.spleen.LPS_1.1	1874	536	1	5	Neutrophil	Ltf-high-neutrophil
GCGCAACTCTGATACG-1_nmr.spleen.LPS_1.1	nmr.spleen.LPS_1.1	837	369	1	5	Neutrophil	Ltf-high-neutrophil
GCGCAACTCTTTACAC-1_nmr.spleen.LPS_1.1	nmr.spleen.LPS_1.1	8795	1698	4	9	Erythroid-cell	Erythroid-cell.1
GCGCAGTAGATAGTCA-1_nmr.spleen.LPS_1.1	nmr.spleen.LPS_1.1	1771	517	1	5	Neutrophil	Ltf-high-neutrophil
GCGCAGTAGTCCATAC-1_nmr.spleen.LPS_1.1	nmr.spleen.LPS_1.1	3906	768	4	9	Erythroid-cell	Erythroid-cell.1
GCGCAGTCAAGCTGGA-1_nmr.spleen.LPS_1.1	nmr.spleen.LPS_1.1	1621	457	1	5	Neutrophil	Ltf-high-neutrophil
GCGCAGTCATTGAGCT-1_nmr.spleen.LPS_1.1	nmr.spleen.LPS_1.1	862	355	1	3	Neutrophil	Neutrophil
GCGCAGTTCTTCAACT-1_nmr.spleen.LPS_1.1	nmr.spleen.LPS_1.1	1129	411	1	3	Neutrophil	Neutrophil
GCGCCAAAGCCTCGTG-1_nmr.spleen.LPS_1.1	nmr.spleen.LPS_1.1	2307	582	1	5	Neutrophil	Ltf-high-neutrophil
GCGCCAAAGGGAGTAA-1_nmr.spleen.LPS_1.1	nmr.spleen.LPS_1.1	1885	532	1	5	Neutrophil	Ltf-high-neutrophil
GCGCCAACATTAGGCT-1_nmr.spleen.LPS_1.1	nmr.spleen.LPS_1.1	5068	1192	4	9	Erythroid-cell	Erythroid-cell.1
GCGCCAATCGAGAGCA-1_nmr.spleen.LPS_1.1	nmr.spleen.LPS_1.1	742	307	1	3	Neutrophil	Neutrophil
GCGCGATAGGCTCTTA-1_nmr.spleen.LPS_1.1	nmr.spleen.LPS_1.1	3167	636	4	9	Erythroid-cell	Erythroid-cell.1
GCGCGATCAAGTACCT-1_nmr.spleen.LPS_1.1	nmr.spleen.LPS_1.1	1297	466	1	5	Neutrophil	Ltf-high-neutrophil
GCGCGATGTCAACTGT-1_nmr.spleen.LPS_1.1	nmr.spleen.LPS_1.1	1118	391	1	5	Neutrophil	Ltf-high-neutrophil
GCGCGATGTTTCCACC-1_nmr.spleen.LPS_1.1	nmr.spleen.LPS_1.1	480	319	2	4	T-cell	T-cell.1
GCGCGATTCAGTCAGT-1_nmr.spleen.LPS_1.1	nmr.spleen.LPS_1.1	3752	603	4	9	Erythroid-cell	Erythroid-cell.1
GCGCGATTCCGAATGT-1_nmr.spleen.LPS_1.1	nmr.spleen.LPS_1.1	782	325	1	3	Neutrophil	Neutrophil
GCGCGATTCGCGGATC-1_nmr.spleen.LPS_1.1	nmr.spleen.LPS_1.1	2776	268	4	11	Erythroid-cell	Erythroid-cell.2
GCGCGATTCTTGCAAG-1_nmr.spleen.LPS_1.1	nmr.spleen.LPS_1.1	2492	589	1	5	Neutrophil	Ltf-high-neutrophil
GCGGGTTAGCCAGTTT-1_nmr.spleen.LPS_1.1	nmr.spleen.LPS_1.1	806	333	1	5	Neutrophil	Ltf-high-neutrophil
GCGGGTTCAGATCCAT-1_nmr.spleen.LPS_1.1	nmr.spleen.LPS_1.1	2414	989	5	6	APC.1	Macrophage
GCGGGTTCAGATGGGT-1_nmr.spleen.LPS_1.1	nmr.spleen.LPS_1.1	961	389	1	5	Neutrophil	Ltf-high-neutrophil
GCGGGTTCAGCTCCGA-1_nmr.spleen.LPS_1.1	nmr.spleen.LPS_1.1	2415	1111	2	4	T-cell	T-cell.1
GCGGGTTGTACAGTGG-1_nmr.spleen.LPS_1.1	nmr.spleen.LPS_1.1	2880	876	3	8	NA	Unassigned.1
GCGGGTTGTCCGAAGA-1_nmr.spleen.LPS_1.1	nmr.spleen.LPS_1.1	2924	1278	4	9	Erythroid-cell	Erythroid-cell.1
GCGGGTTGTGATAAAC-1_nmr.spleen.LPS_1.1	nmr.spleen.LPS_1.1	2856	1038	7	1	APC.3	Timeless-high-dendritic-cell
GCGGGTTTCTCGTTTA-1_nmr.spleen.LPS_1.1	nmr.spleen.LPS_1.1	1421	760	2	4	T-cell	T-cell.1
GCTCCTAAGGGATGGG-1_nmr.spleen.LPS_1.1	nmr.spleen.LPS_1.1	1499	453	1	5	Neutrophil	Ltf-high-neutrophil
GCTCCTACAGCCTTGG-1_nmr.spleen.LPS_1.1	nmr.spleen.LPS_1.1	9126	1735	4	9	Erythroid-cell	Erythroid-cell.1
GCTCCTATCCTTGCCA-1_nmr.spleen.LPS_1.1	nmr.spleen.LPS_1.1	1639	520	1	5	Neutrophil	Ltf-high-neutrophil
GCTCTGTAGACGCTTT-1_nmr.spleen.LPS_1.1	nmr.spleen.LPS_1.1	1167	370	1	5	Neutrophil	Ltf-high-neutrophil
GCTCTGTAGCAGACTG-1_nmr.spleen.LPS_1.1	nmr.spleen.LPS_1.1	993	435	1	3	Neutrophil	Neutrophil
GCTCTGTAGGGAAACA-1_nmr.spleen.LPS_1.1	nmr.spleen.LPS_1.1	3350	565	4	9	Erythroid-cell	Erythroid-cell.1
GCTCTGTAGTTACCCA-1_nmr.spleen.LPS_1.1	nmr.spleen.LPS_1.1	1621	483	1	5	Neutrophil	Ltf-high-neutrophil
GCTCTGTCATGATCCA-1_nmr.spleen.LPS_1.1	nmr.spleen.LPS_1.1	736	317	1	3	Neutrophil	Neutrophil
GCTCTGTGTTATCCGA-1_nmr.spleen.LPS_1.1	nmr.spleen.LPS_1.1	295	234	6	12	APC.2	Monocyte
GCTCTGTTCCCAACGG-1_nmr.spleen.LPS_1.1	nmr.spleen.LPS_1.1	1513	344	4	9	Erythroid-cell	Erythroid-cell.1
GCTCTGTTCGAATGGG-1_nmr.spleen.LPS_1.1	nmr.spleen.LPS_1.1	1032	403	1	3	Neutrophil	Neutrophil
GCTGCAGAGACCGGAT-1_nmr.spleen.LPS_1.1	nmr.spleen.LPS_1.1	1868	495	1	5	Neutrophil	Ltf-high-neutrophil
GCTGCAGAGGTGCAAC-1_nmr.spleen.LPS_1.1	nmr.spleen.LPS_1.1	807	312	1	5	Neutrophil	Ltf-high-neutrophil
GCTGCAGAGGTTCCTA-1_nmr.spleen.LPS_1.1	nmr.spleen.LPS_1.1	1149	429	1	5	Neutrophil	Ltf-high-neutrophil
GCTGCAGCAATCACAC-1_nmr.spleen.LPS_1.1	nmr.spleen.LPS_1.1	972	346	1	3	Neutrophil	Neutrophil
GCTGCAGCATAGAAAC-1_nmr.spleen.LPS_1.1	nmr.spleen.LPS_1.1	1509	172	4	11	Erythroid-cell	Erythroid-cell.2
GCTGCAGGTACCGTAT-1_nmr.spleen.LPS_1.1	nmr.spleen.LPS_1.1	1155	710	2	4	T-cell	T-cell.1
GCTGCAGGTCGCATAT-1_nmr.spleen.LPS_1.1	nmr.spleen.LPS_1.1	1047	379	1	3	Neutrophil	Neutrophil
GCTGCAGGTCGGGTCT-1_nmr.spleen.LPS_1.1	nmr.spleen.LPS_1.1	801	526	3	7	B-cell	B-cell
GCTGCAGGTGTGAAAT-1_nmr.spleen.LPS_1.1	nmr.spleen.LPS_1.1	1753	277	4	11	Erythroid-cell	Erythroid-cell.2
GCTGCAGTCCCTAACC-1_nmr.spleen.LPS_1.1	nmr.spleen.LPS_1.1	1246	718	2	4	T-cell	T-cell.1
GCTGCGAAGACACTAA-1_nmr.spleen.LPS_1.1	nmr.spleen.LPS_1.1	827	495	3	7	B-cell	B-cell
GCTGCGACACTCAGGC-1_nmr.spleen.LPS_1.1	nmr.spleen.LPS_1.1	5179	1003	4	9	Erythroid-cell	Erythroid-cell.1
GCTGCGACAGGAATCG-1_nmr.spleen.LPS_1.1	nmr.spleen.LPS_1.1	5002	887	4	9	Erythroid-cell	Erythroid-cell.1
GCTGCGAGTCTGGTCG-1_nmr.spleen.LPS_1.1	nmr.spleen.LPS_1.1	3053	755	1	5	Neutrophil	Ltf-high-neutrophil
GCTGCGAGTGAGTATA-1_nmr.spleen.LPS_1.1	nmr.spleen.LPS_1.1	1441	432	1	5	Neutrophil	Ltf-high-neutrophil
GCTGCGATCCAGTATG-1_nmr.spleen.LPS_1.1	nmr.spleen.LPS_1.1	420	286	2	4	T-cell	T-cell.1
GCTGCTTCAATGACCT-1_nmr.spleen.LPS_1.1	nmr.spleen.LPS_1.1	994	346	1	5	Neutrophil	Ltf-high-neutrophil
GCTGCTTGTACCGTAT-1_nmr.spleen.LPS_1.1	nmr.spleen.LPS_1.1	2347	1056	7	1	APC.3	Timeless-high-dendritic-cell
GCTGGGTAGACTAGAT-1_nmr.spleen.LPS_1.1	nmr.spleen.LPS_1.1	1533	400	1	5	Neutrophil	Ltf-high-neutrophil
GCTGGGTAGGACTGGT-1_nmr.spleen.LPS_1.1	nmr.spleen.LPS_1.1	941	481	2	4	T-cell	T-cell.1
GCTGGGTCACAGGTTT-1_nmr.spleen.LPS_1.1	nmr.spleen.LPS_1.1	797	469	2	4	T-cell	T-cell.1
GCTGGGTGTCTTGCGG-1_nmr.spleen.LPS_1.1	nmr.spleen.LPS_1.1	653	336	1	3	Neutrophil	Neutrophil
GCTTCCAAGCAGACTG-1_nmr.spleen.LPS_1.1	nmr.spleen.LPS_1.1	4368	821	4	9	Erythroid-cell	Erythroid-cell.1
GCTTCCAAGCCTATGT-1_nmr.spleen.LPS_1.1	nmr.spleen.LPS_1.1	635	284	1	3	Neutrophil	Neutrophil
GCTTCCAAGTGGCACA-1_nmr.spleen.LPS_1.1	nmr.spleen.LPS_1.1	3838	1027	4	9	Erythroid-cell	Erythroid-cell.1
GCTTCCACACGGACAA-1_nmr.spleen.LPS_1.1	nmr.spleen.LPS_1.1	684	322	1	3	Neutrophil	Neutrophil
GCTTCCACATGCTGGC-1_nmr.spleen.LPS_1.1	nmr.spleen.LPS_1.1	578	296	1	3	Neutrophil	Neutrophil
GCTTCCAGTCAATGTC-1_nmr.spleen.LPS_1.1	nmr.spleen.LPS_1.1	319	262	2	4	T-cell	T-cell.1
GCTTCCAGTGCTCTTC-1_nmr.spleen.LPS_1.1	nmr.spleen.LPS_1.1	1084	587	2	4	T-cell	T-cell.1
GCTTGAAGTAGGAGTC-1_nmr.spleen.LPS_1.1	nmr.spleen.LPS_1.1	489	337	2	4	T-cell	T-cell.1
GCTTGAAGTCCGTGAC-1_nmr.spleen.LPS_1.1	nmr.spleen.LPS_1.1	532	218	1	3	Neutrophil	Neutrophil
GCTTGAAGTCTTGTCC-1_nmr.spleen.LPS_1.1	nmr.spleen.LPS_1.1	4227	787	4	9	Erythroid-cell	Erythroid-cell.1
GCTTGAAGTGCAGGTA-1_nmr.spleen.LPS_1.1	nmr.spleen.LPS_1.1	354	188	1	3	Neutrophil	Neutrophil
GGAAAGCAGAGTAATC-1_nmr.spleen.LPS_1.1	nmr.spleen.LPS_1.1	2062	266	4	11	Erythroid-cell	Erythroid-cell.2
GGAAAGCCAGCCAGAA-1_nmr.spleen.LPS_1.1	nmr.spleen.LPS_1.1	1715	539	1	5	Neutrophil	Ltf-high-neutrophil
GGAAAGCGTAAGGGAA-1_nmr.spleen.LPS_1.1	nmr.spleen.LPS_1.1	2517	590	1	5	Neutrophil	Ltf-high-neutrophil
GGAAAGCGTATTCTCT-1_nmr.spleen.LPS_1.1	nmr.spleen.LPS_1.1	3620	583	4	9	Erythroid-cell	Erythroid-cell.1
GGAAAGCGTCTAGAGG-1_nmr.spleen.LPS_1.1	nmr.spleen.LPS_1.1	756	437	5	6	APC.1	Macrophage
GGAAAGCTCATTGCCC-1_nmr.spleen.LPS_1.1	nmr.spleen.LPS_1.1	2973	599	4	11	Erythroid-cell	Erythroid-cell.2
GGAAAGCTCGTAGATC-1_nmr.spleen.LPS_1.1	nmr.spleen.LPS_1.1	589	356	2	4	T-cell	T-cell.1
GGAACTTAGTGTCCCG-1_nmr.spleen.LPS_1.1	nmr.spleen.LPS_1.1	1043	411	1	5	Neutrophil	Ltf-high-neutrophil
GGAACTTCAGGTGGAT-1_nmr.spleen.LPS_1.1	nmr.spleen.LPS_1.1	856	513	2	4	T-cell	T-cell.1
GGAACTTGTCCGACGT-1_nmr.spleen.LPS_1.1	nmr.spleen.LPS_1.1	1760	482	1	5	Neutrophil	Ltf-high-neutrophil
GGAACTTGTGCAACGA-1_nmr.spleen.LPS_1.1	nmr.spleen.LPS_1.1	382	264	4	9	Erythroid-cell	Erythroid-cell.1
GGAACTTGTTACCGAT-1_nmr.spleen.LPS_1.1	nmr.spleen.LPS_1.1	2697	624	4	9	Erythroid-cell	Erythroid-cell.1
GGAACTTGTTGTACAC-1_nmr.spleen.LPS_1.1	nmr.spleen.LPS_1.1	2148	516	1	5	Neutrophil	Ltf-high-neutrophil
GGAATAAAGAGACTAT-1_nmr.spleen.LPS_1.1	nmr.spleen.LPS_1.1	2293	628	1	5	Neutrophil	Ltf-high-neutrophil
GGAATAAAGCAATCTC-1_nmr.spleen.LPS_1.1	nmr.spleen.LPS_1.1	1698	861	3	7	B-cell	B-cell
GGAATAAAGTACTTGC-1_nmr.spleen.LPS_1.1	nmr.spleen.LPS_1.1	395	210	6	12	APC.2	Monocyte
GGAATAAAGTTGAGTA-1_nmr.spleen.LPS_1.1	nmr.spleen.LPS_1.1	1939	545	1	5	Neutrophil	Ltf-high-neutrophil
GGAATAACAAGGGTCA-1_nmr.spleen.LPS_1.1	nmr.spleen.LPS_1.1	5818	1198	4	9	Erythroid-cell	Erythroid-cell.1
GGAATAAGTGACAAAT-1_nmr.spleen.LPS_1.1	nmr.spleen.LPS_1.1	867	297	1	5	Neutrophil	Ltf-high-neutrophil
GGAATAAGTTCCCTTG-1_nmr.spleen.LPS_1.1	nmr.spleen.LPS_1.1	1567	522	1	5	Neutrophil	Ltf-high-neutrophil
GGAATAATCTTAGCCC-1_nmr.spleen.LPS_1.1	nmr.spleen.LPS_1.1	2217	595	1	5	Neutrophil	Ltf-high-neutrophil
GGAATAATCTTGTATC-1_nmr.spleen.LPS_1.1	nmr.spleen.LPS_1.1	1408	525	1	3	Neutrophil	Neutrophil
GGACAAGAGTGGACGT-1_nmr.spleen.LPS_1.1	nmr.spleen.LPS_1.1	2143	512	1	5	Neutrophil	Ltf-high-neutrophil
GGACAAGAGTTCGCGC-1_nmr.spleen.LPS_1.1	nmr.spleen.LPS_1.1	3601	795	4	9	Erythroid-cell	Erythroid-cell.1
GGACAAGCACGTCTCT-1_nmr.spleen.LPS_1.1	nmr.spleen.LPS_1.1	2102	492	1	5	Neutrophil	Ltf-high-neutrophil
GGACAAGGTCGGCACT-1_nmr.spleen.LPS_1.1	nmr.spleen.LPS_1.1	2410	610	1	5	Neutrophil	Ltf-high-neutrophil
GGACAAGTCATGCAAC-1_nmr.spleen.LPS_1.1	nmr.spleen.LPS_1.1	730	311	1	3	Neutrophil	Neutrophil
GGACAGAAGACAATAC-1_nmr.spleen.LPS_1.1	nmr.spleen.LPS_1.1	2496	838	5	6	APC.1	Macrophage
GGACAGACAGCATACT-1_nmr.spleen.LPS_1.1	nmr.spleen.LPS_1.1	1382	457	1	5	Neutrophil	Ltf-high-neutrophil
GGACAGAGTACACCGC-1_nmr.spleen.LPS_1.1	nmr.spleen.LPS_1.1	698	393	2	4	T-cell	T-cell.1
GGACAGATCTTATCTG-1_nmr.spleen.LPS_1.1	nmr.spleen.LPS_1.1	2492	522	4	9	Erythroid-cell	Erythroid-cell.1
GGACATTAGTACGCCC-1_nmr.spleen.LPS_1.1	nmr.spleen.LPS_1.1	1588	805	2	4	T-cell	T-cell.1
GGACATTAGTGCGATG-1_nmr.spleen.LPS_1.1	nmr.spleen.LPS_1.1	613	419	3	7	B-cell	B-cell
GGACATTAGTTAGGTA-1_nmr.spleen.LPS_1.1	nmr.spleen.LPS_1.1	3748	826	1	5	Neutrophil	Ltf-high-neutrophil
GGACATTCAATCACAC-1_nmr.spleen.LPS_1.1	nmr.spleen.LPS_1.1	3544	583	4	9	Erythroid-cell	Erythroid-cell.1
GGACATTGTCAGATAA-1_nmr.spleen.LPS_1.1	nmr.spleen.LPS_1.1	4950	1074	4	9	Erythroid-cell	Erythroid-cell.1
GGACATTTCCGCAGTG-1_nmr.spleen.LPS_1.1	nmr.spleen.LPS_1.1	939	376	1	3	Neutrophil	Neutrophil
GGACATTTCCTCTAGC-1_nmr.spleen.LPS_1.1	nmr.spleen.LPS_1.1	8244	1584	4	9	Erythroid-cell	Erythroid-cell.1
GGACGTCCAGACAAAT-1_nmr.spleen.LPS_1.1	nmr.spleen.LPS_1.1	769	464	2	4	T-cell	T-cell.1
GGACGTCCATGGAATA-1_nmr.spleen.LPS_1.1	nmr.spleen.LPS_1.1	3150	1114	5	6	APC.1	Macrophage
GGACGTCGTTCCATGA-1_nmr.spleen.LPS_1.1	nmr.spleen.LPS_1.1	659	408	3	7	B-cell	B-cell
GGACGTCTCAATACCG-1_nmr.spleen.LPS_1.1	nmr.spleen.LPS_1.1	2604	897	5	6	APC.1	Macrophage
GGACGTCTCAGGTAAA-1_nmr.spleen.LPS_1.1	nmr.spleen.LPS_1.1	1456	730	3	7	B-cell	B-cell
GGACGTCTCGCCATAA-1_nmr.spleen.LPS_1.1	nmr.spleen.LPS_1.1	2693	767	5	6	APC.1	Macrophage
GGACGTCTCGTCCGTT-1_nmr.spleen.LPS_1.1	nmr.spleen.LPS_1.1	2565	603	1	5	Neutrophil	Ltf-high-neutrophil
GGAGCAAAGGCACATG-1_nmr.spleen.LPS_1.1	nmr.spleen.LPS_1.1	5435	1074	4	9	Erythroid-cell	Erythroid-cell.1
GGAGCAACAAGCCATT-1_nmr.spleen.LPS_1.1	nmr.spleen.LPS_1.1	2351	609	1	5	Neutrophil	Ltf-high-neutrophil
GGAGCAACAGACGCAA-1_nmr.spleen.LPS_1.1	nmr.spleen.LPS_1.1	1760	266	4	11	Erythroid-cell	Erythroid-cell.2
GGAGCAAGTACGCTGC-1_nmr.spleen.LPS_1.1	nmr.spleen.LPS_1.1	2554	621	1	5	Neutrophil	Ltf-high-neutrophil
GGAGCAAGTCTACCTC-1_nmr.spleen.LPS_1.1	nmr.spleen.LPS_1.1	412	208	1	3	Neutrophil	Neutrophil
GGATGTTCAGCGAACA-1_nmr.spleen.LPS_1.1	nmr.spleen.LPS_1.1	1649	491	1	5	Neutrophil	Ltf-high-neutrophil
GGATGTTCATTAGCCA-1_nmr.spleen.LPS_1.1	nmr.spleen.LPS_1.1	1096	369	1	5	Neutrophil	Ltf-high-neutrophil
GGATGTTGTAGATTAG-1_nmr.spleen.LPS_1.1	nmr.spleen.LPS_1.1	396	256	6	12	APC.2	Monocyte
GGATGTTGTTAGAACA-1_nmr.spleen.LPS_1.1	nmr.spleen.LPS_1.1	5885	1040	4	9	Erythroid-cell	Erythroid-cell.1
GGATGTTGTTTGACAC-1_nmr.spleen.LPS_1.1	nmr.spleen.LPS_1.1	1734	608	1	3	Neutrophil	Neutrophil
GGATGTTTCACTCTTA-1_nmr.spleen.LPS_1.1	nmr.spleen.LPS_1.1	1962	546	1	5	Neutrophil	Ltf-high-neutrophil
GGATGTTTCAGAGCTT-1_nmr.spleen.LPS_1.1	nmr.spleen.LPS_1.1	5357	998	1	5	Neutrophil	Ltf-high-neutrophil
GGATGTTTCATAACCG-1_nmr.spleen.LPS_1.1	nmr.spleen.LPS_1.1	823	359	1	3	Neutrophil	Neutrophil
GGATTACAGTCTCAAC-1_nmr.spleen.LPS_1.1	nmr.spleen.LPS_1.1	2050	555	1	5	Neutrophil	Ltf-high-neutrophil
GGATTACAGTGTGGCA-1_nmr.spleen.LPS_1.1	nmr.spleen.LPS_1.1	918	567	3	7	B-cell	B-cell
GGATTACCAGACACTT-1_nmr.spleen.LPS_1.1	nmr.spleen.LPS_1.1	3091	1152	7	1	APC.3	Timeless-high-dendritic-cell
GGATTACCAGACGCCT-1_nmr.spleen.LPS_1.1	nmr.spleen.LPS_1.1	4447	1497	7	1	APC.3	Timeless-high-dendritic-cell
GGATTACCATAGAAAC-1_nmr.spleen.LPS_1.1	nmr.spleen.LPS_1.1	3260	318	4	11	Erythroid-cell	Erythroid-cell.2
GGATTACGTACGAAAT-1_nmr.spleen.LPS_1.1	nmr.spleen.LPS_1.1	2572	626	1	5	Neutrophil	Ltf-high-neutrophil
GGATTACTCACGATGT-1_nmr.spleen.LPS_1.1	nmr.spleen.LPS_1.1	802	522	3	7	B-cell	B-cell
GGATTACTCGGATGGA-1_nmr.spleen.LPS_1.1	nmr.spleen.LPS_1.1	813	283	1	5	Neutrophil	Ltf-high-neutrophil
GGATTACTCTAACCGA-1_nmr.spleen.LPS_1.1	nmr.spleen.LPS_1.1	1003	329	1	5	Neutrophil	Ltf-high-neutrophil
GGCAATTAGATGTCGG-1_nmr.spleen.LPS_1.1	nmr.spleen.LPS_1.1	503	366	2	14	T-cell	Mast-cell
GGCAATTAGCTGCCCA-1_nmr.spleen.LPS_1.1	nmr.spleen.LPS_1.1	608	296	1	3	Neutrophil	Neutrophil
GGCAATTCAAACGCGA-1_nmr.spleen.LPS_1.1	nmr.spleen.LPS_1.1	3829	566	1	5	Neutrophil	Ltf-high-neutrophil
GGCAATTCAAGGTTCT-1_nmr.spleen.LPS_1.1	nmr.spleen.LPS_1.1	255	184	6	12	APC.2	Monocyte
GGCCGATAGCAATCTC-1_nmr.spleen.LPS_1.1	nmr.spleen.LPS_1.1	4928	582	4	11	Erythroid-cell	Erythroid-cell.2
GGCCGATGTAAATGTG-1_nmr.spleen.LPS_1.1	nmr.spleen.LPS_1.1	1537	408	1	5	Neutrophil	Ltf-high-neutrophil
GGCCGATGTTAAAGAC-1_nmr.spleen.LPS_1.1	nmr.spleen.LPS_1.1	881	299	1	3	Neutrophil	Neutrophil
GGCCGATTCGCTGATA-1_nmr.spleen.LPS_1.1	nmr.spleen.LPS_1.1	896	355	1	3	Neutrophil	Neutrophil
GGCGACTAGACAAGCC-1_nmr.spleen.LPS_1.1	nmr.spleen.LPS_1.1	1669	474	1	5	Neutrophil	Ltf-high-neutrophil
GGCGACTCAAGCCCAC-1_nmr.spleen.LPS_1.1	nmr.spleen.LPS_1.1	618	286	1	3	Neutrophil	Neutrophil
GGCGACTCACGGATAG-1_nmr.spleen.LPS_1.1	nmr.spleen.LPS_1.1	210	182	2	4	T-cell	T-cell.1
GGCGACTGTTCGGCAC-1_nmr.spleen.LPS_1.1	nmr.spleen.LPS_1.1	945	526	2	4	T-cell	T-cell.1
GGCGACTTCCCTCTTT-1_nmr.spleen.LPS_1.1	nmr.spleen.LPS_1.1	1765	491	1	5	Neutrophil	Ltf-high-neutrophil
GGCGACTTCGGAATCT-1_nmr.spleen.LPS_1.1	nmr.spleen.LPS_1.1	1826	611	1	5	Neutrophil	Ltf-high-neutrophil
GGCGACTTCGTCTGCT-1_nmr.spleen.LPS_1.1	nmr.spleen.LPS_1.1	786	477	2	4	T-cell	T-cell.1
GGCGTGTAGCAGGTCA-1_nmr.spleen.LPS_1.1	nmr.spleen.LPS_1.1	1606	402	1	5	Neutrophil	Ltf-high-neutrophil
GGCGTGTCACCAACCG-1_nmr.spleen.LPS_1.1	nmr.spleen.LPS_1.1	729	439	3	7	B-cell	B-cell
GGCTCGAAGAAACGCC-1_nmr.spleen.LPS_1.1	nmr.spleen.LPS_1.1	348	263	2	4	T-cell	T-cell.1
GGCTCGAAGAAAGTGG-1_nmr.spleen.LPS_1.1	nmr.spleen.LPS_1.1	2452	251	4	11	Erythroid-cell	Erythroid-cell.2
GGCTCGAAGCGGATCA-1_nmr.spleen.LPS_1.1	nmr.spleen.LPS_1.1	1062	584	3	7	B-cell	B-cell
GGCTCGAAGTGTACGG-1_nmr.spleen.LPS_1.1	nmr.spleen.LPS_1.1	3781	1380	5	6	APC.1	Macrophage
GGCTCGACACGCGAAA-1_nmr.spleen.LPS_1.1	nmr.spleen.LPS_1.1	2116	489	1	5	Neutrophil	Ltf-high-neutrophil
GGCTCGACAGACGTAG-1_nmr.spleen.LPS_1.1	nmr.spleen.LPS_1.1	715	266	1	3	Neutrophil	Neutrophil
GGCTCGACATGCATGT-1_nmr.spleen.LPS_1.1	nmr.spleen.LPS_1.1	2270	346	4	11	Erythroid-cell	Erythroid-cell.2
GGCTCGAGTCCAAGTT-1_nmr.spleen.LPS_1.1	nmr.spleen.LPS_1.1	1387	432	1	5	Neutrophil	Ltf-high-neutrophil
GGCTCGAGTTATGTGC-1_nmr.spleen.LPS_1.1	nmr.spleen.LPS_1.1	3117	372	4	11	Erythroid-cell	Erythroid-cell.2
GGCTGGTTCAGTACGT-1_nmr.spleen.LPS_1.1	nmr.spleen.LPS_1.1	265	189	6	12	APC.2	Monocyte
GGCTGGTTCCGTTGCT-1_nmr.spleen.LPS_1.1	nmr.spleen.LPS_1.1	6749	1312	4	9	Erythroid-cell	Erythroid-cell.1
GGCTGGTTCCTAGGGC-1_nmr.spleen.LPS_1.1	nmr.spleen.LPS_1.1	2892	812	4	9	Erythroid-cell	Erythroid-cell.1
GGCTGGTTCGACAGCC-1_nmr.spleen.LPS_1.1	nmr.spleen.LPS_1.1	1468	707	2	4	T-cell	T-cell.1
GGGAATGCAGCAGTTT-1_nmr.spleen.LPS_1.1	nmr.spleen.LPS_1.1	1930	524	1	5	Neutrophil	Ltf-high-neutrophil
GGGAATGGTGAGTATA-1_nmr.spleen.LPS_1.1	nmr.spleen.LPS_1.1	644	267	4	9	Erythroid-cell	Erythroid-cell.1
GGGAATGTCCAGTAGT-1_nmr.spleen.LPS_1.1	nmr.spleen.LPS_1.1	6444	1185	4	9	Erythroid-cell	Erythroid-cell.1
GGGAATGTCTGATACG-1_nmr.spleen.LPS_1.1	nmr.spleen.LPS_1.1	7848	1477	4	9	Erythroid-cell	Erythroid-cell.1
GGGACCTAGCGTAATA-1_nmr.spleen.LPS_1.1	nmr.spleen.LPS_1.1	1587	414	1	5	Neutrophil	Ltf-high-neutrophil
GGGACCTCACAGACTT-1_nmr.spleen.LPS_1.1	nmr.spleen.LPS_1.1	663	443	3	7	B-cell	B-cell
GGGACCTCATATGGTC-1_nmr.spleen.LPS_1.1	nmr.spleen.LPS_1.1	3187	1073	5	6	APC.1	Macrophage
GGGACCTCATGTCCTC-1_nmr.spleen.LPS_1.1	nmr.spleen.LPS_1.1	804	431	2	4	T-cell	T-cell.1
GGGACCTGTCACAAGG-1_nmr.spleen.LPS_1.1	nmr.spleen.LPS_1.1	249	196	2	4	T-cell	T-cell.1
GGGACCTGTGAGGGAG-1_nmr.spleen.LPS_1.1	nmr.spleen.LPS_1.1	2401	883	5	6	APC.1	Macrophage
GGGACCTTCTGCCAGG-1_nmr.spleen.LPS_1.1	nmr.spleen.LPS_1.1	1667	447	1	5	Neutrophil	Ltf-high-neutrophil
GGGAGATAGGAGTTGC-1_nmr.spleen.LPS_1.1	nmr.spleen.LPS_1.1	944	301	1	3	Neutrophil	Neutrophil
GGGAGATCACATTTCT-1_nmr.spleen.LPS_1.1	nmr.spleen.LPS_1.1	1177	385	1	5	Neutrophil	Ltf-high-neutrophil
GGGAGATGTCGCTTTC-1_nmr.spleen.LPS_1.1	nmr.spleen.LPS_1.1	3235	995	5	6	APC.1	Macrophage
GGGAGATGTCTTGTCC-1_nmr.spleen.LPS_1.1	nmr.spleen.LPS_1.1	780	427	2	4	T-cell	T-cell.1
GGGAGATTCCTATTCA-1_nmr.spleen.LPS_1.1	nmr.spleen.LPS_1.1	889	517	2	4	T-cell	T-cell.1
GGGATGAAGGCGCTCT-1_nmr.spleen.LPS_1.1	nmr.spleen.LPS_1.1	9056	1758	4	9	Erythroid-cell	Erythroid-cell.1
GGGATGAAGTAGGCCA-1_nmr.spleen.LPS_1.1	nmr.spleen.LPS_1.1	1543	215	4	11	Erythroid-cell	Erythroid-cell.2
GGGATGAAGTCCAGGA-1_nmr.spleen.LPS_1.1	nmr.spleen.LPS_1.1	989	394	1	5	Neutrophil	Ltf-high-neutrophil
GGGATGACAGGACGTA-1_nmr.spleen.LPS_1.1	nmr.spleen.LPS_1.1	593	291	1	3	Neutrophil	Neutrophil
GGGATGAGTATTCTCT-1_nmr.spleen.LPS_1.1	nmr.spleen.LPS_1.1	7969	1168	4	9	Erythroid-cell	Erythroid-cell.1
GGGATGAGTCGGATCC-1_nmr.spleen.LPS_1.1	nmr.spleen.LPS_1.1	2751	466	4	9	Erythroid-cell	Erythroid-cell.1
GGGATGATCATCTGCC-1_nmr.spleen.LPS_1.1	nmr.spleen.LPS_1.1	4026	362	4	11	Erythroid-cell	Erythroid-cell.2
GGGATGATCCACGACG-1_nmr.spleen.LPS_1.1	nmr.spleen.LPS_1.1	596	349	1	3	Neutrophil	Neutrophil
GGGATGATCCCACTTG-1_nmr.spleen.LPS_1.1	nmr.spleen.LPS_1.1	960	366	1	3	Neutrophil	Neutrophil
GGGATGATCTCATTCA-1_nmr.spleen.LPS_1.1	nmr.spleen.LPS_1.1	630	412	2	4	T-cell	T-cell.1
GGGCACTAGCTAGTTC-1_nmr.spleen.LPS_1.1	nmr.spleen.LPS_1.1	663	409	2	4	T-cell	T-cell.1
GGGCACTAGTACGCCC-1_nmr.spleen.LPS_1.1	nmr.spleen.LPS_1.1	2787	324	4	11	Erythroid-cell	Erythroid-cell.2
GGGCACTAGTGACATA-1_nmr.spleen.LPS_1.1	nmr.spleen.LPS_1.1	2469	582	1	5	Neutrophil	Ltf-high-neutrophil
GGGCACTAGTGGTAGC-1_nmr.spleen.LPS_1.1	nmr.spleen.LPS_1.1	894	357	1	5	Neutrophil	Ltf-high-neutrophil
GGGCACTCAAGCCATT-1_nmr.spleen.LPS_1.1	nmr.spleen.LPS_1.1	2326	582	1	5	Neutrophil	Ltf-high-neutrophil
GGGCACTCAAGCGCTC-1_nmr.spleen.LPS_1.1	nmr.spleen.LPS_1.1	1985	513	1	5	Neutrophil	Ltf-high-neutrophil
GGGCACTGTACCATCA-1_nmr.spleen.LPS_1.1	nmr.spleen.LPS_1.1	6542	1291	4	9	Erythroid-cell	Erythroid-cell.1
GGGCACTGTATAAACG-1_nmr.spleen.LPS_1.1	nmr.spleen.LPS_1.1	745	351	1	3	Neutrophil	Neutrophil
GGGCACTGTGGGTCAA-1_nmr.spleen.LPS_1.1	nmr.spleen.LPS_1.1	4261	624	4	9	Erythroid-cell	Erythroid-cell.1
GGGCATCAGGCAAAGA-1_nmr.spleen.LPS_1.1	nmr.spleen.LPS_1.1	4038	1470	4	9	Erythroid-cell	Erythroid-cell.1
GGGCATCAGGTGTTAA-1_nmr.spleen.LPS_1.1	nmr.spleen.LPS_1.1	3262	1087	5	6	APC.1	Macrophage
GGGCATCAGGTTCCTA-1_nmr.spleen.LPS_1.1	nmr.spleen.LPS_1.1	698	328	1	3	Neutrophil	Neutrophil
GGGCATCCACCTATCC-1_nmr.spleen.LPS_1.1	nmr.spleen.LPS_1.1	1128	676	3	7	B-cell	B-cell
GGGCATCCATAAAGGT-1_nmr.spleen.LPS_1.1	nmr.spleen.LPS_1.1	1796	557	1	5	Neutrophil	Ltf-high-neutrophil
GGGCATCCATGGGACA-1_nmr.spleen.LPS_1.1	nmr.spleen.LPS_1.1	1358	159	4	11	Erythroid-cell	Erythroid-cell.2
GGGCATCGTCCTGCTT-1_nmr.spleen.LPS_1.1	nmr.spleen.LPS_1.1	628	419	2	4	T-cell	T-cell.1
GGGCATCTCAGGCAAG-1_nmr.spleen.LPS_1.1	nmr.spleen.LPS_1.1	5133	1090	4	9	Erythroid-cell	Erythroid-cell.1
GGGCATCTCGGCGGTT-1_nmr.spleen.LPS_1.1	nmr.spleen.LPS_1.1	1424	408	1	5	Neutrophil	Ltf-high-neutrophil
GGGCATCTCTTTAGGG-1_nmr.spleen.LPS_1.1	nmr.spleen.LPS_1.1	1046	374	1	5	Neutrophil	Ltf-high-neutrophil
GGGTCTGAGAGCTGCA-1_nmr.spleen.LPS_1.1	nmr.spleen.LPS_1.1	504	329	3	7	B-cell	B-cell
GGGTCTGAGTGTGGCA-1_nmr.spleen.LPS_1.1	nmr.spleen.LPS_1.1	2518	618	1	5	Neutrophil	Ltf-high-neutrophil
GGGTCTGCAGTTTACG-1_nmr.spleen.LPS_1.1	nmr.spleen.LPS_1.1	2117	500	1	5	Neutrophil	Ltf-high-neutrophil
GGGTCTGGTACCGTTA-1_nmr.spleen.LPS_1.1	nmr.spleen.LPS_1.1	1698	889	2	4	T-cell	T-cell.1
GGGTTGCAGCCTCGTG-1_nmr.spleen.LPS_1.1	nmr.spleen.LPS_1.1	689	298	1	3	Neutrophil	Neutrophil
GGGTTGCAGTTCGCGC-1_nmr.spleen.LPS_1.1	nmr.spleen.LPS_1.1	1127	591	2	14	T-cell	Mast-cell
GGGTTGCCACGGTTTA-1_nmr.spleen.LPS_1.1	nmr.spleen.LPS_1.1	1739	535	1	5	Neutrophil	Ltf-high-neutrophil
GGTATTGCAAGCCCAC-1_nmr.spleen.LPS_1.1	nmr.spleen.LPS_1.1	592	366	2	4	T-cell	T-cell.1
GGTATTGGTAGTGAAT-1_nmr.spleen.LPS_1.1	nmr.spleen.LPS_1.1	1120	391	1	3	Neutrophil	Neutrophil
GGTATTGGTTCGCGAC-1_nmr.spleen.LPS_1.1	nmr.spleen.LPS_1.1	207	162	2	4	T-cell	T-cell.1
GGTATTGTCCAGTAGT-1_nmr.spleen.LPS_1.1	nmr.spleen.LPS_1.1	1398	510	1	5	Neutrophil	Ltf-high-neutrophil
GGTATTGTCCGTCAAA-1_nmr.spleen.LPS_1.1	nmr.spleen.LPS_1.1	2796	210	4	11	Erythroid-cell	Erythroid-cell.2
GGTATTGTCTCGGACG-1_nmr.spleen.LPS_1.1	nmr.spleen.LPS_1.1	961	551	3	7	B-cell	B-cell
GGTGAAGAGACAAAGG-1_nmr.spleen.LPS_1.1	nmr.spleen.LPS_1.1	1108	373	1	5	Neutrophil	Ltf-high-neutrophil
GGTGAAGAGCCCAATT-1_nmr.spleen.LPS_1.1	nmr.spleen.LPS_1.1	1573	494	1	5	Neutrophil	Ltf-high-neutrophil
GGTGAAGAGCTAGCCC-1_nmr.spleen.LPS_1.1	nmr.spleen.LPS_1.1	2182	507	1	5	Neutrophil	Ltf-high-neutrophil
GGTGAAGAGCTAGGCA-1_nmr.spleen.LPS_1.1	nmr.spleen.LPS_1.1	2126	463	4	9	Erythroid-cell	Erythroid-cell.1
GGTGAAGCAAGCTGGA-1_nmr.spleen.LPS_1.1	nmr.spleen.LPS_1.1	2529	666	1	5	Neutrophil	Ltf-high-neutrophil
GGTGAAGCAGTTTACG-1_nmr.spleen.LPS_1.1	nmr.spleen.LPS_1.1	1411	465	1	3	Neutrophil	Neutrophil
GGTGAAGCATCCCACT-1_nmr.spleen.LPS_1.1	nmr.spleen.LPS_1.1	2401	623	1	5	Neutrophil	Ltf-high-neutrophil
GGTGAAGGTAAGTAGT-1_nmr.spleen.LPS_1.1	nmr.spleen.LPS_1.1	1224	390	1	5	Neutrophil	Ltf-high-neutrophil
GGTGAAGGTCATTAGC-1_nmr.spleen.LPS_1.1	nmr.spleen.LPS_1.1	1878	441	1	5	Neutrophil	Ltf-high-neutrophil
GGTGCGTAGCGTAATA-1_nmr.spleen.LPS_1.1	nmr.spleen.LPS_1.1	1038	573	2	4	T-cell	T-cell.1
GGTGCGTAGGCCCTTG-1_nmr.spleen.LPS_1.1	nmr.spleen.LPS_1.1	1408	454	1	5	Neutrophil	Ltf-high-neutrophil
GGTGCGTCATCGGTTA-1_nmr.spleen.LPS_1.1	nmr.spleen.LPS_1.1	578	407	2	4	T-cell	T-cell.1
GGTGCGTGTACCGAGA-1_nmr.spleen.LPS_1.1	nmr.spleen.LPS_1.1	185	140	6	12	APC.2	Monocyte
GGTGTTAAGTGGGTTG-1_nmr.spleen.LPS_1.1	nmr.spleen.LPS_1.1	1686	538	1	5	Neutrophil	Ltf-high-neutrophil
GGTGTTACAATTCCTT-1_nmr.spleen.LPS_1.1	nmr.spleen.LPS_1.1	614	423	3	7	B-cell	B-cell
GGTGTTACATAGAAAC-1_nmr.spleen.LPS_1.1	nmr.spleen.LPS_1.1	334	170	1	3	Neutrophil	Neutrophil
GGTGTTACATATACCG-1_nmr.spleen.LPS_1.1	nmr.spleen.LPS_1.1	957	612	2	4	T-cell	T-cell.1
GGTGTTAGTCCATGAT-1_nmr.spleen.LPS_1.1	nmr.spleen.LPS_1.1	6179	1455	4	9	Erythroid-cell	Erythroid-cell.1
GGTGTTATCAGCGACC-1_nmr.spleen.LPS_1.1	nmr.spleen.LPS_1.1	874	542	3	7	B-cell	B-cell
GTAACGTAGAGGTTGC-1_nmr.spleen.LPS_1.1	nmr.spleen.LPS_1.1	980	366	1	3	Neutrophil	Neutrophil
GTAACGTAGTGCTGCC-1_nmr.spleen.LPS_1.1	nmr.spleen.LPS_1.1	729	351	1	3	Neutrophil	Neutrophil
GTAACGTCAGCTGTGC-1_nmr.spleen.LPS_1.1	nmr.spleen.LPS_1.1	1598	864	2	2	T-cell	T-cell.2
GTAACGTGTAGAGTGC-1_nmr.spleen.LPS_1.1	nmr.spleen.LPS_1.1	625	298	1	3	Neutrophil	Neutrophil
GTAACGTGTAGCCTAT-1_nmr.spleen.LPS_1.1	nmr.spleen.LPS_1.1	1964	542	1	5	Neutrophil	Ltf-high-neutrophil
GTAACGTGTGTCCTCT-1_nmr.spleen.LPS_1.1	nmr.spleen.LPS_1.1	4253	361	4	11	Erythroid-cell	Erythroid-cell.2
GTAACGTTCATGGTCA-1_nmr.spleen.LPS_1.1	nmr.spleen.LPS_1.1	208	139	6	12	APC.2	Monocyte
GTAACGTTCCTAAGTG-1_nmr.spleen.LPS_1.1	nmr.spleen.LPS_1.1	1710	491	1	5	Neutrophil	Ltf-high-neutrophil
GTAACGTTCGAGAACG-1_nmr.spleen.LPS_1.1	nmr.spleen.LPS_1.1	841	455	2	4	T-cell	T-cell.1
GTAACTGAGCCACCTG-1_nmr.spleen.LPS_1.1	nmr.spleen.LPS_1.1	2046	642	2	4	T-cell	T-cell.1
GTAACTGAGCCGTCGT-1_nmr.spleen.LPS_1.1	nmr.spleen.LPS_1.1	2750	220	4	11	Erythroid-cell	Erythroid-cell.2
GTAACTGAGTCTTGCA-1_nmr.spleen.LPS_1.1	nmr.spleen.LPS_1.1	1497	460	1	5	Neutrophil	Ltf-high-neutrophil
GTAACTGCAAGCGATG-1_nmr.spleen.LPS_1.1	nmr.spleen.LPS_1.1	2926	1115	5	6	APC.1	Macrophage
GTAACTGCATTCACTT-1_nmr.spleen.LPS_1.1	nmr.spleen.LPS_1.1	210	180	2	4	T-cell	T-cell.1
GTAACTGGTATATGGA-1_nmr.spleen.LPS_1.1	nmr.spleen.LPS_1.1	643	285	1	3	Neutrophil	Neutrophil
GTAACTGGTGGTTTCA-1_nmr.spleen.LPS_1.1	nmr.spleen.LPS_1.1	3046	664	1	5	Neutrophil	Ltf-high-neutrophil
GTAACTGTCAGTTAGC-1_nmr.spleen.LPS_1.1	nmr.spleen.LPS_1.1	2452	236	4	11	Erythroid-cell	Erythroid-cell.2
GTACGTAAGATGTAAC-1_nmr.spleen.LPS_1.1	nmr.spleen.LPS_1.1	1796	195	4	11	Erythroid-cell	Erythroid-cell.2
GTACGTAAGGCAGTCA-1_nmr.spleen.LPS_1.1	nmr.spleen.LPS_1.1	946	337	1	3	Neutrophil	Neutrophil
GTACGTACACATCTTT-1_nmr.spleen.LPS_1.1	nmr.spleen.LPS_1.1	2356	926	5	6	APC.1	Macrophage
GTACGTAGTACCGCTG-1_nmr.spleen.LPS_1.1	nmr.spleen.LPS_1.1	3447	303	4	11	Erythroid-cell	Erythroid-cell.2
GTACTCCAGAAGGTGA-1_nmr.spleen.LPS_1.1	nmr.spleen.LPS_1.1	813	330	1	3	Neutrophil	Neutrophil
GTACTCCAGACTAAGT-1_nmr.spleen.LPS_1.1	nmr.spleen.LPS_1.1	3696	973	4	9	Erythroid-cell	Erythroid-cell.1
GTACTCCCAATCAGAA-1_nmr.spleen.LPS_1.1	nmr.spleen.LPS_1.1	1015	148	4	11	Erythroid-cell	Erythroid-cell.2
GTACTCCCAATTGCTG-1_nmr.spleen.LPS_1.1	nmr.spleen.LPS_1.1	3518	727	4	9	Erythroid-cell	Erythroid-cell.1
GTACTCCCACAGAGGT-1_nmr.spleen.LPS_1.1	nmr.spleen.LPS_1.1	2631	626	1	5	Neutrophil	Ltf-high-neutrophil
GTACTCCCACCAGATT-1_nmr.spleen.LPS_1.1	nmr.spleen.LPS_1.1	873	534	2	4	T-cell	T-cell.1
GTACTCCCACCCTATC-1_nmr.spleen.LPS_1.1	nmr.spleen.LPS_1.1	946	621	2	4	T-cell	T-cell.1
GTACTCCGTCTCCATC-1_nmr.spleen.LPS_1.1	nmr.spleen.LPS_1.1	1588	672	5	6	APC.1	Macrophage
GTACTCCGTGAGGGTT-1_nmr.spleen.LPS_1.1	nmr.spleen.LPS_1.1	644	263	1	5	Neutrophil	Ltf-high-neutrophil
GTACTCCTCGCTTGTC-1_nmr.spleen.LPS_1.1	nmr.spleen.LPS_1.1	1193	684	2	4	T-cell	T-cell.1
GTACTTTAGAGTGACC-1_nmr.spleen.LPS_1.1	nmr.spleen.LPS_1.1	700	476	3	7	B-cell	B-cell
GTACTTTAGTCTTGCA-1_nmr.spleen.LPS_1.1	nmr.spleen.LPS_1.1	745	463	3	7	B-cell	B-cell
GTACTTTGTAAGTGGC-1_nmr.spleen.LPS_1.1	nmr.spleen.LPS_1.1	615	248	1	3	Neutrophil	Neutrophil
GTACTTTTCTCCCTGA-1_nmr.spleen.LPS_1.1	nmr.spleen.LPS_1.1	4456	903	1	5	Neutrophil	Ltf-high-neutrophil
GTAGGCCAGGAGCGAG-1_nmr.spleen.LPS_1.1	nmr.spleen.LPS_1.1	1374	411	1	5	Neutrophil	Ltf-high-neutrophil
GTAGGCCAGGCCATAG-1_nmr.spleen.LPS_1.1	nmr.spleen.LPS_1.1	719	277	1	5	Neutrophil	Ltf-high-neutrophil
GTAGGCCGTTACGGAG-1_nmr.spleen.LPS_1.1	nmr.spleen.LPS_1.1	890	354	1	3	Neutrophil	Neutrophil
GTAGGCCTCGCCTGTT-1_nmr.spleen.LPS_1.1	nmr.spleen.LPS_1.1	860	302	1	3	Neutrophil	Neutrophil
GTAGTCAAGTGTTTGC-1_nmr.spleen.LPS_1.1	nmr.spleen.LPS_1.1	5417	969	4	9	Erythroid-cell	Erythroid-cell.1
GTAGTCAGTAAACGCG-1_nmr.spleen.LPS_1.1	nmr.spleen.LPS_1.1	583	381	3	7	B-cell	B-cell
GTAGTCAGTCCCGACA-1_nmr.spleen.LPS_1.1	nmr.spleen.LPS_1.1	2370	441	4	9	Erythroid-cell	Erythroid-cell.1
GTAGTCAGTCGATTGT-1_nmr.spleen.LPS_1.1	nmr.spleen.LPS_1.1	1013	602	2	4	T-cell	T-cell.1
GTAGTCATCACTCCTG-1_nmr.spleen.LPS_1.1	nmr.spleen.LPS_1.1	790	328	1	3	Neutrophil	Neutrophil
GTAGTCATCGACGGAA-1_nmr.spleen.LPS_1.1	nmr.spleen.LPS_1.1	195	177	2	4	T-cell	T-cell.1
GTAGTCATCGGTCCGA-1_nmr.spleen.LPS_1.1	nmr.spleen.LPS_1.1	702	406	2	4	T-cell	T-cell.1
GTAGTCATCTGTCTAT-1_nmr.spleen.LPS_1.1	nmr.spleen.LPS_1.1	1749	892	2	4	T-cell	T-cell.1
GTATCTTAGAACTGTA-1_nmr.spleen.LPS_1.1	nmr.spleen.LPS_1.1	2581	1156	2	2	T-cell	T-cell.2
GTATCTTAGCCTATGT-1_nmr.spleen.LPS_1.1	nmr.spleen.LPS_1.1	616	368	2	4	T-cell	T-cell.1
GTATCTTCACCGAAAG-1_nmr.spleen.LPS_1.1	nmr.spleen.LPS_1.1	1969	493	1	5	Neutrophil	Ltf-high-neutrophil
GTATCTTTCCCTAATT-1_nmr.spleen.LPS_1.1	nmr.spleen.LPS_1.1	875	361	1	3	Neutrophil	Neutrophil
GTATTCTAGGCCATAG-1_nmr.spleen.LPS_1.1	nmr.spleen.LPS_1.1	4928	809	4	9	Erythroid-cell	Erythroid-cell.1
GTATTCTAGTGGACGT-1_nmr.spleen.LPS_1.1	nmr.spleen.LPS_1.1	506	241	1	3	Neutrophil	Neutrophil
GTCAAGTAGAAACCAT-1_nmr.spleen.LPS_1.1	nmr.spleen.LPS_1.1	749	278	1	5	Neutrophil	Ltf-high-neutrophil
GTCAAGTAGATCTGCT-1_nmr.spleen.LPS_1.1	nmr.spleen.LPS_1.1	434	298	2	4	T-cell	T-cell.1
GTCAAGTCAAACGCGA-1_nmr.spleen.LPS_1.1	nmr.spleen.LPS_1.1	4484	669	4	9	Erythroid-cell	Erythroid-cell.1
GTCAAGTGTTCCACTC-1_nmr.spleen.LPS_1.1	nmr.spleen.LPS_1.1	1347	448	1	5	Neutrophil	Ltf-high-neutrophil
GTCAAGTTCATGTCCC-1_nmr.spleen.LPS_1.1	nmr.spleen.LPS_1.1	1553	464	1	5	Neutrophil	Ltf-high-neutrophil
GTCAAGTTCATGTGGT-1_nmr.spleen.LPS_1.1	nmr.spleen.LPS_1.1	1187	397	1	3	Neutrophil	Neutrophil
GTCACAAAGGCCGAAT-1_nmr.spleen.LPS_1.1	nmr.spleen.LPS_1.1	3494	642	4	9	Erythroid-cell	Erythroid-cell.1
GTCACAAGTACTTCTT-1_nmr.spleen.LPS_1.1	nmr.spleen.LPS_1.1	3660	321	4	11	Erythroid-cell	Erythroid-cell.2
GTCACAAGTTTGGGCC-1_nmr.spleen.LPS_1.1	nmr.spleen.LPS_1.1	2440	596	1	5	Neutrophil	Ltf-high-neutrophil
GTCACAATCAGCTGGC-1_nmr.spleen.LPS_1.1	nmr.spleen.LPS_1.1	2719	509	4	9	Erythroid-cell	Erythroid-cell.1
GTCACAATCCTCATTA-1_nmr.spleen.LPS_1.1	nmr.spleen.LPS_1.1	1734	508	1	5	Neutrophil	Ltf-high-neutrophil
[truncated: 10,480 more rows]
