# Supplementary material for: Single-cell transcriptomics of the naked mole-rat reveals unexpected features of mammalian immunity
Source: PLoS Biol. 2019 Nov 21;17(11):e3000528. doi: 10.1371/journal.pbio.3000528 (PMC6894886; doi:10.1371/journal.pbio.3000528)
Supplement: S22 Table — For each marker gene in each of the converged clusters of the mouse spleen saline control scRNA-seq data, provided are its Ensembl gene ID, gene symbol, gene description, gene biotype, and converged cluster and cell type. scRNA-seq, single-cell RNA-sequencing. (CSV) [file pbio.3000528.s034.csv]

gene_id	symbol	description	biotype	converged.cluster	converged.cell.type
ENSMUSG00000036594	H2-Aa	histocompatibility 2 class II antigen A alpha	protein_coding	3	B-cell
ENSMUSG00000060586	H2-Eb1	histocompatibility 2 class II antigen E beta	protein_coding	3	B-cell
ENSMUSG00000024610	Cd74	CD74 antigen (invariant polypeptide of major histocompatibility complex class II antigen-associated)	protein_coding	3	B-cell
ENSMUSG00000073421	H2-Ab1	histocompatibility 2 class II antigen A beta 1	protein_coding	3	B-cell
ENSMUSG00000027447	Cst3	cystatin C	protein_coding	5	Monocyte
ENSMUSG00000050708	Ftl1	ferritin light polypeptide 1	protein_coding	5	Monocyte
ENSMUSG00000018585	Atox1	antioxidant 1 copper chaperone	protein_coding	5	Monocyte
ENSMUSG00000030579	Tyrobp	TYRO protein tyrosine kinase binding protein	protein_coding	7	Neutrophil
ENSMUSG00000024661	Fth1	ferritin heavy polypeptide 1	protein_coding	2	Plasmacytoid-dendritic-cell
ENSMUSG00000058715	Fcer1g	Fc receptor IgE high affinity I gamma polypeptide	protein_coding	5	Monocyte
ENSMUSG00000069516	Lyz2	lysozyme 2	protein_coding	5	Monocyte
ENSMUSG00000021939	Ctsb	cathepsin B	protein_coding	2	Plasmacytoid-dendritic-cell
ENSMUSG00000063856	Gpx1	glutathione peroxidase 1	protein_coding	5	Monocyte
ENSMUSG00000069662	Marcks	myristoylated alanine rich protein kinase C substrate	protein_coding	7	Neutrophil
ENSMUSG00000001020	S100a4	S100 calcium binding protein A4	protein_coding	5	Monocyte
ENSMUSG00000002111	Spi1	spleen focus forming virus (SFFV) proviral integration oncogene	protein_coding	5	Monocyte
ENSMUSG00000076609	Igkc	immunoglobulin kappa constant	IG_C_gene	3	B-cell
ENSMUSG00000002985	Apoe	apolipoprotein E	protein_coding	5	Monocyte
ENSMUSG00000025492	Ifitm3	interferon induced transmembrane protein 3	protein_coding	5	Monocyte
ENSMUSG00000030214	Plbd1	phospholipase B domain containing 1	protein_coding	5	Monocyte
ENSMUSG00000020644	Id2	inhibitor of DNA binding 2	protein_coding	8	NK-cell
ENSMUSG00000079547	H2-DMb1	histocompatibility 2 class II locus Mb1	protein_coding	2	Plasmacytoid-dendritic-cell
ENSMUSG00000001025	S100a6	S100 calcium binding protein A6 (calcyclin)	protein_coding	7	Neutrophil
ENSMUSG00000026360	Rgs2	regulator of G-protein signaling 2	protein_coding	5	Monocyte
ENSMUSG00000035042	Ccl5	chemokine (C-C motif) ligand 5	protein_coding	8	NK-cell
ENSMUSG00000024397	Aif1	allograft inflammatory factor 1	protein_coding	1	Macrophage
ENSMUSG00000027962	Vcam1	vascular cell adhesion molecule 1	protein_coding	1	Macrophage
ENSMUSG00000005413	Hmox1	heme oxygenase 1	protein_coding	1	Macrophage
ENSMUSG00000025283	Sat1	spermidine/spermine N1-acetyl transferase 1	protein_coding	5	Monocyte
ENSMUSG00000038642	Ctss	cathepsin S	protein_coding	5	Monocyte
ENSMUSG00000029810	Tmem176b	transmembrane protein 176B	protein_coding	5	Monocyte
ENSMUSG00000033083	Tbc1d4	TBC1 domain family member 4	protein_coding	1	Macrophage
ENSMUSG00000025279	Dnase1l3	deoxyribonuclease 1-like 3	protein_coding	1	Macrophage
ENSMUSG00000075010	AW112010	expressed sequence AW112010	lincRNA	8	NK-cell
ENSMUSG00000036887	C1qa	complement component 1 q subcomponent alpha polypeptide	protein_coding	1	Macrophage
ENSMUSG00000001128	Cfp	complement factor properdin	protein_coding	1	Macrophage
ENSMUSG00000073412	Lst1	leukocyte specific transcript 1	protein_coding	5	Monocyte
ENSMUSG00000036896	C1qc	complement component 1 q subcomponent C chain	protein_coding	1	Macrophage
ENSMUSG00000102037	Bcl2a1a	B cell leukemia/lymphoma 2 related protein A1a	protein_coding	1	Macrophage
ENSMUSG00000036905	C1qb	complement component 1 q subcomponent beta polypeptide	protein_coding	1	Macrophage
ENSMUSG00000029322	Plac8	placenta-specific 8	protein_coding	2	Plasmacytoid-dendritic-cell
ENSMUSG00000050335	Lgals3	lectin galactose binding soluble 3	protein_coding	5	Monocyte
ENSMUSG00000079419	Ms4a6c	membrane-spanning 4-domains subfamily A member 6C	protein_coding	5	Monocyte
ENSMUSG00000089929	Bcl2a1b	B cell leukemia/lymphoma 2 related protein A1b	protein_coding	1	Macrophage
ENSMUSG00000070348	Ccnd1	cyclin D1	protein_coding	2	Plasmacytoid-dendritic-cell
ENSMUSG00000034652	Cd300a	CD300A molecule	protein_coding	5	Monocyte
ENSMUSG00000045658	Pid1	phosphotyrosine interaction domain containing 1	protein_coding	5	Monocyte
ENSMUSG00000026630	Batf3	basic leucine zipper transcription factor ATF-like 3	protein_coding	1	Macrophage
ENSMUSG00000060063	Alox5ap	arachidonate 5-lipoxygenase activating protein	protein_coding	5	Monocyte
ENSMUSG00000060591	Ifitm2	interferon induced transmembrane protein 2	protein_coding	5	Monocyte
ENSMUSG00000023367	Tmem176a	transmembrane protein 176A	protein_coding	1	Macrophage
ENSMUSG00000032554	Trf	transferrin	protein_coding	5	Monocyte
ENSMUSG00000099974	Bcl2a1d	B cell leukemia/lymphoma 2 related protein A1d	protein_coding	1	Macrophage
ENSMUSG00000037894	H2afz	H2A histone family member Z	protein_coding	8	NK-cell
ENSMUSG00000006611	Hfe	hemochromatosis	protein_coding	5	Monocyte
ENSMUSG00000000861	Bcl11a	B cell CLL/lymphoma 11A (zinc finger protein)	protein_coding	2	Plasmacytoid-dendritic-cell
ENSMUSG00000025993	Slc40a1	solute carrier family 40 (iron-regulated transporter) member 1	protein_coding	7	Neutrophil
ENSMUSG00000038811	Gngt2	guanine nucleotide binding protein (G protein) gamma transducing activity polypeptide 2	protein_coding	5	Monocyte
ENSMUSG00000059182	Skap2	src family associated phosphoprotein 2	protein_coding	5	Monocyte
ENSMUSG00000001270	Ckb	creatine kinase brain	protein_coding	1	Macrophage
ENSMUSG00000025163	Cd7	CD7 antigen	protein_coding	2	Plasmacytoid-dendritic-cell
ENSMUSG00000058818	Pirb	paired Ig-like receptor B	protein_coding	5	Monocyte
ENSMUSG00000028367	Txn1	thioredoxin 1	protein_coding	7	Neutrophil
ENSMUSG00000024621	Csf1r	colony stimulating factor 1 receptor	protein_coding	5	Monocyte
ENSMUSG00000101585	1600010M07Rik	RIKEN cDNA 1600010M07 gene	antisense	7	Neutrophil
ENSMUSG00000008668	Rps18	ribosomal protein S18	protein_coding	6	T-cell.2
ENSMUSG00000053318	Slamf8	SLAM family member 8	protein_coding	1	Macrophage
ENSMUSG00000030165	Klrd1	killer cell lectin-like receptor subfamily D member 1	protein_coding	8	NK-cell
ENSMUSG00000027907	S100a11	S100 calcium binding protein A11	protein_coding	7	Neutrophil
ENSMUSG00000021190	Lgmn	legumain	protein_coding	5	Monocyte
ENSMUSG00000037902	Sirpa	signal-regulatory protein alpha	protein_coding	5	Monocyte
ENSMUSG00000064341	mt-Nd1	mitochondrially encoded NADH dehydrogenase 1	protein_coding	2	Plasmacytoid-dendritic-cell
ENSMUSG00000017002	Slpi	secretory leukocyte peptidase inhibitor	protein_coding	7	Neutrophil
ENSMUSG00000074342	I830077J02Rik	RIKEN cDNA I830077J02 gene	protein_coding	5	Monocyte
ENSMUSG00000031494	Cd209a	CD209a antigen	protein_coding	2	Plasmacytoid-dendritic-cell
ENSMUSG00000044309	Apol7c	apolipoprotein L 7c	protein_coding	1	Macrophage
ENSMUSG00000030789	Itgax	integrin alpha X	protein_coding	1	Macrophage
ENSMUSG00000069792	Wfdc17	WAP four-disulfide core domain 17	protein_coding	5	Monocyte
ENSMUSG00000057841	Rpl32	ribosomal protein L32	protein_coding	6	T-cell.2
ENSMUSG00000042129	Rassf4	Ras association (RalGDS/AF-6) domain family member 4	protein_coding	5	Monocyte
ENSMUSG00000026223	Itm2c	integral membrane protein 2C	protein_coding	2	Plasmacytoid-dendritic-cell
ENSMUSG00000064370	mt-Cytb	mitochondrially encoded cytochrome b	protein_coding	2	Plasmacytoid-dendritic-cell
ENSMUSG00000025503	Taldo1	transaldolase 1	protein_coding	7	Neutrophil
ENSMUSG00000044811	Cd300c2	CD300C molecule 2	protein_coding	5	Monocyte
ENSMUSG00000030122	Ptms	parathymosin	protein_coding	2	Plasmacytoid-dendritic-cell
ENSMUSG00000026872	Zeb2	zinc finger E-box binding homeobox 2	protein_coding	5	Monocyte
ENSMUSG00000040659	Efhd2	EF hand domain containing 2	protein_coding	8	NK-cell
ENSMUSG00000026938	Fcna	ficolin A	protein_coding	1	Macrophage
ENSMUSG00000005583	Mef2c	myocyte enhancer factor 2C	protein_coding	3	B-cell
ENSMUSG00000064357	mt-Atp6	mitochondrially encoded ATP synthase 6	protein_coding	2	Plasmacytoid-dendritic-cell
ENSMUSG00000021200	Asb2	ankyrin repeat and SOCS box-containing 2	protein_coding	1	Macrophage
ENSMUSG00000054717	Hmgb2	high mobility group box 2	protein_coding	7	Neutrophil
ENSMUSG00000031613	Hpgd	hydroxyprostaglandin dehydrogenase 15 (NAD)	protein_coding	5	Monocyte
ENSMUSG00000034708	Grn	granulin	protein_coding	2	Plasmacytoid-dendritic-cell
ENSMUSG00000049037	Clec4a1	C-type lectin domain family 4 member a1	protein_coding	5	Monocyte
ENSMUSG00000046805	Mpeg1	macrophage expressed gene 1	protein_coding	2	Plasmacytoid-dendritic-cell
ENSMUSG00000053063	Clec12a	C-type lectin domain family 12 member a	protein_coding	2	Plasmacytoid-dendritic-cell
ENSMUSG00000064363	mt-Nd4	mitochondrially encoded NADH dehydrogenase 4	protein_coding	2	Plasmacytoid-dendritic-cell
ENSMUSG00000020120	Plek	pleckstrin	protein_coding	5	Monocyte
ENSMUSG00000059326	Csf2ra	colony stimulating factor 2 receptor alpha low-affinity (granulocyte-macrophage)	protein_coding	5	Monocyte
ENSMUSG00000048163	Selplg	selectin platelet (p-selectin) ligand	protein_coding	2	Plasmacytoid-dendritic-cell
ENSMUSG00000059108	Ifitm6	interferon induced transmembrane protein 6	protein_coding	5	Monocyte
ENSMUSG00000105906	Iglc1	immunoglobulin lambda constant 1	IG_C_gene	6	T-cell.2
ENSMUSG00000041362	Shtn1	shootin 1	protein_coding	1	Macrophage
ENSMUSG00000031765	Mt1	metallothionein 1	protein_coding	1	Macrophage
ENSMUSG00000009418	Nav1	neuron navigator 1	protein_coding	1	Macrophage
ENSMUSG00000026158	Ogfrl1	opioid growth factor receptor-like 1	protein_coding	5	Monocyte
ENSMUSG00000031584	Gsr	glutathione reductase	protein_coding	5	Monocyte
ENSMUSG00000047945	Marcksl1	MARCKS-like 1	protein_coding	1	Macrophage
ENSMUSG00000026712	Mrc1	mannose receptor C type 1	protein_coding	1	Macrophage
ENSMUSG00000025964	Adam23	a disintegrin and metallopeptidase domain 23	protein_coding	1	Macrophage
ENSMUSG00000020009	Ifngr1	interferon gamma receptor 1	protein_coding	5	Monocyte
ENSMUSG00000064373	Selenop	selenoprotein P	protein_coding	5	Monocyte
ENSMUSG00000014075	Tctex1d2	Tctex1 domain containing 2	protein_coding	1	Macrophage
ENSMUSG00000018567	Gabarap	gamma-aminobutyric acid receptor associated protein	protein_coding	5	Monocyte
ENSMUSG00000024521	Pmaip1	phorbol-12-myristate-13-acetate-induced protein 1	protein_coding	1	Macrophage
ENSMUSG00000013974	Mcemp1	mast cell expressed membrane protein 1	protein_coding	5	Monocyte
ENSMUSG00000053477	Tcf4	transcription factor 4	protein_coding	2	Plasmacytoid-dendritic-cell
ENSMUSG00000032231	Anxa2	annexin A2	protein_coding	5	Monocyte
ENSMUSG00000055541	Lair1	leukocyte-associated Ig-like receptor 1	protein_coding	2	Plasmacytoid-dendritic-cell
ENSMUSG00000074622	Mafb	v-maf musculoaponeurotic fibrosarcoma oncogene family protein B (avian)	protein_coding	5	Monocyte
ENSMUSG00000022014	Epsti1	epithelial stromal interaction 1 (breast)	protein_coding	6	T-cell.2
ENSMUSG00000004709	Cd244	CD244 molecule A	protein_coding	8	NK-cell
ENSMUSG00000078122	F630028O10Rik	RIKEN cDNA F630028O10 gene	antisense	7	Neutrophil
ENSMUSG00000020101	Vsir	V-set immunoregulatory receptor	protein_coding	5	Monocyte
ENSMUSG00000022892	App	amyloid beta (A4) precursor protein	protein_coding	5	Monocyte
ENSMUSG00000031447	Lamp1	lysosomal-associated membrane protein 1	protein_coding	5	Monocyte
ENSMUSG00000037166	Ppp1r14a	protein phosphatase 1 regulatory inhibitor subunit 14A	protein_coding	1	Macrophage
ENSMUSG00000027533	Fabp5	fatty acid binding protein 5 epidermal	protein_coding	5	Monocyte
ENSMUSG00000048440	Cyp4f16	cytochrome P450 family 4 subfamily f polypeptide 16	protein_coding	5	Monocyte
ENSMUSG00000035493	Tgfbi	transforming growth factor beta induced	protein_coding	5	Monocyte
ENSMUSG00000049988	Lrrc25	leucine rich repeat containing 25	protein_coding	5	Monocyte
ENSMUSG00000030148	Clec4a2	C-type lectin domain family 4 member a2	protein_coding	5	Monocyte
ENSMUSG00000031097	Tnni2	troponin I skeletal fast 2	protein_coding	1	Macrophage
ENSMUSG00000040466	Blvrb	biliverdin reductase B (flavin reductase (NADPH))	protein_coding	3	B-cell
ENSMUSG00000027506	Tpd52	tumor protein D52	protein_coding	5	Monocyte
ENSMUSG00000023349	Clec4n	C-type lectin domain family 4 member n	protein_coding	5	Monocyte
ENSMUSG00000030474	Siglece	sialic acid binding Ig-like lectin E	protein_coding	7	Neutrophil
ENSMUSG00000015932	Dstn	destrin	protein_coding	5	Monocyte
ENSMUSG00000072596	Ear2	eosinophil-associated ribonuclease A family member 2	protein_coding	5	Monocyte
ENSMUSG00000036469	1-Mar	membrane-associated ring finger (C3HC4) 1	protein_coding	5	Monocyte
ENSMUSG00000076937	Iglc2	immunoglobulin lambda constant 2	IG_C_gene	3	B-cell
ENSMUSG00000068566	Myadm	myeloid-associated differentiation marker	protein_coding	5	Monocyte
ENSMUSG00000051506	Wdfy4	WD repeat and FYVE domain containing 4	protein_coding	1	Macrophage
ENSMUSG00000051682	Treml4	triggering receptor expressed on myeloid cells-like 4	protein_coding	5	Monocyte
ENSMUSG00000002983	Relb	avian reticuloendotheliosis viral (v-rel) oncogene related B	protein_coding	1	Macrophage
ENSMUSG00000027878	Notch2	notch 2	protein_coding	5	Monocyte
ENSMUSG00000040204	2810417H13Rik	PCNA clamp associated factor	protein_coding	1	Macrophage
ENSMUSG00000007891	Ctsd	cathepsin D	protein_coding	8	NK-cell
ENSMUSG00000002699	Lcp2	lymphocyte cytosolic protein 2	protein_coding	5	Monocyte
ENSMUSG00000006360	Crip1	cysteine-rich protein 1 (intestinal)	protein_coding	5	Monocyte
ENSMUSG00000020589	Fam49a	family with sequence similarity 49 member A	protein_coding	5	Monocyte
ENSMUSG00000035004	Igsf6	immunoglobulin superfamily member 6	protein_coding	5	Monocyte
ENSMUSG00000037242	Clic4	chloride intracellular channel 4 (mitochondrial)	protein_coding	2	Plasmacytoid-dendritic-cell
ENSMUSG00000026480	Ncf2	neutrophil cytosolic factor 2	protein_coding	5	Monocyte
ENSMUSG00000056888	Glipr1	GLI pathogenesis-related 1 (glioma)	protein_coding	7	Neutrophil
ENSMUSG00000032915	Adgre4	adhesion G protein-coupled receptor E4	protein_coding	5	Monocyte
ENSMUSG00000060703	Cd302	CD302 antigen	protein_coding	5	Monocyte
ENSMUSG00000026483	Fam129a	family with sequence similarity 129 member A	protein_coding	5	Monocyte
ENSMUSG00000029413	Naaa	N-acylethanolamine acid amidase	protein_coding	5	Monocyte
ENSMUSG00000053101	Gpr141	G protein-coupled receptor 141	protein_coding	5	Monocyte
ENSMUSG00000043832	Clec4a3	C-type lectin domain family 4 member a3	protein_coding	5	Monocyte
ENSMUSG00000026473	Glul	glutamate-ammonia ligase (glutamine synthetase)	protein_coding	5	Monocyte
ENSMUSG00000049103	Ccr2	chemokine (C-C motif) receptor 2	protein_coding	5	Monocyte
ENSMUSG00000018927	Ccl6	chemokine (C-C motif) ligand 6	protein_coding	7	Neutrophil
ENSMUSG00000025068	Gsto1	glutathione S-transferase omega 1	protein_coding	5	Monocyte
ENSMUSG00000028044	Cks1b	CDC28 protein kinase 1b	protein_coding	1	Macrophage
ENSMUSG00000032324	Tspan3	tetraspanin 3	protein_coding	2	Plasmacytoid-dendritic-cell
ENSMUSG00000056529	Ptafr	platelet-activating factor receptor	protein_coding	2	Plasmacytoid-dendritic-cell
ENSMUSG00000086507	Adap2os	ArfGAP with dual PH domains 2 opposite strand	antisense	2	Plasmacytoid-dendritic-cell
ENSMUSG00000026385	Dbi	diazepam binding inhibitor	protein_coding	5	Monocyte
ENSMUSG00000004730	Adgre1	adhesion G protein-coupled receptor E1	protein_coding	5	Monocyte
ENSMUSG00000047798	Cd300lf	CD300 molecule like family member F	protein_coding	7	Neutrophil
ENSMUSG00000054203	Ifi205	interferon activated gene 205	protein_coding	5	Monocyte
ENSMUSG00000030149	Klrk1	killer cell lectin-like receptor subfamily K member 1	protein_coding	8	NK-cell
ENSMUSG00000047139	Cd24a	CD24a antigen	protein_coding	6	T-cell.2
ENSMUSG00000003134	Tbc1d8	TBC1 domain family member 8	protein_coding	2	Plasmacytoid-dendritic-cell
ENSMUSG00000023913	Pla2g7	phospholipase A2 group VII (platelet-activating factor acetylhydrolase plasma)	protein_coding	5	Monocyte
ENSMUSG00000074141	Il4i1	interleukin 4 induced 1	protein_coding	3	B-cell
ENSMUSG00000039899	Fgl2	fibrinogen-like protein 2	protein_coding	7	Neutrophil
ENSMUSG00000030096	Slc6a6	solute carrier family 6 (neurotransmitter transporter taurine) member 6	protein_coding	2	Plasmacytoid-dendritic-cell
ENSMUSG00000005087	Cd44	CD44 antigen	protein_coding	7	Neutrophil
ENSMUSG00000059498	Fcgr3	Fc receptor IgG low affinity III	protein_coding	5	Monocyte
ENSMUSG00000105703	Gm43305	predicted gene 43305	processed_transcript	3	B-cell
ENSMUSG00000030341	Tnfrsf1a	tumor necrosis factor receptor superfamily member 1a	protein_coding	5	Monocyte
ENSMUSG00000073940	Hbb-bt	hemoglobin beta adult t chain	protein_coding	1	Macrophage
ENSMUSG00000075705	Msrb1	methionine sulfoxide reductase B1	protein_coding	7	Neutrophil
ENSMUSG00000000290	Itgb2	integrin beta 2	protein_coding	8	NK-cell
ENSMUSG00000030342	Cd9	CD9 antigen	protein_coding	7	Neutrophil
ENSMUSG00000029860	Zyx	zyxin	protein_coding	5	Monocyte
ENSMUSG00000007458	M6pr	mannose-6-phosphate receptor cation dependent	protein_coding	2	Plasmacytoid-dendritic-cell
ENSMUSG00000053158	Fes	feline sarcoma oncogene	protein_coding	5	Monocyte
ENSMUSG00000078783	Gm9733	predicted gene 9733	protein_coding	5	Monocyte
ENSMUSG00000029580	Actb	actin beta	protein_coding	8	NK-cell
ENSMUSG00000028832	Stmn1	stathmin 1	protein_coding	1	Macrophage
ENSMUSG00000025351	Cd63	CD63 antigen	protein_coding	7	Neutrophil
ENSMUSG00000015396	Cd83	CD83 antigen	protein_coding	3	B-cell
ENSMUSG00000095028	Sirpb1b	signal-regulatory protein beta 1B	protein_coding	5	Monocyte
ENSMUSG00000092274	Neat1	nuclear paraspeckle assembly transcript 1 (non-protein coding)	lincRNA	5	Monocyte
ENSMUSG00000024300	Myo1f	myosin IF	protein_coding	5	Monocyte
ENSMUSG00000022500	Litaf	LPS-induced TN factor	protein_coding	2	Plasmacytoid-dendritic-cell
ENSMUSG00000034707	Gns	glucosamine (N-acetyl)-6-sulfatase	protein_coding	2	Plasmacytoid-dendritic-cell
ENSMUSG00000074677	Sirpb1c	signal-regulatory protein beta 1C	protein_coding	5	Monocyte
ENSMUSG00000027287	Snap23	synaptosomal-associated protein 23	protein_coding	7	Neutrophil
ENSMUSG00000022636	Alcam	activated leukocyte cell adhesion molecule	protein_coding	5	Monocyte
ENSMUSG00000024953	Prdx5	peroxiredoxin 5	protein_coding	5	Monocyte
ENSMUSG00000079658	Tceb1	elongin C	protein_coding	5	Monocyte
ENSMUSG00000040249	Lrp1	low density lipoprotein receptor-related protein 1	protein_coding	5	Monocyte
ENSMUSG00000047714	Ppp1r2	protein phosphatase 1 regulatory inhibitor subunit 2	protein_coding	7	Neutrophil
ENSMUSG00000028266	Lmo4	LIM domain only 4	protein_coding	5	Monocyte
ENSMUSG00000029484	Anxa3	annexin A3	protein_coding	5	Monocyte
ENSMUSG00000085786	Gm15987	predicted gene 15987	antisense	5	Monocyte
ENSMUSG00000048534	Amica1	junction adhesion molecule like	protein_coding	2	Plasmacytoid-dendritic-cell
ENSMUSG00000053436	Mapk14	mitogen-activated protein kinase 14	protein_coding	5	Monocyte
ENSMUSG00000038366	Lasp1	LIM and SH3 protein 1	protein_coding	6	T-cell.2
ENSMUSG00000110841	RP23-269H21.1	glutathione peroxidase 4 pseudogene 2	transcribed_processed_pseudogene	5	Monocyte
ENSMUSG00000024856	Cdk2ap2	CDK2-associated protein 2	protein_coding	5	Monocyte
ENSMUSG00000031367	Ap1s2	adaptor-related protein complex 1 sigma 2 subunit	protein_coding	5	Monocyte
ENSMUSG00000031799	Tpm4	tropomyosin 4	protein_coding	8	NK-cell
ENSMUSG00000003363	Pld3	phospholipase D family member 3	protein_coding	8	NK-cell
ENSMUSG00000040592	Cd79b	CD79B antigen	protein_coding	3	B-cell
ENSMUSG00000104710	Gm43603	predicted gene 31243	antisense	3	B-cell
ENSMUSG00000070868	Skint3	selection and upkeep of intraepithelial T cells 3	protein_coding	5	Monocyte
ENSMUSG00000022973	Synj1	synaptojanin 1	protein_coding	5	Monocyte
ENSMUSG00000097589	Dleu2	deleted in lymphocytic leukemia 2	processed_transcript	5	Monocyte
ENSMUSG00000066684	Pilrb1	paired immunoglobin-like type 2 receptor beta 1	protein_coding	5	Monocyte
ENSMUSG00000009687	Fxyd5	FXYD domain-containing ion transport regulator 5	protein_coding	7	Neutrophil
ENSMUSG00000026457	Adipor1	adiponectin receptor 1	protein_coding	5	Monocyte
ENSMUSG00000028059	Arhgef2	rho/rac guanine nucleotide exchange factor (GEF) 2	protein_coding	8	NK-cell
ENSMUSG00000098557	Kctd12	potassium channel tetramerisation domain containing 12	protein_coding	2	Plasmacytoid-dendritic-cell
ENSMUSG00000002944	Cd36	CD36 molecule	protein_coding	5	Monocyte
ENSMUSG00000031490	Eif4ebp1	eukaryotic translation initiation factor 4E binding protein 1	protein_coding	5	Monocyte
ENSMUSG00000069917	Hba-a2	hemoglobin alpha adult chain 2	protein_coding	6	T-cell.2
ENSMUSG00000105547	Iglc3	immunoglobulin lambda constant 3	IG_C_gene	3	B-cell
ENSMUSG00000026177	Slc11a1	solute carrier family 11 (proton-coupled divalent metal ion transporters) member 1	protein_coding	5	Monocyte
ENSMUSG00000038679	Trps1	transcriptional repressor GATA binding 1	protein_coding	5	Monocyte
ENSMUSG00000015312	Gadd45b	growth arrest and DNA-damage-inducible 45 beta	protein_coding	2	Plasmacytoid-dendritic-cell
ENSMUSG00000019873	Reep3	receptor accessory protein 3	protein_coding	5	Monocyte
ENSMUSG00000052749	Trim30b	tripartite motif-containing 30B	protein_coding	7	Neutrophil
ENSMUSG00000017057	Il13ra1	interleukin 13 receptor alpha 1	protein_coding	5	Monocyte
ENSMUSG00000074417	Gm14548	predicted gene 14548	protein_coding	5	Monocyte
ENSMUSG00000021591	Glrx	glutaredoxin	protein_coding	5	Monocyte
ENSMUSG00000019122	Ccl9	chemokine (C-C motif) ligand 9	protein_coding	5	Monocyte
ENSMUSG00000000318	Clec10a	C-type lectin domain family 10 member A	protein_coding	2	Plasmacytoid-dendritic-cell
ENSMUSG00000079293	Clec7a	C-type lectin domain family 7 member a	polymorphic_pseudogene	5	Monocyte
ENSMUSG00000030766	Arhgap17	Rho GTPase activating protein 17	protein_coding	2	Plasmacytoid-dendritic-cell
ENSMUSG00000045817	Zfp36l2	zinc finger protein 36 C3H type-like 2	protein_coding	5	Monocyte
ENSMUSG00000066682	Pilrb2	paired immunoglobin-like type 2 receptor beta 2	protein_coding	5	Monocyte
ENSMUSG00000030232	Aebp2	AE binding protein 2	protein_coding	1	Macrophage
ENSMUSG00000059089	Fcgr4	Fc receptor IgG low affinity IV	protein_coding	5	Monocyte
ENSMUSG00000076617	Ighm	immunoglobulin heavy constant mu	IG_C_gene	3	B-cell
ENSMUSG00000045302	Preb	prolactin regulatory element binding	protein_coding	5	Monocyte
ENSMUSG00000104835	Gm5547	predicted gene 5547	lincRNA	2	Plasmacytoid-dendritic-cell
ENSMUSG00000025809	Itgb1	integrin beta 1 (fibronectin receptor beta)	protein_coding	8	NK-cell
ENSMUSG00000106918	Mrpl33	mitochondrial ribosomal protein L33	protein_coding	5	Monocyte
ENSMUSG00000029063	Nadk	NAD kinase	protein_coding	5	Monocyte
ENSMUSG00000003534	Ddr1	discoidin domain receptor family member 1	protein_coding	2	Plasmacytoid-dendritic-cell
ENSMUSG00000078238	Gm12854	predicted gene 12854	processed_pseudogene	7	Neutrophil
ENSMUSG00000052837	Junb	jun B proto-oncogene	protein_coding	7	Neutrophil
ENSMUSG00000026970	Rbms1	RNA binding motif single stranded interacting protein 1	protein_coding	5	Monocyte
ENSMUSG00000027398	Il1b	interleukin 1 beta	protein_coding	7	Neutrophil
ENSMUSG00000064351	mt-Co1	mitochondrially encoded cytochrome c oxidase I	protein_coding	2	Plasmacytoid-dendritic-cell
ENSMUSG00000030589	Rasgrp4	RAS guanyl releasing protein 4	protein_coding	5	Monocyte
ENSMUSG00000036943	Rab8b	RAB8B member RAS oncogene family	protein_coding	5	Monocyte
ENSMUSG00000004451	Ralb	v-ral simian leukemia viral oncogene B	protein_coding	5	Monocyte
ENSMUSG00000038612	Mcl1	myeloid cell leukemia sequence 1	protein_coding	7	Neutrophil
ENSMUSG00000049091	Sephs2	selenophosphate synthetase 2	protein_coding	7	Neutrophil
ENSMUSG00000045827	Serpinb9	serine (or cysteine) peptidase inhibitor clade B member 9	protein_coding	8	NK-cell
ENSMUSG00000018102	Hist1h2bc	histone cluster 1 H2bc	protein_coding	7	Neutrophil
ENSMUSG00000037966	Ninj1	ninjurin 1	protein_coding	5	Monocyte
ENSMUSG00000008193	Spib	Spi-B transcription factor (Spi-1/PU.1 related)	protein_coding	2	Plasmacytoid-dendritic-cell
ENSMUSG00000037876	Jmjd1c	jumonji domain containing 1C	protein_coding	2	Plasmacytoid-dendritic-cell
ENSMUSG00000039621	Prex1	phosphatidylinositol-3 4 5-trisphosphate-dependent Rac exchange factor 1	protein_coding	8	NK-cell
ENSMUSG00000030124	Lag3	lymphocyte-activation gene 3	protein_coding	2	Plasmacytoid-dendritic-cell
ENSMUSG00000028849	Map7d1	MAP7 domain containing 1	protein_coding	8	NK-cell
ENSMUSG00000042726	Trafd1	TRAF type zinc finger domain containing 1	protein_coding	5	Monocyte
ENSMUSG00000021728	Emb	embigin	protein_coding	5	Monocyte
ENSMUSG00000026536	Ifi211	interferon activated gene 211	protein_coding	5	Monocyte
ENSMUSG00000024659	Anxa1	annexin A1	protein_coding	7	Neutrophil
ENSMUSG00000039934	Gsap	gamma-secretase activating protein	protein_coding	8	NK-cell
ENSMUSG00000037266	Rsrp1	arginine/serine rich protein 1	protein_coding	2	Plasmacytoid-dendritic-cell
ENSMUSG00000086503	Xist	inactive X specific transcripts	lincRNA	2	Plasmacytoid-dendritic-cell
ENSMUSG00000058099	Nfam1	Nfat activating molecule with ITAM motif 1	protein_coding	5	Monocyte
ENSMUSG00000037499	Nenf	neuron derived neurotrophic factor	protein_coding	2	Plasmacytoid-dendritic-cell
ENSMUSG00000075284	Wipf1	WAS/WASL interacting protein family member 1	protein_coding	6	T-cell.2
ENSMUSG00000050721	Plekho2	pleckstrin homology domain containing family O member 2	protein_coding	5	Monocyte
ENSMUSG00000027215	Cd82	CD82 antigen	protein_coding	8	NK-cell
ENSMUSG00000036894	Rap2b	RAP2B member of RAS oncogene family	protein_coding	5	Monocyte
ENSMUSG00000090101	Snhg9	small nucleolar RNA host gene 9	antisense	2	Plasmacytoid-dendritic-cell
ENSMUSG00000040710	St8sia4	ST8 alpha-N-acetyl-neuraminide alpha-2 8-sialyltransferase 4	protein_coding	2	Plasmacytoid-dendritic-cell
ENSMUSG00000029447	Cct6a	chaperonin containing Tcp1 subunit 6a (zeta)	processed_transcript	6	T-cell.2
ENSMUSG00000043964	Orai3	ORAI calcium release-activated calcium modulator 3	protein_coding	2	Plasmacytoid-dendritic-cell
ENSMUSG00000024085	Man2a1	mannosidase 2 alpha 1	protein_coding	5	Monocyte
ENSMUSG00000029821	Dfna5	gasdermin E	protein_coding	5	Monocyte
ENSMUSG00000006273	Atp6v1b2	ATPase H+ transporting lysosomal V1 subunit B2	protein_coding	5	Monocyte
ENSMUSG00000055322	Tns1	tensin 1	protein_coding	2	Plasmacytoid-dendritic-cell
ENSMUSG00000064360	mt-Nd3	mitochondrially encoded NADH dehydrogenase 3	protein_coding	6	T-cell.2
ENSMUSG00000024095	Hnrnpll	heterogeneous nuclear ribonucleoprotein L-like	protein_coding	5	Monocyte
ENSMUSG00000003206	Ebi3	Epstein-Barr virus induced gene 3	protein_coding	5	Monocyte
ENSMUSG00000022462	Slc38a2	solute carrier family 38 member 2	protein_coding	6	T-cell.2
ENSMUSG00000046718	Bst2	bone marrow stromal cell antigen 2	protein_coding	2	Plasmacytoid-dendritic-cell
ENSMUSG00000048897	Zfp710	zinc finger protein 710	protein_coding	5	Monocyte
ENSMUSG00000062248	Cks2	CDC28 protein kinase regulatory subunit 2	protein_coding	7	Neutrophil
ENSMUSG00000021306	Gpr137b	G protein-coupled receptor 137B	protein_coding	2	Plasmacytoid-dendritic-cell
ENSMUSG00000029730	Mcm7	minichromosome maintenance complex component 7	protein_coding	2	Plasmacytoid-dendritic-cell
ENSMUSG00000079017	Ifi27l2a	interferon alpha-inducible protein 27 like 2A	protein_coding	5	Monocyte
ENSMUSG00000036381	P2ry14	purinergic receptor P2Y G-protein coupled 14	protein_coding	2	Plasmacytoid-dendritic-cell
ENSMUSG00000027009	Itga4	integrin alpha 4	protein_coding	8	NK-cell
ENSMUSG00000042842	Serpinb6b	serine (or cysteine) peptidase inhibitor clade B member 6b	protein_coding	8	NK-cell
ENSMUSG00000031328	Flna	filamin alpha	protein_coding	5	Monocyte
ENSMUSG00000030786	Itgam	integrin alpha M	protein_coding	5	Monocyte
ENSMUSG00000098178	Gm42418	predicted gene 42418	lincRNA	6	T-cell.2
ENSMUSG00000041417	Pik3r1	phosphoinositide-3-kinase regulatory subunit 1	protein_coding	8	NK-cell
ENSMUSG00000020709	Adap2	ArfGAP with dual PH domains 2	protein_coding	2	Plasmacytoid-dendritic-cell
ENSMUSG00000052305	Hbb-bs	hemoglobin beta adult s chain	protein_coding	6	T-cell.2
ENSMUSG00000058672	Tubb2a	tubulin beta 2A class IIA	protein_coding	2	Plasmacytoid-dendritic-cell
ENSMUSG00000056054	S100a8	S100 calcium binding protein A8 (calgranulin A)	protein_coding	7	Neutrophil
ENSMUSG00000039361	Picalm	phosphatidylinositol binding clathrin assembly protein	protein_coding	7	Neutrophil
ENSMUSG00000046245	Pilra	paired immunoglobin-like type 2 receptor alpha	protein_coding	7	Neutrophil
ENSMUSG00000071637	Cebpd	CCAAT/enhancer binding protein (C/EBP) delta	protein_coding	7	Neutrophil
ENSMUSG00000000184	Ccnd2	cyclin D2	protein_coding	8	NK-cell
ENSMUSG00000019872	Smpdl3a	sphingomyelin phosphodiesterase acid-like 3A	protein_coding	5	Monocyte
ENSMUSG00000069833	Ahnak	AHNAK nucleoprotein (desmoyokin)	protein_coding	5	Monocyte
ENSMUSG00000039450	Dcxr	dicarbonyl L-xylulose reductase	protein_coding	5	Monocyte
ENSMUSG00000030876	Mettl9	methyltransferase like 9	protein_coding	5	Monocyte
ENSMUSG00000002372	Ranbp3	RAN binding protein 3	protein_coding	2	Plasmacytoid-dendritic-cell
ENSMUSG00000020798	Spns3	spinster homolog 3	protein_coding	2	Plasmacytoid-dendritic-cell
ENSMUSG00000003484	Cyp4f18	cytochrome P450 family 4 subfamily f polypeptide 18	protein_coding	5	Monocyte
ENSMUSG00000027346	Gpcpd1	glycerophosphocholine phosphodiesterase 1	protein_coding	2	Plasmacytoid-dendritic-cell
ENSMUSG00000033192	Lpcat2	lysophosphatidylcholine acyltransferase 2	protein_coding	7	Neutrophil
ENSMUSG00000025795	Rassf3	Ras association (RalGDS/AF-6) domain family member 3	protein_coding	5	Monocyte
ENSMUSG00000031495	Cd209d	CD209d antigen	protein_coding	2	Plasmacytoid-dendritic-cell
ENSMUSG00000034342	Cbl	Casitas B-lineage lymphoma	protein_coding	5	Monocyte
ENSMUSG00000015568	Lpl	lipoprotein lipase	protein_coding	5	Monocyte
ENSMUSG00000021973	Micu2	mitochondrial calcium uptake 2	protein_coding	2	Plasmacytoid-dendritic-cell
ENSMUSG00000023915	Tnfrsf21	tumor necrosis factor receptor superfamily member 21	protein_coding	5	Monocyte
ENSMUSG00000030539	Sema4b	sema domain immunoglobulin domain (Ig) transmembrane domain (TM) and short cytoplasmic domain (semaphorin) 4B	protein_coding	2	Plasmacytoid-dendritic-cell
ENSMUSG00000021281	Tnfaip2	tumor necrosis factor alpha-induced protein 2	protein_coding	7	Neutrophil
ENSMUSG00000060131	Atp8b4	ATPase class I type 8B member 4	protein_coding	5	Monocyte
ENSMUSG00000039208	Metrnl	meteorin glial cell differentiation regulator-like	protein_coding	5	Monocyte
ENSMUSG00000017466	Timp2	tissue inhibitor of metalloproteinase 2	protein_coding	2	Plasmacytoid-dendritic-cell
ENSMUSG00000020134	Peli1	pellino 1	protein_coding	6	T-cell.2
ENSMUSG00000034158	Lrrc58	leucine rich repeat containing 58	protein_coding	5	Monocyte
ENSMUSG00000025779	Ly96	lymphocyte antigen 96	protein_coding	5	Monocyte
ENSMUSG00000073489	Ifi204	interferon activated gene 204	protein_coding	5	Monocyte
ENSMUSG00000053977	Cd8a	CD8 antigen alpha chain	protein_coding	4	T-cell.1
ENSMUSG00000021360	Gcnt2	glucosaminyl (N-acetyl) transferase 2 I-branching enzyme	protein_coding	7	Neutrophil
ENSMUSG00000014543	Klra17	killer cell lectin-like receptor subfamily A member 17	protein_coding	2	Plasmacytoid-dendritic-cell
ENSMUSG00000034807	Colgalt1	collagen beta(1-O)galactosyltransferase 1	protein_coding	2	Plasmacytoid-dendritic-cell
ENSMUSG00000013663	Pten	phosphatase and tensin homolog	protein_coding	7	Neutrophil
ENSMUSG00000053641	Dennd4a	DENN/MADD domain containing 4A	protein_coding	6	T-cell.2
ENSMUSG00000019943	Atp2b1	ATPase Ca++ transporting plasma membrane 1	protein_coding	5	Monocyte
ENSMUSG00000042364	Snx18	sorting nexin 18	protein_coding	2	Plasmacytoid-dendritic-cell
ENSMUSG00000030126	Tmcc1	transmembrane and coiled coil domains 1	protein_coding	5	Monocyte
ENSMUSG00000000078	Klf6	Kruppel-like factor 6	protein_coding	5	Monocyte
ENSMUSG00000089942	Pira2	paired-Ig-like receptor A2	protein_coding	5	Monocyte
ENSMUSG00000070691	Runx3	runt related transcription factor 3	protein_coding	6	T-cell.2
ENSMUSG00000037960	Card19	caspase recruitment domain family member 19	protein_coding	5	Monocyte
ENSMUSG00000024413	Npc1	NPC intracellular cholesterol transporter 1	protein_coding	2	Plasmacytoid-dendritic-cell
ENSMUSG00000039456	Morc3	microrchidia 3	protein_coding	5	Monocyte
ENSMUSG00000039153	Runx2	runt related transcription factor 2	protein_coding	2	Plasmacytoid-dendritic-cell
ENSMUSG00000038393	Txnip	thioredoxin interacting protein	protein_coding	7	Neutrophil
ENSMUSG00000028282	Casp8ap2	caspase 8 associated protein 2	protein_coding	6	T-cell.2
ENSMUSG00000057193	Slc44a2	solute carrier family 44 member 2	protein_coding	2	Plasmacytoid-dendritic-cell
ENSMUSG00000011148	Adssl1	adenylosuccinate synthetase like 1	protein_coding	5	Monocyte
ENSMUSG00000024190	Dusp1	dual specificity phosphatase 1	protein_coding	7	Neutrophil
ENSMUSG00000018501	Ncor1	nuclear receptor co-repressor 1	protein_coding	6	T-cell.2
ENSMUSG00000084289	Gm6977	predicted gene 6977	processed_pseudogene	2	Plasmacytoid-dendritic-cell
ENSMUSG00000104291	A130071D04Rik	RIKEN cDNA A130071D04 gene	TEC	5	Monocyte
ENSMUSG00000034641	Cd300ld	CD300 molecule like family member d	protein_coding	7	Neutrophil
ENSMUSG00000029470	P2rx4	purinergic receptor P2X ligand-gated ion channel 4	protein_coding	2	Plasmacytoid-dendritic-cell
ENSMUSG00000051504	Siglech	sialic acid binding Ig-like lectin H	protein_coding	2	Plasmacytoid-dendritic-cell
ENSMUSG00000033508	Asprv1	aspartic peptidase retroviral-like 1	protein_coding	7	Neutrophil
ENSMUSG00000069515	Lyz1	lysozyme 1	protein_coding	5	Monocyte
ENSMUSG00000022010	Tsc22d1	TSC22 domain family member 1	protein_coding	2	Plasmacytoid-dendritic-cell
ENSMUSG00000033777	Tlr13	toll-like receptor 13	protein_coding	5	Monocyte
ENSMUSG00000028057	Rit1	Ras-like without CAAX 1	protein_coding	5	Monocyte
ENSMUSG00000032253	Phip	pleckstrin homology domain interacting protein	protein_coding	6	T-cell.2
ENSMUSG00000042474	Fcmr	Fc fragment of IgM receptor	protein_coding	3	B-cell
ENSMUSG00000035623	Rsf1	remodeling and spacing factor 1	protein_coding	6	T-cell.2
ENSMUSG00000074813	Gm14005	predicted gene 14005	lincRNA	5	Monocyte
ENSMUSG00000097585	E230029C05Rik	RIKEN cDNA E230029C05 gene	processed_transcript	5	Monocyte
ENSMUSG00000028656	Cap1	CAP adenylate cyclase-associated protein 1 (yeast)	protein_coding	5	Monocyte
ENSMUSG00000036622	Atp13a2	ATPase type 13A2	protein_coding	2	Plasmacytoid-dendritic-cell
ENSMUSG00000018171	Vmp1	vacuole membrane protein 1	protein_coding	5	Monocyte
ENSMUSG00000078851	Hist3h2a	histone cluster 3 H2a	protein_coding	2	Plasmacytoid-dendritic-cell
ENSMUSG00000029366	Dck	deoxycytidine kinase	protein_coding	7	Neutrophil
ENSMUSG00000025609	Mkln1	muskelin 1 intracellular mediator containing kelch motifs	protein_coding	6	T-cell.2
ENSMUSG00000025491	Ifitm1	interferon induced transmembrane protein 1	protein_coding	7	Neutrophil
ENSMUSG00000043932	Klri2	killer cell lectin-like receptor family I member 2	protein_coding	8	NK-cell
ENSMUSG00000053687	Dpep2	dipeptidase 2	protein_coding	5	Monocyte
ENSMUSG00000035781	R3hdm4	R3H domain containing 4	protein_coding	2	Plasmacytoid-dendritic-cell
ENSMUSG00000039197	Adk	adenosine kinase	protein_coding	2	Plasmacytoid-dendritic-cell
ENSMUSG00000026616	Cr2	complement receptor 2	protein_coding	3	B-cell
ENSMUSG00000071714	Csf2rb2	colony stimulating factor 2 receptor beta 2 low-affinity (granulocyte-macrophage)	protein_coding	2	Plasmacytoid-dendritic-cell
ENSMUSG00000021477	Ctsl	cathepsin L	protein_coding	2	Plasmacytoid-dendritic-cell
ENSMUSG00000033499	Larp4b	La ribonucleoprotein domain family member 4B	protein_coding	5	Monocyte
ENSMUSG00000030704	Rab6a	RAB6A member RAS oncogene family	protein_coding	5	Monocyte
ENSMUSG00000078780	Gm5150	predicted gene 5150	protein_coding	5	Monocyte
ENSMUSG00000031521	Aga	aspartylglucosaminidase	protein_coding	2	Plasmacytoid-dendritic-cell
ENSMUSG00000032508	Myd88	myeloid differentiation primary response gene 88	protein_coding	5	Monocyte
ENSMUSG00000086320	Gm12840	predicted gene 12840	lincRNA	4	T-cell.1
ENSMUSG00000027947	Il6ra	interleukin 6 receptor alpha	protein_coding	5	Monocyte
ENSMUSG00000002885	Adgre5	adhesion G protein-coupled receptor E5	protein_coding	5	Monocyte
ENSMUSG00000057531	Dtnbp1	dystrobrevin binding protein 1	protein_coding	2	Plasmacytoid-dendritic-cell
ENSMUSG00000035901	Dennd5a	DENN/MADD domain containing 5A	protein_coding	5	Monocyte
ENSMUSG00000018476	Kdm6b	KDM1 lysine (K)-specific demethylase 6B	protein_coding	7	Neutrophil
ENSMUSG00000025612	Bach1	BTB and CNC homology 1 basic leucine zipper transcription factor 1	protein_coding	5	Monocyte
ENSMUSG00000026977	7-Mar	membrane-associated ring finger (C3HC4) 7	protein_coding	6	T-cell.2
ENSMUSG00000042759	Apobr	apolipoprotein B receptor	protein_coding	8	NK-cell
ENSMUSG00000039232	Stx11	syntaxin 11	protein_coding	5	Monocyte
ENSMUSG00000032193	Ldlr	low density lipoprotein receptor	protein_coding	5	Monocyte
ENSMUSG00000030427	Lilra6	leukocyte immunoglobulin-like receptor subfamily A (with TM domain) member 6	protein_coding	5	Monocyte
ENSMUSG00000037926	Ssh2	slingshot protein phosphatase 2	protein_coding	5	Monocyte
ENSMUSG00000041607	Mbp	myelin basic protein	protein_coding	5	Monocyte
ENSMUSG00000064215	Ifi27	interferon alpha-inducible protein 27	protein_coding	6	T-cell.2
ENSMUSG00000040430	Pitpnc1	phosphatidylinositol transfer protein cytoplasmic 1	protein_coding	8	NK-cell
ENSMUSG00000025316	Banp	BTG3 associated nuclear protein	protein_coding	6	T-cell.2
ENSMUSG00000062593	Lilrb4a	predicted gene 49339	protein_coding	5	Monocyte
ENSMUSG00000070858	Gm1673	predicted gene 1673	protein_coding	5	Monocyte
ENSMUSG00000035247	Hectd1	HECT domain E3 ubiquitin protein ligase 1	protein_coding	6	T-cell.2
ENSMUSG00000020272	Stk10	serine/threonine kinase 10	protein_coding	6	T-cell.2
ENSMUSG00000020432	Tcn2	transcobalamin 2	protein_coding	5	Monocyte
ENSMUSG00000068631	Gm7676	predicted gene 7676	processed_pseudogene	5	Monocyte
ENSMUSG00000004609	Cd33	CD33 antigen	protein_coding	7	Neutrophil
ENSMUSG00000024174	Pot1b	protection of telomeres 1B	protein_coding	5	Monocyte
ENSMUSG00000084796	Mir142hg	Mir142 host gene (non-protein coding)	lincRNA	8	NK-cell
ENSMUSG00000022584	Ly6c2	lymphocyte antigen 6 complex locus C2	protein_coding	2	Plasmacytoid-dendritic-cell
ENSMUSG00000026749	Nek6	NIMA (never in mitosis gene a)-related expressed kinase 6	protein_coding	2	Plasmacytoid-dendritic-cell
ENSMUSG00000024014	Pim1	proviral integration site 1	protein_coding	8	NK-cell
ENSMUSG00000027333	Smox	spermine oxidase	protein_coding	5	Monocyte
ENSMUSG00000105160	A530030E21Rik	RIKEN cDNA A530030E21 gene	TEC	2	Plasmacytoid-dendritic-cell
ENSMUSG00000028988	Ctnnbip1	catenin beta interacting protein 1	protein_coding	2	Plasmacytoid-dendritic-cell
ENSMUSG00000037992	Rara	retinoic acid receptor alpha	protein_coding	5	Monocyte
ENSMUSG00000022661	Cd200	CD200 antigen	protein_coding	2	Plasmacytoid-dendritic-cell
ENSMUSG00000022708	Zbtb20	zinc finger and BTB domain containing 20	protein_coding	2	Plasmacytoid-dendritic-cell
ENSMUSG00000031722	Hp	haptoglobin	protein_coding	7	Neutrophil
ENSMUSG00000028961	Pgd	phosphogluconate dehydrogenase	protein_coding	5	Monocyte
ENSMUSG00000039158	Akna	AT-hook transcription factor	protein_coding	5	Monocyte
ENSMUSG00000034361	Cpne2	copine II	protein_coding	2	Plasmacytoid-dendritic-cell
ENSMUSG00000032094	Cd3d	CD3 antigen delta polypeptide	protein_coding	4	T-cell.1
ENSMUSG00000031604	Msmo1	methylsterol monoxygenase 1	protein_coding	2	Plasmacytoid-dendritic-cell
ENSMUSG00000018796	Acsl1	acyl-CoA synthetase long-chain family member 1	protein_coding	2	Plasmacytoid-dendritic-cell
ENSMUSG00000021069	Pygl	liver glycogen phosphorylase	protein_coding	7	Neutrophil
ENSMUSG00000040907	Atp1a3	ATPase Na+/K+ transporting alpha 3 polypeptide	protein_coding	5	Monocyte
ENSMUSG00000034563	Ccpg1	cell cycle progression 1	protein_coding	7	Neutrophil
ENSMUSG00000045679	Pqlc3	PQ loop repeat containing	protein_coding	2	Plasmacytoid-dendritic-cell
ENSMUSG00000076490	Trbc1	T cell receptor beta constant region 1	TR_C_gene	4	T-cell.1
ENSMUSG00000075602	Ly6a	lymphocyte antigen 6 complex locus A	protein_coding	2	Plasmacytoid-dendritic-cell
ENSMUSG00000030830	Itgal	integrin alpha L	protein_coding	5	Monocyte
ENSMUSG00000040363	Bcor	BCL6 interacting corepressor	protein_coding	6	T-cell.2
ENSMUSG00000030720	Cln3	ceroid lipofuscinosis neuronal 3 juvenile (Batten Spielmeyer-Vogt disease)	protein_coding	8	NK-cell
ENSMUSG00000005886	Ncoa2	nuclear receptor coactivator 2	protein_coding	2	Plasmacytoid-dendritic-cell
ENSMUSG00000030187	Klra2	killer cell lectin-like receptor subfamily A member 2	protein_coding	5	Monocyte
ENSMUSG00000032115	Hyou1	hypoxia up-regulated 1	protein_coding	2	Plasmacytoid-dendritic-cell
ENSMUSG00000076498	Trbc2	T cell receptor beta constant 2	TR_C_gene	4	T-cell.1
ENSMUSG00000046157	Tmem229b	transmembrane protein 229B	protein_coding	2	Plasmacytoid-dendritic-cell
ENSMUSG00000029528	Pxn	paxillin	protein_coding	7	Neutrophil
ENSMUSG00000030313	Dennd5b	DENN/MADD domain containing 5B	protein_coding	3	B-cell
ENSMUSG00000024236	Svil	supervillin	protein_coding	5	Monocyte
ENSMUSG00000020077	Srgn	serglycin	protein_coding	7	Neutrophil
ENSMUSG00000029192	Tbc1d14	TBC1 domain family member 14	protein_coding	6	T-cell.2
ENSMUSG00000021969	Zdhhc20	zinc finger DHHC domain containing 20	protein_coding	6	T-cell.2
ENSMUSG00000040811	Eml2	echinoderm microtubule associated protein like 2	protein_coding	6	T-cell.2
ENSMUSG00000016946	Kctd5	potassium channel tetramerisation domain containing 5	protein_coding	2	Plasmacytoid-dendritic-cell
ENSMUSG00000049313	Sorl1	sortilin-related receptor LDLR class A repeats-containing	protein_coding	7	Neutrophil
ENSMUSG00000078763	Slfn1	schlafen 1	protein_coding	7	Neutrophil
ENSMUSG00000000903	Vpreb3	pre-B lymphocyte gene 3	protein_coding	3	B-cell
ENSMUSG00000017288	Vps53	VPS53 GARP complex subunit	protein_coding	6	T-cell.2
ENSMUSG00000104213	Ighd	immunoglobulin heavy constant delta	IG_C_gene	3	B-cell
ENSMUSG00000003882	Il7r	interleukin 7 receptor	protein_coding	6	T-cell.2
ENSMUSG00000037533	Rapgef6	Rap guanine nucleotide exchange factor (GEF) 6	protein_coding	4	T-cell.1
ENSMUSG00000025147	Mob2	MOB kinase activator 2	protein_coding	6	T-cell.2
ENSMUSG00000025804	Ccr1	chemokine (C-C motif) receptor 1	protein_coding	7	Neutrophil
ENSMUSG00000038058	Nod1	nucleotide-binding oligomerization domain containing 1	protein_coding	5	Monocyte
ENSMUSG00000027130	Slc12a6	solute carrier family 12 member 6	protein_coding	5	Monocyte
ENSMUSG00000058728	Cd300c	CD300C molecule	protein_coding	2	Plasmacytoid-dendritic-cell
ENSMUSG00000024910	Ctsw	cathepsin W	protein_coding	8	NK-cell
ENSMUSG00000058135	Gstm1	glutathione S-transferase mu 1	protein_coding	5	Monocyte
ENSMUSG00000047881	Rell1	RELT-like 1	protein_coding	2	Plasmacytoid-dendritic-cell
ENSMUSG00000022788	Fgd4	FYVE RhoGEF and PH domain containing 4	protein_coding	5	Monocyte
ENSMUSG00000034480	Diaph2	diaphanous related formin 2	protein_coding	5	Monocyte
ENSMUSG00000000982	Ccl3	chemokine (C-C motif) ligand 3	protein_coding	8	NK-cell
ENSMUSG00000028042	Zbtb7b	zinc finger and BTB domain containing 7B	protein_coding	5	Monocyte
ENSMUSG00000078439	Smim24	small integral membrane protein 24	protein_coding	2	Plasmacytoid-dendritic-cell
ENSMUSG00000039936	Pik3cd	phosphatidylinositol-4 5-bisphosphate 3-kinase catalytic subunit delta	protein_coding	6	T-cell.2
ENSMUSG00000040859	Bsdc1	BSD domain containing 1	protein_coding	6	T-cell.2
ENSMUSG00000026068	Il18rap	interleukin 18 receptor accessory protein	protein_coding	8	NK-cell
ENSMUSG00000056501	Cebpb	CCAAT/enhancer binding protein (C/EBP) beta	protein_coding	5	Monocyte
ENSMUSG00000058318	Phf21a	PHD finger protein 21A	protein_coding	6	T-cell.2
ENSMUSG00000023132	Gzma	granzyme A	protein_coding	8	NK-cell
ENSMUSG00000058624	Gda	guanine deaminase	protein_coding	5	Monocyte
ENSMUSG00000024066	Xdh	xanthine dehydrogenase	protein_coding	5	Monocyte
ENSMUSG00000056071	S100a9	S100 calcium binding protein A9 (calgranulin B)	protein_coding	7	Neutrophil
ENSMUSG00000109684	RP23-106I21.6	predicted gene 45745	TEC	3	B-cell
ENSMUSG00000024053	Emilin2	elastin microfibril interfacer 2	protein_coding	5	Monocyte
ENSMUSG00000013236	Ptprs	protein tyrosine phosphatase receptor type S	protein_coding	2	Plasmacytoid-dendritic-cell
ENSMUSG00000030530	Furin	furin (paired basic amino acid cleaving enzyme)	protein_coding	7	Neutrophil
ENSMUSG00000033538	Casp4	caspase 4 apoptosis-related cysteine peptidase	protein_coding	5	Monocyte
ENSMUSG00000024811	Tnks2	tankyrase TRF1-interacting ankyrin-related ADP-ribose polymerase 2	protein_coding	6	T-cell.2
ENSMUSG00000039109	F13a1	coagulation factor XIII A1 subunit	protein_coding	5	Monocyte
ENSMUSG00000017754	Pltp	phospholipid transfer protein	protein_coding	2	Plasmacytoid-dendritic-cell
ENSMUSG00000028497	Hacd4	3-hydroxyacyl-CoA dehydratase 4	protein_coding	5	Monocyte
ENSMUSG00000001156	Mxd1	MAX dimerization protein 1	protein_coding	7	Neutrophil
ENSMUSG00000022651	Retnlg	resistin like gamma	protein_coding	7	Neutrophil
ENSMUSG00000021709	Erbin	Erbb2 interacting protein	protein_coding	2	Plasmacytoid-dendritic-cell
ENSMUSG00000021094	Dhrs7	dehydrogenase/reductase (SDR family) member 7	protein_coding	7	Neutrophil
ENSMUSG00000057596	Trim30d	tripartite motif-containing 30D	protein_coding	2	Plasmacytoid-dendritic-cell
ENSMUSG00000004612	Nkg7	natural killer cell group 7 sequence	protein_coding	8	NK-cell
ENSMUSG00000022018	Rgcc	regulator of cell cycle	protein_coding	4	T-cell.1
ENSMUSG00000027035	Cers6	ceramide synthase 6	protein_coding	5	Monocyte
ENSMUSG00000026193	Fn1	fibronectin 1	protein_coding	5	Monocyte
ENSMUSG00000030785	Cox6a2	cytochrome c oxidase subunit 6A2	protein_coding	2	Plasmacytoid-dendritic-cell
ENSMUSG00000095514	D13Ertd608e	DNA segment Chr 13 ERATO Doi 608 expressed	protein_coding	2	Plasmacytoid-dendritic-cell
ENSMUSG00000029530	Ccr9	chemokine (C-C motif) receptor 9	protein_coding	2	Plasmacytoid-dendritic-cell
ENSMUSG00000063903	Klk1	kallikrein 1	protein_coding	2	Plasmacytoid-dendritic-cell
ENSMUSG00000063177	Klk1b27	kallikrein 1-related peptidase b27	protein_coding	2	Plasmacytoid-dendritic-cell
ENSMUSG00000052188	Gm14964	predicted gene 14964	antisense	2	Plasmacytoid-dendritic-cell
ENSMUSG00000025014	Dntt	deoxynucleotidyltransferase terminal	protein_coding	2	Plasmacytoid-dendritic-cell
ENSMUSG00000053044	Cd8b1	CD8 antigen beta chain 1	protein_coding	4	T-cell.1
ENSMUSG00000040405	Havcr1	hepatitis A virus cellular receptor 1	protein_coding	2	Plasmacytoid-dendritic-cell
ENSMUSG00000104053	Gm38126	predicted gene 38126	TEC	2	Plasmacytoid-dendritic-cell
ENSMUSG00000032776	Mctp2	multiple C2 domains transmembrane 2	protein_coding	2	Plasmacytoid-dendritic-cell
ENSMUSG00000000686	Abhd15	abhydrolase domain containing 15	protein_coding	2	Plasmacytoid-dendritic-cell
ENSMUSG00000027739	Rab33b	RAB33B member RAS oncogene family	protein_coding	2	Plasmacytoid-dendritic-cell
ENSMUSG00000039202	Abhd2	abhydrolase domain containing 2	protein_coding	2	Plasmacytoid-dendritic-cell
ENSMUSG00000028878	Fam76a	family with sequence similarity 76 member A	protein_coding	2	Plasmacytoid-dendritic-cell
ENSMUSG00000108493	RP24-462O14.2	predicted gene 45715	sense_intronic	2	Plasmacytoid-dendritic-cell
ENSMUSG00000063286	Gm8995	predicted gene 8995	transcribed_unprocessed_pseudogene	6	T-cell.2
ENSMUSG00000024042	Sik1	salt inducible kinase 1	protein_coding	2	Plasmacytoid-dendritic-cell
ENSMUSG00000021703	Serinc5	serine incorporator 5	protein_coding	2	Plasmacytoid-dendritic-cell
ENSMUSG00000002996	Hbp1	high mobility group box transcription factor 1	protein_coding	2	Plasmacytoid-dendritic-cell
ENSMUSG00000028927	Padi2	peptidyl arginine deiminase type II	protein_coding	8	NK-cell
ENSMUSG00000002897	Il17ra	interleukin 17 receptor A	protein_coding	5	Monocyte
ENSMUSG00000030287	Itpr2	inositol 1 4 5-triphosphate receptor 2	protein_coding	6	T-cell.2
ENSMUSG00000029338	Antxr2	anthrax toxin receptor 2	protein_coding	2	Plasmacytoid-dendritic-cell
ENSMUSG00000060791	Gmfg	glia maturation factor gamma	protein_coding	7	Neutrophil
ENSMUSG00000105646	Gm43291	predicted gene 30211	lincRNA	3	B-cell
ENSMUSG00000079018	Ly6c1	lymphocyte antigen 6 complex locus C1	protein_coding	4	T-cell.1
ENSMUSG00000035382	Pcsk7	proprotein convertase subtilisin/kexin type 7	protein_coding	6	T-cell.2
ENSMUSG00000021482	Aaed1	AhpC/TSA antioxidant enzyme domain containing 1	protein_coding	2	Plasmacytoid-dendritic-cell
ENSMUSG00000038886	Man2a2	mannosidase 2 alpha 2	protein_coding	2	Plasmacytoid-dendritic-cell
ENSMUSG00000025545	Clybl	citrate lyase beta like	protein_coding	2	Plasmacytoid-dendritic-cell
ENSMUSG00000051457	Spn	sialophorin	protein_coding	8	NK-cell
ENSMUSG00000022564	Grina	glutamate receptor ionotropic N-methyl D-aspartate-associated protein 1 (glutamate binding)	protein_coding	7	Neutrophil
ENSMUSG00000057093	Zfp607b	zinc finger protein 607B	protein_coding	6	T-cell.2
ENSMUSG00000026399	Cd55	CD55 molecule decay accelerating factor for complement	protein_coding	3	B-cell
ENSMUSG00000105128	Gm42870	predicted gene 42870	TEC	6	T-cell.2
ENSMUSG00000099757	BE692007	expressed sequence BE692007	processed_transcript	6	T-cell.2
ENSMUSG00000022686	B3gnt5	UDP-GlcNAc:betaGal beta-1 3-N-acetylglucosaminyltransferase 5	protein_coding	3	B-cell
ENSMUSG00000045730	Adrb2	adrenergic receptor beta 2	protein_coding	5	Monocyte
ENSMUSG00000018168	Ikzf3	IKAROS family zinc finger 3	protein_coding	8	NK-cell
ENSMUSG00000026094	Stk17b	serine/threonine kinase 17b (apoptosis-inducing)	protein_coding	6	T-cell.2
ENSMUSG00000054823	Whsc1l1	nuclear receptor binding SET domain protein 3	protein_coding	6	T-cell.2
ENSMUSG00000083041	Gm9835	glia maturation factor gamma pseudogene	processed_pseudogene	6	T-cell.2
ENSMUSG00000008540	Mgst1	microsomal glutathione S-transferase 1	protein_coding	5	Monocyte
ENSMUSG00000051748	Wfdc21	WAP four-disulfide core domain 21	protein_coding	7	Neutrophil
ENSMUSG00000038290	Smg6	Smg-6 homolog nonsense mediated mRNA decay factor (C. elegans)	protein_coding	6	T-cell.2
ENSMUSG00000102212	C230085N15Rik	RIKEN cDNA C230085N15 gene	TEC	6	T-cell.2
ENSMUSG00000035539	Ccdc180	coiled-coil domain containing 180	protein_coding	5	Monocyte
ENSMUSG00000036390	Gadd45a	growth arrest and DNA-damage-inducible 45 alpha	protein_coding	7	Neutrophil
ENSMUSG00000047180	Neurl3	neuralized E3 ubiquitin protein ligase 3	protein_coding	6	T-cell.2
ENSMUSG00000019960	Dusp6	dual specificity phosphatase 6	protein_coding	5	Monocyte
ENSMUSG00000032712	2810474O19Rik	retroelement silencing factor 1	protein_coding	7	Neutrophil
ENSMUSG00000097354	2310001H17Rik	RIKEN cDNA 2310001H17 gene	lincRNA	7	Neutrophil
ENSMUSG00000048249	Crebrf	CREB3 regulatory factor	protein_coding	6	T-cell.2
ENSMUSG00000026436	Elk4	ELK4 member of ETS oncogene family	protein_coding	8	NK-cell
ENSMUSG00000037363	Letm2	leucine zipper-EF-hand containing transmembrane protein 2	protein_coding	7	Neutrophil
ENSMUSG00000039753	Fbxl5	F-box and leucine-rich repeat protein 5	protein_coding	7	Neutrophil
ENSMUSG00000032384	Csnk1g1	casein kinase 1 gamma 1	protein_coding	6	T-cell.2
ENSMUSG00000027508	Pag1	phosphoprotein associated with glycosphingolipid microdomains 1	protein_coding	6	T-cell.2
ENSMUSG00000030413	Pglyrp1	peptidoglycan recognition protein 1	protein_coding	7	Neutrophil
ENSMUSG00000073491	Ifi213	interferon activated gene 213	protein_coding	6	T-cell.2
ENSMUSG00000040652	Oaz2	ornithine decarboxylase antizyme 2	protein_coding	5	Monocyte
ENSMUSG00000058291	Zfp68	zinc finger protein 68	protein_coding	2	Plasmacytoid-dendritic-cell
ENSMUSG00000037553	Zdhhc18	zinc finger DHHC domain containing 18	protein_coding	6	T-cell.2
ENSMUSG00000022475	Hdac7	histone deacetylase 7	protein_coding	6	T-cell.2
ENSMUSG00000002033	Cd3g	CD3 antigen gamma polypeptide	protein_coding	4	T-cell.1
ENSMUSG00000076928	Trac	T cell receptor alpha constant	TR_C_gene	4	T-cell.1
ENSMUSG00000026989	Dapl1	death associated protein-like 1	protein_coding	4	T-cell.1
ENSMUSG00000048251	Bcl11b	B cell leukemia/lymphoma 11B	protein_coding	4	T-cell.1
ENSMUSG00000026012	Cd28	CD28 antigen	protein_coding	4	T-cell.1
ENSMUSG00000054892	Txk	TXK tyrosine kinase	protein_coding	8	NK-cell
ENSMUSG00000024669	Cd5	CD5 antigen	protein_coding	4	T-cell.1
ENSMUSG00000049109	Themis	thymocyte selection associated	protein_coding	4	T-cell.1
ENSMUSG00000028362	Tnfsf8	tumor necrosis factor (ligand) superfamily member 8	protein_coding	6	T-cell.2
ENSMUSG00000064065	Ipcef1	interaction protein for cytohesin exchange factors 1	protein_coding	4	T-cell.1
ENSMUSG00000031239	Itm2a	integral membrane protein 2A	protein_coding	4	T-cell.1
ENSMUSG00000044258	Ctla2a	cytotoxic T lymphocyte-associated protein 2 alpha	protein_coding	8	NK-cell
ENSMUSG00000038304	Cd160	CD160 antigen	protein_coding	8	NK-cell
ENSMUSG00000026573	Xcl1	chemokine (C motif) ligand 1	protein_coding	8	NK-cell
ENSMUSG00000028381	Ugcg	UDP-glucose ceramide glucosyltransferase	protein_coding	8	NK-cell
ENSMUSG00000030178	Klra13-ps	killer cell lectin-like receptor subfamily A member 13 pseudogene	transcribed_unprocessed_pseudogene	8	NK-cell
ENSMUSG00000030167	Klrc1	killer cell lectin-like receptor subfamily C member 1	protein_coding	8	NK-cell
ENSMUSG00000030325	Klrb1c	killer cell lectin-like receptor subfamily B member 1C	protein_coding	8	NK-cell
ENSMUSG00000025936	Gm4956	predicted gene 4956	transcribed_unprocessed_pseudogene	8	NK-cell
ENSMUSG00000105963	Gm43647	predicted gene 43647	antisense	8	NK-cell
ENSMUSG00000074874	Ctla2b	cytotoxic T lymphocyte-associated protein 2 beta	protein_coding	8	NK-cell
ENSMUSG00000067599	Klra7	killer cell lectin-like receptor subfamily A member 7	protein_coding	8	NK-cell
ENSMUSG00000005803	Sqrdl	sulfide quinone oxidoreductase	protein_coding	5	Monocyte
ENSMUSG00000052736	Klrc2	killer cell lectin-like receptor subfamily C member 2	protein_coding	8	NK-cell
ENSMUSG00000034936	Arl4d	ADP-ribosylation factor-like 4D	protein_coding	8	NK-cell
ENSMUSG00000050241	Klre1	killer cell lectin-like receptor family E member 1	protein_coding	8	NK-cell
ENSMUSG00000005533	Igf1r	insulin-like growth factor I receptor	protein_coding	7	Neutrophil
ENSMUSG00000030083	Abtb1	ankyrin repeat and BTB (POZ) domain containing 1	protein_coding	7	Neutrophil
ENSMUSG00000032594	Ip6k1	inositol hexaphosphate kinase 1	protein_coding	6	T-cell.2
ENSMUSG00000005514	Por	P450 (cytochrome) oxidoreductase	protein_coding	7	Neutrophil
ENSMUSG00000040809	Chil3	chitinase-like 3	protein_coding	5	Monocyte
ENSMUSG00000005800	Mmp8	matrix metallopeptidase 8	protein_coding	7	Neutrophil
ENSMUSG00000102051	I830127L07Rik	RIKEN cDNA I830127L07 gene	transcribed_unprocessed_pseudogene	5	Monocyte
ENSMUSG00000020681	Ace	angiotensin I converting enzyme (peptidyl-dipeptidase A) 1	protein_coding	5	Monocyte
ENSMUSG00000041754	Trem3	triggering receptor expressed on myeloid cells 3	protein_coding	5	Monocyte
ENSMUSG00000024164	C3	complement component 3	protein_coding	5	Monocyte
ENSMUSG00000024011	Pi16	peptidase inhibitor 16	protein_coding	5	Monocyte
ENSMUSG00000063193	Cd300lb	CD300 molecule like family member B	protein_coding	5	Monocyte
ENSMUSG00000044092	C130050O18Rik	RIKEN cDNA C130050O18 gene	protein_coding	5	Monocyte
ENSMUSG00000023034	Nr4a1	nuclear receptor subfamily 4 group A member 1	protein_coding	5	Monocyte
ENSMUSG00000030142	Clec4e	C-type lectin domain family 4 member e	protein_coding	5	Monocyte
ENSMUSG00000014846	Tppp3	tubulin polymerization-promoting protein family member 3	protein_coding	5	Monocyte
ENSMUSG00000045636	Mtus1	mitochondrial tumor suppressor 1	protein_coding	7	Neutrophil
ENSMUSG00000028859	Csf3r	colony stimulating factor 3 receptor (granulocyte)	protein_coding	7	Neutrophil
ENSMUSG00000021250	Fos	FBJ osteosarcoma oncogene	protein_coding	5	Monocyte
ENSMUSG00000029082	Bst1	bone marrow stromal cell antigen 1	protein_coding	5	Monocyte
ENSMUSG00000052270	Fpr2	formyl peptide receptor 2	protein_coding	7	Neutrophil
ENSMUSG00000029915	Clec5a	C-type lectin domain family 5 member a	protein_coding	5	Monocyte
ENSMUSG00000055782	Abcd2	ATP-binding cassette sub-family D (ALD) member 2	protein_coding	5	Monocyte
ENSMUSG00000030144	Clec4d	C-type lectin domain family 4 member d	protein_coding	7	Neutrophil
ENSMUSG00000038775	Vill	villin-like	protein_coding	5	Monocyte
ENSMUSG00000078945	Naip2	NLR family apoptosis inhibitory protein 2	protein_coding	5	Monocyte
ENSMUSG00000029561	Oasl2	2'-5' oligoadenylate synthetase-like 2	protein_coding	7	Neutrophil
ENSMUSG00000049130	C5ar1	complement component 5a receptor 1	protein_coding	7	Neutrophil
ENSMUSG00000028771	Ptpn12	protein tyrosine phosphatase non-receptor type 12	protein_coding	8	NK-cell
ENSMUSG00000026981	Il1rn	interleukin 1 receptor antagonist	protein_coding	7	Neutrophil
ENSMUSG00000026073	Il1r2	interleukin 1 receptor type II	protein_coding	7	Neutrophil
ENSMUSG00000032640	Chsy1	chondroitin sulfate synthase 1	protein_coding	8	NK-cell
ENSMUSG00000020029	Nudt4	nudix (nucleoside diphosphate linked moiety X)-type motif 4	protein_coding	7	Neutrophil
ENSMUSG00000033720	Sfxn5	sideroflexin 5	protein_coding	7	Neutrophil
ENSMUSG00000028173	Wls	wntless WNT ligand secretion mediator	protein_coding	6	T-cell.2
ENSMUSG00000026822	Lcn2	lipocalin 2	protein_coding	7	Neutrophil
ENSMUSG00000036181	Hist1h1c	histone cluster 1 H1c	protein_coding	7	Neutrophil
ENSMUSG00000074361	C5ar2	complement component 5a receptor 2	protein_coding	7	Neutrophil
ENSMUSG00000037095	Lrg1	leucine-rich alpha-2-glycoprotein 1	protein_coding	7	Neutrophil
ENSMUSG00000102719	Gm37760	predicted gene 37760	TEC	6	T-cell.2
ENSMUSG00000015437	Gzmb	granzyme B	protein_coding	8	NK-cell
ENSMUSG00000026180	Cxcr2	chemokine (C-X-C motif) receptor 2	protein_coding	7	Neutrophil
ENSMUSG00000017737	Mmp9	matrix metallopeptidase 9	protein_coding	7	Neutrophil
ENSMUSG00000027360	Hdc	histidine decarboxylase	protein_coding	7	Neutrophil
ENSMUSG00000090192	Gm16556	predicted gene 16556	processed_transcript	7	Neutrophil
ENSMUSG00000067235	H2-Q10	histocompatibility 2 Q region locus 10	protein_coding	7	Neutrophil
ENSMUSG00000079597	Gm5483	predicted gene 5483	protein_coding	7	Neutrophil
ENSMUSG00000059657	Stfa2l1	stefin A2 like 1	protein_coding	7	Neutrophil
ENSMUSG00000044103	Il1f9	interleukin 1 family member 9	protein_coding	7	Neutrophil
ENSMUSG00000045382	Cxcr4	chemokine (C-X-C motif) receptor 4	protein_coding	7	Neutrophil
ENSMUSG00000028431	Ikbkap	inhibitor of kappa light polypeptide enhancer in B cells kinase complex-associated protein	protein_coding	7	Neutrophil
ENSMUSG00000030094	Xpc	xeroderma pigmentosum complementation group C	protein_coding	7	Neutrophil
ENSMUSG00000018930	Ccl4	chemokine (C-C motif) ligand 4	protein_coding	8	NK-cell
ENSMUSG00000062524	Ncr1	natural cytotoxicity triggering receptor 1	protein_coding	8	NK-cell
ENSMUSG00000079852	Klra4	killer cell lectin-like receptor subfamily A member 4	protein_coding	8	NK-cell
ENSMUSG00000089727	Klra8	killer cell lectin-like receptor subfamily A member 8	protein_coding	8	NK-cell
ENSMUSG00000033024	Klra9	killer cell lectin-like receptor subfamily A member 9	protein_coding	8	NK-cell
ENSMUSG00000022225	Cma1	chymase 1 mast cell	protein_coding	8	NK-cell
ENSMUSG00000067591	Klra3	killer cell lectin-like receptor subfamily A member 3	protein_coding	8	NK-cell
ENSMUSG00000067750	Khdc1a	KH domain containing 1A	protein_coding	8	NK-cell
ENSMUSG00000022114	Spry2	sprouty RTK signaling antagonist 2	protein_coding	8	NK-cell
ENSMUSG00000079853	Klra1	killer cell lectin-like receptor subfamily A member 1	protein_coding	8	NK-cell
ENSMUSG00000030114	Klrg1	killer cell lectin-like receptor subfamily G member 1	protein_coding	8	NK-cell
ENSMUSG00000027562	Car2	carbonic anhydrase 2	protein_coding	8	NK-cell
