# Supplementary material for: Single-cell transcriptomics of the naked mole-rat reveals unexpected features of mammalian immunity
Source: PLoS Biol. 2019 Nov 21;17(11):e3000528. doi: 10.1371/journal.pbio.3000528 (PMC6894886; doi:10.1371/journal.pbio.3000528)
Supplement: S23 Table — For each marker gene in each of the converged clusters of the mouse spleen LPS challenge scRNA-seq data, provided are its Ensembl gene ID, gene symbol, gene description, gene biotype, and converged cluster and cell type. LPS, lipopolysaccharide; scRNA-seq, single-cell RNA-sequencing. (CSV) [file pbio.3000528.s035.csv]

gene_id	symbol	description	biotype	converged.cluster	converged.cell.type
ENSMUSG00000036594	H2-Aa	histocompatibility 2 class II antigen A alpha	protein_coding	1	B-cell
ENSMUSG00000073421	H2-Ab1	histocompatibility 2 class II antigen A beta 1	protein_coding	1	B-cell
ENSMUSG00000034634	Ly6d	lymphocyte antigen 6 complex locus D	protein_coding	8	Plasmacytoid-dendritic-cell
ENSMUSG00000024673	Ms4a1	membrane-spanning 4-domains subfamily A member 1	protein_coding	1	B-cell
ENSMUSG00000041515	Irf8	interferon regulatory factor 8	protein_coding	8	Plasmacytoid-dendritic-cell
ENSMUSG00000076617	Ighm	immunoglobulin heavy constant mu	IG_C_gene	3	Plasma-cell
ENSMUSG00000076937	Iglc2	immunoglobulin lambda constant 2	IG_C_gene	3	Plasma-cell
ENSMUSG00000040592	Cd79b	CD79B antigen	protein_coding	1	B-cell
ENSMUSG00000105547	Iglc3	immunoglobulin lambda constant 3	IG_C_gene	8	Plasmacytoid-dendritic-cell
ENSMUSG00000105646	Gm43291	predicted gene 30211	lincRNA	8	Plasmacytoid-dendritic-cell
ENSMUSG00000017009	Sdc4	syndecan 4	protein_coding	7	Monocyte
ENSMUSG00000044734	Serpinb1a	serine (or cysteine) peptidase inhibitor clade B member 1a	protein_coding	1	B-cell
ENSMUSG00000041481	Serpina3g	serine (or cysteine) peptidase inhibitor clade A member 3G	protein_coding	5	Macrophage
ENSMUSG00000024353	Mzb1	marginal zone B and B1 cell-specific protein 1	protein_coding	3	Plasma-cell
ENSMUSG00000014195	Dnajc7	DnaJ heat shock protein family (Hsp40) member C7	protein_coding	8	Plasmacytoid-dendritic-cell
ENSMUSG00000021880	Rnase6	ribonuclease RNase A family 6	protein_coding	8	Plasmacytoid-dendritic-cell
ENSMUSG00000026656	Fcgr2b	Fc receptor IgG low affinity IIb	protein_coding	7	Monocyte
ENSMUSG00000027878	Notch2	notch 2	protein_coding	7	Monocyte
ENSMUSG00000030468	Siglecg	sialic acid binding Ig-like lectin G	protein_coding	3	Plasma-cell
ENSMUSG00000105906	Iglc1	immunoglobulin lambda constant 1	IG_C_gene	3	Plasma-cell
ENSMUSG00000074141	Il4i1	interleukin 4 induced 1	protein_coding	5	Macrophage
ENSMUSG00000020120	Plek	pleckstrin	protein_coding	7	Monocyte
ENSMUSG00000000903	Vpreb3	pre-B lymphocyte gene 3	protein_coding	3	Plasma-cell
ENSMUSG00000029771	Irf5	interferon regulatory factor 5	protein_coding	7	Monocyte
ENSMUSG00000034708	Grn	granulin	protein_coding	8	Plasmacytoid-dendritic-cell
ENSMUSG00000052749	Trim30b	tripartite motif-containing 30B	protein_coding	4	Neutrophil
ENSMUSG00000026872	Zeb2	zinc finger E-box binding homeobox 2	protein_coding	7	Monocyte
ENSMUSG00000049422	Chchd10	coiled-coil-helix-coiled-coil-helix domain containing 10	protein_coding	3	Plasma-cell
ENSMUSG00000026616	Cr2	complement receptor 2	protein_coding	1	B-cell
ENSMUSG00000025492	Ifitm3	interferon induced transmembrane protein 3	protein_coding	4	Neutrophil
ENSMUSG00000002111	Spi1	spleen focus forming virus (SFFV) proviral integration oncogene	protein_coding	7	Monocyte
ENSMUSG00000035711	Dok3	docking protein 3	protein_coding	7	Monocyte
ENSMUSG00000105160	A530030E21Rik	RIKEN cDNA A530030E21 gene	TEC	8	Plasmacytoid-dendritic-cell
ENSMUSG00000021457	Syk	spleen tyrosine kinase	protein_coding	7	Monocyte
ENSMUSG00000046805	Mpeg1	macrophage expressed gene 1	protein_coding	8	Plasmacytoid-dendritic-cell
ENSMUSG00000024772	Ehd1	EH-domain containing 1	protein_coding	7	Monocyte
ENSMUSG00000022747	St3gal6	ST3 beta-galactoside alpha-2 3-sialyltransferase 6	protein_coding	4	Neutrophil
ENSMUSG00000069662	Marcks	myristoylated alanine rich protein kinase C substrate	protein_coding	4	Neutrophil
ENSMUSG00000002985	Apoe	apolipoprotein E	protein_coding	7	Monocyte
ENSMUSG00000027506	Tpd52	tumor protein D52	protein_coding	7	Monocyte
ENSMUSG00000037706	Cd81	CD81 antigen	protein_coding	3	Plasma-cell
ENSMUSG00000075010	AW112010	expressed sequence AW112010	lincRNA	6	NK-cell
ENSMUSG00000024042	Sik1	salt inducible kinase 1	protein_coding	8	Plasmacytoid-dendritic-cell
ENSMUSG00000036478	Btg1	B cell translocation gene 1 anti-proliferative	protein_coding	6	NK-cell
ENSMUSG00000021843	Ktn1	kinectin 1	protein_coding	5	Macrophage
ENSMUSG00000002885	Adgre5	adhesion G protein-coupled receptor E5	protein_coding	7	Monocyte
ENSMUSG00000048621	Gm6377	predicted gene 6377	protein_coding	7	Monocyte
ENSMUSG00000036469	1-Mar	membrane-associated ring finger (C3HC4) 1	protein_coding	7	Monocyte
ENSMUSG00000026594	Ralgps2	Ral GEF with PH domain and SH3 binding motif 2	protein_coding	3	Plasma-cell
ENSMUSG00000030313	Dennd5b	DENN/MADD domain containing 5B	protein_coding	3	Plasma-cell
ENSMUSG00000025058	5430427O19Rik	RIKEN cDNA 5430427O19 gene	protein_coding	4	Neutrophil
ENSMUSG00000004952	Rasa4	RAS p21 protein activator 4	protein_coding	5	Macrophage
ENSMUSG00000029580	Actb	actin beta	protein_coding	8	Plasmacytoid-dendritic-cell
ENSMUSG00000049775	Tmsb4x	thymosin beta 4 X chromosome	protein_coding	5	Macrophage
ENSMUSG00000001348	Acp5	acid phosphatase 5 tartrate resistant	protein_coding	7	Monocyte
ENSMUSG00000006818	Sod2	superoxide dismutase 2 mitochondrial	protein_coding	7	Monocyte
ENSMUSG00000052160	Pld4	phospholipase D family member 4	protein_coding	8	Plasmacytoid-dendritic-cell
ENSMUSG00000020641	Rsad2	radical S-adenosyl methionine domain containing 2	protein_coding	4	Neutrophil
ENSMUSG00000064360	mt-Nd3	mitochondrially encoded NADH dehydrogenase 3	protein_coding	3	Plasma-cell
ENSMUSG00000069792	Wfdc17	WAP four-disulfide core domain 17	protein_coding	7	Monocyte
ENSMUSG00000064358	mt-Co3	mitochondrially encoded cytochrome c oxidase III	protein_coding	3	Plasma-cell
ENSMUSG00000034459	Ifit1	interferon-induced protein with tetratricopeptide repeats 1	protein_coding	4	Neutrophil
ENSMUSG00000000278	Scpep1	serine carboxypeptidase 1	protein_coding	8	Plasmacytoid-dendritic-cell
ENSMUSG00000022876	Samsn1	SAM domain SH3 domain and nuclear localization signals 1	protein_coding	4	Neutrophil
ENSMUSG00000062825	Actg1	actin gamma cytoplasmic 1	protein_coding	6	NK-cell
ENSMUSG00000018476	Kdm6b	KDM1 lysine (K)-specific demethylase 6B	protein_coding	7	Monocyte
ENSMUSG00000020023	Tmcc3	transmembrane and coiled coil domains 3	protein_coding	5	Macrophage
ENSMUSG00000024401	Tnf	tumor necrosis factor	protein_coding	7	Monocyte
ENSMUSG00000066363	Serpina3f	serine (or cysteine) peptidase inhibitor clade A member 3F	protein_coding	6	NK-cell
ENSMUSG00000030579	Tyrobp	TYRO protein tyrosine kinase binding protein	protein_coding	8	Plasmacytoid-dendritic-cell
ENSMUSG00000024590	Lmnb1	lamin B1	protein_coding	4	Neutrophil
ENSMUSG00000015950	Ncf1	neutrophil cytosolic factor 1	protein_coding	8	Plasmacytoid-dendritic-cell
ENSMUSG00000046223	Plaur	plasminogen activator urokinase receptor	protein_coding	8	Plasmacytoid-dendritic-cell
ENSMUSG00000030539	Sema4b	sema domain immunoglobulin domain (Ig) transmembrane domain (TM) and short cytoplasmic domain (semaphorin) 4B	protein_coding	8	Plasmacytoid-dendritic-cell
ENSMUSG00000026773	Pfkfb3	6-phosphofructo-2-kinase/fructose-2 6-biphosphatase 3	protein_coding	7	Monocyte
ENSMUSG00000064354	mt-Co2	mitochondrially encoded cytochrome c oxidase II	protein_coding	3	Plasma-cell
ENSMUSG00000049313	Sorl1	sortilin-related receptor LDLR class A repeats-containing	protein_coding	8	Plasmacytoid-dendritic-cell
ENSMUSG00000020048	Hsp90b1	heat shock protein 90 beta (Grp94) member 1	protein_coding	8	Plasmacytoid-dendritic-cell
ENSMUSG00000073490	Ifi207	interferon activated gene 207	protein_coding	7	Monocyte
ENSMUSG00000004207	Psap	prosaposin	protein_coding	8	Plasmacytoid-dendritic-cell
ENSMUSG00000039910	Cited2	Cbp/p300-interacting transactivator with Glu/Asp-rich carboxy-terminal domain 2	protein_coding	3	Plasma-cell
ENSMUSG00000029366	Dck	deoxycytidine kinase	protein_coding	7	Monocyte
ENSMUSG00000084796	Mir142hg	Mir142 host gene (non-protein coding)	lincRNA	6	NK-cell
ENSMUSG00000002797	Ggct	gamma-glutamyl cyclotransferase	protein_coding	7	Monocyte
ENSMUSG00000037894	H2afz	H2A histone family member Z	protein_coding	3	Plasma-cell
ENSMUSG00000039217	Il18	interleukin 18	protein_coding	7	Monocyte
ENSMUSG00000029076	Sdf4	stromal cell derived factor 4	protein_coding	2	T-cell
ENSMUSG00000037944	Ccr7	chemokine (C-C motif) receptor 7	protein_coding	5	Macrophage
ENSMUSG00000046688	Tifa	TRAF-interacting protein with forkhead-associated domain	protein_coding	7	Monocyte
ENSMUSG00000044350	Lacc1	laccase domain containing 1	protein_coding	7	Monocyte
ENSMUSG00000056290	Ms4a4b	membrane-spanning 4-domains subfamily A member 4B	protein_coding	6	NK-cell
ENSMUSG00000021365	Nedd9	neural precursor cell expressed developmentally down-regulated gene 9	protein_coding	4	Neutrophil
ENSMUSG00000006360	Crip1	cysteine-rich protein 1 (intestinal)	protein_coding	3	Plasma-cell
ENSMUSG00000030203	Dusp16	dual specificity phosphatase 16	protein_coding	7	Monocyte
ENSMUSG00000028874	Fgr	FGR proto-oncogene Src family tyrosine kinase	protein_coding	7	Monocyte
ENSMUSG00000017754	Pltp	phospholipid transfer protein	protein_coding	8	Plasmacytoid-dendritic-cell
ENSMUSG00000026496	Parp1	poly (ADP-ribose) polymerase family member 1	protein_coding	3	Plasma-cell
ENSMUSG00000071076	Jund	jun D proto-oncogene	protein_coding	6	NK-cell
ENSMUSG00000047843	Bri3	brain protein I3	protein_coding	7	Monocyte
ENSMUSG00000069919	Hba-a1	hemoglobin alpha adult chain 1	protein_coding	3	Plasma-cell
ENSMUSG00000022661	Cd200	CD200 antigen	protein_coding	8	Plasmacytoid-dendritic-cell
ENSMUSG00000046516	Cox17	cytochrome c oxidase assembly protein 17 copper chaperone	protein_coding	4	Neutrophil
ENSMUSG00000018965	Ywhah	tyrosine 3-monooxygenase/tryptophan 5-monooxygenase activation protein eta polypeptide	protein_coding	3	Plasma-cell
ENSMUSG00000055148	Klf2	Kruppel-like factor 2 (lung)	protein_coding	4	Neutrophil
ENSMUSG00000032369	Plscr1	phospholipid scramblase 1	protein_coding	6	NK-cell
ENSMUSG00000027562	Car2	carbonic anhydrase 2	protein_coding	6	NK-cell
ENSMUSG00000020227	Irak3	interleukin-1 receptor-associated kinase 3	protein_coding	4	Neutrophil
ENSMUSG00000022708	Zbtb20	zinc finger and BTB domain containing 20	protein_coding	3	Plasma-cell
ENSMUSG00000083041	Gm9835	glia maturation factor gamma pseudogene	processed_pseudogene	4	Neutrophil
ENSMUSG00000071662	Polr2g	polymerase (RNA) II (DNA directed) polypeptide G	protein_coding	3	Plasma-cell
ENSMUSG00000020803	Txndc17	thioredoxin domain containing 17	protein_coding	5	Macrophage
ENSMUSG00000020423	Btg2	B cell translocation gene 2 anti-proliferative	protein_coding	6	NK-cell
ENSMUSG00000064337	mt-Rnr1	mitochondrially encoded 12S rRNA	Mt_rRNA	3	Plasma-cell
ENSMUSG00000037826	Ppm1k	protein phosphatase 1K (PP2C domain containing)	protein_coding	3	Plasma-cell
ENSMUSG00000031662	Snx20	sorting nexin 20	protein_coding	4	Neutrophil
ENSMUSG00000036006	Fam65b	RHO family interacting cell polarization regulator 2	protein_coding	4	Neutrophil
ENSMUSG00000018983	E2f2	E2F transcription factor 2	protein_coding	3	Plasma-cell
ENSMUSG00000030342	Cd9	CD9 antigen	protein_coding	4	Neutrophil
ENSMUSG00000031712	Il15	interleukin 15	protein_coding	7	Monocyte
ENSMUSG00000034833	Tespa1	thymocyte expressed positive selection associated 1	protein_coding	2	T-cell
ENSMUSG00000107304	Gm43775	predicted gene 43775	TEC	7	Monocyte
ENSMUSG00000021701	Plk2	polo like kinase 2	protein_coding	5	Macrophage
ENSMUSG00000015314	Slamf6	SLAM family member 6	protein_coding	3	Plasma-cell
ENSMUSG00000040212	Emp3	epithelial membrane protein 3	protein_coding	8	Plasmacytoid-dendritic-cell
ENSMUSG00000037916	Ndufv1	NADH:ubiquinone oxidoreductase core subunit V1	protein_coding	3	Plasma-cell
ENSMUSG00000097705	Gm26740	predicted gene 26740	antisense	2	T-cell
ENSMUSG00000026547	Tagln2	transgelin 2	protein_coding	8	Plasmacytoid-dendritic-cell
ENSMUSG00000054400	Cklf	chemokine-like factor	protein_coding	8	Plasmacytoid-dendritic-cell
ENSMUSG00000024659	Anxa1	annexin A1	protein_coding	7	Monocyte
ENSMUSG00000031799	Tpm4	tropomyosin 4	protein_coding	7	Monocyte
ENSMUSG00000054428	Atpif1	ATPase inhibitory factor 1	protein_coding	3	Plasma-cell
ENSMUSG00000025279	Dnase1l3	deoxyribonuclease 1-like 3	protein_coding	5	Macrophage
ENSMUSG00000034593	Myo5a	myosin VA	protein_coding	8	Plasmacytoid-dendritic-cell
ENSMUSG00000023034	Nr4a1	nuclear receptor subfamily 4 group A member 1	protein_coding	4	Neutrophil
ENSMUSG00000069917	Hba-a2	hemoglobin alpha adult chain 2	protein_coding	7	Monocyte
ENSMUSG00000051748	Wfdc21	WAP four-disulfide core domain 21	protein_coding	4	Neutrophil
ENSMUSG00000039753	Fbxl5	F-box and leucine-rich repeat protein 5	protein_coding	7	Monocyte
ENSMUSG00000028044	Cks1b	CDC28 protein kinase 1b	protein_coding	3	Plasma-cell
ENSMUSG00000030967	Zranb1	zinc finger RAN-binding domain containing 1	protein_coding	8	Plasmacytoid-dendritic-cell
ENSMUSG00000024737	Slc15a3	solute carrier family 15 member 3	protein_coding	7	Monocyte
ENSMUSG00000047798	Cd300lf	CD300 molecule like family member F	protein_coding	4	Neutrophil
ENSMUSG00000084289	Gm6977	predicted gene 6977	processed_pseudogene	4	Neutrophil
ENSMUSG00000028577	Plaa	phospholipase A2 activating protein	protein_coding	8	Plasmacytoid-dendritic-cell
ENSMUSG00000061119	Prcp	prolylcarboxypeptidase (angiotensinase C)	protein_coding	8	Plasmacytoid-dendritic-cell
ENSMUSG00000025001	Hells	helicase lymphoid specific	protein_coding	3	Plasma-cell
ENSMUSG00000015932	Dstn	destrin	protein_coding	7	Monocyte
ENSMUSG00000026357	Rgs18	regulator of G-protein signaling 18	protein_coding	8	Plasmacytoid-dendritic-cell
ENSMUSG00000029647	Pan3	PAN3 poly(A) specific ribonuclease subunit	protein_coding	3	Plasma-cell
ENSMUSG00000060791	Gmfg	glia maturation factor gamma	protein_coding	4	Neutrophil
ENSMUSG00000026385	Dbi	diazepam binding inhibitor	protein_coding	3	Plasma-cell
ENSMUSG00000026421	Csrp1	cysteine and glycine-rich protein 1	protein_coding	5	Macrophage
ENSMUSG00000022498	Txndc11	thioredoxin domain containing 11	protein_coding	3	Plasma-cell
ENSMUSG00000027555	Car13	carbonic anhydrase 13	protein_coding	7	Monocyte
ENSMUSG00000037926	Ssh2	slingshot protein phosphatase 2	protein_coding	2	T-cell
ENSMUSG00000024516	Sec11c	SEC11 homolog C signal peptidase complex subunit	protein_coding	8	Plasmacytoid-dendritic-cell
ENSMUSG00000030214	Plbd1	phospholipase B domain containing 1	protein_coding	7	Monocyte
ENSMUSG00000099974	Bcl2a1d	B cell leukemia/lymphoma 2 related protein A1d	protein_coding	7	Monocyte
ENSMUSG00000098178	Gm42418	predicted gene 42418	lincRNA	3	Plasma-cell
ENSMUSG00000024085	Man2a1	mannosidase 2 alpha 1	protein_coding	7	Monocyte
ENSMUSG00000018846	Pank3	pantothenate kinase 3	protein_coding	8	Plasmacytoid-dendritic-cell
ENSMUSG00000038400	Pmepa1	prostate transmembrane protein androgen induced 1	protein_coding	8	Plasmacytoid-dendritic-cell
ENSMUSG00000067149	Jchain	immunoglobulin joining chain	protein_coding	3	Plasma-cell
ENSMUSG00000036381	P2ry14	purinergic receptor P2Y G-protein coupled 14	protein_coding	8	Plasmacytoid-dendritic-cell
ENSMUSG00000050732	Vamp8	vesicle-associated membrane protein 8	protein_coding	7	Monocyte
ENSMUSG00000032690	Oas2	2'-5' oligoadenylate synthetase 2	protein_coding	7	Monocyte
ENSMUSG00000025314	Ptprj	protein tyrosine phosphatase receptor type J	protein_coding	7	Monocyte
ENSMUSG00000043091	Tuba1c	tubulin alpha 1C	protein_coding	3	Plasma-cell
ENSMUSG00000003402	Prkcsh	protein kinase C substrate 80K-H	protein_coding	3	Plasma-cell
ENSMUSG00000071713	Csf2rb	colony stimulating factor 2 receptor beta low-affinity (granulocyte-macrophage)	protein_coding	7	Monocyte
ENSMUSG00000032328	Tmem30a	transmembrane protein 30A	protein_coding	8	Plasmacytoid-dendritic-cell
ENSMUSG00000068631	Gm7676	predicted gene 7676	processed_pseudogene	7	Monocyte
ENSMUSG00000032812	Arap1	ArfGAP with RhoGAP domain ankyrin repeat and PH domain 1	protein_coding	7	Monocyte
ENSMUSG00000005873	Reep5	receptor accessory protein 5	protein_coding	8	Plasmacytoid-dendritic-cell
ENSMUSG00000037992	Rara	retinoic acid receptor alpha	protein_coding	7	Monocyte
ENSMUSG00000028270	Gbp2	guanylate binding protein 2	protein_coding	4	Neutrophil
ENSMUSG00000034855	Cxcl10	chemokine (C-X-C motif) ligand 10	protein_coding	7	Monocyte
ENSMUSG00000076498	Trbc2	T cell receptor beta constant 2	TR_C_gene	2	T-cell
ENSMUSG00000076928	Trac	T cell receptor alpha constant	TR_C_gene	2	T-cell
ENSMUSG00000054072	Iigp1	interferon inducible GTPase 1	protein_coding	2	T-cell
ENSMUSG00000026358	Rgs1	regulator of G-protein signaling 1	protein_coding	5	Macrophage
ENSMUSG00000078763	Slfn1	schlafen 1	protein_coding	4	Neutrophil
ENSMUSG00000032094	Cd3d	CD3 antigen delta polypeptide	protein_coding	2	T-cell
ENSMUSG00000003882	Il7r	interleukin 7 receptor	protein_coding	8	Plasmacytoid-dendritic-cell
ENSMUSG00000021728	Emb	embigin	protein_coding	2	T-cell
ENSMUSG00000086320	Gm12840	predicted gene 12840	lincRNA	2	T-cell
ENSMUSG00000105504	Gbp5	guanylate binding protein 5	protein_coding	7	Monocyte
ENSMUSG00000035692	Isg15	ISG15 ubiquitin-like modifier	protein_coding	4	Neutrophil
ENSMUSG00000054892	Txk	TXK tyrosine kinase	protein_coding	6	NK-cell
ENSMUSG00000017493	Igfbp4	insulin-like growth factor binding protein 4	protein_coding	2	T-cell
ENSMUSG00000076490	Trbc1	T cell receptor beta constant region 1	TR_C_gene	6	NK-cell
ENSMUSG00000049866	Arl4c	ADP-ribosylation factor-like 4C	protein_coding	2	T-cell
ENSMUSG00000028362	Tnfsf8	tumor necrosis factor (ligand) superfamily member 8	protein_coding	2	T-cell
ENSMUSG00000079018	Ly6c1	lymphocyte antigen 6 complex locus C1	protein_coding	2	T-cell
ENSMUSG00000041954	Tnfrsf18	tumor necrosis factor receptor superfamily member 18	protein_coding	2	T-cell
ENSMUSG00000001156	Mxd1	MAX dimerization protein 1	protein_coding	4	Neutrophil
ENSMUSG00000027634	Ndrg3	N-myc downstream regulated gene 3	protein_coding	2	T-cell
ENSMUSG00000035042	Ccl5	chemokine (C-C motif) ligand 5	protein_coding	6	NK-cell
ENSMUSG00000024778	Fas	Fas (TNF receptor superfamily member 6)	protein_coding	4	Neutrophil
ENSMUSG00000026989	Dapl1	death associated protein-like 1	protein_coding	2	T-cell
ENSMUSG00000021453	Gadd45g	growth arrest and DNA-damage-inducible 45 gamma	protein_coding	6	NK-cell
ENSMUSG00000043953	Ccrl2	chemokine (C-C motif) receptor-like 2	protein_coding	4	Neutrophil
ENSMUSG00000004612	Nkg7	natural killer cell group 7 sequence	protein_coding	6	NK-cell
ENSMUSG00000041483	Zfp281	zinc finger protein 281	protein_coding	2	T-cell
ENSMUSG00000025997	Ikzf2	IKAROS family zinc finger 2	protein_coding	8	Plasmacytoid-dendritic-cell
ENSMUSG00000097113	Gm19705	predicted gene 19705	lincRNA	2	T-cell
ENSMUSG00000015437	Gzmb	granzyme B	protein_coding	6	NK-cell
ENSMUSG00000048251	Bcl11b	B cell leukemia/lymphoma 11B	protein_coding	2	T-cell
ENSMUSG00000045827	Serpinb9	serine (or cysteine) peptidase inhibitor clade B member 9	protein_coding	6	NK-cell
ENSMUSG00000025790	Slco3a1	solute carrier organic anion transporter family member 3a1	protein_coding	7	Monocyte
ENSMUSG00000022584	Ly6c2	lymphocyte antigen 6 complex locus C2	protein_coding	8	Plasmacytoid-dendritic-cell
ENSMUSG00000021109	Hif1a	hypoxia inducible factor 1 alpha subunit	protein_coding	7	Monocyte
ENSMUSG00000026223	Itm2c	integral membrane protein 2C	protein_coding	8	Plasmacytoid-dendritic-cell
ENSMUSG00000037405	Icam1	intercellular adhesion molecule 1	protein_coding	6	NK-cell
ENSMUSG00000042349	Ikbke	inhibitor of kappaB kinase epsilon	protein_coding	7	Monocyte
ENSMUSG00000020577	Tspan13	tetraspanin 13	protein_coding	8	Plasmacytoid-dendritic-cell
ENSMUSG00000068227	Il2rb	interleukin 2 receptor beta chain	protein_coding	6	NK-cell
ENSMUSG00000021025	Nfkbia	nuclear factor of kappa light polypeptide gene enhancer in B cells inhibitor alpha	protein_coding	4	Neutrophil
ENSMUSG00000026107	Nabp1	nucleic acid binding protein 1	protein_coding	6	NK-cell
ENSMUSG00000023132	Gzma	granzyme A	protein_coding	6	NK-cell
ENSMUSG00000106874	Gm20186	predicted gene 20186	lincRNA	2	T-cell
ENSMUSG00000042842	Serpinb6b	serine (or cysteine) peptidase inhibitor clade B member 6b	protein_coding	6	NK-cell
ENSMUSG00000020009	Ifngr1	interferon gamma receptor 1	protein_coding	6	NK-cell
ENSMUSG00000108291	Gm44292	predicted gene 44292	TEC	6	NK-cell
ENSMUSG00000030530	Furin	furin (paired basic amino acid cleaving enzyme)	protein_coding	4	Neutrophil
ENSMUSG00000028480	Glipr2	GLI pathogenesis-related 2	protein_coding	5	Macrophage
ENSMUSG00000019843	Fyn	Fyn proto-oncogene	protein_coding	6	NK-cell
ENSMUSG00000028965	Tnfrsf9	tumor necrosis factor receptor superfamily member 9	protein_coding	6	NK-cell
ENSMUSG00000073489	Ifi204	interferon activated gene 204	protein_coding	7	Monocyte
ENSMUSG00000053846	Lipg	lipase endothelial	protein_coding	4	Neutrophil
ENSMUSG00000030165	Klrd1	killer cell lectin-like receptor subfamily D member 1	protein_coding	6	NK-cell
ENSMUSG00000016528	Mapkapk2	MAP kinase-activated protein kinase 2	protein_coding	7	Monocyte
ENSMUSG00000024014	Pim1	proviral integration site 1	protein_coding	6	NK-cell
ENSMUSG00000020415	Pttg1	pituitary tumor-transforming gene 1	protein_coding	8	Plasmacytoid-dendritic-cell
ENSMUSG00000041220	Elovl6	ELOVL family member 6 elongation of long chain fatty acids (yeast)	protein_coding	8	Plasmacytoid-dendritic-cell
ENSMUSG00000002699	Lcp2	lymphocyte cytosolic protein 2	protein_coding	7	Monocyte
ENSMUSG00000039934	Gsap	gamma-secretase activating protein	protein_coding	7	Monocyte
ENSMUSG00000024679	Ms4a6d	membrane-spanning 4-domains subfamily A member 6D	protein_coding	7	Monocyte
ENSMUSG00000025283	Sat1	spermidine/spermine N1-acetyl transferase 1	protein_coding	7	Monocyte
ENSMUSG00000062593	Lilrb4a	predicted gene 49339	protein_coding	4	Neutrophil
ENSMUSG00000054342	Kcnn4	potassium intermediate/small conductance calcium-activated channel subfamily N member 4	protein_coding	3	Plasma-cell
ENSMUSG00000000078	Klf6	Kruppel-like factor 6	protein_coding	5	Macrophage
ENSMUSG00000044258	Ctla2a	cytotoxic T lymphocyte-associated protein 2 alpha	protein_coding	6	NK-cell
ENSMUSG00000022564	Grina	glutamate receptor ionotropic N-methyl D-aspartate-associated protein 1 (glutamate binding)	protein_coding	4	Neutrophil
ENSMUSG00000033450	Tagap	T cell activation Rho GTPase activating protein	protein_coding	8	Plasmacytoid-dendritic-cell
ENSMUSG00000024644	Cndp2	CNDP dipeptidase 2 (metallopeptidase M20 family)	protein_coding	7	Monocyte
ENSMUSG00000028037	Ifi44	interferon-induced protein 44	protein_coding	8	Plasmacytoid-dendritic-cell
ENSMUSG00000020101	Vsir	V-set immunoregulatory receptor	protein_coding	7	Monocyte
ENSMUSG00000029135	Fosl2	fos-like antigen 2	protein_coding	4	Neutrophil
ENSMUSG00000019850	Tnfaip3	tumor necrosis factor alpha-induced protein 3	protein_coding	4	Neutrophil
ENSMUSG00000079227	Ccr5	chemokine (C-C motif) receptor 5	protein_coding	6	NK-cell
ENSMUSG00000039501	Znfx1	zinc finger NFX1-type containing 1	protein_coding	7	Monocyte
ENSMUSG00000030844	Rgs10	regulator of G-protein signalling 10	protein_coding	8	Plasmacytoid-dendritic-cell
ENSMUSG00000022848	Dirc2	disrupted in renal carcinoma 2 (human)	protein_coding	8	Plasmacytoid-dendritic-cell
ENSMUSG00000022555	Dgat1	diacylglycerol O-acyltransferase 1	protein_coding	6	NK-cell
ENSMUSG00000044197	Gpr146	G protein-coupled receptor 146	protein_coding	8	Plasmacytoid-dendritic-cell
ENSMUSG00000023186	Vwa5a	von Willebrand factor A domain containing 5A	protein_coding	8	Plasmacytoid-dendritic-cell
ENSMUSG00000068220	Lgals1	lectin galactose binding soluble 1	protein_coding	8	Plasmacytoid-dendritic-cell
ENSMUSG00000030149	Klrk1	killer cell lectin-like receptor subfamily K member 1	protein_coding	6	NK-cell
ENSMUSG00000020733	Slc9a3r1	solute carrier family 9 (sodium/hydrogen exchanger) member 3 regulator 1	protein_coding	4	Neutrophil
ENSMUSG00000026463	Atp2b4	ATPase Ca++ transporting plasma membrane 4	protein_coding	8	Plasmacytoid-dendritic-cell
ENSMUSG00000023961	Enpp4	ectonucleotide pyrophosphatase/phosphodiesterase 4	protein_coding	8	Plasmacytoid-dendritic-cell
ENSMUSG00000033577	Myo6	myosin VI	protein_coding	6	NK-cell
ENSMUSG00000033545	Znrf1	zinc and ring finger 1	protein_coding	4	Neutrophil
ENSMUSG00000030167	Klrc1	killer cell lectin-like receptor subfamily C member 1	protein_coding	6	NK-cell
ENSMUSG00000026011	Ctla4	cytotoxic T-lymphocyte-associated protein 4	protein_coding	3	Plasma-cell
ENSMUSG00000016496	Cd274	CD274 antigen	protein_coding	7	Monocyte
ENSMUSG00000022102	Dok2	docking protein 2	protein_coding	6	NK-cell
ENSMUSG00000055170	Ifng	interferon gamma	protein_coding	6	NK-cell
ENSMUSG00000036943	Rab8b	RAB8B member RAS oncogene family	protein_coding	7	Monocyte
ENSMUSG00000020644	Id2	inhibitor of DNA binding 2	protein_coding	6	NK-cell
ENSMUSG00000025163	Cd7	CD7 antigen	protein_coding	8	Plasmacytoid-dendritic-cell
ENSMUSG00000017002	Slpi	secretory leukocyte peptidase inhibitor	protein_coding	4	Neutrophil
ENSMUSG00000030103	Bhlhe40	basic helix-loop-helix family member e40	protein_coding	6	NK-cell
ENSMUSG00000033213	AA467197	expressed sequence AA467197	protein_coding	4	Neutrophil
ENSMUSG00000026573	Xcl1	chemokine (C motif) ligand 1	protein_coding	6	NK-cell
ENSMUSG00000021990	Spata13	spermatogenesis associated 13	protein_coding	7	Monocyte
ENSMUSG00000039168	Dap	death-associated protein	protein_coding	8	Plasmacytoid-dendritic-cell
ENSMUSG00000087477	Gm13822	predicted gene 13822	antisense	4	Neutrophil
ENSMUSG00000028367	Txn1	thioredoxin 1	protein_coding	4	Neutrophil
ENSMUSG00000021939	Ctsb	cathepsin B	protein_coding	8	Plasmacytoid-dendritic-cell
ENSMUSG00000052736	Klrc2	killer cell lectin-like receptor subfamily C member 2	protein_coding	6	NK-cell
ENSMUSG00000019872	Smpdl3a	sphingomyelin phosphodiesterase acid-like 3A	protein_coding	7	Monocyte
ENSMUSG00000039361	Picalm	phosphatidylinositol binding clathrin assembly protein	protein_coding	7	Monocyte
ENSMUSG00000050708	Ftl1	ferritin light polypeptide 1	protein_coding	7	Monocyte
ENSMUSG00000015143	Actn1	actinin alpha 1	protein_coding	5	Macrophage
ENSMUSG00000076441	Ass1	argininosuccinate synthetase 1	protein_coding	7	Monocyte
ENSMUSG00000029530	Ccr9	chemokine (C-C motif) receptor 9	protein_coding	8	Plasmacytoid-dendritic-cell
ENSMUSG00000030124	Lag3	lymphocyte-activation gene 3	protein_coding	8	Plasmacytoid-dendritic-cell
ENSMUSG00000027907	S100a11	S100 calcium binding protein A11	protein_coding	4	Neutrophil
ENSMUSG00000055435	Maf	avian musculoaponeurotic fibrosarcoma oncogene homolog	protein_coding	7	Monocyte
ENSMUSG00000026031	Cflar	CASP8 and FADD-like apoptosis regulator	protein_coding	7	Monocyte
ENSMUSG00000029922	Mkrn1	makorin ring finger protein 1	protein_coding	5	Macrophage
ENSMUSG00000020077	Srgn	serglycin	protein_coding	4	Neutrophil
ENSMUSG00000024190	Dusp1	dual specificity phosphatase 1	protein_coding	4	Neutrophil
ENSMUSG00000030341	Tnfrsf1a	tumor necrosis factor receptor superfamily member 1a	protein_coding	7	Monocyte
ENSMUSG00000031155	Pim2	proviral integration site 2	protein_coding	6	NK-cell
ENSMUSG00000071379	Hpcal1	hippocalcin-like 1	protein_coding	5	Macrophage
ENSMUSG00000024661	Fth1	ferritin heavy polypeptide 1	protein_coding	4	Neutrophil
ENSMUSG00000022443	Myh9	myosin heavy polypeptide 9 non-muscle	protein_coding	3	Plasma-cell
ENSMUSG00000079419	Ms4a6c	membrane-spanning 4-domains subfamily A member 6C	protein_coding	7	Monocyte
ENSMUSG00000033487	Fndc3a	fibronectin type III domain containing 3A	protein_coding	7	Monocyte
ENSMUSG00000015312	Gadd45b	growth arrest and DNA-damage-inducible 45 beta	protein_coding	4	Neutrophil
ENSMUSG00000031652	N4bp1	NEDD4 binding protein 1	protein_coding	7	Monocyte
ENSMUSG00000050241	Klre1	killer cell lectin-like receptor family E member 1	protein_coding	6	NK-cell
ENSMUSG00000028793	Rnf19b	ring finger protein 19B	protein_coding	4	Neutrophil
ENSMUSG00000036402	Gng12	guanine nucleotide binding protein (G protein) gamma 12	protein_coding	8	Plasmacytoid-dendritic-cell
ENSMUSG00000026068	Il18rap	interleukin 18 receptor accessory protein	protein_coding	6	NK-cell
ENSMUSG00000052298	Cdc42se2	CDC42 small effector 2	protein_coding	8	Plasmacytoid-dendritic-cell
ENSMUSG00000020178	Adora2a	adenosine A2a receptor	protein_coding	6	NK-cell
ENSMUSG00000032776	Mctp2	multiple C2 domains transmembrane 2	protein_coding	8	Plasmacytoid-dendritic-cell
ENSMUSG00000026770	Il2ra	interleukin 2 receptor alpha chain	protein_coding	5	Macrophage
ENSMUSG00000038612	Mcl1	myeloid cell leukemia sequence 1	protein_coding	7	Monocyte
ENSMUSG00000000817	Fasl	Fas ligand (TNF superfamily member 6)	protein_coding	6	NK-cell
ENSMUSG00000041959	S100a10	S100 calcium binding protein A10 (calpactin)	protein_coding	7	Monocyte
ENSMUSG00000001020	S100a4	S100 calcium binding protein A4	protein_coding	7	Monocyte
ENSMUSG00000003541	Ier3	immediate early response 3	protein_coding	4	Neutrophil
ENSMUSG00000030178	Klra13-ps	killer cell lectin-like receptor subfamily A member 13 pseudogene	transcribed_unprocessed_pseudogene	6	NK-cell
ENSMUSG00000029571	Tmem106b	transmembrane protein 106B	protein_coding	8	Plasmacytoid-dendritic-cell
ENSMUSG00000097418	Mir155hg	Mir155 host gene (non-protein coding)	lincRNA	6	NK-cell
ENSMUSG00000033083	Tbc1d4	TBC1 domain family member 4	protein_coding	5	Macrophage
ENSMUSG00000039208	Metrnl	meteorin glial cell differentiation regulator-like	protein_coding	6	NK-cell
ENSMUSG00000021871	Pnp	predicted gene 49342	protein_coding	7	Monocyte
ENSMUSG00000020610	Amz2	archaelysin family metallopeptidase 2	protein_coding	8	Plasmacytoid-dendritic-cell
ENSMUSG00000031584	Gsr	glutathione reductase	protein_coding	7	Monocyte
ENSMUSG00000030830	Itgal	integrin alpha L	protein_coding	7	Monocyte
ENSMUSG00000069516	Lyz2	lysozyme 2	protein_coding	7	Monocyte
ENSMUSG00000069793	Slfn9	schlafen 9	protein_coding	7	Monocyte
ENSMUSG00000037960	Card19	caspase recruitment domain family member 19	protein_coding	7	Monocyte
ENSMUSG00000040687	Madd	MAP-kinase activating death domain	protein_coding	7	Monocyte
ENSMUSG00000022586	Ly6i	lymphocyte antigen 6 complex locus I	protein_coding	7	Monocyte
ENSMUSG00000027712	Anxa5	annexin A5	protein_coding	5	Macrophage
ENSMUSG00000021840	Mapk1ip1l	mitogen-activated protein kinase 1 interacting protein 1-like	protein_coding	8	Plasmacytoid-dendritic-cell
ENSMUSG00000097154	Gm26510	predicted gene 26510	lincRNA	8	Plasmacytoid-dendritic-cell
ENSMUSG00000027366	Sppl2a	signal peptide peptidase like 2A	protein_coding	7	Monocyte
ENSMUSG00000108493	RP24-462O14.2	predicted gene 45715	sense_intronic	8	Plasmacytoid-dendritic-cell
ENSMUSG00000036894	Rap2b	RAP2B member of RAS oncogene family	protein_coding	5	Macrophage
ENSMUSG00000018585	Atox1	antioxidant 1 copper chaperone	protein_coding	7	Monocyte
ENSMUSG00000038733	Wdr26	WD repeat domain 26	protein_coding	8	Plasmacytoid-dendritic-cell
ENSMUSG00000030104	Edem1	ER degradation enhancer mannosidase alpha-like 1	protein_coding	8	Plasmacytoid-dendritic-cell
ENSMUSG00000005802	Slc30a4	solute carrier family 30 (zinc transporter) member 4	protein_coding	8	Plasmacytoid-dendritic-cell
ENSMUSG00000021707	Dhfr	dihydrofolate reductase	protein_coding	3	Plasma-cell
ENSMUSG00000007891	Ctsd	cathepsin D	protein_coding	4	Neutrophil
ENSMUSG00000035392	Dennd1a	DENN/MADD domain containing 1A	protein_coding	7	Monocyte
ENSMUSG00000027882	Stxbp3	syntaxin binding protein 3	protein_coding	5	Macrophage
ENSMUSG00000022892	App	amyloid beta (A4) precursor protein	protein_coding	7	Monocyte
ENSMUSG00000022018	Rgcc	regulator of cell cycle	protein_coding	3	Plasma-cell
ENSMUSG00000023067	Cdkn1a	cyclin-dependent kinase inhibitor 1A (P21)	protein_coding	7	Monocyte
ENSMUSG00000048490	Nrip1	nuclear receptor interacting protein 1	protein_coding	3	Plasma-cell
ENSMUSG00000032324	Tspan3	tetraspanin 3	protein_coding	5	Macrophage
ENSMUSG00000001025	S100a6	S100 calcium binding protein A6 (calcyclin)	protein_coding	4	Neutrophil
ENSMUSG00000028341	Nr4a3	nuclear receptor subfamily 4 group A member 3	protein_coding	5	Macrophage
ENSMUSG00000052331	Ankrd44	ankyrin repeat domain 44	protein_coding	6	NK-cell
ENSMUSG00000048234	Rnf149	ring finger protein 149	protein_coding	7	Monocyte
ENSMUSG00000000982	Ccl3	chemokine (C-C motif) ligand 3	protein_coding	4	Neutrophil
ENSMUSG00000029860	Zyx	zyxin	protein_coding	7	Monocyte
ENSMUSG00000092274	Neat1	nuclear paraspeckle assembly transcript 1 (non-protein coding)	lincRNA	7	Monocyte
ENSMUSG00000054717	Hmgb2	high mobility group box 2	protein_coding	3	Plasma-cell
ENSMUSG00000008730	Hipk1	homeodomain interacting protein kinase 1	protein_coding	3	Plasma-cell
ENSMUSG00000062382	Ftl1-ps1	ferritin light polypeptide 1 pseudogene 1	protein_coding	7	Monocyte
ENSMUSG00000025959	Klf7	Kruppel-like factor 7 (ubiquitous)	protein_coding	7	Monocyte
ENSMUSG00000027828	Ssr3	signal sequence receptor gamma	protein_coding	7	Monocyte
ENSMUSG00000031504	Rab20	RAB20 member RAS oncogene family	protein_coding	4	Neutrophil
ENSMUSG00000021327	Zkscan3	zinc finger with KRAB and SCAN domains 3	protein_coding	8	Plasmacytoid-dendritic-cell
ENSMUSG00000049103	Ccr2	chemokine (C-C motif) receptor 2	protein_coding	7	Monocyte
ENSMUSG00000067599	Klra7	killer cell lectin-like receptor subfamily A member 7	protein_coding	6	NK-cell
ENSMUSG00000030325	Klrb1c	killer cell lectin-like receptor subfamily B member 1C	protein_coding	6	NK-cell
ENSMUSG00000055041	Commd5	COMM domain containing 5	protein_coding	8	Plasmacytoid-dendritic-cell
ENSMUSG00000044948	Cfap43	cilia and flagella associated protein 43	protein_coding	8	Plasmacytoid-dendritic-cell
ENSMUSG00000044162	Tnip3	TNFAIP3 interacting protein 3	protein_coding	7	Monocyte
ENSMUSG00000003031	Cdkn1b	cyclin-dependent kinase inhibitor 1B	protein_coding	5	Macrophage
ENSMUSG00000028599	Tnfrsf1b	tumor necrosis factor receptor superfamily member 1b	protein_coding	7	Monocyte
ENSMUSG00000026483	Fam129a	family with sequence similarity 129 member A	protein_coding	5	Macrophage
ENSMUSG00000025278	Flnb	filamin beta	protein_coding	5	Macrophage
ENSMUSG00000023206	Il15ra	interleukin 15 receptor alpha chain	protein_coding	7	Monocyte
ENSMUSG00000024414	Mrpl27	mitochondrial ribosomal protein L27	protein_coding	3	Plasma-cell
ENSMUSG00000039328	Rnf122	ring finger protein 122	protein_coding	8	Plasmacytoid-dendritic-cell
ENSMUSG00000040204	2810417H13Rik	PCNA clamp associated factor	protein_coding	3	Plasma-cell
ENSMUSG00000028832	Stmn1	stathmin 1	protein_coding	3	Plasma-cell
ENSMUSG00000020914	Top2a	topoisomerase (DNA) II alpha	protein_coding	3	Plasma-cell
ENSMUSG00000017716	Birc5	baculoviral IAP repeat-containing 5	protein_coding	3	Plasma-cell
ENSMUSG00000094777	Hist1h2ap	histone cluster 1 H2ap	protein_coding	3	Plasma-cell
ENSMUSG00000028873	Cdca8	cell division cycle associated 8	protein_coding	3	Plasma-cell
ENSMUSG00000027715	Ccna2	cyclin A2	protein_coding	3	Plasma-cell
ENSMUSG00000020649	Rrm2	ribonucleotide reductase M2	protein_coding	3	Plasma-cell
ENSMUSG00000025574	Tk1	thymidine kinase 1	protein_coding	3	Plasma-cell
ENSMUSG00000032218	Ccnb2	cyclin B2	protein_coding	3	Plasma-cell
ENSMUSG00000019942	Cdk1	cyclin-dependent kinase 1	protein_coding	3	Plasma-cell
ENSMUSG00000027326	Knl1	kinetochore scaffold 1	protein_coding	3	Plasma-cell
ENSMUSG00000001403	Ube2c	ubiquitin-conjugating enzyme E2C	protein_coding	3	Plasma-cell
ENSMUSG00000028312	Smc2	structural maintenance of chromosomes 2	protein_coding	3	Plasma-cell
ENSMUSG00000062248	Cks2	CDC28 protein kinase regulatory subunit 2	protein_coding	3	Plasma-cell
ENSMUSG00000020484	Xbp1	X-box binding protein 1	protein_coding	8	Plasmacytoid-dendritic-cell
ENSMUSG00000027323	Rad51	RAD51 recombinase	protein_coding	3	Plasma-cell
ENSMUSG00000022314	Rad21	RAD21 cohesin complex component	protein_coding	3	Plasma-cell
ENSMUSG00000028266	Lmo4	LIM domain only 4	protein_coding	7	Monocyte
ENSMUSG00000031246	Sh3bgrl	SH3-binding domain glutamic acid-rich protein like	protein_coding	7	Monocyte
ENSMUSG00000024953	Prdx5	peroxiredoxin 5	protein_coding	4	Neutrophil
ENSMUSG00000058773	Hist1h1b	histone cluster 1 H1b	protein_coding	3	Plasma-cell
ENSMUSG00000040659	Efhd2	EF hand domain containing 2	protein_coding	7	Monocyte
ENSMUSG00000026536	Ifi211	interferon activated gene 211	protein_coding	7	Monocyte
ENSMUSG00000040713	Creg1	cellular repressor of E1A-stimulated genes 1	protein_coding	7	Monocyte
ENSMUSG00000021814	Anxa7	annexin A7	protein_coding	8	Plasmacytoid-dendritic-cell
ENSMUSG00000025779	Ly96	lymphocyte antigen 96	protein_coding	7	Monocyte
ENSMUSG00000047126	Cltc	clathrin heavy polypeptide (Hc)	protein_coding	7	Monocyte
ENSMUSG00000032231	Anxa2	annexin A2	protein_coding	5	Macrophage
ENSMUSG00000029516	Cit	citron	protein_coding	3	Plasma-cell
ENSMUSG00000047945	Marcksl1	MARCKS-like 1	protein_coding	4	Neutrophil
ENSMUSG00000032382	Snx1	sorting nexin 1	protein_coding	3	Plasma-cell
ENSMUSG00000068329	Htra2	HtrA serine peptidase 2	protein_coding	5	Macrophage
ENSMUSG00000060639	Hist1h4i	histone cluster 1 H4i	protein_coding	3	Plasma-cell
ENSMUSG00000075705	Msrb1	methionine sulfoxide reductase B1	protein_coding	4	Neutrophil
ENSMUSG00000076934	Iglv1	immunoglobulin lambda variable 1	IG_V_gene	3	Plasma-cell
ENSMUSG00000076613	Ighg2b	immunoglobulin heavy constant gamma 2B	IG_C_gene	3	Plasma-cell
ENSMUSG00000040627	Aicda	activation-induced cytidine deaminase	protein_coding	3	Plasma-cell
ENSMUSG00000069769	Msi2	musashi RNA-binding protein 2	protein_coding	3	Plasma-cell
ENSMUSG00000040710	St8sia4	ST8 alpha-N-acetyl-neuraminide alpha-2 8-sialyltransferase 4	protein_coding	8	Plasmacytoid-dendritic-cell
ENSMUSG00000004849	Ap1s1	adaptor protein complex AP-1 sigma 1	protein_coding	8	Plasmacytoid-dendritic-cell
ENSMUSG00000023367	Tmem176a	transmembrane protein 176A	protein_coding	7	Monocyte
ENSMUSG00000097354	2310001H17Rik	RIKEN cDNA 2310001H17 gene	lincRNA	4	Neutrophil
ENSMUSG00000058715	Fcer1g	Fc receptor IgE high affinity I gamma polypeptide	protein_coding	7	Monocyte
ENSMUSG00000022800	Fyttd1	forty-two-three domain containing 1	protein_coding	3	Plasma-cell
ENSMUSG00000020573	Pik3cg	phosphatidylinositol-4 5-bisphosphate 3-kinase catalytic subunit gamma	protein_coding	3	Plasma-cell
ENSMUSG00000036639	Nudt1	nudix (nucleoside diphosphate linked moiety X)-type motif 1	protein_coding	3	Plasma-cell
ENSMUSG00000022043	Trim35	tripartite motif-containing 35	protein_coding	3	Plasma-cell
ENSMUSG00000040528	Milr1	mast cell immunoglobulin like receptor 1	protein_coding	7	Monocyte
ENSMUSG00000022360	Atad2	ATPase family AAA domain containing 2	protein_coding	3	Plasma-cell
ENSMUSG00000022570	Tsta3	tissue specific transplantation antigen P35B	protein_coding	3	Plasma-cell
ENSMUSG00000033790	Tubgcp5	tubulin gamma complex associated protein 5	protein_coding	8	Plasmacytoid-dendritic-cell
ENSMUSG00000006678	Pola1	polymerase (DNA directed) alpha 1	protein_coding	3	Plasma-cell
ENSMUSG00000032501	Trib1	tribbles pseudokinase 1	protein_coding	4	Neutrophil
ENSMUSG00000031447	Lamp1	lysosomal-associated membrane protein 1	protein_coding	7	Monocyte
ENSMUSG00000015839	Nfe2l2	nuclear factor erythroid derived 2 like 2	protein_coding	4	Neutrophil
ENSMUSG00000037685	Atp8a1	ATPase aminophospholipid transporter (APLT) class I type 8A member 1	protein_coding	8	Plasmacytoid-dendritic-cell
ENSMUSG00000021973	Micu2	mitochondrial calcium uptake 2	protein_coding	3	Plasma-cell
ENSMUSG00000048379	Socs4	suppressor of cytokine signaling 4	protein_coding	3	Plasma-cell
ENSMUSG00000060591	Ifitm2	interferon induced transmembrane protein 2	protein_coding	4	Neutrophil
ENSMUSG00000037966	Ninj1	ninjurin 1	protein_coding	7	Monocyte
ENSMUSG00000021555	Naa35	N(alpha)-acetyltransferase 35 NatC auxiliary subunit	protein_coding	3	Plasma-cell
ENSMUSG00000095595	Fam177a	family with sequence similarity 177 member A	protein_coding	5	Macrophage
ENSMUSG00000025134	Alyref	Aly/REF export factor	protein_coding	3	Plasma-cell
ENSMUSG00000003382	Etv3	ets variant 3	protein_coding	5	Macrophage
ENSMUSG00000023827	Agpat4	1-acylglycerol-3-phosphate O-acyltransferase 4 (lysophosphatidic acid acyltransferase delta)	protein_coding	3	Plasma-cell
ENSMUSG00000055296	Tmem245	transmembrane protein 245	protein_coding	3	Plasma-cell
ENSMUSG00000040026	Saa3	serum amyloid A 3	protein_coding	7	Monocyte
ENSMUSG00000091993	B930036N10Rik	RIKEN cDNA B930036N10 gene	antisense	3	Plasma-cell
ENSMUSG00000039899	Fgl2	fibrinogen-like protein 2	protein_coding	5	Macrophage
ENSMUSG00000089929	Bcl2a1b	B cell leukemia/lymphoma 2 related protein A1b	protein_coding	7	Monocyte
ENSMUSG00000025491	Ifitm1	interferon induced transmembrane protein 1	protein_coding	4	Neutrophil
ENSMUSG00000022119	Rbm26	RNA binding motif protein 26	protein_coding	8	Plasmacytoid-dendritic-cell
ENSMUSG00000031765	Mt1	metallothionein 1	protein_coding	5	Macrophage
ENSMUSG00000064090	Vrk2	vaccinia related kinase 2	protein_coding	8	Plasmacytoid-dendritic-cell
ENSMUSG00000021591	Glrx	glutaredoxin	protein_coding	4	Neutrophil
ENSMUSG00000029810	Tmem176b	transmembrane protein 176B	protein_coding	7	Monocyte
ENSMUSG00000020027	Socs2	suppressor of cytokine signaling 2	protein_coding	5	Macrophage
ENSMUSG00000027199	Gatm	glycine amidinotransferase (L-arginine:glycine amidinotransferase)	protein_coding	5	Macrophage
ENSMUSG00000056054	S100a8	S100 calcium binding protein A8 (calgranulin A)	protein_coding	4	Neutrophil
ENSMUSG00000027775	Mfsd1	major facilitator superfamily domain containing 1	protein_coding	7	Monocyte
ENSMUSG00000018008	Cyth4	cytohesin 4	protein_coding	8	Plasmacytoid-dendritic-cell
ENSMUSG00000028646	Rragc	Ras-related GTP binding C	protein_coding	8	Plasmacytoid-dendritic-cell
ENSMUSG00000029233	Srd5a3	steroid 5 alpha-reductase 3	protein_coding	8	Plasmacytoid-dendritic-cell
ENSMUSG00000073412	Lst1	leukocyte specific transcript 1	protein_coding	7	Monocyte
ENSMUSG00000083563	Gm13340	predicted gene 13340	unprocessed_pseudogene	8	Plasmacytoid-dendritic-cell
ENSMUSG00000056071	S100a9	S100 calcium binding protein A9 (calgranulin B)	protein_coding	4	Neutrophil
ENSMUSG00000027533	Fabp5	fatty acid binding protein 5 epidermal	protein_coding	5	Macrophage
ENSMUSG00000038352	Arl5c	ADP-ribosylation factor-like 5C	protein_coding	5	Macrophage
ENSMUSG00000022710	Usp7	ubiquitin specific peptidase 7	protein_coding	8	Plasmacytoid-dendritic-cell
ENSMUSG00000026822	Lcn2	lipocalin 2	protein_coding	4	Neutrophil
ENSMUSG00000018930	Ccl4	chemokine (C-C motif) ligand 4	protein_coding	4	Neutrophil
ENSMUSG00000041417	Pik3r1	phosphoinositide-3-kinase regulatory subunit 1	protein_coding	5	Macrophage
ENSMUSG00000028634	Hivep3	human immunodeficiency virus type I enhancer binding protein 3	protein_coding	8	Plasmacytoid-dendritic-cell
ENSMUSG00000030894	Tpp1	tripeptidyl peptidase I	protein_coding	8	Plasmacytoid-dendritic-cell
ENSMUSG00000039233	Tbce	tubulin-specific chaperone E	protein_coding	8	Plasmacytoid-dendritic-cell
ENSMUSG00000031314	Taf1	TATA-box binding protein associated factor 1	protein_coding	8	Plasmacytoid-dendritic-cell
ENSMUSG00000003206	Ebi3	Epstein-Barr virus induced gene 3	protein_coding	7	Monocyte
ENSMUSG00000031996	Aplp2	amyloid beta (A4) precursor-like protein 2	protein_coding	7	Monocyte
ENSMUSG00000049086	Bmyc	brain expressed myelocytomatosis oncogene	protein_coding	8	Plasmacytoid-dendritic-cell
ENSMUSG00000032265	Fam46a	terminal nucleotidyltransferase 5A	protein_coding	7	Monocyte
ENSMUSG00000062115	Rai1	retinoic acid induced 1	protein_coding	8	Plasmacytoid-dendritic-cell
ENSMUSG00000007038	Neu1	neuraminidase 1	protein_coding	7	Monocyte
ENSMUSG00000027368	Dusp2	dual specificity phosphatase 2	protein_coding	7	Monocyte
ENSMUSG00000027602	Map1lc3a	microtubule-associated protein 1 light chain 3 alpha	protein_coding	8	Plasmacytoid-dendritic-cell
ENSMUSG00000055024	Ep300	E1A binding protein p300	protein_coding	8	Plasmacytoid-dendritic-cell
ENSMUSG00000035356	Nfkbiz	nuclear factor of kappa light polypeptide gene enhancer in B cells inhibitor zeta	protein_coding	4	Neutrophil
ENSMUSG00000055065	Ddx17	DEAD (Asp-Glu-Ala-Asp) box polypeptide 17	protein_coding	8	Plasmacytoid-dendritic-cell
ENSMUSG00000031762	Mt2	metallothionein 2	protein_coding	5	Macrophage
ENSMUSG00000025059	Gk	glycerol kinase	protein_coding	7	Monocyte
ENSMUSG00000034765	Dusp5	dual specificity phosphatase 5	protein_coding	5	Macrophage
ENSMUSG00000060090	Rp2	retinitis pigmentosa 2 homolog	protein_coding	8	Plasmacytoid-dendritic-cell
ENSMUSG00000011158	Brf1	BRF1 RNA polymerase III transcription initiation factor 90 kDa subunit	protein_coding	8	Plasmacytoid-dendritic-cell
ENSMUSG00000021281	Tnfaip2	tumor necrosis factor alpha-induced protein 2	protein_coding	7	Monocyte
ENSMUSG00000035725	Prkx	protein kinase X-linked	protein_coding	7	Monocyte
ENSMUSG00000005514	Por	P450 (cytochrome) oxidoreductase	protein_coding	7	Monocyte
ENSMUSG00000030413	Pglyrp1	peptidoglycan recognition protein 1	protein_coding	4	Neutrophil
ENSMUSG00000038058	Nod1	nucleotide-binding oligomerization domain containing 1	protein_coding	7	Monocyte
ENSMUSG00000078238	Gm12854	predicted gene 12854	processed_pseudogene	4	Neutrophil
ENSMUSG00000050029	Rap2c	RAP2C member of RAS oncogene family	protein_coding	7	Monocyte
ENSMUSG00000032786	Alas1	aminolevulinic acid synthase 1	protein_coding	7	Monocyte
ENSMUSG00000052270	Fpr2	formyl peptide receptor 2	protein_coding	7	Monocyte
ENSMUSG00000074813	Gm14005	predicted gene 14005	lincRNA	7	Monocyte
ENSMUSG00000018507	Trpv2	transient receptor potential cation channel subfamily V member 2	protein_coding	8	Plasmacytoid-dendritic-cell
ENSMUSG00000048120	Entpd1	ectonucleoside triphosphate diphosphohydrolase 1	protein_coding	4	Neutrophil
ENSMUSG00000026180	Cxcr2	chemokine (C-X-C motif) receptor 2	protein_coding	4	Neutrophil
ENSMUSG00000050721	Plekho2	pleckstrin homology domain containing family O member 2	protein_coding	7	Monocyte
ENSMUSG00000058427	Cxcl2	chemokine (C-X-C motif) ligand 2	protein_coding	4	Neutrophil
ENSMUSG00000030122	Ptms	parathymosin	protein_coding	8	Plasmacytoid-dendritic-cell
ENSMUSG00000024397	Aif1	allograft inflammatory factor 1	protein_coding	7	Monocyte
ENSMUSG00000075122	Cd80	CD80 antigen	protein_coding	5	Macrophage
ENSMUSG00000054203	Ifi205	interferon activated gene 205	protein_coding	7	Monocyte
ENSMUSG00000042605	Atxn2	ataxin 2	protein_coding	8	Plasmacytoid-dendritic-cell
ENSMUSG00000059498	Fcgr3	Fc receptor IgG low affinity III	protein_coding	4	Neutrophil
ENSMUSG00000022126	Acod1	aconitate decarboxylase 1	protein_coding	4	Neutrophil
ENSMUSG00000030144	Clec4d	C-type lectin domain family 4 member d	protein_coding	4	Neutrophil
ENSMUSG00000030785	Cox6a2	cytochrome c oxidase subunit 6A2	protein_coding	8	Plasmacytoid-dendritic-cell
ENSMUSG00000029417	Cxcl9	chemokine (C-X-C motif) ligand 9	protein_coding	5	Macrophage
ENSMUSG00000029581	Fscn1	fascin actin-bundling protein 1	protein_coding	5	Macrophage
ENSMUSG00000066152	Slc31a2	solute carrier family 31 member 2	protein_coding	7	Monocyte
ENSMUSG00000044477	Zfand3	zinc finger AN1-type domain 3	protein_coding	7	Monocyte
ENSMUSG00000034652	Cd300a	CD300A molecule	protein_coding	7	Monocyte
ENSMUSG00000029994	Anxa4	annexin A4	protein_coding	8	Plasmacytoid-dendritic-cell
ENSMUSG00000025044	Msr1	macrophage scavenger receptor 1	protein_coding	7	Monocyte
ENSMUSG00000022010	Tsc22d1	TSC22 domain family member 1	protein_coding	8	Plasmacytoid-dendritic-cell
ENSMUSG00000059326	Csf2ra	colony stimulating factor 2 receptor alpha low-affinity (granulocyte-macrophage)	protein_coding	7	Monocyte
ENSMUSG00000102099	1700011B04Rik	RIKEN cDNA 1700011B04 gene	processed_transcript	5	Macrophage
ENSMUSG00000028894	Inpp5b	inositol polyphosphate-5-phosphatase B	protein_coding	8	Plasmacytoid-dendritic-cell
ENSMUSG00000098188	Sowahc	sosondowah ankyrin repeat domain family member C	protein_coding	5	Macrophage
ENSMUSG00000032598	Nckipsd	NCK interacting protein with SH3 domain	protein_coding	8	Plasmacytoid-dendritic-cell
ENSMUSG00000020407	Upp1	uridine phosphorylase 1	protein_coding	4	Neutrophil
ENSMUSG00000008540	Mgst1	microsomal glutathione S-transferase 1	protein_coding	4	Neutrophil
ENSMUSG00000037902	Sirpa	signal-regulatory protein alpha	protein_coding	7	Monocyte
ENSMUSG00000034480	Diaph2	diaphanous related formin 2	protein_coding	7	Monocyte
ENSMUSG00000027333	Smox	spermine oxidase	protein_coding	7	Monocyte
ENSMUSG00000023913	Pla2g7	phospholipase A2 group VII (platelet-activating factor acetylhydrolase plasma)	protein_coding	7	Monocyte
ENSMUSG00000104020	Gm37215	predicted gene 37215	TEC	8	Plasmacytoid-dendritic-cell
ENSMUSG00000038518	Jarid2	jumonji AT rich interactive domain 2	protein_coding	7	Monocyte
ENSMUSG00000044309	Apol7c	apolipoprotein L 7c	protein_coding	5	Macrophage
ENSMUSG00000028494	Plin2	perilipin 2	protein_coding	7	Monocyte
ENSMUSG00000022951	Rcan1	regulator of calcineurin 1	protein_coding	7	Monocyte
ENSMUSG00000018920	Cxcl16	chemokine (C-X-C motif) ligand 16	protein_coding	5	Macrophage
ENSMUSG00000026981	Il1rn	interleukin 1 receptor antagonist	protein_coding	4	Neutrophil
ENSMUSG00000027398	Il1b	interleukin 1 beta	protein_coding	4	Neutrophil
ENSMUSG00000000204	Slfn4	schlafen 4	protein_coding	4	Neutrophil
ENSMUSG00000027360	Hdc	histidine decarboxylase	protein_coding	4	Neutrophil
ENSMUSG00000026073	Il1r2	interleukin 1 receptor type II	protein_coding	4	Neutrophil
ENSMUSG00000031722	Hp	haptoglobin	protein_coding	4	Neutrophil
ENSMUSG00000051439	Cd14	CD14 antigen	protein_coding	4	Neutrophil
ENSMUSG00000049988	Lrrc25	leucine rich repeat containing 25	protein_coding	7	Monocyte
ENSMUSG00000102037	Bcl2a1a	B cell leukemia/lymphoma 2 related protein A1a	protein_coding	7	Monocyte
ENSMUSG00000059089	Fcgr4	Fc receptor IgG low affinity IV	protein_coding	7	Monocyte
ENSMUSG00000030474	Siglece	sialic acid binding Ig-like lectin E	protein_coding	4	Neutrophil
ENSMUSG00000022651	Retnlg	resistin like gamma	protein_coding	4	Neutrophil
ENSMUSG00000044103	Il1f9	interleukin 1 family member 9	protein_coding	4	Neutrophil
ENSMUSG00000045551	Fpr1	formyl peptide receptor 1	protein_coding	4	Neutrophil
ENSMUSG00000059108	Ifitm6	interferon induced transmembrane protein 6	protein_coding	4	Neutrophil
ENSMUSG00000056529	Ptafr	platelet-activating factor receptor	protein_coding	4	Neutrophil
ENSMUSG00000042265	Trem1	triggering receptor expressed on myeloid cells 1	protein_coding	4	Neutrophil
ENSMUSG00000064246	Chil1	chitinase-like 1	protein_coding	4	Neutrophil
ENSMUSG00000096719	Mrgpra2b	MAS-related GPR member A2B	protein_coding	4	Neutrophil
ENSMUSG00000030142	Clec4e	C-type lectin domain family 4 member e	protein_coding	7	Monocyte
ENSMUSG00000025804	Ccr1	chemokine (C-C motif) receptor 1	protein_coding	4	Neutrophil
ENSMUSG00000049130	C5ar1	complement component 5a receptor 1	protein_coding	4	Neutrophil
ENSMUSG00000004609	Cd33	CD33 antigen	protein_coding	4	Neutrophil
ENSMUSG00000079597	Gm5483	predicted gene 5483	protein_coding	4	Neutrophil
ENSMUSG00000027737	Slc7a11	solute carrier family 7 (cationic amino acid transporter y+ system) member 11	protein_coding	4	Neutrophil
ENSMUSG00000078122	F630028O10Rik	RIKEN cDNA F630028O10 gene	antisense	4	Neutrophil
ENSMUSG00000028859	Csf3r	colony stimulating factor 3 receptor (granulocyte)	protein_coding	4	Neutrophil
ENSMUSG00000041754	Trem3	triggering receptor expressed on myeloid cells 3	protein_coding	7	Monocyte
ENSMUSG00000045502	Hcar2	hydroxycarboxylic acid receptor 2	protein_coding	4	Neutrophil
ENSMUSG00000032691	Nlrp3	NLR family pyrin domain containing 3	protein_coding	4	Neutrophil
ENSMUSG00000024164	C3	complement component 3	protein_coding	4	Neutrophil
ENSMUSG00000021125	Arg2	arginase type II	protein_coding	4	Neutrophil
ENSMUSG00000042745	Id1	inhibitor of DNA binding 1	protein_coding	4	Neutrophil
ENSMUSG00000056501	Cebpb	CCAAT/enhancer binding protein (C/EBP) beta	protein_coding	7	Monocyte
ENSMUSG00000074342	I830077J02Rik	RIKEN cDNA I830077J02 gene	protein_coding	7	Monocyte
ENSMUSG00000093973	Mrgpra2a	MAS-related GPR member A2A	protein_coding	4	Neutrophil
ENSMUSG00000040152	Thbs1	thrombospondin 1	protein_coding	4	Neutrophil
ENSMUSG00000030187	Klra2	killer cell lectin-like receptor subfamily A member 2	protein_coding	7	Monocyte
ENSMUSG00000058624	Gda	guanine deaminase	protein_coding	7	Monocyte
ENSMUSG00000037095	Lrg1	leucine-rich alpha-2-glycoprotein 1	protein_coding	4	Neutrophil
ENSMUSG00000009633	G0s2	G0/G1 switch gene 2	protein_coding	4	Neutrophil
ENSMUSG00000018927	Ccl6	chemokine (C-C motif) ligand 6	protein_coding	4	Neutrophil
ENSMUSG00000027995	Tlr2	toll-like receptor 2	protein_coding	4	Neutrophil
ENSMUSG00000015947	Fcgr1	Fc receptor IgG high affinity I	protein_coding	7	Monocyte
ENSMUSG00000029379	Cxcl3	chemokine (C-X-C motif) ligand 3	protein_coding	4	Neutrophil
ENSMUSG00000058818	Pirb	paired Ig-like receptor B	protein_coding	7	Monocyte
ENSMUSG00000053338	Tarm1	T cell-interacting activating receptor on myeloid cells 1	protein_coding	7	Monocyte
ENSMUSG00000013974	Mcemp1	mast cell expressed membrane protein 1	protein_coding	4	Neutrophil
ENSMUSG00000036053	Fmnl2	formin-like 2	protein_coding	8	Plasmacytoid-dendritic-cell
ENSMUSG00000005800	Mmp8	matrix metallopeptidase 8	protein_coding	4	Neutrophil
ENSMUSG00000040943	Tet2	tet methylcytosine dioxygenase 2	protein_coding	7	Monocyte
ENSMUSG00000021360	Gcnt2	glucosaminyl (N-acetyl) transferase 2 I-branching enzyme	protein_coding	7	Monocyte
ENSMUSG00000046245	Pilra	paired immunoglobin-like type 2 receptor alpha	protein_coding	4	Neutrophil
ENSMUSG00000060063	Alox5ap	arachidonate 5-lipoxygenase activating protein	protein_coding	8	Plasmacytoid-dendritic-cell
ENSMUSG00000079293	Clec7a	C-type lectin domain family 7 member a	polymorphic_pseudogene	4	Neutrophil
ENSMUSG00000035004	Igsf6	immunoglobulin superfamily member 6	protein_coding	7	Monocyte
ENSMUSG00000030786	Itgam	integrin alpha M	protein_coding	7	Monocyte
ENSMUSG00000095028	Sirpb1b	signal-regulatory protein beta 1B	protein_coding	7	Monocyte
ENSMUSG00000022534	Mefv	Mediterranean fever	protein_coding	7	Monocyte
ENSMUSG00000040809	Chil3	chitinase-like 3	protein_coding	7	Monocyte
ENSMUSG00000023349	Clec4n	C-type lectin domain family 4 member n	protein_coding	7	Monocyte
ENSMUSG00000071637	Cebpd	CCAAT/enhancer binding protein (C/EBP) delta	protein_coding	7	Monocyte
ENSMUSG00000063234	Gpr84	G protein-coupled receptor 84	protein_coding	7	Monocyte
ENSMUSG00000026177	Slc11a1	solute carrier family 11 (proton-coupled divalent metal ion transporters) member 1	protein_coding	7	Monocyte
ENSMUSG00000005413	Hmox1	heme oxygenase 1	protein_coding	7	Monocyte
ENSMUSG00000021367	Edn1	endothelin 1	protein_coding	7	Monocyte
ENSMUSG00000074677	Sirpb1c	signal-regulatory protein beta 1C	protein_coding	7	Monocyte
ENSMUSG00000042364	Snx18	sorting nexin 18	protein_coding	7	Monocyte
ENSMUSG00000004730	Adgre1	adhesion G protein-coupled receptor E1	protein_coding	7	Monocyte
ENSMUSG00000066684	Pilrb1	paired immunoglobin-like type 2 receptor beta 1	protein_coding	7	Monocyte
ENSMUSG00000078783	Gm9733	predicted gene 9733	protein_coding	7	Monocyte
ENSMUSG00000053101	Gpr141	G protein-coupled receptor 141	protein_coding	7	Monocyte
ENSMUSG00000034361	Cpne2	copine II	protein_coding	8	Plasmacytoid-dendritic-cell
ENSMUSG00000033066	Gas7	growth arrest specific 7	protein_coding	8	Plasmacytoid-dendritic-cell
ENSMUSG00000018774	Cd68	CD68 antigen	protein_coding	7	Monocyte
ENSMUSG00000030148	Clec4a2	C-type lectin domain family 4 member a2	protein_coding	7	Monocyte
ENSMUSG00000045664	Cdc42ep2	CDC42 effector protein (Rho GTPase binding) 2	protein_coding	7	Monocyte
ENSMUSG00000043740	B430306N03Rik	RIKEN cDNA B430306N03 gene	protein_coding	8	Plasmacytoid-dendritic-cell
ENSMUSG00000029484	Anxa3	annexin A3	protein_coding	5	Macrophage
ENSMUSG00000053063	Clec12a	C-type lectin domain family 12 member a	protein_coding	7	Monocyte
ENSMUSG00000056515	Rab31	RAB31 member RAS oncogene family	protein_coding	7	Monocyte
ENSMUSG00000024053	Emilin2	elastin microfibril interfacer 2	protein_coding	7	Monocyte
ENSMUSG00000078780	Gm5150	predicted gene 5150	protein_coding	7	Monocyte
ENSMUSG00000049037	Clec4a1	C-type lectin domain family 4 member a1	protein_coding	7	Monocyte
ENSMUSG00000051682	Treml4	triggering receptor expressed on myeloid cells-like 4	protein_coding	7	Monocyte
ENSMUSG00000019832	Rab32	RAB32 member RAS oncogene family	protein_coding	7	Monocyte
ENSMUSG00000025351	Cd63	CD63 antigen	protein_coding	5	Macrophage
ENSMUSG00000042599	Kdm7a	lysine (K)-specific demethylase 7A	protein_coding	7	Monocyte
ENSMUSG00000060703	Cd302	CD302 antigen	protein_coding	7	Monocyte
ENSMUSG00000085939	Cd63-ps	CD63 antigen pseudogene	transcribed_processed_pseudogene	5	Macrophage
ENSMUSG00000024621	Csf1r	colony stimulating factor 1 receptor	protein_coding	7	Monocyte
ENSMUSG00000031444	F10	coagulation factor X	protein_coding	7	Monocyte
ENSMUSG00000020589	Fam49a	family with sequence similarity 49 member A	protein_coding	7	Monocyte
ENSMUSG00000000555	Itga5	integrin alpha 5 (fibronectin receptor alpha)	protein_coding	7	Monocyte
ENSMUSG00000026630	Batf3	basic leucine zipper transcription factor ATF-like 3	protein_coding	5	Macrophage
ENSMUSG00000044701	Il27	interleukin 27	protein_coding	5	Macrophage
ENSMUSG00000030717	Nupr1	nuclear protein transcription regulator 1	protein_coding	7	Monocyte
ENSMUSG00000086507	Adap2os	ArfGAP with dual PH domains 2 opposite strand	antisense	7	Monocyte
ENSMUSG00000024521	Pmaip1	phorbol-12-myristate-13-acetate-induced protein 1	protein_coding	5	Macrophage
ENSMUSG00000005125	Ndrg1	N-myc downstream regulated gene 1	protein_coding	5	Macrophage
ENSMUSG00000004359	Spic	Spi-C transcription factor (Spi-1/PU.1 related)	protein_coding	7	Monocyte
ENSMUSG00000036887	C1qa	complement component 1 q subcomponent alpha polypeptide	protein_coding	5	Macrophage
ENSMUSG00000028100	Nudt17	nudix (nucleoside diphosphate linked moiety X)-type motif 17	protein_coding	5	Macrophage
ENSMUSG00000020709	Adap2	ArfGAP with dual PH domains 2	protein_coding	7	Monocyte
ENSMUSG00000038580	Sct	secretin	protein_coding	8	Plasmacytoid-dendritic-cell
ENSMUSG00000019122	Ccl9	chemokine (C-C motif) ligand 9	protein_coding	7	Monocyte
ENSMUSG00000090231	Cfb	complement factor B	protein_coding	7	Monocyte
ENSMUSG00000004709	Cd244	CD244 molecule A	protein_coding	7	Monocyte
ENSMUSG00000022548	Apod	apolipoprotein D	protein_coding	8	Plasmacytoid-dendritic-cell
ENSMUSG00000070348	Ccnd1	cyclin D1	protein_coding	8	Plasmacytoid-dendritic-cell
ENSMUSG00000062960	Kdr	kinase insert domain protein receptor	protein_coding	8	Plasmacytoid-dendritic-cell
ENSMUSG00000039699	Batf2	basic leucine zipper transcription factor ATF-like 2	protein_coding	7	Monocyte
ENSMUSG00000045658	Pid1	phosphotyrosine interaction domain containing 1	protein_coding	7	Monocyte
ENSMUSG00000001768	Rin2	Ras and Rab interactor 2	protein_coding	7	Monocyte
ENSMUSG00000053318	Slamf8	SLAM family member 8	protein_coding	7	Monocyte
ENSMUSG00000024985	Tcf7l2	transcription factor 7 like 2 T cell specific HMG box	protein_coding	8	Plasmacytoid-dendritic-cell
ENSMUSG00000002103	Acp2	acid phosphatase 2 lysosomal	protein_coding	7	Monocyte
ENSMUSG00000002108	Nr1h3	nuclear receptor subfamily 1 group H member 3	protein_coding	7	Monocyte
ENSMUSG00000040616	Tmem51	transmembrane protein 51	protein_coding	7	Monocyte
ENSMUSG00000043832	Clec4a3	C-type lectin domain family 4 member a3	protein_coding	7	Monocyte
ENSMUSG00000000957	Mmp14	matrix metallopeptidase 14 (membrane-inserted)	protein_coding	7	Monocyte
ENSMUSG00000074622	Mafb	v-maf musculoaponeurotic fibrosarcoma oncogene family protein B (avian)	protein_coding	7	Monocyte
ENSMUSG00000032915	Adgre4	adhesion G protein-coupled receptor E4	protein_coding	7	Monocyte
ENSMUSG00000037815	Ctnna1	catenin (cadherin associated protein) alpha 1	protein_coding	8	Plasmacytoid-dendritic-cell
ENSMUSG00000103197	Gm37642	predicted gene 37642	TEC	8	Plasmacytoid-dendritic-cell
ENSMUSG00000035385	Ccl2	chemokine (C-C motif) ligand 2	protein_coding	7	Monocyte
ENSMUSG00000035352	Ccl12	chemokine (C-C motif) ligand 12	protein_coding	7	Monocyte
ENSMUSG00000048498	Cd300e	CD300E molecule	protein_coding	7	Monocyte
ENSMUSG00000047881	Rell1	RELT-like 1	protein_coding	8	Plasmacytoid-dendritic-cell
ENSMUSG00000021477	Ctsl	cathepsin L	protein_coding	8	Plasmacytoid-dendritic-cell
ENSMUSG00000031613	Hpgd	hydroxyprostaglandin dehydrogenase 15 (NAD)	protein_coding	7	Monocyte
ENSMUSG00000036636	Clcn7	chloride channel voltage-sensitive 7	protein_coding	7	Monocyte
ENSMUSG00000049625	Tifab	TRAF-interacting protein with forkhead-associated domain family member B	protein_coding	7	Monocyte
ENSMUSG00000055541	Lair1	leukocyte-associated Ig-like receptor 1	protein_coding	8	Plasmacytoid-dendritic-cell
ENSMUSG00000043932	Klri2	killer cell lectin-like receptor family I member 2	protein_coding	6	NK-cell
ENSMUSG00000062515	Fabp4	fatty acid binding protein 4 adipocyte	protein_coding	7	Monocyte
ENSMUSG00000038080	Kdm1b	lysine (K)-specific demethylase 1B	protein_coding	8	Plasmacytoid-dendritic-cell
ENSMUSG00000103522	9430087J23Rik	RIKEN cDNA 9430087J23 gene	TEC	8	Plasmacytoid-dendritic-cell
ENSMUSG00000035493	Tgfbi	transforming growth factor beta induced	protein_coding	7	Monocyte
ENSMUSG00000062524	Ncr1	natural cytotoxicity triggering receptor 1	protein_coding	6	NK-cell
ENSMUSG00000037202	Prf1	perforin 1 (pore forming protein)	protein_coding	6	NK-cell
ENSMUSG00000079852	Klra4	killer cell lectin-like receptor subfamily A member 4	protein_coding	6	NK-cell
ENSMUSG00000089727	Klra8	killer cell lectin-like receptor subfamily A member 8	protein_coding	6	NK-cell
ENSMUSG00000022114	Spry2	sprouty RTK signaling antagonist 2	protein_coding	6	NK-cell
ENSMUSG00000033024	Klra9	killer cell lectin-like receptor subfamily A member 9	protein_coding	6	NK-cell
ENSMUSG00000021614	Vcan	versican	protein_coding	7	Monocyte
ENSMUSG00000101389	Ms4a4a	membrane-spanning 4-domains subfamily A member 4A	protein_coding	7	Monocyte
ENSMUSG00000072596	Ear2	eosinophil-associated ribonuclease A family member 2	protein_coding	7	Monocyte
ENSMUSG00000022329	Stk3	serine/threonine kinase 3	protein_coding	8	Plasmacytoid-dendritic-cell
ENSMUSG00000051504	Siglech	sialic acid binding Ig-like lectin H	protein_coding	8	Plasmacytoid-dendritic-cell
ENSMUSG00000095514	D13Ertd608e	DNA segment Chr 13 ERATO Doi 608 expressed	protein_coding	8	Plasmacytoid-dendritic-cell
ENSMUSG00000063903	Klk1	kallikrein 1	protein_coding	8	Plasmacytoid-dendritic-cell
ENSMUSG00000028854	Slc9a1	solute carrier family 9 (sodium/hydrogen exchanger) member 1	protein_coding	8	Plasmacytoid-dendritic-cell
ENSMUSG00000037355	Uvssa	UV stimulated scaffold protein A	protein_coding	8	Plasmacytoid-dendritic-cell
ENSMUSG00000102570	Gm37968	predicted gene 37968	TEC	8	Plasmacytoid-dendritic-cell
ENSMUSG00000109268	9530078K11Rik	RIKEN cDNA 9530078K11 gene	TEC	8	Plasmacytoid-dendritic-cell
ENSMUSG00000004110	Cacna1e	calcium channel voltage-dependent R type alpha 1E subunit	protein_coding	8	Plasmacytoid-dendritic-cell
ENSMUSG00000028468	Rgp1	RAB6A GEF compex partner 1	protein_coding	8	Plasmacytoid-dendritic-cell
ENSMUSG00000073664	Nbeal1	neurobeachin like 1	protein_coding	8	Plasmacytoid-dendritic-cell
