# Supplementary material for: Single-cell transcriptomics of the naked mole-rat reveals unexpected features of mammalian immunity
Source: PLoS Biol. 2019 Nov 21;17(11):e3000528. doi: 10.1371/journal.pbio.3000528 (PMC6894886; doi:10.1371/journal.pbio.3000528)
Supplement: S24 Table — For each marker gene in each of the converged clusters of the NM-R spleen saline control scRNA-seq data, provided are its RefSeq gene ID, gene symbol, and converged cluster and cell type. NM-R, naked mole-rat; scRNA-seq, single-cell RNA-sequencing. (CSV) [file pbio.3000528.s036.csv]

gene_id	symbol	converged.cluster	converged.cell.type
101712534	Cd3d	6	Timeless-high-dendritic-cell
101709223	LOC101709223	1	T-cell.1
101724408	Btg1	3	Neutrophil
101712197	Cd3g	8	T-cell.2
101705873	LOC101705873	1	T-cell.1
101700773	Cd27	8	T-cell.2
101703277	S100a10	2	Macrophage
101714129	LOC101714129	1	T-cell.1
101711455	Lat	8	T-cell.2
101699088	Ldhb	1	T-cell.1
101696967	Ddit4	1	T-cell.1
101719121	Lgals1	2	Macrophage
101718964	Vim	2	Macrophage
101706972	Srgn	3	Neutrophil
101714614	Ftl	10	Monocyte
101720560	S100a4	2	Macrophage
101706820	Anxa1	9	Ltf-high-neutrophil
101723625	Cd74	6	Timeless-high-dendritic-cell
101724147	Gimap6	8	T-cell.2
101714396	Lck	8	T-cell.2
101705419	Txnip	3	Neutrophil
101715086	LOC101715086	1	T-cell.1
101719598	Hopx	3	Neutrophil
101709255	Itm2a	6	Timeless-high-dendritic-cell
101714962	Cd247	1	T-cell.1
101696546	Pla2g10	1	T-cell.1
101700231	Psmd3	1	T-cell.1
101720606	LOC101720606	6	Timeless-high-dendritic-cell
101705946	Fancd2	1	T-cell.1
101702046	Dusp2	8	T-cell.2
101709665	Cmtm7	6	Timeless-high-dendritic-cell
101719243	Spink2	9	Ltf-high-neutrophil
106007513	Mphosph8	6	Timeless-high-dendritic-cell
101699254	Cxcr4	5	B-cell
101704185	Cirbp	6	Timeless-high-dendritic-cell
101712052	Tp53i11	5	B-cell
101725091	Aqp7	6	Timeless-high-dendritic-cell
101724849	LOC101724849	8	T-cell.2
101726057	Gng3	1	T-cell.1
101702233	Scml4	8	T-cell.2
101721336	LOC101721336	1	T-cell.1
101705076	Naa38	2	Macrophage
101718443	Fyb	2	Macrophage
101712383	Id3	5	B-cell
101722076	Ccdc107	6	Timeless-high-dendritic-cell
101698725	Myadm	9	Ltf-high-neutrophil
101700202	Celf2	6	Timeless-high-dendritic-cell
101700266	Sh3gl1	7	Plasma-cell
101702512	LOC101702512	6	Timeless-high-dendritic-cell
101704951	Cd24	7	Plasma-cell
101722762	Irf3	6	Timeless-high-dendritic-cell
101713908	Selplg	6	Timeless-high-dendritic-cell
101698039	Cebpb	3	Neutrophil
101714797	Tmem243	5	B-cell
101702336	Eps15l1	1	T-cell.1
101712006	LOC101712006	8	T-cell.2
101723837	Athl1	5	B-cell
101709256	Nfkbia	9	Ltf-high-neutrophil
101697061	Tcf25	7	Plasma-cell
101719353	LOC101719353	8	T-cell.2
101721865	Arhgef1	9	Ltf-high-neutrophil
101706455	LOC101706455	2	Macrophage
101721764	LOC101721764	9	Ltf-high-neutrophil
101721046	Ddx6	6	Timeless-high-dendritic-cell
106009289	LOC106009289	6	Timeless-high-dendritic-cell
101709783	LOC101709783	6	Timeless-high-dendritic-cell
101712842	Ndrg3	6	Timeless-high-dendritic-cell
101724360	Slu7	6	Timeless-high-dendritic-cell
101705470	Cyth1	1	T-cell.1
101712553	LOC101712553	7	Plasma-cell
101721703	LOC101721703	8	T-cell.2
101708106	Diaph1	2	Macrophage
101720234	Klf6	3	Neutrophil
101700551	Ddx3x	2	Macrophage
101722627	LOC101722627	9	Ltf-high-neutrophil
101708215	Ccdc85b	8	T-cell.2
101704740	Myc	8	T-cell.2
101722027	Znf644	6	Timeless-high-dendritic-cell
101708564	Hsh2d	9	Ltf-high-neutrophil
101701880	Sec63	7	Plasma-cell
101699840	Klf2	7	Plasma-cell
101705968	Nsmce4a	6	Timeless-high-dendritic-cell
101724382	9-Sep	6	Timeless-high-dendritic-cell
101704280	Znf292	2	Macrophage
101710633	Jmjd1c	6	Timeless-high-dendritic-cell
101703470	Ppp2r1a	2	Macrophage
101707173	Ganc	6	Timeless-high-dendritic-cell
101706300	Gm2a	5	B-cell
101708174	LOC101708174	6	Timeless-high-dendritic-cell
101705087	Lbh	8	T-cell.2
101697183	Zfp36	2	Macrophage
101703821	LOC101703821	6	Timeless-high-dendritic-cell
101711810	Ptpn22	7	Plasma-cell
101709908	Arrb2	9	Ltf-high-neutrophil
101709694	Cndp2	2	Macrophage
101700670	Irf2	5	B-cell
101706646	Pold4	6	Timeless-high-dendritic-cell
101698876	Kxd1	6	Timeless-high-dendritic-cell
101701182	LOC101701182	9	Ltf-high-neutrophil
101703538	Ap1s1	11	Mast-cell
101723097	Ring1	6	Timeless-high-dendritic-cell
101724340	Mcl1	2	Macrophage
101706099	Mapk1	2	Macrophage
101717737	Actr6	11	Mast-cell
101716090	Ptpre	3	Neutrophil
101697783	Dusp23	9	Ltf-high-neutrophil
101711289	Nkg7	8	T-cell.2
101718341	Sigirr	6	Timeless-high-dendritic-cell
101703358	Rnpepl1	2	Macrophage
101712628	Rfxank	6	Timeless-high-dendritic-cell
101724543	Dpp7	6	Timeless-high-dendritic-cell
101711399	LOC101711399	8	T-cell.2
101719408	Gng2	3	Neutrophil
101707659	Timp2	7	Plasma-cell
101726631	Gzma	8	T-cell.2
101701408	Oaz2	6	Timeless-high-dendritic-cell
101718669	Fam65b	3	Neutrophil
101723401	Sla	8	T-cell.2
101723330	Socs1	8	T-cell.2
101709778	LOC101709778	11	Mast-cell
101725935	Pfn2	2	Macrophage
101717911	Zg16	3	Neutrophil
101710992	Arhgap30	2	Macrophage
101697893	LOC101697893	7	Plasma-cell
101708544	F2r	6	Timeless-high-dendritic-cell
101709749	Pqbp1	6	Timeless-high-dendritic-cell
101716415	Abhd12	2	Macrophage
101721899	Stat3	2	Macrophage
106008480	LOC106008480	3	Neutrophil
101698835	Cited2	9	Ltf-high-neutrophil
101712016	Agpat1	6	Timeless-high-dendritic-cell
101726534	Pgrmc1	6	Timeless-high-dendritic-cell
101710953	Map4k2	9	Ltf-high-neutrophil
101719403	Tagap	9	Ltf-high-neutrophil
101702568	Smpd2	6	Timeless-high-dendritic-cell
101713240	Secisbp2	7	Plasma-cell
101726380	Rab28	7	Plasma-cell
101702012	Rnf145	6	Timeless-high-dendritic-cell
101699126	Ocel1	6	Timeless-high-dendritic-cell
101700446	Stt3a	7	Plasma-cell
101723047	Cebpd	3	Neutrophil
101714803	Npb	11	Mast-cell
101701889	Tnip1	2	Macrophage
101721841	Raf1	2	Macrophage
106008939	Fgl2	8	T-cell.2
101725741	Rab37	8	T-cell.2
101704705	LOC101704705	11	Mast-cell
101699444	Add1	6	Timeless-high-dendritic-cell
101711364	LOC101711364	8	T-cell.2
101704138	Il4r	5	B-cell
101708868	Hmox1	10	Monocyte
101717412	Daxx	6	Timeless-high-dendritic-cell
101720283	Cd38	8	T-cell.2
101698637	Ppp1r14b	6	Timeless-high-dendritic-cell
101697947	Ikbke	6	Timeless-high-dendritic-cell
101718093	Acp5	5	B-cell
101696575	Dgka	9	Ltf-high-neutrophil
101720344	Impdh1	8	T-cell.2
101710493	Bid	2	Macrophage
101702863	Myh9	9	Ltf-high-neutrophil
101720124	Akr1b1	10	Monocyte
101716020	LOC101716020	8	T-cell.2
101700499	Crem	2	Macrophage
101720219	Hnrnph1	6	Timeless-high-dendritic-cell
101711195	Fam63a	9	Ltf-high-neutrophil
101712558	Vps16	11	Mast-cell
101717616	Pced1b	6	Timeless-high-dendritic-cell
101711304	Laptm4b	8	T-cell.2
101716210	Sirt7	4	Erythroid-cell
101717601	Arl4a	6	Timeless-high-dendritic-cell
101720172	Lyrm5	2	Macrophage
101725253	Tmc4	6	Timeless-high-dendritic-cell
101715096	Aftph	4	Erythroid-cell
101698794	Ube2d1	2	Macrophage
101702760	Pqlc2	6	Timeless-high-dendritic-cell
101718067	Ctbs	3	Neutrophil
101719900	LOC101719900	4	Erythroid-cell
101697041	Paox	9	Ltf-high-neutrophil
101701823	Sh3bp2	6	Timeless-high-dendritic-cell
101698553	Cdc42ep3	2	Macrophage
101699409	Mkks	9	Ltf-high-neutrophil
101714783	Tomm70a	7	Plasma-cell
101726334	Msl1	11	Mast-cell
101709802	Tmco6	2	Macrophage
101698651	Shkbp1	9	Ltf-high-neutrophil
101711777	Inpp5d	6	Timeless-high-dendritic-cell
101704976	LOC101704976	6	Timeless-high-dendritic-cell
101720757	Tnrc6b	4	Erythroid-cell
101704177	LOC101704177	8	T-cell.2
101722250	Fbxl6	7	Plasma-cell
101719671	Bri3	9	Ltf-high-neutrophil
101700479	LOC101700479	11	Mast-cell
101701061	Dock8	6	Timeless-high-dendritic-cell
101700444	Tmem158	7	Plasma-cell
101721991	Mgat5	7	Plasma-cell
101718977	Fli1	2	Macrophage
101712103	LOC101712103	8	T-cell.2
101712643	Nptn	2	Macrophage
101704667	LOC101704667	6	Timeless-high-dendritic-cell
101712409	Ahnak	2	Macrophage
101723643	Itgal	2	Macrophage
101712508	Pim2	7	Plasma-cell
101721126	Ptrh2	7	Plasma-cell
101717425	Nabp1	2	Macrophage
101725058	Cd79a	5	B-cell
101709008	Ctsb	6	Timeless-high-dendritic-cell
101712979	Rps6ka1	6	Timeless-high-dendritic-cell
106009887	LOC106009887	6	Timeless-high-dendritic-cell
101698139	Tank	9	Ltf-high-neutrophil
101717485	Hddc2	5	B-cell
101703172	LOC101703172	6	Timeless-high-dendritic-cell
101710386	Tspan13	7	Plasma-cell
101704925	Il6r	2	Macrophage
101717283	Utrn	7	Plasma-cell
101715881	Ets2	2	Macrophage
101702935	Bcl2a1	3	Neutrophil
101715188	Slc22a17	6	Timeless-high-dendritic-cell
101712046	Sema4d	2	Macrophage
101698647	Parp14	6	Timeless-high-dendritic-cell
101720499	Tpbg	6	Timeless-high-dendritic-cell
101699790	Fndc3a	7	Plasma-cell
101719143	Birc3	7	Plasma-cell
101718843	Klf9	2	Macrophage
101724767	Runx2	6	Timeless-high-dendritic-cell
101720749	Pecr	7	Plasma-cell
101718247	Gga2	6	Timeless-high-dendritic-cell
101723851	Isyna1	6	Timeless-high-dendritic-cell
101707532	Snx14	6	Timeless-high-dendritic-cell
101723231	Sh2d3c	2	Macrophage
101713230	Emb	6	Timeless-high-dendritic-cell
101718368	Hexa	7	Plasma-cell
101702131	Upp1	9	Ltf-high-neutrophil
101716967	Evi2a	3	Neutrophil
101706894	Dapl1	8	T-cell.2
101722702	Prkcb	6	Timeless-high-dendritic-cell
101704189	Calhm2	6	Timeless-high-dendritic-cell
101700500	Sdcbp	2	Macrophage
101710393	Gns	6	Timeless-high-dendritic-cell
101718894	Dgkd	6	Timeless-high-dendritic-cell
101724499	Gtf2ird1	9	Ltf-high-neutrophil
101706151	Smarcc1	6	Timeless-high-dendritic-cell
101714332	Itga2b	11	Mast-cell
101718346	LOC101718346	5	B-cell
101698177	Gbp6	2	Macrophage
101714425	Syne1	11	Mast-cell
101720393	Gga1	9	Ltf-high-neutrophil
101720160	Agtrap	9	Ltf-high-neutrophil
101725061	Rnf13	2	Macrophage
101722577	Gmip	6	Timeless-high-dendritic-cell
101721487	Vmp1	2	Macrophage
101700442	Irf2bp2	6	Timeless-high-dendritic-cell
101699901	Rgs2	3	Neutrophil
101721937	Prkd2	7	Plasma-cell
106010879	LOC106010879	5	B-cell
101725053	Esrra	11	Mast-cell
101706199	Timeless	6	Timeless-high-dendritic-cell
101721305	Vat1	11	Mast-cell
101709721	Snx20	9	Ltf-high-neutrophil
101702422	Nadsyn1	9	Ltf-high-neutrophil
101714241	Snx5	6	Timeless-high-dendritic-cell
101700961	Prex1	2	Macrophage
101703514	LOC101703514	11	Mast-cell
101725522	Ephx1	9	Ltf-high-neutrophil
101707258	Aim1	2	Macrophage
101702895	Tp53inp1	7	Plasma-cell
101708117	Sgk1	7	Plasma-cell
101700571	Rhbdl1	7	Plasma-cell
101700582	Ctsh	6	Timeless-high-dendritic-cell
101705482	Pofut2	2	Macrophage
101699770	LOC101699770	7	Plasma-cell
101714874	Cd82	4	Erythroid-cell
101697139	LOC101697139	11	Mast-cell
101712759	Notch2	2	Macrophage
101721950	Mfsd6	11	Mast-cell
101722534	Amfr	6	Timeless-high-dendritic-cell
101699978	Ly6e	6	Timeless-high-dendritic-cell
101712207	Pdlim1	11	Mast-cell
101718427	Mkl1	9	Ltf-high-neutrophil
101715424	LOC101715424	11	Mast-cell
101720035	Csrp1	2	Macrophage
101721575	LOC101721575	2	Macrophage
106007604	LOC106007604	2	Macrophage
101713117	4-Sep	7	Plasma-cell
101703927	Scarb1	4	Erythroid-cell
101702727	Tmem52	6	Timeless-high-dendritic-cell
101696428	LOC101696428	4	Erythroid-cell
101711696	Aldh7a1	7	Plasma-cell
101715460	Marcksl1	10	Monocyte
101705243	Rcan1	11	Mast-cell
101720644	Pfdn6	7	Plasma-cell
101719747	Ifi30	6	Timeless-high-dendritic-cell
101724611	Dcxr	2	Macrophage
101707345	Xpo7	4	Erythroid-cell
101711558	Fam129c	6	Timeless-high-dendritic-cell
101725737	Lat2	6	Timeless-high-dendritic-cell
101713663	Srpr	7	Plasma-cell
101723981	Tor1aip1	6	Timeless-high-dendritic-cell
101724082	Tspan4	2	Macrophage
101702581	Tgfbi	2	Macrophage
101698493	Dnali1	6	Timeless-high-dendritic-cell
101708953	Inpp5f	7	Plasma-cell
101716487	Myl9	11	Mast-cell
101698980	Tnfrsf1a	2	Macrophage
101697926	Dhx58	6	Timeless-high-dendritic-cell
101699006	Suco	4	Erythroid-cell
101710824	Irf7	6	Timeless-high-dendritic-cell
101714394	Wdr41	2	Macrophage
101713145	Hexb	7	Plasma-cell
101717834	Samd9	6	Timeless-high-dendritic-cell
101707295	Stat2	6	Timeless-high-dendritic-cell
101701166	Clk3	4	Erythroid-cell
101702684	LOC101702684	2	Macrophage
101707906	Fabp5	11	Mast-cell
101697897	Hes1	2	Macrophage
101723404	LOC101723404	11	Mast-cell
101705990	Irf8	6	Timeless-high-dendritic-cell
101701172	LOC101701172	2	Macrophage
101704662	Etv6	2	Macrophage
101724044	Mlec	7	Plasma-cell
101722948	Rara	2	Macrophage
101720718	Pea15	6	Timeless-high-dendritic-cell
101704080	Retn	9	Ltf-high-neutrophil
101709345	LOC101709345	11	Mast-cell
101704183	Josd1	2	Macrophage
101703275	Glul	2	Macrophage
101723809	C2	2	Macrophage
101714731	Hdlbp	7	Plasma-cell
101710754	Tmcc2	4	Erythroid-cell
101707285	Qpct	2	Macrophage
101713722	Nbeal2	11	Mast-cell
101716947	Txndc5	7	Plasma-cell
101721879	Golgb1	6	Timeless-high-dendritic-cell
101696638	Isg20	7	Plasma-cell
101720122	LOC101720122	6	Timeless-high-dendritic-cell
101724655	Fcn1	9	Ltf-high-neutrophil
101705929	Plaur	9	Ltf-high-neutrophil
101726108	Slc7a7	2	Macrophage
101717544	Necap2	2	Macrophage
101697751	LOC101697751	9	Ltf-high-neutrophil
101725499	Isg15	6	Timeless-high-dendritic-cell
101724524	Tubb4a	11	Mast-cell
101701201	Wbp2	11	Mast-cell
101720186	LOC101720186	6	Timeless-high-dendritic-cell
101717320	Tnni2	11	Mast-cell
101703487	C1qa	2	Macrophage
101718628	Dock7	6	Timeless-high-dendritic-cell
106007543	LOC106007543	2	Macrophage
101707522	Tyrobp	3	Neutrophil
101702022	Fcer1g	6	Timeless-high-dendritic-cell
101719616	Plac8	6	Timeless-high-dendritic-cell
101704691	C1qb	10	Monocyte
101704347	C1qc	2	Macrophage
101715448	Sepp1	6	Timeless-high-dendritic-cell
101724230	Cfp	10	Monocyte
101705012	LOC101705012	6	Timeless-high-dendritic-cell
101713119	Ccl14	10	Monocyte
101706720	Rnase6	2	Macrophage
101708852	Cd14	3	Neutrophil
101702781	P2ry13	2	Macrophage
101706353	LOC101706353	6	Timeless-high-dendritic-cell
101697345	LOC101697345	6	Timeless-high-dendritic-cell
101717206	Apoe	10	Monocyte
101705673	Slc40a1	10	Monocyte
101725534	Vcam1	10	Monocyte
101722087	LOC101722087	10	Monocyte
101720692	Cystatin-c	9	Ltf-high-neutrophil
101700652	LOC101700652	2	Macrophage
101712580	LOC101712580	7	Plasma-cell
101722540	LOC101722540	2	Macrophage
101719500	S100a9	9	Ltf-high-neutrophil
101717990	Igfbp7	10	Monocyte
101710875	Atp6v1g3	10	Monocyte
101721082	Gng11	11	Mast-cell
101707238	Gstm2	2	Macrophage
101713758	Ramp2	10	Monocyte
101716824	Pla2g7	3	Neutrophil
101699175	LOC101699175	10	Monocyte
101713028	Gda	2	Macrophage
101708858	LOC101708858	6	Timeless-high-dendritic-cell
101707455	Fpr1	9	Ltf-high-neutrophil
101696396	LOC101696396	9	Ltf-high-neutrophil
101724342	Cd86	2	Macrophage
101723154	Lyz	2	Macrophage
101703863	Mafb	2	Macrophage
101726001	Lrg1	3	Neutrophil
101717423	Elovl5	6	Timeless-high-dendritic-cell
101717769	Jchain	7	Plasma-cell
101700053	LOC101700053	2	Macrophage
101698288	Lgmn	10	Monocyte
101698291	Cd68	2	Macrophage
101713928	Aif1	2	Macrophage
101718710	LOC101718710	6	Timeless-high-dendritic-cell
101704525	Sh3bp5	6	Timeless-high-dendritic-cell
101708924	LOC101708924	9	Ltf-high-neutrophil
101718107	Clu	2	Macrophage
101716335	Mef2c	6	Timeless-high-dendritic-cell
101722802	Lrrc25	2	Macrophage
101703900	Cd36	2	Macrophage
101704309	Il1b	3	Neutrophil
101698306	Tac4	2	Macrophage
101719811	P2ry6	6	Timeless-high-dendritic-cell
101702890	LOC101702890	9	Ltf-high-neutrophil
101723868	Ahsp	4	Erythroid-cell
101711038	LOC101711038	9	Ltf-high-neutrophil
101700630	Fcgr2a	3	Neutrophil
101700233	Lamb1	6	Timeless-high-dendritic-cell
101707446	Slc11a1	2	Macrophage
101726247	C3	2	Macrophage
101698769	Camp	9	Ltf-high-neutrophil
101704179	Fcgr2b	2	Macrophage
101698223	Snx18	6	Timeless-high-dendritic-cell
101712646	Aph1b	2	Macrophage
101717030	Mrc1	2	Macrophage
101708518	Clec7a	2	Macrophage
101712956	C5ar2	9	Ltf-high-neutrophil
101724192	LOC101724192	6	Timeless-high-dendritic-cell
101715798	Scarb2	6	Timeless-high-dendritic-cell
101705938	Tctex1d2	9	Ltf-high-neutrophil
101701607	LOC101701607	9	Ltf-high-neutrophil
101709232	LOC101709232	11	Mast-cell
101712858	LOC101712858	3	Neutrophil
101706086	Sirpa	2	Macrophage
101715845	Hif1a	2	Macrophage
101705743	Hp	9	Ltf-high-neutrophil
101706612	Napsa	6	Timeless-high-dendritic-cell
101709222	Hck	3	Neutrophil
101720199	Rabgap1l	11	Mast-cell
101708406	Slc18b1	2	Macrophage
101716004	St3gal4	4	Erythroid-cell
101698009	Rarres1	6	Timeless-high-dendritic-cell
101706734	Hpgds	11	Mast-cell
101705291	Milr1	3	Neutrophil
101714634	Ccl3	2	Macrophage
101718383	Fos	2	Macrophage
101714164	Sod2	6	Timeless-high-dendritic-cell
101717796	Jdp2	9	Ltf-high-neutrophil
101726643	Tlr8	2	Macrophage
101704989	LOC101704989	7	Plasma-cell
101713886	Cd244	2	Macrophage
101711105	Slc8a1	2	Macrophage
101712603	Cd79b	5	B-cell
101719288	Itgam	2	Macrophage
101715950	Cpa3	11	Mast-cell
101714600	LOC101714600	11	Mast-cell
101705534	Plek	11	Mast-cell
101723260	Espl1	11	Mast-cell
101711940	Hdc	11	Mast-cell
101724855	Gcsaml	11	Mast-cell
101719793	Ifrd1	11	Mast-cell
101712997	LOC101712997	11	Mast-cell
101719402	Nrgn	11	Mast-cell
101697287	Gp9	11	Mast-cell
101708655	Prg3	11	Mast-cell
101717047	Gp1bb	11	Mast-cell
101714023	LOC101714023	11	Mast-cell
101701899	Slpi	3	Neutrophil
101700280	Fto	11	Mast-cell
101706349	LOC101706349	11	Mast-cell
101698416	Hacd4	9	Ltf-high-neutrophil
101717529	Sftpd	11	Mast-cell
101710536	Il1r2	3	Neutrophil
106010651	LOC106010651	3	Neutrophil
101716366	Tacc3	4	Erythroid-cell
101698831	LOC101698831	11	Mast-cell
101711804	LOC101711804	7	Plasma-cell
101722785	Padi4	9	Ltf-high-neutrophil
101720612	Tubb1	11	Mast-cell
106010650	LOC106010650	3	Neutrophil
101715135	Dok3	9	Ltf-high-neutrophil
101717153	LOC101717153	11	Mast-cell
101724812	Ccr1	3	Neutrophil
101708758	Siglec5	9	Ltf-high-neutrophil
101724970	Recql5	6	Timeless-high-dendritic-cell
101707010	Tm6sf1	9	Ltf-high-neutrophil
101697726	Lbp	3	Neutrophil
101716055	Cpt1a	2	Macrophage
101722147	Ly96	3	Neutrophil
101717162	Igfbp2	9	Ltf-high-neutrophil
101720880	LOC101720880	3	Neutrophil
101717639	Tlr1	6	Timeless-high-dendritic-cell
101713941	LOC101713941	9	Ltf-high-neutrophil
101710264	Filip1l	3	Neutrophil
101704516	Steap4	3	Neutrophil
101722915	Ccrl2	2	Macrophage
101720089	Pmvk	3	Neutrophil
101698280	Adam10	4	Erythroid-cell
101724026	Cd300a	2	Macrophage
101707332	Vps26a	2	Macrophage
101710336	Clec5a	2	Macrophage
101714727	LOC101714727	2	Macrophage
101706532	Il10ra	2	Macrophage
101706342	Il1rn	2	Macrophage
101718570	Fn1	2	Macrophage
101718161	Alpk2	2	Macrophage
101724163	Arl11	9	Ltf-high-neutrophil
101698712	Dgat2	9	Ltf-high-neutrophil
106008447	LOC106008447	7	Plasma-cell
101697888	LOC101697888	3	Neutrophil
101696928	Fosl2	2	Macrophage
101722410	Cdc34	9	Ltf-high-neutrophil
101721193	Pilra	3	Neutrophil
101698936	Kiaa0513	2	Macrophage
101706689	Wfdc2	9	Ltf-high-neutrophil
101696452	Cd300lf	3	Neutrophil
101719372	Gk	3	Neutrophil
101708523	LOC101708523	9	Ltf-high-neutrophil
101701493	Clec4d	9	Ltf-high-neutrophil
101721739	Vps37c	6	Timeless-high-dendritic-cell
101723250	Ascl2	9	Ltf-high-neutrophil
101703445	Chi3l1	9	Ltf-high-neutrophil
101698840	LOC101698840	6	Timeless-high-dendritic-cell
101716630	LOC101716630	7	Plasma-cell
101715221	LOC101715221	3	Neutrophil
101708997	Pi16	6	Timeless-high-dendritic-cell
106007553	LOC106007553	9	Ltf-high-neutrophil
101712992	Gpr84	3	Neutrophil
101722340	Ltf	9	Ltf-high-neutrophil
101723062	Znf652	4	Erythroid-cell
101723393	Txndc11	7	Plasma-cell
101713658	Svil	9	Ltf-high-neutrophil
101717670	LOC101717670	7	Plasma-cell
101705305	LOC101705305	4	Erythroid-cell
101724995	Hemgn	4	Erythroid-cell
101716753	LOC101716753	5	B-cell
101718529	LOC101718529	4	Erythroid-cell
101723599	Csf3r	3	Neutrophil
101720508	Mzb1	7	Plasma-cell
101724318	Cd72	5	B-cell
101712402	Phgdh	7	Plasma-cell
101712235	Cxcr1	3	Neutrophil
101700638	Pglyrp1	9	Ltf-high-neutrophil
101697416	Cd22	5	B-cell
101719771	LOC101719771	9	Ltf-high-neutrophil
101710015	Fkbp1b	7	Plasma-cell
101707361	Mpo	9	Ltf-high-neutrophil
101712340	LOC101712340	7	Plasma-cell
101714898	Arhgap22	6	Timeless-high-dendritic-cell
101701951	Siglec10	5	B-cell
101715514	Krt23	9	Ltf-high-neutrophil
101701618	LOC101701618	3	Neutrophil
101702393	Fcrla	5	B-cell
106010787	LOC106010787	7	Plasma-cell
101704996	Olfm4	9	Ltf-high-neutrophil
101700523	Tnfrsf13c	5	B-cell
101701225	Vpreb3	5	B-cell
101706816	Fcmr	5	B-cell
101713200	LOC101713200	7	Plasma-cell
101714670	Cd19	5	B-cell
101702802	Ebf1	5	B-cell
101707438	LOC101707438	6	Timeless-high-dendritic-cell
101714034	LOC101714034	8	T-cell.2
101697445	LOC101697445	7	Plasma-cell
101697833	Mybpc2	6	Timeless-high-dendritic-cell
101717323	LOC101717323	7	Plasma-cell
101712384	Ccl5	8	T-cell.2
