# Supplementary material for: Single-cell transcriptomics of the naked mole-rat reveals unexpected features of mammalian immunity
Source: PLoS Biol. 2019 Nov 21;17(11):e3000528. doi: 10.1371/journal.pbio.3000528 (PMC6894886; doi:10.1371/journal.pbio.3000528)
Supplement: S25 Table — For each marker gene in each of the converged clusters of the NM-R spleen LPS challenge scRNA-seq data, provided are its RefSeq gene ID, gene symbol, and converged cluster and cell type. LPS, lipopolysaccharide; NM-R, naked mole-rat; scRNA-seq, single-cell RNA-sequencing. (CSV) [file pbio.3000528.s037.csv]

gene_id	symbol	converged.cluster	converged.cell.type
101703821	LOC101703821	1	Timeless-high-dendritic-cell
101705012	LOC101705012	1	Timeless-high-dendritic-cell
101706353	LOC101706353	1	Timeless-high-dendritic-cell
101697345	LOC101697345	1	Timeless-high-dendritic-cell
101698463	LOC101698463	1	Timeless-high-dendritic-cell
101716586	Rps28	4	T-cell.1
101712580	LOC101712580	13	Plasma-cell
101701243	LOC101701243	1	Timeless-high-dendritic-cell
101722416	Rps18	4	T-cell.1
101704667	LOC101704667	1	Timeless-high-dendritic-cell
101697160	Rps15a	4	T-cell.1
101709783	LOC101709783	1	Timeless-high-dendritic-cell
101713106	LOC101713106	4	T-cell.1
101719616	Plac8	1	Timeless-high-dendritic-cell
101712534	Cd3d	4	T-cell.1
101715448	Sepp1	1	Timeless-high-dendritic-cell
101725691	Rps19	4	T-cell.1
101705990	Irf8	1	Timeless-high-dendritic-cell
101706972	Srgn	3	Neutrophil
101720692	Cystatin-c	1	Timeless-high-dendritic-cell
101722483	Cxcl16	1	Timeless-high-dendritic-cell
101706199	Timeless	1	Timeless-high-dendritic-cell
101724192	LOC101724192	1	Timeless-high-dendritic-cell
101699978	Ly6e	1	Timeless-high-dendritic-cell
101718044	Rpl15	4	T-cell.1
101711558	Fam129c	1	Timeless-high-dendritic-cell
101700274	LOC101700274	1	Timeless-high-dendritic-cell
101700582	Ctsh	1	Timeless-high-dendritic-cell
101706612	Napsa	1	Timeless-high-dendritic-cell
101701172	LOC101701172	6	Macrophage
101705437	Ppib	1	Timeless-high-dendritic-cell
101717085	Eef1b2	2	T-cell.2
101701288	Rps8	2	T-cell.2
101697008	Ctss	1	Timeless-high-dendritic-cell
101699803	Hsp90ab1	2	T-cell.2
101719747	Ifi30	1	Timeless-high-dendritic-cell
101720560	S100a4	6	Macrophage
101702558	Ptprcap	2	T-cell.2
101709255	Itm2a	1	Timeless-high-dendritic-cell
101719757	Cst7	2	T-cell.2
101723628	Fth1	3	Neutrophil
101701408	Oaz2	1	Timeless-high-dendritic-cell
101698009	Rarres1	1	Timeless-high-dendritic-cell
101706610	Gltscr2	4	T-cell.1
101718710	LOC101718710	1	Timeless-high-dendritic-cell
101696444	Rps16	2	T-cell.2
101713015	Irf5	1	Timeless-high-dendritic-cell
101715501	Cd40	1	Timeless-high-dendritic-cell
101718346	LOC101718346	7	B-cell
101700400	Tmem14c	9	Erythroid-cell.1
101725737	Lat2	1	Timeless-high-dendritic-cell
101700826	LOC101700826	1	Timeless-high-dendritic-cell
101717601	Arl4a	11	Erythroid-cell.2
101700233	Lamb1	1	Timeless-high-dendritic-cell
101726087	Tagln2	14	Mast-cell
101716516	Eef1g	2	T-cell.2
101700652	LOC101700652	6	Macrophage
101709057	Usp3	1	Timeless-high-dendritic-cell
101702935	Bcl2a1	3	Neutrophil
101702804	Il18	1	Timeless-high-dendritic-cell
101716335	Mef2c	7	B-cell
101709665	Cmtm7	1	Timeless-high-dendritic-cell
101724543	Dpp7	1	Timeless-high-dendritic-cell
101706805	LOC101706805	4	T-cell.1
101704358	Cst6	1	Timeless-high-dendritic-cell
101703277	S100a10	6	Macrophage
101704309	Il1b	3	Neutrophil
101725215	LOC101725215	1	Timeless-high-dendritic-cell
101720244	Ctsz	1	Timeless-high-dendritic-cell
101705375	LOC101705375	1	Timeless-high-dendritic-cell
101726428	Bscl2	1	Timeless-high-dendritic-cell
101713724	Flt3	1	Timeless-high-dendritic-cell
101725911	Clic4	1	Timeless-high-dendritic-cell
101702581	Tgfbi	6	Macrophage
101704156	Esf1	2	T-cell.2
101717084	LOC101717084	2	T-cell.2
101721487	Vmp1	1	Timeless-high-dendritic-cell
101719121	Lgals1	14	Mast-cell
101715599	Prdx2	9	Erythroid-cell.1
101706820	Anxa1	5	Ltf-high-neutrophil
101708721	Skap1	4	T-cell.1
101716950	Cxcl9	1	Timeless-high-dendritic-cell
101718254	LOC101718254	14	Mast-cell
101707416	Abi3	2	T-cell.2
101705423	U2surp	2	T-cell.2
101717834	Samd9	1	Timeless-high-dendritic-cell
101712273	LOC101712273	13	Plasma-cell
101720718	Pea15	1	Timeless-high-dendritic-cell
101698064	Derl3	13	Plasma-cell
101711038	LOC101711038	5	Ltf-high-neutrophil
101719254	Atp6v0a4	1	Timeless-high-dendritic-cell
101702348	Wbp5	14	Mast-cell
101696396	LOC101696396	5	Ltf-high-neutrophil
101722540	LOC101722540	6	Macrophage
101716073	Kiaa1551	4	T-cell.1
101704976	LOC101704976	1	Timeless-high-dendritic-cell
101723071	Tsc22d3	10	Unassigned.2
101716392	Apoa1bp	1	Timeless-high-dendritic-cell
101703578	Ddah2	1	Timeless-high-dendritic-cell
101705743	Hp	5	Ltf-high-neutrophil
101716536	Traf4	1	Timeless-high-dendritic-cell
101725383	LOC101725383	1	Timeless-high-dendritic-cell
101708924	LOC101708924	5	Ltf-high-neutrophil
101703172	LOC101703172	1	Timeless-high-dendritic-cell
101724990	Epsti1	6	Macrophage
101725058	Cd79a	7	B-cell
101712006	LOC101712006	2	T-cell.2
101705245	Cd180	1	Timeless-high-dendritic-cell
101698291	Cd68	6	Macrophage
101702063	Crlf2	14	Mast-cell
101700536	Serpinb1	5	Ltf-high-neutrophil
101719030	LOC101719030	3	Neutrophil
101706859	Bpgm	11	Erythroid-cell.2
101710010	Kiaa0020	2	T-cell.2
101708770	LOC101708770	3	Neutrophil
101704937	LOC101704937	11	Erythroid-cell.2
101704537	Ube2s	9	Erythroid-cell.1
101712445	Rrbp1	13	Plasma-cell
101725091	Aqp7	1	Timeless-high-dendritic-cell
101712340	LOC101712340	13	Plasma-cell
101715086	LOC101715086	4	T-cell.1
101722086	Mrpl24	2	T-cell.2
101708071	Id2	6	Macrophage
101709694	Cndp2	6	Macrophage
101723047	Cebpd	6	Macrophage
101717230	Tufm	2	T-cell.2
101708183	Ccdc88a	1	Timeless-high-dendritic-cell
101702367	LOC101702367	9	Erythroid-cell.1
101720938	Npy	1	Timeless-high-dendritic-cell
101707401	LOC101707401	14	Mast-cell
101697275	Lxn	1	Timeless-high-dendritic-cell
101722076	Ccdc107	14	Mast-cell
101710391	Prnp	1	Timeless-high-dendritic-cell
101716941	Ltb	14	Mast-cell
101722627	LOC101722627	5	Ltf-high-neutrophil
101699899	Znf276	1	Timeless-high-dendritic-cell
101720508	Mzb1	13	Plasma-cell
101718461	Pou2f2	7	B-cell
101712905	Zfp36l1	1	Timeless-high-dendritic-cell
101711464	Cd3e	2	T-cell.2
101699354	Etv3	1	Timeless-high-dendritic-cell
101724755	Slc8b1	6	Macrophage
101704185	Cirbp	4	T-cell.1
101714169	Lpxn	13	Plasma-cell
101698344	Bank1	7	B-cell
101699291	Pfdn1	2	T-cell.2
101702613	Rab29	14	Mast-cell
101717496	Rrs1	2	T-cell.2
101699348	Hmces	4	T-cell.1
101698790	Slc4a7	8	Unassigned.1
101704138	Il4r	6	Macrophage
101718107	Clu	6	Macrophage
101713886	Cd244	6	Macrophage
101706300	Gm2a	7	B-cell
101696569	Pnrc1	3	Neutrophil
101719372	Gk	6	Macrophage
101710346	Batf3	6	Macrophage
101723837	Athl1	7	B-cell
101723868	Ahsp	9	Erythroid-cell.1
101700852	LOC101700852	6	Macrophage
101708253	Ncoa3	6	Macrophage
101713200	LOC101713200	13	Plasma-cell
101706671	Knop1	2	T-cell.2
101713119	Ccl14	6	Macrophage
101708065	Lyplal1	1	Timeless-high-dendritic-cell
101703025	Ms4a2	14	Mast-cell
101726102	Rnd1	12	Monocyte
101708195	LOC101708195	4	T-cell.1
101714164	Sod2	3	Neutrophil
101719408	Gng2	3	Neutrophil
101716753	LOC101716753	7	B-cell
101697380	Mrps34	2	T-cell.2
101718163	Rgs10	9	Erythroid-cell.1
101697897	Hes1	6	Macrophage
101707185	Tpp1	6	Macrophage
101700822	Npc2	6	Macrophage
101703174	Bcl7c	2	T-cell.2
101710597	Gtf3c6	14	Mast-cell
101718161	Alpk2	6	Macrophage
106007830	Cfd	3	Neutrophil
101719243	Spink2	6	Macrophage
101698955	Trip10	6	Macrophage
101703860	LOC101703860	2	T-cell.2
101696967	Ddit4	2	T-cell.2
101708338	Ubl4a	4	T-cell.1
101712430	Ctdnep1	8	Unassigned.1
101716055	Cpt1a	14	Mast-cell
101700759	Ier3	6	Macrophage
101717030	Mrc1	6	Macrophage
101717033	LOC101717033	9	Erythroid-cell.1
101726015	Pigy	2	T-cell.2
101702004	Flna	6	Macrophage
101721549	Rsu1	2	T-cell.2
101718247	Gga2	7	B-cell
101715614	Nktr	9	Erythroid-cell.1
106009165	LOC106009165	9	Erythroid-cell.1
101713184	Snx8	6	Macrophage
100913079	Tfrc	9	Erythroid-cell.1
101715138	Tnfaip2	3	Neutrophil
101699254	Cxcr4	7	B-cell
101697030	Gpr132	2	T-cell.2
101704989	LOC101704989	7	B-cell
101710875	Atp6v1g3	12	Monocyte
101700910	Clec4e	3	Neutrophil
101718318	Map2k3	11	Erythroid-cell.2
101718597	Hrh2	6	Macrophage
101702512	LOC101702512	2	T-cell.2
101704740	Myc	4	T-cell.1
101715385	Tnip3	6	Macrophage
101699592	Alas2	11	Erythroid-cell.2
101718514	Cdc42ep4	6	Macrophage
101705946	Fancd2	4	T-cell.1
101720054	2-Mar	11	Erythroid-cell.2
101716782	Fmnl1	14	Mast-cell
101702684	LOC101702684	6	Macrophage
101704080	Retn	5	Ltf-high-neutrophil
101707906	Fabp5	14	Mast-cell
101718093	Acp5	7	B-cell
101714583	Id1	3	Neutrophil
101708868	Hmox1	12	Monocyte
101714332	Itga2b	14	Mast-cell
101717531	Cxcl10	6	Macrophage
101720606	LOC101720606	2	T-cell.2
101704177	LOC101704177	7	B-cell
101726057	Gng3	4	T-cell.1
101707455	Fpr1	3	Neutrophil
101698769	Camp	5	Ltf-high-neutrophil
101718341	Sigirr	4	T-cell.1
106010879	LOC106010879	7	B-cell
101708748	LOC101708748	6	Macrophage
101705091	Pip4k2a	9	Erythroid-cell.1
101699543	Pvalb	9	Erythroid-cell.1
101705873	LOC101705873	4	T-cell.1
101722087	LOC101722087	12	Monocyte
101712540	Tmem2	6	Macrophage
101704691	C1qb	12	Monocyte
101704112	Clcn3	9	Erythroid-cell.1
101717769	Jchain	13	Plasma-cell
101722238	Timp1	6	Macrophage
101710077	Il7r	2	T-cell.2
101722915	Ccrl2	3	Neutrophil
101712523	Nlrp3	6	Macrophage
101706646	Pold4	8	Unassigned.1
101702046	Dusp2	2	T-cell.2
101706720	Rnase6	6	Macrophage
101709038	LOC101709038	11	Erythroid-cell.2
101705419	Txnip	10	Unassigned.2
101725534	Vcam1	12	Monocyte
101697097	Itm2c	13	Plasma-cell
101704110	Swap70	7	B-cell
101718529	LOC101718529	11	Erythroid-cell.2
101703538	Ap1s1	2	T-cell.2
101723245	Rab9a	14	Mast-cell
101725560	LOC101725560	14	Mast-cell
101717727	Ets1	14	Mast-cell
101704987	Cr2	8	Unassigned.1
101718655	Tspan8	11	Erythroid-cell.2
101721160	Adrb3	2	T-cell.2
106007907	LOC106007907	2	T-cell.2
101701190	Fcer1a	14	Mast-cell
101699175	LOC101699175	12	Monocyte
101726683	Atp2a3	14	Mast-cell
101704347	C1qc	12	Monocyte
101713341	Cdk5rap2	9	Erythroid-cell.1
101710552	Cdkn1a	6	Macrophage
101720265	Tuba4a	9	Erythroid-cell.1
106008447	LOC106008447	13	Plasma-cell
101706694	Prkar2b	9	Erythroid-cell.1
101726357	LOC101726357	13	Plasma-cell
101716824	Pla2g7	3	Neutrophil
101710830	Il16	8	Unassigned.1
101719500	S100a9	5	Ltf-high-neutrophil
101723126	Hdgf	9	Erythroid-cell.1
101706785	Evl	4	T-cell.1
101726631	Gzma	2	T-cell.2
101712409	Ahnak	14	Mast-cell
101723809	C2	6	Macrophage
101699218	LOC101699218	6	Macrophage
101724369	Ube2c	9	Erythroid-cell.1
101703487	C1qa	6	Macrophage
101712990	Mesdc1	6	Macrophage
101724318	Cd72	7	B-cell
101706737	Dok2	14	Mast-cell
101702895	Tp53inp1	13	Plasma-cell
101705007	Ebi3	6	Macrophage
101712384	Ccl5	2	T-cell.2
101701899	Slpi	3	Neutrophil
101725303	Myo9b	14	Mast-cell
101709223	LOC101709223	4	T-cell.1
101708564	Hsh2d	10	Unassigned.2
101714634	Ccl3	6	Macrophage
101712197	Cd3g	4	T-cell.1
101713558	LOC101713558	3	Neutrophil
101699088	Ldhb	10	Unassigned.2
101723775	LOC101723775	2	T-cell.2
101711455	Lat	2	T-cell.2
101698039	Cebpb	6	Macrophage
101724147	Gimap6	2	T-cell.2
101722987	Mfng	2	T-cell.2
101714129	LOC101714129	2	T-cell.2
101703933	Il1a	6	Macrophage
101709705	Tnfrsf25	10	Unassigned.2
101721193	Pilra	3	Neutrophil
101699352	Icos	4	T-cell.1
101698597	Flt3lg	10	Unassigned.2
101706160	Zp2	10	Unassigned.2
101716020	LOC101716020	2	T-cell.2
101706342	Il1rn	6	Macrophage
101699125	Cd2	2	T-cell.2
101696928	Fosl2	14	Mast-cell
101721336	LOC101721336	4	T-cell.1
101702716	Ell2	13	Plasma-cell
101721703	LOC101721703	10	Unassigned.2
101696546	Pla2g10	4	T-cell.1
101711289	Nkg7	2	T-cell.2
101697199	Cd7	4	T-cell.1
101697799	LOC101697799	6	Macrophage
101709765	Slc7a11	3	Neutrophil
101712103	LOC101712103	2	T-cell.2
101717297	Efhc1	6	Macrophage
101724849	LOC101724849	2	T-cell.2
101726369	Il2rb	2	T-cell.2
101711364	LOC101711364	2	T-cell.2
101714481	Irg1	3	Neutrophil
101708518	Clec7a	3	Neutrophil
101697119	Rhce	9	Erythroid-cell.1
101699770	LOC101699770	13	Plasma-cell
101710754	Tmcc2	11	Erythroid-cell.2
101696428	LOC101696428	11	Erythroid-cell.2
101715407	Kel	9	Erythroid-cell.1
101697802	Ca2	9	Erythroid-cell.1
101724995	Hemgn	9	Erythroid-cell.1
101705305	LOC101705305	11	Erythroid-cell.2
101719082	Slc4a1	9	Erythroid-cell.1
101703341	Trim58	11	Erythroid-cell.2
101709875	Slc41a3	11	Erythroid-cell.2
101707899	Smox	11	Erythroid-cell.2
101710500	Zmynd8	11	Erythroid-cell.2
101712177	Slc16a10	11	Erythroid-cell.2
101697558	Sun1	14	Mast-cell
101711804	LOC101711804	13	Plasma-cell
101717206	Apoe	12	Monocyte
101721082	Gng11	14	Mast-cell
101717990	Igfbp7	12	Monocyte
101713758	Ramp2	12	Monocyte
101708001	LOC101708001	12	Monocyte
101714803	Npb	14	Mast-cell
101698288	Lgmn	12	Monocyte
101724968	Rarres2	12	Monocyte
101703863	Mafb	6	Macrophage
101719002	C4a	12	Monocyte
101700053	LOC101700053	6	Macrophage
101721271	Tm4sf1	6	Macrophage
101698177	Gbp6	6	Macrophage
101722043	Lacc1	6	Macrophage
101717153	LOC101717153	14	Mast-cell
101705558	LOC101705558	6	Macrophage
101718162	Rab20	6	Macrophage
101707800	Map4k4	6	Macrophage
101712173	Pvr	6	Macrophage
101707659	Timp2	14	Mast-cell
106008989	LOC106008989	6	Macrophage
101698306	Tac4	6	Macrophage
101703245	Ptges	6	Macrophage
101711431	LOC101711431	13	Plasma-cell
101717670	LOC101717670	13	Plasma-cell
101709756	Csf1	14	Mast-cell
101707734	Cxcl8	3	Neutrophil
101700444	Tmem158	13	Plasma-cell
101706704	Nsmaf	6	Macrophage
101716630	LOC101716630	13	Plasma-cell
101722097	Eaf2	13	Plasma-cell
101720701	Tnfrsf17	13	Plasma-cell
101717323	LOC101717323	13	Plasma-cell
101708533	Tnfrsf13b	13	Plasma-cell
101700523	Tnfrsf13c	7	B-cell
101712603	Cd79b	7	B-cell
101705087	Lbh	8	Unassigned.1
101714670	Cd19	7	B-cell
101712997	LOC101712997	14	Mast-cell
101715950	Cpa3	14	Mast-cell
101714600	LOC101714600	14	Mast-cell
101706734	Hpgds	14	Mast-cell
101714023	LOC101714023	14	Mast-cell
101724855	Gcsaml	14	Mast-cell
101709345	LOC101709345	14	Mast-cell
101726663	Fads2	14	Mast-cell
101711940	Hdc	14	Mast-cell
101700358	Unc13d	14	Mast-cell
101708790	Ctsw	2	T-cell.2
101702156	LOC101702156	2	T-cell.2
101706894	Dapl1	2	T-cell.2
101702503	LOC101702503	2	T-cell.2
101698954	Mdfic	6	Macrophage
101711392	Tnfsf9	3	Neutrophil
101706816	Fcmr	7	B-cell
101701077	Cdc25b	9	Erythroid-cell.1
101708406	Slc18b1	6	Macrophage
101718570	Fn1	6	Macrophage
101711238	Ccl24	6	Macrophage
101717733	LOC101717733	6	Macrophage
101701951	Siglec10	7	B-cell
101697416	Cd22	7	B-cell
101701225	Vpreb3	7	B-cell
