# Supplementary material for: Single-cell transcriptomics of the naked mole-rat reveals unexpected features of mammalian immunity
Source: PLoS Biol. 2019 Nov 21;17(11):e3000528. doi: 10.1371/journal.pbio.3000528 (PMC6894886; doi:10.1371/journal.pbio.3000528)
Supplement: S31 Table — For each mouse saline control circulating immune cell in our scRNA-seq data, the corresponding sample, number of captured UMIs, number of captured genes, first-iteration and convergence cluster and cell type assignments are provided. scRNA-seq, single-cell RNA-sequencing; UMI, unique molecular identifier. (CSV) [file pbio.3000528.s043.csv]

cell	sample	umis	genes	first.iteration.cluster	converged.cluster	first.iteration.cell.type	converged.cell.type
AAACCTGAGACTAAGT-1_mouse.CIC.saline_1.1	mouse.CIC.saline_1.1	494	249	3	1	Neutrophil	Neutrophil
AAACCTGGTAGCTGCC-1_mouse.CIC.saline_1.1	mouse.CIC.saline_1.1	2060	980	4	2	Monocyte	Monocyte
AAACGGGAGTGTGAAT-1_mouse.CIC.saline_1.1	mouse.CIC.saline_1.1	324	215	3	1	Neutrophil	Neutrophil
AAACGGGCAGGACCCT-1_mouse.CIC.saline_1.1	mouse.CIC.saline_1.1	1135	611	1	3	B-cell	B-cell
AAACGGGGTGTCCTCT-1_mouse.CIC.saline_1.1	mouse.CIC.saline_1.1	2449	897	2	4	T-cell	T-cell
AAACGGGTCCACGAAT-1_mouse.CIC.saline_1.1	mouse.CIC.saline_1.1	3882	1702	4	2	Monocyte	Monocyte
AAACGGGTCTCAAACG-1_mouse.CIC.saline_1.1	mouse.CIC.saline_1.1	1001	578	1	3	B-cell	B-cell
AAACGGGTCTTGTTTG-1_mouse.CIC.saline_1.1	mouse.CIC.saline_1.1	321	207	3	1	Neutrophil	Neutrophil
AAAGATGAGCAGGCTA-1_mouse.CIC.saline_1.1	mouse.CIC.saline_1.1	440	251	3	1	Neutrophil	Neutrophil
AAAGATGGTCATATGC-1_mouse.CIC.saline_1.1	mouse.CIC.saline_1.1	1617	841	2	4	T-cell	T-cell
AAAGCAAAGAATGTTG-1_mouse.CIC.saline_1.1	mouse.CIC.saline_1.1	1439	700	2	4	T-cell	T-cell
AAAGCAAAGACCACGA-1_mouse.CIC.saline_1.1	mouse.CIC.saline_1.1	524	305	3	1	Neutrophil	Neutrophil
AAAGCAACAACACCCG-1_mouse.CIC.saline_1.1	mouse.CIC.saline_1.1	631	309	1	5	B-cell	RBC
AAAGCAACATGACATC-1_mouse.CIC.saline_1.1	mouse.CIC.saline_1.1	945	570	1	3	B-cell	B-cell
AAAGTAGAGGAATGGA-1_mouse.CIC.saline_1.1	mouse.CIC.saline_1.1	927	476	2	4	T-cell	T-cell
AAAGTAGTCGGAGCAA-1_mouse.CIC.saline_1.1	mouse.CIC.saline_1.1	2534	1212	4	2	Monocyte	Monocyte
AAAGTAGTCTGGTATG-1_mouse.CIC.saline_1.1	mouse.CIC.saline_1.1	2931	1359	4	2	Monocyte	Monocyte
AAAGTAGTCTTTACGT-1_mouse.CIC.saline_1.1	mouse.CIC.saline_1.1	980	576	1	3	B-cell	B-cell
AAATGCCAGTGCCAGA-1_mouse.CIC.saline_1.1	mouse.CIC.saline_1.1	3507	1604	4	2	Monocyte	Monocyte
AAATGCCCAGGGCATA-1_mouse.CIC.saline_1.1	mouse.CIC.saline_1.1	923	576	1	3	B-cell	B-cell
AAATGCCGTGCAGGTA-1_mouse.CIC.saline_1.1	mouse.CIC.saline_1.1	1122	649	1	3	B-cell	B-cell
AACACGTAGACGACGT-1_mouse.CIC.saline_1.1	mouse.CIC.saline_1.1	1116	605	1	3	B-cell	B-cell
AACACGTGTATGAATG-1_mouse.CIC.saline_1.1	mouse.CIC.saline_1.1	1287	665	2	4	T-cell	T-cell
AACACGTGTCACCCAG-1_mouse.CIC.saline_1.1	mouse.CIC.saline_1.1	384	237	3	1	Neutrophil	Neutrophil
AACACGTTCTTCGGTC-1_mouse.CIC.saline_1.1	mouse.CIC.saline_1.1	417	243	3	1	Neutrophil	Neutrophil
AACCATGTCGCCGTGA-1_mouse.CIC.saline_1.1	mouse.CIC.saline_1.1	605	286	3	1	Neutrophil	Neutrophil
AACCGCGCATCGGAAG-1_mouse.CIC.saline_1.1	mouse.CIC.saline_1.1	1022	568	1	3	B-cell	B-cell
AACCGCGGTCTTGTCC-1_mouse.CIC.saline_1.1	mouse.CIC.saline_1.1	2953	1336	4	2	Monocyte	Monocyte
AACGTTGCAATGAAAC-1_mouse.CIC.saline_1.1	mouse.CIC.saline_1.1	1551	737	2	4	T-cell	T-cell
AACGTTGGTCTCACCT-1_mouse.CIC.saline_1.1	mouse.CIC.saline_1.1	301	196	3	1	Neutrophil	Neutrophil
AACGTTGGTCTGATCA-1_mouse.CIC.saline_1.1	mouse.CIC.saline_1.1	3920	1667	4	2	Monocyte	Monocyte
AACGTTGGTTACTGAC-1_mouse.CIC.saline_1.1	mouse.CIC.saline_1.1	348	211	3	1	Neutrophil	Neutrophil
AACTCAGAGTTACGGG-1_mouse.CIC.saline_1.1	mouse.CIC.saline_1.1	441	255	3	1	Neutrophil	Neutrophil
AACTCAGCAATGTTGC-1_mouse.CIC.saline_1.1	mouse.CIC.saline_1.1	820	471	1	3	B-cell	B-cell
AACTCAGGTCATATCG-1_mouse.CIC.saline_1.1	mouse.CIC.saline_1.1	1647	934	4	2	Monocyte	Monocyte
AACTCAGTCCTATTCA-1_mouse.CIC.saline_1.1	mouse.CIC.saline_1.1	3314	1358	4	2	Monocyte	Monocyte
AACTCCCCAATAAGCA-1_mouse.CIC.saline_1.1	mouse.CIC.saline_1.1	1004	581	1	3	B-cell	B-cell
AACTCCCCACGAGGTA-1_mouse.CIC.saline_1.1	mouse.CIC.saline_1.1	532	305	3	1	Neutrophil	Neutrophil
AACTCCCCATTTGCTT-1_mouse.CIC.saline_1.1	mouse.CIC.saline_1.1	675	428	1	3	B-cell	B-cell
AACTCTTAGGTAAACT-1_mouse.CIC.saline_1.1	mouse.CIC.saline_1.1	525	236	3	1	Neutrophil	Neutrophil
AACTCTTCAGCTCGAC-1_mouse.CIC.saline_1.1	mouse.CIC.saline_1.1	570	288	3	1	Neutrophil	Neutrophil
AACTCTTCATATGGTC-1_mouse.CIC.saline_1.1	mouse.CIC.saline_1.1	962	397	3	1	Neutrophil	Neutrophil
AACTCTTCATTCCTGC-1_mouse.CIC.saline_1.1	mouse.CIC.saline_1.1	366	202	3	1	Neutrophil	Neutrophil
AACTGGTAGTGCAAGC-1_mouse.CIC.saline_1.1	mouse.CIC.saline_1.1	1743	800	2	4	T-cell	T-cell
AACTGGTCAATGAAAC-1_mouse.CIC.saline_1.1	mouse.CIC.saline_1.1	803	499	1	3	B-cell	B-cell
AACTGGTGTTCAACCA-1_mouse.CIC.saline_1.1	mouse.CIC.saline_1.1	934	530	1	3	B-cell	B-cell
AACTGGTTCTTGACGA-1_mouse.CIC.saline_1.1	mouse.CIC.saline_1.1	885	516	1	3	B-cell	B-cell
AACTTTCAGCTAACTC-1_mouse.CIC.saline_1.1	mouse.CIC.saline_1.1	1000	541	2	4	T-cell	T-cell
AACTTTCGTACCGGCT-1_mouse.CIC.saline_1.1	mouse.CIC.saline_1.1	1051	592	1	3	B-cell	B-cell
AACTTTCTCACCTCGT-1_mouse.CIC.saline_1.1	mouse.CIC.saline_1.1	1528	334	3	1	Neutrophil	Neutrophil
AACTTTCTCACGCATA-1_mouse.CIC.saline_1.1	mouse.CIC.saline_1.1	955	508	1	3	B-cell	B-cell
AACTTTCTCGTCACGG-1_mouse.CIC.saline_1.1	mouse.CIC.saline_1.1	1264	524	1	5	B-cell	RBC
AAGACCTAGTCGAGTG-1_mouse.CIC.saline_1.1	mouse.CIC.saline_1.1	318	207	3	1	Neutrophil	Neutrophil
AAGCCGCAGGACGAAA-1_mouse.CIC.saline_1.1	mouse.CIC.saline_1.1	1069	536	1	3	B-cell	B-cell
AAGCCGCAGTAGATGT-1_mouse.CIC.saline_1.1	mouse.CIC.saline_1.1	398	237	3	1	Neutrophil	Neutrophil
AAGCCGCTCATCGATG-1_mouse.CIC.saline_1.1	mouse.CIC.saline_1.1	1057	556	1	3	B-cell	B-cell
AAGGAGCAGACAGAGA-1_mouse.CIC.saline_1.1	mouse.CIC.saline_1.1	983	572	1	3	B-cell	B-cell
AAGGAGCCAAGCCCAC-1_mouse.CIC.saline_1.1	mouse.CIC.saline_1.1	1458	739	1	3	B-cell	B-cell
AAGGAGCCATGAAGTA-1_mouse.CIC.saline_1.1	mouse.CIC.saline_1.1	912	551	1	3	B-cell	B-cell
AAGGAGCGTACATGTC-1_mouse.CIC.saline_1.1	mouse.CIC.saline_1.1	374	223	3	1	Neutrophil	Neutrophil
AAGGAGCTCGCCAGCA-1_mouse.CIC.saline_1.1	mouse.CIC.saline_1.1	643	384	2	4	T-cell	T-cell
AAGGCAGCACGTGAGA-1_mouse.CIC.saline_1.1	mouse.CIC.saline_1.1	1454	658	2	4	T-cell	T-cell
AAGGTTCCATACTACG-1_mouse.CIC.saline_1.1	mouse.CIC.saline_1.1	967	580	1	3	B-cell	B-cell
AAGGTTCGTGCATCTA-1_mouse.CIC.saline_1.1	mouse.CIC.saline_1.1	3298	1419	4	2	Monocyte	Monocyte
AATCGGTTCCCAAGTA-1_mouse.CIC.saline_1.1	mouse.CIC.saline_1.1	1298	710	1	3	B-cell	B-cell
ACACCAATCCCGGATG-1_mouse.CIC.saline_1.1	mouse.CIC.saline_1.1	397	236	3	1	Neutrophil	Neutrophil
ACACCCTAGAACAATC-1_mouse.CIC.saline_1.1	mouse.CIC.saline_1.1	1003	590	1	3	B-cell	B-cell
ACACCCTAGATCCCGC-1_mouse.CIC.saline_1.1	mouse.CIC.saline_1.1	703	437	2	4	T-cell	T-cell
ACACCCTAGATGGCGT-1_mouse.CIC.saline_1.1	mouse.CIC.saline_1.1	2093	1033	1	3	B-cell	B-cell
ACACCCTCAGTACACT-1_mouse.CIC.saline_1.1	mouse.CIC.saline_1.1	932	555	1	3	B-cell	B-cell
ACACCGGAGTGGAGAA-1_mouse.CIC.saline_1.1	mouse.CIC.saline_1.1	358	224	3	1	Neutrophil	Neutrophil
ACACCGGCAATCGAAA-1_mouse.CIC.saline_1.1	mouse.CIC.saline_1.1	764	459	1	3	B-cell	B-cell
ACACCGGCATGCTAGT-1_mouse.CIC.saline_1.1	mouse.CIC.saline_1.1	1008	563	1	3	B-cell	B-cell
ACACCGGTCTACTATC-1_mouse.CIC.saline_1.1	mouse.CIC.saline_1.1	1201	638	1	3	B-cell	B-cell
ACACTGACATGTCCTC-1_mouse.CIC.saline_1.1	mouse.CIC.saline_1.1	364	224	3	1	Neutrophil	Neutrophil
ACACTGAGTTAAGGGC-1_mouse.CIC.saline_1.1	mouse.CIC.saline_1.1	276	181	3	1	Neutrophil	Neutrophil
ACACTGAGTTGGTTTG-1_mouse.CIC.saline_1.1	mouse.CIC.saline_1.1	680	416	1	3	B-cell	B-cell
ACAGCCGTCTTCAACT-1_mouse.CIC.saline_1.1	mouse.CIC.saline_1.1	1047	643	1	3	B-cell	B-cell
ACAGCTAAGGTGCTTT-1_mouse.CIC.saline_1.1	mouse.CIC.saline_1.1	2572	1160	4	2	Monocyte	Monocyte
ACAGCTACAAGTCATC-1_mouse.CIC.saline_1.1	mouse.CIC.saline_1.1	3342	1470	4	2	Monocyte	Monocyte
ACATACGCAGTATGCT-1_mouse.CIC.saline_1.1	mouse.CIC.saline_1.1	1003	594	1	3	B-cell	B-cell
ACATCAGAGTCGTACT-1_mouse.CIC.saline_1.1	mouse.CIC.saline_1.1	1758	739	2	4	T-cell	T-cell
ACATGGTAGACAAAGG-1_mouse.CIC.saline_1.1	mouse.CIC.saline_1.1	322	186	3	1	Neutrophil	Neutrophil
ACATGGTCATGCCCGA-1_mouse.CIC.saline_1.1	mouse.CIC.saline_1.1	825	488	1	3	B-cell	B-cell
ACATGGTGTAGGGACT-1_mouse.CIC.saline_1.1	mouse.CIC.saline_1.1	910	551	1	3	B-cell	B-cell
ACATGGTGTTGTCGCG-1_mouse.CIC.saline_1.1	mouse.CIC.saline_1.1	964	538	1	3	B-cell	B-cell
ACCCACTTCACAGTAC-1_mouse.CIC.saline_1.1	mouse.CIC.saline_1.1	3776	1587	4	2	Monocyte	Monocyte
ACCCACTTCGGCCGAT-1_mouse.CIC.saline_1.1	mouse.CIC.saline_1.1	1242	667	1	3	B-cell	B-cell
ACCCACTTCTGTCCGT-1_mouse.CIC.saline_1.1	mouse.CIC.saline_1.1	1319	674	1	3	B-cell	B-cell
ACCGTAAAGATAGGAG-1_mouse.CIC.saline_1.1	mouse.CIC.saline_1.1	1951	955	4	2	Monocyte	Monocyte
ACCGTAACAAGTTAAG-1_mouse.CIC.saline_1.1	mouse.CIC.saline_1.1	393	228	3	1	Neutrophil	Neutrophil
ACCGTAAGTGATAAAC-1_mouse.CIC.saline_1.1	mouse.CIC.saline_1.1	1335	704	1	3	B-cell	B-cell
ACCGTAATCCACGTTC-1_mouse.CIC.saline_1.1	mouse.CIC.saline_1.1	1765	794	2	4	T-cell	T-cell
ACCTTTATCAGGTTCA-1_mouse.CIC.saline_1.1	mouse.CIC.saline_1.1	819	536	1	3	B-cell	B-cell
ACCTTTATCTGATACG-1_mouse.CIC.saline_1.1	mouse.CIC.saline_1.1	1041	599	1	3	B-cell	B-cell
ACGAGCCTCCAAGCCG-1_mouse.CIC.saline_1.1	mouse.CIC.saline_1.1	458	249	3	1	Neutrophil	Neutrophil
ACGAGGAAGACCTAGG-1_mouse.CIC.saline_1.1	mouse.CIC.saline_1.1	550	291	3	1	Neutrophil	Neutrophil
ACGAGGAAGTACGATA-1_mouse.CIC.saline_1.1	mouse.CIC.saline_1.1	326	221	2	4	T-cell	T-cell
ACGAGGAAGTCGCCGT-1_mouse.CIC.saline_1.1	mouse.CIC.saline_1.1	404	222	3	1	Neutrophil	Neutrophil
ACGAGGAAGTGCAAGC-1_mouse.CIC.saline_1.1	mouse.CIC.saline_1.1	2521	1167	4	2	Monocyte	Monocyte
ACGAGGATCAGCCTAA-1_mouse.CIC.saline_1.1	mouse.CIC.saline_1.1	848	514	1	3	B-cell	B-cell
ACGATACGTGGCTCCA-1_mouse.CIC.saline_1.1	mouse.CIC.saline_1.1	1446	723	1	3	B-cell	B-cell
ACGATACTCTACCAGA-1_mouse.CIC.saline_1.1	mouse.CIC.saline_1.1	924	523	1	3	B-cell	B-cell
ACGATGTCAAGCCGTC-1_mouse.CIC.saline_1.1	mouse.CIC.saline_1.1	1031	549	1	3	B-cell	B-cell
ACGATGTGTCGTGGCT-1_mouse.CIC.saline_1.1	mouse.CIC.saline_1.1	465	288	3	1	Neutrophil	Neutrophil
ACGATGTGTCTAACGT-1_mouse.CIC.saline_1.1	mouse.CIC.saline_1.1	906	525	1	3	B-cell	B-cell
ACGCAGCAGAATAGGG-1_mouse.CIC.saline_1.1	mouse.CIC.saline_1.1	1822	795	2	4	T-cell	T-cell
ACGCAGCCATCCGTGG-1_mouse.CIC.saline_1.1	mouse.CIC.saline_1.1	942	525	1	3	B-cell	B-cell
ACGCAGCCATGGTAGG-1_mouse.CIC.saline_1.1	mouse.CIC.saline_1.1	381	239	3	1	Neutrophil	Neutrophil
ACGCAGCGTTCAGTAC-1_mouse.CIC.saline_1.1	mouse.CIC.saline_1.1	1266	737	1	3	B-cell	B-cell
ACGCCAGAGTACACCT-1_mouse.CIC.saline_1.1	mouse.CIC.saline_1.1	1108	622	1	3	B-cell	B-cell
ACGCCAGAGTTCGCAT-1_mouse.CIC.saline_1.1	mouse.CIC.saline_1.1	460	297	3	1	Neutrophil	Neutrophil
ACGCCGACAGTATGCT-1_mouse.CIC.saline_1.1	mouse.CIC.saline_1.1	685	429	1	3	B-cell	B-cell
ACGCCGAGTACGCACC-1_mouse.CIC.saline_1.1	mouse.CIC.saline_1.1	1594	695	2	4	T-cell	T-cell
ACGCCGAGTAGAGTGC-1_mouse.CIC.saline_1.1	mouse.CIC.saline_1.1	1298	736	1	3	B-cell	B-cell
ACGCCGAGTCCGTGAC-1_mouse.CIC.saline_1.1	mouse.CIC.saline_1.1	1926	992	2	6	T-cell	NK-cell
ACGCCGATCCGTCAAA-1_mouse.CIC.saline_1.1	mouse.CIC.saline_1.1	1144	624	1	3	B-cell	B-cell
ACGCCGATCTACTTAC-1_mouse.CIC.saline_1.1	mouse.CIC.saline_1.1	1001	538	2	4	T-cell	T-cell
ACGGAGAAGCAACGGT-1_mouse.CIC.saline_1.1	mouse.CIC.saline_1.1	326	201	3	1	Neutrophil	Neutrophil
ACGGAGACAATCAGAA-1_mouse.CIC.saline_1.1	mouse.CIC.saline_1.1	3593	1520	4	2	Monocyte	Monocyte
ACGGAGATCACGCATA-1_mouse.CIC.saline_1.1	mouse.CIC.saline_1.1	2760	1242	4	2	Monocyte	Monocyte
ACGGCCAGTCTCCACT-1_mouse.CIC.saline_1.1	mouse.CIC.saline_1.1	3184	1484	4	2	Monocyte	Monocyte
ACGGCCAGTGTATGGG-1_mouse.CIC.saline_1.1	mouse.CIC.saline_1.1	330	214	3	1	Neutrophil	Neutrophil
ACGGCCATCATTGCGA-1_mouse.CIC.saline_1.1	mouse.CIC.saline_1.1	3088	1338	4	2	Monocyte	Monocyte
ACGGGCTCAATAAGCA-1_mouse.CIC.saline_1.1	mouse.CIC.saline_1.1	2842	1308	4	2	Monocyte	Monocyte
ACGGGCTCACCATCCT-1_mouse.CIC.saline_1.1	mouse.CIC.saline_1.1	2432	1201	4	2	Monocyte	Monocyte
ACGTCAATCTTGTCAT-1_mouse.CIC.saline_1.1	mouse.CIC.saline_1.1	1284	665	1	3	B-cell	B-cell
ACTATCTCACATGGGA-1_mouse.CIC.saline_1.1	mouse.CIC.saline_1.1	2065	977	2	4	T-cell	T-cell
ACTGAACAGAGCCCAA-1_mouse.CIC.saline_1.1	mouse.CIC.saline_1.1	2188	890	2	4	T-cell	T-cell
ACTGAACGTGACTACT-1_mouse.CIC.saline_1.1	mouse.CIC.saline_1.1	496	304	3	1	Neutrophil	Neutrophil
ACTGAACTCGAGAACG-1_mouse.CIC.saline_1.1	mouse.CIC.saline_1.1	394	227	3	1	Neutrophil	Neutrophil
ACTGAGTAGTATCTCG-1_mouse.CIC.saline_1.1	mouse.CIC.saline_1.1	586	279	3	1	Neutrophil	Neutrophil
ACTGAGTGTGAGGGTT-1_mouse.CIC.saline_1.1	mouse.CIC.saline_1.1	1222	589	2	4	T-cell	T-cell
ACTGAGTGTGTGACCC-1_mouse.CIC.saline_1.1	mouse.CIC.saline_1.1	523	297	3	1	Neutrophil	Neutrophil
ACTGATGAGATGTGGC-1_mouse.CIC.saline_1.1	mouse.CIC.saline_1.1	443	247	3	1	Neutrophil	Neutrophil
ACTGTCCCACTTGGAT-1_mouse.CIC.saline_1.1	mouse.CIC.saline_1.1	1163	585	1	3	B-cell	B-cell
ACTTACTCAATTGCTG-1_mouse.CIC.saline_1.1	mouse.CIC.saline_1.1	2673	573	1	5	B-cell	RBC
ACTTACTGTAGGCTGA-1_mouse.CIC.saline_1.1	mouse.CIC.saline_1.1	2330	1088	4	2	Monocyte	Monocyte
ACTTTCAAGAAACGAG-1_mouse.CIC.saline_1.1	mouse.CIC.saline_1.1	3233	1363	4	2	Monocyte	Monocyte
AGAATAGAGAAACCAT-1_mouse.CIC.saline_1.1	mouse.CIC.saline_1.1	2165	1051	4	2	Monocyte	Monocyte
AGAATAGAGTCGTTTG-1_mouse.CIC.saline_1.1	mouse.CIC.saline_1.1	1052	563	1	3	B-cell	B-cell
AGACGTTAGTCCGGTC-1_mouse.CIC.saline_1.1	mouse.CIC.saline_1.1	1000	608	2	4	T-cell	T-cell
AGAGCGACAACGATCT-1_mouse.CIC.saline_1.1	mouse.CIC.saline_1.1	744	466	2	4	T-cell	T-cell
AGAGCGATCAGTACGT-1_mouse.CIC.saline_1.1	mouse.CIC.saline_1.1	330	214	3	1	Neutrophil	Neutrophil
AGAGCGATCGGTCCGA-1_mouse.CIC.saline_1.1	mouse.CIC.saline_1.1	319	193	3	1	Neutrophil	Neutrophil
AGAGCTTCACTAGTAC-1_mouse.CIC.saline_1.1	mouse.CIC.saline_1.1	2596	1169	4	2	Monocyte	Monocyte
AGAGCTTGTCAGCTAT-1_mouse.CIC.saline_1.1	mouse.CIC.saline_1.1	1331	740	1	3	B-cell	B-cell
AGAGCTTTCTATGTGG-1_mouse.CIC.saline_1.1	mouse.CIC.saline_1.1	320	204	3	1	Neutrophil	Neutrophil
AGAGTGGAGTAAGTAC-1_mouse.CIC.saline_1.1	mouse.CIC.saline_1.1	1793	743	2	4	T-cell	T-cell
AGAGTGGCACCGAAAG-1_mouse.CIC.saline_1.1	mouse.CIC.saline_1.1	6221	1643	4	2	Monocyte	Monocyte
AGAGTGGCAGCTGCTG-1_mouse.CIC.saline_1.1	mouse.CIC.saline_1.1	1138	660	1	3	B-cell	B-cell
AGAGTGGCAGGTCGTC-1_mouse.CIC.saline_1.1	mouse.CIC.saline_1.1	1087	578	1	3	B-cell	B-cell
AGAGTGGGTCCGACGT-1_mouse.CIC.saline_1.1	mouse.CIC.saline_1.1	1311	722	4	2	Monocyte	Monocyte
AGATCTGAGAAGCCCA-1_mouse.CIC.saline_1.1	mouse.CIC.saline_1.1	1070	611	1	3	B-cell	B-cell
AGATCTGCAAGTTGTC-1_mouse.CIC.saline_1.1	mouse.CIC.saline_1.1	2790	1202	1	3	B-cell	B-cell
AGATCTGCACCCAGTG-1_mouse.CIC.saline_1.1	mouse.CIC.saline_1.1	1359	669	1	3	B-cell	B-cell
AGATCTGGTAGCTAAA-1_mouse.CIC.saline_1.1	mouse.CIC.saline_1.1	1809	833	2	4	T-cell	T-cell
AGATCTGGTCTGGTCG-1_mouse.CIC.saline_1.1	mouse.CIC.saline_1.1	1307	632	2	4	T-cell	T-cell
AGATCTGTCAGGCCCA-1_mouse.CIC.saline_1.1	mouse.CIC.saline_1.1	354	200	3	1	Neutrophil	Neutrophil
AGATTGCAGGCAATTA-1_mouse.CIC.saline_1.1	mouse.CIC.saline_1.1	1178	633	1	3	B-cell	B-cell
AGATTGCGTTCACCTC-1_mouse.CIC.saline_1.1	mouse.CIC.saline_1.1	1214	672	1	3	B-cell	B-cell
AGATTGCTCTTGTACT-1_mouse.CIC.saline_1.1	mouse.CIC.saline_1.1	468	237	3	1	Neutrophil	Neutrophil
AGCAGCCCACAAGACG-1_mouse.CIC.saline_1.1	mouse.CIC.saline_1.1	972	609	1	3	B-cell	B-cell
AGCAGCCGTCGCGAAA-1_mouse.CIC.saline_1.1	mouse.CIC.saline_1.1	713	316	3	1	Neutrophil	Neutrophil
AGCAGCCTCTTCGGTC-1_mouse.CIC.saline_1.1	mouse.CIC.saline_1.1	555	318	3	1	Neutrophil	Neutrophil
AGCATACAGTACACCT-1_mouse.CIC.saline_1.1	mouse.CIC.saline_1.1	1161	597	1	3	B-cell	B-cell
AGCCTAAAGGCAGGTT-1_mouse.CIC.saline_1.1	mouse.CIC.saline_1.1	1026	441	3	1	Neutrophil	Neutrophil
AGCCTAAGTGTGGCTC-1_mouse.CIC.saline_1.1	mouse.CIC.saline_1.1	849	518	1	3	B-cell	B-cell
AGCCTAATCCGCATCT-1_mouse.CIC.saline_1.1	mouse.CIC.saline_1.1	1142	641	1	3	B-cell	B-cell
AGCGGTCCACCTATCC-1_mouse.CIC.saline_1.1	mouse.CIC.saline_1.1	989	586	1	3	B-cell	B-cell
AGCGGTCGTAATCACC-1_mouse.CIC.saline_1.1	mouse.CIC.saline_1.1	1232	535	1	5	B-cell	RBC
AGCGTATTCCCTAACC-1_mouse.CIC.saline_1.1	mouse.CIC.saline_1.1	913	558	1	3	B-cell	B-cell
AGCGTCGCAGATGAGC-1_mouse.CIC.saline_1.1	mouse.CIC.saline_1.1	1215	551	2	4	T-cell	T-cell
AGCGTCGGTGCGGTAA-1_mouse.CIC.saline_1.1	mouse.CIC.saline_1.1	1428	631	2	4	T-cell	T-cell
AGCGTCGTCGACCAGC-1_mouse.CIC.saline_1.1	mouse.CIC.saline_1.1	927	506	1	3	B-cell	B-cell
AGCTCCTAGAAGATTC-1_mouse.CIC.saline_1.1	mouse.CIC.saline_1.1	853	534	1	3	B-cell	B-cell
AGCTCCTAGGGCTCTC-1_mouse.CIC.saline_1.1	mouse.CIC.saline_1.1	1294	629	1	3	B-cell	B-cell
AGCTCCTCAGGTCCAC-1_mouse.CIC.saline_1.1	mouse.CIC.saline_1.1	430	259	3	1	Neutrophil	Neutrophil
AGCTCTCCACATCCGG-1_mouse.CIC.saline_1.1	mouse.CIC.saline_1.1	1421	760	2	4	T-cell	T-cell
AGCTCTCGTGGGTCAA-1_mouse.CIC.saline_1.1	mouse.CIC.saline_1.1	1155	549	2	4	T-cell	T-cell
AGCTCTCTCACATGCA-1_mouse.CIC.saline_1.1	mouse.CIC.saline_1.1	1918	946	2	4	T-cell	T-cell
AGCTTGACAGCTCGCA-1_mouse.CIC.saline_1.1	mouse.CIC.saline_1.1	482	300	3	1	Neutrophil	Neutrophil
AGCTTGATCTACCAGA-1_mouse.CIC.saline_1.1	mouse.CIC.saline_1.1	1370	703	2	4	T-cell	T-cell
AGGCCACTCATGTCTT-1_mouse.CIC.saline_1.1	mouse.CIC.saline_1.1	233	176	3	1	Neutrophil	Neutrophil
AGGCCACTCTCCAACC-1_mouse.CIC.saline_1.1	mouse.CIC.saline_1.1	3736	1560	4	2	Monocyte	Monocyte
AGGCCACTCTCGTTTA-1_mouse.CIC.saline_1.1	mouse.CIC.saline_1.1	1759	860	4	2	Monocyte	Monocyte
AGGCCGTAGCCCAACC-1_mouse.CIC.saline_1.1	mouse.CIC.saline_1.1	851	492	1	3	B-cell	B-cell
AGGCCGTAGGCGTACA-1_mouse.CIC.saline_1.1	mouse.CIC.saline_1.1	2494	750	1	5	B-cell	RBC
AGGCCGTTCAAGAAGT-1_mouse.CIC.saline_1.1	mouse.CIC.saline_1.1	2186	817	2	4	T-cell	T-cell
AGGGAGTAGACTCGGA-1_mouse.CIC.saline_1.1	mouse.CIC.saline_1.1	1297	675	1	3	B-cell	B-cell
AGGGAGTCATGCCACG-1_mouse.CIC.saline_1.1	mouse.CIC.saline_1.1	805	514	1	3	B-cell	B-cell
AGGGTGACACGAAATA-1_mouse.CIC.saline_1.1	mouse.CIC.saline_1.1	1710	868	4	2	Monocyte	Monocyte
AGGGTGAGTCTCCCTA-1_mouse.CIC.saline_1.1	mouse.CIC.saline_1.1	681	401	1	3	B-cell	B-cell
AGGTCATCATTGTGCA-1_mouse.CIC.saline_1.1	mouse.CIC.saline_1.1	338	205	3	1	Neutrophil	Neutrophil
AGGTCATGTGGGTCAA-1_mouse.CIC.saline_1.1	mouse.CIC.saline_1.1	878	528	1	3	B-cell	B-cell
AGGTCCGAGTACGTAA-1_mouse.CIC.saline_1.1	mouse.CIC.saline_1.1	2783	1291	4	2	Monocyte	Monocyte
AGGTCCGGTGACAAAT-1_mouse.CIC.saline_1.1	mouse.CIC.saline_1.1	2599	992	2	4	T-cell	T-cell
AGTAGTCAGAGTTGGC-1_mouse.CIC.saline_1.1	mouse.CIC.saline_1.1	478	256	3	1	Neutrophil	Neutrophil
AGTAGTCCAGTATCTG-1_mouse.CIC.saline_1.1	mouse.CIC.saline_1.1	1135	597	2	4	T-cell	T-cell
AGTAGTCGTGCTAGCC-1_mouse.CIC.saline_1.1	mouse.CIC.saline_1.1	1330	777	4	2	Monocyte	Monocyte
AGTCTTTAGATCCGAG-1_mouse.CIC.saline_1.1	mouse.CIC.saline_1.1	267	199	2	4	T-cell	T-cell
AGTCTTTAGCGAAGGG-1_mouse.CIC.saline_1.1	mouse.CIC.saline_1.1	260	173	1	3	B-cell	B-cell
AGTCTTTGTACAGTTC-1_mouse.CIC.saline_1.1	mouse.CIC.saline_1.1	3270	1448	4	2	Monocyte	Monocyte
AGTCTTTTCCTCGCAT-1_mouse.CIC.saline_1.1	mouse.CIC.saline_1.1	379	217	3	1	Neutrophil	Neutrophil
AGTGAGGCACAACTGT-1_mouse.CIC.saline_1.1	mouse.CIC.saline_1.1	591	315	3	1	Neutrophil	Neutrophil
AGTGAGGCAGCATGAG-1_mouse.CIC.saline_1.1	mouse.CIC.saline_1.1	296	195	3	1	Neutrophil	Neutrophil
AGTGAGGGTTCAGACT-1_mouse.CIC.saline_1.1	mouse.CIC.saline_1.1	2650	1349	4	2	Monocyte	Monocyte
AGTGGGACAAGCGTAG-1_mouse.CIC.saline_1.1	mouse.CIC.saline_1.1	3328	1446	4	2	Monocyte	Monocyte
AGTGGGACAGGGCATA-1_mouse.CIC.saline_1.1	mouse.CIC.saline_1.1	816	476	1	3	B-cell	B-cell
AGTGGGACATATGGTC-1_mouse.CIC.saline_1.1	mouse.CIC.saline_1.1	1141	653	1	3	B-cell	B-cell
AGTGGGAGTGTCAATC-1_mouse.CIC.saline_1.1	mouse.CIC.saline_1.1	647	281	3	1	Neutrophil	Neutrophil
AGTGTCACACACCGCA-1_mouse.CIC.saline_1.1	mouse.CIC.saline_1.1	1249	664	1	3	B-cell	B-cell
AGTGTCACATCACGTA-1_mouse.CIC.saline_1.1	mouse.CIC.saline_1.1	440	222	3	1	Neutrophil	Neutrophil
AGTGTCAGTAATCACC-1_mouse.CIC.saline_1.1	mouse.CIC.saline_1.1	464	219	3	1	Neutrophil	Neutrophil
AGTGTCATCAGTTAGC-1_mouse.CIC.saline_1.1	mouse.CIC.saline_1.1	904	493	1	3	B-cell	B-cell
ATAACGCTCATGTCCC-1_mouse.CIC.saline_1.1	mouse.CIC.saline_1.1	978	600	1	3	B-cell	B-cell
ATAAGAGGTCGGCATC-1_mouse.CIC.saline_1.1	mouse.CIC.saline_1.1	314	212	3	1	Neutrophil	Neutrophil
ATAAGAGGTGTGACGA-1_mouse.CIC.saline_1.1	mouse.CIC.saline_1.1	2582	1216	4	2	Monocyte	Monocyte
ATAGACCAGTTTGCGT-1_mouse.CIC.saline_1.1	mouse.CIC.saline_1.1	2381	1171	4	2	Monocyte	Monocyte
ATAGACCTCCGTCAAA-1_mouse.CIC.saline_1.1	mouse.CIC.saline_1.1	1549	834	1	3	B-cell	B-cell
ATCACGACAACCGCCA-1_mouse.CIC.saline_1.1	mouse.CIC.saline_1.1	891	491	1	3	B-cell	B-cell
ATCACGAGTACGCTGC-1_mouse.CIC.saline_1.1	mouse.CIC.saline_1.1	1247	585	1	3	B-cell	B-cell
ATCACGATCACATAGC-1_mouse.CIC.saline_1.1	mouse.CIC.saline_1.1	2018	851	2	4	T-cell	T-cell
ATCACGATCGGCTACG-1_mouse.CIC.saline_1.1	mouse.CIC.saline_1.1	496	235	3	1	Neutrophil	Neutrophil
ATCACGATCGTCCAGG-1_mouse.CIC.saline_1.1	mouse.CIC.saline_1.1	930	580	1	3	B-cell	B-cell
ATCACGATCGTTGCCT-1_mouse.CIC.saline_1.1	mouse.CIC.saline_1.1	1046	577	1	3	B-cell	B-cell
ATCACGATCTTTAGGG-1_mouse.CIC.saline_1.1	mouse.CIC.saline_1.1	450	281	3	1	Neutrophil	Neutrophil
ATCATCTAGGAGCGTT-1_mouse.CIC.saline_1.1	mouse.CIC.saline_1.1	786	508	2	6	T-cell	NK-cell
ATCATCTAGGGTATCG-1_mouse.CIC.saline_1.1	mouse.CIC.saline_1.1	1469	772	1	3	B-cell	B-cell
ATCATCTTCCGAACGC-1_mouse.CIC.saline_1.1	mouse.CIC.saline_1.1	993	516	1	3	B-cell	B-cell
ATCATGGCATGGTTGT-1_mouse.CIC.saline_1.1	mouse.CIC.saline_1.1	2036	946	4	2	Monocyte	Monocyte
ATCATGGGTAGTAGTA-1_mouse.CIC.saline_1.1	mouse.CIC.saline_1.1	359	200	3	1	Neutrophil	Neutrophil
ATCATGGGTTTGTGTG-1_mouse.CIC.saline_1.1	mouse.CIC.saline_1.1	376	236	3	1	Neutrophil	Neutrophil
ATCATGGTCGCCATAA-1_mouse.CIC.saline_1.1	mouse.CIC.saline_1.1	462	312	3	1	Neutrophil	Neutrophil
ATCCACCCAACACCCG-1_mouse.CIC.saline_1.1	mouse.CIC.saline_1.1	393	273	1	3	B-cell	B-cell
ATCCACCCACATTTCT-1_mouse.CIC.saline_1.1	mouse.CIC.saline_1.1	1245	556	1	3	B-cell	B-cell
ATCCGAAAGTGGTAAT-1_mouse.CIC.saline_1.1	mouse.CIC.saline_1.1	463	267	3	1	Neutrophil	Neutrophil
ATCCGAACATGTAAGA-1_mouse.CIC.saline_1.1	mouse.CIC.saline_1.1	554	291	3	1	Neutrophil	Neutrophil
ATCCGAAGTACCATCA-1_mouse.CIC.saline_1.1	mouse.CIC.saline_1.1	1018	550	1	3	B-cell	B-cell
ATCGAGTAGAAACGAG-1_mouse.CIC.saline_1.1	mouse.CIC.saline_1.1	156	133	1	5	B-cell	RBC
ATCGAGTAGACAAAGG-1_mouse.CIC.saline_1.1	mouse.CIC.saline_1.1	1585	711	2	4	T-cell	T-cell
ATCGAGTAGTTGAGAT-1_mouse.CIC.saline_1.1	mouse.CIC.saline_1.1	3163	1430	4	2	Monocyte	Monocyte
ATCGAGTCAGTCAGCC-1_mouse.CIC.saline_1.1	mouse.CIC.saline_1.1	1543	641	2	4	T-cell	T-cell
ATCGAGTGTCAGAGGT-1_mouse.CIC.saline_1.1	mouse.CIC.saline_1.1	334	179	3	1	Neutrophil	Neutrophil
ATCGAGTGTCCTGCTT-1_mouse.CIC.saline_1.1	mouse.CIC.saline_1.1	375	239	3	1	Neutrophil	Neutrophil
ATCTACTAGCTGAACG-1_mouse.CIC.saline_1.1	mouse.CIC.saline_1.1	1303	696	2	4	T-cell	T-cell
ATCTACTCACGTAAGG-1_mouse.CIC.saline_1.1	mouse.CIC.saline_1.1	3844	1537	4	2	Monocyte	Monocyte
ATCTACTGTCATATCG-1_mouse.CIC.saline_1.1	mouse.CIC.saline_1.1	524	289	3	1	Neutrophil	Neutrophil
ATCTACTTCTTCAACT-1_mouse.CIC.saline_1.1	mouse.CIC.saline_1.1	1978	828	2	4	T-cell	T-cell
ATCTGCCAGGCTCATT-1_mouse.CIC.saline_1.1	mouse.CIC.saline_1.1	776	500	1	3	B-cell	B-cell
ATGAGGGCAGAGCCAA-1_mouse.CIC.saline_1.1	mouse.CIC.saline_1.1	2278	1029	4	2	Monocyte	Monocyte
ATGAGGGGTCTTCTCG-1_mouse.CIC.saline_1.1	mouse.CIC.saline_1.1	842	503	1	3	B-cell	B-cell
ATGAGGGTCAGCATGT-1_mouse.CIC.saline_1.1	mouse.CIC.saline_1.1	2662	1306	4	2	Monocyte	Monocyte
ATGAGGGTCCCGACTT-1_mouse.CIC.saline_1.1	mouse.CIC.saline_1.1	327	208	3	1	Neutrophil	Neutrophil
ATGCGATAGGATCGCA-1_mouse.CIC.saline_1.1	mouse.CIC.saline_1.1	1460	722	2	4	T-cell	T-cell
ATGCGATCATCACCCT-1_mouse.CIC.saline_1.1	mouse.CIC.saline_1.1	1302	698	1	3	B-cell	B-cell
ATGCGATTCATATCGG-1_mouse.CIC.saline_1.1	mouse.CIC.saline_1.1	414	262	3	1	Neutrophil	Neutrophil
ATGGGAGAGGGTTCCC-1_mouse.CIC.saline_1.1	mouse.CIC.saline_1.1	1017	578	1	3	B-cell	B-cell
ATGGGAGCATCATCCC-1_mouse.CIC.saline_1.1	mouse.CIC.saline_1.1	888	492	2	4	T-cell	T-cell
ATGGGAGTCAAACAAG-1_mouse.CIC.saline_1.1	mouse.CIC.saline_1.1	511	311	3	1	Neutrophil	Neutrophil
ATTACTCCAGCTTAAC-1_mouse.CIC.saline_1.1	mouse.CIC.saline_1.1	886	523	1	3	B-cell	B-cell
ATTACTCGTAGCGTGA-1_mouse.CIC.saline_1.1	mouse.CIC.saline_1.1	1867	834	2	4	T-cell	T-cell
ATTATCCAGCGTGAGT-1_mouse.CIC.saline_1.1	mouse.CIC.saline_1.1	2355	1049	4	2	Monocyte	Monocyte
ATTATCCGTCTGGTCG-1_mouse.CIC.saline_1.1	mouse.CIC.saline_1.1	1733	766	2	4	T-cell	T-cell
ATTATCCGTTACTGAC-1_mouse.CIC.saline_1.1	mouse.CIC.saline_1.1	340	210	3	1	Neutrophil	Neutrophil
ATTATCCTCTGCAAGT-1_mouse.CIC.saline_1.1	mouse.CIC.saline_1.1	2548	1188	4	2	Monocyte	Monocyte
ATTCTACAGACAAGCC-1_mouse.CIC.saline_1.1	mouse.CIC.saline_1.1	447	257	3	1	Neutrophil	Neutrophil
ATTCTACAGCGCCTTG-1_mouse.CIC.saline_1.1	mouse.CIC.saline_1.1	932	540	1	3	B-cell	B-cell
ATTCTACCATCTACGA-1_mouse.CIC.saline_1.1	mouse.CIC.saline_1.1	910	545	1	3	B-cell	B-cell
ATTCTACTCTCGTATT-1_mouse.CIC.saline_1.1	mouse.CIC.saline_1.1	2069	1004	1	3	B-cell	B-cell
ATTGGACCAATAGCGG-1_mouse.CIC.saline_1.1	mouse.CIC.saline_1.1	3214	1355	4	2	Monocyte	Monocyte
ATTGGACTCCATGAAC-1_mouse.CIC.saline_1.1	mouse.CIC.saline_1.1	2016	1083	4	2	Monocyte	Monocyte
ATTGGTGCAGTCAGCC-1_mouse.CIC.saline_1.1	mouse.CIC.saline_1.1	1792	647	2	4	T-cell	T-cell
ATTGGTGCATGATCCA-1_mouse.CIC.saline_1.1	mouse.CIC.saline_1.1	633	321	3	1	Neutrophil	Neutrophil
ATTTCTGAGGCCCTTG-1_mouse.CIC.saline_1.1	mouse.CIC.saline_1.1	968	457	1	3	B-cell	B-cell
CAACCAAAGATCCCGC-1_mouse.CIC.saline_1.1	mouse.CIC.saline_1.1	1300	658	2	4	T-cell	T-cell
CAACCAAGTCAAGCGA-1_mouse.CIC.saline_1.1	mouse.CIC.saline_1.1	754	483	1	3	B-cell	B-cell
CAACCAAGTGTAACGG-1_mouse.CIC.saline_1.1	mouse.CIC.saline_1.1	1616	717	2	4	T-cell	T-cell
CAACCAATCGCCTGTT-1_mouse.CIC.saline_1.1	mouse.CIC.saline_1.1	955	558	1	3	B-cell	B-cell
CAACCTCAGTAAGTAC-1_mouse.CIC.saline_1.1	mouse.CIC.saline_1.1	740	330	3	1	Neutrophil	Neutrophil
CAACCTCGTGATGTGG-1_mouse.CIC.saline_1.1	mouse.CIC.saline_1.1	673	387	2	4	T-cell	T-cell
CAACCTCTCTCTGCTG-1_mouse.CIC.saline_1.1	mouse.CIC.saline_1.1	1662	712	2	4	T-cell	T-cell
CAACTAGAGTACCGGA-1_mouse.CIC.saline_1.1	mouse.CIC.saline_1.1	990	536	1	3	B-cell	B-cell
CAACTAGCAGCGTAAG-1_mouse.CIC.saline_1.1	mouse.CIC.saline_1.1	3441	1475	4	2	Monocyte	Monocyte
CAACTAGGTCTCATCC-1_mouse.CIC.saline_1.1	mouse.CIC.saline_1.1	1172	598	2	4	T-cell	T-cell
CAACTAGTCGGCTACG-1_mouse.CIC.saline_1.1	mouse.CIC.saline_1.1	2802	1223	2	4	T-cell	T-cell
CAAGAAAAGGTCATCT-1_mouse.CIC.saline_1.1	mouse.CIC.saline_1.1	1276	718	1	3	B-cell	B-cell
CAAGAAACAGCGTCCA-1_mouse.CIC.saline_1.1	mouse.CIC.saline_1.1	1584	797	1	3	B-cell	B-cell
CAAGATCGTAGGGTAC-1_mouse.CIC.saline_1.1	mouse.CIC.saline_1.1	949	529	1	3	B-cell	B-cell
CAAGGCCAGCTGTTCA-1_mouse.CIC.saline_1.1	mouse.CIC.saline_1.1	826	476	1	3	B-cell	B-cell
CAAGGCCAGTGGGCTA-1_mouse.CIC.saline_1.1	mouse.CIC.saline_1.1	757	480	1	3	B-cell	B-cell
CAAGTTGAGGTAAACT-1_mouse.CIC.saline_1.1	mouse.CIC.saline_1.1	700	308	3	1	Neutrophil	Neutrophil
CAAGTTGTCCAAACTG-1_mouse.CIC.saline_1.1	mouse.CIC.saline_1.1	226	154	3	1	Neutrophil	Neutrophil
CAAGTTGTCCATTCTA-1_mouse.CIC.saline_1.1	mouse.CIC.saline_1.1	1520	721	1	3	B-cell	B-cell
CACAAACAGACGCACA-1_mouse.CIC.saline_1.1	mouse.CIC.saline_1.1	1037	575	2	4	T-cell	T-cell
CACACAACATGTCTCC-1_mouse.CIC.saline_1.1	mouse.CIC.saline_1.1	1123	653	1	3	B-cell	B-cell
CACACAATCTACTCAT-1_mouse.CIC.saline_1.1	mouse.CIC.saline_1.1	1111	622	1	3	B-cell	B-cell
CACACCTCATGGGAAC-1_mouse.CIC.saline_1.1	mouse.CIC.saline_1.1	973	551	1	3	B-cell	B-cell
CACACCTTCAGTGTTG-1_mouse.CIC.saline_1.1	mouse.CIC.saline_1.1	2276	957	1	3	B-cell	B-cell
CACACCTTCTGATTCT-1_mouse.CIC.saline_1.1	mouse.CIC.saline_1.1	1566	767	1	3	B-cell	B-cell
CACACTCCATAGTAAG-1_mouse.CIC.saline_1.1	mouse.CIC.saline_1.1	1036	575	1	3	B-cell	B-cell
CACACTCGTATTCGTG-1_mouse.CIC.saline_1.1	mouse.CIC.saline_1.1	853	547	1	3	B-cell	B-cell
CACACTCGTTAGATGA-1_mouse.CIC.saline_1.1	mouse.CIC.saline_1.1	1325	713	1	3	B-cell	B-cell
CACAGGCAGGGCACTA-1_mouse.CIC.saline_1.1	mouse.CIC.saline_1.1	297	223	3	1	Neutrophil	Neutrophil
CACAGGCCACGGTGTC-1_mouse.CIC.saline_1.1	mouse.CIC.saline_1.1	1047	542	2	4	T-cell	T-cell
CACAGGCGTAGCGTGA-1_mouse.CIC.saline_1.1	mouse.CIC.saline_1.1	1567	723	2	4	T-cell	T-cell
CACAGGCTCATGTCCC-1_mouse.CIC.saline_1.1	mouse.CIC.saline_1.1	1536	769	2	4	T-cell	T-cell
CACAGTAAGCTGCCCA-1_mouse.CIC.saline_1.1	mouse.CIC.saline_1.1	2021	933	3	1	Neutrophil	Neutrophil
CACATTTAGACTGGGT-1_mouse.CIC.saline_1.1	mouse.CIC.saline_1.1	514	266	3	1	Neutrophil	Neutrophil
CACATTTAGGTTACCT-1_mouse.CIC.saline_1.1	mouse.CIC.saline_1.1	1089	584	1	3	B-cell	B-cell
CACATTTCATACAGCT-1_mouse.CIC.saline_1.1	mouse.CIC.saline_1.1	1748	768	2	4	T-cell	T-cell
CACCACTCAGGTTTCA-1_mouse.CIC.saline_1.1	mouse.CIC.saline_1.1	1087	581	1	3	B-cell	B-cell
CACCACTGTCCAAGTT-1_mouse.CIC.saline_1.1	mouse.CIC.saline_1.1	2670	1306	4	2	Monocyte	Monocyte
CACCACTTCTTGGGTA-1_mouse.CIC.saline_1.1	mouse.CIC.saline_1.1	1436	753	1	3	B-cell	B-cell
CACCAGGAGACCGGAT-1_mouse.CIC.saline_1.1	mouse.CIC.saline_1.1	1039	569	1	3	B-cell	B-cell
CACCAGGCATGGTCTA-1_mouse.CIC.saline_1.1	mouse.CIC.saline_1.1	1222	573	2	4	T-cell	T-cell
CACCTTGCAAGAAGAG-1_mouse.CIC.saline_1.1	mouse.CIC.saline_1.1	198	136	3	1	Neutrophil	Neutrophil
CACCTTGCACTACAGT-1_mouse.CIC.saline_1.1	mouse.CIC.saline_1.1	1394	811	2	6	T-cell	NK-cell
CACCTTGCAGTACACT-1_mouse.CIC.saline_1.1	mouse.CIC.saline_1.1	957	546	1	3	B-cell	B-cell
CACTCCAAGCGAAGGG-1_mouse.CIC.saline_1.1	mouse.CIC.saline_1.1	911	564	2	4	T-cell	T-cell
CACTCCAAGCTCAACT-1_mouse.CIC.saline_1.1	mouse.CIC.saline_1.1	891	559	1	3	B-cell	B-cell
CACTCCACACTTCGAA-1_mouse.CIC.saline_1.1	mouse.CIC.saline_1.1	3467	1493	4	2	Monocyte	Monocyte
CACTCCAGTCAGATAA-1_mouse.CIC.saline_1.1	mouse.CIC.saline_1.1	1105	614	1	3	B-cell	B-cell
CAGAATCAGTTGTAGA-1_mouse.CIC.saline_1.1	mouse.CIC.saline_1.1	513	270	3	1	Neutrophil	Neutrophil
CAGAATCCAAGTAATG-1_mouse.CIC.saline_1.1	mouse.CIC.saline_1.1	772	452	1	3	B-cell	B-cell
CAGAATCCACCGAAAG-1_mouse.CIC.saline_1.1	mouse.CIC.saline_1.1	2993	816	2	4	T-cell	T-cell
CAGAATCGTCATCCCT-1_mouse.CIC.saline_1.1	mouse.CIC.saline_1.1	977	571	1	3	B-cell	B-cell
CAGAATCGTTCTCATT-1_mouse.CIC.saline_1.1	mouse.CIC.saline_1.1	365	253	2	4	T-cell	T-cell
CAGAGAGGTCCGTTAA-1_mouse.CIC.saline_1.1	mouse.CIC.saline_1.1	412	201	3	1	Neutrophil	Neutrophil
CAGAGAGGTTCTCATT-1_mouse.CIC.saline_1.1	mouse.CIC.saline_1.1	1164	703	1	3	B-cell	B-cell
CAGATCAAGATTACCC-1_mouse.CIC.saline_1.1	mouse.CIC.saline_1.1	1131	440	3	1	Neutrophil	Neutrophil
CAGATCACACGGATAG-1_mouse.CIC.saline_1.1	mouse.CIC.saline_1.1	268	195	2	4	T-cell	T-cell
CAGATCACAGGTGCCT-1_mouse.CIC.saline_1.1	mouse.CIC.saline_1.1	381	230	3	1	Neutrophil	Neutrophil
CAGATCATCGCGCCAA-1_mouse.CIC.saline_1.1	mouse.CIC.saline_1.1	921	596	1	3	B-cell	B-cell
CAGCAGCGTTTCGCTC-1_mouse.CIC.saline_1.1	mouse.CIC.saline_1.1	1000	555	1	3	B-cell	B-cell
CAGCAGCTCTACGAGT-1_mouse.CIC.saline_1.1	mouse.CIC.saline_1.1	345	243	3	1	Neutrophil	Neutrophil
CAGCATATCCCATTTA-1_mouse.CIC.saline_1.1	mouse.CIC.saline_1.1	720	457	1	3	B-cell	B-cell
CAGCCGAGTATAAACG-1_mouse.CIC.saline_1.1	mouse.CIC.saline_1.1	1976	793	2	4	T-cell	T-cell
CAGCGACAGCAGACTG-1_mouse.CIC.saline_1.1	mouse.CIC.saline_1.1	526	295	3	1	Neutrophil	Neutrophil
CAGCGACGTCGCTTCT-1_mouse.CIC.saline_1.1	mouse.CIC.saline_1.1	447	263	3	1	Neutrophil	Neutrophil
CAGCTAACACTTGGAT-1_mouse.CIC.saline_1.1	mouse.CIC.saline_1.1	942	578	1	3	B-cell	B-cell
CAGCTAAGTCTAGCGC-1_mouse.CIC.saline_1.1	mouse.CIC.saline_1.1	386	226	3	1	Neutrophil	Neutrophil
CAGCTAATCACTGGGC-1_mouse.CIC.saline_1.1	mouse.CIC.saline_1.1	901	526	1	3	B-cell	B-cell
CAGCTGGAGTCCATAC-1_mouse.CIC.saline_1.1	mouse.CIC.saline_1.1	524	257	3	1	Neutrophil	Neutrophil
CAGCTGGCACTTGGAT-1_mouse.CIC.saline_1.1	mouse.CIC.saline_1.1	2893	1294	4	2	Monocyte	Monocyte
CAGCTGGTCAAGGCTT-1_mouse.CIC.saline_1.1	mouse.CIC.saline_1.1	859	529	1	3	B-cell	B-cell
CAGGTGCTCGAGGTAG-1_mouse.CIC.saline_1.1	mouse.CIC.saline_1.1	2683	1322	4	2	Monocyte	Monocyte
CAGTAACAGTACGACG-1_mouse.CIC.saline_1.1	mouse.CIC.saline_1.1	861	512	1	3	B-cell	B-cell
CAGTAACAGTAGGCCA-1_mouse.CIC.saline_1.1	mouse.CIC.saline_1.1	1733	772	2	4	T-cell	T-cell
CAGTAACCATGGGAAC-1_mouse.CIC.saline_1.1	mouse.CIC.saline_1.1	2870	1195	4	2	Monocyte	Monocyte
CAGTAACGTCGAGATG-1_mouse.CIC.saline_1.1	mouse.CIC.saline_1.1	967	565	1	3	B-cell	B-cell
CAGTCCTAGCTAGCCC-1_mouse.CIC.saline_1.1	mouse.CIC.saline_1.1	1294	640	2	4	T-cell	T-cell
CAGTCCTCAATCGAAA-1_mouse.CIC.saline_1.1	mouse.CIC.saline_1.1	3315	870	4	2	Monocyte	Monocyte
CAGTCCTTCCTATGTT-1_mouse.CIC.saline_1.1	mouse.CIC.saline_1.1	3021	1392	4	2	Monocyte	Monocyte
CAGTCCTTCGCAGGCT-1_mouse.CIC.saline_1.1	mouse.CIC.saline_1.1	439	222	2	4	T-cell	T-cell
CAGTCCTTCGCTTGTC-1_mouse.CIC.saline_1.1	mouse.CIC.saline_1.1	4228	1715	4	2	Monocyte	Monocyte
CATATGGAGACAAAGG-1_mouse.CIC.saline_1.1	mouse.CIC.saline_1.1	2393	1034	1	3	B-cell	B-cell
CATATGGCAATCCAAC-1_mouse.CIC.saline_1.1	mouse.CIC.saline_1.1	3127	1508	4	2	Monocyte	Monocyte
CATATTCGTGGCTCCA-1_mouse.CIC.saline_1.1	mouse.CIC.saline_1.1	498	260	3	1	Neutrophil	Neutrophil
CATCAAGAGTAACCCT-1_mouse.CIC.saline_1.1	mouse.CIC.saline_1.1	2026	862	2	4	T-cell	T-cell
CATCAAGAGTAAGTAC-1_mouse.CIC.saline_1.1	mouse.CIC.saline_1.1	2390	1087	4	2	Monocyte	Monocyte
CATCAAGAGTGGAGTC-1_mouse.CIC.saline_1.1	mouse.CIC.saline_1.1	930	510	1	3	B-cell	B-cell
CATCAAGGTAGAGGAA-1_mouse.CIC.saline_1.1	mouse.CIC.saline_1.1	1287	733	4	2	Monocyte	Monocyte
CATCAGACAGATCCAT-1_mouse.CIC.saline_1.1	mouse.CIC.saline_1.1	321	219	2	4	T-cell	T-cell
CATCCACAGTGGAGTC-1_mouse.CIC.saline_1.1	mouse.CIC.saline_1.1	1230	628	1	3	B-cell	B-cell
CATCCACGTAAAGGAG-1_mouse.CIC.saline_1.1	mouse.CIC.saline_1.1	888	515	1	3	B-cell	B-cell
CATCCACTCACCCTCA-1_mouse.CIC.saline_1.1	mouse.CIC.saline_1.1	387	232	3	1	Neutrophil	Neutrophil
CATCCACTCATCATTC-1_mouse.CIC.saline_1.1	mouse.CIC.saline_1.1	674	304	3	1	Neutrophil	Neutrophil
CATCGAAGTACAGTGG-1_mouse.CIC.saline_1.1	mouse.CIC.saline_1.1	1456	687	2	4	T-cell	T-cell
CATCGGGCAATGCCAT-1_mouse.CIC.saline_1.1	mouse.CIC.saline_1.1	4454	1677	5	7	Memory-B-cell	Memory-B-cell
CATCGGGCACTGTCGG-1_mouse.CIC.saline_1.1	mouse.CIC.saline_1.1	1113	633	1	3	B-cell	B-cell
CATCGGGGTAATAGCA-1_mouse.CIC.saline_1.1	mouse.CIC.saline_1.1	727	453	1	3	B-cell	B-cell
CATCGGGGTCAGATAA-1_mouse.CIC.saline_1.1	mouse.CIC.saline_1.1	3942	1595	4	2	Monocyte	Monocyte
CATCGGGTCTCTGCTG-1_mouse.CIC.saline_1.1	mouse.CIC.saline_1.1	2156	1045	4	2	Monocyte	Monocyte
CATGACAAGGGCTTCC-1_mouse.CIC.saline_1.1	mouse.CIC.saline_1.1	1274	668	1	3	B-cell	B-cell
CATGACAAGTACACCT-1_mouse.CIC.saline_1.1	mouse.CIC.saline_1.1	1820	573	1	5	B-cell	RBC
CATGACAAGTGGCACA-1_mouse.CIC.saline_1.1	mouse.CIC.saline_1.1	399	270	2	4	T-cell	T-cell
CATGACAAGTTTCCTT-1_mouse.CIC.saline_1.1	mouse.CIC.saline_1.1	1583	729	2	4	T-cell	T-cell
CATGACACATTATCTC-1_mouse.CIC.saline_1.1	mouse.CIC.saline_1.1	1029	582	1	3	B-cell	B-cell
CATGACAGTCCAGTAT-1_mouse.CIC.saline_1.1	mouse.CIC.saline_1.1	2416	1194	4	2	Monocyte	Monocyte
CATGACATCCATGCTC-1_mouse.CIC.saline_1.1	mouse.CIC.saline_1.1	798	462	1	3	B-cell	B-cell
CATGCCTAGGTGCAAC-1_mouse.CIC.saline_1.1	mouse.CIC.saline_1.1	926	550	1	3	B-cell	B-cell
CATGCCTAGTTATCGC-1_mouse.CIC.saline_1.1	mouse.CIC.saline_1.1	1013	547	1	3	B-cell	B-cell
CATGCCTGTAAGGATT-1_mouse.CIC.saline_1.1	mouse.CIC.saline_1.1	1016	576	1	3	B-cell	B-cell
CATGCCTTCCGCGCAA-1_mouse.CIC.saline_1.1	mouse.CIC.saline_1.1	1633	660	2	4	T-cell	T-cell
CATGCCTTCCGTCAAA-1_mouse.CIC.saline_1.1	mouse.CIC.saline_1.1	517	290	3	1	Neutrophil	Neutrophil
CATGGCGAGTGTTGAA-1_mouse.CIC.saline_1.1	mouse.CIC.saline_1.1	3546	1449	4	2	Monocyte	Monocyte
CATGGCGGTTCGCTAA-1_mouse.CIC.saline_1.1	mouse.CIC.saline_1.1	4063	1610	4	2	Monocyte	Monocyte
CATTATCAGACCTAGG-1_mouse.CIC.saline_1.1	mouse.CIC.saline_1.1	575	290	3	1	Neutrophil	Neutrophil
CATTATCCATGTAGTC-1_mouse.CIC.saline_1.1	mouse.CIC.saline_1.1	1049	559	1	3	B-cell	B-cell
CATTATCGTCAAGCGA-1_mouse.CIC.saline_1.1	mouse.CIC.saline_1.1	1632	745	2	4	T-cell	T-cell
CATTATCGTGCAGGTA-1_mouse.CIC.saline_1.1	mouse.CIC.saline_1.1	1410	700	2	4	T-cell	T-cell
CATTATCTCAGCTCGG-1_mouse.CIC.saline_1.1	mouse.CIC.saline_1.1	2895	1342	4	2	Monocyte	Monocyte
CATTATCTCCCGACTT-1_mouse.CIC.saline_1.1	mouse.CIC.saline_1.1	4299	1818	2	4	T-cell	T-cell
CATTCGCTCGGAATCT-1_mouse.CIC.saline_1.1	mouse.CIC.saline_1.1	1054	614	1	3	B-cell	B-cell
CATTCGCTCGGGAGTA-1_mouse.CIC.saline_1.1	mouse.CIC.saline_1.1	437	281	3	1	Neutrophil	Neutrophil
CCAATCCAGCGTAATA-1_mouse.CIC.saline_1.1	mouse.CIC.saline_1.1	347	198	3	1	Neutrophil	Neutrophil
CCAATCCAGGGTTCCC-1_mouse.CIC.saline_1.1	mouse.CIC.saline_1.1	522	263	3	1	Neutrophil	Neutrophil
CCAATCCGTAATAGCA-1_mouse.CIC.saline_1.1	mouse.CIC.saline_1.1	924	513	1	3	B-cell	B-cell
CCAATCCGTGCTTCTC-1_mouse.CIC.saline_1.1	mouse.CIC.saline_1.1	888	515	1	3	B-cell	B-cell
CCAATCCTCACGATGT-1_mouse.CIC.saline_1.1	mouse.CIC.saline_1.1	2165	946	2	4	T-cell	T-cell
CCACGGACAATGACCT-1_mouse.CIC.saline_1.1	mouse.CIC.saline_1.1	860	486	1	3	B-cell	B-cell
CCAGCGAAGTGCCAGA-1_mouse.CIC.saline_1.1	mouse.CIC.saline_1.1	1832	902	2	4	T-cell	T-cell
CCAGCGAGTGGCGAAT-1_mouse.CIC.saline_1.1	mouse.CIC.saline_1.1	714	409	1	3	B-cell	B-cell
CCAGCGAGTGGTGTAG-1_mouse.CIC.saline_1.1	mouse.CIC.saline_1.1	634	368	3	1	Neutrophil	Neutrophil
CCAGCGATCCTTGACC-1_mouse.CIC.saline_1.1	mouse.CIC.saline_1.1	1270	618	2	4	T-cell	T-cell
CCATTCGAGCAGCCTC-1_mouse.CIC.saline_1.1	mouse.CIC.saline_1.1	1683	758	2	4	T-cell	T-cell
CCATTCGCAAGCCTAT-1_mouse.CIC.saline_1.1	mouse.CIC.saline_1.1	1055	655	1	3	B-cell	B-cell
CCATTCGGTACCATCA-1_mouse.CIC.saline_1.1	mouse.CIC.saline_1.1	420	221	3	1	Neutrophil	Neutrophil
CCATTCGGTCCGCTGA-1_mouse.CIC.saline_1.1	mouse.CIC.saline_1.1	2050	987	4	2	Monocyte	Monocyte
CCATTCGGTTCGTTGA-1_mouse.CIC.saline_1.1	mouse.CIC.saline_1.1	1045	573	1	3	B-cell	B-cell
CCATTCGTCACATGCA-1_mouse.CIC.saline_1.1	mouse.CIC.saline_1.1	1049	580	1	3	B-cell	B-cell
CCCAATCAGAATGTGT-1_mouse.CIC.saline_1.1	mouse.CIC.saline_1.1	1072	638	1	3	B-cell	B-cell
CCCAATCTCATATCGG-1_mouse.CIC.saline_1.1	mouse.CIC.saline_1.1	618	280	3	1	Neutrophil	Neutrophil
CCCAATCTCCTCCTAG-1_mouse.CIC.saline_1.1	mouse.CIC.saline_1.1	1113	665	1	3	B-cell	B-cell
CCCAATCTCTATGTGG-1_mouse.CIC.saline_1.1	mouse.CIC.saline_1.1	839	472	1	3	B-cell	B-cell
CCCAGTTCACGCCAGT-1_mouse.CIC.saline_1.1	mouse.CIC.saline_1.1	2351	870	2	4	T-cell	T-cell
CCCAGTTGTCGTGGCT-1_mouse.CIC.saline_1.1	mouse.CIC.saline_1.1	2006	883	2	4	T-cell	T-cell
CCCATACCATCGGACC-1_mouse.CIC.saline_1.1	mouse.CIC.saline_1.1	2110	1128	4	2	Monocyte	Monocyte
CCCATACGTCGCGGTT-1_mouse.CIC.saline_1.1	mouse.CIC.saline_1.1	297	173	3	1	Neutrophil	Neutrophil
CCCATACTCCGTAGGC-1_mouse.CIC.saline_1.1	mouse.CIC.saline_1.1	1345	676	1	3	B-cell	B-cell
CCCTCCTAGTTGAGAT-1_mouse.CIC.saline_1.1	mouse.CIC.saline_1.1	1106	622	1	3	B-cell	B-cell
CCCTCCTCAATGGTCT-1_mouse.CIC.saline_1.1	mouse.CIC.saline_1.1	2610	1222	4	2	Monocyte	Monocyte
CCGGGATCAAGCCATT-1_mouse.CIC.saline_1.1	mouse.CIC.saline_1.1	3276	129	1	5	B-cell	RBC
CCGGGATCAGGAACGT-1_mouse.CIC.saline_1.1	mouse.CIC.saline_1.1	2582	1255	4	2	Monocyte	Monocyte
CCGGGATCAGGTGGAT-1_mouse.CIC.saline_1.1	mouse.CIC.saline_1.1	3237	1415	4	2	Monocyte	Monocyte
CCGGTAGAGGAGTTTA-1_mouse.CIC.saline_1.1	mouse.CIC.saline_1.1	1252	590	2	4	T-cell	T-cell
CCGGTAGAGTATGACA-1_mouse.CIC.saline_1.1	mouse.CIC.saline_1.1	464	295	3	1	Neutrophil	Neutrophil
CCGGTAGGTACAGCAG-1_mouse.CIC.saline_1.1	mouse.CIC.saline_1.1	2847	1381	4	2	Monocyte	Monocyte
CCGTACTCAAAGGCGT-1_mouse.CIC.saline_1.1	mouse.CIC.saline_1.1	901	532	1	3	B-cell	B-cell
CCGTACTTCCTTCAAT-1_mouse.CIC.saline_1.1	mouse.CIC.saline_1.1	3221	1434	4	2	Monocyte	Monocyte
CCGTGGAAGCTGTTCA-1_mouse.CIC.saline_1.1	mouse.CIC.saline_1.1	855	548	2	4	T-cell	T-cell
CCGTGGACACCTCGTT-1_mouse.CIC.saline_1.1	mouse.CIC.saline_1.1	738	334	3	1	Neutrophil	Neutrophil
CCGTGGACAGGCTGAA-1_mouse.CIC.saline_1.1	mouse.CIC.saline_1.1	604	412	2	4	T-cell	T-cell
CCGTTCATCACTGGGC-1_mouse.CIC.saline_1.1	mouse.CIC.saline_1.1	1218	634	2	4	T-cell	T-cell
CCGTTCATCTGGAGCC-1_mouse.CIC.saline_1.1	mouse.CIC.saline_1.1	629	376	3	1	Neutrophil	Neutrophil
CCTAAAGAGCTGCAAG-1_mouse.CIC.saline_1.1	mouse.CIC.saline_1.1	1061	552	1	3	B-cell	B-cell
CCTAAAGAGTAAGTAC-1_mouse.CIC.saline_1.1	mouse.CIC.saline_1.1	536	318	3	1	Neutrophil	Neutrophil
CCTACACAGACGCACA-1_mouse.CIC.saline_1.1	mouse.CIC.saline_1.1	881	549	1	3	B-cell	B-cell
CCTACACTCCGATATG-1_mouse.CIC.saline_1.1	mouse.CIC.saline_1.1	2010	985	1	3	B-cell	B-cell
CCTAGCTCAATAGAGT-1_mouse.CIC.saline_1.1	mouse.CIC.saline_1.1	1231	612	1	3	B-cell	B-cell
CCTATTACAGCTCGCA-1_mouse.CIC.saline_1.1	mouse.CIC.saline_1.1	1239	640	2	4	T-cell	T-cell
CCTATTAGTAGCGTAG-1_mouse.CIC.saline_1.1	mouse.CIC.saline_1.1	957	555	1	3	B-cell	B-cell
CCTATTAGTCAATACC-1_mouse.CIC.saline_1.1	mouse.CIC.saline_1.1	1729	763	2	4	T-cell	T-cell
CCTATTAGTTCGGGCT-1_mouse.CIC.saline_1.1	mouse.CIC.saline_1.1	440	259	3	1	Neutrophil	Neutrophil
CCTATTATCTTCTGGC-1_mouse.CIC.saline_1.1	mouse.CIC.saline_1.1	1045	621	1	3	B-cell	B-cell
CCTCAGTCACAGACAG-1_mouse.CIC.saline_1.1	mouse.CIC.saline_1.1	981	518	1	3	B-cell	B-cell
CCTCAGTCAGCATGAG-1_mouse.CIC.saline_1.1	mouse.CIC.saline_1.1	1675	861	2	6	T-cell	NK-cell
CCTCAGTTCGGAGCAA-1_mouse.CIC.saline_1.1	mouse.CIC.saline_1.1	957	597	1	3	B-cell	B-cell
CCTCTGAAGACAGGCT-1_mouse.CIC.saline_1.1	mouse.CIC.saline_1.1	869	526	1	3	B-cell	B-cell
CCTCTGAAGCAGGTCA-1_mouse.CIC.saline_1.1	mouse.CIC.saline_1.1	723	344	3	1	Neutrophil	Neutrophil
CCTTACGAGAGATGAG-1_mouse.CIC.saline_1.1	mouse.CIC.saline_1.1	352	234	3	1	Neutrophil	Neutrophil
CCTTACGCACGTCAGC-1_mouse.CIC.saline_1.1	mouse.CIC.saline_1.1	943	575	1	3	B-cell	B-cell
CCTTACGTCCGCTGTT-1_mouse.CIC.saline_1.1	mouse.CIC.saline_1.1	851	514	1	3	B-cell	B-cell
CCTTCGAAGTAATCCC-1_mouse.CIC.saline_1.1	mouse.CIC.saline_1.1	568	343	3	1	Neutrophil	Neutrophil
CCTTCGAAGTCATCCA-1_mouse.CIC.saline_1.1	mouse.CIC.saline_1.1	1263	709	1	3	B-cell	B-cell
CCTTCGACAAGGTTTC-1_mouse.CIC.saline_1.1	mouse.CIC.saline_1.1	2706	1298	4	2	Monocyte	Monocyte
CCTTTCTAGGCAGTCA-1_mouse.CIC.saline_1.1	mouse.CIC.saline_1.1	1123	625	1	3	B-cell	B-cell
CCTTTCTGTTCATGGT-1_mouse.CIC.saline_1.1	mouse.CIC.saline_1.1	766	466	1	3	B-cell	B-cell
CCTTTCTTCACTGGGC-1_mouse.CIC.saline_1.1	mouse.CIC.saline_1.1	2632	1224	1	3	B-cell	B-cell
CCTTTCTTCCAAACTG-1_mouse.CIC.saline_1.1	mouse.CIC.saline_1.1	1608	860	2	4	T-cell	T-cell
CCTTTCTTCTTAACCT-1_mouse.CIC.saline_1.1	mouse.CIC.saline_1.1	1710	798	2	4	T-cell	T-cell
CGAACATAGAAGCCCA-1_mouse.CIC.saline_1.1	mouse.CIC.saline_1.1	2202	998	4	2	Monocyte	Monocyte
CGAACATGTACCGTAT-1_mouse.CIC.saline_1.1	mouse.CIC.saline_1.1	2217	1040	4	2	Monocyte	Monocyte
CGAACATTCAGTGTTG-1_mouse.CIC.saline_1.1	mouse.CIC.saline_1.1	2423	959	2	4	T-cell	T-cell
CGAACATTCCGCGGTA-1_mouse.CIC.saline_1.1	mouse.CIC.saline_1.1	574	283	3	1	Neutrophil	Neutrophil
CGAACATTCCTATGTT-1_mouse.CIC.saline_1.1	mouse.CIC.saline_1.1	748	489	4	2	Monocyte	Monocyte
CGAATGTTCTATCCCG-1_mouse.CIC.saline_1.1	mouse.CIC.saline_1.1	1046	655	2	6	T-cell	NK-cell
CGACCTTGTCCGACGT-1_mouse.CIC.saline_1.1	mouse.CIC.saline_1.1	796	464	1	3	B-cell	B-cell
CGACTTCAGCCACCTG-1_mouse.CIC.saline_1.1	mouse.CIC.saline_1.1	976	524	1	3	B-cell	B-cell
CGACTTCCACGGATAG-1_mouse.CIC.saline_1.1	mouse.CIC.saline_1.1	1075	554	1	3	B-cell	B-cell
CGACTTCTCTGGTGTA-1_mouse.CIC.saline_1.1	mouse.CIC.saline_1.1	1113	703	1	3	B-cell	B-cell
CGAGAAGAGGTCGGAT-1_mouse.CIC.saline_1.1	mouse.CIC.saline_1.1	1053	582	1	3	B-cell	B-cell
CGAGAAGAGTACGTAA-1_mouse.CIC.saline_1.1	mouse.CIC.saline_1.1	2493	962	2	4	T-cell	T-cell
CGAGAAGCACATAACC-1_mouse.CIC.saline_1.1	mouse.CIC.saline_1.1	453	217	3	1	Neutrophil	Neutrophil
CGAGAAGCAGCATACT-1_mouse.CIC.saline_1.1	mouse.CIC.saline_1.1	899	545	2	4	T-cell	T-cell
CGAGAAGGTTCCACAA-1_mouse.CIC.saline_1.1	mouse.CIC.saline_1.1	328	203	3	1	Neutrophil	Neutrophil
CGAGCACAGGGATGGG-1_mouse.CIC.saline_1.1	mouse.CIC.saline_1.1	3041	1375	4	2	Monocyte	Monocyte
CGAGCCAGTCTCTTAT-1_mouse.CIC.saline_1.1	mouse.CIC.saline_1.1	1219	656	1	3	B-cell	B-cell
CGAGCCATCCATTCTA-1_mouse.CIC.saline_1.1	mouse.CIC.saline_1.1	1067	527	1	3	B-cell	B-cell
CGATCGGTCGTTTGCC-1_mouse.CIC.saline_1.1	mouse.CIC.saline_1.1	1182	728	4	2	Monocyte	Monocyte
CGATGGCAGGAGTAGA-1_mouse.CIC.saline_1.1	mouse.CIC.saline_1.1	2651	1223	4	2	Monocyte	Monocyte
CGATGTAGTGTCTGAT-1_mouse.CIC.saline_1.1	mouse.CIC.saline_1.1	437	276	3	1	Neutrophil	Neutrophil
CGATTGACAGACAGGT-1_mouse.CIC.saline_1.1	mouse.CIC.saline_1.1	1044	592	1	3	B-cell	B-cell
CGATTGACAGCCTTGG-1_mouse.CIC.saline_1.1	mouse.CIC.saline_1.1	892	505	1	3	B-cell	B-cell
CGATTGAGTCTAAACC-1_mouse.CIC.saline_1.1	mouse.CIC.saline_1.1	2912	1330	4	2	Monocyte	Monocyte
CGATTGAGTGTAATGA-1_mouse.CIC.saline_1.1	mouse.CIC.saline_1.1	1065	602	1	3	B-cell	B-cell
CGCCAAGCACGCATCG-1_mouse.CIC.saline_1.1	mouse.CIC.saline_1.1	366	246	3	1	Neutrophil	Neutrophil
CGCCAAGGTAGGAGTC-1_mouse.CIC.saline_1.1	mouse.CIC.saline_1.1	1307	644	1	3	B-cell	B-cell
CGCCAAGGTCGCGGTT-1_mouse.CIC.saline_1.1	mouse.CIC.saline_1.1	343	215	3	1	Neutrophil	Neutrophil
CGCCAAGTCTACTCAT-1_mouse.CIC.saline_1.1	mouse.CIC.saline_1.1	1553	701	2	4	T-cell	T-cell
CGCGGTAGTGGCAAAC-1_mouse.CIC.saline_1.1	mouse.CIC.saline_1.1	1311	733	2	4	T-cell	T-cell
CGCGTTTAGGCAATTA-1_mouse.CIC.saline_1.1	mouse.CIC.saline_1.1	951	537	1	3	B-cell	B-cell
CGCGTTTCATTGCGGC-1_mouse.CIC.saline_1.1	mouse.CIC.saline_1.1	947	528	1	3	B-cell	B-cell
CGCGTTTGTTCCCTTG-1_mouse.CIC.saline_1.1	mouse.CIC.saline_1.1	1956	843	2	4	T-cell	T-cell
CGCGTTTTCCTGCCAT-1_mouse.CIC.saline_1.1	mouse.CIC.saline_1.1	1591	716	2	4	T-cell	T-cell
CGCTATCTCCTCAATT-1_mouse.CIC.saline_1.1	mouse.CIC.saline_1.1	936	579	1	3	B-cell	B-cell
CGCTATCTCTATCCTA-1_mouse.CIC.saline_1.1	mouse.CIC.saline_1.1	1039	573	1	3	B-cell	B-cell
CGCTGGACAGTAAGCG-1_mouse.CIC.saline_1.1	mouse.CIC.saline_1.1	2948	1354	4	2	Monocyte	Monocyte
CGCTGGAGTGTAATGA-1_mouse.CIC.saline_1.1	mouse.CIC.saline_1.1	1500	677	2	4	T-cell	T-cell
CGCTGGATCAGCTGGC-1_mouse.CIC.saline_1.1	mouse.CIC.saline_1.1	935	537	1	3	B-cell	B-cell
CGCTTCACAAGTTGTC-1_mouse.CIC.saline_1.1	mouse.CIC.saline_1.1	494	262	3	1	Neutrophil	Neutrophil
CGGACACAGTTAGCGG-1_mouse.CIC.saline_1.1	mouse.CIC.saline_1.1	1155	621	1	3	B-cell	B-cell
CGGACACAGTTTGCGT-1_mouse.CIC.saline_1.1	mouse.CIC.saline_1.1	1077	527	2	4	T-cell	T-cell
CGGACACGTCGGGTCT-1_mouse.CIC.saline_1.1	mouse.CIC.saline_1.1	426	259	3	1	Neutrophil	Neutrophil
CGGACACTCGGATGGA-1_mouse.CIC.saline_1.1	mouse.CIC.saline_1.1	3439	1466	4	2	Monocyte	Monocyte
CGGACGTAGGGTTCCC-1_mouse.CIC.saline_1.1	mouse.CIC.saline_1.1	476	233	3	1	Neutrophil	Neutrophil
CGGACGTGTATAATGG-1_mouse.CIC.saline_1.1	mouse.CIC.saline_1.1	1365	730	1	3	B-cell	B-cell
CGGACGTTCGTTACGA-1_mouse.CIC.saline_1.1	mouse.CIC.saline_1.1	2612	1240	4	2	Monocyte	Monocyte
CGGACTGAGGCATGTG-1_mouse.CIC.saline_1.1	mouse.CIC.saline_1.1	916	518	1	3	B-cell	B-cell
CGGACTGCAGCTCGCA-1_mouse.CIC.saline_1.1	mouse.CIC.saline_1.1	841	461	1	3	B-cell	B-cell
CGGACTGGTCAGATAA-1_mouse.CIC.saline_1.1	mouse.CIC.saline_1.1	1027	569	1	3	B-cell	B-cell
CGGAGCTAGTTAGCGG-1_mouse.CIC.saline_1.1	mouse.CIC.saline_1.1	3770	1417	2	4	T-cell	T-cell
CGGAGCTGTACTCAAC-1_mouse.CIC.saline_1.1	mouse.CIC.saline_1.1	1183	614	1	3	B-cell	B-cell
CGGAGCTTCGGAAACG-1_mouse.CIC.saline_1.1	mouse.CIC.saline_1.1	2808	1245	4	2	Monocyte	Monocyte
CGGAGTCAGATATACG-1_mouse.CIC.saline_1.1	mouse.CIC.saline_1.1	1776	939	1	3	B-cell	B-cell
CGGAGTCGTACGCACC-1_mouse.CIC.saline_1.1	mouse.CIC.saline_1.1	264	161	3	1	Neutrophil	Neutrophil
CGGCTAGAGAGACGAA-1_mouse.CIC.saline_1.1	mouse.CIC.saline_1.1	498	270	3	1	Neutrophil	Neutrophil
CGGCTAGAGAGGTTAT-1_mouse.CIC.saline_1.1	mouse.CIC.saline_1.1	453	266	3	1	Neutrophil	Neutrophil
CGGCTAGAGTGAACAT-1_mouse.CIC.saline_1.1	mouse.CIC.saline_1.1	663	340	3	1	Neutrophil	Neutrophil
CGGCTAGGTGAAAGAG-1_mouse.CIC.saline_1.1	mouse.CIC.saline_1.1	1147	568	2	4	T-cell	T-cell
CGGCTAGGTGTCTGAT-1_mouse.CIC.saline_1.1	mouse.CIC.saline_1.1	574	322	3	1	Neutrophil	Neutrophil
CGGGTCACAGTCTTCC-1_mouse.CIC.saline_1.1	mouse.CIC.saline_1.1	820	466	1	3	B-cell	B-cell
CGGGTCAGTAACGACG-1_mouse.CIC.saline_1.1	mouse.CIC.saline_1.1	2980	1449	4	2	Monocyte	Monocyte
CGGGTCAGTCCCTTGT-1_mouse.CIC.saline_1.1	mouse.CIC.saline_1.1	1122	570	1	3	B-cell	B-cell
CGGGTCAGTCGTGGCT-1_mouse.CIC.saline_1.1	mouse.CIC.saline_1.1	1939	1076	4	2	Monocyte	Monocyte
CGGTTAAGTATCAGTC-1_mouse.CIC.saline_1.1	mouse.CIC.saline_1.1	1786	765	2	4	T-cell	T-cell
CGGTTAAGTCTGATCA-1_mouse.CIC.saline_1.1	mouse.CIC.saline_1.1	2108	1079	4	2	Monocyte	Monocyte
CGGTTAAGTGAAAGAG-1_mouse.CIC.saline_1.1	mouse.CIC.saline_1.1	432	260	3	1	Neutrophil	Neutrophil
CGGTTAATCAATCACG-1_mouse.CIC.saline_1.1	mouse.CIC.saline_1.1	829	541	1	3	B-cell	B-cell
CGTAGCGCACTTGGAT-1_mouse.CIC.saline_1.1	mouse.CIC.saline_1.1	945	525	1	3	B-cell	B-cell
CGTAGCGCAGTATCTG-1_mouse.CIC.saline_1.1	mouse.CIC.saline_1.1	4846	1687	4	2	Monocyte	Monocyte
CGTAGCGGTCATCGGC-1_mouse.CIC.saline_1.1	mouse.CIC.saline_1.1	771	430	2	4	T-cell	T-cell
CGTAGGCAGGAATCGC-1_mouse.CIC.saline_1.1	mouse.CIC.saline_1.1	737	469	1	3	B-cell	B-cell
CGTAGGCCACCAACCG-1_mouse.CIC.saline_1.1	mouse.CIC.saline_1.1	2194	907	2	4	T-cell	T-cell
CGTAGGCTCTTCGGTC-1_mouse.CIC.saline_1.1	mouse.CIC.saline_1.1	862	514	1	3	B-cell	B-cell
CGTCACTAGCGCCTTG-1_mouse.CIC.saline_1.1	mouse.CIC.saline_1.1	493	290	3	1	Neutrophil	Neutrophil
CGTCACTTCCTATGTT-1_mouse.CIC.saline_1.1	mouse.CIC.saline_1.1	1204	604	1	3	B-cell	B-cell
CGTCAGGAGCAGGTCA-1_mouse.CIC.saline_1.1	mouse.CIC.saline_1.1	2097	891	1	3	B-cell	B-cell
CGTCAGGTCATATCGG-1_mouse.CIC.saline_1.1	mouse.CIC.saline_1.1	1074	583	1	3	B-cell	B-cell
CGTCAGGTCTTGCCGT-1_mouse.CIC.saline_1.1	mouse.CIC.saline_1.1	2627	1309	4	2	Monocyte	Monocyte
CGTCCATAGTTTAGGA-1_mouse.CIC.saline_1.1	mouse.CIC.saline_1.1	508	257	3	1	Neutrophil	Neutrophil
CGTCCATCATGCTAGT-1_mouse.CIC.saline_1.1	mouse.CIC.saline_1.1	960	551	1	3	B-cell	B-cell
CGTCCATGTTCCCTTG-1_mouse.CIC.saline_1.1	mouse.CIC.saline_1.1	409	242	3	1	Neutrophil	Neutrophil
CGTCTACAGTCGTACT-1_mouse.CIC.saline_1.1	mouse.CIC.saline_1.1	1060	662	1	3	B-cell	B-cell
CGTCTACTCTCATTCA-1_mouse.CIC.saline_1.1	mouse.CIC.saline_1.1	278	158	3	1	Neutrophil	Neutrophil
CGTGAGCAGCATGGCA-1_mouse.CIC.saline_1.1	mouse.CIC.saline_1.1	1049	575	1	3	B-cell	B-cell
CGTGAGCAGCGAAGGG-1_mouse.CIC.saline_1.1	mouse.CIC.saline_1.1	780	469	1	3	B-cell	B-cell
CGTGAGCCAAAGTCAA-1_mouse.CIC.saline_1.1	mouse.CIC.saline_1.1	2219	1141	4	2	Monocyte	Monocyte
CGTGAGCGTAATCGTC-1_mouse.CIC.saline_1.1	mouse.CIC.saline_1.1	596	292	3	1	Neutrophil	Neutrophil
CGTGAGCGTGGTCCGT-1_mouse.CIC.saline_1.1	mouse.CIC.saline_1.1	1495	639	2	4	T-cell	T-cell
CGTGTAAAGTGCGTGA-1_mouse.CIC.saline_1.1	mouse.CIC.saline_1.1	437	259	3	1	Neutrophil	Neutrophil
CGTGTAACATCGGAAG-1_mouse.CIC.saline_1.1	mouse.CIC.saline_1.1	3111	1369	4	2	Monocyte	Monocyte
CGTGTAATCAGCACAT-1_mouse.CIC.saline_1.1	mouse.CIC.saline_1.1	1376	717	3	1	Neutrophil	Neutrophil
CGTGTAATCCCTAACC-1_mouse.CIC.saline_1.1	mouse.CIC.saline_1.1	1088	567	1	3	B-cell	B-cell
CGTGTCTAGTGAAGAG-1_mouse.CIC.saline_1.1	mouse.CIC.saline_1.1	1295	701	1	3	B-cell	B-cell
CGTGTCTTCTACTTAC-1_mouse.CIC.saline_1.1	mouse.CIC.saline_1.1	1135	624	1	3	B-cell	B-cell
CGTTAGAAGACGCAAC-1_mouse.CIC.saline_1.1	mouse.CIC.saline_1.1	485	283	3	1	Neutrophil	Neutrophil
CGTTAGACAGGACGTA-1_mouse.CIC.saline_1.1	mouse.CIC.saline_1.1	621	308	3	1	Neutrophil	Neutrophil
CGTTAGATCGACAGCC-1_mouse.CIC.saline_1.1	mouse.CIC.saline_1.1	1447	740	1	3	B-cell	B-cell
CGTTCTGGTACTTAGC-1_mouse.CIC.saline_1.1	mouse.CIC.saline_1.1	670	315	3	1	Neutrophil	Neutrophil
CGTTCTGGTCAGAGGT-1_mouse.CIC.saline_1.1	mouse.CIC.saline_1.1	1609	702	2	4	T-cell	T-cell
CGTTCTGGTCATATGC-1_mouse.CIC.saline_1.1	mouse.CIC.saline_1.1	300	194	3	1	Neutrophil	Neutrophil
CGTTCTGGTCCGTGAC-1_mouse.CIC.saline_1.1	mouse.CIC.saline_1.1	1013	594	1	3	B-cell	B-cell
CGTTCTGGTGCGATAG-1_mouse.CIC.saline_1.1	mouse.CIC.saline_1.1	2144	949	2	4	T-cell	T-cell
CGTTGGGGTGGTTTCA-1_mouse.CIC.saline_1.1	mouse.CIC.saline_1.1	409	219	3	1	Neutrophil	Neutrophil
CGTTGGGTCCTATTCA-1_mouse.CIC.saline_1.1	mouse.CIC.saline_1.1	1830	951	2	4	T-cell	T-cell
CGTTGGGTCGTTACAG-1_mouse.CIC.saline_1.1	mouse.CIC.saline_1.1	2158	856	2	4	T-cell	T-cell
CTAACTTCACTTACGA-1_mouse.CIC.saline_1.1	mouse.CIC.saline_1.1	1016	626	1	3	B-cell	B-cell
CTAACTTTCGGGAGTA-1_mouse.CIC.saline_1.1	mouse.CIC.saline_1.1	1886	795	2	4	T-cell	T-cell
CTAAGACCAAGTAATG-1_mouse.CIC.saline_1.1	mouse.CIC.saline_1.1	830	503	1	3	B-cell	B-cell
CTAAGACCACCGGAAA-1_mouse.CIC.saline_1.1	mouse.CIC.saline_1.1	1948	776	2	4	T-cell	T-cell
CTAAGACTCCGTAGTA-1_mouse.CIC.saline_1.1	mouse.CIC.saline_1.1	1153	673	1	3	B-cell	B-cell
CTAAGACTCGGGAGTA-1_mouse.CIC.saline_1.1	mouse.CIC.saline_1.1	1667	775	2	4	T-cell	T-cell
CTAAGACTCTGTCCGT-1_mouse.CIC.saline_1.1	mouse.CIC.saline_1.1	579	379	1	3	B-cell	B-cell
CTAATGGTCCCTGACT-1_mouse.CIC.saline_1.1	mouse.CIC.saline_1.1	1182	627	1	3	B-cell	B-cell
CTAATGGTCTGTACGA-1_mouse.CIC.saline_1.1	mouse.CIC.saline_1.1	969	535	1	3	B-cell	B-cell
CTACACCTCAACGAAA-1_mouse.CIC.saline_1.1	mouse.CIC.saline_1.1	818	460	1	3	B-cell	B-cell
CTACATTAGTTTCCTT-1_mouse.CIC.saline_1.1	mouse.CIC.saline_1.1	358	223	3	1	Neutrophil	Neutrophil
CTACATTCAAGTACCT-1_mouse.CIC.saline_1.1	mouse.CIC.saline_1.1	872	508	1	3	B-cell	B-cell
CTACATTGTACTTGAC-1_mouse.CIC.saline_1.1	mouse.CIC.saline_1.1	601	283	3	1	Neutrophil	Neutrophil
CTACATTGTAGCGTGA-1_mouse.CIC.saline_1.1	mouse.CIC.saline_1.1	1028	630	1	3	B-cell	B-cell
CTACATTTCTGGTTCC-1_mouse.CIC.saline_1.1	mouse.CIC.saline_1.1	421	260	2	4	T-cell	T-cell
CTACCCAGTATTCGTG-1_mouse.CIC.saline_1.1	mouse.CIC.saline_1.1	761	372	3	1	Neutrophil	Neutrophil
CTACCCAGTTCAACCA-1_mouse.CIC.saline_1.1	mouse.CIC.saline_1.1	250	165	3	1	Neutrophil	Neutrophil
CTAGAGTCACCGATAT-1_mouse.CIC.saline_1.1	mouse.CIC.saline_1.1	476	218	3	1	Neutrophil	Neutrophil
CTAGAGTCACGAAATA-1_mouse.CIC.saline_1.1	mouse.CIC.saline_1.1	1083	583	1	3	B-cell	B-cell
CTAGAGTCAGGACCCT-1_mouse.CIC.saline_1.1	mouse.CIC.saline_1.1	864	544	1	3	B-cell	B-cell
CTAGTGAAGCACACAG-1_mouse.CIC.saline_1.1	mouse.CIC.saline_1.1	1769	740	2	4	T-cell	T-cell
CTAGTGACAGGATCGA-1_mouse.CIC.saline_1.1	mouse.CIC.saline_1.1	1101	642	1	3	B-cell	B-cell
CTCACACAGATCGGGT-1_mouse.CIC.saline_1.1	mouse.CIC.saline_1.1	1313	693	2	4	T-cell	T-cell
CTCACACCATGGATGG-1_mouse.CIC.saline_1.1	mouse.CIC.saline_1.1	1083	601	1	3	B-cell	B-cell
CTCACACCATTGAGCT-1_mouse.CIC.saline_1.1	mouse.CIC.saline_1.1	1187	617	2	4	T-cell	T-cell
CTCACACTCAGGCCCA-1_mouse.CIC.saline_1.1	mouse.CIC.saline_1.1	881	509	1	3	B-cell	B-cell
CTCAGAAAGATCGGGT-1_mouse.CIC.saline_1.1	mouse.CIC.saline_1.1	510	285	3	1	Neutrophil	Neutrophil
CTCAGAACATACCATG-1_mouse.CIC.saline_1.1	mouse.CIC.saline_1.1	3097	1092	2	4	T-cell	T-cell
CTCAGAAGTCATATGC-1_mouse.CIC.saline_1.1	mouse.CIC.saline_1.1	419	231	3	1	Neutrophil	Neutrophil
CTCATTAGTCAGGACA-1_mouse.CIC.saline_1.1	mouse.CIC.saline_1.1	3296	1156	2	4	T-cell	T-cell
CTCATTATCGGTTCGG-1_mouse.CIC.saline_1.1	mouse.CIC.saline_1.1	315	203	3	1	Neutrophil	Neutrophil
CTCGAAACACGCGAAA-1_mouse.CIC.saline_1.1	mouse.CIC.saline_1.1	367	231	3	1	Neutrophil	Neutrophil
CTCGAGGTCCATTCTA-1_mouse.CIC.saline_1.1	mouse.CIC.saline_1.1	265	184	3	1	Neutrophil	Neutrophil
CTCGGGAGTTGGAGGT-1_mouse.CIC.saline_1.1	mouse.CIC.saline_1.1	529	350	2	4	T-cell	T-cell
CTCGTACCAATCTGCA-1_mouse.CIC.saline_1.1	mouse.CIC.saline_1.1	688	310	3	1	Neutrophil	Neutrophil
CTCGTACGTATAATGG-1_mouse.CIC.saline_1.1	mouse.CIC.saline_1.1	1118	621	1	3	B-cell	B-cell
CTCGTACTCACGACTA-1_mouse.CIC.saline_1.1	mouse.CIC.saline_1.1	1035	640	1	3	B-cell	B-cell
CTCGTCAGTACAGCAG-1_mouse.CIC.saline_1.1	mouse.CIC.saline_1.1	1235	641	1	3	B-cell	B-cell
CTCGTCATCTCGAGTA-1_mouse.CIC.saline_1.1	mouse.CIC.saline_1.1	3186	1423	4	2	Monocyte	Monocyte
CTCTAATGTTCACCTC-1_mouse.CIC.saline_1.1	mouse.CIC.saline_1.1	642	355	3	1	Neutrophil	Neutrophil
CTCTAATTCGACGGAA-1_mouse.CIC.saline_1.1	mouse.CIC.saline_1.1	377	252	3	1	Neutrophil	Neutrophil
CTCTAATTCTGCTGTC-1_mouse.CIC.saline_1.1	mouse.CIC.saline_1.1	586	332	3	1	Neutrophil	Neutrophil
CTCTACGAGATGTTAG-1_mouse.CIC.saline_1.1	mouse.CIC.saline_1.1	2406	1124	4	2	Monocyte	Monocyte
CTCTACGAGCAGATCG-1_mouse.CIC.saline_1.1	mouse.CIC.saline_1.1	835	508	1	3	B-cell	B-cell
CTCTACGAGGGTCTCC-1_mouse.CIC.saline_1.1	mouse.CIC.saline_1.1	520	270	3	1	Neutrophil	Neutrophil
CTCTACGCAGCGATCC-1_mouse.CIC.saline_1.1	mouse.CIC.saline_1.1	3222	1424	4	2	Monocyte	Monocyte
CTCTACGGTGTAATGA-1_mouse.CIC.saline_1.1	mouse.CIC.saline_1.1	508	259	3	1	Neutrophil	Neutrophil
CTCTACGGTTGACGTT-1_mouse.CIC.saline_1.1	mouse.CIC.saline_1.1	1022	581	1	3	B-cell	B-cell
CTCTGGTAGAGCTATA-1_mouse.CIC.saline_1.1	mouse.CIC.saline_1.1	459	241	3	1	Neutrophil	Neutrophil
CTCTGGTTCAGTTCGA-1_mouse.CIC.saline_1.1	mouse.CIC.saline_1.1	1012	609	1	3	B-cell	B-cell
CTGAAACAGCAAATCA-1_mouse.CIC.saline_1.1	mouse.CIC.saline_1.1	899	511	1	3	B-cell	B-cell
CTGAAACCATCTCGCT-1_mouse.CIC.saline_1.1	mouse.CIC.saline_1.1	269	192	3	1	Neutrophil	Neutrophil
CTGAAACGTAGCACGA-1_mouse.CIC.saline_1.1	mouse.CIC.saline_1.1	4443	1783	4	2	Monocyte	Monocyte
CTGAAACGTTCAACCA-1_mouse.CIC.saline_1.1	mouse.CIC.saline_1.1	298	215	3	1	Neutrophil	Neutrophil
CTGAAGTAGACGCAAC-1_mouse.CIC.saline_1.1	mouse.CIC.saline_1.1	463	260	3	1	Neutrophil	Neutrophil
CTGAAGTAGGGTCTCC-1_mouse.CIC.saline_1.1	mouse.CIC.saline_1.1	1090	588	2	4	T-cell	T-cell
CTGAAGTAGTTTGCGT-1_mouse.CIC.saline_1.1	mouse.CIC.saline_1.1	525	287	3	1	Neutrophil	Neutrophil
CTGAAGTCAATGGAAT-1_mouse.CIC.saline_1.1	mouse.CIC.saline_1.1	981	578	1	3	B-cell	B-cell
CTGAAGTGTGCACCAC-1_mouse.CIC.saline_1.1	mouse.CIC.saline_1.1	1261	657	2	4	T-cell	T-cell
CTGAAGTTCAAACAAG-1_mouse.CIC.saline_1.1	mouse.CIC.saline_1.1	548	336	3	1	Neutrophil	Neutrophil
CTGAAGTTCAGGCCCA-1_mouse.CIC.saline_1.1	mouse.CIC.saline_1.1	2154	876	2	4	T-cell	T-cell
CTGAAGTTCGTGGTCG-1_mouse.CIC.saline_1.1	mouse.CIC.saline_1.1	1731	926	4	2	Monocyte	Monocyte
CTGATAGAGACTGTAA-1_mouse.CIC.saline_1.1	mouse.CIC.saline_1.1	1049	594	1	3	B-cell	B-cell
CTGATAGGTTCAGGCC-1_mouse.CIC.saline_1.1	mouse.CIC.saline_1.1	359	213	3	1	Neutrophil	Neutrophil
CTGATAGTCCGAATGT-1_mouse.CIC.saline_1.1	mouse.CIC.saline_1.1	435	253	3	1	Neutrophil	Neutrophil
CTGATCCCACAGATTC-1_mouse.CIC.saline_1.1	mouse.CIC.saline_1.1	403	243	3	1	Neutrophil	Neutrophil
CTGATCCCACTCGACG-1_mouse.CIC.saline_1.1	mouse.CIC.saline_1.1	3071	1326	4	2	Monocyte	Monocyte
CTGATCCGTCCCGACA-1_mouse.CIC.saline_1.1	mouse.CIC.saline_1.1	621	349	3	1	Neutrophil	Neutrophil
CTGCCTACAGGAACGT-1_mouse.CIC.saline_1.1	mouse.CIC.saline_1.1	5558	2031	4	2	Monocyte	Monocyte
CTGCCTATCTAAGCCA-1_mouse.CIC.saline_1.1	mouse.CIC.saline_1.1	1447	701	2	4	T-cell	T-cell
CTGCGGAGTTGAGTTC-1_mouse.CIC.saline_1.1	mouse.CIC.saline_1.1	621	319	3	1	Neutrophil	Neutrophil
CTGCTGTAGACTTGAA-1_mouse.CIC.saline_1.1	mouse.CIC.saline_1.1	582	357	3	1	Neutrophil	Neutrophil
CTGCTGTAGTCTCCTC-1_mouse.CIC.saline_1.1	mouse.CIC.saline_1.1	1971	462	1	5	B-cell	RBC
CTGCTGTAGTTCCACA-1_mouse.CIC.saline_1.1	mouse.CIC.saline_1.1	594	337	3	1	Neutrophil	Neutrophil
CTGCTGTGTGCGAAAC-1_mouse.CIC.saline_1.1	mouse.CIC.saline_1.1	739	359	3	1	Neutrophil	Neutrophil
CTGGTCTAGTCCGTAT-1_mouse.CIC.saline_1.1	mouse.CIC.saline_1.1	1457	821	4	2	Monocyte	Monocyte
CTGGTCTCAACCGCCA-1_mouse.CIC.saline_1.1	mouse.CIC.saline_1.1	2903	1342	4	2	Monocyte	Monocyte
CTGGTCTCAAGCCATT-1_mouse.CIC.saline_1.1	mouse.CIC.saline_1.1	433	307	2	4	T-cell	T-cell
CTGGTCTCAGATGGCA-1_mouse.CIC.saline_1.1	mouse.CIC.saline_1.1	992	609	1	3	B-cell	B-cell
CTGGTCTGTCGAGATG-1_mouse.CIC.saline_1.1	mouse.CIC.saline_1.1	829	476	1	3	B-cell	B-cell
CTGGTCTGTGTCGCTG-1_mouse.CIC.saline_1.1	mouse.CIC.saline_1.1	2000	813	2	4	T-cell	T-cell
CTGGTCTTCGTCCAGG-1_mouse.CIC.saline_1.1	mouse.CIC.saline_1.1	1137	561	2	4	T-cell	T-cell
CTGGTCTTCTGGTATG-1_mouse.CIC.saline_1.1	mouse.CIC.saline_1.1	3135	1499	4	2	Monocyte	Monocyte
CTGTGCTGTAGCCTCG-1_mouse.CIC.saline_1.1	mouse.CIC.saline_1.1	2042	1009	4	2	Monocyte	Monocyte
CTGTGCTGTGGTCTCG-1_mouse.CIC.saline_1.1	mouse.CIC.saline_1.1	345	213	3	1	Neutrophil	Neutrophil
CTGTTTAAGACAAAGG-1_mouse.CIC.saline_1.1	mouse.CIC.saline_1.1	1151	609	1	3	B-cell	B-cell
CTTAACTCACCAACCG-1_mouse.CIC.saline_1.1	mouse.CIC.saline_1.1	1136	618	1	3	B-cell	B-cell
CTTAACTGTGCGGTAA-1_mouse.CIC.saline_1.1	mouse.CIC.saline_1.1	685	376	3	1	Neutrophil	Neutrophil
CTTACCGAGAATTCCC-1_mouse.CIC.saline_1.1	mouse.CIC.saline_1.1	251	149	1	5	B-cell	RBC
CTTACCGTCTCCCTGA-1_mouse.CIC.saline_1.1	mouse.CIC.saline_1.1	3827	1657	4	2	Monocyte	Monocyte
CTTACCGTCTCCGGTT-1_mouse.CIC.saline_1.1	mouse.CIC.saline_1.1	655	356	3	1	Neutrophil	Neutrophil
CTTACCGTCTGCGGCA-1_mouse.CIC.saline_1.1	mouse.CIC.saline_1.1	937	552	1	3	B-cell	B-cell
CTTAGGAGTTCGCGAC-1_mouse.CIC.saline_1.1	mouse.CIC.saline_1.1	521	268	3	1	Neutrophil	Neutrophil
CTTCTCTAGTTCGCAT-1_mouse.CIC.saline_1.1	mouse.CIC.saline_1.1	713	375	3	1	Neutrophil	Neutrophil
CTTCTCTGTTCCACGG-1_mouse.CIC.saline_1.1	mouse.CIC.saline_1.1	927	531	1	3	B-cell	B-cell
CTTCTCTTCTGCAGTA-1_mouse.CIC.saline_1.1	mouse.CIC.saline_1.1	1183	675	2	4	T-cell	T-cell
CTTGGCTAGTCAAGCG-1_mouse.CIC.saline_1.1	mouse.CIC.saline_1.1	559	378	1	3	B-cell	B-cell
CTTGGCTTCGGTGTCG-1_mouse.CIC.saline_1.1	mouse.CIC.saline_1.1	1830	886	2	4	T-cell	T-cell
CTTTGCGAGTAGCGGT-1_mouse.CIC.saline_1.1	mouse.CIC.saline_1.1	213	147	2	4	T-cell	T-cell
CTTTGCGAGTTAGCGG-1_mouse.CIC.saline_1.1	mouse.CIC.saline_1.1	1665	770	2	4	T-cell	T-cell
CTTTGCGCACGTTGGC-1_mouse.CIC.saline_1.1	mouse.CIC.saline_1.1	3175	1338	4	2	Monocyte	Monocyte
CTTTGCGGTTGATTGC-1_mouse.CIC.saline_1.1	mouse.CIC.saline_1.1	1992	782	2	4	T-cell	T-cell
GAAACTCTCGTTGACA-1_mouse.CIC.saline_1.1	mouse.CIC.saline_1.1	467	272	3	1	Neutrophil	Neutrophil
GAAATGAAGTGCAAGC-1_mouse.CIC.saline_1.1	mouse.CIC.saline_1.1	2052	1016	4	2	Monocyte	Monocyte
GAAATGACAATGGTCT-1_mouse.CIC.saline_1.1	mouse.CIC.saline_1.1	1220	689	1	3	B-cell	B-cell
GAAATGACATCATCCC-1_mouse.CIC.saline_1.1	mouse.CIC.saline_1.1	421	247	3	1	Neutrophil	Neutrophil
GAAATGATCAAACGGG-1_mouse.CIC.saline_1.1	mouse.CIC.saline_1.1	863	512	1	3	B-cell	B-cell
GAACATCTCTCCCTGA-1_mouse.CIC.saline_1.1	mouse.CIC.saline_1.1	498	289	3	1	Neutrophil	Neutrophil
GAACCTACACAACTGT-1_mouse.CIC.saline_1.1	mouse.CIC.saline_1.1	477	262	3	1	Neutrophil	Neutrophil
GAACGGATCGGTCCGA-1_mouse.CIC.saline_1.1	mouse.CIC.saline_1.1	442	221	3	1	Neutrophil	Neutrophil
GAAGCAGCACCTCGTT-1_mouse.CIC.saline_1.1	mouse.CIC.saline_1.1	3165	1435	4	2	Monocyte	Monocyte
GAATAAGCAGTTCATG-1_mouse.CIC.saline_1.1	mouse.CIC.saline_1.1	2749	1253	4	2	Monocyte	Monocyte
GAATAAGGTGCACCAC-1_mouse.CIC.saline_1.1	mouse.CIC.saline_1.1	1292	601	2	4	T-cell	T-cell
GAATGAAGTTCCACGG-1_mouse.CIC.saline_1.1	mouse.CIC.saline_1.1	942	531	1	3	B-cell	B-cell
GAATGAATCATAGCAC-1_mouse.CIC.saline_1.1	mouse.CIC.saline_1.1	807	494	1	3	B-cell	B-cell
GACACGCAGCTGCCCA-1_mouse.CIC.saline_1.1	mouse.CIC.saline_1.1	1189	579	2	4	T-cell	T-cell
GACACGCCACCGATAT-1_mouse.CIC.saline_1.1	mouse.CIC.saline_1.1	357	202	3	1	Neutrophil	Neutrophil
GACACGCGTAAGAGGA-1_mouse.CIC.saline_1.1	mouse.CIC.saline_1.1	1537	856	1	3	B-cell	B-cell
GACACGCGTAATAGCA-1_mouse.CIC.saline_1.1	mouse.CIC.saline_1.1	1918	935	4	2	Monocyte	Monocyte
GACACGCTCAATACCG-1_mouse.CIC.saline_1.1	mouse.CIC.saline_1.1	998	610	1	3	B-cell	B-cell
GACAGAGAGATATACG-1_mouse.CIC.saline_1.1	mouse.CIC.saline_1.1	409	231	3	1	Neutrophil	Neutrophil
GACAGAGGTGTCTGAT-1_mouse.CIC.saline_1.1	mouse.CIC.saline_1.1	2081	1030	4	2	Monocyte	Monocyte
GACAGAGTCTACCAGA-1_mouse.CIC.saline_1.1	mouse.CIC.saline_1.1	1104	602	1	3	B-cell	B-cell
GACCAATAGTTACGGG-1_mouse.CIC.saline_1.1	mouse.CIC.saline_1.1	1098	637	1	3	B-cell	B-cell
GACCAATCAAGCCTAT-1_mouse.CIC.saline_1.1	mouse.CIC.saline_1.1	2807	1284	4	2	Monocyte	Monocyte
GACCTGGGTAAACGCG-1_mouse.CIC.saline_1.1	mouse.CIC.saline_1.1	1733	732	2	4	T-cell	T-cell
GACCTGGGTACCATCA-1_mouse.CIC.saline_1.1	mouse.CIC.saline_1.1	1109	626	1	3	B-cell	B-cell
GACGCGTAGAAACGAG-1_mouse.CIC.saline_1.1	mouse.CIC.saline_1.1	473	225	3	1	Neutrophil	Neutrophil
GACGCGTCAATGACCT-1_mouse.CIC.saline_1.1	mouse.CIC.saline_1.1	2115	845	2	4	T-cell	T-cell
GACGCGTTCTGTGCAA-1_mouse.CIC.saline_1.1	mouse.CIC.saline_1.1	531	250	3	1	Neutrophil	Neutrophil
GACGGCTTCGCCTGTT-1_mouse.CIC.saline_1.1	mouse.CIC.saline_1.1	1207	612	1	3	B-cell	B-cell
GACGTGCAGGTGCACA-1_mouse.CIC.saline_1.1	mouse.CIC.saline_1.1	502	283	3	1	Neutrophil	Neutrophil
GACGTGCCAAACGCGA-1_mouse.CIC.saline_1.1	mouse.CIC.saline_1.1	1104	624	1	3	B-cell	B-cell
GACGTGCGTTACGACT-1_mouse.CIC.saline_1.1	mouse.CIC.saline_1.1	471	281	3	1	Neutrophil	Neutrophil
GACGTTACAACTTGAC-1_mouse.CIC.saline_1.1	mouse.CIC.saline_1.1	563	322	3	1	Neutrophil	Neutrophil
GACGTTATCCGTAGTA-1_mouse.CIC.saline_1.1	mouse.CIC.saline_1.1	1557	737	2	4	T-cell	T-cell
GACTAACCAATAAGCA-1_mouse.CIC.saline_1.1	mouse.CIC.saline_1.1	424	275	3	1	Neutrophil	Neutrophil
GACTACAAGGTACTCT-1_mouse.CIC.saline_1.1	mouse.CIC.saline_1.1	2251	953	2	4	T-cell	T-cell
GACTACACAAGTAATG-1_mouse.CIC.saline_1.1	mouse.CIC.saline_1.1	469	255	3	1	Neutrophil	Neutrophil
GACTACAGTCTAGTCA-1_mouse.CIC.saline_1.1	mouse.CIC.saline_1.1	2797	1198	4	2	Monocyte	Monocyte
GACTGCGGTAGCAAAT-1_mouse.CIC.saline_1.1	mouse.CIC.saline_1.1	956	536	1	3	B-cell	B-cell
GAGCAGAAGTCATGCT-1_mouse.CIC.saline_1.1	mouse.CIC.saline_1.1	1231	685	1	3	B-cell	B-cell
GAGCAGATCTTTAGTC-1_mouse.CIC.saline_1.1	mouse.CIC.saline_1.1	525	331	2	4	T-cell	T-cell
GAGGTGACAATCCAAC-1_mouse.CIC.saline_1.1	mouse.CIC.saline_1.1	2105	1013	1	3	B-cell	B-cell
GAGGTGACACCATCCT-1_mouse.CIC.saline_1.1	mouse.CIC.saline_1.1	1070	627	1	3	B-cell	B-cell
GAGGTGAGTGAACCTT-1_mouse.CIC.saline_1.1	mouse.CIC.saline_1.1	991	538	1	3	B-cell	B-cell
GAGGTGATCTCCGGTT-1_mouse.CIC.saline_1.1	mouse.CIC.saline_1.1	317	191	3	1	Neutrophil	Neutrophil
GAGTCCGCAGTGGAGT-1_mouse.CIC.saline_1.1	mouse.CIC.saline_1.1	401	261	3	1	Neutrophil	Neutrophil
GAGTCCGGTGGTCCGT-1_mouse.CIC.saline_1.1	mouse.CIC.saline_1.1	1106	644	1	3	B-cell	B-cell
GATCAGTAGAATGTGT-1_mouse.CIC.saline_1.1	mouse.CIC.saline_1.1	912	552	1	3	B-cell	B-cell
GATCAGTCATGTTGAC-1_mouse.CIC.saline_1.1	mouse.CIC.saline_1.1	3514	1512	1	3	B-cell	B-cell
GATCAGTGTCAAACTC-1_mouse.CIC.saline_1.1	mouse.CIC.saline_1.1	1020	522	1	3	B-cell	B-cell
GATCAGTGTCATCGGC-1_mouse.CIC.saline_1.1	mouse.CIC.saline_1.1	397	270	3	1	Neutrophil	Neutrophil
GATCAGTGTGCCTTGG-1_mouse.CIC.saline_1.1	mouse.CIC.saline_1.1	947	544	1	3	B-cell	B-cell
GATCAGTGTTCAGTAC-1_mouse.CIC.saline_1.1	mouse.CIC.saline_1.1	649	365	3	1	Neutrophil	Neutrophil
GATCGATGTCAACATC-1_mouse.CIC.saline_1.1	mouse.CIC.saline_1.1	370	210	3	1	Neutrophil	Neutrophil
GATCGCGAGAGCCCAA-1_mouse.CIC.saline_1.1	mouse.CIC.saline_1.1	592	303	3	1	Neutrophil	Neutrophil
GATCGCGTCACCAGGC-1_mouse.CIC.saline_1.1	mouse.CIC.saline_1.1	1151	584	1	3	B-cell	B-cell
GATCGCGTCTCAACTT-1_mouse.CIC.saline_1.1	mouse.CIC.saline_1.1	1903	781	2	4	T-cell	T-cell
GATCGTAAGTCCTCCT-1_mouse.CIC.saline_1.1	mouse.CIC.saline_1.1	403	258	3	1	Neutrophil	Neutrophil
GATCGTAGTCCAACTA-1_mouse.CIC.saline_1.1	mouse.CIC.saline_1.1	1379	734	1	3	B-cell	B-cell
GATCGTAGTCGGATCC-1_mouse.CIC.saline_1.1	mouse.CIC.saline_1.1	980	582	1	3	B-cell	B-cell
GATCGTATCCTAGTGA-1_mouse.CIC.saline_1.1	mouse.CIC.saline_1.1	453	243	3	1	Neutrophil	Neutrophil
GATCGTATCGTTACGA-1_mouse.CIC.saline_1.1	mouse.CIC.saline_1.1	1063	582	1	3	B-cell	B-cell
GATCTAGCATGACATC-1_mouse.CIC.saline_1.1	mouse.CIC.saline_1.1	2249	672	1	5	B-cell	RBC
GATCTAGTCCTGCAGG-1_mouse.CIC.saline_1.1	mouse.CIC.saline_1.1	2540	968	2	4	T-cell	T-cell
GATCTAGTCGTGGGAA-1_mouse.CIC.saline_1.1	mouse.CIC.saline_1.1	755	478	1	3	B-cell	B-cell
GATGAAAAGCAGCGTA-1_mouse.CIC.saline_1.1	mouse.CIC.saline_1.1	975	556	1	3	B-cell	B-cell
GATGAAACAAGTCTGT-1_mouse.CIC.saline_1.1	mouse.CIC.saline_1.1	447	235	3	1	Neutrophil	Neutrophil
GATGAAACATTGTGCA-1_mouse.CIC.saline_1.1	mouse.CIC.saline_1.1	456	276	3	1	Neutrophil	Neutrophil
GATGAAATCACGATGT-1_mouse.CIC.saline_1.1	mouse.CIC.saline_1.1	1357	740	1	3	B-cell	B-cell
GATGCTAAGAAGGTTT-1_mouse.CIC.saline_1.1	mouse.CIC.saline_1.1	1047	573	1	3	B-cell	B-cell
GATGCTAGTGTGGTTT-1_mouse.CIC.saline_1.1	mouse.CIC.saline_1.1	372	227	3	1	Neutrophil	Neutrophil
GATTCAGGTGACAAAT-1_mouse.CIC.saline_1.1	mouse.CIC.saline_1.1	1839	589	1	5	B-cell	RBC
GATTCAGTCGTCCGTT-1_mouse.CIC.saline_1.1	mouse.CIC.saline_1.1	749	363	3	1	Neutrophil	Neutrophil
GCAAACTTCCGTCATC-1_mouse.CIC.saline_1.1	mouse.CIC.saline_1.1	826	461	1	3	B-cell	B-cell
GCAATCAAGCCGCCTA-1_mouse.CIC.saline_1.1	mouse.CIC.saline_1.1	171	133	3	1	Neutrophil	Neutrophil
GCAATCACACCGTTGG-1_mouse.CIC.saline_1.1	mouse.CIC.saline_1.1	493	255	3	1	Neutrophil	Neutrophil
GCAATCACACGACGAA-1_mouse.CIC.saline_1.1	mouse.CIC.saline_1.1	1256	621	2	4	T-cell	T-cell
GCAATCACATGCCTTC-1_mouse.CIC.saline_1.1	mouse.CIC.saline_1.1	2601	1229	2	4	T-cell	T-cell
GCACATAAGAAGCCCA-1_mouse.CIC.saline_1.1	mouse.CIC.saline_1.1	1202	663	1	3	B-cell	B-cell
GCACATATCCCTAACC-1_mouse.CIC.saline_1.1	mouse.CIC.saline_1.1	2158	1000	2	4	T-cell	T-cell
GCAGCCAGTAACGACG-1_mouse.CIC.saline_1.1	mouse.CIC.saline_1.1	1536	746	2	4	T-cell	T-cell
GCATGATTCAATCTCT-1_mouse.CIC.saline_1.1	mouse.CIC.saline_1.1	902	547	1	3	B-cell	B-cell
GCATGCGCAAGCTGAG-1_mouse.CIC.saline_1.1	mouse.CIC.saline_1.1	3432	1481	4	2	Monocyte	Monocyte
GCATGCGTCCATTCTA-1_mouse.CIC.saline_1.1	mouse.CIC.saline_1.1	3986	1645	1	3	B-cell	B-cell
GCATGCGTCGCCGTGA-1_mouse.CIC.saline_1.1	mouse.CIC.saline_1.1	719	450	2	4	T-cell	T-cell
GCATGTACAAGCGCTC-1_mouse.CIC.saline_1.1	mouse.CIC.saline_1.1	1448	752	1	3	B-cell	B-cell
GCATGTATCATAAAGG-1_mouse.CIC.saline_1.1	mouse.CIC.saline_1.1	443	242	3	1	Neutrophil	Neutrophil
GCATGTATCATCGATG-1_mouse.CIC.saline_1.1	mouse.CIC.saline_1.1	1483	723	2	4	T-cell	T-cell
GCATGTATCCCTTGCA-1_mouse.CIC.saline_1.1	mouse.CIC.saline_1.1	3266	1447	4	2	Monocyte	Monocyte
GCCAAATTCACCGGGT-1_mouse.CIC.saline_1.1	mouse.CIC.saline_1.1	1885	901	1	3	B-cell	B-cell
GCCTCTAAGCAGGCTA-1_mouse.CIC.saline_1.1	mouse.CIC.saline_1.1	308	217	3	1	Neutrophil	Neutrophil
GCCTCTAAGGGCTTGA-1_mouse.CIC.saline_1.1	mouse.CIC.saline_1.1	707	446	1	3	B-cell	B-cell
GCCTCTACATGGGACA-1_mouse.CIC.saline_1.1	mouse.CIC.saline_1.1	912	538	1	3	B-cell	B-cell
GCCTCTACATTCTTAC-1_mouse.CIC.saline_1.1	mouse.CIC.saline_1.1	2962	1417	4	2	Monocyte	Monocyte
GCCTCTAGTACTTAGC-1_mouse.CIC.saline_1.1	mouse.CIC.saline_1.1	267	182	3	1	Neutrophil	Neutrophil
GCCTCTATCGATCCCT-1_mouse.CIC.saline_1.1	mouse.CIC.saline_1.1	891	380	3	1	Neutrophil	Neutrophil
GCGACCACAATGGATA-1_mouse.CIC.saline_1.1	mouse.CIC.saline_1.1	1234	620	2	4	T-cell	T-cell
GCGACCACATCAGTCA-1_mouse.CIC.saline_1.1	mouse.CIC.saline_1.1	348	201	3	1	Neutrophil	Neutrophil
GCGAGAAAGTTACCCA-1_mouse.CIC.saline_1.1	mouse.CIC.saline_1.1	1063	291	3	1	Neutrophil	Neutrophil
GCGAGAACAACAACCT-1_mouse.CIC.saline_1.1	mouse.CIC.saline_1.1	2179	1062	4	2	Monocyte	Monocyte
GCGCAACCACTGTTAG-1_mouse.CIC.saline_1.1	mouse.CIC.saline_1.1	1867	926	3	1	Neutrophil	Neutrophil
GCGCAGTAGTGGTCCC-1_mouse.CIC.saline_1.1	mouse.CIC.saline_1.1	2253	1044	4	2	Monocyte	Monocyte
GCGCAGTGTAATCGTC-1_mouse.CIC.saline_1.1	mouse.CIC.saline_1.1	681	450	1	3	B-cell	B-cell
GCGCCAAAGACACGAC-1_mouse.CIC.saline_1.1	mouse.CIC.saline_1.1	1049	581	1	3	B-cell	B-cell
GCGCCAAAGTGCCATT-1_mouse.CIC.saline_1.1	mouse.CIC.saline_1.1	906	503	2	4	T-cell	T-cell
GCGCCAAGTAGATTAG-1_mouse.CIC.saline_1.1	mouse.CIC.saline_1.1	2641	1113	4	2	Monocyte	Monocyte
GCGCCAAGTTTACTCT-1_mouse.CIC.saline_1.1	mouse.CIC.saline_1.1	1920	891	1	3	B-cell	B-cell
GCGCGATAGGGTGTTG-1_mouse.CIC.saline_1.1	mouse.CIC.saline_1.1	1882	963	4	2	Monocyte	Monocyte
GCGCGATAGGTGCTAG-1_mouse.CIC.saline_1.1	mouse.CIC.saline_1.1	925	528	1	3	B-cell	B-cell
GCGCGATGTCTGCGGT-1_mouse.CIC.saline_1.1	mouse.CIC.saline_1.1	368	218	3	1	Neutrophil	Neutrophil
GCGCGATTCCGTAGGC-1_mouse.CIC.saline_1.1	mouse.CIC.saline_1.1	1197	652	1	3	B-cell	B-cell
GCGGGTTCAATGGTCT-1_mouse.CIC.saline_1.1	mouse.CIC.saline_1.1	306	195	3	1	Neutrophil	Neutrophil
GCGGGTTCATAGTAAG-1_mouse.CIC.saline_1.1	mouse.CIC.saline_1.1	1434	802	1	3	B-cell	B-cell
GCGGGTTTCATCGATG-1_mouse.CIC.saline_1.1	mouse.CIC.saline_1.1	463	246	3	1	Neutrophil	Neutrophil
GCTCCTAAGGAATTAC-1_mouse.CIC.saline_1.1	mouse.CIC.saline_1.1	2441	632	2	4	T-cell	T-cell
GCTCCTATCGGACAAG-1_mouse.CIC.saline_1.1	mouse.CIC.saline_1.1	963	507	1	3	B-cell	B-cell
GCTCTGTAGAGTGAGA-1_mouse.CIC.saline_1.1	mouse.CIC.saline_1.1	569	273	3	1	Neutrophil	Neutrophil
GCTCTGTAGGTGCTTT-1_mouse.CIC.saline_1.1	mouse.CIC.saline_1.1	655	329	3	1	Neutrophil	Neutrophil
GCTCTGTTCATGTCCC-1_mouse.CIC.saline_1.1	mouse.CIC.saline_1.1	513	307	3	1	Neutrophil	Neutrophil
GCTGCAGAGGATGTAT-1_mouse.CIC.saline_1.1	mouse.CIC.saline_1.1	1619	248	3	1	Neutrophil	Neutrophil
GCTGCAGGTCACCCAG-1_mouse.CIC.saline_1.1	mouse.CIC.saline_1.1	1096	576	1	3	B-cell	B-cell
GCTGCAGTCCTCTAGC-1_mouse.CIC.saline_1.1	mouse.CIC.saline_1.1	2874	1331	4	2	Monocyte	Monocyte
GCTGCGAAGTGAAGTT-1_mouse.CIC.saline_1.1	mouse.CIC.saline_1.1	2571	1268	4	2	Monocyte	Monocyte
GCTGCGAGTTATTCTC-1_mouse.CIC.saline_1.1	mouse.CIC.saline_1.1	1174	629	1	3	B-cell	B-cell
GCTGCTTTCGAATGCT-1_mouse.CIC.saline_1.1	mouse.CIC.saline_1.1	1980	1023	4	2	Monocyte	Monocyte
GCTGCTTTCTATCCCG-1_mouse.CIC.saline_1.1	mouse.CIC.saline_1.1	414	283	1	3	B-cell	B-cell
GCTGCTTTCTTTAGTC-1_mouse.CIC.saline_1.1	mouse.CIC.saline_1.1	584	380	1	3	B-cell	B-cell
GCTTCCACAGCTGGCT-1_mouse.CIC.saline_1.1	mouse.CIC.saline_1.1	940	567	1	3	B-cell	B-cell
GCTTCCATCCTTTCTC-1_mouse.CIC.saline_1.1	mouse.CIC.saline_1.1	545	291	3	1	Neutrophil	Neutrophil
GCTTGAAAGATTACCC-1_mouse.CIC.saline_1.1	mouse.CIC.saline_1.1	756	418	1	3	B-cell	B-cell
GCTTGAACAAGCGAGT-1_mouse.CIC.saline_1.1	mouse.CIC.saline_1.1	1003	568	1	3	B-cell	B-cell
GCTTGAACACGGTAAG-1_mouse.CIC.saline_1.1	mouse.CIC.saline_1.1	1931	591	1	5	B-cell	RBC
GCTTGAAGTTCCAACA-1_mouse.CIC.saline_1.1	mouse.CIC.saline_1.1	1683	715	2	4	T-cell	T-cell
GGAAAGCCATCACAAC-1_mouse.CIC.saline_1.1	mouse.CIC.saline_1.1	1128	581	1	3	B-cell	B-cell
GGAAAGCGTGGTTTCA-1_mouse.CIC.saline_1.1	mouse.CIC.saline_1.1	1069	598	1	3	B-cell	B-cell
GGAAAGCTCCACGTGG-1_mouse.CIC.saline_1.1	mouse.CIC.saline_1.1	828	457	1	3	B-cell	B-cell
GGAAAGCTCCAGAAGG-1_mouse.CIC.saline_1.1	mouse.CIC.saline_1.1	1455	671	2	4	T-cell	T-cell
GGAACTTAGCGCTTAT-1_mouse.CIC.saline_1.1	mouse.CIC.saline_1.1	562	301	3	1	Neutrophil	Neutrophil
GGAACTTAGCGTAATA-1_mouse.CIC.saline_1.1	mouse.CIC.saline_1.1	899	554	1	3	B-cell	B-cell
GGAACTTAGCTAAGAT-1_mouse.CIC.saline_1.1	mouse.CIC.saline_1.1	269	191	3	1	Neutrophil	Neutrophil
GGAATAAGTCCGTGAC-1_mouse.CIC.saline_1.1	mouse.CIC.saline_1.1	964	528	1	3	B-cell	B-cell
GGAATAAGTTGAGGTG-1_mouse.CIC.saline_1.1	mouse.CIC.saline_1.1	693	412	1	3	B-cell	B-cell
GGACAAGGTTAGGGTG-1_mouse.CIC.saline_1.1	mouse.CIC.saline_1.1	2502	1020	2	4	T-cell	T-cell
GGACATTAGACAGACC-1_mouse.CIC.saline_1.1	mouse.CIC.saline_1.1	226	150	3	1	Neutrophil	Neutrophil
GGACATTAGCTCCCAG-1_mouse.CIC.saline_1.1	mouse.CIC.saline_1.1	2988	1024	2	4	T-cell	T-cell
GGACATTCACGAAATA-1_mouse.CIC.saline_1.1	mouse.CIC.saline_1.1	586	287	3	1	Neutrophil	Neutrophil
GGACGTCAGATAGGAG-1_mouse.CIC.saline_1.1	mouse.CIC.saline_1.1	295	200	3	1	Neutrophil	Neutrophil
GGAGCAACATCCTTGC-1_mouse.CIC.saline_1.1	mouse.CIC.saline_1.1	810	484	1	3	B-cell	B-cell
GGAGCAAGTCCTCCAT-1_mouse.CIC.saline_1.1	mouse.CIC.saline_1.1	1309	651	3	1	Neutrophil	Neutrophil
GGAGCAAGTTGAGGTG-1_mouse.CIC.saline_1.1	mouse.CIC.saline_1.1	1240	647	1	3	B-cell	B-cell
GGAGCAATCACCATAG-1_mouse.CIC.saline_1.1	mouse.CIC.saline_1.1	358	194	3	1	Neutrophil	Neutrophil
GGATGTTTCTTGCCGT-1_mouse.CIC.saline_1.1	mouse.CIC.saline_1.1	1042	546	1	3	B-cell	B-cell
GGATTACAGTCGATAA-1_mouse.CIC.saline_1.1	mouse.CIC.saline_1.1	2979	1324	4	2	Monocyte	Monocyte
GGATTACGTCTCAACA-1_mouse.CIC.saline_1.1	mouse.CIC.saline_1.1	243	166	3	1	Neutrophil	Neutrophil
GGCAATTTCCCATTTA-1_mouse.CIC.saline_1.1	mouse.CIC.saline_1.1	1369	741	4	2	Monocyte	Monocyte
GGCCGATAGATGTAAC-1_mouse.CIC.saline_1.1	mouse.CIC.saline_1.1	1121	606	1	3	B-cell	B-cell
GGCCGATAGTACGTAA-1_mouse.CIC.saline_1.1	mouse.CIC.saline_1.1	1633	733	2	4	T-cell	T-cell
GGCCGATCAGACAAGC-1_mouse.CIC.saline_1.1	mouse.CIC.saline_1.1	977	526	1	3	B-cell	B-cell
GGCCGATGTTCAGACT-1_mouse.CIC.saline_1.1	mouse.CIC.saline_1.1	1241	723	1	3	B-cell	B-cell
GGCCGATTCCGTAGGC-1_mouse.CIC.saline_1.1	mouse.CIC.saline_1.1	1192	609	1	3	B-cell	B-cell
GGCGACTAGAGCCTAG-1_mouse.CIC.saline_1.1	mouse.CIC.saline_1.1	893	553	1	3	B-cell	B-cell
GGCGACTCACGAAATA-1_mouse.CIC.saline_1.1	mouse.CIC.saline_1.1	736	444	1	3	B-cell	B-cell
GGCGACTGTTGGTAAA-1_mouse.CIC.saline_1.1	mouse.CIC.saline_1.1	1334	645	1	3	B-cell	B-cell
GGCGACTTCAGGTAAA-1_mouse.CIC.saline_1.1	mouse.CIC.saline_1.1	1153	571	1	3	B-cell	B-cell
GGCGTGTAGTTAGGTA-1_mouse.CIC.saline_1.1	mouse.CIC.saline_1.1	2231	1125	4	2	Monocyte	Monocyte
GGCTGGTAGAGCTTCT-1_mouse.CIC.saline_1.1	mouse.CIC.saline_1.1	2723	1245	4	2	Monocyte	Monocyte
GGCTGGTCATCGTCGG-1_mouse.CIC.saline_1.1	mouse.CIC.saline_1.1	2101	833	1	3	B-cell	B-cell
GGGAATGAGCTGTCTA-1_mouse.CIC.saline_1.1	mouse.CIC.saline_1.1	363	187	3	1	Neutrophil	Neutrophil
GGGAATGAGGGTCGAT-1_mouse.CIC.saline_1.1	mouse.CIC.saline_1.1	997	589	1	3	B-cell	B-cell
GGGAATGCACACTGCG-1_mouse.CIC.saline_1.1	mouse.CIC.saline_1.1	1054	665	2	4	T-cell	T-cell
GGGAATGTCATTGCGA-1_mouse.CIC.saline_1.1	mouse.CIC.saline_1.1	590	287	3	1	Neutrophil	Neutrophil
GGGAATGTCCTACAGA-1_mouse.CIC.saline_1.1	mouse.CIC.saline_1.1	1015	614	2	6	T-cell	NK-cell
GGGAATGTCTGGTATG-1_mouse.CIC.saline_1.1	mouse.CIC.saline_1.1	962	562	1	3	B-cell	B-cell
GGGACCTGTCGCGGTT-1_mouse.CIC.saline_1.1	mouse.CIC.saline_1.1	289	204	1	3	B-cell	B-cell
GGGACCTGTCTAAAGA-1_mouse.CIC.saline_1.1	mouse.CIC.saline_1.1	1224	687	1	3	B-cell	B-cell
GGGACCTTCTCTTATG-1_mouse.CIC.saline_1.1	mouse.CIC.saline_1.1	496	299	3	1	Neutrophil	Neutrophil
GGGAGATAGAACAATC-1_mouse.CIC.saline_1.1	mouse.CIC.saline_1.1	1238	656	1	3	B-cell	B-cell
GGGAGATAGGTTCCTA-1_mouse.CIC.saline_1.1	mouse.CIC.saline_1.1	1523	913	2	6	T-cell	NK-cell
GGGAGATCAAGCCGTC-1_mouse.CIC.saline_1.1	mouse.CIC.saline_1.1	480	297	3	1	Neutrophil	Neutrophil
GGGAGATCAGCTCGAC-1_mouse.CIC.saline_1.1	mouse.CIC.saline_1.1	1872	868	2	4	T-cell	T-cell
GGGAGATCAGCTCGCA-1_mouse.CIC.saline_1.1	mouse.CIC.saline_1.1	378	246	3	1	Neutrophil	Neutrophil
GGGAGATGTAGGGTAC-1_mouse.CIC.saline_1.1	mouse.CIC.saline_1.1	1068	571	1	3	B-cell	B-cell
GGGAGATGTCTTGTCC-1_mouse.CIC.saline_1.1	mouse.CIC.saline_1.1	4745	1776	4	2	Monocyte	Monocyte
GGGATGAAGATAGTCA-1_mouse.CIC.saline_1.1	mouse.CIC.saline_1.1	3501	1461	4	2	Monocyte	Monocyte
GGGATGATCGTGGACC-1_mouse.CIC.saline_1.1	mouse.CIC.saline_1.1	721	429	1	3	B-cell	B-cell
GGGCACTCAGATGGGT-1_mouse.CIC.saline_1.1	mouse.CIC.saline_1.1	627	443	4	2	Monocyte	Monocyte
GGGCATCAGTATCTCG-1_mouse.CIC.saline_1.1	mouse.CIC.saline_1.1	2772	1289	4	2	Monocyte	Monocyte
GGGTCTGAGAGTCGGT-1_mouse.CIC.saline_1.1	mouse.CIC.saline_1.1	1717	838	2	4	T-cell	T-cell
GGGTCTGCAGGTGGAT-1_mouse.CIC.saline_1.1	mouse.CIC.saline_1.1	857	518	1	3	B-cell	B-cell
GGGTCTGTCCCAGGTG-1_mouse.CIC.saline_1.1	mouse.CIC.saline_1.1	1048	559	1	3	B-cell	B-cell
GGGTTGCGTCATGCAT-1_mouse.CIC.saline_1.1	mouse.CIC.saline_1.1	3531	1469	4	2	Monocyte	Monocyte
GGGTTGCTCTAACTTC-1_mouse.CIC.saline_1.1	mouse.CIC.saline_1.1	1268	718	1	3	B-cell	B-cell
GGTGAAGAGCGCTTAT-1_mouse.CIC.saline_1.1	mouse.CIC.saline_1.1	2154	1069	1	3	B-cell	B-cell
GGTGAAGCATGTCTCC-1_mouse.CIC.saline_1.1	mouse.CIC.saline_1.1	1419	726	1	3	B-cell	B-cell
GGTGAAGGTTGAGGTG-1_mouse.CIC.saline_1.1	mouse.CIC.saline_1.1	2748	1249	4	2	Monocyte	Monocyte
GGTGAAGTCATGTCCC-1_mouse.CIC.saline_1.1	mouse.CIC.saline_1.1	406	201	3	1	Neutrophil	Neutrophil
GGTGCGTCACATCCGG-1_mouse.CIC.saline_1.1	mouse.CIC.saline_1.1	5682	1949	3	1	Neutrophil	Neutrophil
GGTGTTAGTACTCGCG-1_mouse.CIC.saline_1.1	mouse.CIC.saline_1.1	1833	796	2	4	T-cell	T-cell
GGTGTTAGTCAAACTC-1_mouse.CIC.saline_1.1	mouse.CIC.saline_1.1	1435	677	2	4	T-cell	T-cell
GGTGTTAGTCCTCTTG-1_mouse.CIC.saline_1.1	mouse.CIC.saline_1.1	561	319	3	1	Neutrophil	Neutrophil
GTAACGTAGCGATGAC-1_mouse.CIC.saline_1.1	mouse.CIC.saline_1.1	659	417	1	3	B-cell	B-cell
GTAACGTAGGGCTTGA-1_mouse.CIC.saline_1.1	mouse.CIC.saline_1.1	2066	1027	4	2	Monocyte	Monocyte
GTAACGTTCCGAAGAG-1_mouse.CIC.saline_1.1	mouse.CIC.saline_1.1	355	255	2	4	T-cell	T-cell
GTAACTGGTGAGTGAC-1_mouse.CIC.saline_1.1	mouse.CIC.saline_1.1	478	246	3	1	Neutrophil	Neutrophil
GTACGTAAGTAGATGT-1_mouse.CIC.saline_1.1	mouse.CIC.saline_1.1	364	221	3	1	Neutrophil	Neutrophil
GTACGTACACCAGTTA-1_mouse.CIC.saline_1.1	mouse.CIC.saline_1.1	873	525	4	2	Monocyte	Monocyte
GTACGTAGTCTTGCGG-1_mouse.CIC.saline_1.1	mouse.CIC.saline_1.1	877	478	1	3	B-cell	B-cell
GTACGTATCCGTAGGC-1_mouse.CIC.saline_1.1	mouse.CIC.saline_1.1	3307	1488	4	2	Monocyte	Monocyte
GTACTCCGTCCGTGAC-1_mouse.CIC.saline_1.1	mouse.CIC.saline_1.1	572	399	2	4	T-cell	T-cell
GTACTCCTCGCGGATC-1_mouse.CIC.saline_1.1	mouse.CIC.saline_1.1	1103	662	2	4	T-cell	T-cell
GTACTTTAGTATTGGA-1_mouse.CIC.saline_1.1	mouse.CIC.saline_1.1	225	143	3	1	Neutrophil	Neutrophil
GTAGGCCCAATTGCTG-1_mouse.CIC.saline_1.1	mouse.CIC.saline_1.1	931	540	1	3	B-cell	B-cell
GTAGGCCGTGCGGTAA-1_mouse.CIC.saline_1.1	mouse.CIC.saline_1.1	1428	784	1	3	B-cell	B-cell
GTAGGCCGTTGTCGCG-1_mouse.CIC.saline_1.1	mouse.CIC.saline_1.1	850	516	1	3	B-cell	B-cell
GTAGTCAGTACCTACA-1_mouse.CIC.saline_1.1	mouse.CIC.saline_1.1	888	573	4	2	Monocyte	Monocyte
GTAGTCAGTCTTTCAT-1_mouse.CIC.saline_1.1	mouse.CIC.saline_1.1	1855	753	2	4	T-cell	T-cell
GTATCTTCAGGATTGG-1_mouse.CIC.saline_1.1	mouse.CIC.saline_1.1	1090	572	1	3	B-cell	B-cell
GTATCTTTCCGGGTGT-1_mouse.CIC.saline_1.1	mouse.CIC.saline_1.1	2287	1042	1	3	B-cell	B-cell
GTATTCTGTGATGTGG-1_mouse.CIC.saline_1.1	mouse.CIC.saline_1.1	474	278	3	1	Neutrophil	Neutrophil
GTATTCTTCGATAGAA-1_mouse.CIC.saline_1.1	mouse.CIC.saline_1.1	585	324	3	1	Neutrophil	Neutrophil
GTATTCTTCGTACCGG-1_mouse.CIC.saline_1.1	mouse.CIC.saline_1.1	1362	643	2	4	T-cell	T-cell
GTCAAGTGTAGAAGGA-1_mouse.CIC.saline_1.1	mouse.CIC.saline_1.1	2684	822	2	4	T-cell	T-cell
GTCACAAAGCTAGCCC-1_mouse.CIC.saline_1.1	mouse.CIC.saline_1.1	1732	886	4	2	Monocyte	Monocyte
GTCACAACACGAAAGC-1_mouse.CIC.saline_1.1	mouse.CIC.saline_1.1	1158	632	1	3	B-cell	B-cell
GTCACAACAGATTGCT-1_mouse.CIC.saline_1.1	mouse.CIC.saline_1.1	623	377	1	3	B-cell	B-cell
GTCACAAGTTGACGTT-1_mouse.CIC.saline_1.1	mouse.CIC.saline_1.1	471	256	3	1	Neutrophil	Neutrophil
GTCATTTCAAGTTGTC-1_mouse.CIC.saline_1.1	mouse.CIC.saline_1.1	2198	923	2	4	T-cell	T-cell
GTCATTTCATGACATC-1_mouse.CIC.saline_1.1	mouse.CIC.saline_1.1	2283	1023	1	3	B-cell	B-cell
GTCATTTTCCTCGCAT-1_mouse.CIC.saline_1.1	mouse.CIC.saline_1.1	750	469	1	3	B-cell	B-cell
GTCCTCAAGACTGGGT-1_mouse.CIC.saline_1.1	mouse.CIC.saline_1.1	866	529	1	3	B-cell	B-cell
GTCCTCACAGTTCATG-1_mouse.CIC.saline_1.1	mouse.CIC.saline_1.1	3055	1429	4	2	Monocyte	Monocyte
GTCCTCACATCAGTAC-1_mouse.CIC.saline_1.1	mouse.CIC.saline_1.1	2024	952	2	4	T-cell	T-cell
GTCCTCACATTCGACA-1_mouse.CIC.saline_1.1	mouse.CIC.saline_1.1	1019	558	2	4	T-cell	T-cell
GTCCTCAGTACCGTAT-1_mouse.CIC.saline_1.1	mouse.CIC.saline_1.1	902	569	1	3	B-cell	B-cell
GTCGGGTCATGTCGAT-1_mouse.CIC.saline_1.1	mouse.CIC.saline_1.1	996	598	1	3	B-cell	B-cell
GTCGGGTCATTCCTCG-1_mouse.CIC.saline_1.1	mouse.CIC.saline_1.1	356	213	3	1	Neutrophil	Neutrophil
GTCGGGTGTGGGTATG-1_mouse.CIC.saline_1.1	mouse.CIC.saline_1.1	2014	860	2	4	T-cell	T-cell
GTCGGGTTCGCGTTTC-1_mouse.CIC.saline_1.1	mouse.CIC.saline_1.1	1054	551	1	3	B-cell	B-cell
GTCGTAAAGCACAGGT-1_mouse.CIC.saline_1.1	mouse.CIC.saline_1.1	1465	689	2	4	T-cell	T-cell
GTCGTAAGTATAATGG-1_mouse.CIC.saline_1.1	mouse.CIC.saline_1.1	1060	599	1	3	B-cell	B-cell
GTCGTAAGTCACCCAG-1_mouse.CIC.saline_1.1	mouse.CIC.saline_1.1	485	282	3	1	Neutrophil	Neutrophil
GTCTCGTAGTAATCCC-1_mouse.CIC.saline_1.1	mouse.CIC.saline_1.1	1149	609	1	3	B-cell	B-cell
GTCTCGTGTTCCCTTG-1_mouse.CIC.saline_1.1	mouse.CIC.saline_1.1	361	247	3	1	Neutrophil	Neutrophil
GTCTTCGAGCGAGAAA-1_mouse.CIC.saline_1.1	mouse.CIC.saline_1.1	833	533	1	3	B-cell	B-cell
GTCTTCGGTCTCCATC-1_mouse.CIC.saline_1.1	mouse.CIC.saline_1.1	477	266	3	1	Neutrophil	Neutrophil
GTGAAGGCAGTCAGAG-1_mouse.CIC.saline_1.1	mouse.CIC.saline_1.1	2964	1330	4	2	Monocyte	Monocyte
GTGCATAAGATGTCGG-1_mouse.CIC.saline_1.1	mouse.CIC.saline_1.1	1164	690	2	4	T-cell	T-cell
GTGCATACAACTGCTA-1_mouse.CIC.saline_1.1	mouse.CIC.saline_1.1	1049	574	2	4	T-cell	T-cell
GTGCATACACATGGGA-1_mouse.CIC.saline_1.1	mouse.CIC.saline_1.1	794	531	1	3	B-cell	B-cell
GTGCGGTAGCCCAACC-1_mouse.CIC.saline_1.1	mouse.CIC.saline_1.1	2563	1222	4	2	Monocyte	Monocyte
GTGCGGTAGTTAACGA-1_mouse.CIC.saline_1.1	mouse.CIC.saline_1.1	1081	555	1	3	B-cell	B-cell
GTGCGGTGTAAATGAC-1_mouse.CIC.saline_1.1	mouse.CIC.saline_1.1	743	464	1	3	B-cell	B-cell
GTGCGGTGTAGCAAAT-1_mouse.CIC.saline_1.1	mouse.CIC.saline_1.1	453	222	3	1	Neutrophil	Neutrophil
GTGCGGTGTTACGACT-1_mouse.CIC.saline_1.1	mouse.CIC.saline_1.1	654	309	3	1	Neutrophil	Neutrophil
GTGCGGTTCTCAAGTG-1_mouse.CIC.saline_1.1	mouse.CIC.saline_1.1	1254	664	1	3	B-cell	B-cell
GTGCTTCAGCCCAGCT-1_mouse.CIC.saline_1.1	mouse.CIC.saline_1.1	729	408	1	3	B-cell	B-cell
GTGCTTCGTACTTAGC-1_mouse.CIC.saline_1.1	mouse.CIC.saline_1.1	795	453	1	3	B-cell	B-cell
GTGGGTCCACGAGAGT-1_mouse.CIC.saline_1.1	mouse.CIC.saline_1.1	361	199	3	1	Neutrophil	Neutrophil
GTGGGTCGTGTTGGGA-1_mouse.CIC.saline_1.1	mouse.CIC.saline_1.1	1632	711	2	4	T-cell	T-cell
GTGGGTCTCTGCTGTC-1_mouse.CIC.saline_1.1	mouse.CIC.saline_1.1	343	244	3	1	Neutrophil	Neutrophil
GTGTGCGAGTACATGA-1_mouse.CIC.saline_1.1	mouse.CIC.saline_1.1	1074	595	1	3	B-cell	B-cell
GTGTGCGAGTAGCCGA-1_mouse.CIC.saline_1.1	mouse.CIC.saline_1.1	450	246	3	1	Neutrophil	Neutrophil
GTGTGCGCACTCTGTC-1_mouse.CIC.saline_1.1	mouse.CIC.saline_1.1	849	529	2	4	T-cell	T-cell
GTGTGCGGTAGAAGGA-1_mouse.CIC.saline_1.1	mouse.CIC.saline_1.1	1576	740	2	4	T-cell	T-cell
GTGTGCGTCTGATACG-1_mouse.CIC.saline_1.1	mouse.CIC.saline_1.1	1877	768	2	4	T-cell	T-cell
GTGTTAGCATGGATGG-1_mouse.CIC.saline_1.1	mouse.CIC.saline_1.1	1729	761	2	4	T-cell	T-cell
GTGTTAGCATGTCTCC-1_mouse.CIC.saline_1.1	mouse.CIC.saline_1.1	1040	550	1	3	B-cell	B-cell
GTGTTAGGTATAATGG-1_mouse.CIC.saline_1.1	mouse.CIC.saline_1.1	362	223	3	1	Neutrophil	Neutrophil
GTGTTAGGTATCAGTC-1_mouse.CIC.saline_1.1	mouse.CIC.saline_1.1	515	284	3	1	Neutrophil	Neutrophil
GTTAAGCAGGCGTACA-1_mouse.CIC.saline_1.1	mouse.CIC.saline_1.1	2816	1210	4	2	Monocyte	Monocyte
GTTAAGCCAAGTTCTG-1_mouse.CIC.saline_1.1	mouse.CIC.saline_1.1	768	531	2	4	T-cell	T-cell
GTTAAGCCACAACTGT-1_mouse.CIC.saline_1.1	mouse.CIC.saline_1.1	859	515	1	3	B-cell	B-cell
GTTAAGCTCGAGAACG-1_mouse.CIC.saline_1.1	mouse.CIC.saline_1.1	835	493	1	3	B-cell	B-cell
GTTACAGAGACTTGAA-1_mouse.CIC.saline_1.1	mouse.CIC.saline_1.1	1145	681	1	3	B-cell	B-cell
GTTACAGGTCTAAACC-1_mouse.CIC.saline_1.1	mouse.CIC.saline_1.1	585	269	3	1	Neutrophil	Neutrophil
GTTACAGGTGTATGGG-1_mouse.CIC.saline_1.1	mouse.CIC.saline_1.1	985	565	1	3	B-cell	B-cell
GTTACAGTCGGAAACG-1_mouse.CIC.saline_1.1	mouse.CIC.saline_1.1	458	277	3	1	Neutrophil	Neutrophil
GTTCATTCATCACGAT-1_mouse.CIC.saline_1.1	mouse.CIC.saline_1.1	388	206	3	1	Neutrophil	Neutrophil
GTTCATTGTGTCCTCT-1_mouse.CIC.saline_1.1	mouse.CIC.saline_1.1	2293	1109	4	2	Monocyte	Monocyte
GTTCATTTCCCATTTA-1_mouse.CIC.saline_1.1	mouse.CIC.saline_1.1	415	252	3	1	Neutrophil	Neutrophil
GTTCGGGTCACTGGGC-1_mouse.CIC.saline_1.1	mouse.CIC.saline_1.1	408	206	3	1	Neutrophil	Neutrophil
GTTCTCGAGAATGTGT-1_mouse.CIC.saline_1.1	mouse.CIC.saline_1.1	1258	297	3	1	Neutrophil	Neutrophil
GTTCTCGAGCCTATGT-1_mouse.CIC.saline_1.1	mouse.CIC.saline_1.1	3262	1263	2	4	T-cell	T-cell
GTTCTCGCATCGACGC-1_mouse.CIC.saline_1.1	mouse.CIC.saline_1.1	2677	1362	4	2	Monocyte	Monocyte
GTTCTCGTCCTATGTT-1_mouse.CIC.saline_1.1	mouse.CIC.saline_1.1	281	193	2	4	T-cell	T-cell
GTTTCTACACGTCTCT-1_mouse.CIC.saline_1.1	mouse.CIC.saline_1.1	1686	759	2	4	T-cell	T-cell
GTTTCTACAGCTTAAC-1_mouse.CIC.saline_1.1	mouse.CIC.saline_1.1	1091	629	1	3	B-cell	B-cell
TAAACCGGTACAGCAG-1_mouse.CIC.saline_1.1	mouse.CIC.saline_1.1	2786	1284	4	2	Monocyte	Monocyte
TAAGAGATCAGCGACC-1_mouse.CIC.saline_1.1	mouse.CIC.saline_1.1	1331	636	1	3	B-cell	B-cell
TAAGCGTAGAATTCCC-1_mouse.CIC.saline_1.1	mouse.CIC.saline_1.1	1541	671	2	4	T-cell	T-cell
TAAGCGTAGGTGCAAC-1_mouse.CIC.saline_1.1	mouse.CIC.saline_1.1	1243	570	1	3	B-cell	B-cell
TAAGCGTAGTAGCGGT-1_mouse.CIC.saline_1.1	mouse.CIC.saline_1.1	332	216	3	1	Neutrophil	Neutrophil
TAAGCGTCAGATGAGC-1_mouse.CIC.saline_1.1	mouse.CIC.saline_1.1	1031	564	1	3	B-cell	B-cell
TAAGTGCCACCCTATC-1_mouse.CIC.saline_1.1	mouse.CIC.saline_1.1	1778	773	2	4	T-cell	T-cell
TAAGTGCGTCGGATCC-1_mouse.CIC.saline_1.1	mouse.CIC.saline_1.1	862	485	1	3	B-cell	B-cell
TACACGACAAACCCAT-1_mouse.CIC.saline_1.1	mouse.CIC.saline_1.1	940	587	1	3	B-cell	B-cell
TACACGACAAGCGTAG-1_mouse.CIC.saline_1.1	mouse.CIC.saline_1.1	571	296	3	1	Neutrophil	Neutrophil
TACACGACAGCTGTTA-1_mouse.CIC.saline_1.1	mouse.CIC.saline_1.1	549	314	3	1	Neutrophil	Neutrophil
TACACGAGTAGGACAC-1_mouse.CIC.saline_1.1	mouse.CIC.saline_1.1	301	225	2	4	T-cell	T-cell
TACACGAGTCATGCAT-1_mouse.CIC.saline_1.1	mouse.CIC.saline_1.1	3017	380	3	1	Neutrophil	Neutrophil
TACAGTGAGACAAAGG-1_mouse.CIC.saline_1.1	mouse.CIC.saline_1.1	467	265	3	1	Neutrophil	Neutrophil
TACAGTGAGTCCCACG-1_mouse.CIC.saline_1.1	mouse.CIC.saline_1.1	245	151	3	1	Neutrophil	Neutrophil
TACAGTGCATCCAACA-1_mouse.CIC.saline_1.1	mouse.CIC.saline_1.1	2561	978	2	4	T-cell	T-cell
TACAGTGGTCTAGCGC-1_mouse.CIC.saline_1.1	mouse.CIC.saline_1.1	742	439	1	3	B-cell	B-cell
TACAGTGGTGAAAGAG-1_mouse.CIC.saline_1.1	mouse.CIC.saline_1.1	1773	797	1	3	B-cell	B-cell
TACAGTGTCGGAGGTA-1_mouse.CIC.saline_1.1	mouse.CIC.saline_1.1	544	366	2	4	T-cell	T-cell
TACCTATAGAAGGCCT-1_mouse.CIC.saline_1.1	mouse.CIC.saline_1.1	1596	736	2	4	T-cell	T-cell
TACCTATAGTACACCT-1_mouse.CIC.saline_1.1	mouse.CIC.saline_1.1	441	246	3	1	Neutrophil	Neutrophil
TACCTATCAGGAACGT-1_mouse.CIC.saline_1.1	mouse.CIC.saline_1.1	2600	1215	1	3	B-cell	B-cell
TACCTATCATGCTAGT-1_mouse.CIC.saline_1.1	mouse.CIC.saline_1.1	2681	1250	4	2	Monocyte	Monocyte
TACCTATGTACCGGCT-1_mouse.CIC.saline_1.1	mouse.CIC.saline_1.1	2913	1321	4	2	Monocyte	Monocyte
TACCTATGTGAGTGAC-1_mouse.CIC.saline_1.1	mouse.CIC.saline_1.1	1454	710	1	3	B-cell	B-cell
TACCTATGTTCGTGAT-1_mouse.CIC.saline_1.1	mouse.CIC.saline_1.1	517	256	3	1	Neutrophil	Neutrophil
TACCTTAAGATATGGT-1_mouse.CIC.saline_1.1	mouse.CIC.saline_1.1	954	534	1	3	B-cell	B-cell
TACCTTAAGGTGCACA-1_mouse.CIC.saline_1.1	mouse.CIC.saline_1.1	982	536	1	3	B-cell	B-cell
TACCTTACACTCGACG-1_mouse.CIC.saline_1.1	mouse.CIC.saline_1.1	1360	781	2	4	T-cell	T-cell
TACCTTAGTAGCTTGT-1_mouse.CIC.saline_1.1	mouse.CIC.saline_1.1	1556	666	2	4	T-cell	T-cell
TACCTTAGTTCGGGCT-1_mouse.CIC.saline_1.1	mouse.CIC.saline_1.1	540	293	3	1	Neutrophil	Neutrophil
TACGGATAGTAATCCC-1_mouse.CIC.saline_1.1	mouse.CIC.saline_1.1	1001	618	1	3	B-cell	B-cell
TACGGATGTATGAATG-1_mouse.CIC.saline_1.1	mouse.CIC.saline_1.1	2443	1198	4	2	Monocyte	Monocyte
TACGGGCCAAGAGGCT-1_mouse.CIC.saline_1.1	mouse.CIC.saline_1.1	1138	601	2	4	T-cell	T-cell
TACGGGCGTCTAGCGC-1_mouse.CIC.saline_1.1	mouse.CIC.saline_1.1	2636	1227	4	2	Monocyte	Monocyte
TACGGGCTCACCCTCA-1_mouse.CIC.saline_1.1	mouse.CIC.saline_1.1	1582	786	1	3	B-cell	B-cell
TACGGTAAGTCAATAG-1_mouse.CIC.saline_1.1	mouse.CIC.saline_1.1	1078	588	1	3	B-cell	B-cell
TACGGTACAAGCGCTC-1_mouse.CIC.saline_1.1	mouse.CIC.saline_1.1	998	576	1	3	B-cell	B-cell
TACGGTAGTCAGATAA-1_mouse.CIC.saline_1.1	mouse.CIC.saline_1.1	2956	1310	4	2	Monocyte	Monocyte
TACGGTATCGGCGGTT-1_mouse.CIC.saline_1.1	mouse.CIC.saline_1.1	2419	1115	4	2	Monocyte	Monocyte
TACTCATCATTTGCTT-1_mouse.CIC.saline_1.1	mouse.CIC.saline_1.1	1921	768	2	4	T-cell	T-cell
TACTCGCAGCCAGTAG-1_mouse.CIC.saline_1.1	mouse.CIC.saline_1.1	3619	1487	4	2	Monocyte	Monocyte
TACTCGCAGCTGTTCA-1_mouse.CIC.saline_1.1	mouse.CIC.saline_1.1	370	207	3	1	Neutrophil	Neutrophil
TACTTACGTGTGTGCC-1_mouse.CIC.saline_1.1	mouse.CIC.saline_1.1	1197	623	1	3	B-cell	B-cell
TACTTACGTTAAGACA-1_mouse.CIC.saline_1.1	mouse.CIC.saline_1.1	583	361	2	4	T-cell	T-cell
TACTTGTAGCCCGAAA-1_mouse.CIC.saline_1.1	mouse.CIC.saline_1.1	1770	908	4	2	Monocyte	Monocyte
TACTTGTCAAAGTCAA-1_mouse.CIC.saline_1.1	mouse.CIC.saline_1.1	2379	1098	4	2	Monocyte	Monocyte
TACTTGTCACGCTTTC-1_mouse.CIC.saline_1.1	mouse.CIC.saline_1.1	759	329	3	1	Neutrophil	Neutrophil
TAGACCAAGATGAGAG-1_mouse.CIC.saline_1.1	mouse.CIC.saline_1.1	1675	705	2	4	T-cell	T-cell
TAGACCATCCTTGGTC-1_mouse.CIC.saline_1.1	mouse.CIC.saline_1.1	2732	1347	4	2	Monocyte	Monocyte
TAGAGCTCAAGCTGTT-1_mouse.CIC.saline_1.1	mouse.CIC.saline_1.1	863	514	1	3	B-cell	B-cell
TAGCCGGAGATCGGGT-1_mouse.CIC.saline_1.1	mouse.CIC.saline_1.1	960	495	1	3	B-cell	B-cell
TAGCCGGCATGCCTTC-1_mouse.CIC.saline_1.1	mouse.CIC.saline_1.1	994	578	1	3	B-cell	B-cell
TAGGCATAGCCACCTG-1_mouse.CIC.saline_1.1	mouse.CIC.saline_1.1	510	284	3	1	Neutrophil	Neutrophil
TAGGCATGTACGCTGC-1_mouse.CIC.saline_1.1	mouse.CIC.saline_1.1	582	279	3	1	Neutrophil	Neutrophil
TAGTGGTAGATCCCAT-1_mouse.CIC.saline_1.1	mouse.CIC.saline_1.1	267	152	3	1	Neutrophil	Neutrophil
TAGTGGTCACAGACAG-1_mouse.CIC.saline_1.1	mouse.CIC.saline_1.1	975	619	1	3	B-cell	B-cell
TAGTTGGGTAGCGCAA-1_mouse.CIC.saline_1.1	mouse.CIC.saline_1.1	1430	640	2	4	T-cell	T-cell
TAGTTGGGTTACTGAC-1_mouse.CIC.saline_1.1	mouse.CIC.saline_1.1	735	462	1	3	B-cell	B-cell
TAGTTGGTCACGCATA-1_mouse.CIC.saline_1.1	mouse.CIC.saline_1.1	873	549	1	3	B-cell	B-cell
TAGTTGGTCCAACCAA-1_mouse.CIC.saline_1.1	mouse.CIC.saline_1.1	332	199	3	1	Neutrophil	Neutrophil
TAGTTGGTCGCGTTTC-1_mouse.CIC.saline_1.1	mouse.CIC.saline_1.1	2617	1280	1	3	B-cell	B-cell
TATCAGGCAAAGGTGC-1_mouse.CIC.saline_1.1	mouse.CIC.saline_1.1	3092	1406	4	2	Monocyte	Monocyte
TATCAGGCATGTCTCC-1_mouse.CIC.saline_1.1	mouse.CIC.saline_1.1	702	445	1	3	B-cell	B-cell
TATCTCAGTCCAGTAT-1_mouse.CIC.saline_1.1	mouse.CIC.saline_1.1	443	252	3	1	Neutrophil	Neutrophil
TATCTCAGTCTACCTC-1_mouse.CIC.saline_1.1	mouse.CIC.saline_1.1	1103	474	3	1	Neutrophil	Neutrophil
TATCTCAGTTCGTGAT-1_mouse.CIC.saline_1.1	mouse.CIC.saline_1.1	458	240	3	1	Neutrophil	Neutrophil
TATCTCATCCGCAAGC-1_mouse.CIC.saline_1.1	mouse.CIC.saline_1.1	1004	642	1	3	B-cell	B-cell
TATGCCCAGTCGAGTG-1_mouse.CIC.saline_1.1	mouse.CIC.saline_1.1	2373	1119	4	2	Monocyte	Monocyte
TATGCCCCACTACAGT-1_mouse.CIC.saline_1.1	mouse.CIC.saline_1.1	997	541	1	3	B-cell	B-cell
TATGCCCCAGTTAACC-1_mouse.CIC.saline_1.1	mouse.CIC.saline_1.1	1276	647	1	3	B-cell	B-cell
TATGCCCTCCATTCTA-1_mouse.CIC.saline_1.1	mouse.CIC.saline_1.1	539	247	3	1	Neutrophil	Neutrophil
TATGCCCTCGCAAACT-1_mouse.CIC.saline_1.1	mouse.CIC.saline_1.1	3255	1468	4	2	Monocyte	Monocyte
TATTACCCAACAACCT-1_mouse.CIC.saline_1.1	mouse.CIC.saline_1.1	978	569	1	3	B-cell	B-cell
TATTACCCATATGAGA-1_mouse.CIC.saline_1.1	mouse.CIC.saline_1.1	1591	550	2	4	T-cell	T-cell
TATTACCGTAGGCATG-1_mouse.CIC.saline_1.1	mouse.CIC.saline_1.1	1773	720	2	4	T-cell	T-cell
TCAACGAGTCACCTAA-1_mouse.CIC.saline_1.1	mouse.CIC.saline_1.1	379	251	3	1	Neutrophil	Neutrophil
TCAATCTAGGGCTTCC-1_mouse.CIC.saline_1.1	mouse.CIC.saline_1.1	668	416	1	3	B-cell	B-cell
TCAATCTTCTATCCCG-1_mouse.CIC.saline_1.1	mouse.CIC.saline_1.1	1212	619	1	3	B-cell	B-cell
TCACGAACACGGTAAG-1_mouse.CIC.saline_1.1	mouse.CIC.saline_1.1	835	372	3	1	Neutrophil	Neutrophil
TCACGAAGTCCAACTA-1_mouse.CIC.saline_1.1	mouse.CIC.saline_1.1	2093	553	1	5	B-cell	RBC
TCACGAATCGCCAAAT-1_mouse.CIC.saline_1.1	mouse.CIC.saline_1.1	1103	630	1	3	B-cell	B-cell
TCACGAATCGTCTGAA-1_mouse.CIC.saline_1.1	mouse.CIC.saline_1.1	798	432	2	4	T-cell	T-cell
TCAGATGAGTGTGGCA-1_mouse.CIC.saline_1.1	mouse.CIC.saline_1.1	860	454	1	3	B-cell	B-cell
TCAGATGCACCTTGTC-1_mouse.CIC.saline_1.1	mouse.CIC.saline_1.1	3486	1531	4	2	Monocyte	Monocyte
TCAGATGCAGACGTAG-1_mouse.CIC.saline_1.1	mouse.CIC.saline_1.1	818	520	1	3	B-cell	B-cell
TCAGATGCAGCCTGTG-1_mouse.CIC.saline_1.1	mouse.CIC.saline_1.1	471	297	3	1	Neutrophil	Neutrophil
TCAGATGTCACCACCT-1_mouse.CIC.saline_1.1	mouse.CIC.saline_1.1	1463	776	2	4	T-cell	T-cell
TCAGCAACAGTGGAGT-1_mouse.CIC.saline_1.1	mouse.CIC.saline_1.1	1288	701	1	3	B-cell	B-cell
TCAGCAAGTCGTGGCT-1_mouse.CIC.saline_1.1	mouse.CIC.saline_1.1	2487	1212	4	2	Monocyte	Monocyte
TCAGCTCCACCGCTAG-1_mouse.CIC.saline_1.1	mouse.CIC.saline_1.1	915	494	1	3	B-cell	B-cell
TCAGCTCCACGGCCAT-1_mouse.CIC.saline_1.1	mouse.CIC.saline_1.1	649	307	3	1	Neutrophil	Neutrophil
TCAGCTCTCGTGGACC-1_mouse.CIC.saline_1.1	mouse.CIC.saline_1.1	299	151	3	1	Neutrophil	Neutrophil
TCAGGATAGAATTGTG-1_mouse.CIC.saline_1.1	mouse.CIC.saline_1.1	830	548	1	3	B-cell	B-cell
TCAGGATAGTATGACA-1_mouse.CIC.saline_1.1	mouse.CIC.saline_1.1	1389	660	2	4	T-cell	T-cell
TCAGGATAGTATTGGA-1_mouse.CIC.saline_1.1	mouse.CIC.saline_1.1	432	239	3	1	Neutrophil	Neutrophil
TCAGGATTCACCAGGC-1_mouse.CIC.saline_1.1	mouse.CIC.saline_1.1	2401	1148	4	2	Monocyte	Monocyte
TCAGGATTCAGGCGAA-1_mouse.CIC.saline_1.1	mouse.CIC.saline_1.1	1046	549	1	3	B-cell	B-cell
TCAGGTAAGTCTCCTC-1_mouse.CIC.saline_1.1	mouse.CIC.saline_1.1	2631	1284	4	2	Monocyte	Monocyte
TCAGGTACACTTGGAT-1_mouse.CIC.saline_1.1	mouse.CIC.saline_1.1	1292	811	4	2	Monocyte	Monocyte
TCAGGTATCGTATCAG-1_mouse.CIC.saline_1.1	mouse.CIC.saline_1.1	1374	735	1	3	B-cell	B-cell
TCATTACAGATACACA-1_mouse.CIC.saline_1.1	mouse.CIC.saline_1.1	513	271	3	1	Neutrophil	Neutrophil
TCATTACCATTACGAC-1_mouse.CIC.saline_1.1	mouse.CIC.saline_1.1	2103	903	1	3	B-cell	B-cell
TCATTACGTCGTTGTA-1_mouse.CIC.saline_1.1	mouse.CIC.saline_1.1	402	230	3	1	Neutrophil	Neutrophil
TCATTACTCATCATTC-1_mouse.CIC.saline_1.1	mouse.CIC.saline_1.1	881	577	1	3	B-cell	B-cell
TCATTTGCAGATCCAT-1_mouse.CIC.saline_1.1	mouse.CIC.saline_1.1	1636	781	1	3	B-cell	B-cell
TCATTTGCATAAGACA-1_mouse.CIC.saline_1.1	mouse.CIC.saline_1.1	1314	716	2	4	T-cell	T-cell
TCATTTGGTCGACTGC-1_mouse.CIC.saline_1.1	mouse.CIC.saline_1.1	1967	876	2	4	T-cell	T-cell
TCATTTGTCTGGCGTG-1_mouse.CIC.saline_1.1	mouse.CIC.saline_1.1	802	477	1	3	B-cell	B-cell
TCCCGATTCAGCTTAG-1_mouse.CIC.saline_1.1	mouse.CIC.saline_1.1	877	517	1	3	B-cell	B-cell
TCGAGGCGTCTACCTC-1_mouse.CIC.saline_1.1	mouse.CIC.saline_1.1	419	235	3	1	Neutrophil	Neutrophil
TCGAGGCGTTGTTTGG-1_mouse.CIC.saline_1.1	mouse.CIC.saline_1.1	1263	563	2	4	T-cell	T-cell
TCGAGGCTCGAGGTAG-1_mouse.CIC.saline_1.1	mouse.CIC.saline_1.1	1966	830	2	4	T-cell	T-cell
TCGCGTTCAAACTGTC-1_mouse.CIC.saline_1.1	mouse.CIC.saline_1.1	2120	897	2	4	T-cell	T-cell
TCGCGTTCACAGACAG-1_mouse.CIC.saline_1.1	mouse.CIC.saline_1.1	1312	626	2	4	T-cell	T-cell
TCGCGTTGTACTTCTT-1_mouse.CIC.saline_1.1	mouse.CIC.saline_1.1	381	192	3	1	Neutrophil	Neutrophil
TCGCGTTGTCCTGCTT-1_mouse.CIC.saline_1.1	mouse.CIC.saline_1.1	3080	1106	2	4	T-cell	T-cell
TCGCGTTTCAGCGACC-1_mouse.CIC.saline_1.1	mouse.CIC.saline_1.1	378	200	3	1	Neutrophil	Neutrophil
TCGCGTTTCATCGATG-1_mouse.CIC.saline_1.1	mouse.CIC.saline_1.1	368	215	3	1	Neutrophil	Neutrophil
TCGGGACAGCCCTAAT-1_mouse.CIC.saline_1.1	mouse.CIC.saline_1.1	2898	1288	4	2	Monocyte	Monocyte
TCGGGACCAGGAACGT-1_mouse.CIC.saline_1.1	mouse.CIC.saline_1.1	2095	913	1	3	B-cell	B-cell
TCGGGACTCTGTACGA-1_mouse.CIC.saline_1.1	mouse.CIC.saline_1.1	1089	516	1	3	B-cell	B-cell
TCGGTAAAGTACGTTC-1_mouse.CIC.saline_1.1	mouse.CIC.saline_1.1	2504	1043	2	4	T-cell	T-cell
TCGGTAAGTATTCGTG-1_mouse.CIC.saline_1.1	mouse.CIC.saline_1.1	1001	547	1	3	B-cell	B-cell
TCGGTAATCTCGTTTA-1_mouse.CIC.saline_1.1	mouse.CIC.saline_1.1	1254	657	2	4	T-cell	T-cell
TCGTAGAGTCTTGCGG-1_mouse.CIC.saline_1.1	mouse.CIC.saline_1.1	3681	1099	4	2	Monocyte	Monocyte
TCTATTGAGAATCTCC-1_mouse.CIC.saline_1.1	mouse.CIC.saline_1.1	3410	1448	4	2	Monocyte	Monocyte
TCTATTGCAAGCCTAT-1_mouse.CIC.saline_1.1	mouse.CIC.saline_1.1	2338	951	2	4	T-cell	T-cell
TCTCATAAGTGCGTGA-1_mouse.CIC.saline_1.1	mouse.CIC.saline_1.1	2200	1070	4	2	Monocyte	Monocyte
TCTCATAGTCATATGC-1_mouse.CIC.saline_1.1	mouse.CIC.saline_1.1	1820	875	2	4	T-cell	T-cell
TCTCTAAAGTGCGATG-1_mouse.CIC.saline_1.1	mouse.CIC.saline_1.1	703	270	3	1	Neutrophil	Neutrophil
TCTCTAACAATCCGAT-1_mouse.CIC.saline_1.1	mouse.CIC.saline_1.1	779	346	3	1	Neutrophil	Neutrophil
TCTCTAACAGTAAGAT-1_mouse.CIC.saline_1.1	mouse.CIC.saline_1.1	2181	1071	4	2	Monocyte	Monocyte
TCTCTAACATCCCACT-1_mouse.CIC.saline_1.1	mouse.CIC.saline_1.1	605	339	3	1	Neutrophil	Neutrophil
TCTCTAAGTATCAGTC-1_mouse.CIC.saline_1.1	mouse.CIC.saline_1.1	1163	661	1	3	B-cell	B-cell
TCTGAGAAGCTAACTC-1_mouse.CIC.saline_1.1	mouse.CIC.saline_1.1	1521	728	2	4	T-cell	T-cell
TCTGAGATCAACTCTT-1_mouse.CIC.saline_1.1	mouse.CIC.saline_1.1	1588	780	2	4	T-cell	T-cell
TCTGAGATCAGGTAAA-1_mouse.CIC.saline_1.1	mouse.CIC.saline_1.1	492	227	3	1	Neutrophil	Neutrophil
TCTGGAACACTTAAGC-1_mouse.CIC.saline_1.1	mouse.CIC.saline_1.1	1005	585	1	3	B-cell	B-cell
TCTGGAAGTAGTACCT-1_mouse.CIC.saline_1.1	mouse.CIC.saline_1.1	2612	1140	4	2	Monocyte	Monocyte
TCTGGAAGTCTTTCAT-1_mouse.CIC.saline_1.1	mouse.CIC.saline_1.1	1086	611	1	3	B-cell	B-cell
TCTGGAATCCTATTCA-1_mouse.CIC.saline_1.1	mouse.CIC.saline_1.1	1576	779	2	4	T-cell	T-cell
TCTTCGGAGACTTGAA-1_mouse.CIC.saline_1.1	mouse.CIC.saline_1.1	502	294	3	1	Neutrophil	Neutrophil
TCTTCGGGTCAACATC-1_mouse.CIC.saline_1.1	mouse.CIC.saline_1.1	287	184	3	1	Neutrophil	Neutrophil
TCTTCGGTCAACCATG-1_mouse.CIC.saline_1.1	mouse.CIC.saline_1.1	1416	690	2	4	T-cell	T-cell
TCTTTCCAGATGGCGT-1_mouse.CIC.saline_1.1	mouse.CIC.saline_1.1	1402	713	2	4	T-cell	T-cell
TCTTTCCCACCTCGTT-1_mouse.CIC.saline_1.1	mouse.CIC.saline_1.1	382	234	3	1	Neutrophil	Neutrophil
TGAAAGAAGGTAGCCA-1_mouse.CIC.saline_1.1	mouse.CIC.saline_1.1	476	260	3	1	Neutrophil	Neutrophil
TGAAAGAAGTAAGTAC-1_mouse.CIC.saline_1.1	mouse.CIC.saline_1.1	326	178	3	1	Neutrophil	Neutrophil
TGAAAGACAAACCTAC-1_mouse.CIC.saline_1.1	mouse.CIC.saline_1.1	2970	1212	4	2	Monocyte	Monocyte
TGAAAGACAGCGTAAG-1_mouse.CIC.saline_1.1	mouse.CIC.saline_1.1	459	268	3	1	Neutrophil	Neutrophil
TGACAACAGTACGTAA-1_mouse.CIC.saline_1.1	mouse.CIC.saline_1.1	1212	715	1	3	B-cell	B-cell
TGACAACCAAAGCGGT-1_mouse.CIC.saline_1.1	mouse.CIC.saline_1.1	715	439	1	3	B-cell	B-cell
TGACAACGTCATACTG-1_mouse.CIC.saline_1.1	mouse.CIC.saline_1.1	409	250	3	1	Neutrophil	Neutrophil
TGACGGCAGCATCATC-1_mouse.CIC.saline_1.1	mouse.CIC.saline_1.1	523	284	3	1	Neutrophil	Neutrophil
TGACGGCGTCGTTGTA-1_mouse.CIC.saline_1.1	mouse.CIC.saline_1.1	2436	1121	4	2	Monocyte	Monocyte
TGACTAGAGTTAAGTG-1_mouse.CIC.saline_1.1	mouse.CIC.saline_1.1	416	197	3	1	Neutrophil	Neutrophil
TGACTAGCAGGTCGTC-1_mouse.CIC.saline_1.1	mouse.CIC.saline_1.1	1175	676	1	3	B-cell	B-cell
TGACTTTAGCGTTGCC-1_mouse.CIC.saline_1.1	mouse.CIC.saline_1.1	1073	634	2	4	T-cell	T-cell
TGACTTTAGGACAGCT-1_mouse.CIC.saline_1.1	mouse.CIC.saline_1.1	599	351	3	1	Neutrophil	Neutrophil
TGAGAGGTCCCAGGTG-1_mouse.CIC.saline_1.1	mouse.CIC.saline_1.1	498	284	3	1	Neutrophil	Neutrophil
TGAGCATAGTCTTGCA-1_mouse.CIC.saline_1.1	mouse.CIC.saline_1.1	394	213	3	1	Neutrophil	Neutrophil
TGAGCATCACTACAGT-1_mouse.CIC.saline_1.1	mouse.CIC.saline_1.1	959	525	1	3	B-cell	B-cell
TGAGCATCAGTTAACC-1_mouse.CIC.saline_1.1	mouse.CIC.saline_1.1	1974	876	2	4	T-cell	T-cell
TGAGCCGAGATGGCGT-1_mouse.CIC.saline_1.1	mouse.CIC.saline_1.1	336	241	3	1	Neutrophil	Neutrophil
TGAGCCGGTTTGTTGG-1_mouse.CIC.saline_1.1	mouse.CIC.saline_1.1	4029	129	1	5	B-cell	RBC
TGAGCCGTCCATGAAC-1_mouse.CIC.saline_1.1	mouse.CIC.saline_1.1	1217	697	1	3	B-cell	B-cell
TGAGGGAAGTTGTCGT-1_mouse.CIC.saline_1.1	mouse.CIC.saline_1.1	819	532	1	3	B-cell	B-cell
TGAGGGACAATGGAGC-1_mouse.CIC.saline_1.1	mouse.CIC.saline_1.1	850	527	1	3	B-cell	B-cell
TGAGGGACAGGCAGTA-1_mouse.CIC.saline_1.1	mouse.CIC.saline_1.1	1104	614	1	3	B-cell	B-cell
TGAGGGAGTTCCCTTG-1_mouse.CIC.saline_1.1	mouse.CIC.saline_1.1	1610	685	1	3	B-cell	B-cell
TGATTTCGTGAAAGAG-1_mouse.CIC.saline_1.1	mouse.CIC.saline_1.1	627	304	3	1	Neutrophil	Neutrophil
TGCACCTCAGCCTATA-1_mouse.CIC.saline_1.1	mouse.CIC.saline_1.1	265	157	3	1	Neutrophil	Neutrophil
TGCACCTTCAACTCTT-1_mouse.CIC.saline_1.1	mouse.CIC.saline_1.1	2664	1294	2	4	T-cell	T-cell
TGCCCATGTCTGCCAG-1_mouse.CIC.saline_1.1	mouse.CIC.saline_1.1	2000	1020	4	2	Monocyte	Monocyte
TGCCCTAAGCGATATA-1_mouse.CIC.saline_1.1	mouse.CIC.saline_1.1	403	206	6	8	Unassigned	Unassigned
TGCCCTACACGGACAA-1_mouse.CIC.saline_1.1	mouse.CIC.saline_1.1	1003	544	1	3	B-cell	B-cell
TGCCCTACAGCTGCTG-1_mouse.CIC.saline_1.1	mouse.CIC.saline_1.1	841	506	1	3	B-cell	B-cell
TGCGCAGAGACTACAA-1_mouse.CIC.saline_1.1	mouse.CIC.saline_1.1	1421	721	1	3	B-cell	B-cell
TGCGCAGAGAGATGAG-1_mouse.CIC.saline_1.1	mouse.CIC.saline_1.1	1265	709	1	3	B-cell	B-cell
TGCGCAGTCAACGGGA-1_mouse.CIC.saline_1.1	mouse.CIC.saline_1.1	326	203	3	1	Neutrophil	Neutrophil
TGCGCAGTCTGGGCCA-1_mouse.CIC.saline_1.1	mouse.CIC.saline_1.1	1130	716	4	2	Monocyte	Monocyte
TGCGGGTAGGAGTACC-1_mouse.CIC.saline_1.1	mouse.CIC.saline_1.1	786	510	2	6	T-cell	NK-cell
TGCGGGTTCCTTTACA-1_mouse.CIC.saline_1.1	mouse.CIC.saline_1.1	2897	1278	4	2	Monocyte	Monocyte
TGCTGCTAGCCACGTC-1_mouse.CIC.saline_1.1	mouse.CIC.saline_1.1	1321	657	1	3	B-cell	B-cell
TGCTGCTCAGATGAGC-1_mouse.CIC.saline_1.1	mouse.CIC.saline_1.1	514	286	3	1	Neutrophil	Neutrophil
TGCTGCTCAGGAATCG-1_mouse.CIC.saline_1.1	mouse.CIC.saline_1.1	1615	354	3	1	Neutrophil	Neutrophil
TGCTGCTGTCTAGGTT-1_mouse.CIC.saline_1.1	mouse.CIC.saline_1.1	1954	968	4	2	Monocyte	Monocyte
TGGCCAGAGGATGCGT-1_mouse.CIC.saline_1.1	mouse.CIC.saline_1.1	1550	789	1	3	B-cell	B-cell
TGGCCAGGTAGCGTAG-1_mouse.CIC.saline_1.1	mouse.CIC.saline_1.1	2864	1422	4	2	Monocyte	Monocyte
TGGCCAGGTGACGCCT-1_mouse.CIC.saline_1.1	mouse.CIC.saline_1.1	442	222	3	1	Neutrophil	Neutrophil
TGGCCAGTCATATCGG-1_mouse.CIC.saline_1.1	mouse.CIC.saline_1.1	2276	1141	2	4	T-cell	T-cell
TGGCGCAAGCTAGGCA-1_mouse.CIC.saline_1.1	mouse.CIC.saline_1.1	913	536	2	4	T-cell	T-cell
TGGCGCAAGTATCTCG-1_mouse.CIC.saline_1.1	mouse.CIC.saline_1.1	1671	688	2	4	T-cell	T-cell
TGGCGCACATGCAACT-1_mouse.CIC.saline_1.1	mouse.CIC.saline_1.1	273	200	3	1	Neutrophil	Neutrophil
TGGCTGGCAAAGCAAT-1_mouse.CIC.saline_1.1	mouse.CIC.saline_1.1	856	490	1	3	B-cell	B-cell
TGGCTGGCAACGATCT-1_mouse.CIC.saline_1.1	mouse.CIC.saline_1.1	906	452	3	1	Neutrophil	Neutrophil
TGGCTGGCATCGGGTC-1_mouse.CIC.saline_1.1	mouse.CIC.saline_1.1	565	261	3	1	Neutrophil	Neutrophil
TGGGAAGAGACACTAA-1_mouse.CIC.saline_1.1	mouse.CIC.saline_1.1	361	193	3	1	Neutrophil	Neutrophil
TGGGAAGTCAGGATCT-1_mouse.CIC.saline_1.1	mouse.CIC.saline_1.1	1110	621	1	3	B-cell	B-cell
TGGGCGTTCCATGCTC-1_mouse.CIC.saline_1.1	mouse.CIC.saline_1.1	1113	569	1	3	B-cell	B-cell
TGGTTAGAGTGGTAGC-1_mouse.CIC.saline_1.1	mouse.CIC.saline_1.1	1658	866	4	2	Monocyte	Monocyte
TGGTTCCAGAGCTGCA-1_mouse.CIC.saline_1.1	mouse.CIC.saline_1.1	1341	658	2	4	T-cell	T-cell
TGGTTCCGTCAGAAGC-1_mouse.CIC.saline_1.1	mouse.CIC.saline_1.1	1323	705	1	3	B-cell	B-cell
TGTATTCAGACAAGCC-1_mouse.CIC.saline_1.1	mouse.CIC.saline_1.1	507	239	3	1	Neutrophil	Neutrophil
TGTATTCAGGGTGTGT-1_mouse.CIC.saline_1.1	mouse.CIC.saline_1.1	2277	1056	4	2	Monocyte	Monocyte
TGTATTCCACGCTTTC-1_mouse.CIC.saline_1.1	mouse.CIC.saline_1.1	1134	668	1	3	B-cell	B-cell
TGTATTCCAGATGAGC-1_mouse.CIC.saline_1.1	mouse.CIC.saline_1.1	1034	575	1	3	B-cell	B-cell
TGTATTCTCATTCACT-1_mouse.CIC.saline_1.1	mouse.CIC.saline_1.1	1108	587	1	3	B-cell	B-cell
TGTCCCATCCACGAAT-1_mouse.CIC.saline_1.1	mouse.CIC.saline_1.1	1362	747	1	3	B-cell	B-cell
TGTCCCATCTTGTATC-1_mouse.CIC.saline_1.1	mouse.CIC.saline_1.1	1847	774	2	4	T-cell	T-cell
TGTGGTAAGACTACAA-1_mouse.CIC.saline_1.1	mouse.CIC.saline_1.1	1579	722	2	4	T-cell	T-cell
TGTGGTAAGATATGGT-1_mouse.CIC.saline_1.1	mouse.CIC.saline_1.1	2200	1099	4	2	Monocyte	Monocyte
TGTGGTACACCAGTTA-1_mouse.CIC.saline_1.1	mouse.CIC.saline_1.1	385	203	3	1	Neutrophil	Neutrophil
TGTGGTACACGTCTCT-1_mouse.CIC.saline_1.1	mouse.CIC.saline_1.1	1477	689	2	4	T-cell	T-cell
TGTGGTACAGAAGCAC-1_mouse.CIC.saline_1.1	mouse.CIC.saline_1.1	441	251	3	1	Neutrophil	Neutrophil
TGTGGTATCGTAGGTT-1_mouse.CIC.saline_1.1	mouse.CIC.saline_1.1	305	197	3	1	Neutrophil	Neutrophil
TGTGGTATCTGACCTC-1_mouse.CIC.saline_1.1	mouse.CIC.saline_1.1	1167	636	1	3	B-cell	B-cell
TGTGTTTAGCCGATTT-1_mouse.CIC.saline_1.1	mouse.CIC.saline_1.1	285	177	3	1	Neutrophil	Neutrophil
TGTGTTTAGCGGATCA-1_mouse.CIC.saline_1.1	mouse.CIC.saline_1.1	1275	658	2	4	T-cell	T-cell
TGTGTTTAGTACCGGA-1_mouse.CIC.saline_1.1	mouse.CIC.saline_1.1	1923	958	4	2	Monocyte	Monocyte
TGTGTTTGTGAGGGAG-1_mouse.CIC.saline_1.1	mouse.CIC.saline_1.1	3583	648	1	5	B-cell	RBC
TTAACTCGTCCTAGCG-1_mouse.CIC.saline_1.1	mouse.CIC.saline_1.1	1290	664	1	3	B-cell	B-cell
TTAGGACAGTCTCCTC-1_mouse.CIC.saline_1.1	mouse.CIC.saline_1.1	1201	581	2	4	T-cell	T-cell
TTAGGCACAATGGAGC-1_mouse.CIC.saline_1.1	mouse.CIC.saline_1.1	1185	651	2	4	T-cell	T-cell
TTAGGCAGTTATCACG-1_mouse.CIC.saline_1.1	mouse.CIC.saline_1.1	1006	584	1	3	B-cell	B-cell
TTAGTTCGTAGAGGAA-1_mouse.CIC.saline_1.1	mouse.CIC.saline_1.1	1043	537	1	3	B-cell	B-cell
TTAGTTCTCGTCCAGG-1_mouse.CIC.saline_1.1	mouse.CIC.saline_1.1	1018	595	2	4	T-cell	T-cell
TTAGTTCTCGTTTAGG-1_mouse.CIC.saline_1.1	mouse.CIC.saline_1.1	721	316	3	1	Neutrophil	Neutrophil
TTATGCTCATCCCACT-1_mouse.CIC.saline_1.1	mouse.CIC.saline_1.1	2904	1355	4	2	Monocyte	Monocyte
TTATGCTTCGCCATAA-1_mouse.CIC.saline_1.1	mouse.CIC.saline_1.1	1441	727	2	4	T-cell	T-cell
TTCCCAGAGCCCAATT-1_mouse.CIC.saline_1.1	mouse.CIC.saline_1.1	1324	787	4	2	Monocyte	Monocyte
TTCCCAGTCGTTGACA-1_mouse.CIC.saline_1.1	mouse.CIC.saline_1.1	421	240	3	1	Neutrophil	Neutrophil
TTCGAAGAGATAGGAG-1_mouse.CIC.saline_1.1	mouse.CIC.saline_1.1	1040	568	1	3	B-cell	B-cell
TTCGGTCAGTGTACTC-1_mouse.CIC.saline_1.1	mouse.CIC.saline_1.1	212	137	3	1	Neutrophil	Neutrophil
TTCGGTCGTCATATGC-1_mouse.CIC.saline_1.1	mouse.CIC.saline_1.1	364	193	3	1	Neutrophil	Neutrophil
TTCGGTCGTGCGGTAA-1_mouse.CIC.saline_1.1	mouse.CIC.saline_1.1	1026	634	1	3	B-cell	B-cell
TTCTACAAGCTCAACT-1_mouse.CIC.saline_1.1	mouse.CIC.saline_1.1	1986	870	2	4	T-cell	T-cell
TTCTACACAGTAAGAT-1_mouse.CIC.saline_1.1	mouse.CIC.saline_1.1	730	422	2	4	T-cell	T-cell
TTCTACACATCAGTCA-1_mouse.CIC.saline_1.1	mouse.CIC.saline_1.1	1561	832	1	3	B-cell	B-cell
TTCTACACATGCTAGT-1_mouse.CIC.saline_1.1	mouse.CIC.saline_1.1	532	341	2	4	T-cell	T-cell
TTCTACAGTTACAGAA-1_mouse.CIC.saline_1.1	mouse.CIC.saline_1.1	948	556	1	3	B-cell	B-cell
TTCTCAAAGATAGGAG-1_mouse.CIC.saline_1.1	mouse.CIC.saline_1.1	861	504	1	3	B-cell	B-cell
TTCTCAAAGTCCAGGA-1_mouse.CIC.saline_1.1	mouse.CIC.saline_1.1	791	472	1	3	B-cell	B-cell
TTCTCAACAAATCCGT-1_mouse.CIC.saline_1.1	mouse.CIC.saline_1.1	1077	541	2	4	T-cell	T-cell
TTCTCCTAGGATGCGT-1_mouse.CIC.saline_1.1	mouse.CIC.saline_1.1	1160	616	1	3	B-cell	B-cell
TTCTCCTGTATTCTCT-1_mouse.CIC.saline_1.1	mouse.CIC.saline_1.1	941	547	1	3	B-cell	B-cell
TTCTCCTGTTCGGCAC-1_mouse.CIC.saline_1.1	mouse.CIC.saline_1.1	253	166	3	1	Neutrophil	Neutrophil
TTCTCCTTCAAACGGG-1_mouse.CIC.saline_1.1	mouse.CIC.saline_1.1	1583	934	4	2	Monocyte	Monocyte
TTCTCCTTCCACGTGG-1_mouse.CIC.saline_1.1	mouse.CIC.saline_1.1	347	196	3	1	Neutrophil	Neutrophil
TTCTTAGAGACAGGCT-1_mouse.CIC.saline_1.1	mouse.CIC.saline_1.1	1673	784	2	4	T-cell	T-cell
TTCTTAGAGATCCCAT-1_mouse.CIC.saline_1.1	mouse.CIC.saline_1.1	498	314	2	4	T-cell	T-cell
TTCTTAGCACCAGCAC-1_mouse.CIC.saline_1.1	mouse.CIC.saline_1.1	1125	677	1	3	B-cell	B-cell
TTGAACGCAATTGCTG-1_mouse.CIC.saline_1.1	mouse.CIC.saline_1.1	1126	704	4	2	Monocyte	Monocyte
TTGAACGGTCCGACGT-1_mouse.CIC.saline_1.1	mouse.CIC.saline_1.1	549	279	3	1	Neutrophil	Neutrophil
TTGACTTAGGCATTGG-1_mouse.CIC.saline_1.1	mouse.CIC.saline_1.1	2895	1334	4	2	Monocyte	Monocyte
TTGACTTCACGCCAGT-1_mouse.CIC.saline_1.1	mouse.CIC.saline_1.1	929	531	1	3	B-cell	B-cell
TTGACTTGTATATGGA-1_mouse.CIC.saline_1.1	mouse.CIC.saline_1.1	959	535	2	4	T-cell	T-cell
TTGACTTTCAGAGACG-1_mouse.CIC.saline_1.1	mouse.CIC.saline_1.1	2649	1259	4	2	Monocyte	Monocyte
TTGACTTTCCCAAGAT-1_mouse.CIC.saline_1.1	mouse.CIC.saline_1.1	2597	1354	2	4	T-cell	T-cell
TTGCCGTCAAAGGAAG-1_mouse.CIC.saline_1.1	mouse.CIC.saline_1.1	1641	688	2	4	T-cell	T-cell
TTGCCGTCAGGACCCT-1_mouse.CIC.saline_1.1	mouse.CIC.saline_1.1	593	343	3	1	Neutrophil	Neutrophil
TTGCCGTTCGCGATCG-1_mouse.CIC.saline_1.1	mouse.CIC.saline_1.1	1095	610	2	4	T-cell	T-cell
TTGCCGTTCGGTTCGG-1_mouse.CIC.saline_1.1	mouse.CIC.saline_1.1	335	225	3	1	Neutrophil	Neutrophil
TTGCGTCAGAGCAATT-1_mouse.CIC.saline_1.1	mouse.CIC.saline_1.1	1132	610	1	3	B-cell	B-cell
TTGCGTCAGGAACTGC-1_mouse.CIC.saline_1.1	mouse.CIC.saline_1.1	1027	591	1	3	B-cell	B-cell
TTGCGTCTCCTCAACC-1_mouse.CIC.saline_1.1	mouse.CIC.saline_1.1	951	511	1	3	B-cell	B-cell
TTGCGTCTCGGCTTGG-1_mouse.CIC.saline_1.1	mouse.CIC.saline_1.1	2560	1132	4	2	Monocyte	Monocyte
TTGCGTCTCTGTCCGT-1_mouse.CIC.saline_1.1	mouse.CIC.saline_1.1	1645	824	1	3	B-cell	B-cell
TTGGAACAGACTGGGT-1_mouse.CIC.saline_1.1	mouse.CIC.saline_1.1	1407	651	2	4	T-cell	T-cell
TTGGAACAGATAGGAG-1_mouse.CIC.saline_1.1	mouse.CIC.saline_1.1	1564	904	4	2	Monocyte	Monocyte
TTGGAACCAACTGCTA-1_mouse.CIC.saline_1.1	mouse.CIC.saline_1.1	1271	583	2	4	T-cell	T-cell
TTGGAACGTAAGGGCT-1_mouse.CIC.saline_1.1	mouse.CIC.saline_1.1	1240	640	2	4	T-cell	T-cell
TTGGAACGTTGTACAC-1_mouse.CIC.saline_1.1	mouse.CIC.saline_1.1	1007	551	1	3	B-cell	B-cell
TTGGCAAGTCGATTGT-1_mouse.CIC.saline_1.1	mouse.CIC.saline_1.1	1879	779	2	4	T-cell	T-cell
TTGGCAATCAAAGTAG-1_mouse.CIC.saline_1.1	mouse.CIC.saline_1.1	1030	592	1	3	B-cell	B-cell
TTGTAGGCACAGGTTT-1_mouse.CIC.saline_1.1	mouse.CIC.saline_1.1	1160	626	1	3	B-cell	B-cell
TTGTAGGGTTCCACGG-1_mouse.CIC.saline_1.1	mouse.CIC.saline_1.1	1662	789	2	4	T-cell	T-cell
TTGTAGGTCTCTTATG-1_mouse.CIC.saline_1.1	mouse.CIC.saline_1.1	600	282	3	1	Neutrophil	Neutrophil
TTTACTGAGAATTGTG-1_mouse.CIC.saline_1.1	mouse.CIC.saline_1.1	3224	1416	4	2	Monocyte	Monocyte
TTTACTGAGTACACCT-1_mouse.CIC.saline_1.1	mouse.CIC.saline_1.1	992	516	1	3	B-cell	B-cell
TTTACTGGTCCTCTTG-1_mouse.CIC.saline_1.1	mouse.CIC.saline_1.1	1906	963	2	4	T-cell	T-cell
TTTACTGGTGAAGGCT-1_mouse.CIC.saline_1.1	mouse.CIC.saline_1.1	3305	1452	4	2	Monocyte	Monocyte
TTTATGCAGCCACCTG-1_mouse.CIC.saline_1.1	mouse.CIC.saline_1.1	738	489	1	3	B-cell	B-cell
TTTATGCCAAGCTGAG-1_mouse.CIC.saline_1.1	mouse.CIC.saline_1.1	420	241	3	1	Neutrophil	Neutrophil
TTTCCTCCACAGGAGT-1_mouse.CIC.saline_1.1	mouse.CIC.saline_1.1	393	236	3	1	Neutrophil	Neutrophil
TTTGCGCAGGAATCGC-1_mouse.CIC.saline_1.1	mouse.CIC.saline_1.1	548	296	3	1	Neutrophil	Neutrophil
TTTGCGCTCACCGGGT-1_mouse.CIC.saline_1.1	mouse.CIC.saline_1.1	2238	1003	1	3	B-cell	B-cell
TTTGGTTGTCATTAGC-1_mouse.CIC.saline_1.1	mouse.CIC.saline_1.1	603	372	1	3	B-cell	B-cell
TTTGTCATCCAAGTAC-1_mouse.CIC.saline_1.1	mouse.CIC.saline_1.1	961	484	1	3	B-cell	B-cell
TTTGTCATCTGACCTC-1_mouse.CIC.saline_1.1	mouse.CIC.saline_1.1	1410	825	3	1	Neutrophil	Neutrophil
TTTGTCATCTTATCTG-1_mouse.CIC.saline_1.1	mouse.CIC.saline_1.1	1151	625	1	3	B-cell	B-cell
AAACCTGCAAAGGCGT-1_mouse.CIC.saline_1.2	mouse.CIC.saline_1.2	1414	789	2	6	T-cell	NK-cell
AAACCTGCAGACAGGT-1_mouse.CIC.saline_1.2	mouse.CIC.saline_1.2	388	256	3	1	Neutrophil	Neutrophil
AAACCTGCAGTCGATT-1_mouse.CIC.saline_1.2	mouse.CIC.saline_1.2	364	210	3	1	Neutrophil	Neutrophil
AAACCTGGTCATACTG-1_mouse.CIC.saline_1.2	mouse.CIC.saline_1.2	429	247	3	1	Neutrophil	Neutrophil
AAACGGGCACCATGTA-1_mouse.CIC.saline_1.2	mouse.CIC.saline_1.2	986	587	1	3	B-cell	B-cell
AAACGGGTCGTACGGC-1_mouse.CIC.saline_1.2	mouse.CIC.saline_1.2	983	567	1	3	B-cell	B-cell
AAAGATGAGTACGTTC-1_mouse.CIC.saline_1.2	mouse.CIC.saline_1.2	1315	647	2	4	T-cell	T-cell
AAAGATGAGTGTACTC-1_mouse.CIC.saline_1.2	mouse.CIC.saline_1.2	2561	1140	4	2	Monocyte	Monocyte
AAAGATGCAACTTGAC-1_mouse.CIC.saline_1.2	mouse.CIC.saline_1.2	2093	877	2	4	T-cell	T-cell
AAAGATGGTGTGGTTT-1_mouse.CIC.saline_1.2	mouse.CIC.saline_1.2	2096	1016	4	2	Monocyte	Monocyte
AAAGCAATCTTGTTTG-1_mouse.CIC.saline_1.2	mouse.CIC.saline_1.2	2207	992	2	4	T-cell	T-cell
AAAGTAGCAGCTCCGA-1_mouse.CIC.saline_1.2	mouse.CIC.saline_1.2	1211	628	1	3	B-cell	B-cell
AAATGCCAGCCAGAAC-1_mouse.CIC.saline_1.2	mouse.CIC.saline_1.2	945	571	1	3	B-cell	B-cell
AAATGCCGTGGTCTCG-1_mouse.CIC.saline_1.2	mouse.CIC.saline_1.2	2698	1206	4	2	Monocyte	Monocyte
AAATGCCTCGAGGTAG-1_mouse.CIC.saline_1.2	mouse.CIC.saline_1.2	622	298	3	1	Neutrophil	Neutrophil
AACACGTCACAGCGTC-1_mouse.CIC.saline_1.2	mouse.CIC.saline_1.2	897	586	1	3	B-cell	B-cell
AACACGTCATGGTCAT-1_mouse.CIC.saline_1.2	mouse.CIC.saline_1.2	1165	574	2	4	T-cell	T-cell
AACACGTGTAAGGATT-1_mouse.CIC.saline_1.2	mouse.CIC.saline_1.2	749	457	1	3	B-cell	B-cell
AACACGTGTCATACTG-1_mouse.CIC.saline_1.2	mouse.CIC.saline_1.2	1110	619	1	3	B-cell	B-cell
AACCATGAGAACTGTA-1_mouse.CIC.saline_1.2	mouse.CIC.saline_1.2	312	200	2	4	T-cell	T-cell
AACCATGAGAGTCTGG-1_mouse.CIC.saline_1.2	mouse.CIC.saline_1.2	1571	775	2	4	T-cell	T-cell
AACCGCGAGTAAGTAC-1_mouse.CIC.saline_1.2	mouse.CIC.saline_1.2	1485	656	2	4	T-cell	T-cell
AACCGCGCACGCGAAA-1_mouse.CIC.saline_1.2	mouse.CIC.saline_1.2	1055	559	1	3	B-cell	B-cell
AACCGCGTCGGTGTTA-1_mouse.CIC.saline_1.2	mouse.CIC.saline_1.2	437	255	3	1	Neutrophil	Neutrophil
AACGTTGAGGTGCTTT-1_mouse.CIC.saline_1.2	mouse.CIC.saline_1.2	1624	710	2	4	T-cell	T-cell
AACGTTGCATGCTGGC-1_mouse.CIC.saline_1.2	mouse.CIC.saline_1.2	939	570	1	3	B-cell	B-cell
AACTCAGAGAGTTGGC-1_mouse.CIC.saline_1.2	mouse.CIC.saline_1.2	360	229	1	3	B-cell	B-cell
AACTCAGAGCGTCTAT-1_mouse.CIC.saline_1.2	mouse.CIC.saline_1.2	2222	875	2	4	T-cell	T-cell
AACTCAGGTTGGTAAA-1_mouse.CIC.saline_1.2	mouse.CIC.saline_1.2	749	448	1	3	B-cell	B-cell
AACTCAGTCGTTGACA-1_mouse.CIC.saline_1.2	mouse.CIC.saline_1.2	1071	581	1	3	B-cell	B-cell
AACTCCCCATGCGCAC-1_mouse.CIC.saline_1.2	mouse.CIC.saline_1.2	1546	623	2	4	T-cell	T-cell
AACTCCCGTACATGTC-1_mouse.CIC.saline_1.2	mouse.CIC.saline_1.2	481	291	3	1	Neutrophil	Neutrophil
AACTCCCTCAATACCG-1_mouse.CIC.saline_1.2	mouse.CIC.saline_1.2	770	292	3	1	Neutrophil	Neutrophil
AACTCTTTCCAAGTAC-1_mouse.CIC.saline_1.2	mouse.CIC.saline_1.2	699	409	1	3	B-cell	B-cell
AACTGGTAGGTAGCCA-1_mouse.CIC.saline_1.2	mouse.CIC.saline_1.2	1630	881	4	2	Monocyte	Monocyte
AACTGGTGTCATCCCT-1_mouse.CIC.saline_1.2	mouse.CIC.saline_1.2	2467	1210	4	2	Monocyte	Monocyte
AACTGGTTCGCCTGTT-1_mouse.CIC.saline_1.2	mouse.CIC.saline_1.2	479	280	3	1	Neutrophil	Neutrophil
AACTTTCAGCGTAATA-1_mouse.CIC.saline_1.2	mouse.CIC.saline_1.2	1255	657	1	3	B-cell	B-cell
AACTTTCAGTGGGCTA-1_mouse.CIC.saline_1.2	mouse.CIC.saline_1.2	1023	548	4	2	Monocyte	Monocyte
AACTTTCTCATACGGT-1_mouse.CIC.saline_1.2	mouse.CIC.saline_1.2	1168	698	1	3	B-cell	B-cell
AAGACCTGTCCAGTAT-1_mouse.CIC.saline_1.2	mouse.CIC.saline_1.2	1528	740	2	4	T-cell	T-cell
AAGCCGCGTCTGCGGT-1_mouse.CIC.saline_1.2	mouse.CIC.saline_1.2	2743	1263	4	2	Monocyte	Monocyte
AAGCCGCGTGCACGAA-1_mouse.CIC.saline_1.2	mouse.CIC.saline_1.2	609	352	2	4	T-cell	T-cell
AAGGAGCGTAAGTTCC-1_mouse.CIC.saline_1.2	mouse.CIC.saline_1.2	1114	641	1	3	B-cell	B-cell
AAGGAGCTCATGGTCA-1_mouse.CIC.saline_1.2	mouse.CIC.saline_1.2	1854	865	1	3	B-cell	B-cell
AAGGCAGCAGACTCGC-1_mouse.CIC.saline_1.2	mouse.CIC.saline_1.2	580	338	3	1	Neutrophil	Neutrophil
AAGGCAGTCTAAGCCA-1_mouse.CIC.saline_1.2	mouse.CIC.saline_1.2	2278	887	2	4	T-cell	T-cell
AAGGTTCAGCCACGCT-1_mouse.CIC.saline_1.2	mouse.CIC.saline_1.2	1146	625	1	3	B-cell	B-cell
AAGGTTCTCACTGGGC-1_mouse.CIC.saline_1.2	mouse.CIC.saline_1.2	1000	488	1	3	B-cell	B-cell
AAGGTTCTCGATCCCT-1_mouse.CIC.saline_1.2	mouse.CIC.saline_1.2	2089	1063	4	2	Monocyte	Monocyte
AAGTCTGAGTGCGTGA-1_mouse.CIC.saline_1.2	mouse.CIC.saline_1.2	1270	687	1	3	B-cell	B-cell
AAGTCTGTCAATACCG-1_mouse.CIC.saline_1.2	mouse.CIC.saline_1.2	526	257	3	1	Neutrophil	Neutrophil
AATCCAGAGGGAAACA-1_mouse.CIC.saline_1.2	mouse.CIC.saline_1.2	773	452	1	3	B-cell	B-cell
AATCCAGCACCATCCT-1_mouse.CIC.saline_1.2	mouse.CIC.saline_1.2	1271	694	1	3	B-cell	B-cell
AATCCAGTCACGCATA-1_mouse.CIC.saline_1.2	mouse.CIC.saline_1.2	2564	1257	4	2	Monocyte	Monocyte
AATCGGTGTATAAACG-1_mouse.CIC.saline_1.2	mouse.CIC.saline_1.2	826	437	3	1	Neutrophil	Neutrophil
ACACCAACACGAGGTA-1_mouse.CIC.saline_1.2	mouse.CIC.saline_1.2	1122	633	1	3	B-cell	B-cell
ACACCAATCTGGCGTG-1_mouse.CIC.saline_1.2	mouse.CIC.saline_1.2	457	265	3	1	Neutrophil	Neutrophil
ACACCCTCAAAGAATC-1_mouse.CIC.saline_1.2	mouse.CIC.saline_1.2	2914	1281	4	2	Monocyte	Monocyte
ACACCCTCACCTCGTT-1_mouse.CIC.saline_1.2	mouse.CIC.saline_1.2	1224	637	2	4	T-cell	T-cell
ACACCCTGTAGCAAAT-1_mouse.CIC.saline_1.2	mouse.CIC.saline_1.2	3992	1288	4	2	Monocyte	Monocyte
ACACCCTGTCTAGTGT-1_mouse.CIC.saline_1.2	mouse.CIC.saline_1.2	1036	553	1	3	B-cell	B-cell
ACACCCTGTGGTCCGT-1_mouse.CIC.saline_1.2	mouse.CIC.saline_1.2	1007	515	1	3	B-cell	B-cell
ACACCCTTCACAGTAC-1_mouse.CIC.saline_1.2	mouse.CIC.saline_1.2	1158	607	1	3	B-cell	B-cell
ACACCGGAGAAGGTTT-1_mouse.CIC.saline_1.2	mouse.CIC.saline_1.2	2335	884	2	4	T-cell	T-cell
ACACCGGGTAGCCTCG-1_mouse.CIC.saline_1.2	mouse.CIC.saline_1.2	1216	620	2	4	T-cell	T-cell
ACACCGGGTATTCGTG-1_mouse.CIC.saline_1.2	mouse.CIC.saline_1.2	953	550	1	3	B-cell	B-cell
ACAGCCGGTTGTCGCG-1_mouse.CIC.saline_1.2	mouse.CIC.saline_1.2	307	222	2	4	T-cell	T-cell
ACAGCTAAGAGGGCTT-1_mouse.CIC.saline_1.2	mouse.CIC.saline_1.2	3418	1561	4	2	Monocyte	Monocyte
ACAGCTAAGGAGTACC-1_mouse.CIC.saline_1.2	mouse.CIC.saline_1.2	3460	1501	4	2	Monocyte	Monocyte
ACATACGAGCATCATC-1_mouse.CIC.saline_1.2	mouse.CIC.saline_1.2	1376	879	1	3	B-cell	B-cell
ACATACGCAGCATGAG-1_mouse.CIC.saline_1.2	mouse.CIC.saline_1.2	948	515	1	3	B-cell	B-cell
ACATCAGAGAGTCTGG-1_mouse.CIC.saline_1.2	mouse.CIC.saline_1.2	622	363	3	1	Neutrophil	Neutrophil
ACATCAGAGGTAAACT-1_mouse.CIC.saline_1.2	mouse.CIC.saline_1.2	235	157	2	4	T-cell	T-cell
ACATCAGGTAAAGGAG-1_mouse.CIC.saline_1.2	mouse.CIC.saline_1.2	655	339	3	1	Neutrophil	Neutrophil
ACATGGTAGACGCACA-1_mouse.CIC.saline_1.2	mouse.CIC.saline_1.2	1928	823	2	4	T-cell	T-cell
ACATGGTGTTTAAGCC-1_mouse.CIC.saline_1.2	mouse.CIC.saline_1.2	2631	1255	4	2	Monocyte	Monocyte
ACATGGTTCATGCAAC-1_mouse.CIC.saline_1.2	mouse.CIC.saline_1.2	1012	553	1	3	B-cell	B-cell
ACCAGTAAGATGTCGG-1_mouse.CIC.saline_1.2	mouse.CIC.saline_1.2	719	322	3	1	Neutrophil	Neutrophil
ACCCACTAGAGTTGGC-1_mouse.CIC.saline_1.2	mouse.CIC.saline_1.2	389	254	3	1	Neutrophil	Neutrophil
ACCCACTTCCTGCCAT-1_mouse.CIC.saline_1.2	mouse.CIC.saline_1.2	620	414	2	4	T-cell	T-cell
ACCCACTTCGCGTAGC-1_mouse.CIC.saline_1.2	mouse.CIC.saline_1.2	579	347	1	3	B-cell	B-cell
ACCCACTTCTCAACTT-1_mouse.CIC.saline_1.2	mouse.CIC.saline_1.2	1069	630	1	3	B-cell	B-cell
ACCGTAATCAATCTCT-1_mouse.CIC.saline_1.2	mouse.CIC.saline_1.2	558	365	1	3	B-cell	B-cell
ACCGTAATCCTCTAGC-1_mouse.CIC.saline_1.2	mouse.CIC.saline_1.2	1474	424	3	1	Neutrophil	Neutrophil
ACCGTAATCGGTGTCG-1_mouse.CIC.saline_1.2	mouse.CIC.saline_1.2	913	559	1	3	B-cell	B-cell
ACCGTAATCGTGGGAA-1_mouse.CIC.saline_1.2	mouse.CIC.saline_1.2	323	216	3	1	Neutrophil	Neutrophil
ACCTTTAAGAAACCGC-1_mouse.CIC.saline_1.2	mouse.CIC.saline_1.2	962	573	1	3	B-cell	B-cell
ACGAGGAGTCAAGCGA-1_mouse.CIC.saline_1.2	mouse.CIC.saline_1.2	826	505	1	3	B-cell	B-cell
ACGAGGATCTTGTTTG-1_mouse.CIC.saline_1.2	mouse.CIC.saline_1.2	657	263	3	1	Neutrophil	Neutrophil
ACGATACGTTACTGAC-1_mouse.CIC.saline_1.2	mouse.CIC.saline_1.2	914	504	1	3	B-cell	B-cell
ACGATGTAGTGGTAAT-1_mouse.CIC.saline_1.2	mouse.CIC.saline_1.2	1326	711	1	3	B-cell	B-cell
ACGATGTCAAGCGTAG-1_mouse.CIC.saline_1.2	mouse.CIC.saline_1.2	1819	983	4	2	Monocyte	Monocyte
ACGATGTCATAGACTC-1_mouse.CIC.saline_1.2	mouse.CIC.saline_1.2	1501	729	2	4	T-cell	T-cell
ACGATGTTCCAAAGTC-1_mouse.CIC.saline_1.2	mouse.CIC.saline_1.2	385	268	1	3	B-cell	B-cell
ACGCAGCAGATAGTCA-1_mouse.CIC.saline_1.2	mouse.CIC.saline_1.2	429	230	3	1	Neutrophil	Neutrophil
ACGCAGCTCTACGAGT-1_mouse.CIC.saline_1.2	mouse.CIC.saline_1.2	2558	1254	4	2	Monocyte	Monocyte
ACGCCAGAGCGTCAAG-1_mouse.CIC.saline_1.2	mouse.CIC.saline_1.2	874	486	1	3	B-cell	B-cell
ACGCCAGCAATCGGTT-1_mouse.CIC.saline_1.2	mouse.CIC.saline_1.2	1179	574	1	3	B-cell	B-cell
ACGCCAGCAATGGAGC-1_mouse.CIC.saline_1.2	mouse.CIC.saline_1.2	1185	631	1	3	B-cell	B-cell
ACGCCAGCACAGCGTC-1_mouse.CIC.saline_1.2	mouse.CIC.saline_1.2	2191	1040	4	2	Monocyte	Monocyte
ACGCCAGCAGCTTAAC-1_mouse.CIC.saline_1.2	mouse.CIC.saline_1.2	884	531	1	3	B-cell	B-cell
ACGCCAGGTGCTGTAT-1_mouse.CIC.saline_1.2	mouse.CIC.saline_1.2	1174	653	1	3	B-cell	B-cell
ACGCCAGTCCCTAACC-1_mouse.CIC.saline_1.2	mouse.CIC.saline_1.2	870	484	1	3	B-cell	B-cell
ACGCCGAAGATGTAAC-1_mouse.CIC.saline_1.2	mouse.CIC.saline_1.2	526	249	3	1	Neutrophil	Neutrophil
ACGGAGAAGTCGCCGT-1_mouse.CIC.saline_1.2	mouse.CIC.saline_1.2	793	494	1	3	B-cell	B-cell
ACGGAGATCTCTTGAT-1_mouse.CIC.saline_1.2	mouse.CIC.saline_1.2	1982	865	1	3	B-cell	B-cell
ACGGCCAAGGCAGTCA-1_mouse.CIC.saline_1.2	mouse.CIC.saline_1.2	1212	570	1	3	B-cell	B-cell
ACGGCCACAATAAGCA-1_mouse.CIC.saline_1.2	mouse.CIC.saline_1.2	1851	714	2	4	T-cell	T-cell
ACGGCCACAGCCTATA-1_mouse.CIC.saline_1.2	mouse.CIC.saline_1.2	2708	1238	4	2	Monocyte	Monocyte
ACGGCCACATATGCTG-1_mouse.CIC.saline_1.2	mouse.CIC.saline_1.2	2177	945	2	4	T-cell	T-cell
ACGGCCAGTTGCGTTA-1_mouse.CIC.saline_1.2	mouse.CIC.saline_1.2	2182	1104	4	2	Monocyte	Monocyte
ACGGGCTGTGGCCCTA-1_mouse.CIC.saline_1.2	mouse.CIC.saline_1.2	2314	997	2	4	T-cell	T-cell
ACGGGCTTCACCAGGC-1_mouse.CIC.saline_1.2	mouse.CIC.saline_1.2	1036	565	1	3	B-cell	B-cell
ACGGGTCAGCGTAATA-1_mouse.CIC.saline_1.2	mouse.CIC.saline_1.2	758	350	3	1	Neutrophil	Neutrophil
ACGGGTCCAGCGATCC-1_mouse.CIC.saline_1.2	mouse.CIC.saline_1.2	908	555	2	4	T-cell	T-cell
ACGGGTCGTTGGTAAA-1_mouse.CIC.saline_1.2	mouse.CIC.saline_1.2	1279	643	1	3	B-cell	B-cell
ACGTCAACAATCACAC-1_mouse.CIC.saline_1.2	mouse.CIC.saline_1.2	1261	618	2	4	T-cell	T-cell
ACGTCAACATCAGTCA-1_mouse.CIC.saline_1.2	mouse.CIC.saline_1.2	1772	889	2	4	T-cell	T-cell
ACGTCAACATCGACGC-1_mouse.CIC.saline_1.2	mouse.CIC.saline_1.2	1383	670	2	4	T-cell	T-cell
ACGTCAAGTAGCTTGT-1_mouse.CIC.saline_1.2	mouse.CIC.saline_1.2	796	451	1	3	B-cell	B-cell
ACGTCAATCTTGAGAC-1_mouse.CIC.saline_1.2	mouse.CIC.saline_1.2	628	310	3	1	Neutrophil	Neutrophil
ACTATCTAGGGTATCG-1_mouse.CIC.saline_1.2	mouse.CIC.saline_1.2	3361	1426	4	2	Monocyte	Monocyte
ACTATCTCACGTTGGC-1_mouse.CIC.saline_1.2	mouse.CIC.saline_1.2	365	249	3	1	Neutrophil	Neutrophil
ACTATCTGTGTATGGG-1_mouse.CIC.saline_1.2	mouse.CIC.saline_1.2	581	272	3	1	Neutrophil	Neutrophil
ACTATCTTCAACGAAA-1_mouse.CIC.saline_1.2	mouse.CIC.saline_1.2	3481	1496	4	2	Monocyte	Monocyte
ACTATCTTCTGGAGCC-1_mouse.CIC.saline_1.2	mouse.CIC.saline_1.2	840	510	1	3	B-cell	B-cell
ACTGAACAGCCGTCGT-1_mouse.CIC.saline_1.2	mouse.CIC.saline_1.2	1145	630	2	4	T-cell	T-cell
ACTGAACAGTCAAGCG-1_mouse.CIC.saline_1.2	mouse.CIC.saline_1.2	1726	894	4	2	Monocyte	Monocyte
ACTGAACGTCCTGCTT-1_mouse.CIC.saline_1.2	mouse.CIC.saline_1.2	1411	729	1	3	B-cell	B-cell
ACTGAACGTTCCACAA-1_mouse.CIC.saline_1.2	mouse.CIC.saline_1.2	2082	859	2	4	T-cell	T-cell
ACTGAGTAGTATGACA-1_mouse.CIC.saline_1.2	mouse.CIC.saline_1.2	783	463	1	3	B-cell	B-cell
ACTGAGTGTACAGTTC-1_mouse.CIC.saline_1.2	mouse.CIC.saline_1.2	828	382	3	1	Neutrophil	Neutrophil
ACTGAGTGTATAATGG-1_mouse.CIC.saline_1.2	mouse.CIC.saline_1.2	1237	635	1	3	B-cell	B-cell
ACTGAGTGTGGAAAGA-1_mouse.CIC.saline_1.2	mouse.CIC.saline_1.2	3984	1596	4	2	Monocyte	Monocyte
ACTGAGTGTTGAGTTC-1_mouse.CIC.saline_1.2	mouse.CIC.saline_1.2	3200	1315	4	2	Monocyte	Monocyte
ACTGAGTTCATTCACT-1_mouse.CIC.saline_1.2	mouse.CIC.saline_1.2	403	272	3	1	Neutrophil	Neutrophil
ACTGAGTTCGAGAGCA-1_mouse.CIC.saline_1.2	mouse.CIC.saline_1.2	283	181	2	4	T-cell	T-cell
ACTGATGTCAGCGATT-1_mouse.CIC.saline_1.2	mouse.CIC.saline_1.2	287	197	3	1	Neutrophil	Neutrophil
ACTGATGTCGTGGTCG-1_mouse.CIC.saline_1.2	mouse.CIC.saline_1.2	1722	745	2	4	T-cell	T-cell
ACTGATGTCTCCAGGG-1_mouse.CIC.saline_1.2	mouse.CIC.saline_1.2	365	204	3	1	Neutrophil	Neutrophil
ACTGCTCCAACAACCT-1_mouse.CIC.saline_1.2	mouse.CIC.saline_1.2	990	567	1	3	B-cell	B-cell
ACTGCTCCAGCCTTGG-1_mouse.CIC.saline_1.2	mouse.CIC.saline_1.2	659	285	3	1	Neutrophil	Neutrophil
ACTGCTCGTTTGACAC-1_mouse.CIC.saline_1.2	mouse.CIC.saline_1.2	1224	722	1	3	B-cell	B-cell
ACTGCTCTCGAATGGG-1_mouse.CIC.saline_1.2	mouse.CIC.saline_1.2	615	333	3	1	Neutrophil	Neutrophil
ACTGCTCTCTGCGACG-1_mouse.CIC.saline_1.2	mouse.CIC.saline_1.2	1434	634	2	4	T-cell	T-cell
ACTTACTAGACTAGAT-1_mouse.CIC.saline_1.2	mouse.CIC.saline_1.2	2441	1104	4	2	Monocyte	Monocyte
ACTTGTTCAGATCGGA-1_mouse.CIC.saline_1.2	mouse.CIC.saline_1.2	871	485	2	4	T-cell	T-cell
ACTTGTTCATTACCTT-1_mouse.CIC.saline_1.2	mouse.CIC.saline_1.2	766	444	2	4	T-cell	T-cell
ACTTGTTGTTCTGAAC-1_mouse.CIC.saline_1.2	mouse.CIC.saline_1.2	1490	839	2	4	T-cell	T-cell
ACTTGTTTCAACACCA-1_mouse.CIC.saline_1.2	mouse.CIC.saline_1.2	2176	1009	2	4	T-cell	T-cell
ACTTGTTTCTTCGGTC-1_mouse.CIC.saline_1.2	mouse.CIC.saline_1.2	360	226	3	1	Neutrophil	Neutrophil
ACTTTCACAAGGCTCC-1_mouse.CIC.saline_1.2	mouse.CIC.saline_1.2	306	211	3	1	Neutrophil	Neutrophil
ACTTTCACATCCGGGT-1_mouse.CIC.saline_1.2	mouse.CIC.saline_1.2	640	371	3	1	Neutrophil	Neutrophil
AGAATAGAGACTGTAA-1_mouse.CIC.saline_1.2	mouse.CIC.saline_1.2	186	138	2	4	T-cell	T-cell
AGAATAGAGTACGCCC-1_mouse.CIC.saline_1.2	mouse.CIC.saline_1.2	1359	636	2	4	T-cell	T-cell
AGAATAGGTAAACGCG-1_mouse.CIC.saline_1.2	mouse.CIC.saline_1.2	570	266	3	1	Neutrophil	Neutrophil
AGAATAGGTAAGTAGT-1_mouse.CIC.saline_1.2	mouse.CIC.saline_1.2	1595	693	2	4	T-cell	T-cell
AGAATAGTCAGCCTAA-1_mouse.CIC.saline_1.2	mouse.CIC.saline_1.2	2747	1309	4	2	Monocyte	Monocyte
AGAATAGTCTTGCAAG-1_mouse.CIC.saline_1.2	mouse.CIC.saline_1.2	1796	734	2	4	T-cell	T-cell
AGACGTTAGACTTTCG-1_mouse.CIC.saline_1.2	mouse.CIC.saline_1.2	1261	717	1	3	B-cell	B-cell
AGACGTTCACGTCTCT-1_mouse.CIC.saline_1.2	mouse.CIC.saline_1.2	491	275	3	1	Neutrophil	Neutrophil
AGACGTTGTACAGTGG-1_mouse.CIC.saline_1.2	mouse.CIC.saline_1.2	1065	553	1	3	B-cell	B-cell
AGACGTTGTCGCATAT-1_mouse.CIC.saline_1.2	mouse.CIC.saline_1.2	718	303	3	1	Neutrophil	Neutrophil
AGACGTTGTCGGGTCT-1_mouse.CIC.saline_1.2	mouse.CIC.saline_1.2	3613	1560	4	2	Monocyte	Monocyte
AGACGTTTCAGTTAGC-1_mouse.CIC.saline_1.2	mouse.CIC.saline_1.2	814	458	1	3	B-cell	B-cell
AGACGTTTCTTGAGGT-1_mouse.CIC.saline_1.2	mouse.CIC.saline_1.2	2897	575	1	5	B-cell	RBC
AGAGCGACAAATTGCC-1_mouse.CIC.saline_1.2	mouse.CIC.saline_1.2	2839	1297	4	2	Monocyte	Monocyte
AGAGCGACACATTCGA-1_mouse.CIC.saline_1.2	mouse.CIC.saline_1.2	1066	611	1	3	B-cell	B-cell
AGAGCGACAGTATGCT-1_mouse.CIC.saline_1.2	mouse.CIC.saline_1.2	151	129	2	4	T-cell	T-cell
AGAGCGAGTACCGTAT-1_mouse.CIC.saline_1.2	mouse.CIC.saline_1.2	1191	664	1	3	B-cell	B-cell
AGAGCGAGTAGAAGGA-1_mouse.CIC.saline_1.2	mouse.CIC.saline_1.2	714	432	1	3	B-cell	B-cell
AGAGCGATCGTTTAGG-1_mouse.CIC.saline_1.2	mouse.CIC.saline_1.2	279	176	3	1	Neutrophil	Neutrophil
AGAGCTTGTCCGAATT-1_mouse.CIC.saline_1.2	mouse.CIC.saline_1.2	360	270	4	2	Monocyte	Monocyte
AGAGCTTGTTCGTTGA-1_mouse.CIC.saline_1.2	mouse.CIC.saline_1.2	1355	582	1	5	B-cell	RBC
AGAGTGGAGATGCCTT-1_mouse.CIC.saline_1.2	mouse.CIC.saline_1.2	3767	1678	4	2	Monocyte	Monocyte
AGAGTGGAGCTAGTGG-1_mouse.CIC.saline_1.2	mouse.CIC.saline_1.2	1103	641	1	3	B-cell	B-cell
AGAGTGGCAAGGTTTC-1_mouse.CIC.saline_1.2	mouse.CIC.saline_1.2	709	419	1	3	B-cell	B-cell
AGAGTGGCACAGGCCT-1_mouse.CIC.saline_1.2	mouse.CIC.saline_1.2	2793	1041	2	4	T-cell	T-cell
AGATCTGAGTGTGAAT-1_mouse.CIC.saline_1.2	mouse.CIC.saline_1.2	360	202	3	1	Neutrophil	Neutrophil
AGATCTGTCTTGAGAC-1_mouse.CIC.saline_1.2	mouse.CIC.saline_1.2	2367	1143	4	2	Monocyte	Monocyte
AGATCTGTCTTGGGTA-1_mouse.CIC.saline_1.2	mouse.CIC.saline_1.2	334	229	3	1	Neutrophil	Neutrophil
AGATTGCCAGGCGATA-1_mouse.CIC.saline_1.2	mouse.CIC.saline_1.2	1289	658	1	3	B-cell	B-cell
AGATTGCGTTCTGAAC-1_mouse.CIC.saline_1.2	mouse.CIC.saline_1.2	313	224	3	1	Neutrophil	Neutrophil
AGATTGCTCACCACCT-1_mouse.CIC.saline_1.2	mouse.CIC.saline_1.2	464	284	3	1	Neutrophil	Neutrophil
AGATTGCTCGGTTCGG-1_mouse.CIC.saline_1.2	mouse.CIC.saline_1.2	2947	1345	4	2	Monocyte	Monocyte
AGCAGCCGTAAGCACG-1_mouse.CIC.saline_1.2	mouse.CIC.saline_1.2	576	364	3	1	Neutrophil	Neutrophil
AGCAGCCTCAAACAAG-1_mouse.CIC.saline_1.2	mouse.CIC.saline_1.2	470	284	3	1	Neutrophil	Neutrophil
AGCAGCCTCAGTCCCT-1_mouse.CIC.saline_1.2	mouse.CIC.saline_1.2	486	255	3	1	Neutrophil	Neutrophil
AGCATACCACCTTGTC-1_mouse.CIC.saline_1.2	mouse.CIC.saline_1.2	921	513	2	4	T-cell	T-cell
AGCCTAAGTTAGTGGG-1_mouse.CIC.saline_1.2	mouse.CIC.saline_1.2	962	513	1	3	B-cell	B-cell
AGCCTAAGTTATCACG-1_mouse.CIC.saline_1.2	mouse.CIC.saline_1.2	1290	611	2	4	T-cell	T-cell
AGCCTAAGTTCTGTTT-1_mouse.CIC.saline_1.2	mouse.CIC.saline_1.2	962	557	1	3	B-cell	B-cell
AGCGGTCAGTGACTCT-1_mouse.CIC.saline_1.2	mouse.CIC.saline_1.2	2227	240	3	1	Neutrophil	Neutrophil
AGCGTATAGGATGGTC-1_mouse.CIC.saline_1.2	mouse.CIC.saline_1.2	425	237	3	1	Neutrophil	Neutrophil
AGCGTATTCATAAAGG-1_mouse.CIC.saline_1.2	mouse.CIC.saline_1.2	1359	714	1	3	B-cell	B-cell
AGCGTATTCGGAATCT-1_mouse.CIC.saline_1.2	mouse.CIC.saline_1.2	587	364	2	4	T-cell	T-cell
AGCGTCGCATGGTCAT-1_mouse.CIC.saline_1.2	mouse.CIC.saline_1.2	1530	897	4	2	Monocyte	Monocyte
AGCGTCGTCCACGACG-1_mouse.CIC.saline_1.2	mouse.CIC.saline_1.2	559	290	3	1	Neutrophil	Neutrophil
AGCGTCGTCCATGAAC-1_mouse.CIC.saline_1.2	mouse.CIC.saline_1.2	608	305	3	1	Neutrophil	Neutrophil
AGCGTCGTCTCCCTGA-1_mouse.CIC.saline_1.2	mouse.CIC.saline_1.2	1223	560	2	4	T-cell	T-cell
AGCTCCTTCAGCTCTC-1_mouse.CIC.saline_1.2	mouse.CIC.saline_1.2	1227	722	1	3	B-cell	B-cell
AGCTCTCAGTCATCCA-1_mouse.CIC.saline_1.2	mouse.CIC.saline_1.2	1463	709	1	3	B-cell	B-cell
AGCTCTCGTGAGGCTA-1_mouse.CIC.saline_1.2	mouse.CIC.saline_1.2	726	436	1	3	B-cell	B-cell
AGCTCTCTCACCGTAA-1_mouse.CIC.saline_1.2	mouse.CIC.saline_1.2	1782	774	2	4	T-cell	T-cell
AGCTCTCTCCATTCTA-1_mouse.CIC.saline_1.2	mouse.CIC.saline_1.2	927	535	1	3	B-cell	B-cell
AGCTTGAGTCATCCCT-1_mouse.CIC.saline_1.2	mouse.CIC.saline_1.2	470	274	3	1	Neutrophil	Neutrophil
AGCTTGATCGTTGCCT-1_mouse.CIC.saline_1.2	mouse.CIC.saline_1.2	452	262	3	1	Neutrophil	Neutrophil
AGGCCACCAAGGTTTC-1_mouse.CIC.saline_1.2	mouse.CIC.saline_1.2	996	561	1	3	B-cell	B-cell
AGGCCACCAAGTTCTG-1_mouse.CIC.saline_1.2	mouse.CIC.saline_1.2	1320	709	1	3	B-cell	B-cell
AGGCCGTCAGACGCAA-1_mouse.CIC.saline_1.2	mouse.CIC.saline_1.2	1173	691	1	3	B-cell	B-cell
AGGCCGTGTACATGTC-1_mouse.CIC.saline_1.2	mouse.CIC.saline_1.2	2332	1107	4	2	Monocyte	Monocyte
AGGGAGTGTTTCGCTC-1_mouse.CIC.saline_1.2	mouse.CIC.saline_1.2	1344	653	2	4	T-cell	T-cell
AGGGAGTGTTTGTTGG-1_mouse.CIC.saline_1.2	mouse.CIC.saline_1.2	970	555	1	3	B-cell	B-cell
AGGGATGAGCTGAAAT-1_mouse.CIC.saline_1.2	mouse.CIC.saline_1.2	940	557	2	4	T-cell	T-cell
AGGGATGAGTGGGTTG-1_mouse.CIC.saline_1.2	mouse.CIC.saline_1.2	1051	589	2	4	T-cell	T-cell
AGGGATGGTCAACTGT-1_mouse.CIC.saline_1.2	mouse.CIC.saline_1.2	4043	1629	4	2	Monocyte	Monocyte
AGGGATGGTCATTAGC-1_mouse.CIC.saline_1.2	mouse.CIC.saline_1.2	863	527	1	3	B-cell	B-cell
AGGGTGAAGAAACCTA-1_mouse.CIC.saline_1.2	mouse.CIC.saline_1.2	385	215	3	1	Neutrophil	Neutrophil
AGGGTGACAGCTTAAC-1_mouse.CIC.saline_1.2	mouse.CIC.saline_1.2	1286	639	1	3	B-cell	B-cell
AGGGTGACAGGTTTCA-1_mouse.CIC.saline_1.2	mouse.CIC.saline_1.2	928	518	1	3	B-cell	B-cell
AGGGTGATCTGGTTCC-1_mouse.CIC.saline_1.2	mouse.CIC.saline_1.2	408	178	3	1	Neutrophil	Neutrophil
AGGTCATCAGATCTGT-1_mouse.CIC.saline_1.2	mouse.CIC.saline_1.2	909	494	1	3	B-cell	B-cell
AGGTCATCAGATGAGC-1_mouse.CIC.saline_1.2	mouse.CIC.saline_1.2	1688	687	2	4	T-cell	T-cell
AGGTCATCATCGGACC-1_mouse.CIC.saline_1.2	mouse.CIC.saline_1.2	564	274	3	1	Neutrophil	Neutrophil
AGGTCCGGTGAGGGTT-1_mouse.CIC.saline_1.2	mouse.CIC.saline_1.2	1242	638	2	4	T-cell	T-cell
AGTAGTCAGAGGTTAT-1_mouse.CIC.saline_1.2	mouse.CIC.saline_1.2	473	264	3	1	Neutrophil	Neutrophil
AGTAGTCCATGCAATC-1_mouse.CIC.saline_1.2	mouse.CIC.saline_1.2	1063	565	1	3	B-cell	B-cell
AGTCTTTCAAGGCTCC-1_mouse.CIC.saline_1.2	mouse.CIC.saline_1.2	419	233	3	1	Neutrophil	Neutrophil
AGTCTTTGTACAGCAG-1_mouse.CIC.saline_1.2	mouse.CIC.saline_1.2	549	282	3	1	Neutrophil	Neutrophil
AGTCTTTGTTGCGTTA-1_mouse.CIC.saline_1.2	mouse.CIC.saline_1.2	1781	755	2	4	T-cell	T-cell
AGTCTTTTCCAGTATG-1_mouse.CIC.saline_1.2	mouse.CIC.saline_1.2	1019	622	1	3	B-cell	B-cell
AGTCTTTTCCATGAGT-1_mouse.CIC.saline_1.2	mouse.CIC.saline_1.2	825	506	1	3	B-cell	B-cell
AGTGAGGTCTACGAGT-1_mouse.CIC.saline_1.2	mouse.CIC.saline_1.2	1149	581	2	4	T-cell	T-cell
AGTGGGACATCCCATC-1_mouse.CIC.saline_1.2	mouse.CIC.saline_1.2	1093	551	2	4	T-cell	T-cell
AGTGGGAGTGTAAGTA-1_mouse.CIC.saline_1.2	mouse.CIC.saline_1.2	1291	726	1	3	B-cell	B-cell
AGTGGGATCAACACGT-1_mouse.CIC.saline_1.2	mouse.CIC.saline_1.2	375	213	3	1	Neutrophil	Neutrophil
AGTGGGATCGGAGGTA-1_mouse.CIC.saline_1.2	mouse.CIC.saline_1.2	1151	544	1	3	B-cell	B-cell
AGTGTCAAGATGGCGT-1_mouse.CIC.saline_1.2	mouse.CIC.saline_1.2	465	273	3	1	Neutrophil	Neutrophil
AGTGTCAAGGGTGTGT-1_mouse.CIC.saline_1.2	mouse.CIC.saline_1.2	1316	662	2	4	T-cell	T-cell
AGTGTCACAATGACCT-1_mouse.CIC.saline_1.2	mouse.CIC.saline_1.2	1316	675	4	2	Monocyte	Monocyte
AGTGTCAGTCCAGTTA-1_mouse.CIC.saline_1.2	mouse.CIC.saline_1.2	1026	569	1	3	B-cell	B-cell
AGTTGGTGTAAGTGTA-1_mouse.CIC.saline_1.2	mouse.CIC.saline_1.2	849	487	1	3	B-cell	B-cell
AGTTGGTGTTCCGGCA-1_mouse.CIC.saline_1.2	mouse.CIC.saline_1.2	865	489	1	3	B-cell	B-cell
ATAACGCAGATATGGT-1_mouse.CIC.saline_1.2	mouse.CIC.saline_1.2	1030	587	1	3	B-cell	B-cell
ATAACGCGTGCATCTA-1_mouse.CIC.saline_1.2	mouse.CIC.saline_1.2	482	320	3	1	Neutrophil	Neutrophil
ATAACGCTCGCCTGAG-1_mouse.CIC.saline_1.2	mouse.CIC.saline_1.2	1483	679	2	4	T-cell	T-cell
ATAAGAGAGCAACGGT-1_mouse.CIC.saline_1.2	mouse.CIC.saline_1.2	3115	1432	4	2	Monocyte	Monocyte
ATAAGAGCAACTGCGC-1_mouse.CIC.saline_1.2	mouse.CIC.saline_1.2	1243	661	1	3	B-cell	B-cell
ATAAGAGCATCTACGA-1_mouse.CIC.saline_1.2	mouse.CIC.saline_1.2	644	280	3	1	Neutrophil	Neutrophil
ATAGACCAGCTGAACG-1_mouse.CIC.saline_1.2	mouse.CIC.saline_1.2	797	466	1	3	B-cell	B-cell
ATAGACCAGTTTCCTT-1_mouse.CIC.saline_1.2	mouse.CIC.saline_1.2	876	503	1	3	B-cell	B-cell
ATAGACCGTAAAGTCA-1_mouse.CIC.saline_1.2	mouse.CIC.saline_1.2	1730	746	2	4	T-cell	T-cell
ATAGACCTCTCGATGA-1_mouse.CIC.saline_1.2	mouse.CIC.saline_1.2	1635	798	2	4	T-cell	T-cell
ATCACGAAGAGCTGGT-1_mouse.CIC.saline_1.2	mouse.CIC.saline_1.2	1732	772	2	4	T-cell	T-cell
ATCACGAAGCGACGTA-1_mouse.CIC.saline_1.2	mouse.CIC.saline_1.2	173	147	1	3	B-cell	B-cell
ATCACGAGTATCACCA-1_mouse.CIC.saline_1.2	mouse.CIC.saline_1.2	518	295	3	1	Neutrophil	Neutrophil
ATCACGATCAAAGTAG-1_mouse.CIC.saline_1.2	mouse.CIC.saline_1.2	884	491	2	4	T-cell	T-cell
ATCACGATCCGGGTGT-1_mouse.CIC.saline_1.2	mouse.CIC.saline_1.2	947	577	1	3	B-cell	B-cell
ATCATCTAGAGCCTAG-1_mouse.CIC.saline_1.2	mouse.CIC.saline_1.2	1158	684	1	3	B-cell	B-cell
ATCATCTTCGGCGCTA-1_mouse.CIC.saline_1.2	mouse.CIC.saline_1.2	870	459	2	4	T-cell	T-cell
ATCATGGAGTCGCCGT-1_mouse.CIC.saline_1.2	mouse.CIC.saline_1.2	987	557	1	3	B-cell	B-cell
ATCATGGCACCATGTA-1_mouse.CIC.saline_1.2	mouse.CIC.saline_1.2	3245	1372	4	2	Monocyte	Monocyte
ATCATGGCAGACGCCT-1_mouse.CIC.saline_1.2	mouse.CIC.saline_1.2	312	204	3	1	Neutrophil	Neutrophil
ATCATGGGTACCAGTT-1_mouse.CIC.saline_1.2	mouse.CIC.saline_1.2	2781	1225	4	2	Monocyte	Monocyte
ATCATGGGTGCGAAAC-1_mouse.CIC.saline_1.2	mouse.CIC.saline_1.2	2378	1194	4	2	Monocyte	Monocyte
ATCATGGTCACGAAGG-1_mouse.CIC.saline_1.2	mouse.CIC.saline_1.2	949	578	1	3	B-cell	B-cell
ATCATGGTCCATGAAC-1_mouse.CIC.saline_1.2	mouse.CIC.saline_1.2	3298	1373	4	2	Monocyte	Monocyte
ATCATGGTCCGCGGTA-1_mouse.CIC.saline_1.2	mouse.CIC.saline_1.2	753	465	1	3	B-cell	B-cell
ATCCACCCACCGTTGG-1_mouse.CIC.saline_1.2	mouse.CIC.saline_1.2	343	265	2	4	T-cell	T-cell
ATCCACCGTGGCCCTA-1_mouse.CIC.saline_1.2	mouse.CIC.saline_1.2	1044	593	1	3	B-cell	B-cell
ATCCACCTCTTTACGT-1_mouse.CIC.saline_1.2	mouse.CIC.saline_1.2	377	230	3	1	Neutrophil	Neutrophil
ATCCGAACATTAACCG-1_mouse.CIC.saline_1.2	mouse.CIC.saline_1.2	419	250	3	1	Neutrophil	Neutrophil
ATCGAGTAGAATTCCC-1_mouse.CIC.saline_1.2	mouse.CIC.saline_1.2	1222	693	1	3	B-cell	B-cell
ATCGAGTAGTCATGCT-1_mouse.CIC.saline_1.2	mouse.CIC.saline_1.2	952	581	1	3	B-cell	B-cell
ATCGAGTCACTCTGTC-1_mouse.CIC.saline_1.2	mouse.CIC.saline_1.2	4385	1379	4	2	Monocyte	Monocyte
ATCGAGTGTAAGAGAG-1_mouse.CIC.saline_1.2	mouse.CIC.saline_1.2	1068	560	1	3	B-cell	B-cell
ATCGAGTGTCACTTCC-1_mouse.CIC.saline_1.2	mouse.CIC.saline_1.2	397	205	3	1	Neutrophil	Neutrophil
ATCGAGTGTCTAGCGC-1_mouse.CIC.saline_1.2	mouse.CIC.saline_1.2	1305	674	1	3	B-cell	B-cell
ATCGAGTTCGATAGAA-1_mouse.CIC.saline_1.2	mouse.CIC.saline_1.2	2402	1106	1	3	B-cell	B-cell
ATCTACTAGACAAAGG-1_mouse.CIC.saline_1.2	mouse.CIC.saline_1.2	458	272	3	1	Neutrophil	Neutrophil
ATCTACTGTCTAACGT-1_mouse.CIC.saline_1.2	mouse.CIC.saline_1.2	852	410	3	1	Neutrophil	Neutrophil
ATCTGCCAGAGAGCTC-1_mouse.CIC.saline_1.2	mouse.CIC.saline_1.2	585	350	1	3	B-cell	B-cell
ATGAGGGCACTGTCGG-1_mouse.CIC.saline_1.2	mouse.CIC.saline_1.2	1092	534	2	4	T-cell	T-cell
ATGAGGGCAGGATCGA-1_mouse.CIC.saline_1.2	mouse.CIC.saline_1.2	360	202	6	8	Unassigned	Unassigned
ATGCGATAGAGATGAG-1_mouse.CIC.saline_1.2	mouse.CIC.saline_1.2	510	333	3	1	Neutrophil	Neutrophil
ATGCGATAGTTCGCGC-1_mouse.CIC.saline_1.2	mouse.CIC.saline_1.2	2486	1226	4	2	Monocyte	Monocyte
ATGCGATCAAACAACA-1_mouse.CIC.saline_1.2	mouse.CIC.saline_1.2	189	157	1	3	B-cell	B-cell
ATGGGAGAGACATAAC-1_mouse.CIC.saline_1.2	mouse.CIC.saline_1.2	801	467	1	3	B-cell	B-cell
ATGGGAGCAATGGAAT-1_mouse.CIC.saline_1.2	mouse.CIC.saline_1.2	525	259	3	1	Neutrophil	Neutrophil
ATGGGAGCATGTAAGA-1_mouse.CIC.saline_1.2	mouse.CIC.saline_1.2	1404	706	1	3	B-cell	B-cell
ATGGGAGGTAAACGCG-1_mouse.CIC.saline_1.2	mouse.CIC.saline_1.2	439	245	3	1	Neutrophil	Neutrophil
ATGGGAGTCCCGACTT-1_mouse.CIC.saline_1.2	mouse.CIC.saline_1.2	745	476	1	3	B-cell	B-cell
ATGTGTGAGAAAGTGG-1_mouse.CIC.saline_1.2	mouse.CIC.saline_1.2	1036	571	1	3	B-cell	B-cell
ATGTGTGCAAGGCTCC-1_mouse.CIC.saline_1.2	mouse.CIC.saline_1.2	667	435	1	3	B-cell	B-cell
ATGTGTGGTCCGAAGA-1_mouse.CIC.saline_1.2	mouse.CIC.saline_1.2	430	298	2	4	T-cell	T-cell
ATGTGTGTCCATTCTA-1_mouse.CIC.saline_1.2	mouse.CIC.saline_1.2	205	156	3	1	Neutrophil	Neutrophil
ATTACTCAGTGGTCCC-1_mouse.CIC.saline_1.2	mouse.CIC.saline_1.2	377	245	2	4	T-cell	T-cell
ATTACTCGTTAAAGTG-1_mouse.CIC.saline_1.2	mouse.CIC.saline_1.2	1076	561	2	4	T-cell	T-cell
ATTATCCAGCGATCCC-1_mouse.CIC.saline_1.2	mouse.CIC.saline_1.2	870	539	1	3	B-cell	B-cell
ATTATCCAGGGAGTAA-1_mouse.CIC.saline_1.2	mouse.CIC.saline_1.2	194	143	2	4	T-cell	T-cell
ATTATCCAGTGTGGCA-1_mouse.CIC.saline_1.2	mouse.CIC.saline_1.2	325	203	3	1	Neutrophil	Neutrophil
ATTATCCCAAGAAGAG-1_mouse.CIC.saline_1.2	mouse.CIC.saline_1.2	963	507	1	3	B-cell	B-cell
ATTATCCCACCTTGTC-1_mouse.CIC.saline_1.2	mouse.CIC.saline_1.2	717	438	1	3	B-cell	B-cell
ATTATCCTCCAGAAGG-1_mouse.CIC.saline_1.2	mouse.CIC.saline_1.2	2318	1109	4	2	Monocyte	Monocyte
ATTCTACAGGCATTGG-1_mouse.CIC.saline_1.2	mouse.CIC.saline_1.2	932	502	1	3	B-cell	B-cell
ATTCTACCACTTCTGC-1_mouse.CIC.saline_1.2	mouse.CIC.saline_1.2	1498	795	1	3	B-cell	B-cell
ATTCTACGTAATCACC-1_mouse.CIC.saline_1.2	mouse.CIC.saline_1.2	1596	764	1	3	B-cell	B-cell
ATTGGACCATCTACGA-1_mouse.CIC.saline_1.2	mouse.CIC.saline_1.2	180	142	2	4	T-cell	T-cell
ATTGGACGTCCTAGCG-1_mouse.CIC.saline_1.2	mouse.CIC.saline_1.2	4634	1814	4	2	Monocyte	Monocyte
ATTGGACGTCGCATAT-1_mouse.CIC.saline_1.2	mouse.CIC.saline_1.2	730	468	1	3	B-cell	B-cell
ATTGGACTCATATCGG-1_mouse.CIC.saline_1.2	mouse.CIC.saline_1.2	575	303	3	1	Neutrophil	Neutrophil
ATTGGTGGTGTCTGAT-1_mouse.CIC.saline_1.2	mouse.CIC.saline_1.2	3094	677	1	5	B-cell	RBC
ATTTCTGTCCGCATCT-1_mouse.CIC.saline_1.2	mouse.CIC.saline_1.2	340	227	3	1	Neutrophil	Neutrophil
CAACCAACATGCCTAA-1_mouse.CIC.saline_1.2	mouse.CIC.saline_1.2	882	489	1	3	B-cell	B-cell
CAACCAAGTATATGAG-1_mouse.CIC.saline_1.2	mouse.CIC.saline_1.2	3333	1414	4	2	Monocyte	Monocyte
CAACCAAGTCAAAGCG-1_mouse.CIC.saline_1.2	mouse.CIC.saline_1.2	295	175	3	1	Neutrophil	Neutrophil
CAACCAATCTAGCACA-1_mouse.CIC.saline_1.2	mouse.CIC.saline_1.2	469	250	3	1	Neutrophil	Neutrophil
CAACCTCAGTTGAGTA-1_mouse.CIC.saline_1.2	mouse.CIC.saline_1.2	1242	646	2	4	T-cell	T-cell
CAACCTCCACGCCAGT-1_mouse.CIC.saline_1.2	mouse.CIC.saline_1.2	1110	610	1	3	B-cell	B-cell
CAACCTCCACTAGTAC-1_mouse.CIC.saline_1.2	mouse.CIC.saline_1.2	985	585	1	3	B-cell	B-cell
CAACCTCGTTACGGAG-1_mouse.CIC.saline_1.2	mouse.CIC.saline_1.2	551	259	3	1	Neutrophil	Neutrophil
CAACCTCTCAGCGATT-1_mouse.CIC.saline_1.2	mouse.CIC.saline_1.2	880	479	1	3	B-cell	B-cell
CAACCTCTCCCGGATG-1_mouse.CIC.saline_1.2	mouse.CIC.saline_1.2	1040	568	2	4	T-cell	T-cell
CAACTAGAGTCGTACT-1_mouse.CIC.saline_1.2	mouse.CIC.saline_1.2	526	258	3	1	Neutrophil	Neutrophil
CAACTAGAGTGGTAGC-1_mouse.CIC.saline_1.2	mouse.CIC.saline_1.2	330	191	3	1	Neutrophil	Neutrophil
CAACTAGGTCAATACC-1_mouse.CIC.saline_1.2	mouse.CIC.saline_1.2	1206	679	1	3	B-cell	B-cell
CAACTAGGTCCAGTGC-1_mouse.CIC.saline_1.2	mouse.CIC.saline_1.2	2685	1219	4	2	Monocyte	Monocyte
CAACTAGGTCTAAACC-1_mouse.CIC.saline_1.2	mouse.CIC.saline_1.2	401	214	3	1	Neutrophil	Neutrophil
CAACTAGGTGCACGAA-1_mouse.CIC.saline_1.2	mouse.CIC.saline_1.2	1734	818	1	3	B-cell	B-cell
CAACTAGTCTGATACG-1_mouse.CIC.saline_1.2	mouse.CIC.saline_1.2	1066	598	1	3	B-cell	B-cell
CAACTAGTCTTGTACT-1_mouse.CIC.saline_1.2	mouse.CIC.saline_1.2	208	173	4	2	Monocyte	Monocyte
CAACTAGTCTTGTTTG-1_mouse.CIC.saline_1.2	mouse.CIC.saline_1.2	588	299	3	1	Neutrophil	Neutrophil
CAAGATCGTCAGCTAT-1_mouse.CIC.saline_1.2	mouse.CIC.saline_1.2	628	401	2	4	T-cell	T-cell
CAAGATCTCACCCGAG-1_mouse.CIC.saline_1.2	mouse.CIC.saline_1.2	922	533	1	3	B-cell	B-cell
CAAGATCTCCTGTAGA-1_mouse.CIC.saline_1.2	mouse.CIC.saline_1.2	852	486	1	3	B-cell	B-cell
CAAGATCTCGTGGGAA-1_mouse.CIC.saline_1.2	mouse.CIC.saline_1.2	733	427	1	3	B-cell	B-cell
CAAGGCCAGAGTGACC-1_mouse.CIC.saline_1.2	mouse.CIC.saline_1.2	1033	571	1	3	B-cell	B-cell
CAAGTTGAGTGCGTGA-1_mouse.CIC.saline_1.2	mouse.CIC.saline_1.2	644	315	3	1	Neutrophil	Neutrophil
CAAGTTGCAGCCTTTC-1_mouse.CIC.saline_1.2	mouse.CIC.saline_1.2	580	277	3	1	Neutrophil	Neutrophil
CAAGTTGCAGTCTTCC-1_mouse.CIC.saline_1.2	mouse.CIC.saline_1.2	1116	656	1	3	B-cell	B-cell
CACAAACAGAACTCGG-1_mouse.CIC.saline_1.2	mouse.CIC.saline_1.2	841	423	2	4	T-cell	T-cell
CACAAACGTTGGTAAA-1_mouse.CIC.saline_1.2	mouse.CIC.saline_1.2	796	494	1	3	B-cell	B-cell
CACAAACTCATGGTCA-1_mouse.CIC.saline_1.2	mouse.CIC.saline_1.2	1210	633	1	3	B-cell	B-cell
CACAAACTCCGGCACA-1_mouse.CIC.saline_1.2	mouse.CIC.saline_1.2	795	472	1	3	B-cell	B-cell
CACACAAAGGAGTTGC-1_mouse.CIC.saline_1.2	mouse.CIC.saline_1.2	3128	1138	2	4	T-cell	T-cell
CACACAAGTACCATCA-1_mouse.CIC.saline_1.2	mouse.CIC.saline_1.2	3071	1375	4	2	Monocyte	Monocyte
CACACCTAGCCAGGAT-1_mouse.CIC.saline_1.2	mouse.CIC.saline_1.2	1635	773	2	4	T-cell	T-cell
CACACCTCATGCAATC-1_mouse.CIC.saline_1.2	mouse.CIC.saline_1.2	3151	1329	1	3	B-cell	B-cell
CACACCTGTAGCGATG-1_mouse.CIC.saline_1.2	mouse.CIC.saline_1.2	802	522	1	3	B-cell	B-cell
CACACTCGTCAAACTC-1_mouse.CIC.saline_1.2	mouse.CIC.saline_1.2	1071	598	1	3	B-cell	B-cell
CACAGGCAGAGGGCTT-1_mouse.CIC.saline_1.2	mouse.CIC.saline_1.2	800	493	2	4	T-cell	T-cell
CACAGGCAGCTAGTTC-1_mouse.CIC.saline_1.2	mouse.CIC.saline_1.2	269	173	3	1	Neutrophil	Neutrophil
CACAGGCCATATACGC-1_mouse.CIC.saline_1.2	mouse.CIC.saline_1.2	369	189	3	1	Neutrophil	Neutrophil
CACAGGCGTACTCAAC-1_mouse.CIC.saline_1.2	mouse.CIC.saline_1.2	1119	635	1	3	B-cell	B-cell
CACAGGCGTGAGGCTA-1_mouse.CIC.saline_1.2	mouse.CIC.saline_1.2	1798	765	2	4	T-cell	T-cell
CACAGGCTCCAGGGCT-1_mouse.CIC.saline_1.2	mouse.CIC.saline_1.2	590	271	3	1	Neutrophil	Neutrophil
CACAGGCTCCTATGTT-1_mouse.CIC.saline_1.2	mouse.CIC.saline_1.2	420	239	3	1	Neutrophil	Neutrophil
CACAGTACAGAGCCAA-1_mouse.CIC.saline_1.2	mouse.CIC.saline_1.2	1312	724	1	3	B-cell	B-cell
CACAGTAGTTACGTCA-1_mouse.CIC.saline_1.2	mouse.CIC.saline_1.2	684	350	3	1	Neutrophil	Neutrophil
CACAGTATCGTTGCCT-1_mouse.CIC.saline_1.2	mouse.CIC.saline_1.2	741	362	3	1	Neutrophil	Neutrophil
CACATAGCAAGTCTGT-1_mouse.CIC.saline_1.2	mouse.CIC.saline_1.2	602	290	3	1	Neutrophil	Neutrophil
CACATAGGTCAGATAA-1_mouse.CIC.saline_1.2	mouse.CIC.saline_1.2	575	322	3	1	Neutrophil	Neutrophil
CACATAGTCAGTCAGT-1_mouse.CIC.saline_1.2	mouse.CIC.saline_1.2	1533	790	2	4	T-cell	T-cell
CACATTTGTACCGTTA-1_mouse.CIC.saline_1.2	mouse.CIC.saline_1.2	2647	1173	2	4	T-cell	T-cell
CACCACTCAGTAACGG-1_mouse.CIC.saline_1.2	mouse.CIC.saline_1.2	289	185	3	1	Neutrophil	Neutrophil
CACCACTGTCGTGGCT-1_mouse.CIC.saline_1.2	mouse.CIC.saline_1.2	2006	1039	4	2	Monocyte	Monocyte
CACCACTTCTGGGCCA-1_mouse.CIC.saline_1.2	mouse.CIC.saline_1.2	949	568	1	3	B-cell	B-cell
CACCAGGAGAACAATC-1_mouse.CIC.saline_1.2	mouse.CIC.saline_1.2	997	529	2	4	T-cell	T-cell
CACCAGGAGCTACCTA-1_mouse.CIC.saline_1.2	mouse.CIC.saline_1.2	844	490	1	3	B-cell	B-cell
CACCAGGAGGGATACC-1_mouse.CIC.saline_1.2	mouse.CIC.saline_1.2	1104	576	2	4	T-cell	T-cell
CACCTTGAGCGGCTTC-1_mouse.CIC.saline_1.2	mouse.CIC.saline_1.2	422	251	3	1	Neutrophil	Neutrophil
CACCTTGCAGCCTTGG-1_mouse.CIC.saline_1.2	mouse.CIC.saline_1.2	462	258	3	1	Neutrophil	Neutrophil
CACTCCAAGCTCCCAG-1_mouse.CIC.saline_1.2	mouse.CIC.saline_1.2	1209	640	2	4	T-cell	T-cell
CACTCCAAGCTGCGAA-1_mouse.CIC.saline_1.2	mouse.CIC.saline_1.2	428	281	1	3	B-cell	B-cell
CACTCCAAGTACGACG-1_mouse.CIC.saline_1.2	mouse.CIC.saline_1.2	2207	932	2	4	T-cell	T-cell
CACTCCAGTAGGAGTC-1_mouse.CIC.saline_1.2	mouse.CIC.saline_1.2	1558	895	2	6	T-cell	NK-cell
CAGAATCAGTGGCACA-1_mouse.CIC.saline_1.2	mouse.CIC.saline_1.2	908	557	4	2	Monocyte	Monocyte
CAGAATCGTTAAGGGC-1_mouse.CIC.saline_1.2	mouse.CIC.saline_1.2	1586	785	2	4	T-cell	T-cell
CAGAATCTCTGGTGTA-1_mouse.CIC.saline_1.2	mouse.CIC.saline_1.2	1126	609	1	3	B-cell	B-cell
CAGAGAGAGGCTAGAC-1_mouse.CIC.saline_1.2	mouse.CIC.saline_1.2	2727	1273	4	2	Monocyte	Monocyte
CAGATCAAGTGTCCCG-1_mouse.CIC.saline_1.2	mouse.CIC.saline_1.2	622	311	3	1	Neutrophil	Neutrophil
CAGATCATCCTAGTGA-1_mouse.CIC.saline_1.2	mouse.CIC.saline_1.2	1628	735	2	4	T-cell	T-cell
CAGCAGCTCTGTCAAG-1_mouse.CIC.saline_1.2	mouse.CIC.saline_1.2	751	429	1	3	B-cell	B-cell
CAGCCGAGTCCGAGTC-1_mouse.CIC.saline_1.2	mouse.CIC.saline_1.2	1962	805	2	4	T-cell	T-cell
CAGCCGAGTGCAACTT-1_mouse.CIC.saline_1.2	mouse.CIC.saline_1.2	1200	671	2	4	T-cell	T-cell
CAGCCGATCTAACTTC-1_mouse.CIC.saline_1.2	mouse.CIC.saline_1.2	1128	622	1	3	B-cell	B-cell
CAGCGACCAGGCTGAA-1_mouse.CIC.saline_1.2	mouse.CIC.saline_1.2	2302	1179	4	2	Monocyte	Monocyte
CAGCGACTCGCGATCG-1_mouse.CIC.saline_1.2	mouse.CIC.saline_1.2	634	395	2	4	T-cell	T-cell
CAGCTAAAGACACTAA-1_mouse.CIC.saline_1.2	mouse.CIC.saline_1.2	651	399	1	3	B-cell	B-cell
CAGCTAAAGTGTACGG-1_mouse.CIC.saline_1.2	mouse.CIC.saline_1.2	2526	1238	4	2	Monocyte	Monocyte
CAGCTAACAAAGTCAA-1_mouse.CIC.saline_1.2	mouse.CIC.saline_1.2	1410	706	1	3	B-cell	B-cell
CAGCTGGAGATATGGT-1_mouse.CIC.saline_1.2	mouse.CIC.saline_1.2	1263	611	2	4	T-cell	T-cell
CAGCTGGAGCTAGTCT-1_mouse.CIC.saline_1.2	mouse.CIC.saline_1.2	1443	808	4	2	Monocyte	Monocyte
CAGCTGGGTGGTACAG-1_mouse.CIC.saline_1.2	mouse.CIC.saline_1.2	473	273	3	1	Neutrophil	Neutrophil
CAGCTGGTCACCTTAT-1_mouse.CIC.saline_1.2	mouse.CIC.saline_1.2	2913	1343	4	2	Monocyte	Monocyte
CAGCTGGTCGGTCTAA-1_mouse.CIC.saline_1.2	mouse.CIC.saline_1.2	3878	1562	4	2	Monocyte	Monocyte
CAGGTGCCAGATGAGC-1_mouse.CIC.saline_1.2	mouse.CIC.saline_1.2	284	202	3	1	Neutrophil	Neutrophil
CAGGTGCCAGTTCCCT-1_mouse.CIC.saline_1.2	mouse.CIC.saline_1.2	1095	558	1	3	B-cell	B-cell
CAGTAACAGTCGTACT-1_mouse.CIC.saline_1.2	mouse.CIC.saline_1.2	2803	1289	4	2	Monocyte	Monocyte
CAGTAACCAATAGAGT-1_mouse.CIC.saline_1.2	mouse.CIC.saline_1.2	299	189	3	1	Neutrophil	Neutrophil
CAGTAACGTTACGGAG-1_mouse.CIC.saline_1.2	mouse.CIC.saline_1.2	737	439	1	3	B-cell	B-cell
CAGTAACGTTGACGTT-1_mouse.CIC.saline_1.2	mouse.CIC.saline_1.2	397	249	3	1	Neutrophil	Neutrophil
CAGTAACTCCTATGTT-1_mouse.CIC.saline_1.2	mouse.CIC.saline_1.2	1743	789	2	4	T-cell	T-cell
CAGTAACTCGTACGGC-1_mouse.CIC.saline_1.2	mouse.CIC.saline_1.2	374	214	3	1	Neutrophil	Neutrophil
CAGTAACTCTGCCCTA-1_mouse.CIC.saline_1.2	mouse.CIC.saline_1.2	449	225	3	1	Neutrophil	Neutrophil
CAGTCCTAGCCAGTTT-1_mouse.CIC.saline_1.2	mouse.CIC.saline_1.2	423	242	3	1	Neutrophil	Neutrophil
CAGTCCTAGCGTTTAC-1_mouse.CIC.saline_1.2	mouse.CIC.saline_1.2	1627	770	2	4	T-cell	T-cell
CATATGGCAGACAAAT-1_mouse.CIC.saline_1.2	mouse.CIC.saline_1.2	1340	682	1	3	B-cell	B-cell
CATATGGGTAACGTTC-1_mouse.CIC.saline_1.2	mouse.CIC.saline_1.2	1834	763	2	4	T-cell	T-cell
CATATGGTCGCCCTTA-1_mouse.CIC.saline_1.2	mouse.CIC.saline_1.2	704	474	1	3	B-cell	B-cell
CATATTCCATGCCTTC-1_mouse.CIC.saline_1.2	mouse.CIC.saline_1.2	3079	1400	4	2	Monocyte	Monocyte
CATATTCTCCCGGATG-1_mouse.CIC.saline_1.2	mouse.CIC.saline_1.2	1181	583	2	4	T-cell	T-cell
CATATTCTCGTCTGAA-1_mouse.CIC.saline_1.2	mouse.CIC.saline_1.2	963	477	2	4	T-cell	T-cell
CATCAAGAGATATACG-1_mouse.CIC.saline_1.2	mouse.CIC.saline_1.2	3067	1396	4	2	Monocyte	Monocyte
CATCAAGAGATCCCAT-1_mouse.CIC.saline_1.2	mouse.CIC.saline_1.2	484	249	3	1	Neutrophil	Neutrophil
CATCAAGAGTGCCAGA-1_mouse.CIC.saline_1.2	mouse.CIC.saline_1.2	646	423	2	4	T-cell	T-cell
CATCAAGCAATAAGCA-1_mouse.CIC.saline_1.2	mouse.CIC.saline_1.2	908	492	1	3	B-cell	B-cell
CATCAAGTCTGTACGA-1_mouse.CIC.saline_1.2	mouse.CIC.saline_1.2	1001	612	1	3	B-cell	B-cell
CATCAGAAGATGTGGC-1_mouse.CIC.saline_1.2	mouse.CIC.saline_1.2	2714	1289	4	2	Monocyte	Monocyte
CATCAGAAGTTAAGTG-1_mouse.CIC.saline_1.2	mouse.CIC.saline_1.2	843	464	1	3	B-cell	B-cell
CATCAGACAACTGGCC-1_mouse.CIC.saline_1.2	mouse.CIC.saline_1.2	1139	621	1	3	B-cell	B-cell
CATCAGACAGCCTTTC-1_mouse.CIC.saline_1.2	mouse.CIC.saline_1.2	2912	1357	4	2	Monocyte	Monocyte
CATCAGACATCCGCGA-1_mouse.CIC.saline_1.2	mouse.CIC.saline_1.2	920	558	1	3	B-cell	B-cell
CATCAGATCTTGTCAT-1_mouse.CIC.saline_1.2	mouse.CIC.saline_1.2	2893	1384	4	2	Monocyte	Monocyte
CATCCACCAGCCTGTG-1_mouse.CIC.saline_1.2	mouse.CIC.saline_1.2	528	249	3	1	Neutrophil	Neutrophil
CATCCACTCGCTTGTC-1_mouse.CIC.saline_1.2	mouse.CIC.saline_1.2	1579	686	2	4	T-cell	T-cell
CATCGAAAGTAGATGT-1_mouse.CIC.saline_1.2	mouse.CIC.saline_1.2	1839	865	1	3	B-cell	B-cell
CATCGAAAGTGGTAGC-1_mouse.CIC.saline_1.2	mouse.CIC.saline_1.2	657	420	1	3	B-cell	B-cell
CATCGAAGTCCGTGAC-1_mouse.CIC.saline_1.2	mouse.CIC.saline_1.2	1161	602	1	3	B-cell	B-cell
CATCGAATCTTGTATC-1_mouse.CIC.saline_1.2	mouse.CIC.saline_1.2	1283	730	1	3	B-cell	B-cell
CATCGGGAGATATGGT-1_mouse.CIC.saline_1.2	mouse.CIC.saline_1.2	295	167	3	1	Neutrophil	Neutrophil
CATCGGGGTGTCAATC-1_mouse.CIC.saline_1.2	mouse.CIC.saline_1.2	950	529	1	3	B-cell	B-cell
CATGACACAAACGTGG-1_mouse.CIC.saline_1.2	mouse.CIC.saline_1.2	1048	584	2	4	T-cell	T-cell
CATGACACATACTCTT-1_mouse.CIC.saline_1.2	mouse.CIC.saline_1.2	1003	569	1	3	B-cell	B-cell
CATGACAGTTGGACCC-1_mouse.CIC.saline_1.2	mouse.CIC.saline_1.2	799	524	2	6	T-cell	NK-cell
CATGCCTAGACAGACC-1_mouse.CIC.saline_1.2	mouse.CIC.saline_1.2	625	308	3	1	Neutrophil	Neutrophil
CATGCCTGTGTTTGTG-1_mouse.CIC.saline_1.2	mouse.CIC.saline_1.2	719	461	1	3	B-cell	B-cell
CATGCCTTCAACACGT-1_mouse.CIC.saline_1.2	mouse.CIC.saline_1.2	1246	668	1	3	B-cell	B-cell
CATGCCTTCAACGGCC-1_mouse.CIC.saline_1.2	mouse.CIC.saline_1.2	1042	580	1	3	B-cell	B-cell
CATGGCGTCGCCTGTT-1_mouse.CIC.saline_1.2	mouse.CIC.saline_1.2	834	550	4	2	Monocyte	Monocyte
CATGGCGTCTCCCTGA-1_mouse.CIC.saline_1.2	mouse.CIC.saline_1.2	2717	1247	4	2	Monocyte	Monocyte
CATTATCAGACAGACC-1_mouse.CIC.saline_1.2	mouse.CIC.saline_1.2	484	266	3	1	Neutrophil	Neutrophil
CATTATCTCGGACAAG-1_mouse.CIC.saline_1.2	mouse.CIC.saline_1.2	1120	595	1	3	B-cell	B-cell
CATTCGCAGTGCCATT-1_mouse.CIC.saline_1.2	mouse.CIC.saline_1.2	2140	1017	4	2	Monocyte	Monocyte
CATTCGCCACACCGAC-1_mouse.CIC.saline_1.2	mouse.CIC.saline_1.2	282	170	3	1	Neutrophil	Neutrophil
CATTCGCGTGGCTCCA-1_mouse.CIC.saline_1.2	mouse.CIC.saline_1.2	436	296	2	4	T-cell	T-cell
CATTCGCTCGGCGGTT-1_mouse.CIC.saline_1.2	mouse.CIC.saline_1.2	862	475	1	3	B-cell	B-cell
CCAATCCTCTTGACGA-1_mouse.CIC.saline_1.2	mouse.CIC.saline_1.2	306	204	3	1	Neutrophil	Neutrophil
CCACCTACAGATCTGT-1_mouse.CIC.saline_1.2	mouse.CIC.saline_1.2	327	193	3	1	Neutrophil	Neutrophil
CCACCTACAGGTCTCG-1_mouse.CIC.saline_1.2	mouse.CIC.saline_1.2	2609	1185	4	2	Monocyte	Monocyte
CCACCTAGTTTAAGCC-1_mouse.CIC.saline_1.2	mouse.CIC.saline_1.2	3665	1515	4	2	Monocyte	Monocyte
CCACGGACAACCGCCA-1_mouse.CIC.saline_1.2	mouse.CIC.saline_1.2	683	411	2	4	T-cell	T-cell
CCACGGAGTACGCACC-1_mouse.CIC.saline_1.2	mouse.CIC.saline_1.2	1989	922	2	4	T-cell	T-cell
CCACTACCAAGGACAC-1_mouse.CIC.saline_1.2	mouse.CIC.saline_1.2	2222	688	1	5	B-cell	RBC
CCACTACCAAGTTCTG-1_mouse.CIC.saline_1.2	mouse.CIC.saline_1.2	1167	721	2	4	T-cell	T-cell
CCAGCGAGTCGCATCG-1_mouse.CIC.saline_1.2	mouse.CIC.saline_1.2	1079	588	1	3	B-cell	B-cell
CCAGCGATCACAGTAC-1_mouse.CIC.saline_1.2	mouse.CIC.saline_1.2	1766	755	2	4	T-cell	T-cell
CCAGCGATCTCGCATC-1_mouse.CIC.saline_1.2	mouse.CIC.saline_1.2	362	248	3	1	Neutrophil	Neutrophil
CCATGTCCACAGATTC-1_mouse.CIC.saline_1.2	mouse.CIC.saline_1.2	593	327	3	1	Neutrophil	Neutrophil
CCATGTCTCAATCACG-1_mouse.CIC.saline_1.2	mouse.CIC.saline_1.2	751	460	2	4	T-cell	T-cell
CCATGTCTCCGTCATC-1_mouse.CIC.saline_1.2	mouse.CIC.saline_1.2	974	525	1	3	B-cell	B-cell
CCATTCGAGCGCCTTG-1_mouse.CIC.saline_1.2	mouse.CIC.saline_1.2	474	309	1	3	B-cell	B-cell
CCATTCGAGGAGTCTG-1_mouse.CIC.saline_1.2	mouse.CIC.saline_1.2	994	595	1	3	B-cell	B-cell
CCATTCGAGTCTCGGC-1_mouse.CIC.saline_1.2	mouse.CIC.saline_1.2	594	302	3	1	Neutrophil	Neutrophil
CCATTCGGTAGAGGAA-1_mouse.CIC.saline_1.2	mouse.CIC.saline_1.2	334	186	3	1	Neutrophil	Neutrophil
CCATTCGTCGCATGGC-1_mouse.CIC.saline_1.2	mouse.CIC.saline_1.2	923	528	1	3	B-cell	B-cell
CCATTCGTCTAACTTC-1_mouse.CIC.saline_1.2	mouse.CIC.saline_1.2	874	450	1	3	B-cell	B-cell
CCCAGTTAGGACGAAA-1_mouse.CIC.saline_1.2	mouse.CIC.saline_1.2	743	407	1	3	B-cell	B-cell
CCCAGTTCAATAGCGG-1_mouse.CIC.saline_1.2	mouse.CIC.saline_1.2	671	409	1	3	B-cell	B-cell
CCCAGTTTCGGCCGAT-1_mouse.CIC.saline_1.2	mouse.CIC.saline_1.2	413	234	3	1	Neutrophil	Neutrophil
CCCAGTTTCGGTCCGA-1_mouse.CIC.saline_1.2	mouse.CIC.saline_1.2	930	579	1	3	B-cell	B-cell
CCCATACGTGAGCGAT-1_mouse.CIC.saline_1.2	mouse.CIC.saline_1.2	434	318	4	2	Monocyte	Monocyte
CCCATACTCCGAAGAG-1_mouse.CIC.saline_1.2	mouse.CIC.saline_1.2	2103	887	2	4	T-cell	T-cell
CCCTCCTAGGCCCTTG-1_mouse.CIC.saline_1.2	mouse.CIC.saline_1.2	1030	598	1	3	B-cell	B-cell
CCCTCCTCAGCTGCTG-1_mouse.CIC.saline_1.2	mouse.CIC.saline_1.2	1774	770	2	4	T-cell	T-cell
CCCTCCTGTGTGCGTC-1_mouse.CIC.saline_1.2	mouse.CIC.saline_1.2	823	414	3	1	Neutrophil	Neutrophil
CCGGGATTCTCCAGGG-1_mouse.CIC.saline_1.2	mouse.CIC.saline_1.2	2839	1277	4	2	Monocyte	Monocyte
CCGGTAGGTAGCTGCC-1_mouse.CIC.saline_1.2	mouse.CIC.saline_1.2	417	249	3	1	Neutrophil	Neutrophil
CCGGTAGTCACCATAG-1_mouse.CIC.saline_1.2	mouse.CIC.saline_1.2	785	441	1	3	B-cell	B-cell
CCGGTAGTCTGCGTAA-1_mouse.CIC.saline_1.2	mouse.CIC.saline_1.2	967	594	1	3	B-cell	B-cell
CCGTACTAGTCCGTAT-1_mouse.CIC.saline_1.2	mouse.CIC.saline_1.2	1165	642	2	4	T-cell	T-cell
CCGTACTAGTTCCACA-1_mouse.CIC.saline_1.2	mouse.CIC.saline_1.2	443	239	3	1	Neutrophil	Neutrophil
CCGTACTTCGCTGATA-1_mouse.CIC.saline_1.2	mouse.CIC.saline_1.2	961	549	1	3	B-cell	B-cell
CCGTACTTCTACCTGC-1_mouse.CIC.saline_1.2	mouse.CIC.saline_1.2	248	151	3	1	Neutrophil	Neutrophil
CCGTACTTCTTTACAC-1_mouse.CIC.saline_1.2	mouse.CIC.saline_1.2	1617	778	2	4	T-cell	T-cell
CCGTGGACAACGATCT-1_mouse.CIC.saline_1.2	mouse.CIC.saline_1.2	694	437	1	3	B-cell	B-cell
CCGTGGAGTAGCCTCG-1_mouse.CIC.saline_1.2	mouse.CIC.saline_1.2	533	285	3	1	Neutrophil	Neutrophil
CCGTTCACAATAGAGT-1_mouse.CIC.saline_1.2	mouse.CIC.saline_1.2	418	253	3	1	Neutrophil	Neutrophil
CCGTTCACAGATCGGA-1_mouse.CIC.saline_1.2	mouse.CIC.saline_1.2	1157	624	1	3	B-cell	B-cell
CCGTTCATCACTCTTA-1_mouse.CIC.saline_1.2	mouse.CIC.saline_1.2	1248	689	4	2	Monocyte	Monocyte
CCTAAAGAGGAGTCTG-1_mouse.CIC.saline_1.2	mouse.CIC.saline_1.2	682	347	3	1	Neutrophil	Neutrophil
CCTAAAGCAGGAACGT-1_mouse.CIC.saline_1.2	mouse.CIC.saline_1.2	834	483	1	3	B-cell	B-cell
CCTAAAGGTGTAACGG-1_mouse.CIC.saline_1.2	mouse.CIC.saline_1.2	1142	612	2	4	T-cell	T-cell
CCTAAAGGTGTTTGTG-1_mouse.CIC.saline_1.2	mouse.CIC.saline_1.2	835	125	1	5	B-cell	RBC
CCTAAAGTCATCACCC-1_mouse.CIC.saline_1.2	mouse.CIC.saline_1.2	3011	1320	4	2	Monocyte	Monocyte
CCTACACAGGTGCAAC-1_mouse.CIC.saline_1.2	mouse.CIC.saline_1.2	3144	1355	1	3	B-cell	B-cell
CCTACACGTCCAAGTT-1_mouse.CIC.saline_1.2	mouse.CIC.saline_1.2	1519	711	2	4	T-cell	T-cell
CCTACACGTCGGCTCA-1_mouse.CIC.saline_1.2	mouse.CIC.saline_1.2	800	490	1	3	B-cell	B-cell
CCTACCAAGTACGTAA-1_mouse.CIC.saline_1.2	mouse.CIC.saline_1.2	503	283	3	1	Neutrophil	Neutrophil
CCTAGCTAGAAGGCCT-1_mouse.CIC.saline_1.2	mouse.CIC.saline_1.2	971	542	1	3	B-cell	B-cell
CCTAGCTAGAATTGTG-1_mouse.CIC.saline_1.2	mouse.CIC.saline_1.2	210	145	3	1	Neutrophil	Neutrophil
CCTAGCTAGGCAAAGA-1_mouse.CIC.saline_1.2	mouse.CIC.saline_1.2	1002	566	1	3	B-cell	B-cell
CCTAGCTGTTGCTCCT-1_mouse.CIC.saline_1.2	mouse.CIC.saline_1.2	1102	579	1	3	B-cell	B-cell
CCTAGCTTCGAATGCT-1_mouse.CIC.saline_1.2	mouse.CIC.saline_1.2	952	386	3	1	Neutrophil	Neutrophil
CCTAGCTTCGACAGCC-1_mouse.CIC.saline_1.2	mouse.CIC.saline_1.2	408	235	3	1	Neutrophil	Neutrophil
CCTAGCTTCTCAACTT-1_mouse.CIC.saline_1.2	mouse.CIC.saline_1.2	495	276	3	1	Neutrophil	Neutrophil
CCTATTAAGCATCATC-1_mouse.CIC.saline_1.2	mouse.CIC.saline_1.2	1137	633	1	3	B-cell	B-cell
CCTATTAAGCTAGGCA-1_mouse.CIC.saline_1.2	mouse.CIC.saline_1.2	1070	577	1	3	B-cell	B-cell
CCTATTAGTAAGGGCT-1_mouse.CIC.saline_1.2	mouse.CIC.saline_1.2	2178	1060	4	2	Monocyte	Monocyte
CCTATTAGTGCGATAG-1_mouse.CIC.saline_1.2	mouse.CIC.saline_1.2	480	294	1	3	B-cell	B-cell
CCTCAGTAGCGTGAGT-1_mouse.CIC.saline_1.2	mouse.CIC.saline_1.2	306	212	2	4	T-cell	T-cell
CCTCAGTGTACTTGAC-1_mouse.CIC.saline_1.2	mouse.CIC.saline_1.2	387	273	3	1	Neutrophil	Neutrophil
CCTCTGAAGGCATTGG-1_mouse.CIC.saline_1.2	mouse.CIC.saline_1.2	1832	722	2	4	T-cell	T-cell
CCTCTGACAGCATGAG-1_mouse.CIC.saline_1.2	mouse.CIC.saline_1.2	2472	975	2	4	T-cell	T-cell
CCTCTGACAGCCTTGG-1_mouse.CIC.saline_1.2	mouse.CIC.saline_1.2	932	547	1	3	B-cell	B-cell
CCTCTGAGTCAGATAA-1_mouse.CIC.saline_1.2	mouse.CIC.saline_1.2	654	294	3	1	Neutrophil	Neutrophil
CCTCTGAGTTTGTTTC-1_mouse.CIC.saline_1.2	mouse.CIC.saline_1.2	1108	661	1	3	B-cell	B-cell
CCTTACGAGAGCCCAA-1_mouse.CIC.saline_1.2	mouse.CIC.saline_1.2	1812	856	1	3	B-cell	B-cell
CCTTACGAGCTAGGCA-1_mouse.CIC.saline_1.2	mouse.CIC.saline_1.2	455	254	3	1	Neutrophil	Neutrophil
CCTTACGCATCAGTAC-1_mouse.CIC.saline_1.2	mouse.CIC.saline_1.2	501	276	3	1	Neutrophil	Neutrophil
CCTTACGGTAGCGTAG-1_mouse.CIC.saline_1.2	mouse.CIC.saline_1.2	842	568	1	3	B-cell	B-cell
CCTTCCCAGCGATCCC-1_mouse.CIC.saline_1.2	mouse.CIC.saline_1.2	1111	583	1	3	B-cell	B-cell
CCTTCCCCATGCCTTC-1_mouse.CIC.saline_1.2	mouse.CIC.saline_1.2	692	402	2	4	T-cell	T-cell
CCTTCCCTCGGTGTCG-1_mouse.CIC.saline_1.2	mouse.CIC.saline_1.2	482	252	3	1	Neutrophil	Neutrophil
CCTTCGAAGAATGTTG-1_mouse.CIC.saline_1.2	mouse.CIC.saline_1.2	895	528	1	5	B-cell	RBC
CCTTCGAAGTGGTAGC-1_mouse.CIC.saline_1.2	mouse.CIC.saline_1.2	840	514	1	3	B-cell	B-cell
CCTTCGAGTCATCCCT-1_mouse.CIC.saline_1.2	mouse.CIC.saline_1.2	662	460	2	4	T-cell	T-cell
CCTTCGATCCGTACAA-1_mouse.CIC.saline_1.2	mouse.CIC.saline_1.2	1160	658	1	3	B-cell	B-cell
CCTTTCTAGGCAATTA-1_mouse.CIC.saline_1.2	mouse.CIC.saline_1.2	2071	906	2	4	T-cell	T-cell
CCTTTCTTCCTAAGTG-1_mouse.CIC.saline_1.2	mouse.CIC.saline_1.2	500	316	3	1	Neutrophil	Neutrophil
CGAACATGTTCAGGCC-1_mouse.CIC.saline_1.2	mouse.CIC.saline_1.2	1074	532	1	3	B-cell	B-cell
CGAACATGTTTGTTGG-1_mouse.CIC.saline_1.2	mouse.CIC.saline_1.2	816	554	1	3	B-cell	B-cell
CGAATGTAGTCAAGCG-1_mouse.CIC.saline_1.2	mouse.CIC.saline_1.2	3208	1175	4	2	Monocyte	Monocyte
CGAATGTGTACACCGC-1_mouse.CIC.saline_1.2	mouse.CIC.saline_1.2	173	140	3	1	Neutrophil	Neutrophil
CGAATGTGTACTTCTT-1_mouse.CIC.saline_1.2	mouse.CIC.saline_1.2	1819	844	2	4	T-cell	T-cell
CGAATGTTCCACTGGG-1_mouse.CIC.saline_1.2	mouse.CIC.saline_1.2	1420	650	1	3	B-cell	B-cell
CGACCTTCACACATGT-1_mouse.CIC.saline_1.2	mouse.CIC.saline_1.2	3096	1445	4	2	Monocyte	Monocyte
CGACCTTCACCGTTGG-1_mouse.CIC.saline_1.2	mouse.CIC.saline_1.2	996	585	1	3	B-cell	B-cell
CGACTTCCACAACGTT-1_mouse.CIC.saline_1.2	mouse.CIC.saline_1.2	469	251	3	1	Neutrophil	Neutrophil
CGACTTCGTATGAAAC-1_mouse.CIC.saline_1.2	mouse.CIC.saline_1.2	451	250	3	1	Neutrophil	Neutrophil
CGACTTCTCAGCAACT-1_mouse.CIC.saline_1.2	mouse.CIC.saline_1.2	1079	599	1	3	B-cell	B-cell
CGACTTCTCATTTGGG-1_mouse.CIC.saline_1.2	mouse.CIC.saline_1.2	2595	1199	4	2	Monocyte	Monocyte
CGAGAAGAGAGCTATA-1_mouse.CIC.saline_1.2	mouse.CIC.saline_1.2	334	156	3	1	Neutrophil	Neutrophil
CGAGAAGAGCGCCTTG-1_mouse.CIC.saline_1.2	mouse.CIC.saline_1.2	378	267	2	4	T-cell	T-cell
CGAGAAGAGTACCGGA-1_mouse.CIC.saline_1.2	mouse.CIC.saline_1.2	523	275	3	1	Neutrophil	Neutrophil
CGAGAAGGTCTACCTC-1_mouse.CIC.saline_1.2	mouse.CIC.saline_1.2	2263	851	2	4	T-cell	T-cell
CGAGCACAGTGGACGT-1_mouse.CIC.saline_1.2	mouse.CIC.saline_1.2	988	575	1	3	B-cell	B-cell
CGAGCACCAAGAGTCG-1_mouse.CIC.saline_1.2	mouse.CIC.saline_1.2	2403	1218	4	2	Monocyte	Monocyte
CGAGCACGTAGGGTAC-1_mouse.CIC.saline_1.2	mouse.CIC.saline_1.2	368	258	3	1	Neutrophil	Neutrophil
CGAGCACGTGCCTGTG-1_mouse.CIC.saline_1.2	mouse.CIC.saline_1.2	1079	571	1	3	B-cell	B-cell
CGAGCACTCACGAAGG-1_mouse.CIC.saline_1.2	mouse.CIC.saline_1.2	740	411	1	3	B-cell	B-cell
CGAGCCAAGGCGATAC-1_mouse.CIC.saline_1.2	mouse.CIC.saline_1.2	1095	621	1	3	B-cell	B-cell
CGAGCCAAGTACTTGC-1_mouse.CIC.saline_1.2	mouse.CIC.saline_1.2	1592	696	2	4	T-cell	T-cell
CGATCGGGTAAGGATT-1_mouse.CIC.saline_1.2	mouse.CIC.saline_1.2	2348	1129	4	2	Monocyte	Monocyte
CGATCGGGTTACCAGT-1_mouse.CIC.saline_1.2	mouse.CIC.saline_1.2	178	146	3	1	Neutrophil	Neutrophil
CGATGGCCACATCCAA-1_mouse.CIC.saline_1.2	mouse.CIC.saline_1.2	1019	551	1	3	B-cell	B-cell
CGATGGCGTGGCGAAT-1_mouse.CIC.saline_1.2	mouse.CIC.saline_1.2	901	525	1	3	B-cell	B-cell
CGATGGCTCAGTGTTG-1_mouse.CIC.saline_1.2	mouse.CIC.saline_1.2	3027	1371	4	2	Monocyte	Monocyte
CGATGGCTCTGCAGTA-1_mouse.CIC.saline_1.2	mouse.CIC.saline_1.2	921	495	1	3	B-cell	B-cell
CGATGTACAACTGGCC-1_mouse.CIC.saline_1.2	mouse.CIC.saline_1.2	1449	632	2	4	T-cell	T-cell
CGATGTACAGGACGTA-1_mouse.CIC.saline_1.2	mouse.CIC.saline_1.2	2190	1052	4	2	Monocyte	Monocyte
CGATGTATCTTCGGTC-1_mouse.CIC.saline_1.2	mouse.CIC.saline_1.2	1798	816	2	4	T-cell	T-cell
CGATTGAAGAGTGACC-1_mouse.CIC.saline_1.2	mouse.CIC.saline_1.2	1195	608	1	3	B-cell	B-cell
CGATTGAGTGTAATGA-1_mouse.CIC.saline_1.2	mouse.CIC.saline_1.2	1306	695	1	3	B-cell	B-cell
CGATTGATCTGTCTAT-1_mouse.CIC.saline_1.2	mouse.CIC.saline_1.2	1011	554	1	3	B-cell	B-cell
CGCCAAGGTATAGGGC-1_mouse.CIC.saline_1.2	mouse.CIC.saline_1.2	429	275	3	1	Neutrophil	Neutrophil
CGCCAAGGTGGTTTCA-1_mouse.CIC.saline_1.2	mouse.CIC.saline_1.2	1412	788	1	3	B-cell	B-cell
CGCCAAGTCAACACAC-1_mouse.CIC.saline_1.2	mouse.CIC.saline_1.2	1139	555	2	4	T-cell	T-cell
CGCCAAGTCAGCATGT-1_mouse.CIC.saline_1.2	mouse.CIC.saline_1.2	851	499	1	3	B-cell	B-cell
CGCCAAGTCCGCAGTG-1_mouse.CIC.saline_1.2	mouse.CIC.saline_1.2	1511	791	2	6	T-cell	NK-cell
CGCGGTAAGTGCGTGA-1_mouse.CIC.saline_1.2	mouse.CIC.saline_1.2	976	581	2	4	T-cell	T-cell
CGCGTTTCAGCCAGAA-1_mouse.CIC.saline_1.2	mouse.CIC.saline_1.2	317	209	3	1	Neutrophil	Neutrophil
CGCGTTTTCCCAAGAT-1_mouse.CIC.saline_1.2	mouse.CIC.saline_1.2	489	263	3	1	Neutrophil	Neutrophil
CGCTATCAGGCCCTTG-1_mouse.CIC.saline_1.2	mouse.CIC.saline_1.2	1627	755	2	4	T-cell	T-cell
CGCTATCCAAGTTGTC-1_mouse.CIC.saline_1.2	mouse.CIC.saline_1.2	652	290	3	1	Neutrophil	Neutrophil
CGCTATCCATGCAACT-1_mouse.CIC.saline_1.2	mouse.CIC.saline_1.2	444	233	3	1	Neutrophil	Neutrophil
CGCTGGAAGATCTGCT-1_mouse.CIC.saline_1.2	mouse.CIC.saline_1.2	1671	835	2	4	T-cell	T-cell
CGCTGGAGTCGCCATG-1_mouse.CIC.saline_1.2	mouse.CIC.saline_1.2	1636	844	4	2	Monocyte	Monocyte
CGCTGGATCCGCTGTT-1_mouse.CIC.saline_1.2	mouse.CIC.saline_1.2	1183	612	1	3	B-cell	B-cell
CGCTGGATCGGAGGTA-1_mouse.CIC.saline_1.2	mouse.CIC.saline_1.2	3245	1309	2	4	T-cell	T-cell
CGCTTCAAGGCTAGAC-1_mouse.CIC.saline_1.2	mouse.CIC.saline_1.2	1990	1026	1	3	B-cell	B-cell
CGCTTCACAGACGTAG-1_mouse.CIC.saline_1.2	mouse.CIC.saline_1.2	945	567	1	3	B-cell	B-cell
CGGACACAGCCCAATT-1_mouse.CIC.saline_1.2	mouse.CIC.saline_1.2	273	183	3	1	Neutrophil	Neutrophil
CGGACACGTGCAACGA-1_mouse.CIC.saline_1.2	mouse.CIC.saline_1.2	496	266	3	1	Neutrophil	Neutrophil
CGGACACTCACAACGT-1_mouse.CIC.saline_1.2	mouse.CIC.saline_1.2	1343	619	2	4	T-cell	T-cell
CGGACACTCCGCGGTA-1_mouse.CIC.saline_1.2	mouse.CIC.saline_1.2	1485	740	2	4	T-cell	T-cell
CGGACGTAGACTACAA-1_mouse.CIC.saline_1.2	mouse.CIC.saline_1.2	1198	661	1	3	B-cell	B-cell
CGGACGTCAGTAACGG-1_mouse.CIC.saline_1.2	mouse.CIC.saline_1.2	1049	638	1	3	B-cell	B-cell
CGGACGTCATTGGTAC-1_mouse.CIC.saline_1.2	mouse.CIC.saline_1.2	358	239	3	1	Neutrophil	Neutrophil
CGGACGTGTCAAAGAT-1_mouse.CIC.saline_1.2	mouse.CIC.saline_1.2	2606	1186	4	2	Monocyte	Monocyte
CGGACGTTCAAGAAGT-1_mouse.CIC.saline_1.2	mouse.CIC.saline_1.2	430	270	3	1	Neutrophil	Neutrophil
CGGACTGAGGATCGCA-1_mouse.CIC.saline_1.2	mouse.CIC.saline_1.2	987	568	1	3	B-cell	B-cell
CGGACTGGTAAAGGAG-1_mouse.CIC.saline_1.2	mouse.CIC.saline_1.2	556	246	3	1	Neutrophil	Neutrophil
CGGACTGGTGTTGGGA-1_mouse.CIC.saline_1.2	mouse.CIC.saline_1.2	749	488	4	2	Monocyte	Monocyte
CGGACTGGTTTCGCTC-1_mouse.CIC.saline_1.2	mouse.CIC.saline_1.2	416	242	3	1	Neutrophil	Neutrophil
CGGACTGTCAAGATCC-1_mouse.CIC.saline_1.2	mouse.CIC.saline_1.2	929	552	1	3	B-cell	B-cell
CGGACTGTCTCGTATT-1_mouse.CIC.saline_1.2	mouse.CIC.saline_1.2	898	496	1	3	B-cell	B-cell
CGGAGCTCATGGAATA-1_mouse.CIC.saline_1.2	mouse.CIC.saline_1.2	1070	656	1	3	B-cell	B-cell
CGGAGCTGTGCCTTGG-1_mouse.CIC.saline_1.2	mouse.CIC.saline_1.2	243	181	3	1	Neutrophil	Neutrophil
CGGAGCTTCTCCTATA-1_mouse.CIC.saline_1.2	mouse.CIC.saline_1.2	827	516	1	3	B-cell	B-cell
CGGAGTCAGGTGTTAA-1_mouse.CIC.saline_1.2	mouse.CIC.saline_1.2	1261	713	1	3	B-cell	B-cell
CGGAGTCCACGGCTAC-1_mouse.CIC.saline_1.2	mouse.CIC.saline_1.2	302	153	1	3	B-cell	B-cell
CGGAGTCGTGATAAGT-1_mouse.CIC.saline_1.2	mouse.CIC.saline_1.2	1212	692	1	3	B-cell	B-cell
CGGCTAGTCGGACAAG-1_mouse.CIC.saline_1.2	mouse.CIC.saline_1.2	690	421	3	1	Neutrophil	Neutrophil
CGGCTAGTCTGACCTC-1_mouse.CIC.saline_1.2	mouse.CIC.saline_1.2	1112	614	1	3	B-cell	B-cell
CGGGTCACATCAGTCA-1_mouse.CIC.saline_1.2	mouse.CIC.saline_1.2	1104	589	1	3	B-cell	B-cell
CGGGTCATCAGTCAGT-1_mouse.CIC.saline_1.2	mouse.CIC.saline_1.2	1093	617	1	3	B-cell	B-cell
CGGTTAAAGTGCGTGA-1_mouse.CIC.saline_1.2	mouse.CIC.saline_1.2	452	281	3	1	Neutrophil	Neutrophil
CGTAGGCGTTCAGGCC-1_mouse.CIC.saline_1.2	mouse.CIC.saline_1.2	415	229	3	1	Neutrophil	Neutrophil
CGTAGGCTCTGTCCGT-1_mouse.CIC.saline_1.2	mouse.CIC.saline_1.2	2025	960	1	3	B-cell	B-cell
CGTCACTGTCTCTCGT-1_mouse.CIC.saline_1.2	mouse.CIC.saline_1.2	501	264	3	1	Neutrophil	Neutrophil
CGTCAGGCAAGTACCT-1_mouse.CIC.saline_1.2	mouse.CIC.saline_1.2	966	564	1	3	B-cell	B-cell
CGTCAGGGTTAAGTAG-1_mouse.CIC.saline_1.2	mouse.CIC.saline_1.2	936	580	1	3	B-cell	B-cell
CGTCCATAGACTAGAT-1_mouse.CIC.saline_1.2	mouse.CIC.saline_1.2	441	235	3	1	Neutrophil	Neutrophil
CGTCCATTCACATACG-1_mouse.CIC.saline_1.2	mouse.CIC.saline_1.2	1159	622	1	3	B-cell	B-cell
CGTCTACTCACAATGC-1_mouse.CIC.saline_1.2	mouse.CIC.saline_1.2	1488	670	2	4	T-cell	T-cell
CGTCTACTCTGTGCAA-1_mouse.CIC.saline_1.2	mouse.CIC.saline_1.2	1588	284	3	1	Neutrophil	Neutrophil
CGTGAGCAGGCGTACA-1_mouse.CIC.saline_1.2	mouse.CIC.saline_1.2	4230	1647	4	2	Monocyte	Monocyte
CGTGAGCAGGTCATCT-1_mouse.CIC.saline_1.2	mouse.CIC.saline_1.2	773	452	1	3	B-cell	B-cell
CGTGAGCGTCACAAGG-1_mouse.CIC.saline_1.2	mouse.CIC.saline_1.2	629	349	3	1	Neutrophil	Neutrophil
CGTGAGCTCACCATAG-1_mouse.CIC.saline_1.2	mouse.CIC.saline_1.2	446	233	3	1	Neutrophil	Neutrophil
CGTGAGCTCCTTTACA-1_mouse.CIC.saline_1.2	mouse.CIC.saline_1.2	2515	1192	4	2	Monocyte	Monocyte
CGTGTAAAGTGGAGAA-1_mouse.CIC.saline_1.2	mouse.CIC.saline_1.2	643	418	2	4	T-cell	T-cell
CGTGTAACATCTATGG-1_mouse.CIC.saline_1.2	mouse.CIC.saline_1.2	1113	618	1	3	B-cell	B-cell
CGTGTCTCAGCTCCGA-1_mouse.CIC.saline_1.2	mouse.CIC.saline_1.2	252	147	3	1	Neutrophil	Neutrophil
CGTGTCTGTTCCATGA-1_mouse.CIC.saline_1.2	mouse.CIC.saline_1.2	895	536	1	3	B-cell	B-cell
CGTTAGAAGAGACGAA-1_mouse.CIC.saline_1.2	mouse.CIC.saline_1.2	932	509	1	3	B-cell	B-cell
CGTTAGAAGGATATAC-1_mouse.CIC.saline_1.2	mouse.CIC.saline_1.2	905	500	1	3	B-cell	B-cell
CGTTAGAAGTCGAGTG-1_mouse.CIC.saline_1.2	mouse.CIC.saline_1.2	2531	1033	2	4	T-cell	T-cell
CGTTAGATCGAGAACG-1_mouse.CIC.saline_1.2	mouse.CIC.saline_1.2	2303	1046	4	2	Monocyte	Monocyte
CGTTCTGCAAATCCGT-1_mouse.CIC.saline_1.2	mouse.CIC.saline_1.2	728	311	3	1	Neutrophil	Neutrophil
CGTTCTGTCGGTCCGA-1_mouse.CIC.saline_1.2	mouse.CIC.saline_1.2	642	334	3	1	Neutrophil	Neutrophil
CGTTGGGAGTGTACCT-1_mouse.CIC.saline_1.2	mouse.CIC.saline_1.2	944	524	4	2	Monocyte	Monocyte
CGTTGGGCACAGCCCA-1_mouse.CIC.saline_1.2	mouse.CIC.saline_1.2	3164	137	1	5	B-cell	RBC
CGTTGGGGTTGATTCG-1_mouse.CIC.saline_1.2	mouse.CIC.saline_1.2	435	265	3	1	Neutrophil	Neutrophil
CTAACTTAGCAAATCA-1_mouse.CIC.saline_1.2	mouse.CIC.saline_1.2	290	175	3	1	Neutrophil	Neutrophil
CTAACTTGTATGAAAC-1_mouse.CIC.saline_1.2	mouse.CIC.saline_1.2	494	249	3	1	Neutrophil	Neutrophil
CTAAGACAGAAACGCC-1_mouse.CIC.saline_1.2	mouse.CIC.saline_1.2	2126	1095	4	2	Monocyte	Monocyte
CTAAGACAGAATAGGG-1_mouse.CIC.saline_1.2	mouse.CIC.saline_1.2	2269	860	2	4	T-cell	T-cell
CTAAGACAGCTGCCCA-1_mouse.CIC.saline_1.2	mouse.CIC.saline_1.2	999	543	1	3	B-cell	B-cell
CTAAGACAGTTACCCA-1_mouse.CIC.saline_1.2	mouse.CIC.saline_1.2	2657	1207	4	2	Monocyte	Monocyte
CTAAGACCAGACGCTC-1_mouse.CIC.saline_1.2	mouse.CIC.saline_1.2	1064	620	1	3	B-cell	B-cell
CTAAGACGTTGCGCAC-1_mouse.CIC.saline_1.2	mouse.CIC.saline_1.2	900	599	2	4	T-cell	T-cell
CTAATGGAGAAGGGTA-1_mouse.CIC.saline_1.2	mouse.CIC.saline_1.2	1646	743	2	4	T-cell	T-cell
CTAATGGAGCGTTCCG-1_mouse.CIC.saline_1.2	mouse.CIC.saline_1.2	2866	1145	4	2	Monocyte	Monocyte
CTAATGGGTCCTGCTT-1_mouse.CIC.saline_1.2	mouse.CIC.saline_1.2	470	278	3	1	Neutrophil	Neutrophil
CTAATGGGTGTAACGG-1_mouse.CIC.saline_1.2	mouse.CIC.saline_1.2	647	386	2	4	T-cell	T-cell
CTACACCTCATCATTC-1_mouse.CIC.saline_1.2	mouse.CIC.saline_1.2	1852	758	2	4	T-cell	T-cell
CTACACCTCTAACTGG-1_mouse.CIC.saline_1.2	mouse.CIC.saline_1.2	1320	759	2	4	T-cell	T-cell
CTACATTCAGCATACT-1_mouse.CIC.saline_1.2	mouse.CIC.saline_1.2	442	259	3	1	Neutrophil	Neutrophil
CTACCCACATCCTTGC-1_mouse.CIC.saline_1.2	mouse.CIC.saline_1.2	995	631	2	6	T-cell	NK-cell
CTACGTCCAGGATTGG-1_mouse.CIC.saline_1.2	mouse.CIC.saline_1.2	784	450	1	3	B-cell	B-cell
CTACGTCTCCGTACAA-1_mouse.CIC.saline_1.2	mouse.CIC.saline_1.2	1547	743	2	4	T-cell	T-cell
CTAGAGTAGCTACCTA-1_mouse.CIC.saline_1.2	mouse.CIC.saline_1.2	1814	838	2	4	T-cell	T-cell
CTAGAGTCACTAGTAC-1_mouse.CIC.saline_1.2	mouse.CIC.saline_1.2	3282	1483	4	2	Monocyte	Monocyte
CTAGAGTGTTGTGGAG-1_mouse.CIC.saline_1.2	mouse.CIC.saline_1.2	2292	1120	4	2	Monocyte	Monocyte
CTAGAGTTCTATCGCC-1_mouse.CIC.saline_1.2	mouse.CIC.saline_1.2	674	380	3	1	Neutrophil	Neutrophil
CTAGCCTCAATGCCAT-1_mouse.CIC.saline_1.2	mouse.CIC.saline_1.2	554	284	3	1	Neutrophil	Neutrophil
CTAGCCTCAGATCTGT-1_mouse.CIC.saline_1.2	mouse.CIC.saline_1.2	446	252	3	1	Neutrophil	Neutrophil
CTAGCCTGTCATGCCG-1_mouse.CIC.saline_1.2	mouse.CIC.saline_1.2	1037	554	1	3	B-cell	B-cell
CTAGCCTTCTCAACTT-1_mouse.CIC.saline_1.2	mouse.CIC.saline_1.2	475	268	3	1	Neutrophil	Neutrophil
CTAGTGAAGCAGACTG-1_mouse.CIC.saline_1.2	mouse.CIC.saline_1.2	1677	903	4	2	Monocyte	Monocyte
CTAGTGAAGTGGTAAT-1_mouse.CIC.saline_1.2	mouse.CIC.saline_1.2	1045	610	1	3	B-cell	B-cell
CTAGTGACATGTCTCC-1_mouse.CIC.saline_1.2	mouse.CIC.saline_1.2	1007	594	1	3	B-cell	B-cell
CTCACACAGCGCTCCA-1_mouse.CIC.saline_1.2	mouse.CIC.saline_1.2	443	264	3	1	Neutrophil	Neutrophil
CTCACACAGTTGCAGG-1_mouse.CIC.saline_1.2	mouse.CIC.saline_1.2	265	192	3	1	Neutrophil	Neutrophil
CTCACACTCACTCTTA-1_mouse.CIC.saline_1.2	mouse.CIC.saline_1.2	3407	157	1	5	B-cell	RBC
CTCACACTCTTCCTTC-1_mouse.CIC.saline_1.2	mouse.CIC.saline_1.2	1887	1051	4	2	Monocyte	Monocyte
CTCAGAACAAGCGTAG-1_mouse.CIC.saline_1.2	mouse.CIC.saline_1.2	3164	1399	4	2	Monocyte	Monocyte
CTCAGAACACCCAGTG-1_mouse.CIC.saline_1.2	mouse.CIC.saline_1.2	987	570	1	3	B-cell	B-cell
CTCAGAACACGAGAGT-1_mouse.CIC.saline_1.2	mouse.CIC.saline_1.2	1872	641	1	5	B-cell	RBC
CTCAGAACATCGATTG-1_mouse.CIC.saline_1.2	mouse.CIC.saline_1.2	428	261	3	1	Neutrophil	Neutrophil
CTCAGAATCTGTCTCG-1_mouse.CIC.saline_1.2	mouse.CIC.saline_1.2	3881	1628	1	3	B-cell	B-cell
CTCATTAGTAGCGTAG-1_mouse.CIC.saline_1.2	mouse.CIC.saline_1.2	369	221	3	1	Neutrophil	Neutrophil
CTCATTAGTCTCTTTA-1_mouse.CIC.saline_1.2	mouse.CIC.saline_1.2	1100	630	1	3	B-cell	B-cell
CTCCTAGAGTTAGGTA-1_mouse.CIC.saline_1.2	mouse.CIC.saline_1.2	475	347	2	4	T-cell	T-cell
CTCCTAGCACTCGACG-1_mouse.CIC.saline_1.2	mouse.CIC.saline_1.2	754	461	1	3	B-cell	B-cell
CTCCTAGCAGCCAATT-1_mouse.CIC.saline_1.2	mouse.CIC.saline_1.2	766	483	1	3	B-cell	B-cell
CTCGAAAAGCTATGCT-1_mouse.CIC.saline_1.2	mouse.CIC.saline_1.2	924	584	1	3	B-cell	B-cell
CTCGAAAAGGGAGTAA-1_mouse.CIC.saline_1.2	mouse.CIC.saline_1.2	2184	995	1	3	B-cell	B-cell
CTCGAAACACTACAGT-1_mouse.CIC.saline_1.2	mouse.CIC.saline_1.2	1042	643	1	3	B-cell	B-cell
CTCGAAATCTTCGAGA-1_mouse.CIC.saline_1.2	mouse.CIC.saline_1.2	669	196	3	1	Neutrophil	Neutrophil
CTCGAGGCAGCCAATT-1_mouse.CIC.saline_1.2	mouse.CIC.saline_1.2	853	441	1	3	B-cell	B-cell
CTCGAGGGTCTCCACT-1_mouse.CIC.saline_1.2	mouse.CIC.saline_1.2	971	601	2	6	T-cell	NK-cell
CTCGAGGGTGAAAGAG-1_mouse.CIC.saline_1.2	mouse.CIC.saline_1.2	1654	805	2	4	T-cell	T-cell
CTCGAGGGTGTGACGA-1_mouse.CIC.saline_1.2	mouse.CIC.saline_1.2	1009	555	1	3	B-cell	B-cell
CTCGGAGGTGATGTCT-1_mouse.CIC.saline_1.2	mouse.CIC.saline_1.2	1263	718	1	3	B-cell	B-cell
CTCGGAGTCCGTTGCT-1_mouse.CIC.saline_1.2	mouse.CIC.saline_1.2	531	263	3	1	Neutrophil	Neutrophil
CTCGGGACAGCATGAG-1_mouse.CIC.saline_1.2	mouse.CIC.saline_1.2	838	490	1	3	B-cell	B-cell
CTCGGGAGTTAGTGGG-1_mouse.CIC.saline_1.2	mouse.CIC.saline_1.2	769	496	1	3	B-cell	B-cell
CTCGTACAGGAGTACC-1_mouse.CIC.saline_1.2	mouse.CIC.saline_1.2	400	228	3	1	Neutrophil	Neutrophil
CTCGTACTCCTTAATC-1_mouse.CIC.saline_1.2	mouse.CIC.saline_1.2	2521	1098	4	2	Monocyte	Monocyte
CTCGTACTCTGGCGTG-1_mouse.CIC.saline_1.2	mouse.CIC.saline_1.2	2739	1229	4	2	Monocyte	Monocyte
CTCGTACTCTTCGAGA-1_mouse.CIC.saline_1.2	mouse.CIC.saline_1.2	671	345	3	1	Neutrophil	Neutrophil
CTCGTCAAGCTATGCT-1_mouse.CIC.saline_1.2	mouse.CIC.saline_1.2	1110	607	1	3	B-cell	B-cell
CTCGTCAGTAGCAAAT-1_mouse.CIC.saline_1.2	mouse.CIC.saline_1.2	637	314	3	1	Neutrophil	Neutrophil
CTCGTCAGTGACGCCT-1_mouse.CIC.saline_1.2	mouse.CIC.saline_1.2	1372	739	1	3	B-cell	B-cell
CTCTAATCATTGGGCC-1_mouse.CIC.saline_1.2	mouse.CIC.saline_1.2	3175	1403	4	2	Monocyte	Monocyte
CTCTAATGTAGAAGGA-1_mouse.CIC.saline_1.2	mouse.CIC.saline_1.2	884	573	1	3	B-cell	B-cell
CTCTAATGTCGAATCT-1_mouse.CIC.saline_1.2	mouse.CIC.saline_1.2	924	539	1	3	B-cell	B-cell
CTCTAATGTTCCATGA-1_mouse.CIC.saline_1.2	mouse.CIC.saline_1.2	384	191	3	1	Neutrophil	Neutrophil
CTCTAATTCACAAACC-1_mouse.CIC.saline_1.2	mouse.CIC.saline_1.2	565	365	2	4	T-cell	T-cell
CTCTACGAGGAGTAGA-1_mouse.CIC.saline_1.2	mouse.CIC.saline_1.2	767	287	3	1	Neutrophil	Neutrophil
CTCTGGTCATCCCATC-1_mouse.CIC.saline_1.2	mouse.CIC.saline_1.2	1539	739	1	3	B-cell	B-cell
CTCTGGTGTAGATTAG-1_mouse.CIC.saline_1.2	mouse.CIC.saline_1.2	448	204	3	1	Neutrophil	Neutrophil
CTCTGGTTCGAGAGCA-1_mouse.CIC.saline_1.2	mouse.CIC.saline_1.2	2628	918	1	3	B-cell	B-cell
CTCTGGTTCTGCGACG-1_mouse.CIC.saline_1.2	mouse.CIC.saline_1.2	1198	591	2	4	T-cell	T-cell
CTGAAACAGTAGTGCG-1_mouse.CIC.saline_1.2	mouse.CIC.saline_1.2	773	458	1	3	B-cell	B-cell
CTGAAACGTAAGTAGT-1_mouse.CIC.saline_1.2	mouse.CIC.saline_1.2	1191	624	1	3	B-cell	B-cell
CTGAAACGTCTGGAGA-1_mouse.CIC.saline_1.2	mouse.CIC.saline_1.2	424	235	3	1	Neutrophil	Neutrophil
CTGAAGTCACAACGTT-1_mouse.CIC.saline_1.2	mouse.CIC.saline_1.2	1315	578	2	4	T-cell	T-cell
CTGAAGTGTAGCTAAA-1_mouse.CIC.saline_1.2	mouse.CIC.saline_1.2	1145	593	1	3	B-cell	B-cell
CTGATAGTCATCTGCC-1_mouse.CIC.saline_1.2	mouse.CIC.saline_1.2	4622	1833	4	2	Monocyte	Monocyte
CTGATAGTCGCATGAT-1_mouse.CIC.saline_1.2	mouse.CIC.saline_1.2	572	308	3	1	Neutrophil	Neutrophil
CTGATAGTCTGCTTGC-1_mouse.CIC.saline_1.2	mouse.CIC.saline_1.2	728	434	1	3	B-cell	B-cell
CTGATCCAGACTAGGC-1_mouse.CIC.saline_1.2	mouse.CIC.saline_1.2	1388	663	2	4	T-cell	T-cell
CTGATCCAGATACACA-1_mouse.CIC.saline_1.2	mouse.CIC.saline_1.2	1383	716	1	3	B-cell	B-cell
CTGATCCAGGTGCACA-1_mouse.CIC.saline_1.2	mouse.CIC.saline_1.2	357	243	3	1	Neutrophil	Neutrophil
CTGATCCGTACTTAGC-1_mouse.CIC.saline_1.2	mouse.CIC.saline_1.2	671	272	3	1	Neutrophil	Neutrophil
CTGATCCGTGTTGAGG-1_mouse.CIC.saline_1.2	mouse.CIC.saline_1.2	226	152	3	1	Neutrophil	Neutrophil
CTGCCTAAGCGTGAGT-1_mouse.CIC.saline_1.2	mouse.CIC.saline_1.2	1005	556	1	3	B-cell	B-cell
CTGCCTACACTCTGTC-1_mouse.CIC.saline_1.2	mouse.CIC.saline_1.2	1213	679	1	3	B-cell	B-cell
CTGCCTAGTAGCCTCG-1_mouse.CIC.saline_1.2	mouse.CIC.saline_1.2	1332	622	3	1	Neutrophil	Neutrophil
CTGCCTAGTCCAGTTA-1_mouse.CIC.saline_1.2	mouse.CIC.saline_1.2	801	493	1	3	B-cell	B-cell
CTGCCTAGTGTCTGAT-1_mouse.CIC.saline_1.2	mouse.CIC.saline_1.2	2893	1119	2	4	T-cell	T-cell
CTGCGGATCGTTGCCT-1_mouse.CIC.saline_1.2	mouse.CIC.saline_1.2	2995	1274	4	2	Monocyte	Monocyte
CTGCGGATCTGCAAGT-1_mouse.CIC.saline_1.2	mouse.CIC.saline_1.2	1170	638	1	3	B-cell	B-cell
CTGCTGTAGACTAAGT-1_mouse.CIC.saline_1.2	mouse.CIC.saline_1.2	1017	592	2	4	T-cell	T-cell
CTGCTGTCAGGTCGTC-1_mouse.CIC.saline_1.2	mouse.CIC.saline_1.2	347	237	3	1	Neutrophil	Neutrophil
CTGCTGTGTGTGACGA-1_mouse.CIC.saline_1.2	mouse.CIC.saline_1.2	1132	616	2	4	T-cell	T-cell
CTGGTCTAGCGAAGGG-1_mouse.CIC.saline_1.2	mouse.CIC.saline_1.2	1067	590	1	3	B-cell	B-cell
CTGGTCTAGGATCGCA-1_mouse.CIC.saline_1.2	mouse.CIC.saline_1.2	3208	1122	2	4	T-cell	T-cell
CTGTGCTAGCCGTCGT-1_mouse.CIC.saline_1.2	mouse.CIC.saline_1.2	643	422	1	3	B-cell	B-cell
CTGTGCTCACGAAAGC-1_mouse.CIC.saline_1.2	mouse.CIC.saline_1.2	4162	1692	4	2	Monocyte	Monocyte
CTGTTTAAGCGTTGCC-1_mouse.CIC.saline_1.2	mouse.CIC.saline_1.2	2960	1305	4	2	Monocyte	Monocyte
CTGTTTAAGTATCTCG-1_mouse.CIC.saline_1.2	mouse.CIC.saline_1.2	1144	598	2	4	T-cell	T-cell
CTGTTTACAAACAACA-1_mouse.CIC.saline_1.2	mouse.CIC.saline_1.2	1090	559	2	4	T-cell	T-cell
CTGTTTAGTGACTACT-1_mouse.CIC.saline_1.2	mouse.CIC.saline_1.2	2988	1343	4	2	Monocyte	Monocyte
CTGTTTATCGCCTGAG-1_mouse.CIC.saline_1.2	mouse.CIC.saline_1.2	1864	827	2	4	T-cell	T-cell
CTGTTTATCTGACCTC-1_mouse.CIC.saline_1.2	mouse.CIC.saline_1.2	1868	882	1	3	B-cell	B-cell
CTTAACTAGTACACCT-1_mouse.CIC.saline_1.2	mouse.CIC.saline_1.2	3273	1337	1	3	B-cell	B-cell
CTTAACTAGTAGGCCA-1_mouse.CIC.saline_1.2	mouse.CIC.saline_1.2	510	246	3	1	Neutrophil	Neutrophil
CTTAACTAGTCTCCTC-1_mouse.CIC.saline_1.2	mouse.CIC.saline_1.2	1902	994	4	2	Monocyte	Monocyte
CTTAACTGTTGATTGC-1_mouse.CIC.saline_1.2	mouse.CIC.saline_1.2	308	191	3	1	Neutrophil	Neutrophil
CTTACCGAGAAGGGTA-1_mouse.CIC.saline_1.2	mouse.CIC.saline_1.2	3089	1207	2	4	T-cell	T-cell
CTTACCGAGTCAAGCG-1_mouse.CIC.saline_1.2	mouse.CIC.saline_1.2	1524	753	4	2	Monocyte	Monocyte
CTTAGGAAGTACGTAA-1_mouse.CIC.saline_1.2	mouse.CIC.saline_1.2	948	534	1	3	B-cell	B-cell
CTTAGGAGTATTACCG-1_mouse.CIC.saline_1.2	mouse.CIC.saline_1.2	777	512	2	4	T-cell	T-cell
CTTCTCTAGATCTGCT-1_mouse.CIC.saline_1.2	mouse.CIC.saline_1.2	1184	598	1	3	B-cell	B-cell
[truncated: 3,962 more rows]
