# Supplementary material for: Single-cell transcriptomics of the naked mole-rat reveals unexpected features of mammalian immunity
Source: PLoS Biol. 2019 Nov 21;17(11):e3000528. doi: 10.1371/journal.pbio.3000528 (PMC6894886; doi:10.1371/journal.pbio.3000528)
Supplement: S32 Table — For each mouse LPS challenge circulating immune cell in our scRNA-seq data, the corresponding sample, number of captured UMIs, number of captured genes, first-iteration and convergence cluster and cell type assignments are provided. LPS, lipopolysaccharide; scRNA-seq, single-cell RNA-sequencing; UMI, unique molecular identifier. (CSV) [file pbio.3000528.s044.csv]

cell	sample	umis	genes	first.iteration.cluster	converged.cluster	first.iteration.cell.type	converged.cell.type
AAACCTGCAACGCACC-1_mouse.CIC.LPS_1.1	mouse.CIC.LPS_1.1	1118	596	1	1	B-cell.1	B-cell.1
AAACCTGGTGACTACT-1_mouse.CIC.LPS_1.1	mouse.CIC.LPS_1.1	2926	1338	3	2	T-cell	T-cell
AAACCTGTCACGCGGT-1_mouse.CIC.LPS_1.1	mouse.CIC.LPS_1.1	1073	348	2	3	Neutrophil	Neutrophil
AAACCTGTCTCTGTCG-1_mouse.CIC.LPS_1.1	mouse.CIC.LPS_1.1	226	168	1	1	B-cell.1	B-cell.1
AAAGATGAGAAACGCC-1_mouse.CIC.LPS_1.1	mouse.CIC.LPS_1.1	2052	792	3	2	T-cell	T-cell
AAAGATGGTCAAAGAT-1_mouse.CIC.LPS_1.1	mouse.CIC.LPS_1.1	714	280	2	3	Neutrophil	Neutrophil
AAAGCAATCATGCTCC-1_mouse.CIC.LPS_1.1	mouse.CIC.LPS_1.1	2195	480	2	3	Neutrophil	Neutrophil
AAAGCAATCCGCAAGC-1_mouse.CIC.LPS_1.1	mouse.CIC.LPS_1.1	1143	359	2	3	Neutrophil	Neutrophil
AAAGCAATCCTTGACC-1_mouse.CIC.LPS_1.1	mouse.CIC.LPS_1.1	1057	557	1	1	B-cell.1	B-cell.1
AAAGTAGGTATAGGGC-1_mouse.CIC.LPS_1.1	mouse.CIC.LPS_1.1	1980	566	2	3	Neutrophil	Neutrophil
AAAGTAGGTGTTCTTT-1_mouse.CIC.LPS_1.1	mouse.CIC.LPS_1.1	2751	1131	3	2	T-cell	T-cell
AAATGCCCAATGGAGC-1_mouse.CIC.LPS_1.1	mouse.CIC.LPS_1.1	651	420	3	2	T-cell	T-cell
AAATGCCCACACATGT-1_mouse.CIC.LPS_1.1	mouse.CIC.LPS_1.1	499	271	2	3	Neutrophil	Neutrophil
AAATGCCGTTACAGAA-1_mouse.CIC.LPS_1.1	mouse.CIC.LPS_1.1	1050	549	1	1	B-cell.1	B-cell.1
AACACGTAGATCACGG-1_mouse.CIC.LPS_1.1	mouse.CIC.LPS_1.1	584	224	2	3	Neutrophil	Neutrophil
AACACGTTCCAGAAGG-1_mouse.CIC.LPS_1.1	mouse.CIC.LPS_1.1	1192	390	2	3	Neutrophil	Neutrophil
AACCATGAGGTAGCCA-1_mouse.CIC.LPS_1.1	mouse.CIC.LPS_1.1	574	263	2	3	Neutrophil	Neutrophil
AACCATGGTATAAACG-1_mouse.CIC.LPS_1.1	mouse.CIC.LPS_1.1	2271	980	3	2	T-cell	T-cell
AACCATGGTGCGATAG-1_mouse.CIC.LPS_1.1	mouse.CIC.LPS_1.1	464	246	2	3	Neutrophil	Neutrophil
AACCATGTCGAACTGT-1_mouse.CIC.LPS_1.1	mouse.CIC.LPS_1.1	1747	734	3	2	T-cell	T-cell
AACCGCGTCGGAAACG-1_mouse.CIC.LPS_1.1	mouse.CIC.LPS_1.1	749	255	2	3	Neutrophil	Neutrophil
AACCGCGTCGTTGCCT-1_mouse.CIC.LPS_1.1	mouse.CIC.LPS_1.1	845	307	2	3	Neutrophil	Neutrophil
AACGTTGAGTGTGAAT-1_mouse.CIC.LPS_1.1	mouse.CIC.LPS_1.1	834	350	2	3	Neutrophil	Neutrophil
AACGTTGCATCGGAAG-1_mouse.CIC.LPS_1.1	mouse.CIC.LPS_1.1	1824	518	2	3	Neutrophil	Neutrophil
AACTCCCAGTACACCT-1_mouse.CIC.LPS_1.1	mouse.CIC.LPS_1.1	2120	899	1	1	B-cell.1	B-cell.1
AACTCCCCAAAGTCAA-1_mouse.CIC.LPS_1.1	mouse.CIC.LPS_1.1	1453	392	2	3	Neutrophil	Neutrophil
AACTCCCCACTTGGAT-1_mouse.CIC.LPS_1.1	mouse.CIC.LPS_1.1	1105	632	1	1	B-cell.1	B-cell.1
AACTCCCGTGTATGGG-1_mouse.CIC.LPS_1.1	mouse.CIC.LPS_1.1	1118	640	1	1	B-cell.1	B-cell.1
AACTCCCGTGTTCTTT-1_mouse.CIC.LPS_1.1	mouse.CIC.LPS_1.1	676	256	2	3	Neutrophil	Neutrophil
AACTCCCGTTGCTCCT-1_mouse.CIC.LPS_1.1	mouse.CIC.LPS_1.1	998	388	2	3	Neutrophil	Neutrophil
AACTCCCTCAAACCGT-1_mouse.CIC.LPS_1.1	mouse.CIC.LPS_1.1	942	347	2	3	Neutrophil	Neutrophil
AACTCCCTCGTACCGG-1_mouse.CIC.LPS_1.1	mouse.CIC.LPS_1.1	2343	845	3	2	T-cell	T-cell
AACTCTTGTTACGACT-1_mouse.CIC.LPS_1.1	mouse.CIC.LPS_1.1	833	320	2	3	Neutrophil	Neutrophil
AACTCTTTCACAGTAC-1_mouse.CIC.LPS_1.1	mouse.CIC.LPS_1.1	1010	379	2	3	Neutrophil	Neutrophil
AACTGGTCAGTCACTA-1_mouse.CIC.LPS_1.1	mouse.CIC.LPS_1.1	969	599	1	1	B-cell.1	B-cell.1
AACTGGTCAGTCGATT-1_mouse.CIC.LPS_1.1	mouse.CIC.LPS_1.1	502	235	2	3	Neutrophil	Neutrophil
AACTTTCAGAGGTAGA-1_mouse.CIC.LPS_1.1	mouse.CIC.LPS_1.1	956	381	2	3	Neutrophil	Neutrophil
AACTTTCAGATGTTAG-1_mouse.CIC.LPS_1.1	mouse.CIC.LPS_1.1	1841	521	2	3	Neutrophil	Neutrophil
AACTTTCGTTGATTCG-1_mouse.CIC.LPS_1.1	mouse.CIC.LPS_1.1	984	637	1	1	B-cell.1	B-cell.1
AAGACCTCAGTAGAGC-1_mouse.CIC.LPS_1.1	mouse.CIC.LPS_1.1	903	340	2	3	Neutrophil	Neutrophil
AAGCCGCCAAAGGAAG-1_mouse.CIC.LPS_1.1	mouse.CIC.LPS_1.1	350	193	2	3	Neutrophil	Neutrophil
AAGCCGCCAATACGCT-1_mouse.CIC.LPS_1.1	mouse.CIC.LPS_1.1	2256	1023	1	1	B-cell.1	B-cell.1
AAGCCGCCAGCGTCCA-1_mouse.CIC.LPS_1.1	mouse.CIC.LPS_1.1	4201	1589	4	4	Monocyte	Monocyte
AAGCCGCTCCTCAACC-1_mouse.CIC.LPS_1.1	mouse.CIC.LPS_1.1	506	344	3	5	T-cell	NK-cell
AAGCCGCTCGTCACGG-1_mouse.CIC.LPS_1.1	mouse.CIC.LPS_1.1	956	272	2	3	Neutrophil	Neutrophil
AAGGAGCCAACTGCTA-1_mouse.CIC.LPS_1.1	mouse.CIC.LPS_1.1	1384	653	3	2	T-cell	T-cell
AAGGAGCTCACAGGCC-1_mouse.CIC.LPS_1.1	mouse.CIC.LPS_1.1	1386	733	1	1	B-cell.1	B-cell.1
AAGGCAGAGAAGGTTT-1_mouse.CIC.LPS_1.1	mouse.CIC.LPS_1.1	1350	539	1	6	NA	Unassigned.1
AAGGCAGAGTTGCAGG-1_mouse.CIC.LPS_1.1	mouse.CIC.LPS_1.1	392	284	1	1	B-cell.1	B-cell.1
AAGGCAGCACAGCGTC-1_mouse.CIC.LPS_1.1	mouse.CIC.LPS_1.1	796	476	1	1	B-cell.1	B-cell.1
AAGGCAGGTACACCGC-1_mouse.CIC.LPS_1.1	mouse.CIC.LPS_1.1	1424	433	2	3	Neutrophil	Neutrophil
AAGGCAGGTATTCTCT-1_mouse.CIC.LPS_1.1	mouse.CIC.LPS_1.1	817	506	1	1	B-cell.1	B-cell.1
AAGGCAGGTCTTCGTC-1_mouse.CIC.LPS_1.1	mouse.CIC.LPS_1.1	948	297	2	3	Neutrophil	Neutrophil
AAGGTTCGTAATTGGA-1_mouse.CIC.LPS_1.1	mouse.CIC.LPS_1.1	1512	497	2	3	Neutrophil	Neutrophil
AAGGTTCTCGTTGCCT-1_mouse.CIC.LPS_1.1	mouse.CIC.LPS_1.1	575	238	2	3	Neutrophil	Neutrophil
AAGTCTGAGAGTTGGC-1_mouse.CIC.LPS_1.1	mouse.CIC.LPS_1.1	651	317	2	3	Neutrophil	Neutrophil
AAGTCTGAGGTGATTA-1_mouse.CIC.LPS_1.1	mouse.CIC.LPS_1.1	1690	414	2	3	Neutrophil	Neutrophil
AAGTCTGGTTGAGGTG-1_mouse.CIC.LPS_1.1	mouse.CIC.LPS_1.1	1191	652	1	1	B-cell.1	B-cell.1
AAGTCTGTCAGTACGT-1_mouse.CIC.LPS_1.1	mouse.CIC.LPS_1.1	659	450	1	1	B-cell.1	B-cell.1
AAGTCTGTCTGTTTGT-1_mouse.CIC.LPS_1.1	mouse.CIC.LPS_1.1	721	313	2	3	Neutrophil	Neutrophil
AATCCAGAGATAGCAT-1_mouse.CIC.LPS_1.1	mouse.CIC.LPS_1.1	965	411	2	3	Neutrophil	Neutrophil
AATCCAGTCGCTAGCG-1_mouse.CIC.LPS_1.1	mouse.CIC.LPS_1.1	972	541	1	1	B-cell.1	B-cell.1
AATCCAGTCTTGTATC-1_mouse.CIC.LPS_1.1	mouse.CIC.LPS_1.1	1211	555	3	2	T-cell	T-cell
AATCGGTCACGGCGTT-1_mouse.CIC.LPS_1.1	mouse.CIC.LPS_1.1	402	225	2	3	Neutrophil	Neutrophil
AATCGGTGTCTTCAAG-1_mouse.CIC.LPS_1.1	mouse.CIC.LPS_1.1	1928	747	1	6	NA	Unassigned.1
ACACCAACAAAGGCGT-1_mouse.CIC.LPS_1.1	mouse.CIC.LPS_1.1	776	314	2	3	Neutrophil	Neutrophil
ACACCCTAGTACGCGA-1_mouse.CIC.LPS_1.1	mouse.CIC.LPS_1.1	591	247	2	3	Neutrophil	Neutrophil
ACACCCTGTGCTAGCC-1_mouse.CIC.LPS_1.1	mouse.CIC.LPS_1.1	1755	454	2	3	Neutrophil	Neutrophil
ACACCCTTCCAGGGCT-1_mouse.CIC.LPS_1.1	mouse.CIC.LPS_1.1	796	265	2	3	Neutrophil	Neutrophil
ACACCCTTCCTCTAGC-1_mouse.CIC.LPS_1.1	mouse.CIC.LPS_1.1	2736	1249	4	4	Monocyte	Monocyte
ACACCCTTCGTACCGG-1_mouse.CIC.LPS_1.1	mouse.CIC.LPS_1.1	1138	629	1	1	B-cell.1	B-cell.1
ACACCGGAGGAACTGC-1_mouse.CIC.LPS_1.1	mouse.CIC.LPS_1.1	529	259	2	3	Neutrophil	Neutrophil
ACACCGGCAATAGCAA-1_mouse.CIC.LPS_1.1	mouse.CIC.LPS_1.1	1238	624	1	1	B-cell.1	B-cell.1
ACACCGGCAGTTCCCT-1_mouse.CIC.LPS_1.1	mouse.CIC.LPS_1.1	756	350	2	3	Neutrophil	Neutrophil
ACACTGAAGTCCCACG-1_mouse.CIC.LPS_1.1	mouse.CIC.LPS_1.1	1019	399	2	3	Neutrophil	Neutrophil
ACACTGACATCCAACA-1_mouse.CIC.LPS_1.1	mouse.CIC.LPS_1.1	646	326	2	3	Neutrophil	Neutrophil
ACACTGAGTTACGCGC-1_mouse.CIC.LPS_1.1	mouse.CIC.LPS_1.1	1358	702	1	1	B-cell.1	B-cell.1
ACACTGATCATGCTCC-1_mouse.CIC.LPS_1.1	mouse.CIC.LPS_1.1	965	325	2	3	Neutrophil	Neutrophil
ACAGCCGGTGGCAAAC-1_mouse.CIC.LPS_1.1	mouse.CIC.LPS_1.1	657	284	2	3	Neutrophil	Neutrophil
ACAGCCGTCCTACAGA-1_mouse.CIC.LPS_1.1	mouse.CIC.LPS_1.1	883	525	1	1	B-cell.1	B-cell.1
ACAGCTAAGTCCGGTC-1_mouse.CIC.LPS_1.1	mouse.CIC.LPS_1.1	1206	416	2	3	Neutrophil	Neutrophil
ACAGCTAGTGTCAATC-1_mouse.CIC.LPS_1.1	mouse.CIC.LPS_1.1	892	524	1	1	B-cell.1	B-cell.1
ACAGCTATCCACTGGG-1_mouse.CIC.LPS_1.1	mouse.CIC.LPS_1.1	731	316	2	3	Neutrophil	Neutrophil
ACAGCTATCTTGACGA-1_mouse.CIC.LPS_1.1	mouse.CIC.LPS_1.1	844	266	2	3	Neutrophil	Neutrophil
ACATACGTCAGTTAGC-1_mouse.CIC.LPS_1.1	mouse.CIC.LPS_1.1	1889	965	1	1	B-cell.1	B-cell.1
ACATCAGAGAATTGTG-1_mouse.CIC.LPS_1.1	mouse.CIC.LPS_1.1	1870	449	2	3	Neutrophil	Neutrophil
ACATCAGCACAGACAG-1_mouse.CIC.LPS_1.1	mouse.CIC.LPS_1.1	4662	1357	4	4	Monocyte	Monocyte
ACATCAGGTCAGAATA-1_mouse.CIC.LPS_1.1	mouse.CIC.LPS_1.1	837	335	2	3	Neutrophil	Neutrophil
ACATGGTCAGACAGGT-1_mouse.CIC.LPS_1.1	mouse.CIC.LPS_1.1	980	582	1	1	B-cell.1	B-cell.1
ACATGGTTCACCTTAT-1_mouse.CIC.LPS_1.1	mouse.CIC.LPS_1.1	312	172	6	7	Unassigned	Unassigned.2
ACATGGTTCGGAGGTA-1_mouse.CIC.LPS_1.1	mouse.CIC.LPS_1.1	2673	1184	4	4	Monocyte	Monocyte
ACCAGTAAGATAGCAT-1_mouse.CIC.LPS_1.1	mouse.CIC.LPS_1.1	404	211	2	3	Neutrophil	Neutrophil
ACCAGTAAGCATGGCA-1_mouse.CIC.LPS_1.1	mouse.CIC.LPS_1.1	1214	686	1	1	B-cell.1	B-cell.1
ACCAGTACATTCTCAT-1_mouse.CIC.LPS_1.1	mouse.CIC.LPS_1.1	3266	699	3	2	T-cell	T-cell
ACCAGTAGTCTCACCT-1_mouse.CIC.LPS_1.1	mouse.CIC.LPS_1.1	723	274	2	3	Neutrophil	Neutrophil
ACCCACTAGTACATGA-1_mouse.CIC.LPS_1.1	mouse.CIC.LPS_1.1	1382	379	2	3	Neutrophil	Neutrophil
ACCCACTAGTTGTCGT-1_mouse.CIC.LPS_1.1	mouse.CIC.LPS_1.1	898	517	3	2	T-cell	T-cell
ACCGTAAAGCACAGGT-1_mouse.CIC.LPS_1.1	mouse.CIC.LPS_1.1	680	259	2	3	Neutrophil	Neutrophil
ACCGTAAGTCTCACCT-1_mouse.CIC.LPS_1.1	mouse.CIC.LPS_1.1	541	352	1	1	B-cell.1	B-cell.1
ACCTTTATCTTGTTTG-1_mouse.CIC.LPS_1.1	mouse.CIC.LPS_1.1	532	284	2	3	Neutrophil	Neutrophil
ACGAGCCAGACAATAC-1_mouse.CIC.LPS_1.1	mouse.CIC.LPS_1.1	1217	326	2	3	Neutrophil	Neutrophil
ACGAGCCAGGATCGCA-1_mouse.CIC.LPS_1.1	mouse.CIC.LPS_1.1	946	492	3	2	T-cell	T-cell
ACGAGCCAGTAGGTGC-1_mouse.CIC.LPS_1.1	mouse.CIC.LPS_1.1	1782	754	3	2	T-cell	T-cell
ACGAGCCGTCATCGGC-1_mouse.CIC.LPS_1.1	mouse.CIC.LPS_1.1	1207	344	2	3	Neutrophil	Neutrophil
ACGAGGACACAGAGGT-1_mouse.CIC.LPS_1.1	mouse.CIC.LPS_1.1	1084	316	2	3	Neutrophil	Neutrophil
ACGAGGATCTGAAAGA-1_mouse.CIC.LPS_1.1	mouse.CIC.LPS_1.1	1258	312	2	3	Neutrophil	Neutrophil
ACGAGGATCTTGTTTG-1_mouse.CIC.LPS_1.1	mouse.CIC.LPS_1.1	1488	779	1	1	B-cell.1	B-cell.1
ACGATACCACATCCGG-1_mouse.CIC.LPS_1.1	mouse.CIC.LPS_1.1	2662	1181	3	2	T-cell	T-cell
ACGATACGTTAAGGGC-1_mouse.CIC.LPS_1.1	mouse.CIC.LPS_1.1	2443	1146	1	1	B-cell.1	B-cell.1
ACGATACTCGGATGTT-1_mouse.CIC.LPS_1.1	mouse.CIC.LPS_1.1	1563	461	2	3	Neutrophil	Neutrophil
ACGATACTCTGAGGGA-1_mouse.CIC.LPS_1.1	mouse.CIC.LPS_1.1	1135	652	1	1	B-cell.1	B-cell.1
ACGATGTAGCGTTGCC-1_mouse.CIC.LPS_1.1	mouse.CIC.LPS_1.1	1118	342	2	3	Neutrophil	Neutrophil
ACGATGTCATCACAAC-1_mouse.CIC.LPS_1.1	mouse.CIC.LPS_1.1	1099	611	1	1	B-cell.1	B-cell.1
ACGATGTGTAAGGATT-1_mouse.CIC.LPS_1.1	mouse.CIC.LPS_1.1	642	178	1	6	NA	Unassigned.1
ACGATGTTCGCATGGC-1_mouse.CIC.LPS_1.1	mouse.CIC.LPS_1.1	996	326	2	3	Neutrophil	Neutrophil
ACGATGTTCTCTAAGG-1_mouse.CIC.LPS_1.1	mouse.CIC.LPS_1.1	1035	511	1	1	B-cell.1	B-cell.1
ACGCAGCCACAGACAG-1_mouse.CIC.LPS_1.1	mouse.CIC.LPS_1.1	772	305	2	3	Neutrophil	Neutrophil
ACGCAGCTCAGCAACT-1_mouse.CIC.LPS_1.1	mouse.CIC.LPS_1.1	1102	623	1	1	B-cell.1	B-cell.1
ACGCAGCTCCCAACGG-1_mouse.CIC.LPS_1.1	mouse.CIC.LPS_1.1	481	229	2	3	Neutrophil	Neutrophil
ACGCCAGAGAAACCAT-1_mouse.CIC.LPS_1.1	mouse.CIC.LPS_1.1	1072	602	1	1	B-cell.1	B-cell.1
ACGCCAGAGTGTACCT-1_mouse.CIC.LPS_1.1	mouse.CIC.LPS_1.1	1152	364	2	3	Neutrophil	Neutrophil
ACGCCAGGTTAAGATG-1_mouse.CIC.LPS_1.1	mouse.CIC.LPS_1.1	1324	398	2	3	Neutrophil	Neutrophil
ACGCCAGGTTCAGACT-1_mouse.CIC.LPS_1.1	mouse.CIC.LPS_1.1	1098	540	3	2	T-cell	T-cell
ACGCCGAAGATGAGAG-1_mouse.CIC.LPS_1.1	mouse.CIC.LPS_1.1	751	336	2	3	Neutrophil	Neutrophil
ACGCCGAAGCCAGTTT-1_mouse.CIC.LPS_1.1	mouse.CIC.LPS_1.1	2193	959	1	1	B-cell.1	B-cell.1
ACGCCGACACGGTTTA-1_mouse.CIC.LPS_1.1	mouse.CIC.LPS_1.1	1221	628	1	1	B-cell.1	B-cell.1
ACGCCGAGTGTCTGAT-1_mouse.CIC.LPS_1.1	mouse.CIC.LPS_1.1	1035	364	2	3	Neutrophil	Neutrophil
ACGCCGAGTGTGACCC-1_mouse.CIC.LPS_1.1	mouse.CIC.LPS_1.1	539	231	2	3	Neutrophil	Neutrophil
ACGGAGACATACTACG-1_mouse.CIC.LPS_1.1	mouse.CIC.LPS_1.1	2249	1074	1	1	B-cell.1	B-cell.1
ACGGAGAGTCCAGTGC-1_mouse.CIC.LPS_1.1	mouse.CIC.LPS_1.1	652	297	2	3	Neutrophil	Neutrophil
ACGGAGAGTCGAGTTT-1_mouse.CIC.LPS_1.1	mouse.CIC.LPS_1.1	1162	536	3	2	T-cell	T-cell
ACGGCCAAGAGCTGCA-1_mouse.CIC.LPS_1.1	mouse.CIC.LPS_1.1	714	250	2	3	Neutrophil	Neutrophil
ACGGCCAAGCTAGTCT-1_mouse.CIC.LPS_1.1	mouse.CIC.LPS_1.1	1174	708	1	1	B-cell.1	B-cell.1
ACGGCCAAGGCACATG-1_mouse.CIC.LPS_1.1	mouse.CIC.LPS_1.1	843	369	2	3	Neutrophil	Neutrophil
ACGGCCACACGAAGCA-1_mouse.CIC.LPS_1.1	mouse.CIC.LPS_1.1	1419	687	1	1	B-cell.1	B-cell.1
ACGGGCTAGCCGCCTA-1_mouse.CIC.LPS_1.1	mouse.CIC.LPS_1.1	251	196	1	1	B-cell.1	B-cell.1
ACGGGTCAGAAACCAT-1_mouse.CIC.LPS_1.1	mouse.CIC.LPS_1.1	1549	758	1	1	B-cell.1	B-cell.1
ACGGGTCAGCGTGAAC-1_mouse.CIC.LPS_1.1	mouse.CIC.LPS_1.1	4504	814	1	6	NA	Unassigned.1
ACGGGTCGTAGGACAC-1_mouse.CIC.LPS_1.1	mouse.CIC.LPS_1.1	1144	709	1	1	B-cell.1	B-cell.1
ACGGGTCTCGAATGCT-1_mouse.CIC.LPS_1.1	mouse.CIC.LPS_1.1	972	557	1	1	B-cell.1	B-cell.1
ACGTCAAAGAGACTAT-1_mouse.CIC.LPS_1.1	mouse.CIC.LPS_1.1	1026	578	1	1	B-cell.1	B-cell.1
ACGTCAAGTGAGGGAG-1_mouse.CIC.LPS_1.1	mouse.CIC.LPS_1.1	2129	1045	1	1	B-cell.1	B-cell.1
ACGTCAATCCAAACTG-1_mouse.CIC.LPS_1.1	mouse.CIC.LPS_1.1	582	240	2	3	Neutrophil	Neutrophil
ACTATCTCAAGCGCTC-1_mouse.CIC.LPS_1.1	mouse.CIC.LPS_1.1	1618	800	1	1	B-cell.1	B-cell.1
ACTATCTGTAAGGATT-1_mouse.CIC.LPS_1.1	mouse.CIC.LPS_1.1	1341	373	2	3	Neutrophil	Neutrophil
ACTATCTGTCGAAAGC-1_mouse.CIC.LPS_1.1	mouse.CIC.LPS_1.1	1617	716	3	2	T-cell	T-cell
ACTATCTGTGCACTTA-1_mouse.CIC.LPS_1.1	mouse.CIC.LPS_1.1	527	228	2	3	Neutrophil	Neutrophil
ACTATCTTCGAGCCCA-1_mouse.CIC.LPS_1.1	mouse.CIC.LPS_1.1	656	287	2	3	Neutrophil	Neutrophil
ACTGAACAGAAAGTGG-1_mouse.CIC.LPS_1.1	mouse.CIC.LPS_1.1	986	541	1	1	B-cell.1	B-cell.1
ACTGAACGTACGCTGC-1_mouse.CIC.LPS_1.1	mouse.CIC.LPS_1.1	985	336	2	3	Neutrophil	Neutrophil
ACTGAACTCCGCGTTT-1_mouse.CIC.LPS_1.1	mouse.CIC.LPS_1.1	1230	589	3	2	T-cell	T-cell
ACTGAACTCGGTTAAC-1_mouse.CIC.LPS_1.1	mouse.CIC.LPS_1.1	873	288	2	3	Neutrophil	Neutrophil
ACTGAGTAGATCTGAA-1_mouse.CIC.LPS_1.1	mouse.CIC.LPS_1.1	1567	430	2	3	Neutrophil	Neutrophil
ACTGAGTAGTCTCCTC-1_mouse.CIC.LPS_1.1	mouse.CIC.LPS_1.1	1077	591	1	1	B-cell.1	B-cell.1
ACTGAGTGTGTGACGA-1_mouse.CIC.LPS_1.1	mouse.CIC.LPS_1.1	524	271	2	3	Neutrophil	Neutrophil
ACTGAGTTCACATGCA-1_mouse.CIC.LPS_1.1	mouse.CIC.LPS_1.1	1115	572	1	1	B-cell.1	B-cell.1
ACTGATGGTCGTCTTC-1_mouse.CIC.LPS_1.1	mouse.CIC.LPS_1.1	4027	1413	3	2	T-cell	T-cell
ACTGATGGTGCCTGTG-1_mouse.CIC.LPS_1.1	mouse.CIC.LPS_1.1	1412	387	2	3	Neutrophil	Neutrophil
ACTGCTCAGTGTTTGC-1_mouse.CIC.LPS_1.1	mouse.CIC.LPS_1.1	1493	435	2	3	Neutrophil	Neutrophil
ACTGCTCGTGAAATCA-1_mouse.CIC.LPS_1.1	mouse.CIC.LPS_1.1	1650	476	2	3	Neutrophil	Neutrophil
ACTGCTCTCTGCTTGC-1_mouse.CIC.LPS_1.1	mouse.CIC.LPS_1.1	2752	1171	4	4	Monocyte	Monocyte
ACTGTCCAGTTCGCGC-1_mouse.CIC.LPS_1.1	mouse.CIC.LPS_1.1	1399	438	2	3	Neutrophil	Neutrophil
ACTGTCCGTATAATGG-1_mouse.CIC.LPS_1.1	mouse.CIC.LPS_1.1	2673	618	1	6	NA	Unassigned.1
ACTGTCCTCCTAGAAC-1_mouse.CIC.LPS_1.1	mouse.CIC.LPS_1.1	1124	682	1	1	B-cell.1	B-cell.1
ACTTACTCAGCTGTTA-1_mouse.CIC.LPS_1.1	mouse.CIC.LPS_1.1	1310	311	2	3	Neutrophil	Neutrophil
ACTTACTGTCTTCGTC-1_mouse.CIC.LPS_1.1	mouse.CIC.LPS_1.1	1377	424	2	3	Neutrophil	Neutrophil
ACTTGTTCATATACCG-1_mouse.CIC.LPS_1.1	mouse.CIC.LPS_1.1	852	498	1	1	B-cell.1	B-cell.1
ACTTGTTTCCGTTGTC-1_mouse.CIC.LPS_1.1	mouse.CIC.LPS_1.1	1322	700	1	1	B-cell.1	B-cell.1
ACTTTCACAAACCCAT-1_mouse.CIC.LPS_1.1	mouse.CIC.LPS_1.1	1006	322	2	3	Neutrophil	Neutrophil
ACTTTCACACGCGAAA-1_mouse.CIC.LPS_1.1	mouse.CIC.LPS_1.1	1441	804	1	1	B-cell.1	B-cell.1
ACTTTCAGTGGGTATG-1_mouse.CIC.LPS_1.1	mouse.CIC.LPS_1.1	1277	426	2	3	Neutrophil	Neutrophil
ACTTTCATCATCTGCC-1_mouse.CIC.LPS_1.1	mouse.CIC.LPS_1.1	4548	1749	4	4	Monocyte	Monocyte
ACTTTCATCCTAAGTG-1_mouse.CIC.LPS_1.1	mouse.CIC.LPS_1.1	638	281	2	3	Neutrophil	Neutrophil
AGAATAGCATGCGCAC-1_mouse.CIC.LPS_1.1	mouse.CIC.LPS_1.1	309	176	2	3	Neutrophil	Neutrophil
AGAATAGGTCCGTGAC-1_mouse.CIC.LPS_1.1	mouse.CIC.LPS_1.1	799	343	2	3	Neutrophil	Neutrophil
AGAATAGGTTAGGGTG-1_mouse.CIC.LPS_1.1	mouse.CIC.LPS_1.1	831	281	2	3	Neutrophil	Neutrophil
AGAATAGTCACCTTAT-1_mouse.CIC.LPS_1.1	mouse.CIC.LPS_1.1	1491	765	1	1	B-cell.1	B-cell.1
AGACGTTGTTGCCTCT-1_mouse.CIC.LPS_1.1	mouse.CIC.LPS_1.1	1695	914	1	1	B-cell.1	B-cell.1
AGACGTTTCGGAGCAA-1_mouse.CIC.LPS_1.1	mouse.CIC.LPS_1.1	1422	829	1	1	B-cell.1	B-cell.1
AGAGCGAGTCGAACAG-1_mouse.CIC.LPS_1.1	mouse.CIC.LPS_1.1	3839	1515	4	4	Monocyte	Monocyte
AGAGCGATCACCTTAT-1_mouse.CIC.LPS_1.1	mouse.CIC.LPS_1.1	854	522	1	1	B-cell.1	B-cell.1
AGAGCTTCAGCTGCAC-1_mouse.CIC.LPS_1.1	mouse.CIC.LPS_1.1	3028	681	1	6	NA	Unassigned.1
AGAGCTTGTAGCCTAT-1_mouse.CIC.LPS_1.1	mouse.CIC.LPS_1.1	3318	1231	4	4	Monocyte	Monocyte
AGAGCTTTCCTCTAGC-1_mouse.CIC.LPS_1.1	mouse.CIC.LPS_1.1	1249	632	1	1	B-cell.1	B-cell.1
AGAGCTTTCGTGGACC-1_mouse.CIC.LPS_1.1	mouse.CIC.LPS_1.1	1064	663	1	1	B-cell.1	B-cell.1
AGAGTGGAGTTAAGTG-1_mouse.CIC.LPS_1.1	mouse.CIC.LPS_1.1	536	195	2	3	Neutrophil	Neutrophil
AGAGTGGGTAAAGTCA-1_mouse.CIC.LPS_1.1	mouse.CIC.LPS_1.1	1164	690	1	1	B-cell.1	B-cell.1
AGATCTGTCACGCGGT-1_mouse.CIC.LPS_1.1	mouse.CIC.LPS_1.1	491	227	2	3	Neutrophil	Neutrophil
AGATTGCCACGACGAA-1_mouse.CIC.LPS_1.1	mouse.CIC.LPS_1.1	1773	165	5	8	B.cell.2	RBC
AGATTGCGTAAATGAC-1_mouse.CIC.LPS_1.1	mouse.CIC.LPS_1.1	799	306	2	3	Neutrophil	Neutrophil
AGATTGCGTCGATTGT-1_mouse.CIC.LPS_1.1	mouse.CIC.LPS_1.1	249	160	3	2	T-cell	T-cell
AGATTGCTCACCATAG-1_mouse.CIC.LPS_1.1	mouse.CIC.LPS_1.1	1233	546	3	2	T-cell	T-cell
AGCAGCCAGTTGAGAT-1_mouse.CIC.LPS_1.1	mouse.CIC.LPS_1.1	1104	329	2	3	Neutrophil	Neutrophil
AGCAGCCGTCTCTTTA-1_mouse.CIC.LPS_1.1	mouse.CIC.LPS_1.1	4033	1796	1	1	B-cell.1	B-cell.1
AGCAGCCTCTGCGTAA-1_mouse.CIC.LPS_1.1	mouse.CIC.LPS_1.1	945	310	2	3	Neutrophil	Neutrophil
AGCATACGTCGCATAT-1_mouse.CIC.LPS_1.1	mouse.CIC.LPS_1.1	637	271	2	3	Neutrophil	Neutrophil
AGCATACTCACGATGT-1_mouse.CIC.LPS_1.1	mouse.CIC.LPS_1.1	667	302	2	3	Neutrophil	Neutrophil
AGCATACTCGCTTGTC-1_mouse.CIC.LPS_1.1	mouse.CIC.LPS_1.1	2466	683	2	3	Neutrophil	Neutrophil
AGCCTAAAGAAACCGC-1_mouse.CIC.LPS_1.1	mouse.CIC.LPS_1.1	1560	816	1	1	B-cell.1	B-cell.1
AGCCTAAAGCTAAGAT-1_mouse.CIC.LPS_1.1	mouse.CIC.LPS_1.1	1283	379	2	3	Neutrophil	Neutrophil
AGCCTAAAGTGAACGC-1_mouse.CIC.LPS_1.1	mouse.CIC.LPS_1.1	1211	635	1	1	B-cell.1	B-cell.1
AGCCTAAGTTCGTCTC-1_mouse.CIC.LPS_1.1	mouse.CIC.LPS_1.1	2859	804	3	2	T-cell	T-cell
AGCCTAATCCCTGACT-1_mouse.CIC.LPS_1.1	mouse.CIC.LPS_1.1	660	224	2	3	Neutrophil	Neutrophil
AGCGGTCAGGAACTGC-1_mouse.CIC.LPS_1.1	mouse.CIC.LPS_1.1	577	272	2	3	Neutrophil	Neutrophil
AGCGGTCTCATAACCG-1_mouse.CIC.LPS_1.1	mouse.CIC.LPS_1.1	935	515	1	1	B-cell.1	B-cell.1
AGCGTATCACGAAAGC-1_mouse.CIC.LPS_1.1	mouse.CIC.LPS_1.1	458	230	2	3	Neutrophil	Neutrophil
AGCGTATTCCTTGACC-1_mouse.CIC.LPS_1.1	mouse.CIC.LPS_1.1	625	279	2	3	Neutrophil	Neutrophil
AGCGTATTCTTGGGTA-1_mouse.CIC.LPS_1.1	mouse.CIC.LPS_1.1	895	324	2	3	Neutrophil	Neutrophil
AGCGTCGTCCCTAACC-1_mouse.CIC.LPS_1.1	mouse.CIC.LPS_1.1	1028	511	1	1	B-cell.1	B-cell.1
AGCGTCGTCTTGACGA-1_mouse.CIC.LPS_1.1	mouse.CIC.LPS_1.1	699	238	2	3	Neutrophil	Neutrophil
AGCTCCTAGATCCCGC-1_mouse.CIC.LPS_1.1	mouse.CIC.LPS_1.1	1464	459	2	3	Neutrophil	Neutrophil
AGCTCCTCAGCCACCA-1_mouse.CIC.LPS_1.1	mouse.CIC.LPS_1.1	989	355	2	3	Neutrophil	Neutrophil
AGCTCCTCAGTAGAGC-1_mouse.CIC.LPS_1.1	mouse.CIC.LPS_1.1	985	609	1	1	B-cell.1	B-cell.1
AGCTCCTTCAGAGGTG-1_mouse.CIC.LPS_1.1	mouse.CIC.LPS_1.1	1321	707	1	1	B-cell.1	B-cell.1
AGCTCTCCAAGAAAGG-1_mouse.CIC.LPS_1.1	mouse.CIC.LPS_1.1	1037	382	2	3	Neutrophil	Neutrophil
AGCTCTCTCACTTACT-1_mouse.CIC.LPS_1.1	mouse.CIC.LPS_1.1	749	308	2	3	Neutrophil	Neutrophil
AGCTCTCTCTGCGACG-1_mouse.CIC.LPS_1.1	mouse.CIC.LPS_1.1	1244	652	1	1	B-cell.1	B-cell.1
AGCTTGACACGAAAGC-1_mouse.CIC.LPS_1.1	mouse.CIC.LPS_1.1	1524	701	3	2	T-cell	T-cell
AGCTTGATCTCGATGA-1_mouse.CIC.LPS_1.1	mouse.CIC.LPS_1.1	744	438	3	2	T-cell	T-cell
AGGCCACTCATAAAGG-1_mouse.CIC.LPS_1.1	mouse.CIC.LPS_1.1	1782	514	2	3	Neutrophil	Neutrophil
AGGCCGTGTGTGACCC-1_mouse.CIC.LPS_1.1	mouse.CIC.LPS_1.1	968	564	1	1	B-cell.1	B-cell.1
AGGGAGTAGAAGGGTA-1_mouse.CIC.LPS_1.1	mouse.CIC.LPS_1.1	962	576	1	1	B-cell.1	B-cell.1
AGGGAGTAGGCCCGTT-1_mouse.CIC.LPS_1.1	mouse.CIC.LPS_1.1	2197	1040	1	1	B-cell.1	B-cell.1
AGGGAGTCAAAGCAAT-1_mouse.CIC.LPS_1.1	mouse.CIC.LPS_1.1	935	532	1	1	B-cell.1	B-cell.1
AGGGATGCAATCGAAA-1_mouse.CIC.LPS_1.1	mouse.CIC.LPS_1.1	847	432	1	1	B-cell.1	B-cell.1
AGGGATGCAGTCGATT-1_mouse.CIC.LPS_1.1	mouse.CIC.LPS_1.1	972	354	2	3	Neutrophil	Neutrophil
AGGGATGGTAGGCATG-1_mouse.CIC.LPS_1.1	mouse.CIC.LPS_1.1	443	274	2	3	Neutrophil	Neutrophil
AGGGATGTCGCTAGCG-1_mouse.CIC.LPS_1.1	mouse.CIC.LPS_1.1	451	219	2	3	Neutrophil	Neutrophil
AGGGATGTCTCGTTTA-1_mouse.CIC.LPS_1.1	mouse.CIC.LPS_1.1	1038	625	3	5	T-cell	NK-cell
AGGGATGTCTGGCGTG-1_mouse.CIC.LPS_1.1	mouse.CIC.LPS_1.1	1327	691	1	1	B-cell.1	B-cell.1
AGGGTGAAGACGCACA-1_mouse.CIC.LPS_1.1	mouse.CIC.LPS_1.1	474	309	1	1	B-cell.1	B-cell.1
AGGTCATCAAGCGATG-1_mouse.CIC.LPS_1.1	mouse.CIC.LPS_1.1	895	369	2	3	Neutrophil	Neutrophil
AGGTCATGTACCATCA-1_mouse.CIC.LPS_1.1	mouse.CIC.LPS_1.1	701	320	2	3	Neutrophil	Neutrophil
AGGTCATGTGAGGGAG-1_mouse.CIC.LPS_1.1	mouse.CIC.LPS_1.1	840	327	2	3	Neutrophil	Neutrophil
AGGTCCGAGGGCTTGA-1_mouse.CIC.LPS_1.1	mouse.CIC.LPS_1.1	1271	675	3	5	T-cell	NK-cell
AGGTCCGGTCTGATTG-1_mouse.CIC.LPS_1.1	mouse.CIC.LPS_1.1	1999	250	2	3	Neutrophil	Neutrophil
AGGTCCGTCGGGAGTA-1_mouse.CIC.LPS_1.1	mouse.CIC.LPS_1.1	1132	562	1	1	B-cell.1	B-cell.1
AGTAGTCAGTACGTTC-1_mouse.CIC.LPS_1.1	mouse.CIC.LPS_1.1	4334	1459	4	4	Monocyte	Monocyte
AGTAGTCCAATTGCTG-1_mouse.CIC.LPS_1.1	mouse.CIC.LPS_1.1	1396	771	1	1	B-cell.1	B-cell.1
AGTAGTCGTCAGAAGC-1_mouse.CIC.LPS_1.1	mouse.CIC.LPS_1.1	1167	645	3	2	T-cell	T-cell
AGTAGTCTCGCCTGTT-1_mouse.CIC.LPS_1.1	mouse.CIC.LPS_1.1	1087	594	1	1	B-cell.1	B-cell.1
AGTAGTCTCGGTTAAC-1_mouse.CIC.LPS_1.1	mouse.CIC.LPS_1.1	550	235	2	3	Neutrophil	Neutrophil
AGTCTTTGTTGATTCG-1_mouse.CIC.LPS_1.1	mouse.CIC.LPS_1.1	1698	474	2	3	Neutrophil	Neutrophil
AGTCTTTTCATGTAGC-1_mouse.CIC.LPS_1.1	mouse.CIC.LPS_1.1	1504	779	1	1	B-cell.1	B-cell.1
AGTCTTTTCGCATGAT-1_mouse.CIC.LPS_1.1	mouse.CIC.LPS_1.1	275	148	2	3	Neutrophil	Neutrophil
AGTGAGGAGCTACCTA-1_mouse.CIC.LPS_1.1	mouse.CIC.LPS_1.1	1334	713	1	1	B-cell.1	B-cell.1
AGTGAGGCATCGGAAG-1_mouse.CIC.LPS_1.1	mouse.CIC.LPS_1.1	951	291	2	3	Neutrophil	Neutrophil
AGTGAGGTCTTGCATT-1_mouse.CIC.LPS_1.1	mouse.CIC.LPS_1.1	920	503	1	1	B-cell.1	B-cell.1
AGTGGGACATTTCAGG-1_mouse.CIC.LPS_1.1	mouse.CIC.LPS_1.1	282	162	2	3	Neutrophil	Neutrophil
AGTGGGAGTAGGACAC-1_mouse.CIC.LPS_1.1	mouse.CIC.LPS_1.1	953	319	2	3	Neutrophil	Neutrophil
AGTGGGAGTTAAAGAC-1_mouse.CIC.LPS_1.1	mouse.CIC.LPS_1.1	2411	620	2	3	Neutrophil	Neutrophil
AGTGGGATCGCGATCG-1_mouse.CIC.LPS_1.1	mouse.CIC.LPS_1.1	565	281	2	3	Neutrophil	Neutrophil
AGTGTCAAGATCTGCT-1_mouse.CIC.LPS_1.1	mouse.CIC.LPS_1.1	1208	636	1	1	B-cell.1	B-cell.1
AGTGTCAGTCTTCGTC-1_mouse.CIC.LPS_1.1	mouse.CIC.LPS_1.1	898	570	1	1	B-cell.1	B-cell.1
AGTGTCAGTGTAATGA-1_mouse.CIC.LPS_1.1	mouse.CIC.LPS_1.1	3321	1316	2	3	Neutrophil	Neutrophil
AGTTGGTTCTAGCACA-1_mouse.CIC.LPS_1.1	mouse.CIC.LPS_1.1	1054	341	2	3	Neutrophil	Neutrophil
ATAACGCGTTGGTTTG-1_mouse.CIC.LPS_1.1	mouse.CIC.LPS_1.1	511	353	1	1	B-cell.1	B-cell.1
ATAAGAGAGACTGGGT-1_mouse.CIC.LPS_1.1	mouse.CIC.LPS_1.1	1061	373	2	3	Neutrophil	Neutrophil
ATAAGAGAGTTATCGC-1_mouse.CIC.LPS_1.1	mouse.CIC.LPS_1.1	907	370	2	3	Neutrophil	Neutrophil
ATAGACCAGTTCGATC-1_mouse.CIC.LPS_1.1	mouse.CIC.LPS_1.1	891	308	2	3	Neutrophil	Neutrophil
ATAGACCTCTAGAGTC-1_mouse.CIC.LPS_1.1	mouse.CIC.LPS_1.1	994	564	1	1	B-cell.1	B-cell.1
ATCACGACATCGGAAG-1_mouse.CIC.LPS_1.1	mouse.CIC.LPS_1.1	1076	345	2	3	Neutrophil	Neutrophil
ATCATCTCACTGTTAG-1_mouse.CIC.LPS_1.1	mouse.CIC.LPS_1.1	846	306	2	3	Neutrophil	Neutrophil
ATCATCTGTTACGTCA-1_mouse.CIC.LPS_1.1	mouse.CIC.LPS_1.1	1701	845	1	6	NA	Unassigned.1
ATCATCTTCTCAAACG-1_mouse.CIC.LPS_1.1	mouse.CIC.LPS_1.1	499	251	2	3	Neutrophil	Neutrophil
ATCATGGCACCAGGTC-1_mouse.CIC.LPS_1.1	mouse.CIC.LPS_1.1	989	657	3	2	T-cell	T-cell
ATCCACCCACTTCGAA-1_mouse.CIC.LPS_1.1	mouse.CIC.LPS_1.1	1306	377	2	3	Neutrophil	Neutrophil
ATCCGAAAGTCGTACT-1_mouse.CIC.LPS_1.1	mouse.CIC.LPS_1.1	1619	736	3	2	T-cell	T-cell
ATCCGAACATTGGTAC-1_mouse.CIC.LPS_1.1	mouse.CIC.LPS_1.1	694	301	2	3	Neutrophil	Neutrophil
ATCCGAATCGGAGCAA-1_mouse.CIC.LPS_1.1	mouse.CIC.LPS_1.1	2713	953	2	3	Neutrophil	Neutrophil
ATCGAGTAGCGCCTTG-1_mouse.CIC.LPS_1.1	mouse.CIC.LPS_1.1	1648	847	1	1	B-cell.1	B-cell.1
ATCGAGTGTCAGGACA-1_mouse.CIC.LPS_1.1	mouse.CIC.LPS_1.1	555	232	2	3	Neutrophil	Neutrophil
ATCGAGTGTTATCACG-1_mouse.CIC.LPS_1.1	mouse.CIC.LPS_1.1	1684	728	3	2	T-cell	T-cell
ATCGAGTTCAACACGT-1_mouse.CIC.LPS_1.1	mouse.CIC.LPS_1.1	253	147	2	3	Neutrophil	Neutrophil
ATCTGCCAGACAAAGG-1_mouse.CIC.LPS_1.1	mouse.CIC.LPS_1.1	1036	313	2	3	Neutrophil	Neutrophil
ATCTGCCAGGAGTTGC-1_mouse.CIC.LPS_1.1	mouse.CIC.LPS_1.1	853	301	2	3	Neutrophil	Neutrophil
ATCTGCCCAGCCTATA-1_mouse.CIC.LPS_1.1	mouse.CIC.LPS_1.1	3230	776	1	6	NA	Unassigned.1
ATCTGCCGTAGCCTAT-1_mouse.CIC.LPS_1.1	mouse.CIC.LPS_1.1	1489	832	1	1	B-cell.1	B-cell.1
ATCTGCCGTGAGTATA-1_mouse.CIC.LPS_1.1	mouse.CIC.LPS_1.1	3809	1356	4	4	Monocyte	Monocyte
ATCTGCCTCATTTGGG-1_mouse.CIC.LPS_1.1	mouse.CIC.LPS_1.1	1704	896	1	1	B-cell.1	B-cell.1
ATGAGGGAGCACCGTC-1_mouse.CIC.LPS_1.1	mouse.CIC.LPS_1.1	1476	687	3	2	T-cell	T-cell
ATGAGGGCACGGTAGA-1_mouse.CIC.LPS_1.1	mouse.CIC.LPS_1.1	461	212	2	3	Neutrophil	Neutrophil
ATGAGGGGTCTGGTCG-1_mouse.CIC.LPS_1.1	mouse.CIC.LPS_1.1	2776	875	1	6	NA	Unassigned.1
ATGAGGGTCAAGCCTA-1_mouse.CIC.LPS_1.1	mouse.CIC.LPS_1.1	784	464	1	1	B-cell.1	B-cell.1
ATGCGATGTGTTTGGT-1_mouse.CIC.LPS_1.1	mouse.CIC.LPS_1.1	430	286	3	2	T-cell	T-cell
ATGCGATGTTCCTCCA-1_mouse.CIC.LPS_1.1	mouse.CIC.LPS_1.1	1241	647	1	1	B-cell.1	B-cell.1
ATGCGATTCCAGAAGG-1_mouse.CIC.LPS_1.1	mouse.CIC.LPS_1.1	1568	470	2	3	Neutrophil	Neutrophil
ATGTGTGAGTAGCGGT-1_mouse.CIC.LPS_1.1	mouse.CIC.LPS_1.1	1393	740	1	1	B-cell.1	B-cell.1
ATGTGTGGTCCGAGTC-1_mouse.CIC.LPS_1.1	mouse.CIC.LPS_1.1	1202	307	2	3	Neutrophil	Neutrophil
ATGTGTGGTTCATGGT-1_mouse.CIC.LPS_1.1	mouse.CIC.LPS_1.1	845	404	2	3	Neutrophil	Neutrophil
ATGTGTGTCTGCAGTA-1_mouse.CIC.LPS_1.1	mouse.CIC.LPS_1.1	1088	636	1	1	B-cell.1	B-cell.1
ATTACTCAGGAGCGTT-1_mouse.CIC.LPS_1.1	mouse.CIC.LPS_1.1	1031	374	1	6	NA	Unassigned.1
ATTACTCTCGTGTAGT-1_mouse.CIC.LPS_1.1	mouse.CIC.LPS_1.1	381	237	3	2	T-cell	T-cell
ATTATCCAGCGTAGTG-1_mouse.CIC.LPS_1.1	mouse.CIC.LPS_1.1	983	615	1	1	B-cell.1	B-cell.1
ATTATCCGTCCCTTGT-1_mouse.CIC.LPS_1.1	mouse.CIC.LPS_1.1	438	223	2	3	Neutrophil	Neutrophil
ATTCTACCACTTCGAA-1_mouse.CIC.LPS_1.1	mouse.CIC.LPS_1.1	1627	463	2	3	Neutrophil	Neutrophil
ATTCTACGTAAGGATT-1_mouse.CIC.LPS_1.1	mouse.CIC.LPS_1.1	2207	804	3	2	T-cell	T-cell
ATTCTACTCCGGCACA-1_mouse.CIC.LPS_1.1	mouse.CIC.LPS_1.1	1308	709	1	1	B-cell.1	B-cell.1
ATTGGACAGTATCTCG-1_mouse.CIC.LPS_1.1	mouse.CIC.LPS_1.1	910	555	1	1	B-cell.1	B-cell.1
ATTGGACCATGGTCTA-1_mouse.CIC.LPS_1.1	mouse.CIC.LPS_1.1	828	516	1	1	B-cell.1	B-cell.1
ATTGGTGCATGGTCAT-1_mouse.CIC.LPS_1.1	mouse.CIC.LPS_1.1	863	389	2	3	Neutrophil	Neutrophil
ATTTCTGTCGCTTGTC-1_mouse.CIC.LPS_1.1	mouse.CIC.LPS_1.1	917	306	2	3	Neutrophil	Neutrophil
CAACCAACAAGTTCTG-1_mouse.CIC.LPS_1.1	mouse.CIC.LPS_1.1	956	317	2	3	Neutrophil	Neutrophil
CAACCAAGTAAATACG-1_mouse.CIC.LPS_1.1	mouse.CIC.LPS_1.1	960	342	2	3	Neutrophil	Neutrophil
CAACCAAGTCAAACTC-1_mouse.CIC.LPS_1.1	mouse.CIC.LPS_1.1	401	272	1	1	B-cell.1	B-cell.1
CAACCAATCTTGAGGT-1_mouse.CIC.LPS_1.1	mouse.CIC.LPS_1.1	1238	339	2	3	Neutrophil	Neutrophil
CAACCTCCACACGCTG-1_mouse.CIC.LPS_1.1	mouse.CIC.LPS_1.1	937	320	2	3	Neutrophil	Neutrophil
CAACCTCTCCAGAGGA-1_mouse.CIC.LPS_1.1	mouse.CIC.LPS_1.1	599	384	1	1	B-cell.1	B-cell.1
CAACCTCTCTGCTGTC-1_mouse.CIC.LPS_1.1	mouse.CIC.LPS_1.1	1104	603	1	1	B-cell.1	B-cell.1
CAAGATCCACGTGAGA-1_mouse.CIC.LPS_1.1	mouse.CIC.LPS_1.1	615	295	2	3	Neutrophil	Neutrophil
CAAGATCCACTACAGT-1_mouse.CIC.LPS_1.1	mouse.CIC.LPS_1.1	1198	401	2	3	Neutrophil	Neutrophil
CAAGATCCATCTCGCT-1_mouse.CIC.LPS_1.1	mouse.CIC.LPS_1.1	1725	652	3	2	T-cell	T-cell
CAAGATCGTAGCTGCC-1_mouse.CIC.LPS_1.1	mouse.CIC.LPS_1.1	1286	669	1	1	B-cell.1	B-cell.1
CAAGGCCAGTGAACGC-1_mouse.CIC.LPS_1.1	mouse.CIC.LPS_1.1	964	572	1	1	B-cell.1	B-cell.1
CAAGGCCGTAAGTGTA-1_mouse.CIC.LPS_1.1	mouse.CIC.LPS_1.1	2323	791	3	2	T-cell	T-cell
CAAGGCCTCTCGGACG-1_mouse.CIC.LPS_1.1	mouse.CIC.LPS_1.1	558	217	2	3	Neutrophil	Neutrophil
CAAGTTGAGGCATGTG-1_mouse.CIC.LPS_1.1	mouse.CIC.LPS_1.1	770	299	2	3	Neutrophil	Neutrophil
CAAGTTGTCAACCATG-1_mouse.CIC.LPS_1.1	mouse.CIC.LPS_1.1	848	314	2	3	Neutrophil	Neutrophil
CACAAACAGTTCGCGC-1_mouse.CIC.LPS_1.1	mouse.CIC.LPS_1.1	1096	649	1	1	B-cell.1	B-cell.1
CACAAACGTGTCAATC-1_mouse.CIC.LPS_1.1	mouse.CIC.LPS_1.1	3090	1293	3	2	T-cell	T-cell
CACACAAAGATGCGAC-1_mouse.CIC.LPS_1.1	mouse.CIC.LPS_1.1	535	229	2	3	Neutrophil	Neutrophil
CACACAAGTACGACCC-1_mouse.CIC.LPS_1.1	mouse.CIC.LPS_1.1	1107	612	1	1	B-cell.1	B-cell.1
CACACAATCTATCCTA-1_mouse.CIC.LPS_1.1	mouse.CIC.LPS_1.1	5458	1761	4	4	Monocyte	Monocyte
CACACCTAGTATCTCG-1_mouse.CIC.LPS_1.1	mouse.CIC.LPS_1.1	944	381	2	3	Neutrophil	Neutrophil
CACACCTCAGCGTCCA-1_mouse.CIC.LPS_1.1	mouse.CIC.LPS_1.1	901	347	2	3	Neutrophil	Neutrophil
CACACCTGTATGCTTG-1_mouse.CIC.LPS_1.1	mouse.CIC.LPS_1.1	550	250	2	3	Neutrophil	Neutrophil
CACACCTGTTAGGGTG-1_mouse.CIC.LPS_1.1	mouse.CIC.LPS_1.1	1057	373	2	3	Neutrophil	Neutrophil
CACACCTTCAGCTCGG-1_mouse.CIC.LPS_1.1	mouse.CIC.LPS_1.1	1430	656	1	1	B-cell.1	B-cell.1
CACACCTTCCAGAAGG-1_mouse.CIC.LPS_1.1	mouse.CIC.LPS_1.1	2117	912	3	2	T-cell	T-cell
CACACCTTCTCGGACG-1_mouse.CIC.LPS_1.1	mouse.CIC.LPS_1.1	1944	555	2	3	Neutrophil	Neutrophil
CACAGGCAGACCCACC-1_mouse.CIC.LPS_1.1	mouse.CIC.LPS_1.1	1722	762	1	1	B-cell.1	B-cell.1
CACAGGCCACACGCTG-1_mouse.CIC.LPS_1.1	mouse.CIC.LPS_1.1	1015	385	2	3	Neutrophil	Neutrophil
CACAGGCCACTCTGTC-1_mouse.CIC.LPS_1.1	mouse.CIC.LPS_1.1	885	496	1	1	B-cell.1	B-cell.1
CACAGGCGTACCATCA-1_mouse.CIC.LPS_1.1	mouse.CIC.LPS_1.1	615	257	2	3	Neutrophil	Neutrophil
CACAGGCGTCAGAAGC-1_mouse.CIC.LPS_1.1	mouse.CIC.LPS_1.1	826	305	2	3	Neutrophil	Neutrophil
CACAGGCGTGCAGACA-1_mouse.CIC.LPS_1.1	mouse.CIC.LPS_1.1	897	469	1	1	B-cell.1	B-cell.1
CACAGGCTCAACCATG-1_mouse.CIC.LPS_1.1	mouse.CIC.LPS_1.1	1193	406	2	3	Neutrophil	Neutrophil
CACAGGCTCAACGAAA-1_mouse.CIC.LPS_1.1	mouse.CIC.LPS_1.1	823	313	2	3	Neutrophil	Neutrophil
CACAGTAAGGCCATAG-1_mouse.CIC.LPS_1.1	mouse.CIC.LPS_1.1	2057	890	2	3	Neutrophil	Neutrophil
CACAGTAAGTTCGCGC-1_mouse.CIC.LPS_1.1	mouse.CIC.LPS_1.1	594	242	2	3	Neutrophil	Neutrophil
CACATAGGTGGGTATG-1_mouse.CIC.LPS_1.1	mouse.CIC.LPS_1.1	1201	683	1	1	B-cell.1	B-cell.1
CACATAGTCAAAGTAG-1_mouse.CIC.LPS_1.1	mouse.CIC.LPS_1.1	874	497	3	2	T-cell	T-cell
CACATTTAGCGAGAAA-1_mouse.CIC.LPS_1.1	mouse.CIC.LPS_1.1	1456	616	3	2	T-cell	T-cell
CACATTTTCCACGAAT-1_mouse.CIC.LPS_1.1	mouse.CIC.LPS_1.1	943	401	2	3	Neutrophil	Neutrophil
CACCACTGTCGGCATC-1_mouse.CIC.LPS_1.1	mouse.CIC.LPS_1.1	667	200	2	3	Neutrophil	Neutrophil
CACCACTGTGTAATGA-1_mouse.CIC.LPS_1.1	mouse.CIC.LPS_1.1	1202	711	1	1	B-cell.1	B-cell.1
CACCACTGTTGGACCC-1_mouse.CIC.LPS_1.1	mouse.CIC.LPS_1.1	1051	386	2	3	Neutrophil	Neutrophil
CACCAGGAGCACCGCT-1_mouse.CIC.LPS_1.1	mouse.CIC.LPS_1.1	1022	571	1	1	B-cell.1	B-cell.1
CACCAGGAGTACGCGA-1_mouse.CIC.LPS_1.1	mouse.CIC.LPS_1.1	740	249	2	3	Neutrophil	Neutrophil
CACCAGGCAGGGCATA-1_mouse.CIC.LPS_1.1	mouse.CIC.LPS_1.1	1116	329	2	3	Neutrophil	Neutrophil
CACCAGGCATGCTGGC-1_mouse.CIC.LPS_1.1	mouse.CIC.LPS_1.1	565	256	2	3	Neutrophil	Neutrophil
CACCAGGGTCGAGATG-1_mouse.CIC.LPS_1.1	mouse.CIC.LPS_1.1	704	311	2	3	Neutrophil	Neutrophil
CACCTTGCATTACCTT-1_mouse.CIC.LPS_1.1	mouse.CIC.LPS_1.1	2212	591	1	6	NA	Unassigned.1
CACTCCAAGCGGCTTC-1_mouse.CIC.LPS_1.1	mouse.CIC.LPS_1.1	929	527	1	1	B-cell.1	B-cell.1
CAGAATCTCCGCTGTT-1_mouse.CIC.LPS_1.1	mouse.CIC.LPS_1.1	2626	556	1	6	NA	Unassigned.1
CAGAGAGCATTCTCAT-1_mouse.CIC.LPS_1.1	mouse.CIC.LPS_1.1	1335	376	2	3	Neutrophil	Neutrophil
CAGAGAGGTCAAGCGA-1_mouse.CIC.LPS_1.1	mouse.CIC.LPS_1.1	896	498	1	1	B-cell.1	B-cell.1
CAGAGAGGTTCTGTTT-1_mouse.CIC.LPS_1.1	mouse.CIC.LPS_1.1	857	442	3	2	T-cell	T-cell
CAGAGAGTCCAACCAA-1_mouse.CIC.LPS_1.1	mouse.CIC.LPS_1.1	973	598	1	1	B-cell.1	B-cell.1
CAGAGAGTCGAGAGCA-1_mouse.CIC.LPS_1.1	mouse.CIC.LPS_1.1	1749	332	2	3	Neutrophil	Neutrophil
CAGATCAGTCCGAAGA-1_mouse.CIC.LPS_1.1	mouse.CIC.LPS_1.1	1442	481	2	3	Neutrophil	Neutrophil
CAGATCAGTCTAGCCG-1_mouse.CIC.LPS_1.1	mouse.CIC.LPS_1.1	1005	579	2	3	Neutrophil	Neutrophil
CAGATCATCCTCAATT-1_mouse.CIC.LPS_1.1	mouse.CIC.LPS_1.1	1609	834	1	1	B-cell.1	B-cell.1
CAGATCATCTCGTTTA-1_mouse.CIC.LPS_1.1	mouse.CIC.LPS_1.1	1104	590	1	1	B-cell.1	B-cell.1
CAGCAGCCAATAGAGT-1_mouse.CIC.LPS_1.1	mouse.CIC.LPS_1.1	832	364	2	3	Neutrophil	Neutrophil
CAGCAGCTCTCCCTGA-1_mouse.CIC.LPS_1.1	mouse.CIC.LPS_1.1	1145	596	1	1	B-cell.1	B-cell.1
CAGCATACAAAGCAAT-1_mouse.CIC.LPS_1.1	mouse.CIC.LPS_1.1	674	202	2	3	Neutrophil	Neutrophil
CAGCATAGTAGCGTAG-1_mouse.CIC.LPS_1.1	mouse.CIC.LPS_1.1	514	256	2	3	Neutrophil	Neutrophil
CAGCCGACATGCCCGA-1_mouse.CIC.LPS_1.1	mouse.CIC.LPS_1.1	1242	442	2	3	Neutrophil	Neutrophil
CAGCCGAGTGCCTTGG-1_mouse.CIC.LPS_1.1	mouse.CIC.LPS_1.1	4906	1810	4	4	Monocyte	Monocyte
CAGCCGATCGGCTACG-1_mouse.CIC.LPS_1.1	mouse.CIC.LPS_1.1	2755	1104	4	4	Monocyte	Monocyte
CAGCGACAGATATGCA-1_mouse.CIC.LPS_1.1	mouse.CIC.LPS_1.1	794	314	2	3	Neutrophil	Neutrophil
CAGCGACAGTTACCCA-1_mouse.CIC.LPS_1.1	mouse.CIC.LPS_1.1	4854	1843	4	4	Monocyte	Monocyte
CAGCGACCAGAGCCAA-1_mouse.CIC.LPS_1.1	mouse.CIC.LPS_1.1	1795	871	4	4	Monocyte	Monocyte
CAGCGACTCAGTTGAC-1_mouse.CIC.LPS_1.1	mouse.CIC.LPS_1.1	1125	351	2	3	Neutrophil	Neutrophil
CAGCTAATCGAGGTAG-1_mouse.CIC.LPS_1.1	mouse.CIC.LPS_1.1	521	239	2	3	Neutrophil	Neutrophil
CAGCTAATCGATAGAA-1_mouse.CIC.LPS_1.1	mouse.CIC.LPS_1.1	1695	499	2	3	Neutrophil	Neutrophil
CAGCTAATCTTTAGTC-1_mouse.CIC.LPS_1.1	mouse.CIC.LPS_1.1	2358	723	1	6	NA	Unassigned.1
CAGCTGGGTAAGTAGT-1_mouse.CIC.LPS_1.1	mouse.CIC.LPS_1.1	355	196	2	3	Neutrophil	Neutrophil
CAGCTGGGTAGAAGGA-1_mouse.CIC.LPS_1.1	mouse.CIC.LPS_1.1	1315	739	1	1	B-cell.1	B-cell.1
CAGCTGGTCCTCAACC-1_mouse.CIC.LPS_1.1	mouse.CIC.LPS_1.1	1319	668	1	1	B-cell.1	B-cell.1
CAGCTGGTCGTTACGA-1_mouse.CIC.LPS_1.1	mouse.CIC.LPS_1.1	1436	677	1	1	B-cell.1	B-cell.1
CAGGTGCAGCACCGCT-1_mouse.CIC.LPS_1.1	mouse.CIC.LPS_1.1	1371	372	2	3	Neutrophil	Neutrophil
CAGGTGCCACGCGAAA-1_mouse.CIC.LPS_1.1	mouse.CIC.LPS_1.1	1359	823	1	1	B-cell.1	B-cell.1
CAGGTGCCATACGCCG-1_mouse.CIC.LPS_1.1	mouse.CIC.LPS_1.1	973	562	3	5	T-cell	NK-cell
CAGGTGCGTTACGACT-1_mouse.CIC.LPS_1.1	mouse.CIC.LPS_1.1	1146	657	3	5	T-cell	NK-cell
CAGTAACCAGTACACT-1_mouse.CIC.LPS_1.1	mouse.CIC.LPS_1.1	989	329	2	3	Neutrophil	Neutrophil
CAGTAACGTCGAGATG-1_mouse.CIC.LPS_1.1	mouse.CIC.LPS_1.1	2224	765	1	6	NA	Unassigned.1
CAGTCCTCACAAGTAA-1_mouse.CIC.LPS_1.1	mouse.CIC.LPS_1.1	1114	624	1	1	B-cell.1	B-cell.1
CATATGGGTCACTGGC-1_mouse.CIC.LPS_1.1	mouse.CIC.LPS_1.1	1112	583	3	2	T-cell	T-cell
CATATGGTCGTGGTCG-1_mouse.CIC.LPS_1.1	mouse.CIC.LPS_1.1	633	256	2	3	Neutrophil	Neutrophil
CATATTCCAAACCTAC-1_mouse.CIC.LPS_1.1	mouse.CIC.LPS_1.1	926	283	2	3	Neutrophil	Neutrophil
CATATTCTCAGTTGAC-1_mouse.CIC.LPS_1.1	mouse.CIC.LPS_1.1	527	338	1	1	B-cell.1	B-cell.1
CATCAAGAGTTACCCA-1_mouse.CIC.LPS_1.1	mouse.CIC.LPS_1.1	1386	280	2	3	Neutrophil	Neutrophil
CATCAAGGTTGTCGCG-1_mouse.CIC.LPS_1.1	mouse.CIC.LPS_1.1	811	457	1	1	B-cell.1	B-cell.1
CATCAAGTCGGTTAAC-1_mouse.CIC.LPS_1.1	mouse.CIC.LPS_1.1	484	239	2	3	Neutrophil	Neutrophil
CATCAGATCGGTCTAA-1_mouse.CIC.LPS_1.1	mouse.CIC.LPS_1.1	2701	597	2	3	Neutrophil	Neutrophil
CATCCACAGCGGATCA-1_mouse.CIC.LPS_1.1	mouse.CIC.LPS_1.1	528	236	2	3	Neutrophil	Neutrophil
CATCCACCACAACTGT-1_mouse.CIC.LPS_1.1	mouse.CIC.LPS_1.1	1334	723	1	1	B-cell.1	B-cell.1
CATCCACCAGCGATCC-1_mouse.CIC.LPS_1.1	mouse.CIC.LPS_1.1	1296	671	1	1	B-cell.1	B-cell.1
CATCCACGTCGAACAG-1_mouse.CIC.LPS_1.1	mouse.CIC.LPS_1.1	1360	701	1	1	B-cell.1	B-cell.1
CATCGAATCGAATGCT-1_mouse.CIC.LPS_1.1	mouse.CIC.LPS_1.1	3029	1505	1	1	B-cell.1	B-cell.1
CATCGGGAGCTCCTTC-1_mouse.CIC.LPS_1.1	mouse.CIC.LPS_1.1	1788	861	1	1	B-cell.1	B-cell.1
CATCGGGGTGAAAGAG-1_mouse.CIC.LPS_1.1	mouse.CIC.LPS_1.1	1288	465	2	3	Neutrophil	Neutrophil
CATCGGGTCAAGATCC-1_mouse.CIC.LPS_1.1	mouse.CIC.LPS_1.1	1115	409	2	3	Neutrophil	Neutrophil
CATGACAAGACAGACC-1_mouse.CIC.LPS_1.1	mouse.CIC.LPS_1.1	1451	516	2	3	Neutrophil	Neutrophil
CATGACAAGAGTTGGC-1_mouse.CIC.LPS_1.1	mouse.CIC.LPS_1.1	443	212	2	3	Neutrophil	Neutrophil
CATGCCTAGGCCGAAT-1_mouse.CIC.LPS_1.1	mouse.CIC.LPS_1.1	1153	395	2	3	Neutrophil	Neutrophil
CATGCCTGTCTTGTCC-1_mouse.CIC.LPS_1.1	mouse.CIC.LPS_1.1	907	598	1	1	B-cell.1	B-cell.1
CATGCCTGTTCTGGTA-1_mouse.CIC.LPS_1.1	mouse.CIC.LPS_1.1	1868	874	2	3	Neutrophil	Neutrophil
CATGCCTTCGTACCGG-1_mouse.CIC.LPS_1.1	mouse.CIC.LPS_1.1	821	288	2	3	Neutrophil	Neutrophil
CATGGCGAGGCCCTCA-1_mouse.CIC.LPS_1.1	mouse.CIC.LPS_1.1	421	211	2	3	Neutrophil	Neutrophil
CATGGCGAGGTTACCT-1_mouse.CIC.LPS_1.1	mouse.CIC.LPS_1.1	1088	415	2	3	Neutrophil	Neutrophil
CATGGCGCACAAGTAA-1_mouse.CIC.LPS_1.1	mouse.CIC.LPS_1.1	687	446	1	1	B-cell.1	B-cell.1
CATGGCGGTAGCTGCC-1_mouse.CIC.LPS_1.1	mouse.CIC.LPS_1.1	1125	635	1	1	B-cell.1	B-cell.1
CATGGCGTCCGAAGAG-1_mouse.CIC.LPS_1.1	mouse.CIC.LPS_1.1	1472	701	2	3	Neutrophil	Neutrophil
CATGGCGTCGCCCTTA-1_mouse.CIC.LPS_1.1	mouse.CIC.LPS_1.1	650	306	2	3	Neutrophil	Neutrophil
CATTATCAGGCTAGCA-1_mouse.CIC.LPS_1.1	mouse.CIC.LPS_1.1	692	271	2	3	Neutrophil	Neutrophil
CATTATCCATCTACGA-1_mouse.CIC.LPS_1.1	mouse.CIC.LPS_1.1	4390	952	3	2	T-cell	T-cell
CATTCGCGTTTAGCTG-1_mouse.CIC.LPS_1.1	mouse.CIC.LPS_1.1	893	296	2	3	Neutrophil	Neutrophil
CCAATCCGTCATCGGC-1_mouse.CIC.LPS_1.1	mouse.CIC.LPS_1.1	529	257	2	3	Neutrophil	Neutrophil
CCAATCCGTGTCGCTG-1_mouse.CIC.LPS_1.1	mouse.CIC.LPS_1.1	754	286	2	3	Neutrophil	Neutrophil
CCAATCCGTTGATTGC-1_mouse.CIC.LPS_1.1	mouse.CIC.LPS_1.1	2010	892	3	2	T-cell	T-cell
CCACCTAAGAGTAATC-1_mouse.CIC.LPS_1.1	mouse.CIC.LPS_1.1	1047	346	2	3	Neutrophil	Neutrophil
CCACCTACAGGTCCAC-1_mouse.CIC.LPS_1.1	mouse.CIC.LPS_1.1	1058	342	2	3	Neutrophil	Neutrophil
CCACCTACATAAGACA-1_mouse.CIC.LPS_1.1	mouse.CIC.LPS_1.1	1391	691	1	1	B-cell.1	B-cell.1
CCACCTATCGTATCAG-1_mouse.CIC.LPS_1.1	mouse.CIC.LPS_1.1	1364	453	2	3	Neutrophil	Neutrophil
CCACGGACACGAAGCA-1_mouse.CIC.LPS_1.1	mouse.CIC.LPS_1.1	715	427	1	1	B-cell.1	B-cell.1
CCACTACAGGTGATAT-1_mouse.CIC.LPS_1.1	mouse.CIC.LPS_1.1	821	340	2	3	Neutrophil	Neutrophil
CCACTACGTAGATTAG-1_mouse.CIC.LPS_1.1	mouse.CIC.LPS_1.1	933	317	2	3	Neutrophil	Neutrophil
CCAGCGATCGTCCGTT-1_mouse.CIC.LPS_1.1	mouse.CIC.LPS_1.1	7422	2415	4	4	Monocyte	Monocyte
CCATGTCAGATCCTGT-1_mouse.CIC.LPS_1.1	mouse.CIC.LPS_1.1	923	340	2	3	Neutrophil	Neutrophil
CCATGTCGTGTTCTTT-1_mouse.CIC.LPS_1.1	mouse.CIC.LPS_1.1	742	254	2	3	Neutrophil	Neutrophil
CCATTCGCAAGGTTCT-1_mouse.CIC.LPS_1.1	mouse.CIC.LPS_1.1	2142	361	2	3	Neutrophil	Neutrophil
CCATTCGCATGGAATA-1_mouse.CIC.LPS_1.1	mouse.CIC.LPS_1.1	1228	652	1	1	B-cell.1	B-cell.1
CCATTCGTCCTCAACC-1_mouse.CIC.LPS_1.1	mouse.CIC.LPS_1.1	1677	819	1	1	B-cell.1	B-cell.1
CCCAATCAGATCGATA-1_mouse.CIC.LPS_1.1	mouse.CIC.LPS_1.1	1200	360	2	3	Neutrophil	Neutrophil
CCCAATCCATGCGCAC-1_mouse.CIC.LPS_1.1	mouse.CIC.LPS_1.1	5061	1809	4	4	Monocyte	Monocyte
CCCAGTTCAAGCTGTT-1_mouse.CIC.LPS_1.1	mouse.CIC.LPS_1.1	1757	761	3	2	T-cell	T-cell
CCCAGTTCACTGCCAG-1_mouse.CIC.LPS_1.1	mouse.CIC.LPS_1.1	925	518	3	2	T-cell	T-cell
CCCAGTTGTATCACCA-1_mouse.CIC.LPS_1.1	mouse.CIC.LPS_1.1	825	512	1	1	B-cell.1	B-cell.1
CCCAGTTTCAGGCAAG-1_mouse.CIC.LPS_1.1	mouse.CIC.LPS_1.1	1512	554	1	1	B-cell.1	B-cell.1
CCCATACAGTAGGTGC-1_mouse.CIC.LPS_1.1	mouse.CIC.LPS_1.1	1132	346	2	3	Neutrophil	Neutrophil
CCCTCCTAGAGGGATA-1_mouse.CIC.LPS_1.1	mouse.CIC.LPS_1.1	1350	680	3	2	T-cell	T-cell
CCCTCCTGTACTTAGC-1_mouse.CIC.LPS_1.1	mouse.CIC.LPS_1.1	565	347	3	2	T-cell	T-cell
CCCTCCTGTCGACTAT-1_mouse.CIC.LPS_1.1	mouse.CIC.LPS_1.1	645	288	2	3	Neutrophil	Neutrophil
CCCTCCTGTGAGTGAC-1_mouse.CIC.LPS_1.1	mouse.CIC.LPS_1.1	995	364	2	3	Neutrophil	Neutrophil
CCCTCCTTCAGGATCT-1_mouse.CIC.LPS_1.1	mouse.CIC.LPS_1.1	652	253	2	3	Neutrophil	Neutrophil
CCCTCCTTCCCACTTG-1_mouse.CIC.LPS_1.1	mouse.CIC.LPS_1.1	2061	589	2	3	Neutrophil	Neutrophil
CCGGGATAGTTCGCAT-1_mouse.CIC.LPS_1.1	mouse.CIC.LPS_1.1	1234	666	1	1	B-cell.1	B-cell.1
CCGGGATAGTTGCAGG-1_mouse.CIC.LPS_1.1	mouse.CIC.LPS_1.1	1236	633	1	1	B-cell.1	B-cell.1
CCGGTAGCACGTTGGC-1_mouse.CIC.LPS_1.1	mouse.CIC.LPS_1.1	1003	544	1	1	B-cell.1	B-cell.1
CCGGTAGGTTCTGAAC-1_mouse.CIC.LPS_1.1	mouse.CIC.LPS_1.1	2397	1102	1	9	B-cell.1	B-cell.2
CCGTACTCACGCATCG-1_mouse.CIC.LPS_1.1	mouse.CIC.LPS_1.1	1342	645	1	1	B-cell.1	B-cell.1
CCGTACTGTCCAACTA-1_mouse.CIC.LPS_1.1	mouse.CIC.LPS_1.1	1161	632	1	1	B-cell.1	B-cell.1
CCGTACTTCGGTGTTA-1_mouse.CIC.LPS_1.1	mouse.CIC.LPS_1.1	986	643	1	1	B-cell.1	B-cell.1
CCGTACTTCTATGTGG-1_mouse.CIC.LPS_1.1	mouse.CIC.LPS_1.1	1529	794	1	1	B-cell.1	B-cell.1
CCGTGGACAGGCGATA-1_mouse.CIC.LPS_1.1	mouse.CIC.LPS_1.1	521	236	2	3	Neutrophil	Neutrophil
CCGTGGATCATCTGCC-1_mouse.CIC.LPS_1.1	mouse.CIC.LPS_1.1	1034	567	1	1	B-cell.1	B-cell.1
CCTAAAGAGCAAATCA-1_mouse.CIC.LPS_1.1	mouse.CIC.LPS_1.1	1305	624	3	2	T-cell	T-cell
CCTAAAGAGGCTAGGT-1_mouse.CIC.LPS_1.1	mouse.CIC.LPS_1.1	2238	999	1	1	B-cell.1	B-cell.1
CCTACACCATGACATC-1_mouse.CIC.LPS_1.1	mouse.CIC.LPS_1.1	860	325	2	3	Neutrophil	Neutrophil
CCTACCAAGAACTCGG-1_mouse.CIC.LPS_1.1	mouse.CIC.LPS_1.1	821	519	1	1	B-cell.1	B-cell.1
CCTACCAAGTCAAGGC-1_mouse.CIC.LPS_1.1	mouse.CIC.LPS_1.1	523	192	2	3	Neutrophil	Neutrophil
CCTACCATCCCTAACC-1_mouse.CIC.LPS_1.1	mouse.CIC.LPS_1.1	1258	698	1	1	B-cell.1	B-cell.1
CCTACCATCGGAGGTA-1_mouse.CIC.LPS_1.1	mouse.CIC.LPS_1.1	2821	676	1	6	NA	Unassigned.1
CCTACCATCGTGGGAA-1_mouse.CIC.LPS_1.1	mouse.CIC.LPS_1.1	674	259	2	3	Neutrophil	Neutrophil
CCTAGCTCACAGACAG-1_mouse.CIC.LPS_1.1	mouse.CIC.LPS_1.1	959	581	3	5	T-cell	NK-cell
CCTAGCTTCTCGTTTA-1_mouse.CIC.LPS_1.1	mouse.CIC.LPS_1.1	1857	454	2	3	Neutrophil	Neutrophil
CCTATTAAGACAAAGG-1_mouse.CIC.LPS_1.1	mouse.CIC.LPS_1.1	1016	629	1	1	B-cell.1	B-cell.1
CCTATTAAGCTCCTTC-1_mouse.CIC.LPS_1.1	mouse.CIC.LPS_1.1	1099	376	2	3	Neutrophil	Neutrophil
CCTCAGTGTACCTACA-1_mouse.CIC.LPS_1.1	mouse.CIC.LPS_1.1	839	287	2	3	Neutrophil	Neutrophil
CCTCAGTTCTGGTTCC-1_mouse.CIC.LPS_1.1	mouse.CIC.LPS_1.1	1423	760	1	1	B-cell.1	B-cell.1
CCTCTGAAGCCATCGC-1_mouse.CIC.LPS_1.1	mouse.CIC.LPS_1.1	778	354	6	7	Unassigned	Unassigned.2
CCTCTGAAGCCTATGT-1_mouse.CIC.LPS_1.1	mouse.CIC.LPS_1.1	1500	425	2	3	Neutrophil	Neutrophil
CCTCTGAAGCTCCTTC-1_mouse.CIC.LPS_1.1	mouse.CIC.LPS_1.1	742	305	2	3	Neutrophil	Neutrophil
CCTCTGACATTAACCG-1_mouse.CIC.LPS_1.1	mouse.CIC.LPS_1.1	1202	640	1	1	B-cell.1	B-cell.1
CCTCTGACATTATCTC-1_mouse.CIC.LPS_1.1	mouse.CIC.LPS_1.1	487	243	2	3	Neutrophil	Neutrophil
CCTCTGATCAAAGTAG-1_mouse.CIC.LPS_1.1	mouse.CIC.LPS_1.1	1086	573	1	1	B-cell.1	B-cell.1
CCTCTGATCATAAAGG-1_mouse.CIC.LPS_1.1	mouse.CIC.LPS_1.1	1837	522	2	3	Neutrophil	Neutrophil
CCTTACGAGGACAGAA-1_mouse.CIC.LPS_1.1	mouse.CIC.LPS_1.1	875	315	2	3	Neutrophil	Neutrophil
CCTTACGAGGCCCGTT-1_mouse.CIC.LPS_1.1	mouse.CIC.LPS_1.1	543	203	2	3	Neutrophil	Neutrophil
CCTTACGGTCGCATCG-1_mouse.CIC.LPS_1.1	mouse.CIC.LPS_1.1	885	490	3	2	T-cell	T-cell
CCTTACGGTGTGGTTT-1_mouse.CIC.LPS_1.1	mouse.CIC.LPS_1.1	741	328	2	3	Neutrophil	Neutrophil
CCTTCCCAGGGTGTGT-1_mouse.CIC.LPS_1.1	mouse.CIC.LPS_1.1	561	282	2	3	Neutrophil	Neutrophil
CCTTCCCCACCAGGTC-1_mouse.CIC.LPS_1.1	mouse.CIC.LPS_1.1	785	373	2	3	Neutrophil	Neutrophil
CCTTCCCCACGGCGTT-1_mouse.CIC.LPS_1.1	mouse.CIC.LPS_1.1	794	306	2	3	Neutrophil	Neutrophil
CCTTCGACATGGTAGG-1_mouse.CIC.LPS_1.1	mouse.CIC.LPS_1.1	2033	625	1	6	NA	Unassigned.1
CCTTCGATCACTTCAT-1_mouse.CIC.LPS_1.1	mouse.CIC.LPS_1.1	375	177	2	3	Neutrophil	Neutrophil
CGAACATGTCATGCAT-1_mouse.CIC.LPS_1.1	mouse.CIC.LPS_1.1	1257	632	3	2	T-cell	T-cell
CGAACATTCCACGACG-1_mouse.CIC.LPS_1.1	mouse.CIC.LPS_1.1	1699	742	3	2	T-cell	T-cell
CGACCTTAGAGTACAT-1_mouse.CIC.LPS_1.1	mouse.CIC.LPS_1.1	452	200	2	3	Neutrophil	Neutrophil
CGACCTTAGTACGCGA-1_mouse.CIC.LPS_1.1	mouse.CIC.LPS_1.1	1386	757	1	1	B-cell.1	B-cell.1
CGACCTTCACACAGAG-1_mouse.CIC.LPS_1.1	mouse.CIC.LPS_1.1	1939	477	2	3	Neutrophil	Neutrophil
CGACTTCGTGTGAAAT-1_mouse.CIC.LPS_1.1	mouse.CIC.LPS_1.1	633	437	1	1	B-cell.1	B-cell.1
CGACTTCTCGCCAAAT-1_mouse.CIC.LPS_1.1	mouse.CIC.LPS_1.1	448	191	2	3	Neutrophil	Neutrophil
CGAGAAGAGACCTAGG-1_mouse.CIC.LPS_1.1	mouse.CIC.LPS_1.1	898	374	2	3	Neutrophil	Neutrophil
CGAGAAGGTAATTGGA-1_mouse.CIC.LPS_1.1	mouse.CIC.LPS_1.1	797	455	1	1	B-cell.1	B-cell.1
CGAGAAGGTATGAAAC-1_mouse.CIC.LPS_1.1	mouse.CIC.LPS_1.1	1301	402	2	3	Neutrophil	Neutrophil
CGAGAAGGTGAAATCA-1_mouse.CIC.LPS_1.1	mouse.CIC.LPS_1.1	530	285	2	3	Neutrophil	Neutrophil
CGAGAAGGTTGGAGGT-1_mouse.CIC.LPS_1.1	mouse.CIC.LPS_1.1	1998	558	2	3	Neutrophil	Neutrophil
CGAGCACCAAGTTGTC-1_mouse.CIC.LPS_1.1	mouse.CIC.LPS_1.1	1460	738	1	1	B-cell.1	B-cell.1
CGAGCACCATATGGTC-1_mouse.CIC.LPS_1.1	mouse.CIC.LPS_1.1	1766	773	1	1	B-cell.1	B-cell.1
CGAGCACCATGAGCGA-1_mouse.CIC.LPS_1.1	mouse.CIC.LPS_1.1	489	251	2	3	Neutrophil	Neutrophil
CGAGCACTCGCGCCAA-1_mouse.CIC.LPS_1.1	mouse.CIC.LPS_1.1	1246	461	2	3	Neutrophil	Neutrophil
CGATCGGAGATCACGG-1_mouse.CIC.LPS_1.1	mouse.CIC.LPS_1.1	1991	538	2	3	Neutrophil	Neutrophil
CGATCGGTCAAACGGG-1_mouse.CIC.LPS_1.1	mouse.CIC.LPS_1.1	1450	813	1	1	B-cell.1	B-cell.1
CGATCGGTCAGAAATG-1_mouse.CIC.LPS_1.1	mouse.CIC.LPS_1.1	1119	667	3	5	T-cell	NK-cell
CGATCGGTCCTTGCCA-1_mouse.CIC.LPS_1.1	mouse.CIC.LPS_1.1	1062	625	1	1	B-cell.1	B-cell.1
CGATGGCAGGCATGTG-1_mouse.CIC.LPS_1.1	mouse.CIC.LPS_1.1	1092	565	1	1	B-cell.1	B-cell.1
CGATGTAAGACCGGAT-1_mouse.CIC.LPS_1.1	mouse.CIC.LPS_1.1	786	328	2	3	Neutrophil	Neutrophil
CGATGTAAGCGCTTAT-1_mouse.CIC.LPS_1.1	mouse.CIC.LPS_1.1	1085	599	3	2	T-cell	T-cell
CGATGTAAGTTTGCGT-1_mouse.CIC.LPS_1.1	mouse.CIC.LPS_1.1	1769	723	3	2	T-cell	T-cell
CGATGTACACCTATCC-1_mouse.CIC.LPS_1.1	mouse.CIC.LPS_1.1	1083	583	1	1	B-cell.1	B-cell.1
CGATGTAGTCGGCATC-1_mouse.CIC.LPS_1.1	mouse.CIC.LPS_1.1	922	328	2	3	Neutrophil	Neutrophil
CGATGTAGTGCAGTAG-1_mouse.CIC.LPS_1.1	mouse.CIC.LPS_1.1	935	346	2	3	Neutrophil	Neutrophil
CGATTGACACAGATTC-1_mouse.CIC.LPS_1.1	mouse.CIC.LPS_1.1	1108	633	1	1	B-cell.1	B-cell.1
CGATTGAGTCGCGTGT-1_mouse.CIC.LPS_1.1	mouse.CIC.LPS_1.1	959	590	1	1	B-cell.1	B-cell.1
CGCCAAGCAAAGGTGC-1_mouse.CIC.LPS_1.1	mouse.CIC.LPS_1.1	921	276	2	3	Neutrophil	Neutrophil
CGCCAAGCAGCGTAAG-1_mouse.CIC.LPS_1.1	mouse.CIC.LPS_1.1	1237	385	2	3	Neutrophil	Neutrophil
CGCCAAGCATTGGTAC-1_mouse.CIC.LPS_1.1	mouse.CIC.LPS_1.1	1184	565	1	1	B-cell.1	B-cell.1
CGCGGTAAGACTAAGT-1_mouse.CIC.LPS_1.1	mouse.CIC.LPS_1.1	938	544	1	1	B-cell.1	B-cell.1
CGCGGTAAGAGAGCTC-1_mouse.CIC.LPS_1.1	mouse.CIC.LPS_1.1	669	276	2	3	Neutrophil	Neutrophil
CGCGGTAAGGTTCCTA-1_mouse.CIC.LPS_1.1	mouse.CIC.LPS_1.1	1520	512	2	3	Neutrophil	Neutrophil
CGCGGTACAAGCGTAG-1_mouse.CIC.LPS_1.1	mouse.CIC.LPS_1.1	684	275	2	3	Neutrophil	Neutrophil
CGCGGTAGTAGAGCTG-1_mouse.CIC.LPS_1.1	mouse.CIC.LPS_1.1	1120	568	1	1	B-cell.1	B-cell.1
CGCGGTAGTTCAACCA-1_mouse.CIC.LPS_1.1	mouse.CIC.LPS_1.1	555	229	2	3	Neutrophil	Neutrophil
CGCGTTTCATCCGCGA-1_mouse.CIC.LPS_1.1	mouse.CIC.LPS_1.1	955	502	1	1	B-cell.1	B-cell.1
CGCGTTTGTATATGGA-1_mouse.CIC.LPS_1.1	mouse.CIC.LPS_1.1	1173	653	1	1	B-cell.1	B-cell.1
CGCGTTTTCGCACTCT-1_mouse.CIC.LPS_1.1	mouse.CIC.LPS_1.1	402	227	2	3	Neutrophil	Neutrophil
CGCGTTTTCTATCGCC-1_mouse.CIC.LPS_1.1	mouse.CIC.LPS_1.1	1018	402	2	3	Neutrophil	Neutrophil
CGCTGGAAGTTTAGGA-1_mouse.CIC.LPS_1.1	mouse.CIC.LPS_1.1	1241	694	1	1	B-cell.1	B-cell.1
CGCTGGAGTAATCGTC-1_mouse.CIC.LPS_1.1	mouse.CIC.LPS_1.1	1007	321	2	3	Neutrophil	Neutrophil
CGCTTCAGTAGGACAC-1_mouse.CIC.LPS_1.1	mouse.CIC.LPS_1.1	1465	320	2	3	Neutrophil	Neutrophil
CGCTTCATCCGCGCAA-1_mouse.CIC.LPS_1.1	mouse.CIC.LPS_1.1	1813	563	2	3	Neutrophil	Neutrophil
CGCTTCATCTACTCAT-1_mouse.CIC.LPS_1.1	mouse.CIC.LPS_1.1	1535	772	1	1	B-cell.1	B-cell.1
CGGACACAGAATTCCC-1_mouse.CIC.LPS_1.1	mouse.CIC.LPS_1.1	643	286	2	3	Neutrophil	Neutrophil
CGGACACGTAGCGCTC-1_mouse.CIC.LPS_1.1	mouse.CIC.LPS_1.1	594	245	2	3	Neutrophil	Neutrophil
CGGACGTAGAAGGTTT-1_mouse.CIC.LPS_1.1	mouse.CIC.LPS_1.1	1082	600	1	1	B-cell.1	B-cell.1
CGGACGTAGCGTGAAC-1_mouse.CIC.LPS_1.1	mouse.CIC.LPS_1.1	1313	717	1	1	B-cell.1	B-cell.1
CGGACTGGTATCAGTC-1_mouse.CIC.LPS_1.1	mouse.CIC.LPS_1.1	1230	619	1	1	B-cell.1	B-cell.1
CGGAGCTCAGTCACTA-1_mouse.CIC.LPS_1.1	mouse.CIC.LPS_1.1	974	370	2	3	Neutrophil	Neutrophil
CGGAGTCAGGCGCTCT-1_mouse.CIC.LPS_1.1	mouse.CIC.LPS_1.1	1034	350	2	3	Neutrophil	Neutrophil
CGGAGTCCAAGTACCT-1_mouse.CIC.LPS_1.1	mouse.CIC.LPS_1.1	929	334	2	3	Neutrophil	Neutrophil
CGGAGTCGTATATGAG-1_mouse.CIC.LPS_1.1	mouse.CIC.LPS_1.1	959	322	2	3	Neutrophil	Neutrophil
CGGAGTCGTCGGCATC-1_mouse.CIC.LPS_1.1	mouse.CIC.LPS_1.1	1099	581	1	1	B-cell.1	B-cell.1
CGGCTAGCACGCTTTC-1_mouse.CIC.LPS_1.1	mouse.CIC.LPS_1.1	2179	1052	1	1	B-cell.1	B-cell.1
CGGGTCACAAAGGTGC-1_mouse.CIC.LPS_1.1	mouse.CIC.LPS_1.1	1440	551	1	6	NA	Unassigned.1
CGGGTCATCGGCATCG-1_mouse.CIC.LPS_1.1	mouse.CIC.LPS_1.1	1214	344	2	3	Neutrophil	Neutrophil
CGGTTAACATGCAACT-1_mouse.CIC.LPS_1.1	mouse.CIC.LPS_1.1	515	221	2	3	Neutrophil	Neutrophil
CGGTTAATCCACGAAT-1_mouse.CIC.LPS_1.1	mouse.CIC.LPS_1.1	1620	477	2	3	Neutrophil	Neutrophil
CGGTTAATCCTGTACC-1_mouse.CIC.LPS_1.1	mouse.CIC.LPS_1.1	1590	760	1	1	B-cell.1	B-cell.1
CGGTTAATCTCATTCA-1_mouse.CIC.LPS_1.1	mouse.CIC.LPS_1.1	622	244	2	3	Neutrophil	Neutrophil
CGTAGGCAGTCATGCT-1_mouse.CIC.LPS_1.1	mouse.CIC.LPS_1.1	3430	559	2	3	Neutrophil	Neutrophil
CGTAGGCGTTCTGGTA-1_mouse.CIC.LPS_1.1	mouse.CIC.LPS_1.1	1607	684	3	2	T-cell	T-cell
CGTCACTAGGTGTGGT-1_mouse.CIC.LPS_1.1	mouse.CIC.LPS_1.1	1028	365	2	3	Neutrophil	Neutrophil
CGTCACTAGTCGCCGT-1_mouse.CIC.LPS_1.1	mouse.CIC.LPS_1.1	740	350	2	3	Neutrophil	Neutrophil
CGTCACTCATGGATGG-1_mouse.CIC.LPS_1.1	mouse.CIC.LPS_1.1	957	376	2	3	Neutrophil	Neutrophil
CGTCCATAGGGTTTCT-1_mouse.CIC.LPS_1.1	mouse.CIC.LPS_1.1	780	246	2	3	Neutrophil	Neutrophil
CGTCCATAGTGGAGAA-1_mouse.CIC.LPS_1.1	mouse.CIC.LPS_1.1	666	261	2	3	Neutrophil	Neutrophil
CGTCCATGTCAATACC-1_mouse.CIC.LPS_1.1	mouse.CIC.LPS_1.1	1046	371	2	3	Neutrophil	Neutrophil
CGTCTACAGGTGCAAC-1_mouse.CIC.LPS_1.1	mouse.CIC.LPS_1.1	964	409	2	3	Neutrophil	Neutrophil
CGTGAGCAGTGACATA-1_mouse.CIC.LPS_1.1	mouse.CIC.LPS_1.1	1494	690	1	1	B-cell.1	B-cell.1
CGTGAGCCATGTCCTC-1_mouse.CIC.LPS_1.1	mouse.CIC.LPS_1.1	1972	656	1	6	NA	Unassigned.1
CGTGAGCGTTTGGCGC-1_mouse.CIC.LPS_1.1	mouse.CIC.LPS_1.1	964	580	1	1	B-cell.1	B-cell.1
CGTGAGCTCCTGTAGA-1_mouse.CIC.LPS_1.1	mouse.CIC.LPS_1.1	570	195	2	3	Neutrophil	Neutrophil
CGTGTAAAGAGGTAGA-1_mouse.CIC.LPS_1.1	mouse.CIC.LPS_1.1	1507	504	2	3	Neutrophil	Neutrophil
CGTGTAATCAGCAACT-1_mouse.CIC.LPS_1.1	mouse.CIC.LPS_1.1	309	162	2	3	Neutrophil	Neutrophil
CGTGTAATCATTATCC-1_mouse.CIC.LPS_1.1	mouse.CIC.LPS_1.1	1001	381	2	3	Neutrophil	Neutrophil
CGTGTAATCTTATCTG-1_mouse.CIC.LPS_1.1	mouse.CIC.LPS_1.1	2001	705	1	6	NA	Unassigned.1
CGTGTCTAGATAGCAT-1_mouse.CIC.LPS_1.1	mouse.CIC.LPS_1.1	2148	1018	1	1	B-cell.1	B-cell.1
CGTGTCTCAAAGGAAG-1_mouse.CIC.LPS_1.1	mouse.CIC.LPS_1.1	461	176	2	3	Neutrophil	Neutrophil
CGTGTCTCAGCGAACA-1_mouse.CIC.LPS_1.1	mouse.CIC.LPS_1.1	4610	1523	4	4	Monocyte	Monocyte
CGTGTCTGTATAAACG-1_mouse.CIC.LPS_1.1	mouse.CIC.LPS_1.1	572	409	1	1	B-cell.1	B-cell.1
CGTGTCTTCAATAAGG-1_mouse.CIC.LPS_1.1	mouse.CIC.LPS_1.1	731	297	2	3	Neutrophil	Neutrophil
CGTTAGAAGTGTACGG-1_mouse.CIC.LPS_1.1	mouse.CIC.LPS_1.1	838	318	2	3	Neutrophil	Neutrophil
CGTTAGATCGCATGGC-1_mouse.CIC.LPS_1.1	mouse.CIC.LPS_1.1	487	223	2	3	Neutrophil	Neutrophil
CGTTCTGAGAGCCTAG-1_mouse.CIC.LPS_1.1	mouse.CIC.LPS_1.1	1247	622	1	1	B-cell.1	B-cell.1
CGTTCTGAGGAATTAC-1_mouse.CIC.LPS_1.1	mouse.CIC.LPS_1.1	1306	690	4	4	Monocyte	Monocyte
CGTTCTGCAGCTATTG-1_mouse.CIC.LPS_1.1	mouse.CIC.LPS_1.1	919	581	1	6	NA	Unassigned.1
CGTTCTGTCACGCGGT-1_mouse.CIC.LPS_1.1	mouse.CIC.LPS_1.1	579	273	2	3	Neutrophil	Neutrophil
CGTTGGGAGACTGGGT-1_mouse.CIC.LPS_1.1	mouse.CIC.LPS_1.1	663	416	1	1	B-cell.1	B-cell.1
CGTTGGGAGGGCACTA-1_mouse.CIC.LPS_1.1	mouse.CIC.LPS_1.1	1531	448	2	3	Neutrophil	Neutrophil
CGTTGGGGTTATCACG-1_mouse.CIC.LPS_1.1	mouse.CIC.LPS_1.1	907	551	1	1	B-cell.1	B-cell.1
CTAACTTGTAACGCGA-1_mouse.CIC.LPS_1.1	mouse.CIC.LPS_1.1	1097	624	1	1	B-cell.1	B-cell.1
CTAAGACTCACGCATA-1_mouse.CIC.LPS_1.1	mouse.CIC.LPS_1.1	980	383	2	3	Neutrophil	Neutrophil
CTAAGACTCAGCTCTC-1_mouse.CIC.LPS_1.1	mouse.CIC.LPS_1.1	1265	393	2	3	Neutrophil	Neutrophil
CTAATGGCAGTCAGAG-1_mouse.CIC.LPS_1.1	mouse.CIC.LPS_1.1	6824	2215	4	4	Monocyte	Monocyte
CTACACCAGAGTACCG-1_mouse.CIC.LPS_1.1	mouse.CIC.LPS_1.1	806	331	2	3	Neutrophil	Neutrophil
CTACACCAGTGGGATC-1_mouse.CIC.LPS_1.1	mouse.CIC.LPS_1.1	888	292	2	3	Neutrophil	Neutrophil
CTACACCCAAGCGATG-1_mouse.CIC.LPS_1.1	mouse.CIC.LPS_1.1	1292	355	2	3	Neutrophil	Neutrophil
CTACACCGTTATGTGC-1_mouse.CIC.LPS_1.1	mouse.CIC.LPS_1.1	882	293	2	3	Neutrophil	Neutrophil
CTACATTAGTGAAGAG-1_mouse.CIC.LPS_1.1	mouse.CIC.LPS_1.1	1475	377	1	6	NA	Unassigned.1
CTACCCAAGCACCGTC-1_mouse.CIC.LPS_1.1	mouse.CIC.LPS_1.1	2392	1233	1	9	B-cell.1	B-cell.2
CTACCCAAGTGTCCCG-1_mouse.CIC.LPS_1.1	mouse.CIC.LPS_1.1	904	350	2	3	Neutrophil	Neutrophil
CTACCCACAAGTAGTA-1_mouse.CIC.LPS_1.1	mouse.CIC.LPS_1.1	796	347	2	3	Neutrophil	Neutrophil
CTACCCATCTGGAGCC-1_mouse.CIC.LPS_1.1	mouse.CIC.LPS_1.1	432	196	2	3	Neutrophil	Neutrophil
CTACGTCAGCAAATCA-1_mouse.CIC.LPS_1.1	mouse.CIC.LPS_1.1	1456	742	1	1	B-cell.1	B-cell.1
CTAGCCTAGAGTAATC-1_mouse.CIC.LPS_1.1	mouse.CIC.LPS_1.1	1226	626	1	1	B-cell.1	B-cell.1
CTAGCCTAGTCAATAG-1_mouse.CIC.LPS_1.1	mouse.CIC.LPS_1.1	949	378	2	3	Neutrophil	Neutrophil
CTAGTGAAGCTGCAAG-1_mouse.CIC.LPS_1.1	mouse.CIC.LPS_1.1	1610	148	5	8	B.cell.2	RBC
CTCACACAGACGACGT-1_mouse.CIC.LPS_1.1	mouse.CIC.LPS_1.1	461	241	2	3	Neutrophil	Neutrophil
CTCACACCAAAGAATC-1_mouse.CIC.LPS_1.1	mouse.CIC.LPS_1.1	1110	590	1	1	B-cell.1	B-cell.1
CTCACACGTAGGCTGA-1_mouse.CIC.LPS_1.1	mouse.CIC.LPS_1.1	1736	896	1	1	B-cell.1	B-cell.1
CTCACACTCAGGTTCA-1_mouse.CIC.LPS_1.1	mouse.CIC.LPS_1.1	1600	547	1	6	NA	Unassigned.1
CTCACACTCATATCGG-1_mouse.CIC.LPS_1.1	mouse.CIC.LPS_1.1	1098	369	2	3	Neutrophil	Neutrophil
CTCACACTCCCAAGTA-1_mouse.CIC.LPS_1.1	mouse.CIC.LPS_1.1	1090	692	1	1	B-cell.1	B-cell.1
CTCAGAAAGATCTGAA-1_mouse.CIC.LPS_1.1	mouse.CIC.LPS_1.1	427	296	1	1	B-cell.1	B-cell.1
CTCAGAAGTTAGAACA-1_mouse.CIC.LPS_1.1	mouse.CIC.LPS_1.1	1089	611	1	1	B-cell.1	B-cell.1
CTCAGAATCGGACAAG-1_mouse.CIC.LPS_1.1	mouse.CIC.LPS_1.1	2233	361	2	3	Neutrophil	Neutrophil
CTCATTATCACGACTA-1_mouse.CIC.LPS_1.1	mouse.CIC.LPS_1.1	348	175	2	3	Neutrophil	Neutrophil
CTCATTATCAGTTAGC-1_mouse.CIC.LPS_1.1	mouse.CIC.LPS_1.1	894	286	2	3	Neutrophil	Neutrophil
CTCATTATCATCGGAT-1_mouse.CIC.LPS_1.1	mouse.CIC.LPS_1.1	862	532	1	1	B-cell.1	B-cell.1
CTCCTAGGTGATGTCT-1_mouse.CIC.LPS_1.1	mouse.CIC.LPS_1.1	938	539	3	5	T-cell	NK-cell
CTCGAAAAGCGAAGGG-1_mouse.CIC.LPS_1.1	mouse.CIC.LPS_1.1	880	320	2	3	Neutrophil	Neutrophil
CTCGAAAAGTACACCT-1_mouse.CIC.LPS_1.1	mouse.CIC.LPS_1.1	6455	2018	4	4	Monocyte	Monocyte
CTCGAAACAGTAACGG-1_mouse.CIC.LPS_1.1	mouse.CIC.LPS_1.1	224	176	3	2	T-cell	T-cell
CTCGAAAGTCTACCTC-1_mouse.CIC.LPS_1.1	mouse.CIC.LPS_1.1	601	223	2	3	Neutrophil	Neutrophil
CTCGAAATCACATACG-1_mouse.CIC.LPS_1.1	mouse.CIC.LPS_1.1	454	207	2	3	Neutrophil	Neutrophil
CTCGAAATCGCTGATA-1_mouse.CIC.LPS_1.1	mouse.CIC.LPS_1.1	535	239	2	3	Neutrophil	Neutrophil
CTCGAGGAGGGCACTA-1_mouse.CIC.LPS_1.1	mouse.CIC.LPS_1.1	387	196	2	3	Neutrophil	Neutrophil
CTCGAGGAGTTCGCGC-1_mouse.CIC.LPS_1.1	mouse.CIC.LPS_1.1	1542	815	1	1	B-cell.1	B-cell.1
CTCGAGGCAAGCCGCT-1_mouse.CIC.LPS_1.1	mouse.CIC.LPS_1.1	764	516	1	1	B-cell.1	B-cell.1
CTCGAGGGTACTCGCG-1_mouse.CIC.LPS_1.1	mouse.CIC.LPS_1.1	460	196	2	3	Neutrophil	Neutrophil
CTCGGAGAGATGGGTC-1_mouse.CIC.LPS_1.1	mouse.CIC.LPS_1.1	1826	441	2	3	Neutrophil	Neutrophil
CTCGGAGAGTTTAGGA-1_mouse.CIC.LPS_1.1	mouse.CIC.LPS_1.1	1010	560	1	1	B-cell.1	B-cell.1
CTCGGAGGTATTCGTG-1_mouse.CIC.LPS_1.1	mouse.CIC.LPS_1.1	1221	643	1	1	B-cell.1	B-cell.1
CTCGGAGTCCCTAATT-1_mouse.CIC.LPS_1.1	mouse.CIC.LPS_1.1	857	364	2	3	Neutrophil	Neutrophil
CTCGGAGTCTCTAGGA-1_mouse.CIC.LPS_1.1	mouse.CIC.LPS_1.1	1287	641	1	1	B-cell.1	B-cell.1
CTCGGAGTCTTCATGT-1_mouse.CIC.LPS_1.1	mouse.CIC.LPS_1.1	535	320	3	2	T-cell	T-cell
CTCGGGAAGGACCACA-1_mouse.CIC.LPS_1.1	mouse.CIC.LPS_1.1	1192	678	1	1	B-cell.1	B-cell.1
CTCGTACGTCAATGTC-1_mouse.CIC.LPS_1.1	mouse.CIC.LPS_1.1	1670	872	1	1	B-cell.1	B-cell.1
CTCGTACGTCCGTGAC-1_mouse.CIC.LPS_1.1	mouse.CIC.LPS_1.1	1657	697	3	2	T-cell	T-cell
CTCGTACGTGCAGACA-1_mouse.CIC.LPS_1.1	mouse.CIC.LPS_1.1	722	316	2	3	Neutrophil	Neutrophil
CTCGTACTCTCTTATG-1_mouse.CIC.LPS_1.1	mouse.CIC.LPS_1.1	1436	729	1	1	B-cell.1	B-cell.1
CTCGTCAAGATAGGAG-1_mouse.CIC.LPS_1.1	mouse.CIC.LPS_1.1	675	305	2	3	Neutrophil	Neutrophil
CTCGTCAGTCCATCCT-1_mouse.CIC.LPS_1.1	mouse.CIC.LPS_1.1	812	316	2	3	Neutrophil	Neutrophil
CTCTAATCACCACCAG-1_mouse.CIC.LPS_1.1	mouse.CIC.LPS_1.1	1504	828	1	1	B-cell.1	B-cell.1
CTCTAATCAGCCTTGG-1_mouse.CIC.LPS_1.1	mouse.CIC.LPS_1.1	1134	421	2	3	Neutrophil	Neutrophil
CTCTAATTCCGAGCCA-1_mouse.CIC.LPS_1.1	mouse.CIC.LPS_1.1	1173	626	1	1	B-cell.1	B-cell.1
CTCTAATTCCGTACAA-1_mouse.CIC.LPS_1.1	mouse.CIC.LPS_1.1	1604	479	2	3	Neutrophil	Neutrophil
CTCTAATTCCTCGCAT-1_mouse.CIC.LPS_1.1	mouse.CIC.LPS_1.1	431	187	2	3	Neutrophil	Neutrophil
CTCTACGTCCGAATGT-1_mouse.CIC.LPS_1.1	mouse.CIC.LPS_1.1	474	292	3	2	T-cell	T-cell
CTCTGGTTCCGCTGTT-1_mouse.CIC.LPS_1.1	mouse.CIC.LPS_1.1	855	486	3	5	T-cell	NK-cell
CTGAAACAGATCCGAG-1_mouse.CIC.LPS_1.1	mouse.CIC.LPS_1.1	1317	366	2	3	Neutrophil	Neutrophil
CTGAAACCACATCCAA-1_mouse.CIC.LPS_1.1	mouse.CIC.LPS_1.1	1032	406	2	3	Neutrophil	Neutrophil
CTGAAACCATCTCCCA-1_mouse.CIC.LPS_1.1	mouse.CIC.LPS_1.1	1083	602	1	1	B-cell.1	B-cell.1
CTGAAACGTTTGTTGG-1_mouse.CIC.LPS_1.1	mouse.CIC.LPS_1.1	1116	625	1	1	B-cell.1	B-cell.1
CTGAAGTCACTCTGTC-1_mouse.CIC.LPS_1.1	mouse.CIC.LPS_1.1	1052	565	1	1	B-cell.1	B-cell.1
CTGAAGTGTAGCGTCC-1_mouse.CIC.LPS_1.1	mouse.CIC.LPS_1.1	880	330	2	3	Neutrophil	Neutrophil
CTGAAGTGTTCCTCCA-1_mouse.CIC.LPS_1.1	mouse.CIC.LPS_1.1	262	147	2	3	Neutrophil	Neutrophil
CTGATCCAGATTACCC-1_mouse.CIC.LPS_1.1	mouse.CIC.LPS_1.1	892	338	2	3	Neutrophil	Neutrophil
CTGATCCGTTCGTCTC-1_mouse.CIC.LPS_1.1	mouse.CIC.LPS_1.1	676	257	2	3	Neutrophil	Neutrophil
CTGCCTACAAGCTGAG-1_mouse.CIC.LPS_1.1	mouse.CIC.LPS_1.1	247	178	3	2	T-cell	T-cell
CTGCCTACATTGTGCA-1_mouse.CIC.LPS_1.1	mouse.CIC.LPS_1.1	1466	703	3	2	T-cell	T-cell
CTGCGGAAGCCCAGCT-1_mouse.CIC.LPS_1.1	mouse.CIC.LPS_1.1	2435	645	1	6	NA	Unassigned.1
CTGCGGAAGTATCGAA-1_mouse.CIC.LPS_1.1	mouse.CIC.LPS_1.1	501	230	2	3	Neutrophil	Neutrophil
CTGCGGACACATTTCT-1_mouse.CIC.LPS_1.1	mouse.CIC.LPS_1.1	481	222	2	3	Neutrophil	Neutrophil
CTGCGGAGTACACCGC-1_mouse.CIC.LPS_1.1	mouse.CIC.LPS_1.1	728	293	2	3	Neutrophil	Neutrophil
CTGCGGAGTGAGTGAC-1_mouse.CIC.LPS_1.1	mouse.CIC.LPS_1.1	1087	578	1	1	B-cell.1	B-cell.1
CTGCGGAGTTCAGTAC-1_mouse.CIC.LPS_1.1	mouse.CIC.LPS_1.1	1481	791	1	1	B-cell.1	B-cell.1
CTGCGGATCACCAGGC-1_mouse.CIC.LPS_1.1	mouse.CIC.LPS_1.1	3083	1131	3	2	T-cell	T-cell
CTGCGGATCGCATGGC-1_mouse.CIC.LPS_1.1	mouse.CIC.LPS_1.1	1643	157	5	8	B.cell.2	RBC
CTGCTGTCACGGCGTT-1_mouse.CIC.LPS_1.1	mouse.CIC.LPS_1.1	807	300	2	3	Neutrophil	Neutrophil
CTGCTGTCATGTAGTC-1_mouse.CIC.LPS_1.1	mouse.CIC.LPS_1.1	808	326	2	3	Neutrophil	Neutrophil
CTGCTGTGTTTAGCTG-1_mouse.CIC.LPS_1.1	mouse.CIC.LPS_1.1	520	185	2	3	Neutrophil	Neutrophil
CTGCTGTTCAGCTTAG-1_mouse.CIC.LPS_1.1	mouse.CIC.LPS_1.1	959	541	1	1	B-cell.1	B-cell.1
CTGGTCTAGTGCCAGA-1_mouse.CIC.LPS_1.1	mouse.CIC.LPS_1.1	494	228	2	3	Neutrophil	Neutrophil
CTGGTCTTCCAAAGTC-1_mouse.CIC.LPS_1.1	mouse.CIC.LPS_1.1	881	486	1	1	B-cell.1	B-cell.1
CTGTGCTGTAGGCTGA-1_mouse.CIC.LPS_1.1	mouse.CIC.LPS_1.1	506	279	2	3	Neutrophil	Neutrophil
CTGTGCTGTTAAAGTG-1_mouse.CIC.LPS_1.1	mouse.CIC.LPS_1.1	499	247	2	3	Neutrophil	Neutrophil
CTGTTTAGTCCTAGCG-1_mouse.CIC.LPS_1.1	mouse.CIC.LPS_1.1	800	279	2	3	Neutrophil	Neutrophil
CTGTTTATCGAGAACG-1_mouse.CIC.LPS_1.1	mouse.CIC.LPS_1.1	1003	515	1	1	B-cell.1	B-cell.1
CTGTTTATCGTAGGAG-1_mouse.CIC.LPS_1.1	mouse.CIC.LPS_1.1	4217	1472	3	2	T-cell	T-cell
CTGTTTATCTCAAACG-1_mouse.CIC.LPS_1.1	mouse.CIC.LPS_1.1	502	303	1	1	B-cell.1	B-cell.1
CTTAACTAGTCCCACG-1_mouse.CIC.LPS_1.1	mouse.CIC.LPS_1.1	2451	417	2	3	Neutrophil	Neutrophil
CTTACCGAGCCCAATT-1_mouse.CIC.LPS_1.1	mouse.CIC.LPS_1.1	1184	688	1	1	B-cell.1	B-cell.1
CTTACCGCAAGCCGTC-1_mouse.CIC.LPS_1.1	mouse.CIC.LPS_1.1	876	335	2	3	Neutrophil	Neutrophil
CTTAGGAAGTTAACGA-1_mouse.CIC.LPS_1.1	mouse.CIC.LPS_1.1	582	278	2	3	Neutrophil	Neutrophil
CTTAGGAGTCCCTACT-1_mouse.CIC.LPS_1.1	mouse.CIC.LPS_1.1	1090	632	1	1	B-cell.1	B-cell.1
CTTAGGATCAGTTTGG-1_mouse.CIC.LPS_1.1	mouse.CIC.LPS_1.1	1237	698	1	1	B-cell.1	B-cell.1
CTTAGGATCGGACAAG-1_mouse.CIC.LPS_1.1	mouse.CIC.LPS_1.1	3845	1689	1	1	B-cell.1	B-cell.1
CTTAGGATCGGTGTTA-1_mouse.CIC.LPS_1.1	mouse.CIC.LPS_1.1	1373	728	1	1	B-cell.1	B-cell.1
CTTCTCTAGCGTTGCC-1_mouse.CIC.LPS_1.1	mouse.CIC.LPS_1.1	1320	763	1	1	B-cell.1	B-cell.1
CTTCTCTAGTGTTAGA-1_mouse.CIC.LPS_1.1	mouse.CIC.LPS_1.1	664	227	2	3	Neutrophil	Neutrophil
CTTCTCTCATCCAACA-1_mouse.CIC.LPS_1.1	mouse.CIC.LPS_1.1	650	300	2	3	Neutrophil	Neutrophil
CTTCTCTGTAAGAGAG-1_mouse.CIC.LPS_1.1	mouse.CIC.LPS_1.1	2028	714	1	6	NA	Unassigned.1
CTTGGCTGTGGTTTCA-1_mouse.CIC.LPS_1.1	mouse.CIC.LPS_1.1	2001	646	1	6	NA	Unassigned.1
CTTTGCGCATCTGGTA-1_mouse.CIC.LPS_1.1	mouse.CIC.LPS_1.1	1162	351	2	3	Neutrophil	Neutrophil
CTTTGCGGTGTAAGTA-1_mouse.CIC.LPS_1.1	mouse.CIC.LPS_1.1	1156	617	1	1	B-cell.1	B-cell.1
CTTTGCGTCCTAAGTG-1_mouse.CIC.LPS_1.1	mouse.CIC.LPS_1.1	818	343	2	3	Neutrophil	Neutrophil
CTTTGCGTCCTGTACC-1_mouse.CIC.LPS_1.1	mouse.CIC.LPS_1.1	1682	367	2	3	Neutrophil	Neutrophil
GAAACTCCAGATCCAT-1_mouse.CIC.LPS_1.1	mouse.CIC.LPS_1.1	673	286	2	3	Neutrophil	Neutrophil
GAAATGACACTTAAGC-1_mouse.CIC.LPS_1.1	mouse.CIC.LPS_1.1	748	269	2	3	Neutrophil	Neutrophil
GAAATGAGTACCGAGA-1_mouse.CIC.LPS_1.1	mouse.CIC.LPS_1.1	1273	657	1	1	B-cell.1	B-cell.1
GAACATCCAAGGACTG-1_mouse.CIC.LPS_1.1	mouse.CIC.LPS_1.1	255	170	2	3	Neutrophil	Neutrophil
GAACATCCAGTACACT-1_mouse.CIC.LPS_1.1	mouse.CIC.LPS_1.1	995	308	2	3	Neutrophil	Neutrophil
GAACATCTCGTGGTCG-1_mouse.CIC.LPS_1.1	mouse.CIC.LPS_1.1	471	217	2	3	Neutrophil	Neutrophil
GAACCTAGTCCATCCT-1_mouse.CIC.LPS_1.1	mouse.CIC.LPS_1.1	1307	441	2	3	Neutrophil	Neutrophil
GAACCTATCACCCGAG-1_mouse.CIC.LPS_1.1	mouse.CIC.LPS_1.1	1314	370	2	3	Neutrophil	Neutrophil
GAACGGAGTAAGGGCT-1_mouse.CIC.LPS_1.1	mouse.CIC.LPS_1.1	4346	1326	3	2	T-cell	T-cell
GAACGGAGTTTGGGCC-1_mouse.CIC.LPS_1.1	mouse.CIC.LPS_1.1	1704	515	2	3	Neutrophil	Neutrophil
GAACGGATCGTTGACA-1_mouse.CIC.LPS_1.1	mouse.CIC.LPS_1.1	416	208	2	3	Neutrophil	Neutrophil
GAAGCAGAGATCCCAT-1_mouse.CIC.LPS_1.1	mouse.CIC.LPS_1.1	476	232	2	3	Neutrophil	Neutrophil
GAAGCAGAGCTAACTC-1_mouse.CIC.LPS_1.1	mouse.CIC.LPS_1.1	1265	415	2	3	Neutrophil	Neutrophil
GAAGCAGAGGCAGGTT-1_mouse.CIC.LPS_1.1	mouse.CIC.LPS_1.1	1276	630	1	1	B-cell.1	B-cell.1
GAAGCAGCATATGCTG-1_mouse.CIC.LPS_1.1	mouse.CIC.LPS_1.1	496	335	1	1	B-cell.1	B-cell.1
GAAGCAGGTACTTAGC-1_mouse.CIC.LPS_1.1	mouse.CIC.LPS_1.1	1223	603	3	2	T-cell	T-cell
GAATAAGAGTGGACGT-1_mouse.CIC.LPS_1.1	mouse.CIC.LPS_1.1	1564	789	1	1	B-cell.1	B-cell.1
GAATAAGTCGTTGCCT-1_mouse.CIC.LPS_1.1	mouse.CIC.LPS_1.1	1369	685	1	1	B-cell.1	B-cell.1
GAATGAACACAACGTT-1_mouse.CIC.LPS_1.1	mouse.CIC.LPS_1.1	590	265	2	3	Neutrophil	Neutrophil
GAATGAACATTCGACA-1_mouse.CIC.LPS_1.1	mouse.CIC.LPS_1.1	1047	353	2	3	Neutrophil	Neutrophil
GAATGAATCGAATCCA-1_mouse.CIC.LPS_1.1	mouse.CIC.LPS_1.1	2533	1205	1	1	B-cell.1	B-cell.1
GACACGCAGCATGGCA-1_mouse.CIC.LPS_1.1	mouse.CIC.LPS_1.1	848	476	1	1	B-cell.1	B-cell.1
GACACGCCATCGTCGG-1_mouse.CIC.LPS_1.1	mouse.CIC.LPS_1.1	1834	922	3	2	T-cell	T-cell
GACACGCGTCAACATC-1_mouse.CIC.LPS_1.1	mouse.CIC.LPS_1.1	744	289	2	3	Neutrophil	Neutrophil
GACACGCGTGCTGTAT-1_mouse.CIC.LPS_1.1	mouse.CIC.LPS_1.1	2209	527	2	3	Neutrophil	Neutrophil
GACAGAGAGAGCTTCT-1_mouse.CIC.LPS_1.1	mouse.CIC.LPS_1.1	3017	972	1	6	NA	Unassigned.1
GACAGAGAGTGGTAAT-1_mouse.CIC.LPS_1.1	mouse.CIC.LPS_1.1	664	443	3	2	T-cell	T-cell
GACAGAGCACCTCGGA-1_mouse.CIC.LPS_1.1	mouse.CIC.LPS_1.1	997	368	2	3	Neutrophil	Neutrophil
GACAGAGCAGGAACGT-1_mouse.CIC.LPS_1.1	mouse.CIC.LPS_1.1	694	286	2	3	Neutrophil	Neutrophil
GACAGAGCATGAACCT-1_mouse.CIC.LPS_1.1	mouse.CIC.LPS_1.1	644	238	2	3	Neutrophil	Neutrophil
GACAGAGGTTCGGGCT-1_mouse.CIC.LPS_1.1	mouse.CIC.LPS_1.1	2534	1189	4	4	Monocyte	Monocyte
GACCAATAGATCCCGC-1_mouse.CIC.LPS_1.1	mouse.CIC.LPS_1.1	686	282	2	3	Neutrophil	Neutrophil
GACCAATGTGAAGGCT-1_mouse.CIC.LPS_1.1	mouse.CIC.LPS_1.1	1086	431	2	3	Neutrophil	Neutrophil
GACCAATTCATCATTC-1_mouse.CIC.LPS_1.1	mouse.CIC.LPS_1.1	964	552	1	1	B-cell.1	B-cell.1
GACCAATTCATTATCC-1_mouse.CIC.LPS_1.1	mouse.CIC.LPS_1.1	1183	341	2	3	Neutrophil	Neutrophil
GACCTGGCAGTGACAG-1_mouse.CIC.LPS_1.1	mouse.CIC.LPS_1.1	419	207	2	3	Neutrophil	Neutrophil
GACCTGGCATCGACGC-1_mouse.CIC.LPS_1.1	mouse.CIC.LPS_1.1	405	210	6	7	Unassigned	Unassigned.2
GACCTGGCATTACGAC-1_mouse.CIC.LPS_1.1	mouse.CIC.LPS_1.1	1032	311	2	3	Neutrophil	Neutrophil
GACCTGGGTGGAAAGA-1_mouse.CIC.LPS_1.1	mouse.CIC.LPS_1.1	1041	589	1	1	B-cell.1	B-cell.1
GACGCGTAGCCCTAAT-1_mouse.CIC.LPS_1.1	mouse.CIC.LPS_1.1	313	185	2	3	Neutrophil	Neutrophil
GACGCGTGTCAGGACA-1_mouse.CIC.LPS_1.1	mouse.CIC.LPS_1.1	522	238	2	3	Neutrophil	Neutrophil
GACGCGTGTCCAGTAT-1_mouse.CIC.LPS_1.1	mouse.CIC.LPS_1.1	1589	811	3	2	T-cell	T-cell
GACGCGTTCCAGGGCT-1_mouse.CIC.LPS_1.1	mouse.CIC.LPS_1.1	1420	648	3	2	T-cell	T-cell
GACGCGTTCTCGCTTG-1_mouse.CIC.LPS_1.1	mouse.CIC.LPS_1.1	1936	764	3	2	T-cell	T-cell
GACGGCTAGTTCCACA-1_mouse.CIC.LPS_1.1	mouse.CIC.LPS_1.1	1515	411	2	3	Neutrophil	Neutrophil
GACGGCTCAATAGAGT-1_mouse.CIC.LPS_1.1	mouse.CIC.LPS_1.1	1337	399	2	3	Neutrophil	Neutrophil
GACGTGCAGCGCTCCA-1_mouse.CIC.LPS_1.1	mouse.CIC.LPS_1.1	568	281	2	3	Neutrophil	Neutrophil
GACGTGCCACAGTCGC-1_mouse.CIC.LPS_1.1	mouse.CIC.LPS_1.1	1109	324	2	3	Neutrophil	Neutrophil
GACTAACAGCACGCCT-1_mouse.CIC.LPS_1.1	mouse.CIC.LPS_1.1	917	347	2	3	Neutrophil	Neutrophil
GACTAACAGCTACCGC-1_mouse.CIC.LPS_1.1	mouse.CIC.LPS_1.1	655	438	1	1	B-cell.1	B-cell.1
GACTAACCACATGTGT-1_mouse.CIC.LPS_1.1	mouse.CIC.LPS_1.1	917	383	2	3	Neutrophil	Neutrophil
GACTAACTCATTGCCC-1_mouse.CIC.LPS_1.1	mouse.CIC.LPS_1.1	912	378	2	3	Neutrophil	Neutrophil
GACTACAAGAGTCGGT-1_mouse.CIC.LPS_1.1	mouse.CIC.LPS_1.1	1016	497	3	5	T-cell	NK-cell
GACTACACAAGTACCT-1_mouse.CIC.LPS_1.1	mouse.CIC.LPS_1.1	1663	751	1	1	B-cell.1	B-cell.1
GACTACACACGACTCG-1_mouse.CIC.LPS_1.1	mouse.CIC.LPS_1.1	791	342	2	3	Neutrophil	Neutrophil
GACTACAGTACTTCTT-1_mouse.CIC.LPS_1.1	mouse.CIC.LPS_1.1	1132	399	2	3	Neutrophil	Neutrophil
GACTACATCTATCCCG-1_mouse.CIC.LPS_1.1	mouse.CIC.LPS_1.1	1779	599	1	6	NA	Unassigned.1
GAGCAGAAGCGGATCA-1_mouse.CIC.LPS_1.1	mouse.CIC.LPS_1.1	1578	433	2	3	Neutrophil	Neutrophil
GAGCAGAAGGGATCTG-1_mouse.CIC.LPS_1.1	mouse.CIC.LPS_1.1	2650	966	3	2	T-cell	T-cell
GAGCAGAAGTGGACGT-1_mouse.CIC.LPS_1.1	mouse.CIC.LPS_1.1	1562	725	1	1	B-cell.1	B-cell.1
GAGCAGAGTTGTTTGG-1_mouse.CIC.LPS_1.1	mouse.CIC.LPS_1.1	1232	651	1	1	B-cell.1	B-cell.1
GAGCAGATCAAGATCC-1_mouse.CIC.LPS_1.1	mouse.CIC.LPS_1.1	1535	809	1	1	B-cell.1	B-cell.1
GAGGTGAGTGCTGTAT-1_mouse.CIC.LPS_1.1	mouse.CIC.LPS_1.1	1192	433	2	3	Neutrophil	Neutrophil
GAGGTGAGTTTGGGCC-1_mouse.CIC.LPS_1.1	mouse.CIC.LPS_1.1	797	303	2	3	Neutrophil	Neutrophil
GAGGTGATCTGCTGCT-1_mouse.CIC.LPS_1.1	mouse.CIC.LPS_1.1	1392	512	2	3	Neutrophil	Neutrophil
GATCAGTAGACTGGGT-1_mouse.CIC.LPS_1.1	mouse.CIC.LPS_1.1	1257	634	1	1	B-cell.1	B-cell.1
GATCAGTTCTCGAGTA-1_mouse.CIC.LPS_1.1	mouse.CIC.LPS_1.1	932	553	1	1	B-cell.1	B-cell.1
GATCGATAGACTGGGT-1_mouse.CIC.LPS_1.1	mouse.CIC.LPS_1.1	1644	417	1	6	NA	Unassigned.1
GATCGCGCATACGCCG-1_mouse.CIC.LPS_1.1	mouse.CIC.LPS_1.1	654	287	2	3	Neutrophil	Neutrophil
GATCGTAAGCATCATC-1_mouse.CIC.LPS_1.1	mouse.CIC.LPS_1.1	419	315	3	5	T-cell	NK-cell
GATCGTACACCTCGGA-1_mouse.CIC.LPS_1.1	mouse.CIC.LPS_1.1	696	294	2	3	Neutrophil	Neutrophil
GATCGTATCCGTACAA-1_mouse.CIC.LPS_1.1	mouse.CIC.LPS_1.1	769	461	1	1	B-cell.1	B-cell.1
GATCTAGCACGAAACG-1_mouse.CIC.LPS_1.1	mouse.CIC.LPS_1.1	1845	463	2	3	Neutrophil	Neutrophil
GATCTAGGTTACGTCA-1_mouse.CIC.LPS_1.1	mouse.CIC.LPS_1.1	738	301	2	3	Neutrophil	Neutrophil
GATCTAGTCACAGTAC-1_mouse.CIC.LPS_1.1	mouse.CIC.LPS_1.1	465	213	2	3	Neutrophil	Neutrophil
GATGAAATCCGTTGCT-1_mouse.CIC.LPS_1.1	mouse.CIC.LPS_1.1	1829	866	1	1	B-cell.1	B-cell.1
GCAAACTAGATCGGGT-1_mouse.CIC.LPS_1.1	mouse.CIC.LPS_1.1	977	380	2	3	Neutrophil	Neutrophil
GCAAACTAGCGTCTAT-1_mouse.CIC.LPS_1.1	mouse.CIC.LPS_1.1	1218	370	2	3	Neutrophil	Neutrophil
GCAATCACACAGGCCT-1_mouse.CIC.LPS_1.1	mouse.CIC.LPS_1.1	769	341	2	3	Neutrophil	Neutrophil
GCAATCAGTCTGCGGT-1_mouse.CIC.LPS_1.1	mouse.CIC.LPS_1.1	1369	682	1	1	B-cell.1	B-cell.1
GCAATCAGTTATGCGT-1_mouse.CIC.LPS_1.1	mouse.CIC.LPS_1.1	2926	740	2	3	Neutrophil	Neutrophil
GCACATATCAGCGATT-1_mouse.CIC.LPS_1.1	mouse.CIC.LPS_1.1	914	349	2	3	Neutrophil	Neutrophil
GCACATATCTTTACGT-1_mouse.CIC.LPS_1.1	mouse.CIC.LPS_1.1	1376	411	2	3	Neutrophil	Neutrophil
GCACTCTGTTCAACCA-1_mouse.CIC.LPS_1.1	mouse.CIC.LPS_1.1	1090	369	2	3	Neutrophil	Neutrophil
GCAGCCAGTCTAGAGG-1_mouse.CIC.LPS_1.1	mouse.CIC.LPS_1.1	1357	426	2	3	Neutrophil	Neutrophil
GCAGCCAGTCTGATTG-1_mouse.CIC.LPS_1.1	mouse.CIC.LPS_1.1	1237	385	2	3	Neutrophil	Neutrophil
GCAGCCAGTTCAGGCC-1_mouse.CIC.LPS_1.1	mouse.CIC.LPS_1.1	1244	531	1	1	B-cell.1	B-cell.1
GCAGCCATCGGCTTGG-1_mouse.CIC.LPS_1.1	mouse.CIC.LPS_1.1	455	239	2	3	Neutrophil	Neutrophil
GCAGTTAAGCTGAACG-1_mouse.CIC.LPS_1.1	mouse.CIC.LPS_1.1	390	248	2	3	Neutrophil	Neutrophil
GCAGTTATCCAGAGGA-1_mouse.CIC.LPS_1.1	mouse.CIC.LPS_1.1	1663	631	3	2	T-cell	T-cell
GCATACACATCTCCCA-1_mouse.CIC.LPS_1.1	mouse.CIC.LPS_1.1	541	243	2	3	Neutrophil	Neutrophil
GCATACATCATGCAAC-1_mouse.CIC.LPS_1.1	mouse.CIC.LPS_1.1	1181	595	3	5	T-cell	NK-cell
GCATGATGTACGCTGC-1_mouse.CIC.LPS_1.1	mouse.CIC.LPS_1.1	642	234	2	3	Neutrophil	Neutrophil
GCATGCGCACACCGAC-1_mouse.CIC.LPS_1.1	mouse.CIC.LPS_1.1	728	325	2	3	Neutrophil	Neutrophil
GCATGCGCAGGTGCCT-1_mouse.CIC.LPS_1.1	mouse.CIC.LPS_1.1	1955	900	1	1	B-cell.1	B-cell.1
GCATGCGTCACAACGT-1_mouse.CIC.LPS_1.1	mouse.CIC.LPS_1.1	1772	726	3	2	T-cell	T-cell
GCCAAATAGAAGCCCA-1_mouse.CIC.LPS_1.1	mouse.CIC.LPS_1.1	630	227	2	3	Neutrophil	Neutrophil
GCCAAATCAAGAGTCG-1_mouse.CIC.LPS_1.1	mouse.CIC.LPS_1.1	1328	676	1	1	B-cell.1	B-cell.1
GCCAAATTCCTAAGTG-1_mouse.CIC.LPS_1.1	mouse.CIC.LPS_1.1	585	250	2	3	Neutrophil	Neutrophil
GCCAAATTCGTCTGAA-1_mouse.CIC.LPS_1.1	mouse.CIC.LPS_1.1	2092	832	3	2	T-cell	T-cell
GCCTCTACATTCCTGC-1_mouse.CIC.LPS_1.1	mouse.CIC.LPS_1.1	414	297	1	1	B-cell.1	B-cell.1
GCCTCTATCGTCTGCT-1_mouse.CIC.LPS_1.1	mouse.CIC.LPS_1.1	591	290	2	3	Neutrophil	Neutrophil
GCGACCAAGTAGTGCG-1_mouse.CIC.LPS_1.1	mouse.CIC.LPS_1.1	2481	1016	3	2	T-cell	T-cell
GCGACCACAAAGGTGC-1_mouse.CIC.LPS_1.1	mouse.CIC.LPS_1.1	741	264	2	3	Neutrophil	Neutrophil
GCGACCAGTTGCGCAC-1_mouse.CIC.LPS_1.1	mouse.CIC.LPS_1.1	3192	872	2	3	Neutrophil	Neutrophil
GCGACCATCGGCCGAT-1_mouse.CIC.LPS_1.1	mouse.CIC.LPS_1.1	5037	1672	3	2	T-cell	T-cell
GCGCAACAGTCCAGGA-1_mouse.CIC.LPS_1.1	mouse.CIC.LPS_1.1	2242	993	1	1	B-cell.1	B-cell.1
GCGCAACGTACTCGCG-1_mouse.CIC.LPS_1.1	mouse.CIC.LPS_1.1	548	274	2	3	Neutrophil	Neutrophil
GCGCAACTCAGAGCTT-1_mouse.CIC.LPS_1.1	mouse.CIC.LPS_1.1	1440	758	1	1	B-cell.1	B-cell.1
GCGCAACTCCTACAGA-1_mouse.CIC.LPS_1.1	mouse.CIC.LPS_1.1	928	325	2	3	Neutrophil	Neutrophil
GCGCAGTAGGAGTCTG-1_mouse.CIC.LPS_1.1	mouse.CIC.LPS_1.1	1760	832	1	1	B-cell.1	B-cell.1
GCGCAGTTCAAGGCTT-1_mouse.CIC.LPS_1.1	mouse.CIC.LPS_1.1	785	289	2	3	Neutrophil	Neutrophil
GCGCCAATCGCTTAGA-1_mouse.CIC.LPS_1.1	mouse.CIC.LPS_1.1	3399	780	2	3	Neutrophil	Neutrophil
GCGCCAATCGTTTAGG-1_mouse.CIC.LPS_1.1	mouse.CIC.LPS_1.1	1246	418	2	3	Neutrophil	Neutrophil
GCGCGATCACCTATCC-1_mouse.CIC.LPS_1.1	mouse.CIC.LPS_1.1	814	312	2	3	Neutrophil	Neutrophil
GCGCGATGTCCGTTAA-1_mouse.CIC.LPS_1.1	mouse.CIC.LPS_1.1	3104	1266	4	4	Monocyte	Monocyte
GCGGGTTAGCCACGTC-1_mouse.CIC.LPS_1.1	mouse.CIC.LPS_1.1	870	565	1	1	B-cell.1	B-cell.1
GCGGGTTCACACTGCG-1_mouse.CIC.LPS_1.1	mouse.CIC.LPS_1.1	463	314	1	1	B-cell.1	B-cell.1
GCGGGTTGTATTCTCT-1_mouse.CIC.LPS_1.1	mouse.CIC.LPS_1.1	1342	833	1	1	B-cell.1	B-cell.1
GCTCCTACAGTCGTGC-1_mouse.CIC.LPS_1.1	mouse.CIC.LPS_1.1	1334	725	1	1	B-cell.1	B-cell.1
GCTCCTACATGGATGG-1_mouse.CIC.LPS_1.1	mouse.CIC.LPS_1.1	723	293	2	3	Neutrophil	Neutrophil
GCTCTGTAGACTCGGA-1_mouse.CIC.LPS_1.1	mouse.CIC.LPS_1.1	1653	486	2	3	Neutrophil	Neutrophil
GCTCTGTGTCCAAGTT-1_mouse.CIC.LPS_1.1	mouse.CIC.LPS_1.1	1625	934	1	1	B-cell.1	B-cell.1
GCTGCAGAGCCGGTAA-1_mouse.CIC.LPS_1.1	mouse.CIC.LPS_1.1	792	312	2	3	Neutrophil	Neutrophil
GCTGCAGAGGGCACTA-1_mouse.CIC.LPS_1.1	mouse.CIC.LPS_1.1	1758	809	1	1	B-cell.1	B-cell.1
GCTGCAGAGGTTACCT-1_mouse.CIC.LPS_1.1	mouse.CIC.LPS_1.1	1385	735	1	1	B-cell.1	B-cell.1
GCTGCAGCACAACTGT-1_mouse.CIC.LPS_1.1	mouse.CIC.LPS_1.1	1332	696	1	1	B-cell.1	B-cell.1
GCTGCAGGTGTTTGTG-1_mouse.CIC.LPS_1.1	mouse.CIC.LPS_1.1	576	247	2	3	Neutrophil	Neutrophil
GCTGCAGTCTGCAAGT-1_mouse.CIC.LPS_1.1	mouse.CIC.LPS_1.1	959	324	2	3	Neutrophil	Neutrophil
GCTGCGACACCTTGTC-1_mouse.CIC.LPS_1.1	mouse.CIC.LPS_1.1	6102	2093	4	4	Monocyte	Monocyte
GCTGCGATCAAACCAC-1_mouse.CIC.LPS_1.1	mouse.CIC.LPS_1.1	3849	748	2	3	Neutrophil	Neutrophil
GCTGCGATCTAGCACA-1_mouse.CIC.LPS_1.1	mouse.CIC.LPS_1.1	1312	672	1	1	B-cell.1	B-cell.1
GCTGCTTAGAGCTGCA-1_mouse.CIC.LPS_1.1	mouse.CIC.LPS_1.1	887	546	1	1	B-cell.1	B-cell.1
GCTGCTTAGTGACATA-1_mouse.CIC.LPS_1.1	mouse.CIC.LPS_1.1	446	292	3	2	T-cell	T-cell
GCTGCTTCAGTGGAGT-1_mouse.CIC.LPS_1.1	mouse.CIC.LPS_1.1	1034	542	1	1	B-cell.1	B-cell.1
GCTGCTTCATAACCTG-1_mouse.CIC.LPS_1.1	mouse.CIC.LPS_1.1	1918	211	5	8	B.cell.2	RBC
GCTGGGTAGGATGGAA-1_mouse.CIC.LPS_1.1	mouse.CIC.LPS_1.1	939	520	1	1	B-cell.1	B-cell.1
GCTGGGTCAGTATCTG-1_mouse.CIC.LPS_1.1	mouse.CIC.LPS_1.1	834	315	2	3	Neutrophil	Neutrophil
GCTGGGTGTCATCCCT-1_mouse.CIC.LPS_1.1	mouse.CIC.LPS_1.1	1028	299	2	3	Neutrophil	Neutrophil
GCTGGGTTCAGCAACT-1_mouse.CIC.LPS_1.1	mouse.CIC.LPS_1.1	1135	656	1	1	B-cell.1	B-cell.1
GCTTCCAAGTCTCCTC-1_mouse.CIC.LPS_1.1	mouse.CIC.LPS_1.1	1236	653	1	1	B-cell.1	B-cell.1
GCTTCCAGTAAGCACG-1_mouse.CIC.LPS_1.1	mouse.CIC.LPS_1.1	761	311	2	3	Neutrophil	Neutrophil
GCTTCCAGTACCGTTA-1_mouse.CIC.LPS_1.1	mouse.CIC.LPS_1.1	1213	655	1	1	B-cell.1	B-cell.1
GCTTCCAGTCAGAATA-1_mouse.CIC.LPS_1.1	mouse.CIC.LPS_1.1	770	366	2	3	Neutrophil	Neutrophil
GCTTGAACAAGGGTCA-1_mouse.CIC.LPS_1.1	mouse.CIC.LPS_1.1	1117	618	1	1	B-cell.1	B-cell.1
GCTTGAATCGAGAGCA-1_mouse.CIC.LPS_1.1	mouse.CIC.LPS_1.1	2032	592	1	6	NA	Unassigned.1
GGAAAGCAGTGTACCT-1_mouse.CIC.LPS_1.1	mouse.CIC.LPS_1.1	1666	376	2	3	Neutrophil	Neutrophil
GGAAAGCCACGAGGTA-1_mouse.CIC.LPS_1.1	mouse.CIC.LPS_1.1	1034	616	1	1	B-cell.1	B-cell.1
GGAAAGCTCACATAGC-1_mouse.CIC.LPS_1.1	mouse.CIC.LPS_1.1	1098	330	2	3	Neutrophil	Neutrophil
GGAAAGCTCACGATGT-1_mouse.CIC.LPS_1.1	mouse.CIC.LPS_1.1	1282	378	2	3	Neutrophil	Neutrophil
GGAATAATCGTGGACC-1_mouse.CIC.LPS_1.1	mouse.CIC.LPS_1.1	989	571	1	1	B-cell.1	B-cell.1
GGACAAGAGTTGTAGA-1_mouse.CIC.LPS_1.1	mouse.CIC.LPS_1.1	1346	765	1	1	B-cell.1	B-cell.1
GGACAAGGTAGAGCTG-1_mouse.CIC.LPS_1.1	mouse.CIC.LPS_1.1	1137	588	1	1	B-cell.1	B-cell.1
GGACAGACAAAGGCGT-1_mouse.CIC.LPS_1.1	mouse.CIC.LPS_1.1	728	242	2	3	Neutrophil	Neutrophil
GGACAGACATACAGCT-1_mouse.CIC.LPS_1.1	mouse.CIC.LPS_1.1	1086	319	2	3	Neutrophil	Neutrophil
GGACAGAGTAATCGTC-1_mouse.CIC.LPS_1.1	mouse.CIC.LPS_1.1	3772	1448	3	2	T-cell	T-cell
GGACATTCACCTCGTT-1_mouse.CIC.LPS_1.1	mouse.CIC.LPS_1.1	1569	677	3	2	T-cell	T-cell
GGACATTTCTGATTCT-1_mouse.CIC.LPS_1.1	mouse.CIC.LPS_1.1	1913	467	2	3	Neutrophil	Neutrophil
GGACGTCCAAGTTCTG-1_mouse.CIC.LPS_1.1	mouse.CIC.LPS_1.1	1213	637	1	1	B-cell.1	B-cell.1
GGACGTCCATGGTCAT-1_mouse.CIC.LPS_1.1	mouse.CIC.LPS_1.1	816	491	1	1	B-cell.1	B-cell.1
GGAGCAAAGATATACG-1_mouse.CIC.LPS_1.1	mouse.CIC.LPS_1.1	1225	623	1	1	B-cell.1	B-cell.1
GGAGCAAGTACAGACG-1_mouse.CIC.LPS_1.1	mouse.CIC.LPS_1.1	1376	625	1	1	B-cell.1	B-cell.1
GGAGCAAGTGGCGAAT-1_mouse.CIC.LPS_1.1	mouse.CIC.LPS_1.1	1679	857	1	1	B-cell.1	B-cell.1
GGATGTTAGGGATGGG-1_mouse.CIC.LPS_1.1	mouse.CIC.LPS_1.1	1095	670	1	1	B-cell.1	B-cell.1
GGATGTTCAGCATGAG-1_mouse.CIC.LPS_1.1	mouse.CIC.LPS_1.1	623	297	2	3	Neutrophil	Neutrophil
GGATGTTTCCGCAAGC-1_mouse.CIC.LPS_1.1	mouse.CIC.LPS_1.1	1281	434	2	3	Neutrophil	Neutrophil
GGATTACCAAACGTGG-1_mouse.CIC.LPS_1.1	mouse.CIC.LPS_1.1	2106	1012	1	1	B-cell.1	B-cell.1
GGATTACCAAGCTGTT-1_mouse.CIC.LPS_1.1	mouse.CIC.LPS_1.1	718	292	2	3	Neutrophil	Neutrophil
GGATTACTCGATCCCT-1_mouse.CIC.LPS_1.1	mouse.CIC.LPS_1.1	1828	810	3	2	T-cell	T-cell
GGCAATTGTCTTGCGG-1_mouse.CIC.LPS_1.1	mouse.CIC.LPS_1.1	650	279	2	3	Neutrophil	Neutrophil
GGCAATTTCGTGACAT-1_mouse.CIC.LPS_1.1	mouse.CIC.LPS_1.1	2603	813	1	6	NA	Unassigned.1
GGCCGATAGAGTAAGG-1_mouse.CIC.LPS_1.1	mouse.CIC.LPS_1.1	952	291	2	3	Neutrophil	Neutrophil
GGCCGATGTAAGAGGA-1_mouse.CIC.LPS_1.1	mouse.CIC.LPS_1.1	1435	800	4	4	Monocyte	Monocyte
GGCCGATGTCTAGTGT-1_mouse.CIC.LPS_1.1	mouse.CIC.LPS_1.1	1045	554	1	1	B-cell.1	B-cell.1
GGCGACTAGCAATCTC-1_mouse.CIC.LPS_1.1	mouse.CIC.LPS_1.1	1319	437	2	3	Neutrophil	Neutrophil
GGCGACTAGTATCGAA-1_mouse.CIC.LPS_1.1	mouse.CIC.LPS_1.1	787	318	2	3	Neutrophil	Neutrophil
GGCGACTCACGCGAAA-1_mouse.CIC.LPS_1.1	mouse.CIC.LPS_1.1	1226	737	1	1	B-cell.1	B-cell.1
GGCGACTCAGCTTAAC-1_mouse.CIC.LPS_1.1	mouse.CIC.LPS_1.1	1468	722	1	1	B-cell.1	B-cell.1
GGCGACTTCTGAGTGT-1_mouse.CIC.LPS_1.1	mouse.CIC.LPS_1.1	304	156	6	7	Unassigned	Unassigned.2
GGCGTGTAGCCTCGTG-1_mouse.CIC.LPS_1.1	mouse.CIC.LPS_1.1	939	488	1	1	B-cell.1	B-cell.1
GGCGTGTCAAGTTAAG-1_mouse.CIC.LPS_1.1	mouse.CIC.LPS_1.1	766	300	2	3	Neutrophil	Neutrophil
GGCGTGTCATGGAATA-1_mouse.CIC.LPS_1.1	mouse.CIC.LPS_1.1	1457	749	1	1	B-cell.1	B-cell.1
GGCGTGTTCAGGTTCA-1_mouse.CIC.LPS_1.1	mouse.CIC.LPS_1.1	2240	822	3	2	T-cell	T-cell
GGCGTGTTCATTATCC-1_mouse.CIC.LPS_1.1	mouse.CIC.LPS_1.1	1556	393	2	3	Neutrophil	Neutrophil
GGCTCGATCCCATTTA-1_mouse.CIC.LPS_1.1	mouse.CIC.LPS_1.1	1186	578	1	1	B-cell.1	B-cell.1
GGCTCGATCGCCTGAG-1_mouse.CIC.LPS_1.1	mouse.CIC.LPS_1.1	1112	582	1	1	B-cell.1	B-cell.1
GGGAATGCAGACTCGC-1_mouse.CIC.LPS_1.1	mouse.CIC.LPS_1.1	590	204	2	3	Neutrophil	Neutrophil
GGGAATGGTAAATGTG-1_mouse.CIC.LPS_1.1	mouse.CIC.LPS_1.1	1447	714	1	1	B-cell.1	B-cell.1
GGGACCTAGCCTATGT-1_mouse.CIC.LPS_1.1	mouse.CIC.LPS_1.1	1095	598	1	1	B-cell.1	B-cell.1
GGGACCTCATTCTTAC-1_mouse.CIC.LPS_1.1	mouse.CIC.LPS_1.1	1350	683	1	1	B-cell.1	B-cell.1
GGGACCTTCAGATAAG-1_mouse.CIC.LPS_1.1	mouse.CIC.LPS_1.1	266	148	2	3	Neutrophil	Neutrophil
GGGAGATCAGTATCTG-1_mouse.CIC.LPS_1.1	mouse.CIC.LPS_1.1	844	495	1	1	B-cell.1	B-cell.1
GGGAGATTCCTATGTT-1_mouse.CIC.LPS_1.1	mouse.CIC.LPS_1.1	1380	398	2	3	Neutrophil	Neutrophil
GGGATGAAGCTGAAAT-1_mouse.CIC.LPS_1.1	mouse.CIC.LPS_1.1	1328	651	1	1	B-cell.1	B-cell.1
GGGATGATCCAGTATG-1_mouse.CIC.LPS_1.1	mouse.CIC.LPS_1.1	602	257	2	3	Neutrophil	Neutrophil
GGGCACTCAATCGGTT-1_mouse.CIC.LPS_1.1	mouse.CIC.LPS_1.1	549	221	2	3	Neutrophil	Neutrophil
GGGCACTCACGAAATA-1_mouse.CIC.LPS_1.1	mouse.CIC.LPS_1.1	251	168	1	1	B-cell.1	B-cell.1
GGGCACTTCAACCATG-1_mouse.CIC.LPS_1.1	mouse.CIC.LPS_1.1	828	371	2	3	Neutrophil	Neutrophil
GGGCATCCAAGCTGTT-1_mouse.CIC.LPS_1.1	mouse.CIC.LPS_1.1	1101	682	1	1	B-cell.1	B-cell.1
GGGCATCCATCTATGG-1_mouse.CIC.LPS_1.1	mouse.CIC.LPS_1.1	1071	566	1	1	B-cell.1	B-cell.1
GGGTCTGAGAAACGCC-1_mouse.CIC.LPS_1.1	mouse.CIC.LPS_1.1	417	287	3	2	T-cell	T-cell
GGGTCTGAGCATGGCA-1_mouse.CIC.LPS_1.1	mouse.CIC.LPS_1.1	903	378	2	3	Neutrophil	Neutrophil
GGGTCTGCACAAGACG-1_mouse.CIC.LPS_1.1	mouse.CIC.LPS_1.1	1104	566	1	1	B-cell.1	B-cell.1
GGGTCTGGTCCCTACT-1_mouse.CIC.LPS_1.1	mouse.CIC.LPS_1.1	914	527	1	1	B-cell.1	B-cell.1
GGGTCTGTCTGTCAAG-1_mouse.CIC.LPS_1.1	mouse.CIC.LPS_1.1	590	274	2	3	Neutrophil	Neutrophil
GGGTTGCAGAAACGAG-1_mouse.CIC.LPS_1.1	mouse.CIC.LPS_1.1	1027	540	3	2	T-cell	T-cell
GGGTTGCAGTGCTGCC-1_mouse.CIC.LPS_1.1	mouse.CIC.LPS_1.1	1538	691	3	2	T-cell	T-cell
GGTATTGCATAGACTC-1_mouse.CIC.LPS_1.1	mouse.CIC.LPS_1.1	1325	715	1	1	B-cell.1	B-cell.1
GGTATTGGTATATCCG-1_mouse.CIC.LPS_1.1	mouse.CIC.LPS_1.1	448	224	2	3	Neutrophil	Neutrophil
GGTATTGTCAGCCTAA-1_mouse.CIC.LPS_1.1	mouse.CIC.LPS_1.1	897	356	2	3	Neutrophil	Neutrophil
GGTATTGTCGGTGTCG-1_mouse.CIC.LPS_1.1	mouse.CIC.LPS_1.1	211	154	1	1	B-cell.1	B-cell.1
GGTATTGTCTGGAGCC-1_mouse.CIC.LPS_1.1	mouse.CIC.LPS_1.1	1472	727	1	1	B-cell.1	B-cell.1
GGTGAAGCAATCGGTT-1_mouse.CIC.LPS_1.1	mouse.CIC.LPS_1.1	3811	1569	3	5	T-cell	NK-cell
GGTGAAGGTCGCGTGT-1_mouse.CIC.LPS_1.1	mouse.CIC.LPS_1.1	917	545	1	1	B-cell.1	B-cell.1
GGTGAAGGTCGTGGCT-1_mouse.CIC.LPS_1.1	mouse.CIC.LPS_1.1	618	304	2	3	Neutrophil	Neutrophil
GGTGAAGGTGTCCTCT-1_mouse.CIC.LPS_1.1	mouse.CIC.LPS_1.1	663	301	2	3	Neutrophil	Neutrophil
GGTGCGTCACTACAGT-1_mouse.CIC.LPS_1.1	mouse.CIC.LPS_1.1	433	206	2	3	Neutrophil	Neutrophil
GGTGCGTGTTACGTCA-1_mouse.CIC.LPS_1.1	mouse.CIC.LPS_1.1	760	289	2	3	Neutrophil	Neutrophil
GGTGCGTTCGCCATAA-1_mouse.CIC.LPS_1.1	mouse.CIC.LPS_1.1	446	235	2	3	Neutrophil	Neutrophil
GGTGTTAAGGTCGGAT-1_mouse.CIC.LPS_1.1	mouse.CIC.LPS_1.1	1471	736	1	1	B-cell.1	B-cell.1
GGTGTTAGTCGCATAT-1_mouse.CIC.LPS_1.1	mouse.CIC.LPS_1.1	1058	550	1	1	B-cell.1	B-cell.1
GGTGTTAGTTTACTCT-1_mouse.CIC.LPS_1.1	mouse.CIC.LPS_1.1	1213	637	1	1	B-cell.1	B-cell.1
GGTGTTATCGGAAATA-1_mouse.CIC.LPS_1.1	mouse.CIC.LPS_1.1	1272	667	1	1	B-cell.1	B-cell.1
GTAACGTAGAGGTACC-1_mouse.CIC.LPS_1.1	mouse.CIC.LPS_1.1	930	389	2	3	Neutrophil	Neutrophil
GTAACGTCAGCTTAAC-1_mouse.CIC.LPS_1.1	mouse.CIC.LPS_1.1	1301	614	1	1	B-cell.1	B-cell.1
GTAACGTTCTTACCTA-1_mouse.CIC.LPS_1.1	mouse.CIC.LPS_1.1	573	301	2	3	Neutrophil	Neutrophil
GTAACTGTCGGAATCT-1_mouse.CIC.LPS_1.1	mouse.CIC.LPS_1.1	1867	499	2	3	Neutrophil	Neutrophil
GTACGTACATCGATTG-1_mouse.CIC.LPS_1.1	mouse.CIC.LPS_1.1	1273	408	2	3	Neutrophil	Neutrophil
GTACGTAGTAGCCTCG-1_mouse.CIC.LPS_1.1	mouse.CIC.LPS_1.1	791	277	2	3	Neutrophil	Neutrophil
GTACGTAGTCGTCTTC-1_mouse.CIC.LPS_1.1	mouse.CIC.LPS_1.1	546	263	2	3	Neutrophil	Neutrophil
GTACGTATCCGCATAA-1_mouse.CIC.LPS_1.1	mouse.CIC.LPS_1.1	2397	1147	4	4	Monocyte	Monocyte
GTACTCCAGACTGGGT-1_mouse.CIC.LPS_1.1	mouse.CIC.LPS_1.1	1484	420	2	3	Neutrophil	Neutrophil
GTACTCCGTCCATGAT-1_mouse.CIC.LPS_1.1	mouse.CIC.LPS_1.1	3468	669	1	6	NA	Unassigned.1
GTACTCCTCAATACCG-1_mouse.CIC.LPS_1.1	mouse.CIC.LPS_1.1	1331	376	2	3	Neutrophil	Neutrophil
GTACTTTGTACAAGTA-1_mouse.CIC.LPS_1.1	mouse.CIC.LPS_1.1	1085	396	2	3	Neutrophil	Neutrophil
GTACTTTTCCAGTATG-1_mouse.CIC.LPS_1.1	mouse.CIC.LPS_1.1	1483	848	1	1	B-cell.1	B-cell.1
GTACTTTTCGCGGATC-1_mouse.CIC.LPS_1.1	mouse.CIC.LPS_1.1	2871	1155	3	2	T-cell	T-cell
GTACTTTTCGTCGTTC-1_mouse.CIC.LPS_1.1	mouse.CIC.LPS_1.1	958	619	1	1	B-cell.1	B-cell.1
GTAGGCCAGACACTAA-1_mouse.CIC.LPS_1.1	mouse.CIC.LPS_1.1	590	262	2	3	Neutrophil	Neutrophil
GTAGTCAGTAGCGTGA-1_mouse.CIC.LPS_1.1	mouse.CIC.LPS_1.1	886	317	2	3	Neutrophil	Neutrophil
GTAGTCATCTACTCAT-1_mouse.CIC.LPS_1.1	mouse.CIC.LPS_1.1	1907	922	1	1	B-cell.1	B-cell.1
GTATTCTCACTCTGTC-1_mouse.CIC.LPS_1.1	mouse.CIC.LPS_1.1	988	552	1	1	B-cell.1	B-cell.1
GTATTCTTCCTATTCA-1_mouse.CIC.LPS_1.1	mouse.CIC.LPS_1.1	695	246	2	3	Neutrophil	Neutrophil
GTCAAGTGTGATAAGT-1_mouse.CIC.LPS_1.1	mouse.CIC.LPS_1.1	673	271	2	3	Neutrophil	Neutrophil
GTCACAAAGGCATGTG-1_mouse.CIC.LPS_1.1	mouse.CIC.LPS_1.1	809	350	2	3	Neutrophil	Neutrophil
GTCACAATCATCATTC-1_mouse.CIC.LPS_1.1	mouse.CIC.LPS_1.1	1796	943	1	1	B-cell.1	B-cell.1
GTCACGGGTGGGTCAA-1_mouse.CIC.LPS_1.1	mouse.CIC.LPS_1.1	509	234	2	3	Neutrophil	Neutrophil
GTCACGGTCCTACAGA-1_mouse.CIC.LPS_1.1	mouse.CIC.LPS_1.1	727	317	2	3	Neutrophil	Neutrophil
GTCATTTGTGAAGGCT-1_mouse.CIC.LPS_1.1	mouse.CIC.LPS_1.1	504	205	2	3	Neutrophil	Neutrophil
GTCCTCAAGAGTACAT-1_mouse.CIC.LPS_1.1	mouse.CIC.LPS_1.1	2251	685	2	3	Neutrophil	Neutrophil
GTCCTCACACTCGACG-1_mouse.CIC.LPS_1.1	mouse.CIC.LPS_1.1	690	258	2	3	Neutrophil	Neutrophil
GTCCTCACATACGCTA-1_mouse.CIC.LPS_1.1	mouse.CIC.LPS_1.1	509	202	2	3	Neutrophil	Neutrophil
GTCGGGTAGTGCCAGA-1_mouse.CIC.LPS_1.1	mouse.CIC.LPS_1.1	2144	539	2	3	Neutrophil	Neutrophil
GTCGGGTAGTGGAGTC-1_mouse.CIC.LPS_1.1	mouse.CIC.LPS_1.1	1174	560	1	1	B-cell.1	B-cell.1
GTCGGGTCAACACCCG-1_mouse.CIC.LPS_1.1	mouse.CIC.LPS_1.1	445	172	2	3	Neutrophil	Neutrophil
GTCGGGTCACGGACAA-1_mouse.CIC.LPS_1.1	mouse.CIC.LPS_1.1	1286	528	3	2	T-cell	T-cell
GTCGGGTGTTCGTCTC-1_mouse.CIC.LPS_1.1	mouse.CIC.LPS_1.1	458	236	2	3	Neutrophil	Neutrophil
GTCGTAAAGACCTTTG-1_mouse.CIC.LPS_1.1	mouse.CIC.LPS_1.1	1566	783	1	1	B-cell.1	B-cell.1
GTCGTAAAGACTACAA-1_mouse.CIC.LPS_1.1	mouse.CIC.LPS_1.1	639	234	2	3	Neutrophil	Neutrophil
GTCGTAACAGCTCCGA-1_mouse.CIC.LPS_1.1	mouse.CIC.LPS_1.1	712	451	1	1	B-cell.1	B-cell.1
GTCGTAATCAGCACAT-1_mouse.CIC.LPS_1.1	mouse.CIC.LPS_1.1	1096	594	1	1	B-cell.1	B-cell.1
GTCTCGTAGACTAGAT-1_mouse.CIC.LPS_1.1	mouse.CIC.LPS_1.1	1807	814	1	9	B-cell.1	B-cell.2
GTCTCGTTCGAACTGT-1_mouse.CIC.LPS_1.1	mouse.CIC.LPS_1.1	1583	775	1	1	B-cell.1	B-cell.1
GTCTTCGAGCGTAATA-1_mouse.CIC.LPS_1.1	mouse.CIC.LPS_1.1	1156	693	1	1	B-cell.1	B-cell.1
GTCTTCGAGCGTTGCC-1_mouse.CIC.LPS_1.1	mouse.CIC.LPS_1.1	2109	536	2	3	Neutrophil	Neutrophil
GTCTTCGCATGGTAGG-1_mouse.CIC.LPS_1.1	mouse.CIC.LPS_1.1	967	325	2	3	Neutrophil	Neutrophil
GTCTTCGGTTAAGATG-1_mouse.CIC.LPS_1.1	mouse.CIC.LPS_1.1	1850	164	5	8	B.cell.2	RBC
GTCTTCGGTTCGCTAA-1_mouse.CIC.LPS_1.1	mouse.CIC.LPS_1.1	1958	153	5	8	B.cell.2	RBC
GTGAAGGAGCTCCTCT-1_mouse.CIC.LPS_1.1	mouse.CIC.LPS_1.1	643	440	1	1	B-cell.1	B-cell.1
GTGCAGCAGACTAGAT-1_mouse.CIC.LPS_1.1	mouse.CIC.LPS_1.1	2655	1099	3	2	T-cell	T-cell
GTGCATACACCGATAT-1_mouse.CIC.LPS_1.1	mouse.CIC.LPS_1.1	630	291	6	7	Unassigned	Unassigned.2
GTGCGGTTCAACCAAC-1_mouse.CIC.LPS_1.1	mouse.CIC.LPS_1.1	1239	623	1	1	B-cell.1	B-cell.1
GTGCTTCAGATGAGAG-1_mouse.CIC.LPS_1.1	mouse.CIC.LPS_1.1	1382	452	2	3	Neutrophil	Neutrophil
GTGCTTCAGTCGTTTG-1_mouse.CIC.LPS_1.1	mouse.CIC.LPS_1.1	396	209	2	3	Neutrophil	Neutrophil
GTGCTTCCAGATGAGC-1_mouse.CIC.LPS_1.1	mouse.CIC.LPS_1.1	580	388	1	1	B-cell.1	B-cell.1
GTGCTTCCATCTGGTA-1_mouse.CIC.LPS_1.1	mouse.CIC.LPS_1.1	1271	663	1	1	B-cell.1	B-cell.1
GTGCTTCGTAGGAGTC-1_mouse.CIC.LPS_1.1	mouse.CIC.LPS_1.1	435	187	2	3	Neutrophil	Neutrophil
GTGGGTCAGCCCAGCT-1_mouse.CIC.LPS_1.1	mouse.CIC.LPS_1.1	1199	617	1	1	B-cell.1	B-cell.1
GTGGGTCAGCTAGTTC-1_mouse.CIC.LPS_1.1	mouse.CIC.LPS_1.1	875	310	2	3	Neutrophil	Neutrophil
GTGGGTCCATCGATTG-1_mouse.CIC.LPS_1.1	mouse.CIC.LPS_1.1	633	264	2	3	Neutrophil	Neutrophil
GTGGGTCGTATTCGTG-1_mouse.CIC.LPS_1.1	mouse.CIC.LPS_1.1	780	288	2	3	Neutrophil	Neutrophil
GTGGGTCTCATCTGCC-1_mouse.CIC.LPS_1.1	mouse.CIC.LPS_1.1	739	275	2	3	Neutrophil	Neutrophil
GTGTGCGTCCATGAGT-1_mouse.CIC.LPS_1.1	mouse.CIC.LPS_1.1	996	375	2	3	Neutrophil	Neutrophil
GTGTGCGTCTGTCCGT-1_mouse.CIC.LPS_1.1	mouse.CIC.LPS_1.1	2081	487	2	3	Neutrophil	Neutrophil
GTGTTAGAGAACTGTA-1_mouse.CIC.LPS_1.1	mouse.CIC.LPS_1.1	1796	863	1	1	B-cell.1	B-cell.1
GTGTTAGAGTAGATGT-1_mouse.CIC.LPS_1.1	mouse.CIC.LPS_1.1	906	514	1	1	B-cell.1	B-cell.1
GTGTTAGGTCAGCTAT-1_mouse.CIC.LPS_1.1	mouse.CIC.LPS_1.1	1060	621	1	1	B-cell.1	B-cell.1
GTTAAGCTCATGCATG-1_mouse.CIC.LPS_1.1	mouse.CIC.LPS_1.1	953	572	1	1	B-cell.1	B-cell.1
GTTACAGGTAGCTGCC-1_mouse.CIC.LPS_1.1	mouse.CIC.LPS_1.1	1187	687	1	1	B-cell.1	B-cell.1
GTTACAGGTGACTCAT-1_mouse.CIC.LPS_1.1	mouse.CIC.LPS_1.1	618	390	1	1	B-cell.1	B-cell.1
GTTACAGTCCTTTACA-1_mouse.CIC.LPS_1.1	mouse.CIC.LPS_1.1	3026	654	2	3	Neutrophil	Neutrophil
GTTACAGTCGTTGCCT-1_mouse.CIC.LPS_1.1	mouse.CIC.LPS_1.1	638	281	2	3	Neutrophil	Neutrophil
GTTACAGTCTTTAGGG-1_mouse.CIC.LPS_1.1	mouse.CIC.LPS_1.1	1384	356	2	3	Neutrophil	Neutrophil
GTTCATTTCTATGTGG-1_mouse.CIC.LPS_1.1	mouse.CIC.LPS_1.1	3063	1335	1	1	B-cell.1	B-cell.1
GTTCATTTCTCTGCTG-1_mouse.CIC.LPS_1.1	mouse.CIC.LPS_1.1	1284	379	2	3	Neutrophil	Neutrophil
GTTCATTTCTGCTGCT-1_mouse.CIC.LPS_1.1	mouse.CIC.LPS_1.1	954	511	1	1	B-cell.1	B-cell.1
GTTCGGGCACAACGCC-1_mouse.CIC.LPS_1.1	mouse.CIC.LPS_1.1	1500	668	1	1	B-cell.1	B-cell.1
GTTCGGGCATAAGACA-1_mouse.CIC.LPS_1.1	mouse.CIC.LPS_1.1	413	189	2	3	Neutrophil	Neutrophil
GTTCGGGGTAAACACA-1_mouse.CIC.LPS_1.1	mouse.CIC.LPS_1.1	582	279	2	3	Neutrophil	Neutrophil
GTTCGGGTCATCGGAT-1_mouse.CIC.LPS_1.1	mouse.CIC.LPS_1.1	1532	385	2	3	Neutrophil	Neutrophil
GTTCTCGGTGCTCTTC-1_mouse.CIC.LPS_1.1	mouse.CIC.LPS_1.1	1275	717	1	1	B-cell.1	B-cell.1
GTTTCTACAGTCAGCC-1_mouse.CIC.LPS_1.1	mouse.CIC.LPS_1.1	1606	775	1	1	B-cell.1	B-cell.1
GTTTCTAGTCCTAGCG-1_mouse.CIC.LPS_1.1	mouse.CIC.LPS_1.1	3980	952	2	3	Neutrophil	Neutrophil
GTTTCTAGTCGGCTCA-1_mouse.CIC.LPS_1.1	mouse.CIC.LPS_1.1	1236	674	1	1	B-cell.1	B-cell.1
GTTTCTAGTTGTGGCC-1_mouse.CIC.LPS_1.1	mouse.CIC.LPS_1.1	787	278	2	3	Neutrophil	Neutrophil
TAAACCGAGATGTAAC-1_mouse.CIC.LPS_1.1	mouse.CIC.LPS_1.1	922	330	2	3	Neutrophil	Neutrophil
TAAGAGAAGGTGCTAG-1_mouse.CIC.LPS_1.1	mouse.CIC.LPS_1.1	1229	581	3	2	T-cell	T-cell
TAAGAGACAATGAATG-1_mouse.CIC.LPS_1.1	mouse.CIC.LPS_1.1	1655	190	5	8	B.cell.2	RBC
TAAGCGTAGCGAAGGG-1_mouse.CIC.LPS_1.1	mouse.CIC.LPS_1.1	1143	664	1	1	B-cell.1	B-cell.1
TAAGCGTGTCTCTCGT-1_mouse.CIC.LPS_1.1	mouse.CIC.LPS_1.1	1835	837	3	2	T-cell	T-cell
TAAGTGCGTCAAACTC-1_mouse.CIC.LPS_1.1	mouse.CIC.LPS_1.1	760	341	2	3	Neutrophil	Neutrophil
TAAGTGCGTGTCCTCT-1_mouse.CIC.LPS_1.1	mouse.CIC.LPS_1.1	1395	456	2	3	Neutrophil	Neutrophil
TAAGTGCTCCGTACAA-1_mouse.CIC.LPS_1.1	mouse.CIC.LPS_1.1	2201	891	1	1	B-cell.1	B-cell.1
TAAGTGCTCCTGCCAT-1_mouse.CIC.LPS_1.1	mouse.CIC.LPS_1.1	1726	534	2	3	Neutrophil	Neutrophil
TAAGTGCTCGCCTGTT-1_mouse.CIC.LPS_1.1	mouse.CIC.LPS_1.1	1856	500	2	3	Neutrophil	Neutrophil
TACACGACAAAGTCAA-1_mouse.CIC.LPS_1.1	mouse.CIC.LPS_1.1	1195	349	2	3	Neutrophil	Neutrophil
TACACGATCGTAGGTT-1_mouse.CIC.LPS_1.1	mouse.CIC.LPS_1.1	1025	595	1	1	B-cell.1	B-cell.1
TACAGTGCAACAACCT-1_mouse.CIC.LPS_1.1	mouse.CIC.LPS_1.1	1012	572	1	1	B-cell.1	B-cell.1
TACAGTGTCTATGTGG-1_mouse.CIC.LPS_1.1	mouse.CIC.LPS_1.1	1242	622	1	1	B-cell.1	B-cell.1
TACCTATTCAGCGACC-1_mouse.CIC.LPS_1.1	mouse.CIC.LPS_1.1	719	299	2	3	Neutrophil	Neutrophil
TACCTTAAGACATAAC-1_mouse.CIC.LPS_1.1	mouse.CIC.LPS_1.1	1999	502	2	3	Neutrophil	Neutrophil
TACGGATAGTGAACGC-1_mouse.CIC.LPS_1.1	mouse.CIC.LPS_1.1	1028	371	2	3	Neutrophil	Neutrophil
TACGGATGTGTATGGG-1_mouse.CIC.LPS_1.1	mouse.CIC.LPS_1.1	1181	705	1	1	B-cell.1	B-cell.1
TACGGATGTTCGTGAT-1_mouse.CIC.LPS_1.1	mouse.CIC.LPS_1.1	1203	391	2	3	Neutrophil	Neutrophil
TACGGATTCCTCTAGC-1_mouse.CIC.LPS_1.1	mouse.CIC.LPS_1.1	1403	706	1	1	B-cell.1	B-cell.1
TACGGGCAGGGCATGT-1_mouse.CIC.LPS_1.1	mouse.CIC.LPS_1.1	589	301	2	3	Neutrophil	Neutrophil
TACGGTACACGCATCG-1_mouse.CIC.LPS_1.1	mouse.CIC.LPS_1.1	1276	638	3	2	T-cell	T-cell
TACGGTAGTCATGCAT-1_mouse.CIC.LPS_1.1	mouse.CIC.LPS_1.1	1459	420	2	3	Neutrophil	Neutrophil
TACGGTAGTTCGGCAC-1_mouse.CIC.LPS_1.1	mouse.CIC.LPS_1.1	1621	672	3	2	T-cell	T-cell
TACGGTATCGACGGAA-1_mouse.CIC.LPS_1.1	mouse.CIC.LPS_1.1	563	268	2	3	Neutrophil	Neutrophil
TACTCATCACGAGGTA-1_mouse.CIC.LPS_1.1	mouse.CIC.LPS_1.1	545	221	2	3	Neutrophil	Neutrophil
TACTCATTCGCCCTTA-1_mouse.CIC.LPS_1.1	mouse.CIC.LPS_1.1	4478	1671	3	2	T-cell	T-cell
TACTCGCCAAAGTCAA-1_mouse.CIC.LPS_1.1	mouse.CIC.LPS_1.1	1082	656	1	1	B-cell.1	B-cell.1
TACTCGCTCCGTACAA-1_mouse.CIC.LPS_1.1	mouse.CIC.LPS_1.1	1189	363	2	3	Neutrophil	Neutrophil
TACTTACAGGATATAC-1_mouse.CIC.LPS_1.1	mouse.CIC.LPS_1.1	1295	719	1	1	B-cell.1	B-cell.1
TACTTACGTCATACTG-1_mouse.CIC.LPS_1.1	mouse.CIC.LPS_1.1	1320	518	2	3	Neutrophil	Neutrophil
TACTTACGTTCGCGAC-1_mouse.CIC.LPS_1.1	mouse.CIC.LPS_1.1	391	199	2	3	Neutrophil	Neutrophil
TACTTGTGTCTCCACT-1_mouse.CIC.LPS_1.1	mouse.CIC.LPS_1.1	661	292	2	3	Neutrophil	Neutrophil
TACTTGTGTGTCCTCT-1_mouse.CIC.LPS_1.1	mouse.CIC.LPS_1.1	3235	1424	1	1	B-cell.1	B-cell.1
TACTTGTGTTAGATGA-1_mouse.CIC.LPS_1.1	mouse.CIC.LPS_1.1	3795	667	1	6	NA	Unassigned.1
TACTTGTTCGGTCTAA-1_mouse.CIC.LPS_1.1	mouse.CIC.LPS_1.1	5207	1808	4	4	Monocyte	Monocyte
TAGACCATCGTACGGC-1_mouse.CIC.LPS_1.1	mouse.CIC.LPS_1.1	852	498	1	1	B-cell.1	B-cell.1
TAGCCGGAGACAAAGG-1_mouse.CIC.LPS_1.1	mouse.CIC.LPS_1.1	871	325	2	3	Neutrophil	Neutrophil
TAGCCGGAGATATGGT-1_mouse.CIC.LPS_1.1	mouse.CIC.LPS_1.1	707	317	2	3	Neutrophil	Neutrophil
TAGCCGGTCCCAGGTG-1_mouse.CIC.LPS_1.1	mouse.CIC.LPS_1.1	676	350	2	3	Neutrophil	Neutrophil
TAGCCGGTCCTTGCCA-1_mouse.CIC.LPS_1.1	mouse.CIC.LPS_1.1	1058	591	1	1	B-cell.1	B-cell.1
TAGGCATAGTACCGGA-1_mouse.CIC.LPS_1.1	mouse.CIC.LPS_1.1	486	250	2	3	Neutrophil	Neutrophil
TAGGCATAGTCGTTTG-1_mouse.CIC.LPS_1.1	mouse.CIC.LPS_1.1	309	224	1	1	B-cell.1	B-cell.1
TAGGCATCATAGACTC-1_mouse.CIC.LPS_1.1	mouse.CIC.LPS_1.1	950	532	1	1	B-cell.1	B-cell.1
TAGGCATGTCTCTTAT-1_mouse.CIC.LPS_1.1	mouse.CIC.LPS_1.1	715	364	2	3	Neutrophil	Neutrophil
TAGGCATTCCTGCTTG-1_mouse.CIC.LPS_1.1	mouse.CIC.LPS_1.1	867	314	2	3	Neutrophil	Neutrophil
TAGTGGTTCCCTCTTT-1_mouse.CIC.LPS_1.1	mouse.CIC.LPS_1.1	1632	490	2	3	Neutrophil	Neutrophil
TAGTGGTTCCGAAGAG-1_mouse.CIC.LPS_1.1	mouse.CIC.LPS_1.1	994	592	1	1	B-cell.1	B-cell.1
TAGTGGTTCTCTAGGA-1_mouse.CIC.LPS_1.1	mouse.CIC.LPS_1.1	987	574	1	1	B-cell.1	B-cell.1
TAGTTGGAGGGCATGT-1_mouse.CIC.LPS_1.1	mouse.CIC.LPS_1.1	939	338	2	3	Neutrophil	Neutrophil
TAGTTGGCAACTTGAC-1_mouse.CIC.LPS_1.1	mouse.CIC.LPS_1.1	565	242	2	3	Neutrophil	Neutrophil
TAGTTGGTCCCGGATG-1_mouse.CIC.LPS_1.1	mouse.CIC.LPS_1.1	290	210	1	1	B-cell.1	B-cell.1
TATCAGGCAAGGTGTG-1_mouse.CIC.LPS_1.1	mouse.CIC.LPS_1.1	2151	552	2	3	Neutrophil	Neutrophil
TATCAGGTCTACGAGT-1_mouse.CIC.LPS_1.1	mouse.CIC.LPS_1.1	845	297	2	3	Neutrophil	Neutrophil
TATCTCAGTAAAGGAG-1_mouse.CIC.LPS_1.1	mouse.CIC.LPS_1.1	2191	943	3	2	T-cell	T-cell
TATCTCAGTACCTACA-1_mouse.CIC.LPS_1.1	mouse.CIC.LPS_1.1	678	270	2	3	Neutrophil	Neutrophil
TATCTCATCGCCGTGA-1_mouse.CIC.LPS_1.1	mouse.CIC.LPS_1.1	869	298	2	3	Neutrophil	Neutrophil
TATGCCCAGGGTGTGT-1_mouse.CIC.LPS_1.1	mouse.CIC.LPS_1.1	1393	708	1	1	B-cell.1	B-cell.1
TATGCCCGTTCCACGG-1_mouse.CIC.LPS_1.1	mouse.CIC.LPS_1.1	1641	471	2	3	Neutrophil	Neutrophil
TATGCCCTCTAGCACA-1_mouse.CIC.LPS_1.1	mouse.CIC.LPS_1.1	746	286	2	3	Neutrophil	Neutrophil
TATTACCAGAGGTACC-1_mouse.CIC.LPS_1.1	mouse.CIC.LPS_1.1	1861	501	2	3	Neutrophil	Neutrophil
TATTACCTCAGGCAAG-1_mouse.CIC.LPS_1.1	mouse.CIC.LPS_1.1	472	259	2	3	Neutrophil	Neutrophil
TCAATCTAGTGACATA-1_mouse.CIC.LPS_1.1	mouse.CIC.LPS_1.1	2791	254	2	3	Neutrophil	Neutrophil
TCAATCTGTAAATACG-1_mouse.CIC.LPS_1.1	mouse.CIC.LPS_1.1	1138	600	1	1	B-cell.1	B-cell.1
TCAATCTTCCTCAATT-1_mouse.CIC.LPS_1.1	mouse.CIC.LPS_1.1	557	277	2	3	Neutrophil	Neutrophil
TCAATCTTCTGCTGCT-1_mouse.CIC.LPS_1.1	mouse.CIC.LPS_1.1	1007	548	3	2	T-cell	T-cell
TCAATCTTCTTAGCCC-1_mouse.CIC.LPS_1.1	mouse.CIC.LPS_1.1	1108	555	1	1	B-cell.1	B-cell.1
TCACAAGCATCGGTTA-1_mouse.CIC.LPS_1.1	mouse.CIC.LPS_1.1	511	227	2	3	Neutrophil	Neutrophil
TCACAAGGTAAAGGAG-1_mouse.CIC.LPS_1.1	mouse.CIC.LPS_1.1	1164	302	2	3	Neutrophil	Neutrophil
TCACAAGGTGCGGTAA-1_mouse.CIC.LPS_1.1	mouse.CIC.LPS_1.1	815	299	2	3	Neutrophil	Neutrophil
TCACAAGTCCTGCAGG-1_mouse.CIC.LPS_1.1	mouse.CIC.LPS_1.1	1061	365	2	3	Neutrophil	Neutrophil
TCACAAGTCGGATGGA-1_mouse.CIC.LPS_1.1	mouse.CIC.LPS_1.1	800	476	1	1	B-cell.1	B-cell.1
TCACAAGTCGTCACGG-1_mouse.CIC.LPS_1.1	mouse.CIC.LPS_1.1	5585	2137	4	4	Monocyte	Monocyte
TCACGAACAAACGCGA-1_mouse.CIC.LPS_1.1	mouse.CIC.LPS_1.1	1534	739	1	1	B-cell.1	B-cell.1
TCACGAACAGCTCGCA-1_mouse.CIC.LPS_1.1	mouse.CIC.LPS_1.1	702	295	2	3	Neutrophil	Neutrophil
TCACGAAGTAGCTGCC-1_mouse.CIC.LPS_1.1	mouse.CIC.LPS_1.1	1164	357	2	3	Neutrophil	Neutrophil
TCACGAAGTTCGTGAT-1_mouse.CIC.LPS_1.1	mouse.CIC.LPS_1.1	602	261	2	3	Neutrophil	Neutrophil
TCAGATGCACGACGAA-1_mouse.CIC.LPS_1.1	mouse.CIC.LPS_1.1	1361	393	2	3	Neutrophil	Neutrophil
TCAGATGGTTTGACTG-1_mouse.CIC.LPS_1.1	mouse.CIC.LPS_1.1	732	309	2	3	Neutrophil	Neutrophil
TCAGATGTCGACAGCC-1_mouse.CIC.LPS_1.1	mouse.CIC.LPS_1.1	904	334	2	3	Neutrophil	Neutrophil
TCAGATGTCTGTCTCG-1_mouse.CIC.LPS_1.1	mouse.CIC.LPS_1.1	1527	862	1	1	B-cell.1	B-cell.1
TCAGCAACATGAAGTA-1_mouse.CIC.LPS_1.1	mouse.CIC.LPS_1.1	1590	421	2	3	Neutrophil	Neutrophil
TCAGGATAGTAGGTGC-1_mouse.CIC.LPS_1.1	mouse.CIC.LPS_1.1	404	216	2	3	Neutrophil	Neutrophil
TCAGGATCAGCTGTAT-1_mouse.CIC.LPS_1.1	mouse.CIC.LPS_1.1	820	294	2	3	Neutrophil	Neutrophil
TCAGGATCATACGCCG-1_mouse.CIC.LPS_1.1	mouse.CIC.LPS_1.1	516	279	2	3	Neutrophil	Neutrophil
TCAGGTAAGCTTTGGT-1_mouse.CIC.LPS_1.1	mouse.CIC.LPS_1.1	1426	770	1	1	B-cell.1	B-cell.1
TCAGGTAGTCCGAGTC-1_mouse.CIC.LPS_1.1	mouse.CIC.LPS_1.1	1152	694	3	2	T-cell	T-cell
TCATTACAGGTAAACT-1_mouse.CIC.LPS_1.1	mouse.CIC.LPS_1.1	838	502	1	1	B-cell.1	B-cell.1
TCATTTGCACTCGACG-1_mouse.CIC.LPS_1.1	mouse.CIC.LPS_1.1	416	274	3	2	T-cell	T-cell
TCATTTGCATAAAGGT-1_mouse.CIC.LPS_1.1	mouse.CIC.LPS_1.1	726	304	2	3	Neutrophil	Neutrophil
TCATTTGGTTGATTGC-1_mouse.CIC.LPS_1.1	mouse.CIC.LPS_1.1	855	313	2	3	Neutrophil	Neutrophil
TCATTTGTCGGCGGTT-1_mouse.CIC.LPS_1.1	mouse.CIC.LPS_1.1	1112	355	2	3	Neutrophil	Neutrophil
TCCACACAGGCACATG-1_mouse.CIC.LPS_1.1	mouse.CIC.LPS_1.1	987	524	1	1	B-cell.1	B-cell.1
TCCACACCACAGAGGT-1_mouse.CIC.LPS_1.1	mouse.CIC.LPS_1.1	817	356	2	3	Neutrophil	Neutrophil
TCCCGATCAACACCTA-1_mouse.CIC.LPS_1.1	mouse.CIC.LPS_1.1	2397	1224	1	1	B-cell.1	B-cell.1
TCCCGATCATTTGCCC-1_mouse.CIC.LPS_1.1	mouse.CIC.LPS_1.1	965	550	1	1	B-cell.1	B-cell.1
TCGAGGCCAAATTGCC-1_mouse.CIC.LPS_1.1	mouse.CIC.LPS_1.1	1019	655	1	1	B-cell.1	B-cell.1
TCGAGGCGTATAAACG-1_mouse.CIC.LPS_1.1	mouse.CIC.LPS_1.1	793	419	3	2	T-cell	T-cell
TCGAGGCGTTTGTTGG-1_mouse.CIC.LPS_1.1	mouse.CIC.LPS_1.1	509	263	2	3	Neutrophil	Neutrophil
TCGAGGCTCTCTTATG-1_mouse.CIC.LPS_1.1	mouse.CIC.LPS_1.1	453	251	2	3	Neutrophil	Neutrophil
TCGCGAGCAGTCGATT-1_mouse.CIC.LPS_1.1	mouse.CIC.LPS_1.1	849	327	2	3	Neutrophil	Neutrophil
TCGGGACAGAGTACCG-1_mouse.CIC.LPS_1.1	mouse.CIC.LPS_1.1	1074	369	2	3	Neutrophil	Neutrophil
TCGGTAAAGAATAGGG-1_mouse.CIC.LPS_1.1	mouse.CIC.LPS_1.1	1195	626	1	1	B-cell.1	B-cell.1
TCGGTAAAGAGTAATC-1_mouse.CIC.LPS_1.1	mouse.CIC.LPS_1.1	1170	387	2	3	Neutrophil	Neutrophil
TCGGTAAGTCATATGC-1_mouse.CIC.LPS_1.1	mouse.CIC.LPS_1.1	910	499	1	1	B-cell.1	B-cell.1
TCGTACCGTACGAAAT-1_mouse.CIC.LPS_1.1	mouse.CIC.LPS_1.1	1147	362	2	3	Neutrophil	Neutrophil
TCGTAGATCGCCGTGA-1_mouse.CIC.LPS_1.1	mouse.CIC.LPS_1.1	820	474	1	1	B-cell.1	B-cell.1
TCTATTGAGGTCATCT-1_mouse.CIC.LPS_1.1	mouse.CIC.LPS_1.1	1022	338	2	3	Neutrophil	Neutrophil
TCTATTGGTCCAGTAT-1_mouse.CIC.LPS_1.1	mouse.CIC.LPS_1.1	979	613	1	1	B-cell.1	B-cell.1
TCTATTGGTCTGATCA-1_mouse.CIC.LPS_1.1	mouse.CIC.LPS_1.1	1295	332	2	3	Neutrophil	Neutrophil
TCTATTGGTTGATTGC-1_mouse.CIC.LPS_1.1	mouse.CIC.LPS_1.1	662	263	2	3	Neutrophil	Neutrophil
TCTATTGTCCCATTAT-1_mouse.CIC.LPS_1.1	mouse.CIC.LPS_1.1	2873	1245	3	2	T-cell	T-cell
TCTATTGTCTGCTGTC-1_mouse.CIC.LPS_1.1	mouse.CIC.LPS_1.1	739	293	2	3	Neutrophil	Neutrophil
TCTCATACAATCTACG-1_mouse.CIC.LPS_1.1	mouse.CIC.LPS_1.1	1194	411	2	3	Neutrophil	Neutrophil
TCTCATACATCTACGA-1_mouse.CIC.LPS_1.1	mouse.CIC.LPS_1.1	657	302	2	3	Neutrophil	Neutrophil
TCTCATAGTTCAGACT-1_mouse.CIC.LPS_1.1	mouse.CIC.LPS_1.1	1753	918	1	1	B-cell.1	B-cell.1
TCTCATATCCCGGATG-1_mouse.CIC.LPS_1.1	mouse.CIC.LPS_1.1	513	228	2	3	Neutrophil	Neutrophil
TCTCTAACACCATCCT-1_mouse.CIC.LPS_1.1	mouse.CIC.LPS_1.1	4339	1599	4	4	Monocyte	Monocyte
TCTCTAACATTATCTC-1_mouse.CIC.LPS_1.1	mouse.CIC.LPS_1.1	515	230	2	3	Neutrophil	Neutrophil
TCTCTAATCTTTACGT-1_mouse.CIC.LPS_1.1	mouse.CIC.LPS_1.1	1440	666	1	1	B-cell.1	B-cell.1
TCTGAGACATTACGAC-1_mouse.CIC.LPS_1.1	mouse.CIC.LPS_1.1	1103	357	2	3	Neutrophil	Neutrophil
TCTGAGAGTTGGTGGA-1_mouse.CIC.LPS_1.1	mouse.CIC.LPS_1.1	2487	572	2	3	Neutrophil	Neutrophil
TCTGAGATCATCTGTT-1_mouse.CIC.LPS_1.1	mouse.CIC.LPS_1.1	1073	555	1	1	B-cell.1	B-cell.1
TCTGGAAAGGACCACA-1_mouse.CIC.LPS_1.1	mouse.CIC.LPS_1.1	2445	674	1	6	NA	Unassigned.1
TCTGGAAAGTACGTAA-1_mouse.CIC.LPS_1.1	mouse.CIC.LPS_1.1	537	265	2	3	Neutrophil	Neutrophil
TCTGGAACATGCAACT-1_mouse.CIC.LPS_1.1	mouse.CIC.LPS_1.1	984	538	1	1	B-cell.1	B-cell.1
TCTGGAAGTCCGTCAG-1_mouse.CIC.LPS_1.1	mouse.CIC.LPS_1.1	1199	655	1	1	B-cell.1	B-cell.1
TGAAAGAAGAGATGAG-1_mouse.CIC.LPS_1.1	mouse.CIC.LPS_1.1	1668	814	1	1	B-cell.1	B-cell.1
TGAAAGAAGTCATGCT-1_mouse.CIC.LPS_1.1	mouse.CIC.LPS_1.1	1584	717	3	2	T-cell	T-cell
TGAAAGAGTACCCAAT-1_mouse.CIC.LPS_1.1	mouse.CIC.LPS_1.1	611	273	2	3	Neutrophil	Neutrophil
TGACAACAGTACATGA-1_mouse.CIC.LPS_1.1	mouse.CIC.LPS_1.1	762	254	2	3	Neutrophil	Neutrophil
TGACAACTCACGACTA-1_mouse.CIC.LPS_1.1	mouse.CIC.LPS_1.1	671	261	2	3	Neutrophil	Neutrophil
TGACGGCCATGCAATC-1_mouse.CIC.LPS_1.1	mouse.CIC.LPS_1.1	1121	332	2	3	Neutrophil	Neutrophil
TGACTAGCAGACGTAG-1_mouse.CIC.LPS_1.1	mouse.CIC.LPS_1.1	964	311	2	3	Neutrophil	Neutrophil
TGACTTTTCACGCATA-1_mouse.CIC.LPS_1.1	mouse.CIC.LPS_1.1	691	249	2	3	Neutrophil	Neutrophil
TGAGAGGAGGCGCTCT-1_mouse.CIC.LPS_1.1	mouse.CIC.LPS_1.1	740	422	1	1	B-cell.1	B-cell.1
TGAGAGGCACTTCTGC-1_mouse.CIC.LPS_1.1	mouse.CIC.LPS_1.1	417	213	2	3	Neutrophil	Neutrophil
TGAGAGGCATAGGATA-1_mouse.CIC.LPS_1.1	mouse.CIC.LPS_1.1	2914	1262	4	4	Monocyte	Monocyte
TGAGCATTCTAACCGA-1_mouse.CIC.LPS_1.1	mouse.CIC.LPS_1.1	970	589	1	1	B-cell.1	B-cell.1
TGAGGGAGTAAGAGAG-1_mouse.CIC.LPS_1.1	mouse.CIC.LPS_1.1	1437	703	1	1	B-cell.1	B-cell.1
TGAGGGAGTCCCGACA-1_mouse.CIC.LPS_1.1	mouse.CIC.LPS_1.1	1337	446	2	3	Neutrophil	Neutrophil
TGATTTCCACATGTGT-1_mouse.CIC.LPS_1.1	mouse.CIC.LPS_1.1	543	259	2	3	Neutrophil	Neutrophil
TGCACCTAGAAGGCCT-1_mouse.CIC.LPS_1.1	mouse.CIC.LPS_1.1	693	252	2	3	Neutrophil	Neutrophil
TGCACCTAGATAGGAG-1_mouse.CIC.LPS_1.1	mouse.CIC.LPS_1.1	710	268	2	3	Neutrophil	Neutrophil
TGCACCTCAAGCTGTT-1_mouse.CIC.LPS_1.1	mouse.CIC.LPS_1.1	518	238	2	3	Neutrophil	Neutrophil
TGCACCTGTATAGGGC-1_mouse.CIC.LPS_1.1	mouse.CIC.LPS_1.1	1338	745	1	1	B-cell.1	B-cell.1
TGCCAAAAGGTCATCT-1_mouse.CIC.LPS_1.1	mouse.CIC.LPS_1.1	833	484	1	1	B-cell.1	B-cell.1
TGCCAAATCAATACCG-1_mouse.CIC.LPS_1.1	mouse.CIC.LPS_1.1	4007	1470	4	4	Monocyte	Monocyte
TGCCAAATCCATTCTA-1_mouse.CIC.LPS_1.1	mouse.CIC.LPS_1.1	1216	659	1	1	B-cell.1	B-cell.1
TGCCAAATCGTGACAT-1_mouse.CIC.LPS_1.1	mouse.CIC.LPS_1.1	1554	441	2	3	Neutrophil	Neutrophil
TGCCCATAGCAGATCG-1_mouse.CIC.LPS_1.1	mouse.CIC.LPS_1.1	1223	616	1	1	B-cell.1	B-cell.1
TGCCCATCATACTACG-1_mouse.CIC.LPS_1.1	mouse.CIC.LPS_1.1	801	283	2	3	Neutrophil	Neutrophil
TGCCCTAGTTGGTTTG-1_mouse.CIC.LPS_1.1	mouse.CIC.LPS_1.1	1363	417	2	3	Neutrophil	Neutrophil
TGCGCAGAGTTTAGGA-1_mouse.CIC.LPS_1.1	mouse.CIC.LPS_1.1	803	475	1	1	B-cell.1	B-cell.1
TGCGGGTCACAGGCCT-1_mouse.CIC.LPS_1.1	mouse.CIC.LPS_1.1	726	304	2	3	Neutrophil	Neutrophil
TGCGGGTCACTATCTT-1_mouse.CIC.LPS_1.1	mouse.CIC.LPS_1.1	1387	854	1	1	B-cell.1	B-cell.1
TGCGGGTCAGGATCGA-1_mouse.CIC.LPS_1.1	mouse.CIC.LPS_1.1	1130	662	1	1	B-cell.1	B-cell.1
TGCGGGTTCAGTCCCT-1_mouse.CIC.LPS_1.1	mouse.CIC.LPS_1.1	2687	1011	3	2	T-cell	T-cell
TGCGTGGAGAAGATTC-1_mouse.CIC.LPS_1.1	mouse.CIC.LPS_1.1	1291	760	1	1	B-cell.1	B-cell.1
TGCGTGGTCTTTAGTC-1_mouse.CIC.LPS_1.1	mouse.CIC.LPS_1.1	647	236	2	3	Neutrophil	Neutrophil
TGCTACCAGTAGATGT-1_mouse.CIC.LPS_1.1	mouse.CIC.LPS_1.1	931	535	1	1	B-cell.1	B-cell.1
TGCTACCGTAAATGTG-1_mouse.CIC.LPS_1.1	mouse.CIC.LPS_1.1	1102	554	1	1	B-cell.1	B-cell.1
TGCTACCGTACAGACG-1_mouse.CIC.LPS_1.1	mouse.CIC.LPS_1.1	1647	798	1	1	B-cell.1	B-cell.1
TGCTACCGTCCTCCAT-1_mouse.CIC.LPS_1.1	mouse.CIC.LPS_1.1	746	255	2	3	Neutrophil	Neutrophil
TGCTGCTAGGGCTCTC-1_mouse.CIC.LPS_1.1	mouse.CIC.LPS_1.1	223	148	3	2	T-cell	T-cell
TGCTGCTCAATGTTGC-1_mouse.CIC.LPS_1.1	mouse.CIC.LPS_1.1	729	320	2	3	Neutrophil	Neutrophil
TGGACGCGTGACGGTA-1_mouse.CIC.LPS_1.1	mouse.CIC.LPS_1.1	2481	648	3	2	T-cell	T-cell
TGGACGCTCCTCCTAG-1_mouse.CIC.LPS_1.1	mouse.CIC.LPS_1.1	1309	660	1	1	B-cell.1	B-cell.1
TGGACGCTCTGCCAGG-1_mouse.CIC.LPS_1.1	mouse.CIC.LPS_1.1	1352	392	2	3	Neutrophil	Neutrophil
TGGACGCTCTGGCGTG-1_mouse.CIC.LPS_1.1	mouse.CIC.LPS_1.1	1216	397	2	3	Neutrophil	Neutrophil
TGGCCAGCAAGTCTAC-1_mouse.CIC.LPS_1.1	mouse.CIC.LPS_1.1	1145	647	1	1	B-cell.1	B-cell.1
TGGCCAGGTCTCATCC-1_mouse.CIC.LPS_1.1	mouse.CIC.LPS_1.1	1346	672	1	1	B-cell.1	B-cell.1
TGGCGCATCCGTACAA-1_mouse.CIC.LPS_1.1	mouse.CIC.LPS_1.1	1865	500	1	6	NA	Unassigned.1
TGGCTGGAGCTAGCCC-1_mouse.CIC.LPS_1.1	mouse.CIC.LPS_1.1	856	496	1	1	B-cell.1	B-cell.1
TGGCTGGAGGCCCGTT-1_mouse.CIC.LPS_1.1	mouse.CIC.LPS_1.1	1060	406	2	3	Neutrophil	Neutrophil
TGGCTGGCAGTGGAGT-1_mouse.CIC.LPS_1.1	mouse.CIC.LPS_1.1	1632	830	1	1	B-cell.1	B-cell.1
TGGCTGGTCTGCTGTC-1_mouse.CIC.LPS_1.1	mouse.CIC.LPS_1.1	1032	348	2	3	Neutrophil	Neutrophil
TGGGAAGAGTCACGCC-1_mouse.CIC.LPS_1.1	mouse.CIC.LPS_1.1	1692	773	1	1	B-cell.1	B-cell.1
TGGGAAGAGTGGTCCC-1_mouse.CIC.LPS_1.1	mouse.CIC.LPS_1.1	1042	406	2	3	Neutrophil	Neutrophil
TGGGAAGCAATGAATG-1_mouse.CIC.LPS_1.1	mouse.CIC.LPS_1.1	706	337	2	3	Neutrophil	Neutrophil
TGGGAAGGTCGAATCT-1_mouse.CIC.LPS_1.1	mouse.CIC.LPS_1.1	1497	522	2	3	Neutrophil	Neutrophil
TGGGCGTAGCACCGCT-1_mouse.CIC.LPS_1.1	mouse.CIC.LPS_1.1	885	319	2	3	Neutrophil	Neutrophil
TGGTTAGAGCCCGAAA-1_mouse.CIC.LPS_1.1	mouse.CIC.LPS_1.1	1091	571	1	1	B-cell.1	B-cell.1
TGGTTCCAGAATTCCC-1_mouse.CIC.LPS_1.1	mouse.CIC.LPS_1.1	1398	423	2	3	Neutrophil	Neutrophil
TGGTTCCTCAAGAAGT-1_mouse.CIC.LPS_1.1	mouse.CIC.LPS_1.1	1741	811	3	2	T-cell	T-cell
TGTATTCAGTGCCATT-1_mouse.CIC.LPS_1.1	mouse.CIC.LPS_1.1	425	199	2	3	Neutrophil	Neutrophil
TGTATTCGTTCTCATT-1_mouse.CIC.LPS_1.1	mouse.CIC.LPS_1.1	1066	577	1	1	B-cell.1	B-cell.1
TGTATTCTCACTTCAT-1_mouse.CIC.LPS_1.1	mouse.CIC.LPS_1.1	1291	400	2	3	Neutrophil	Neutrophil
TGTCCCAGTTATCCGA-1_mouse.CIC.LPS_1.1	mouse.CIC.LPS_1.1	696	284	2	3	Neutrophil	Neutrophil
TGTGGTAAGTACATGA-1_mouse.CIC.LPS_1.1	mouse.CIC.LPS_1.1	1219	743	1	1	B-cell.1	B-cell.1
TGTGGTAAGTGTACTC-1_mouse.CIC.LPS_1.1	mouse.CIC.LPS_1.1	1240	599	1	1	B-cell.1	B-cell.1
TGTGGTACACCAGATT-1_mouse.CIC.LPS_1.1	mouse.CIC.LPS_1.1	1233	637	1	1	B-cell.1	B-cell.1
TGTGGTAGTAGGACAC-1_mouse.CIC.LPS_1.1	mouse.CIC.LPS_1.1	1185	579	3	2	T-cell	T-cell
TGTGTTTAGGAGCGTT-1_mouse.CIC.LPS_1.1	mouse.CIC.LPS_1.1	721	315	2	3	Neutrophil	Neutrophil
TGTGTTTCAGCCTTTC-1_mouse.CIC.LPS_1.1	mouse.CIC.LPS_1.1	1902	817	1	1	B-cell.1	B-cell.1
TGTGTTTTCGAGGTAG-1_mouse.CIC.LPS_1.1	mouse.CIC.LPS_1.1	737	495	1	1	B-cell.1	B-cell.1
TGTTCCGTCGTCCAGG-1_mouse.CIC.LPS_1.1	mouse.CIC.LPS_1.1	477	251	2	3	Neutrophil	Neutrophil
TTAACTCCAGTCTTCC-1_mouse.CIC.LPS_1.1	mouse.CIC.LPS_1.1	906	565	1	1	B-cell.1	B-cell.1
TTAACTCGTATGAAAC-1_mouse.CIC.LPS_1.1	mouse.CIC.LPS_1.1	2136	898	1	1	B-cell.1	B-cell.1
TTAACTCTCCAAACAC-1_mouse.CIC.LPS_1.1	mouse.CIC.LPS_1.1	1064	537	3	2	T-cell	T-cell
TTAGGACCACGTTGGC-1_mouse.CIC.LPS_1.1	mouse.CIC.LPS_1.1	2884	737	2	3	Neutrophil	Neutrophil
TTAGGACGTCCTCTTG-1_mouse.CIC.LPS_1.1	mouse.CIC.LPS_1.1	1951	493	2	3	Neutrophil	Neutrophil
TTAGGACGTTGTCGCG-1_mouse.CIC.LPS_1.1	mouse.CIC.LPS_1.1	1254	726	1	1	B-cell.1	B-cell.1
TTAGGACTCATAACCG-1_mouse.CIC.LPS_1.1	mouse.CIC.LPS_1.1	3867	1432	1	1	B-cell.1	B-cell.1
TTAGGACTCCCAACGG-1_mouse.CIC.LPS_1.1	mouse.CIC.LPS_1.1	837	288	2	3	Neutrophil	Neutrophil
TTAGGACTCGGCATCG-1_mouse.CIC.LPS_1.1	mouse.CIC.LPS_1.1	2247	614	2	3	Neutrophil	Neutrophil
TTAGGCACACCGCTAG-1_mouse.CIC.LPS_1.1	mouse.CIC.LPS_1.1	884	277	2	3	Neutrophil	Neutrophil
TTAGGCACATCGACGC-1_mouse.CIC.LPS_1.1	mouse.CIC.LPS_1.1	4145	643	2	3	Neutrophil	Neutrophil
TTAGGCACATGCTAGT-1_mouse.CIC.LPS_1.1	mouse.CIC.LPS_1.1	588	257	2	3	Neutrophil	Neutrophil
TTAGGCACATTCCTCG-1_mouse.CIC.LPS_1.1	mouse.CIC.LPS_1.1	613	255	2	3	Neutrophil	Neutrophil
TTAGGCATCAGGATCT-1_mouse.CIC.LPS_1.1	mouse.CIC.LPS_1.1	525	193	2	3	Neutrophil	Neutrophil
TTAGTTCGTCCTCCAT-1_mouse.CIC.LPS_1.1	mouse.CIC.LPS_1.1	1079	321	2	3	Neutrophil	Neutrophil
TTAGTTCGTGATGTGG-1_mouse.CIC.LPS_1.1	mouse.CIC.LPS_1.1	915	528	1	1	B-cell.1	B-cell.1
TTAGTTCGTGTGGTTT-1_mouse.CIC.LPS_1.1	mouse.CIC.LPS_1.1	1043	348	2	3	Neutrophil	Neutrophil
TTAGTTCGTTTGACAC-1_mouse.CIC.LPS_1.1	mouse.CIC.LPS_1.1	2020	1080	4	4	Monocyte	Monocyte
TTAGTTCTCATGGTCA-1_mouse.CIC.LPS_1.1	mouse.CIC.LPS_1.1	433	285	1	1	B-cell.1	B-cell.1
TTAGTTCTCGAGAACG-1_mouse.CIC.LPS_1.1	mouse.CIC.LPS_1.1	665	294	2	3	Neutrophil	Neutrophil
TTATGCTCAGCTCCGA-1_mouse.CIC.LPS_1.1	mouse.CIC.LPS_1.1	791	308	2	3	Neutrophil	Neutrophil
TTATGCTGTCTCTTAT-1_mouse.CIC.LPS_1.1	mouse.CIC.LPS_1.1	1611	821	1	1	B-cell.1	B-cell.1
TTCCCAGCAAGCCTAT-1_mouse.CIC.LPS_1.1	mouse.CIC.LPS_1.1	1165	583	1	1	B-cell.1	B-cell.1
TTCCCAGTCAAACCAC-1_mouse.CIC.LPS_1.1	mouse.CIC.LPS_1.1	2029	385	2	3	Neutrophil	Neutrophil
TTCCCAGTCGAACGGA-1_mouse.CIC.LPS_1.1	mouse.CIC.LPS_1.1	864	510	3	5	T-cell	NK-cell
TTCGAAGAGAACTCGG-1_mouse.CIC.LPS_1.1	mouse.CIC.LPS_1.1	1404	323	2	3	Neutrophil	Neutrophil
TTCGAAGAGAGTTGGC-1_mouse.CIC.LPS_1.1	mouse.CIC.LPS_1.1	529	226	2	3	Neutrophil	Neutrophil
TTCGAAGCACTTAACG-1_mouse.CIC.LPS_1.1	mouse.CIC.LPS_1.1	1554	445	2	3	Neutrophil	Neutrophil
TTCGGTCGTCATATCG-1_mouse.CIC.LPS_1.1	mouse.CIC.LPS_1.1	4416	1516	4	4	Monocyte	Monocyte
TTCTACACATTAGCCA-1_mouse.CIC.LPS_1.1	mouse.CIC.LPS_1.1	1550	516	2	3	Neutrophil	Neutrophil
TTCTCAACATGGTCTA-1_mouse.CIC.LPS_1.1	mouse.CIC.LPS_1.1	1042	373	2	3	Neutrophil	Neutrophil
TTCTCCTCACGGCTAC-1_mouse.CIC.LPS_1.1	mouse.CIC.LPS_1.1	1757	766	3	2	T-cell	T-cell
TTCTCCTTCGCCGTGA-1_mouse.CIC.LPS_1.1	mouse.CIC.LPS_1.1	816	348	2	3	Neutrophil	Neutrophil
TTCTTAGCATGCCCGA-1_mouse.CIC.LPS_1.1	mouse.CIC.LPS_1.1	1185	618	1	1	B-cell.1	B-cell.1
TTCTTAGGTAAACCTC-1_mouse.CIC.LPS_1.1	mouse.CIC.LPS_1.1	1514	772	3	5	T-cell	NK-cell
TTCTTAGGTAAAGGAG-1_mouse.CIC.LPS_1.1	mouse.CIC.LPS_1.1	1134	421	2	3	Neutrophil	Neutrophil
TTCTTAGGTCTTGATG-1_mouse.CIC.LPS_1.1	mouse.CIC.LPS_1.1	632	405	1	1	B-cell.1	B-cell.1
TTCTTAGTCACGGTTA-1_mouse.CIC.LPS_1.1	mouse.CIC.LPS_1.1	785	300	2	3	Neutrophil	Neutrophil
TTGAACGCACACCGAC-1_mouse.CIC.LPS_1.1	mouse.CIC.LPS_1.1	857	527	1	1	B-cell.1	B-cell.1
TTGAACGCATGTCTCC-1_mouse.CIC.LPS_1.1	mouse.CIC.LPS_1.1	527	355	1	1	B-cell.1	B-cell.1
TTGAACGCATTCCTGC-1_mouse.CIC.LPS_1.1	mouse.CIC.LPS_1.1	1344	737	1	1	B-cell.1	B-cell.1
TTGACTTTCCGTCATC-1_mouse.CIC.LPS_1.1	mouse.CIC.LPS_1.1	936	347	2	3	Neutrophil	Neutrophil
TTGCCGTCAGGTTTCA-1_mouse.CIC.LPS_1.1	mouse.CIC.LPS_1.1	1650	665	3	2	T-cell	T-cell
TTGCCGTCATGTTGAC-1_mouse.CIC.LPS_1.1	mouse.CIC.LPS_1.1	5180	1944	4	4	Monocyte	Monocyte
TTGCCGTTCTGAGTGT-1_mouse.CIC.LPS_1.1	mouse.CIC.LPS_1.1	1586	426	2	3	Neutrophil	Neutrophil
TTGCGTCCAATGAAAC-1_mouse.CIC.LPS_1.1	mouse.CIC.LPS_1.1	3821	1411	4	4	Monocyte	Monocyte
TTGCGTCGTGGAAAGA-1_mouse.CIC.LPS_1.1	mouse.CIC.LPS_1.1	1400	396	2	3	Neutrophil	Neutrophil
TTGCGTCTCTGCGACG-1_mouse.CIC.LPS_1.1	mouse.CIC.LPS_1.1	344	177	2	3	Neutrophil	Neutrophil
TTGCGTCTCTTGGGTA-1_mouse.CIC.LPS_1.1	mouse.CIC.LPS_1.1	707	317	2	3	Neutrophil	Neutrophil
TTGGAACTCTAACGGT-1_mouse.CIC.LPS_1.1	mouse.CIC.LPS_1.1	1769	510	2	3	Neutrophil	Neutrophil
TTGGCAAGTTCGTCTC-1_mouse.CIC.LPS_1.1	mouse.CIC.LPS_1.1	1127	389	2	3	Neutrophil	Neutrophil
TTGGCAATCTGTACGA-1_mouse.CIC.LPS_1.1	mouse.CIC.LPS_1.1	1047	653	3	2	T-cell	T-cell
TTGTAGGAGGTGGGTT-1_mouse.CIC.LPS_1.1	mouse.CIC.LPS_1.1	656	270	2	3	Neutrophil	Neutrophil
TTGTAGGCAATACGCT-1_mouse.CIC.LPS_1.1	mouse.CIC.LPS_1.1	1230	643	3	5	T-cell	NK-cell
TTTACTGCACAGCGTC-1_mouse.CIC.LPS_1.1	mouse.CIC.LPS_1.1	1316	684	1	1	B-cell.1	B-cell.1
TTTACTGGTAGCCTAT-1_mouse.CIC.LPS_1.1	mouse.CIC.LPS_1.1	1111	617	1	1	B-cell.1	B-cell.1
TTTACTGTCACATAGC-1_mouse.CIC.LPS_1.1	mouse.CIC.LPS_1.1	495	227	2	3	Neutrophil	Neutrophil
TTTATGCAGGAGTCTG-1_mouse.CIC.LPS_1.1	mouse.CIC.LPS_1.1	837	558	1	1	B-cell.1	B-cell.1
TTTATGCCATCAGTAC-1_mouse.CIC.LPS_1.1	mouse.CIC.LPS_1.1	880	301	2	3	Neutrophil	Neutrophil
TTTATGCCATGCCACG-1_mouse.CIC.LPS_1.1	mouse.CIC.LPS_1.1	1095	320	2	3	Neutrophil	Neutrophil
TTTATGCGTACGACCC-1_mouse.CIC.LPS_1.1	mouse.CIC.LPS_1.1	2336	1052	2	3	Neutrophil	Neutrophil
TTTCCTCAGTAGATGT-1_mouse.CIC.LPS_1.1	mouse.CIC.LPS_1.1	1587	415	2	3	Neutrophil	Neutrophil
TTTCCTCTCCCTAATT-1_mouse.CIC.LPS_1.1	mouse.CIC.LPS_1.1	1115	644	1	1	B-cell.1	B-cell.1
TTTGCGCCAGCTTCGG-1_mouse.CIC.LPS_1.1	mouse.CIC.LPS_1.1	424	269	3	2	T-cell	T-cell
TTTGCGCTCCGTAGGC-1_mouse.CIC.LPS_1.1	mouse.CIC.LPS_1.1	1430	394	2	3	Neutrophil	Neutrophil
TTTGGTTGTGAGGCTA-1_mouse.CIC.LPS_1.1	mouse.CIC.LPS_1.1	174	145	1	1	B-cell.1	B-cell.1
TTTGTCATCGCTTGTC-1_mouse.CIC.LPS_1.1	mouse.CIC.LPS_1.1	410	267	3	2	T-cell	T-cell
AAACCTGCAAGTAATG-1_mouse.CIC.LPS_1.2	mouse.CIC.LPS_1.2	776	473	3	2	T-cell	T-cell
AAACCTGGTCTCCATC-1_mouse.CIC.LPS_1.2	mouse.CIC.LPS_1.2	720	413	3	5	T-cell	NK-cell
AAACCTGGTTAGAACA-1_mouse.CIC.LPS_1.2	mouse.CIC.LPS_1.2	1088	547	1	1	B-cell.1	B-cell.1
AAACCTGTCTCACATT-1_mouse.CIC.LPS_1.2	mouse.CIC.LPS_1.2	257	151	2	3	Neutrophil	Neutrophil
AAACGGGAGGGATCTG-1_mouse.CIC.LPS_1.2	mouse.CIC.LPS_1.2	1554	487	2	3	Neutrophil	Neutrophil
AAACGGGGTAGGCTGA-1_mouse.CIC.LPS_1.2	mouse.CIC.LPS_1.2	607	300	2	3	Neutrophil	Neutrophil
AAACGGGGTGCACGAA-1_mouse.CIC.LPS_1.2	mouse.CIC.LPS_1.2	949	335	2	3	Neutrophil	Neutrophil
AAACGGGTCGGTTAAC-1_mouse.CIC.LPS_1.2	mouse.CIC.LPS_1.2	870	472	1	1	B-cell.1	B-cell.1
AAAGATGAGCAGACTG-1_mouse.CIC.LPS_1.2	mouse.CIC.LPS_1.2	1040	592	1	1	B-cell.1	B-cell.1
AAAGATGCAAGAAGAG-1_mouse.CIC.LPS_1.2	mouse.CIC.LPS_1.2	584	221	2	3	Neutrophil	Neutrophil
AAAGATGCATTATCTC-1_mouse.CIC.LPS_1.2	mouse.CIC.LPS_1.2	793	296	2	3	Neutrophil	Neutrophil
AAAGCAAAGAATGTTG-1_mouse.CIC.LPS_1.2	mouse.CIC.LPS_1.2	2024	569	1	6	NA	Unassigned.1
AAAGTAGAGGATCGCA-1_mouse.CIC.LPS_1.2	mouse.CIC.LPS_1.2	1384	413	2	3	Neutrophil	Neutrophil
AAAGTAGAGGATGGTC-1_mouse.CIC.LPS_1.2	mouse.CIC.LPS_1.2	1322	706	1	1	B-cell.1	B-cell.1
AAAGTAGCATTGGCGC-1_mouse.CIC.LPS_1.2	mouse.CIC.LPS_1.2	1479	791	1	1	B-cell.1	B-cell.1
AAAGTAGGTTTAGCTG-1_mouse.CIC.LPS_1.2	mouse.CIC.LPS_1.2	707	303	2	3	Neutrophil	Neutrophil
AAAGTAGTCTTGCAAG-1_mouse.CIC.LPS_1.2	mouse.CIC.LPS_1.2	1279	638	1	1	B-cell.1	B-cell.1
AAATGCCCAACCGCCA-1_mouse.CIC.LPS_1.2	mouse.CIC.LPS_1.2	874	351	2	3	Neutrophil	Neutrophil
AAATGCCCAGCTCGCA-1_mouse.CIC.LPS_1.2	mouse.CIC.LPS_1.2	550	259	2	3	Neutrophil	Neutrophil
AAATGCCTCTACCAGA-1_mouse.CIC.LPS_1.2	mouse.CIC.LPS_1.2	795	291	2	3	Neutrophil	Neutrophil
AACACGTGTCGCTTCT-1_mouse.CIC.LPS_1.2	mouse.CIC.LPS_1.2	358	191	2	3	Neutrophil	Neutrophil
AACACGTGTTGCCTCT-1_mouse.CIC.LPS_1.2	mouse.CIC.LPS_1.2	1758	810	1	1	B-cell.1	B-cell.1
AACACGTTCCTAGGGC-1_mouse.CIC.LPS_1.2	mouse.CIC.LPS_1.2	1042	578	1	1	B-cell.1	B-cell.1
AACCATGCAGTCTTCC-1_mouse.CIC.LPS_1.2	mouse.CIC.LPS_1.2	2053	973	4	4	Monocyte	Monocyte
AACCATGGTGCTGTAT-1_mouse.CIC.LPS_1.2	mouse.CIC.LPS_1.2	1370	440	2	3	Neutrophil	Neutrophil
AACCATGGTTACGACT-1_mouse.CIC.LPS_1.2	mouse.CIC.LPS_1.2	449	223	2	3	Neutrophil	Neutrophil
AACGTTGAGTTGTAGA-1_mouse.CIC.LPS_1.2	mouse.CIC.LPS_1.2	839	334	2	3	Neutrophil	Neutrophil
AACGTTGCACTCGACG-1_mouse.CIC.LPS_1.2	mouse.CIC.LPS_1.2	334	183	2	3	Neutrophil	Neutrophil
AACTCAGCAACGCACC-1_mouse.CIC.LPS_1.2	mouse.CIC.LPS_1.2	1324	385	2	3	Neutrophil	Neutrophil
AACTCAGCACAAGTAA-1_mouse.CIC.LPS_1.2	mouse.CIC.LPS_1.2	552	230	2	3	Neutrophil	Neutrophil
AACTCAGCAGATTGCT-1_mouse.CIC.LPS_1.2	mouse.CIC.LPS_1.2	1646	827	1	1	B-cell.1	B-cell.1
AACTCAGCAGTAAGAT-1_mouse.CIC.LPS_1.2	mouse.CIC.LPS_1.2	2155	1008	1	1	B-cell.1	B-cell.1
AACTCAGGTAAGCACG-1_mouse.CIC.LPS_1.2	mouse.CIC.LPS_1.2	1637	463	2	3	Neutrophil	Neutrophil
AACTCAGTCATGTGGT-1_mouse.CIC.LPS_1.2	mouse.CIC.LPS_1.2	718	349	2	3	Neutrophil	Neutrophil
AACTCCCAGAATCTCC-1_mouse.CIC.LPS_1.2	mouse.CIC.LPS_1.2	1126	614	1	1	B-cell.1	B-cell.1
AACTCCCAGACAAGCC-1_mouse.CIC.LPS_1.2	mouse.CIC.LPS_1.2	997	398	2	3	Neutrophil	Neutrophil
AACTCCCCAAAGTCAA-1_mouse.CIC.LPS_1.2	mouse.CIC.LPS_1.2	378	201	2	3	Neutrophil	Neutrophil
AACTCCCCATCCGGGT-1_mouse.CIC.LPS_1.2	mouse.CIC.LPS_1.2	795	441	1	1	B-cell.1	B-cell.1
AACTCCCGTGACTACT-1_mouse.CIC.LPS_1.2	mouse.CIC.LPS_1.2	1425	506	2	3	Neutrophil	Neutrophil
AACTCCCGTTCAGCGC-1_mouse.CIC.LPS_1.2	mouse.CIC.LPS_1.2	699	232	2	3	Neutrophil	Neutrophil
AACTCCCGTTGGAGGT-1_mouse.CIC.LPS_1.2	mouse.CIC.LPS_1.2	1347	631	3	2	T-cell	T-cell
AACTCCCTCAGCACAT-1_mouse.CIC.LPS_1.2	mouse.CIC.LPS_1.2	594	242	2	3	Neutrophil	Neutrophil
AACTCTTAGGAATTAC-1_mouse.CIC.LPS_1.2	mouse.CIC.LPS_1.2	1113	441	2	3	Neutrophil	Neutrophil
AACTCTTGTGGCCCTA-1_mouse.CIC.LPS_1.2	mouse.CIC.LPS_1.2	1121	640	1	1	B-cell.1	B-cell.1
AACTCTTTCACTATTC-1_mouse.CIC.LPS_1.2	mouse.CIC.LPS_1.2	3494	1518	1	1	B-cell.1	B-cell.1
AACTGGTAGATTACCC-1_mouse.CIC.LPS_1.2	mouse.CIC.LPS_1.2	813	258	2	3	Neutrophil	Neutrophil
AACTGGTAGTTAAGTG-1_mouse.CIC.LPS_1.2	mouse.CIC.LPS_1.2	999	585	1	1	B-cell.1	B-cell.1
AACTGGTCAGACGCCT-1_mouse.CIC.LPS_1.2	mouse.CIC.LPS_1.2	735	288	2	3	Neutrophil	Neutrophil
AACTGGTTCAATCACG-1_mouse.CIC.LPS_1.2	mouse.CIC.LPS_1.2	1883	816	3	2	T-cell	T-cell
AACTGGTTCCCACTTG-1_mouse.CIC.LPS_1.2	mouse.CIC.LPS_1.2	2264	210	5	8	B.cell.2	RBC
AACTTTCAGGTGATTA-1_mouse.CIC.LPS_1.2	mouse.CIC.LPS_1.2	842	501	1	1	B-cell.1	B-cell.1
AACTTTCGTATGAAAC-1_mouse.CIC.LPS_1.2	mouse.CIC.LPS_1.2	1851	839	3	2	T-cell	T-cell
AACTTTCGTCATCGGC-1_mouse.CIC.LPS_1.2	mouse.CIC.LPS_1.2	2478	1002	3	2	T-cell	T-cell
AACTTTCGTGAAAGAG-1_mouse.CIC.LPS_1.2	mouse.CIC.LPS_1.2	1728	427	2	3	Neutrophil	Neutrophil
AAGCCGCCAGGACCCT-1_mouse.CIC.LPS_1.2	mouse.CIC.LPS_1.2	620	267	2	3	Neutrophil	Neutrophil
AAGCCGCGTCTCCCTA-1_mouse.CIC.LPS_1.2	mouse.CIC.LPS_1.2	422	198	2	3	Neutrophil	Neutrophil
AAGGAGCTCCGTACAA-1_mouse.CIC.LPS_1.2	mouse.CIC.LPS_1.2	977	629	1	1	B-cell.1	B-cell.1
AAGGCAGCACCCATTC-1_mouse.CIC.LPS_1.2	mouse.CIC.LPS_1.2	1455	382	2	3	Neutrophil	Neutrophil
AAGGCAGTCATCGGAT-1_mouse.CIC.LPS_1.2	mouse.CIC.LPS_1.2	765	456	1	1	B-cell.1	B-cell.1
AAGGTTCGTCTCTTAT-1_mouse.CIC.LPS_1.2	mouse.CIC.LPS_1.2	1280	746	1	1	B-cell.1	B-cell.1
AAGTCTGAGGGCACTA-1_mouse.CIC.LPS_1.2	mouse.CIC.LPS_1.2	1546	422	2	3	Neutrophil	Neutrophil
AAGTCTGGTCCGAGTC-1_mouse.CIC.LPS_1.2	mouse.CIC.LPS_1.2	1000	576	1	1	B-cell.1	B-cell.1
AAGTCTGTCGTGGACC-1_mouse.CIC.LPS_1.2	mouse.CIC.LPS_1.2	1151	609	1	1	B-cell.1	B-cell.1
AATCCAGAGGCAAAGA-1_mouse.CIC.LPS_1.2	mouse.CIC.LPS_1.2	2283	1070	3	5	T-cell	NK-cell
AATCCAGCACAACTGT-1_mouse.CIC.LPS_1.2	mouse.CIC.LPS_1.2	932	338	2	3	Neutrophil	Neutrophil
AATCGGTCAATCGAAA-1_mouse.CIC.LPS_1.2	mouse.CIC.LPS_1.2	907	279	2	3	Neutrophil	Neutrophil
AATCGGTCACGGCGTT-1_mouse.CIC.LPS_1.2	mouse.CIC.LPS_1.2	1075	573	1	1	B-cell.1	B-cell.1
AATCGGTCAGATCGGA-1_mouse.CIC.LPS_1.2	mouse.CIC.LPS_1.2	632	230	2	3	Neutrophil	Neutrophil
AATCGGTCAGCTGTAT-1_mouse.CIC.LPS_1.2	mouse.CIC.LPS_1.2	415	209	2	3	Neutrophil	Neutrophil
AATCGGTGTTTGGGCC-1_mouse.CIC.LPS_1.2	mouse.CIC.LPS_1.2	958	348	2	3	Neutrophil	Neutrophil
ACACCAAGTATAATGG-1_mouse.CIC.LPS_1.2	mouse.CIC.LPS_1.2	567	257	2	3	Neutrophil	Neutrophil
ACACCAATCTCACATT-1_mouse.CIC.LPS_1.2	mouse.CIC.LPS_1.2	846	302	2	3	Neutrophil	Neutrophil
ACACCCTAGTATGACA-1_mouse.CIC.LPS_1.2	mouse.CIC.LPS_1.2	894	534	1	1	B-cell.1	B-cell.1
ACACCCTCAACTGCTA-1_mouse.CIC.LPS_1.2	mouse.CIC.LPS_1.2	798	314	2	3	Neutrophil	Neutrophil
ACACCGGGTAGGCTGA-1_mouse.CIC.LPS_1.2	mouse.CIC.LPS_1.2	470	266	2	3	Neutrophil	Neutrophil
ACACCGGGTGCGGTAA-1_mouse.CIC.LPS_1.2	mouse.CIC.LPS_1.2	489	302	2	3	Neutrophil	Neutrophil
ACACTGAGTGAAATCA-1_mouse.CIC.LPS_1.2	mouse.CIC.LPS_1.2	659	295	2	3	Neutrophil	Neutrophil
ACACTGATCTAACTTC-1_mouse.CIC.LPS_1.2	mouse.CIC.LPS_1.2	1080	573	1	1	B-cell.1	B-cell.1
ACAGCCGCAATAAGCA-1_mouse.CIC.LPS_1.2	mouse.CIC.LPS_1.2	1371	606	3	2	T-cell	T-cell
ACAGCCGGTCTAACGT-1_mouse.CIC.LPS_1.2	mouse.CIC.LPS_1.2	2147	562	2	3	Neutrophil	Neutrophil
ACAGCCGTCAAACAAG-1_mouse.CIC.LPS_1.2	mouse.CIC.LPS_1.2	391	214	2	3	Neutrophil	Neutrophil
ACAGCCGTCCGAACGC-1_mouse.CIC.LPS_1.2	mouse.CIC.LPS_1.2	1429	776	1	1	B-cell.1	B-cell.1
ACAGCCGTCCTAGTGA-1_mouse.CIC.LPS_1.2	mouse.CIC.LPS_1.2	4952	1528	3	2	T-cell	T-cell
ACAGCTAAGGCCGAAT-1_mouse.CIC.LPS_1.2	mouse.CIC.LPS_1.2	1345	385	2	3	Neutrophil	Neutrophil
ACATACGAGCCGATTT-1_mouse.CIC.LPS_1.2	mouse.CIC.LPS_1.2	615	252	2	3	Neutrophil	Neutrophil
ACATACGGTGGTAACG-1_mouse.CIC.LPS_1.2	mouse.CIC.LPS_1.2	1168	700	1	1	B-cell.1	B-cell.1
ACATACGTCAGCTGGC-1_mouse.CIC.LPS_1.2	mouse.CIC.LPS_1.2	1563	735	2	3	Neutrophil	Neutrophil
ACATACGTCATCGCTC-1_mouse.CIC.LPS_1.2	mouse.CIC.LPS_1.2	876	518	1	1	B-cell.1	B-cell.1
ACATGGTGTAGAGGAA-1_mouse.CIC.LPS_1.2	mouse.CIC.LPS_1.2	1032	536	1	1	B-cell.1	B-cell.1
ACATGGTGTCAGAATA-1_mouse.CIC.LPS_1.2	mouse.CIC.LPS_1.2	825	324	2	3	Neutrophil	Neutrophil
ACATGGTGTTTGGGCC-1_mouse.CIC.LPS_1.2	mouse.CIC.LPS_1.2	1094	346	2	3	Neutrophil	Neutrophil
ACATGGTTCTGTCTAT-1_mouse.CIC.LPS_1.2	mouse.CIC.LPS_1.2	2086	1025	1	1	B-cell.1	B-cell.1
ACCAGTAAGAGAGCTC-1_mouse.CIC.LPS_1.2	mouse.CIC.LPS_1.2	1815	936	1	1	B-cell.1	B-cell.1
ACCAGTAAGGCCGAAT-1_mouse.CIC.LPS_1.2	mouse.CIC.LPS_1.2	511	249	2	3	Neutrophil	Neutrophil
ACCAGTAGTGTGGCTC-1_mouse.CIC.LPS_1.2	mouse.CIC.LPS_1.2	569	239	2	3	Neutrophil	Neutrophil
ACCCACTGTGCGGTAA-1_mouse.CIC.LPS_1.2	mouse.CIC.LPS_1.2	862	321	2	3	Neutrophil	Neutrophil
ACCCACTGTTTACTCT-1_mouse.CIC.LPS_1.2	mouse.CIC.LPS_1.2	1432	419	2	3	Neutrophil	Neutrophil
ACCCACTTCACATGCA-1_mouse.CIC.LPS_1.2	mouse.CIC.LPS_1.2	978	391	2	3	Neutrophil	Neutrophil
ACCGTAACAAAGTGCG-1_mouse.CIC.LPS_1.2	mouse.CIC.LPS_1.2	2499	643	2	3	Neutrophil	Neutrophil
ACCGTAATCAGGATCT-1_mouse.CIC.LPS_1.2	mouse.CIC.LPS_1.2	278	135	6	7	Unassigned	Unassigned.2
ACCGTAATCCCTAATT-1_mouse.CIC.LPS_1.2	mouse.CIC.LPS_1.2	2035	554	2	3	Neutrophil	Neutrophil
ACCTTTAAGGGAACGG-1_mouse.CIC.LPS_1.2	mouse.CIC.LPS_1.2	1031	574	1	1	B-cell.1	B-cell.1
ACCTTTACAAGAGGCT-1_mouse.CIC.LPS_1.2	mouse.CIC.LPS_1.2	787	508	1	1	B-cell.1	B-cell.1
ACCTTTACACAAGACG-1_mouse.CIC.LPS_1.2	mouse.CIC.LPS_1.2	948	417	2	3	Neutrophil	Neutrophil
ACCTTTAGTAGAAGGA-1_mouse.CIC.LPS_1.2	mouse.CIC.LPS_1.2	793	308	2	3	Neutrophil	Neutrophil
ACCTTTAGTCTAAACC-1_mouse.CIC.LPS_1.2	mouse.CIC.LPS_1.2	6687	1924	1	6	NA	Unassigned.1
ACCTTTAGTCTCCCTA-1_mouse.CIC.LPS_1.2	mouse.CIC.LPS_1.2	2367	653	2	3	Neutrophil	Neutrophil
ACGAGCCAGATATGCA-1_mouse.CIC.LPS_1.2	mouse.CIC.LPS_1.2	1858	579	2	3	Neutrophil	Neutrophil
ACGAGGAAGGACACCA-1_mouse.CIC.LPS_1.2	mouse.CIC.LPS_1.2	1363	755	1	1	B-cell.1	B-cell.1
ACGAGGAAGGACAGCT-1_mouse.CIC.LPS_1.2	mouse.CIC.LPS_1.2	1047	534	1	1	B-cell.1	B-cell.1
ACGATACAGGCATTGG-1_mouse.CIC.LPS_1.2	mouse.CIC.LPS_1.2	1126	657	1	1	B-cell.1	B-cell.1
ACGATACGTATTCGTG-1_mouse.CIC.LPS_1.2	mouse.CIC.LPS_1.2	1335	630	3	2	T-cell	T-cell
ACGATACGTCAAGCGA-1_mouse.CIC.LPS_1.2	mouse.CIC.LPS_1.2	374	212	2	3	Neutrophil	Neutrophil
ACGATACGTTGGTGGA-1_mouse.CIC.LPS_1.2	mouse.CIC.LPS_1.2	813	518	1	1	B-cell.1	B-cell.1
ACGATACGTTGTCTTT-1_mouse.CIC.LPS_1.2	mouse.CIC.LPS_1.2	1557	640	3	2	T-cell	T-cell
ACGATGTAGAATTCCC-1_mouse.CIC.LPS_1.2	mouse.CIC.LPS_1.2	1495	437	2	3	Neutrophil	Neutrophil
ACGATGTAGGTAGCCA-1_mouse.CIC.LPS_1.2	mouse.CIC.LPS_1.2	1167	678	3	2	T-cell	T-cell
ACGATGTCAATGCCAT-1_mouse.CIC.LPS_1.2	mouse.CIC.LPS_1.2	1052	392	2	3	Neutrophil	Neutrophil
ACGCAGCCAATTCCTT-1_mouse.CIC.LPS_1.2	mouse.CIC.LPS_1.2	1021	614	1	1	B-cell.1	B-cell.1
ACGCAGCGTCGGCTCA-1_mouse.CIC.LPS_1.2	mouse.CIC.LPS_1.2	886	549	1	1	B-cell.1	B-cell.1
ACGCCAGCAAGTAATG-1_mouse.CIC.LPS_1.2	mouse.CIC.LPS_1.2	1343	720	1	1	B-cell.1	B-cell.1
ACGCCAGGTCATATGC-1_mouse.CIC.LPS_1.2	mouse.CIC.LPS_1.2	802	334	2	3	Neutrophil	Neutrophil
ACGCCAGGTCGATTGT-1_mouse.CIC.LPS_1.2	mouse.CIC.LPS_1.2	910	529	1	1	B-cell.1	B-cell.1
ACGCCAGGTCGCTTTC-1_mouse.CIC.LPS_1.2	mouse.CIC.LPS_1.2	1630	421	2	3	Neutrophil	Neutrophil
ACGCCAGGTTCCACTC-1_mouse.CIC.LPS_1.2	mouse.CIC.LPS_1.2	461	258	2	3	Neutrophil	Neutrophil
ACGCCGAAGCGTGAAC-1_mouse.CIC.LPS_1.2	mouse.CIC.LPS_1.2	857	509	3	5	T-cell	NK-cell
ACGCCGAAGGACCACA-1_mouse.CIC.LPS_1.2	mouse.CIC.LPS_1.2	779	279	2	3	Neutrophil	Neutrophil
ACGCCGAGTTCCGTCT-1_mouse.CIC.LPS_1.2	mouse.CIC.LPS_1.2	994	541	1	1	B-cell.1	B-cell.1
ACGCCGATCACCAGGC-1_mouse.CIC.LPS_1.2	mouse.CIC.LPS_1.2	394	187	2	3	Neutrophil	Neutrophil
ACGCCGATCGTCTGCT-1_mouse.CIC.LPS_1.2	mouse.CIC.LPS_1.2	934	561	1	1	B-cell.1	B-cell.1
ACGCCGATCTTACCTA-1_mouse.CIC.LPS_1.2	mouse.CIC.LPS_1.2	2772	1079	3	2	T-cell	T-cell
ACGGCCAAGGATTCGG-1_mouse.CIC.LPS_1.2	mouse.CIC.LPS_1.2	618	253	2	3	Neutrophil	Neutrophil
ACGGCCAAGGCCGAAT-1_mouse.CIC.LPS_1.2	mouse.CIC.LPS_1.2	591	279	2	3	Neutrophil	Neutrophil
ACGGCCACAATGGATA-1_mouse.CIC.LPS_1.2	mouse.CIC.LPS_1.2	2576	696	2	3	Neutrophil	Neutrophil
ACGGCCACATCGATGT-1_mouse.CIC.LPS_1.2	mouse.CIC.LPS_1.2	712	485	1	1	B-cell.1	B-cell.1
ACGGCCACATGTAGTC-1_mouse.CIC.LPS_1.2	mouse.CIC.LPS_1.2	404	218	2	3	Neutrophil	Neutrophil
ACGGCCAGTACAAGTA-1_mouse.CIC.LPS_1.2	mouse.CIC.LPS_1.2	2896	1184	4	4	Monocyte	Monocyte
ACGGCCAGTGGTCTCG-1_mouse.CIC.LPS_1.2	mouse.CIC.LPS_1.2	1396	770	1	1	B-cell.1	B-cell.1
ACGGCCATCGATAGAA-1_mouse.CIC.LPS_1.2	mouse.CIC.LPS_1.2	1455	432	2	3	Neutrophil	Neutrophil
ACGGCCATCTTACCTA-1_mouse.CIC.LPS_1.2	mouse.CIC.LPS_1.2	632	433	1	1	B-cell.1	B-cell.1
ACGGGCTAGAAACCAT-1_mouse.CIC.LPS_1.2	mouse.CIC.LPS_1.2	1330	360	2	3	Neutrophil	Neutrophil
ACGGGCTAGTGCCAGA-1_mouse.CIC.LPS_1.2	mouse.CIC.LPS_1.2	1269	719	1	1	B-cell.1	B-cell.1
ACGGGCTGTTCAGCGC-1_mouse.CIC.LPS_1.2	mouse.CIC.LPS_1.2	2012	646	1	6	NA	Unassigned.1
ACGGGTCCATTCACTT-1_mouse.CIC.LPS_1.2	mouse.CIC.LPS_1.2	1043	629	3	5	T-cell	NK-cell
ACGTCAAAGACAATAC-1_mouse.CIC.LPS_1.2	mouse.CIC.LPS_1.2	1634	345	2	3	Neutrophil	Neutrophil
ACGTCAACATGTTGAC-1_mouse.CIC.LPS_1.2	mouse.CIC.LPS_1.2	1504	702	1	1	B-cell.1	B-cell.1
ACGTCAAGTAGCCTCG-1_mouse.CIC.LPS_1.2	mouse.CIC.LPS_1.2	1001	542	1	1	B-cell.1	B-cell.1
ACTATCTCACAACGCC-1_mouse.CIC.LPS_1.2	mouse.CIC.LPS_1.2	944	353	2	3	Neutrophil	Neutrophil
ACTATCTGTAGAGCTG-1_mouse.CIC.LPS_1.2	mouse.CIC.LPS_1.2	1053	377	2	3	Neutrophil	Neutrophil
ACTATCTGTCTACCTC-1_mouse.CIC.LPS_1.2	mouse.CIC.LPS_1.2	2652	367	2	3	Neutrophil	Neutrophil
ACTGAACTCACATACG-1_mouse.CIC.LPS_1.2	mouse.CIC.LPS_1.2	834	425	1	1	B-cell.1	B-cell.1
ACTGAGTAGATGCGAC-1_mouse.CIC.LPS_1.2	mouse.CIC.LPS_1.2	739	432	3	5	T-cell	NK-cell
ACTGATGAGCCAGTTT-1_mouse.CIC.LPS_1.2	mouse.CIC.LPS_1.2	4691	1890	1	1	B-cell.1	B-cell.1
ACTGATGCACCTCGTT-1_mouse.CIC.LPS_1.2	mouse.CIC.LPS_1.2	1289	745	1	1	B-cell.1	B-cell.1
ACTGATGTCATTTGGG-1_mouse.CIC.LPS_1.2	mouse.CIC.LPS_1.2	1068	369	2	3	Neutrophil	Neutrophil
ACTGATGTCGACCAGC-1_mouse.CIC.LPS_1.2	mouse.CIC.LPS_1.2	1151	691	1	1	B-cell.1	B-cell.1
ACTGCTCAGGATGTAT-1_mouse.CIC.LPS_1.2	mouse.CIC.LPS_1.2	780	319	2	3	Neutrophil	Neutrophil
ACTGCTCCAGCTATTG-1_mouse.CIC.LPS_1.2	mouse.CIC.LPS_1.2	2041	884	3	2	T-cell	T-cell
ACTGTCCCACCCAGTG-1_mouse.CIC.LPS_1.2	mouse.CIC.LPS_1.2	1431	744	1	1	B-cell.1	B-cell.1
ACTGTCCGTATATGGA-1_mouse.CIC.LPS_1.2	mouse.CIC.LPS_1.2	1243	677	1	1	B-cell.1	B-cell.1
ACTTACTAGCTGGAAC-1_mouse.CIC.LPS_1.2	mouse.CIC.LPS_1.2	796	301	2	3	Neutrophil	Neutrophil
ACTTACTCACCGATAT-1_mouse.CIC.LPS_1.2	mouse.CIC.LPS_1.2	1287	361	2	3	Neutrophil	Neutrophil
ACTTACTTCTTTACGT-1_mouse.CIC.LPS_1.2	mouse.CIC.LPS_1.2	1224	626	1	1	B-cell.1	B-cell.1
ACTTGTTCACAACGCC-1_mouse.CIC.LPS_1.2	mouse.CIC.LPS_1.2	648	286	2	3	Neutrophil	Neutrophil
ACTTTCAAGATGTGTA-1_mouse.CIC.LPS_1.2	mouse.CIC.LPS_1.2	1008	313	2	3	Neutrophil	Neutrophil
ACTTTCAAGGTGCTAG-1_mouse.CIC.LPS_1.2	mouse.CIC.LPS_1.2	1636	390	2	3	Neutrophil	Neutrophil
ACTTTCACACGGTAGA-1_mouse.CIC.LPS_1.2	mouse.CIC.LPS_1.2	461	244	2	3	Neutrophil	Neutrophil
AGAATAGCATCAGTCA-1_mouse.CIC.LPS_1.2	mouse.CIC.LPS_1.2	2198	598	1	6	NA	Unassigned.1
AGAATAGGTGCTCTTC-1_mouse.CIC.LPS_1.2	mouse.CIC.LPS_1.2	1799	488	2	3	Neutrophil	Neutrophil
AGACGTTGTAAATACG-1_mouse.CIC.LPS_1.2	mouse.CIC.LPS_1.2	3567	1483	1	1	B-cell.1	B-cell.1
AGACGTTGTAGGACAC-1_mouse.CIC.LPS_1.2	mouse.CIC.LPS_1.2	1031	536	3	2	T-cell	T-cell
AGACGTTTCCCTTGCA-1_mouse.CIC.LPS_1.2	mouse.CIC.LPS_1.2	1301	667	1	1	B-cell.1	B-cell.1
AGACGTTTCTCGATGA-1_mouse.CIC.LPS_1.2	mouse.CIC.LPS_1.2	956	306	2	3	Neutrophil	Neutrophil
AGAGCGAAGCGATAGC-1_mouse.CIC.LPS_1.2	mouse.CIC.LPS_1.2	813	292	2	3	Neutrophil	Neutrophil
AGAGCGAAGGTACTCT-1_mouse.CIC.LPS_1.2	mouse.CIC.LPS_1.2	972	555	1	1	B-cell.1	B-cell.1
AGAGCGACAGATGGCA-1_mouse.CIC.LPS_1.2	mouse.CIC.LPS_1.2	663	475	3	5	T-cell	NK-cell
AGAGCGATCACAACGT-1_mouse.CIC.LPS_1.2	mouse.CIC.LPS_1.2	1151	649	1	1	B-cell.1	B-cell.1
AGAGCTTGTCCTAGCG-1_mouse.CIC.LPS_1.2	mouse.CIC.LPS_1.2	998	339	2	3	Neutrophil	Neutrophil
AGAGCTTGTCTAGTGT-1_mouse.CIC.LPS_1.2	mouse.CIC.LPS_1.2	1535	139	5	8	B.cell.2	RBC
AGAGCTTTCAAGATCC-1_mouse.CIC.LPS_1.2	mouse.CIC.LPS_1.2	1874	931	1	1	B-cell.1	B-cell.1
AGAGTGGGTGGCCCTA-1_mouse.CIC.LPS_1.2	mouse.CIC.LPS_1.2	1181	601	1	1	B-cell.1	B-cell.1
AGATCTGCATAGACTC-1_mouse.CIC.LPS_1.2	mouse.CIC.LPS_1.2	392	202	2	3	Neutrophil	Neutrophil
AGATCTGGTAGGGACT-1_mouse.CIC.LPS_1.2	mouse.CIC.LPS_1.2	974	574	1	1	B-cell.1	B-cell.1
AGATTGCCATCACCCT-1_mouse.CIC.LPS_1.2	mouse.CIC.LPS_1.2	1211	700	1	1	B-cell.1	B-cell.1
AGCAGCCGTCGCGGTT-1_mouse.CIC.LPS_1.2	mouse.CIC.LPS_1.2	3198	1265	4	4	Monocyte	Monocyte
AGCATACGTCCGAATT-1_mouse.CIC.LPS_1.2	mouse.CIC.LPS_1.2	969	357	2	3	Neutrophil	Neutrophil
AGCCTAACAAGCCGCT-1_mouse.CIC.LPS_1.2	mouse.CIC.LPS_1.2	472	204	2	3	Neutrophil	Neutrophil
AGCCTAAGTCTTGTCC-1_mouse.CIC.LPS_1.2	mouse.CIC.LPS_1.2	539	229	2	3	Neutrophil	Neutrophil
AGCCTAAGTGGCCCTA-1_mouse.CIC.LPS_1.2	mouse.CIC.LPS_1.2	1116	577	3	2	T-cell	T-cell
AGCGGTCAGCGACGTA-1_mouse.CIC.LPS_1.2	mouse.CIC.LPS_1.2	1054	579	1	1	B-cell.1	B-cell.1
AGCGGTCAGGCAGTCA-1_mouse.CIC.LPS_1.2	mouse.CIC.LPS_1.2	1476	837	4	4	Monocyte	Monocyte
AGCGTATGTACGCACC-1_mouse.CIC.LPS_1.2	mouse.CIC.LPS_1.2	1673	869	1	1	B-cell.1	B-cell.1
AGCGTATTCGCAAACT-1_mouse.CIC.LPS_1.2	mouse.CIC.LPS_1.2	874	479	3	2	T-cell	T-cell
AGCGTCGGTCATCGGC-1_mouse.CIC.LPS_1.2	mouse.CIC.LPS_1.2	777	272	2	3	Neutrophil	Neutrophil
AGCGTCGGTTGGGACA-1_mouse.CIC.LPS_1.2	mouse.CIC.LPS_1.2	770	424	1	1	B-cell.1	B-cell.1
AGCTCCTCAAATTGCC-1_mouse.CIC.LPS_1.2	mouse.CIC.LPS_1.2	981	335	2	3	Neutrophil	Neutrophil
AGCTCCTCATCAGTAC-1_mouse.CIC.LPS_1.2	mouse.CIC.LPS_1.2	615	297	2	3	Neutrophil	Neutrophil
AGCTCTCAGGTGATAT-1_mouse.CIC.LPS_1.2	mouse.CIC.LPS_1.2	1148	656	1	1	B-cell.1	B-cell.1
AGCTTGAAGCCATCGC-1_mouse.CIC.LPS_1.2	mouse.CIC.LPS_1.2	1737	506	2	3	Neutrophil	Neutrophil
AGCTTGAAGGAATGGA-1_mouse.CIC.LPS_1.2	mouse.CIC.LPS_1.2	1895	570	2	3	Neutrophil	Neutrophil
AGCTTGAAGGCCGAAT-1_mouse.CIC.LPS_1.2	mouse.CIC.LPS_1.2	788	465	1	1	B-cell.1	B-cell.1
AGCTTGAGTCTGCAAT-1_mouse.CIC.LPS_1.2	mouse.CIC.LPS_1.2	1711	867	1	1	B-cell.1	B-cell.1
AGCTTGAGTGGTAACG-1_mouse.CIC.LPS_1.2	mouse.CIC.LPS_1.2	309	205	2	3	Neutrophil	Neutrophil
AGCTTGAGTTAAGATG-1_mouse.CIC.LPS_1.2	mouse.CIC.LPS_1.2	464	219	2	3	Neutrophil	Neutrophil
AGCTTGATCGGCCGAT-1_mouse.CIC.LPS_1.2	mouse.CIC.LPS_1.2	3077	889	1	6	NA	Unassigned.1
AGGCCACGTTCACGGC-1_mouse.CIC.LPS_1.2	mouse.CIC.LPS_1.2	1209	664	1	1	B-cell.1	B-cell.1
AGGCCACTCCGCTGTT-1_mouse.CIC.LPS_1.2	mouse.CIC.LPS_1.2	1482	813	1	1	B-cell.1	B-cell.1
AGGCCACTCGCGTTTC-1_mouse.CIC.LPS_1.2	mouse.CIC.LPS_1.2	1157	649	1	1	B-cell.1	B-cell.1
AGGCCGTAGCTAAACA-1_mouse.CIC.LPS_1.2	mouse.CIC.LPS_1.2	1010	343	2	3	Neutrophil	Neutrophil
AGGCCGTGTGTCCTCT-1_mouse.CIC.LPS_1.2	mouse.CIC.LPS_1.2	529	203	2	3	Neutrophil	Neutrophil
AGGCCGTTCGGTGTTA-1_mouse.CIC.LPS_1.2	mouse.CIC.LPS_1.2	616	249	2	3	Neutrophil	Neutrophil
AGGGAGTAGATGTCGG-1_mouse.CIC.LPS_1.2	mouse.CIC.LPS_1.2	1275	670	1	9	B-cell.1	B-cell.2
AGGGAGTCAATCGGTT-1_mouse.CIC.LPS_1.2	mouse.CIC.LPS_1.2	811	459	1	1	B-cell.1	B-cell.1
AGGGAGTTCCGAATGT-1_mouse.CIC.LPS_1.2	mouse.CIC.LPS_1.2	900	545	1	1	B-cell.1	B-cell.1
AGGGAGTTCGGAATCT-1_mouse.CIC.LPS_1.2	mouse.CIC.LPS_1.2	827	483	1	1	B-cell.1	B-cell.1
AGGGATGCAAGACACG-1_mouse.CIC.LPS_1.2	mouse.CIC.LPS_1.2	808	301	2	3	Neutrophil	Neutrophil
AGGGATGCATTGCGGC-1_mouse.CIC.LPS_1.2	mouse.CIC.LPS_1.2	1288	620	3	2	T-cell	T-cell
AGGGATGGTGATGATA-1_mouse.CIC.LPS_1.2	mouse.CIC.LPS_1.2	3125	252	5	8	B.cell.2	RBC
AGGGTGAAGATGTCGG-1_mouse.CIC.LPS_1.2	mouse.CIC.LPS_1.2	600	248	2	3	Neutrophil	Neutrophil
AGGGTGAGTTCCTCCA-1_mouse.CIC.LPS_1.2	mouse.CIC.LPS_1.2	471	253	1	1	B-cell.1	B-cell.1
AGGTCCGAGACGCAAC-1_mouse.CIC.LPS_1.2	mouse.CIC.LPS_1.2	1336	624	3	2	T-cell	T-cell
AGGTCCGAGCTCCTCT-1_mouse.CIC.LPS_1.2	mouse.CIC.LPS_1.2	3122	502	2	3	Neutrophil	Neutrophil
AGGTCCGAGGAGTACC-1_mouse.CIC.LPS_1.2	mouse.CIC.LPS_1.2	660	261	2	3	Neutrophil	Neutrophil
AGGTCCGCAGGATCGA-1_mouse.CIC.LPS_1.2	mouse.CIC.LPS_1.2	1022	503	1	1	B-cell.1	B-cell.1
AGGTCCGCATGCTAGT-1_mouse.CIC.LPS_1.2	mouse.CIC.LPS_1.2	1406	822	1	1	B-cell.1	B-cell.1
AGGTCCGGTCGCCATG-1_mouse.CIC.LPS_1.2	mouse.CIC.LPS_1.2	981	342	2	3	Neutrophil	Neutrophil
AGGTCCGTCAACCAAC-1_mouse.CIC.LPS_1.2	mouse.CIC.LPS_1.2	952	555	1	1	B-cell.1	B-cell.1
AGTAGTCAGAAACCAT-1_mouse.CIC.LPS_1.2	mouse.CIC.LPS_1.2	1773	749	3	2	T-cell	T-cell
AGTAGTCCAGTATCTG-1_mouse.CIC.LPS_1.2	mouse.CIC.LPS_1.2	956	574	1	1	B-cell.1	B-cell.1
AGTAGTCCATTGCGGC-1_mouse.CIC.LPS_1.2	mouse.CIC.LPS_1.2	674	315	2	3	Neutrophil	Neutrophil
AGTCTTTGTCGCGGTT-1_mouse.CIC.LPS_1.2	mouse.CIC.LPS_1.2	1033	529	1	1	B-cell.1	B-cell.1
AGTCTTTTCGGCTTGG-1_mouse.CIC.LPS_1.2	mouse.CIC.LPS_1.2	334	200	2	3	Neutrophil	Neutrophil
AGTGGGAAGAGTAAGG-1_mouse.CIC.LPS_1.2	mouse.CIC.LPS_1.2	899	560	1	1	B-cell.1	B-cell.1
AGTGGGAAGTTCGCGC-1_mouse.CIC.LPS_1.2	mouse.CIC.LPS_1.2	3784	1520	1	1	B-cell.1	B-cell.1
AGTGGGACAGCAGTTT-1_mouse.CIC.LPS_1.2	mouse.CIC.LPS_1.2	1279	401	2	3	Neutrophil	Neutrophil
AGTGGGAGTTCACCTC-1_mouse.CIC.LPS_1.2	mouse.CIC.LPS_1.2	1051	598	1	1	B-cell.1	B-cell.1
AGTGTCAAGTCATCCA-1_mouse.CIC.LPS_1.2	mouse.CIC.LPS_1.2	601	248	2	3	Neutrophil	Neutrophil
AGTGTCAGTACTCGCG-1_mouse.CIC.LPS_1.2	mouse.CIC.LPS_1.2	510	257	2	3	Neutrophil	Neutrophil
ATAACGCAGACCGGAT-1_mouse.CIC.LPS_1.2	mouse.CIC.LPS_1.2	672	278	2	3	Neutrophil	Neutrophil
ATAACGCAGCGTGAGT-1_mouse.CIC.LPS_1.2	mouse.CIC.LPS_1.2	1427	434	2	3	Neutrophil	Neutrophil
ATAACGCAGTCCTCCT-1_mouse.CIC.LPS_1.2	mouse.CIC.LPS_1.2	3234	742	3	2	T-cell	T-cell
ATAACGCGTACCGCTG-1_mouse.CIC.LPS_1.2	mouse.CIC.LPS_1.2	1104	639	1	1	B-cell.1	B-cell.1
ATAACGCGTTGAGGTG-1_mouse.CIC.LPS_1.2	mouse.CIC.LPS_1.2	2719	564	1	6	NA	Unassigned.1
ATAACGCTCGTCCGTT-1_mouse.CIC.LPS_1.2	mouse.CIC.LPS_1.2	1277	648	1	1	B-cell.1	B-cell.1
ATAACGCTCTAACTCT-1_mouse.CIC.LPS_1.2	mouse.CIC.LPS_1.2	912	529	1	1	B-cell.1	B-cell.1
ATAACGCTCTCACATT-1_mouse.CIC.LPS_1.2	mouse.CIC.LPS_1.2	1720	857	1	1	B-cell.1	B-cell.1
ATAAGAGCAAGACACG-1_mouse.CIC.LPS_1.2	mouse.CIC.LPS_1.2	950	603	1	1	B-cell.1	B-cell.1
ATAAGAGCACAAGACG-1_mouse.CIC.LPS_1.2	mouse.CIC.LPS_1.2	537	238	2	3	Neutrophil	Neutrophil
ATAAGAGTCGGAATCT-1_mouse.CIC.LPS_1.2	mouse.CIC.LPS_1.2	1461	392	2	3	Neutrophil	Neutrophil
ATAAGAGTCGGCTACG-1_mouse.CIC.LPS_1.2	mouse.CIC.LPS_1.2	686	406	1	1	B-cell.1	B-cell.1
ATAGACCAGGTGCTAG-1_mouse.CIC.LPS_1.2	mouse.CIC.LPS_1.2	1906	424	2	3	Neutrophil	Neutrophil
ATAGACCCATGTAAGA-1_mouse.CIC.LPS_1.2	mouse.CIC.LPS_1.2	2169	543	2	3	Neutrophil	Neutrophil
ATCACGAGTCTCTTAT-1_mouse.CIC.LPS_1.2	mouse.CIC.LPS_1.2	585	249	2	3	Neutrophil	Neutrophil
ATCACGAGTTCCGTCT-1_mouse.CIC.LPS_1.2	mouse.CIC.LPS_1.2	870	284	2	3	Neutrophil	Neutrophil
ATCATCTAGCGCCTTG-1_mouse.CIC.LPS_1.2	mouse.CIC.LPS_1.2	1041	379	2	3	Neutrophil	Neutrophil
ATCATCTCACCTGGTG-1_mouse.CIC.LPS_1.2	mouse.CIC.LPS_1.2	608	372	1	1	B-cell.1	B-cell.1
ATCATCTCATACGCCG-1_mouse.CIC.LPS_1.2	mouse.CIC.LPS_1.2	1226	467	2	3	Neutrophil	Neutrophil
ATCATCTCATAGTAAG-1_mouse.CIC.LPS_1.2	mouse.CIC.LPS_1.2	371	196	2	3	Neutrophil	Neutrophil
ATCATCTTCCTCCTAG-1_mouse.CIC.LPS_1.2	mouse.CIC.LPS_1.2	630	309	2	3	Neutrophil	Neutrophil
ATCATCTTCTCTGTCG-1_mouse.CIC.LPS_1.2	mouse.CIC.LPS_1.2	1037	558	1	1	B-cell.1	B-cell.1
ATCATGGAGGTAAACT-1_mouse.CIC.LPS_1.2	mouse.CIC.LPS_1.2	1319	418	2	3	Neutrophil	Neutrophil
ATCATGGCAAGTTGTC-1_mouse.CIC.LPS_1.2	mouse.CIC.LPS_1.2	1136	614	1	1	B-cell.1	B-cell.1
ATCATGGCACGCCAGT-1_mouse.CIC.LPS_1.2	mouse.CIC.LPS_1.2	929	514	1	1	B-cell.1	B-cell.1
ATCATGGGTACAGTTC-1_mouse.CIC.LPS_1.2	mouse.CIC.LPS_1.2	505	219	2	3	Neutrophil	Neutrophil
ATCATGGTCGGTTCGG-1_mouse.CIC.LPS_1.2	mouse.CIC.LPS_1.2	3481	957	3	2	T-cell	T-cell
ATCCACCGTCATTAGC-1_mouse.CIC.LPS_1.2	mouse.CIC.LPS_1.2	1103	647	1	1	B-cell.1	B-cell.1
ATCCACCGTCGCGAAA-1_mouse.CIC.LPS_1.2	mouse.CIC.LPS_1.2	950	283	2	3	Neutrophil	Neutrophil
ATCCACCGTCGCTTTC-1_mouse.CIC.LPS_1.2	mouse.CIC.LPS_1.2	1183	550	1	1	B-cell.1	B-cell.1
ATCCACCGTGTCAATC-1_mouse.CIC.LPS_1.2	mouse.CIC.LPS_1.2	1007	555	1	1	B-cell.1	B-cell.1
ATCCACCTCCCAAGAT-1_mouse.CIC.LPS_1.2	mouse.CIC.LPS_1.2	2440	1172	1	1	B-cell.1	B-cell.1
ATCCGAAAGAGCTGCA-1_mouse.CIC.LPS_1.2	mouse.CIC.LPS_1.2	1165	414	2	3	Neutrophil	Neutrophil
ATCCGAAAGATGTCGG-1_mouse.CIC.LPS_1.2	mouse.CIC.LPS_1.2	1167	579	1	1	B-cell.1	B-cell.1
ATCCGAACAGGAATCG-1_mouse.CIC.LPS_1.2	mouse.CIC.LPS_1.2	191	142	5	8	B.cell.2	RBC
ATCCGAAGTTCAACCA-1_mouse.CIC.LPS_1.2	mouse.CIC.LPS_1.2	811	332	2	3	Neutrophil	Neutrophil
ATCGAGTAGAGAGCTC-1_mouse.CIC.LPS_1.2	mouse.CIC.LPS_1.2	903	528	1	1	B-cell.1	B-cell.1
ATCGAGTAGCAGGTCA-1_mouse.CIC.LPS_1.2	mouse.CIC.LPS_1.2	2097	1007	4	4	Monocyte	Monocyte
ATCGAGTAGCTAGTTC-1_mouse.CIC.LPS_1.2	mouse.CIC.LPS_1.2	466	235	2	3	Neutrophil	Neutrophil
ATCGAGTAGTGGTAAT-1_mouse.CIC.LPS_1.2	mouse.CIC.LPS_1.2	874	552	1	1	B-cell.1	B-cell.1
ATCGAGTTCCTCATTA-1_mouse.CIC.LPS_1.2	mouse.CIC.LPS_1.2	598	244	2	3	Neutrophil	Neutrophil
ATCTACTAGGCAGTCA-1_mouse.CIC.LPS_1.2	mouse.CIC.LPS_1.2	3124	1379	1	1	B-cell.1	B-cell.1
ATCTACTCACGAGGTA-1_mouse.CIC.LPS_1.2	mouse.CIC.LPS_1.2	631	385	1	1	B-cell.1	B-cell.1
ATCTACTCAGGGATTG-1_mouse.CIC.LPS_1.2	mouse.CIC.LPS_1.2	533	260	2	3	Neutrophil	Neutrophil
ATCTACTGTATCTGCA-1_mouse.CIC.LPS_1.2	mouse.CIC.LPS_1.2	1104	663	1	1	B-cell.1	B-cell.1
ATCTACTGTCTAGAGG-1_mouse.CIC.LPS_1.2	mouse.CIC.LPS_1.2	1070	603	1	1	B-cell.1	B-cell.1
ATCTACTGTGGTAACG-1_mouse.CIC.LPS_1.2	mouse.CIC.LPS_1.2	881	518	4	4	Monocyte	Monocyte
ATCTACTTCACGCGGT-1_mouse.CIC.LPS_1.2	mouse.CIC.LPS_1.2	885	502	1	1	B-cell.1	B-cell.1
ATCTACTTCGCCAGCA-1_mouse.CIC.LPS_1.2	mouse.CIC.LPS_1.2	1973	542	2	3	Neutrophil	Neutrophil
ATCTACTTCTTCTGGC-1_mouse.CIC.LPS_1.2	mouse.CIC.LPS_1.2	1088	395	2	3	Neutrophil	Neutrophil
ATCTGCCGTGGGTCAA-1_mouse.CIC.LPS_1.2	mouse.CIC.LPS_1.2	639	268	2	3	Neutrophil	Neutrophil
ATCTGCCGTGTGTGCC-1_mouse.CIC.LPS_1.2	mouse.CIC.LPS_1.2	839	275	2	3	Neutrophil	Neutrophil
ATCTGCCTCGGCCGAT-1_mouse.CIC.LPS_1.2	mouse.CIC.LPS_1.2	1541	613	3	5	T-cell	NK-cell
ATCTGCCTCTCGCATC-1_mouse.CIC.LPS_1.2	mouse.CIC.LPS_1.2	978	330	2	3	Neutrophil	Neutrophil
ATCTGCCTCTTGTACT-1_mouse.CIC.LPS_1.2	mouse.CIC.LPS_1.2	5210	1765	4	4	Monocyte	Monocyte
ATGAGGGCACATTAGC-1_mouse.CIC.LPS_1.2	mouse.CIC.LPS_1.2	1239	609	1	1	B-cell.1	B-cell.1
ATGAGGGGTCTTTCAT-1_mouse.CIC.LPS_1.2	mouse.CIC.LPS_1.2	482	219	2	3	Neutrophil	Neutrophil
ATGCGATAGAACAACT-1_mouse.CIC.LPS_1.2	mouse.CIC.LPS_1.2	1196	662	1	1	B-cell.1	B-cell.1
ATGCGATAGGGCTCTC-1_mouse.CIC.LPS_1.2	mouse.CIC.LPS_1.2	1068	380	2	3	Neutrophil	Neutrophil
ATGCGATCAAGCGTAG-1_mouse.CIC.LPS_1.2	mouse.CIC.LPS_1.2	825	475	1	1	B-cell.1	B-cell.1
ATGCGATCACACTGCG-1_mouse.CIC.LPS_1.2	mouse.CIC.LPS_1.2	1719	442	2	3	Neutrophil	Neutrophil
ATGCGATCACATAACC-1_mouse.CIC.LPS_1.2	mouse.CIC.LPS_1.2	1079	396	2	3	Neutrophil	Neutrophil
ATGCGATCATTCCTCG-1_mouse.CIC.LPS_1.2	mouse.CIC.LPS_1.2	1028	351	2	3	Neutrophil	Neutrophil
ATGCGATTCCTTTCGG-1_mouse.CIC.LPS_1.2	mouse.CIC.LPS_1.2	1678	228	2	3	Neutrophil	Neutrophil
ATGGGAGCATACTACG-1_mouse.CIC.LPS_1.2	mouse.CIC.LPS_1.2	1499	700	3	2	T-cell	T-cell
ATGGGAGTCATCGGAT-1_mouse.CIC.LPS_1.2	mouse.CIC.LPS_1.2	1050	641	1	1	B-cell.1	B-cell.1
ATGTGTGAGACTGTAA-1_mouse.CIC.LPS_1.2	mouse.CIC.LPS_1.2	1774	506	2	3	Neutrophil	Neutrophil
ATGTGTGAGAGATGAG-1_mouse.CIC.LPS_1.2	mouse.CIC.LPS_1.2	1408	428	2	3	Neutrophil	Neutrophil
ATGTGTGCAATCGGTT-1_mouse.CIC.LPS_1.2	mouse.CIC.LPS_1.2	1215	352	2	3	Neutrophil	Neutrophil
ATGTGTGCACCTTGTC-1_mouse.CIC.LPS_1.2	mouse.CIC.LPS_1.2	2907	1350	1	9	B-cell.1	B-cell.2
ATGTGTGCATAGAAAC-1_mouse.CIC.LPS_1.2	mouse.CIC.LPS_1.2	1409	384	2	3	Neutrophil	Neutrophil
ATGTGTGGTCGAATCT-1_mouse.CIC.LPS_1.2	mouse.CIC.LPS_1.2	2670	1035	3	2	T-cell	T-cell
ATTACTCAGGACATTA-1_mouse.CIC.LPS_1.2	mouse.CIC.LPS_1.2	1320	411	2	3	Neutrophil	Neutrophil
ATTATCCGTAGCGCAA-1_mouse.CIC.LPS_1.2	mouse.CIC.LPS_1.2	1440	437	2	3	Neutrophil	Neutrophil
ATTCTACCACAGCCCA-1_mouse.CIC.LPS_1.2	mouse.CIC.LPS_1.2	1400	678	1	1	B-cell.1	B-cell.1
ATTCTACCACATTCGA-1_mouse.CIC.LPS_1.2	mouse.CIC.LPS_1.2	546	239	2	3	Neutrophil	Neutrophil
ATTCTACTCCCACTTG-1_mouse.CIC.LPS_1.2	mouse.CIC.LPS_1.2	2393	1100	1	1	B-cell.1	B-cell.1
ATTGGACAGAACAACT-1_mouse.CIC.LPS_1.2	mouse.CIC.LPS_1.2	1054	348	2	3	Neutrophil	Neutrophil
ATTGGACCAGTCAGAG-1_mouse.CIC.LPS_1.2	mouse.CIC.LPS_1.2	602	263	2	3	Neutrophil	Neutrophil
ATTGGACCAGTTAACC-1_mouse.CIC.LPS_1.2	mouse.CIC.LPS_1.2	1383	426	2	3	Neutrophil	Neutrophil
ATTGGACGTCGCATCG-1_mouse.CIC.LPS_1.2	mouse.CIC.LPS_1.2	613	300	2	3	Neutrophil	Neutrophil
ATTGGACGTGAGTGAC-1_mouse.CIC.LPS_1.2	mouse.CIC.LPS_1.2	988	547	1	1	B-cell.1	B-cell.1
ATTGGACTCATCACCC-1_mouse.CIC.LPS_1.2	mouse.CIC.LPS_1.2	1044	530	1	1	B-cell.1	B-cell.1
ATTGGACTCCATGAGT-1_mouse.CIC.LPS_1.2	mouse.CIC.LPS_1.2	850	522	3	5	T-cell	NK-cell
ATTGGTGCATTAGGCT-1_mouse.CIC.LPS_1.2	mouse.CIC.LPS_1.2	1573	397	2	3	Neutrophil	Neutrophil
ATTGGTGTCATATCGG-1_mouse.CIC.LPS_1.2	mouse.CIC.LPS_1.2	2169	936	3	2	T-cell	T-cell
ATTTCTGGTAGGAGTC-1_mouse.CIC.LPS_1.2	mouse.CIC.LPS_1.2	991	564	1	1	B-cell.1	B-cell.1
ATTTCTGGTCATACTG-1_mouse.CIC.LPS_1.2	mouse.CIC.LPS_1.2	978	549	1	1	B-cell.1	B-cell.1
ATTTCTGGTGGTCCGT-1_mouse.CIC.LPS_1.2	mouse.CIC.LPS_1.2	938	479	3	2	T-cell	T-cell
ATTTCTGGTTGAACTC-1_mouse.CIC.LPS_1.2	mouse.CIC.LPS_1.2	761	501	1	1	B-cell.1	B-cell.1
ATTTCTGTCGGAGCAA-1_mouse.CIC.LPS_1.2	mouse.CIC.LPS_1.2	962	535	1	1	B-cell.1	B-cell.1
CAACCAACAGCCAGAA-1_mouse.CIC.LPS_1.2	mouse.CIC.LPS_1.2	723	277	2	3	Neutrophil	Neutrophil
CAACCTCTCTGTACGA-1_mouse.CIC.LPS_1.2	mouse.CIC.LPS_1.2	477	228	2	3	Neutrophil	Neutrophil
CAACTAGAGCGTTCCG-1_mouse.CIC.LPS_1.2	mouse.CIC.LPS_1.2	1270	334	2	3	Neutrophil	Neutrophil
CAACTAGCAAGCCGTC-1_mouse.CIC.LPS_1.2	mouse.CIC.LPS_1.2	945	326	2	3	Neutrophil	Neutrophil
CAACTAGCAATGACCT-1_mouse.CIC.LPS_1.2	mouse.CIC.LPS_1.2	2483	1138	1	1	B-cell.1	B-cell.1
CAACTAGCACGGTAGA-1_mouse.CIC.LPS_1.2	mouse.CIC.LPS_1.2	1314	635	1	1	B-cell.1	B-cell.1
CAACTAGGTTGGAGGT-1_mouse.CIC.LPS_1.2	mouse.CIC.LPS_1.2	697	280	2	3	Neutrophil	Neutrophil
CAACTAGTCTCAAGTG-1_mouse.CIC.LPS_1.2	mouse.CIC.LPS_1.2	1474	471	2	3	Neutrophil	Neutrophil
CAAGAAATCCAGAGGA-1_mouse.CIC.LPS_1.2	mouse.CIC.LPS_1.2	1819	359	2	3	Neutrophil	Neutrophil
CAAGAAATCCGCAAGC-1_mouse.CIC.LPS_1.2	mouse.CIC.LPS_1.2	397	208	2	3	Neutrophil	Neutrophil
CAAGAAATCGGCTTGG-1_mouse.CIC.LPS_1.2	mouse.CIC.LPS_1.2	1198	632	1	1	B-cell.1	B-cell.1
CAAGATCAGAAGAAGC-1_mouse.CIC.LPS_1.2	mouse.CIC.LPS_1.2	499	317	1	1	B-cell.1	B-cell.1
CAAGATCAGTTACCCA-1_mouse.CIC.LPS_1.2	mouse.CIC.LPS_1.2	2264	906	3	2	T-cell	T-cell
CAAGATCCAGAGCCAA-1_mouse.CIC.LPS_1.2	mouse.CIC.LPS_1.2	1809	699	3	2	T-cell	T-cell
CAAGATCGTCCAGTTA-1_mouse.CIC.LPS_1.2	mouse.CIC.LPS_1.2	3166	1323	3	2	T-cell	T-cell
CAAGGCCCACACAGAG-1_mouse.CIC.LPS_1.2	mouse.CIC.LPS_1.2	1489	836	1	1	B-cell.1	B-cell.1
CAAGGCCGTCTCTCTG-1_mouse.CIC.LPS_1.2	mouse.CIC.LPS_1.2	1062	576	1	1	B-cell.1	B-cell.1
CAAGGCCGTTCATGGT-1_mouse.CIC.LPS_1.2	mouse.CIC.LPS_1.2	606	297	2	3	Neutrophil	Neutrophil
CAAGGCCTCCTCGCAT-1_mouse.CIC.LPS_1.2	mouse.CIC.LPS_1.2	948	348	2	3	Neutrophil	Neutrophil
CAAGTTGCAGGACGTA-1_mouse.CIC.LPS_1.2	mouse.CIC.LPS_1.2	755	445	1	1	B-cell.1	B-cell.1
CAAGTTGGTATCTGCA-1_mouse.CIC.LPS_1.2	mouse.CIC.LPS_1.2	574	266	2	3	Neutrophil	Neutrophil
CAAGTTGGTCTCTTTA-1_mouse.CIC.LPS_1.2	mouse.CIC.LPS_1.2	1757	734	3	2	T-cell	T-cell
CAAGTTGGTTCCGGCA-1_mouse.CIC.LPS_1.2	mouse.CIC.LPS_1.2	1173	636	1	1	B-cell.1	B-cell.1
CACAAACCAGCTCGCA-1_mouse.CIC.LPS_1.2	mouse.CIC.LPS_1.2	1002	615	1	1	B-cell.1	B-cell.1
CACAAACCATCCGGGT-1_mouse.CIC.LPS_1.2	mouse.CIC.LPS_1.2	1929	502	2	3	Neutrophil	Neutrophil
CACACCTAGTGTCCCG-1_mouse.CIC.LPS_1.2	mouse.CIC.LPS_1.2	252	156	2	3	Neutrophil	Neutrophil
CACACCTCAGTAGAGC-1_mouse.CIC.LPS_1.2	mouse.CIC.LPS_1.2	651	278	2	3	Neutrophil	Neutrophil
CACACCTGTTATGTGC-1_mouse.CIC.LPS_1.2	mouse.CIC.LPS_1.2	1432	769	1	1	B-cell.1	B-cell.1
CACACCTTCGCAGGCT-1_mouse.CIC.LPS_1.2	mouse.CIC.LPS_1.2	826	288	2	3	Neutrophil	Neutrophil
CACACTCAGAGTGACC-1_mouse.CIC.LPS_1.2	mouse.CIC.LPS_1.2	999	550	1	1	B-cell.1	B-cell.1
CACAGGCAGCGTTTAC-1_mouse.CIC.LPS_1.2	mouse.CIC.LPS_1.2	1072	594	1	1	B-cell.1	B-cell.1
CACAGGCCATACTACG-1_mouse.CIC.LPS_1.2	mouse.CIC.LPS_1.2	1462	805	1	1	B-cell.1	B-cell.1
CACAGGCTCCAGTATG-1_mouse.CIC.LPS_1.2	mouse.CIC.LPS_1.2	1385	756	1	1	B-cell.1	B-cell.1
CACAGTAAGTTGAGTA-1_mouse.CIC.LPS_1.2	mouse.CIC.LPS_1.2	854	507	1	1	B-cell.1	B-cell.1
CACAGTATCTGCAGTA-1_mouse.CIC.LPS_1.2	mouse.CIC.LPS_1.2	1415	656	3	2	T-cell	T-cell
CACATAGGTTAAGTAG-1_mouse.CIC.LPS_1.2	mouse.CIC.LPS_1.2	1475	658	3	2	T-cell	T-cell
CACATAGGTTTACTCT-1_mouse.CIC.LPS_1.2	mouse.CIC.LPS_1.2	1223	387	2	3	Neutrophil	Neutrophil
CACATTTAGCAATATG-1_mouse.CIC.LPS_1.2	mouse.CIC.LPS_1.2	1481	821	1	1	B-cell.1	B-cell.1
CACATTTTCCTTGACC-1_mouse.CIC.LPS_1.2	mouse.CIC.LPS_1.2	1144	637	1	1	B-cell.1	B-cell.1
CACCACTAGACAATAC-1_mouse.CIC.LPS_1.2	mouse.CIC.LPS_1.2	1219	730	1	1	B-cell.1	B-cell.1
CACCAGGAGGGAACGG-1_mouse.CIC.LPS_1.2	mouse.CIC.LPS_1.2	1254	641	1	1	B-cell.1	B-cell.1
CACCAGGCATCGGAAG-1_mouse.CIC.LPS_1.2	mouse.CIC.LPS_1.2	739	332	2	3	Neutrophil	Neutrophil
CACCAGGGTGAACCTT-1_mouse.CIC.LPS_1.2	mouse.CIC.LPS_1.2	1362	854	1	1	B-cell.1	B-cell.1
CACCAGGGTTGCCTCT-1_mouse.CIC.LPS_1.2	mouse.CIC.LPS_1.2	4951	1763	4	4	Monocyte	Monocyte
CACCTTGAGATGTGTA-1_mouse.CIC.LPS_1.2	mouse.CIC.LPS_1.2	943	517	1	1	B-cell.1	B-cell.1
CACCTTGCAGAGTGTG-1_mouse.CIC.LPS_1.2	mouse.CIC.LPS_1.2	3422	1188	3	2	T-cell	T-cell
CACCTTGTCCGTACAA-1_mouse.CIC.LPS_1.2	mouse.CIC.LPS_1.2	1295	499	2	3	Neutrophil	Neutrophil
CACCTTGTCTTGCCGT-1_mouse.CIC.LPS_1.2	mouse.CIC.LPS_1.2	965	321	2	3	Neutrophil	Neutrophil
CACTCCAAGACACGAC-1_mouse.CIC.LPS_1.2	mouse.CIC.LPS_1.2	1691	793	1	1	B-cell.1	B-cell.1
CACTCCACATATACGC-1_mouse.CIC.LPS_1.2	mouse.CIC.LPS_1.2	1018	377	2	3	Neutrophil	Neutrophil
CACTCCATCACCATAG-1_mouse.CIC.LPS_1.2	mouse.CIC.LPS_1.2	1052	648	1	1	B-cell.1	B-cell.1
CACTCCATCCGAATGT-1_mouse.CIC.LPS_1.2	mouse.CIC.LPS_1.2	643	308	2	3	Neutrophil	Neutrophil
CAGAATCAGCTAGTTC-1_mouse.CIC.LPS_1.2	mouse.CIC.LPS_1.2	1936	915	1	1	B-cell.1	B-cell.1
CAGAATCGTAAGGATT-1_mouse.CIC.LPS_1.2	mouse.CIC.LPS_1.2	1864	485	2	3	Neutrophil	Neutrophil
CAGAATCTCTTACCGC-1_mouse.CIC.LPS_1.2	mouse.CIC.LPS_1.2	914	498	1	1	B-cell.1	B-cell.1
CAGAATCTCTTAGAGC-1_mouse.CIC.LPS_1.2	mouse.CIC.LPS_1.2	889	320	2	3	Neutrophil	Neutrophil
CAGAGAGAGATTACCC-1_mouse.CIC.LPS_1.2	mouse.CIC.LPS_1.2	947	359	2	3	Neutrophil	Neutrophil
CAGAGAGAGCACCGCT-1_mouse.CIC.LPS_1.2	mouse.CIC.LPS_1.2	1042	345	2	3	Neutrophil	Neutrophil
CAGAGAGTCAACACGT-1_mouse.CIC.LPS_1.2	mouse.CIC.LPS_1.2	425	226	2	3	Neutrophil	Neutrophil
CAGAGAGTCTAACTGG-1_mouse.CIC.LPS_1.2	mouse.CIC.LPS_1.2	988	562	1	1	B-cell.1	B-cell.1
CAGATCACACTACAGT-1_mouse.CIC.LPS_1.2	mouse.CIC.LPS_1.2	1794	873	1	1	B-cell.1	B-cell.1
CAGCAGCGTTACTGAC-1_mouse.CIC.LPS_1.2	mouse.CIC.LPS_1.2	1644	631	1	1	B-cell.1	B-cell.1
CAGCATAAGTCGTACT-1_mouse.CIC.LPS_1.2	mouse.CIC.LPS_1.2	836	309	2	3	Neutrophil	Neutrophil
CAGCATACACACCGAC-1_mouse.CIC.LPS_1.2	mouse.CIC.LPS_1.2	686	429	1	1	B-cell.1	B-cell.1
CAGCATAGTGAAAGAG-1_mouse.CIC.LPS_1.2	mouse.CIC.LPS_1.2	1293	647	1	1	B-cell.1	B-cell.1
CAGCATATCCGAGCCA-1_mouse.CIC.LPS_1.2	mouse.CIC.LPS_1.2	1610	750	1	1	B-cell.1	B-cell.1
CAGCCGAAGCTAACAA-1_mouse.CIC.LPS_1.2	mouse.CIC.LPS_1.2	384	266	1	1	B-cell.1	B-cell.1
CAGCCGACATGCGCAC-1_mouse.CIC.LPS_1.2	mouse.CIC.LPS_1.2	1338	694	1	1	B-cell.1	B-cell.1
CAGCCGAGTAAGTGTA-1_mouse.CIC.LPS_1.2	mouse.CIC.LPS_1.2	5248	1773	3	2	T-cell	T-cell
CAGCCGAGTAGAGCTG-1_mouse.CIC.LPS_1.2	mouse.CIC.LPS_1.2	873	350	2	3	Neutrophil	Neutrophil
CAGCGACCAGCCTTTC-1_mouse.CIC.LPS_1.2	mouse.CIC.LPS_1.2	1474	396	2	3	Neutrophil	Neutrophil
CAGCGACGTGTCCTCT-1_mouse.CIC.LPS_1.2	mouse.CIC.LPS_1.2	615	270	2	3	Neutrophil	Neutrophil
CAGCGACTCACGCGGT-1_mouse.CIC.LPS_1.2	mouse.CIC.LPS_1.2	1452	718	1	1	B-cell.1	B-cell.1
CAGCGACTCTAACTCT-1_mouse.CIC.LPS_1.2	mouse.CIC.LPS_1.2	1130	607	1	1	B-cell.1	B-cell.1
CAGCGACTCTCTAGGA-1_mouse.CIC.LPS_1.2	mouse.CIC.LPS_1.2	626	271	2	3	Neutrophil	Neutrophil
CAGCTAAGTCCCTTGT-1_mouse.CIC.LPS_1.2	mouse.CIC.LPS_1.2	1310	644	1	1	B-cell.1	B-cell.1
CAGCTAATCGAATGCT-1_mouse.CIC.LPS_1.2	mouse.CIC.LPS_1.2	704	305	2	3	Neutrophil	Neutrophil
CAGGTGCAGAGGGATA-1_mouse.CIC.LPS_1.2	mouse.CIC.LPS_1.2	1657	856	1	1	B-cell.1	B-cell.1
CAGGTGCAGCGATAGC-1_mouse.CIC.LPS_1.2	mouse.CIC.LPS_1.2	1029	454	2	3	Neutrophil	Neutrophil
CAGGTGCCATCTGGTA-1_mouse.CIC.LPS_1.2	mouse.CIC.LPS_1.2	2076	395	2	3	Neutrophil	Neutrophil
CAGGTGCGTACAGTTC-1_mouse.CIC.LPS_1.2	mouse.CIC.LPS_1.2	669	297	2	3	Neutrophil	Neutrophil
CAGTAACAGGTGTGGT-1_mouse.CIC.LPS_1.2	mouse.CIC.LPS_1.2	440	192	2	3	Neutrophil	Neutrophil
CAGTAACGTCTTGCGG-1_mouse.CIC.LPS_1.2	mouse.CIC.LPS_1.2	1891	481	2	3	Neutrophil	Neutrophil
CAGTCCTGTCGTGGCT-1_mouse.CIC.LPS_1.2	mouse.CIC.LPS_1.2	2391	732	4	4	Monocyte	Monocyte
CAGTCCTTCCGAGCCA-1_mouse.CIC.LPS_1.2	mouse.CIC.LPS_1.2	914	360	2	3	Neutrophil	Neutrophil
CATATGGAGCCAGTAG-1_mouse.CIC.LPS_1.2	mouse.CIC.LPS_1.2	1208	594	1	1	B-cell.1	B-cell.1
CATATGGCAGTATAAG-1_mouse.CIC.LPS_1.2	mouse.CIC.LPS_1.2	1159	640	1	1	B-cell.1	B-cell.1
CATATGGGTACCCAAT-1_mouse.CIC.LPS_1.2	mouse.CIC.LPS_1.2	534	356	1	1	B-cell.1	B-cell.1
CATATTCGTGTGCGTC-1_mouse.CIC.LPS_1.2	mouse.CIC.LPS_1.2	534	265	2	3	Neutrophil	Neutrophil
CATCAAGAGGATTCGG-1_mouse.CIC.LPS_1.2	mouse.CIC.LPS_1.2	920	511	1	1	B-cell.1	B-cell.1
CATCAAGGTAGTACCT-1_mouse.CIC.LPS_1.2	mouse.CIC.LPS_1.2	1108	389	2	3	Neutrophil	Neutrophil
CATCAAGGTCATATCG-1_mouse.CIC.LPS_1.2	mouse.CIC.LPS_1.2	468	195	2	3	Neutrophil	Neutrophil
CATCAGAAGGACACCA-1_mouse.CIC.LPS_1.2	mouse.CIC.LPS_1.2	3339	469	2	3	Neutrophil	Neutrophil
CATCCACAGAGGGATA-1_mouse.CIC.LPS_1.2	mouse.CIC.LPS_1.2	596	252	2	3	Neutrophil	Neutrophil
CATCCACAGCTAGCCC-1_mouse.CIC.LPS_1.2	mouse.CIC.LPS_1.2	1650	439	2	3	Neutrophil	Neutrophil
CATCCACGTACTTAGC-1_mouse.CIC.LPS_1.2	mouse.CIC.LPS_1.2	1030	607	3	5	T-cell	NK-cell
CATCGAAAGCGTTCCG-1_mouse.CIC.LPS_1.2	mouse.CIC.LPS_1.2	2858	1211	1	1	B-cell.1	B-cell.1
CATCGAACACGTTGGC-1_mouse.CIC.LPS_1.2	mouse.CIC.LPS_1.2	1064	626	1	1	B-cell.1	B-cell.1
CATCGAACACTGTCGG-1_mouse.CIC.LPS_1.2	mouse.CIC.LPS_1.2	1994	1044	1	1	B-cell.1	B-cell.1
CATCGAAGTCATTAGC-1_mouse.CIC.LPS_1.2	mouse.CIC.LPS_1.2	1289	373	2	3	Neutrophil	Neutrophil
CATCGAATCAGCATGT-1_mouse.CIC.LPS_1.2	mouse.CIC.LPS_1.2	1317	638	1	1	B-cell.1	B-cell.1
CATCGAATCGTACGGC-1_mouse.CIC.LPS_1.2	mouse.CIC.LPS_1.2	1460	652	3	2	T-cell	T-cell
CATCGGGGTCGCGAAA-1_mouse.CIC.LPS_1.2	mouse.CIC.LPS_1.2	4442	1544	4	4	Monocyte	Monocyte
CATCGGGGTTGCGCAC-1_mouse.CIC.LPS_1.2	mouse.CIC.LPS_1.2	934	233	5	8	B.cell.2	RBC
CATGACATCGGAAACG-1_mouse.CIC.LPS_1.2	mouse.CIC.LPS_1.2	1284	438	2	3	Neutrophil	Neutrophil
CATGCCTTCTGGCGTG-1_mouse.CIC.LPS_1.2	mouse.CIC.LPS_1.2	1909	519	1	6	NA	Unassigned.1
CATGGCGAGGTGTTAA-1_mouse.CIC.LPS_1.2	mouse.CIC.LPS_1.2	678	413	1	1	B-cell.1	B-cell.1
CATGGCGCAGACGCTC-1_mouse.CIC.LPS_1.2	mouse.CIC.LPS_1.2	665	239	2	3	Neutrophil	Neutrophil
CATTATCAGAATGTGT-1_mouse.CIC.LPS_1.2	mouse.CIC.LPS_1.2	1113	657	1	1	B-cell.1	B-cell.1
CATTATCCAAGAGGCT-1_mouse.CIC.LPS_1.2	mouse.CIC.LPS_1.2	638	197	2	3	Neutrophil	Neutrophil
CATTCGCCAAACTGTC-1_mouse.CIC.LPS_1.2	mouse.CIC.LPS_1.2	634	399	3	2	T-cell	T-cell
CATTCGCTCTCCAGGG-1_mouse.CIC.LPS_1.2	mouse.CIC.LPS_1.2	704	276	2	3	Neutrophil	Neutrophil
CCAATCCAGATCTGAA-1_mouse.CIC.LPS_1.2	mouse.CIC.LPS_1.2	302	196	1	1	B-cell.1	B-cell.1
CCAATCCGTCACACGC-1_mouse.CIC.LPS_1.2	mouse.CIC.LPS_1.2	1090	653	1	1	B-cell.1	B-cell.1
CCAATCCGTCATATCG-1_mouse.CIC.LPS_1.2	mouse.CIC.LPS_1.2	2450	703	2	3	Neutrophil	Neutrophil
CCAATCCTCACAATGC-1_mouse.CIC.LPS_1.2	mouse.CIC.LPS_1.2	988	550	1	1	B-cell.1	B-cell.1
CCACCTAAGTCGATAA-1_mouse.CIC.LPS_1.2	mouse.CIC.LPS_1.2	1024	310	2	3	Neutrophil	Neutrophil
CCACCTAGTCAACATC-1_mouse.CIC.LPS_1.2	mouse.CIC.LPS_1.2	1383	730	1	1	B-cell.1	B-cell.1
CCACCTAGTGATGTGG-1_mouse.CIC.LPS_1.2	mouse.CIC.LPS_1.2	1993	893	2	3	Neutrophil	Neutrophil
CCACGGAAGGGAACGG-1_mouse.CIC.LPS_1.2	mouse.CIC.LPS_1.2	1705	492	2	3	Neutrophil	Neutrophil
CCACGGAGTCGGATCC-1_mouse.CIC.LPS_1.2	mouse.CIC.LPS_1.2	688	310	2	3	Neutrophil	Neutrophil
CCACTACAGAGACTTA-1_mouse.CIC.LPS_1.2	mouse.CIC.LPS_1.2	1149	259	2	3	Neutrophil	Neutrophil
CCACTACCATAGAAAC-1_mouse.CIC.LPS_1.2	mouse.CIC.LPS_1.2	923	300	2	3	Neutrophil	Neutrophil
CCACTACGTTCCTCCA-1_mouse.CIC.LPS_1.2	mouse.CIC.LPS_1.2	611	250	2	3	Neutrophil	Neutrophil
CCACTACTCGATGAGG-1_mouse.CIC.LPS_1.2	mouse.CIC.LPS_1.2	739	291	2	3	Neutrophil	Neutrophil
CCATGTCAGACTTGAA-1_mouse.CIC.LPS_1.2	mouse.CIC.LPS_1.2	476	213	2	3	Neutrophil	Neutrophil
CCATGTCCAAATACAG-1_mouse.CIC.LPS_1.2	mouse.CIC.LPS_1.2	983	319	2	3	Neutrophil	Neutrophil
CCATGTCTCGCTTAGA-1_mouse.CIC.LPS_1.2	mouse.CIC.LPS_1.2	537	219	2	3	Neutrophil	Neutrophil
CCATTCGAGCCCAATT-1_mouse.CIC.LPS_1.2	mouse.CIC.LPS_1.2	3163	1210	4	4	Monocyte	Monocyte
CCATTCGCACCTATCC-1_mouse.CIC.LPS_1.2	mouse.CIC.LPS_1.2	595	250	2	3	Neutrophil	Neutrophil
CCATTCGGTCTTCTCG-1_mouse.CIC.LPS_1.2	mouse.CIC.LPS_1.2	764	283	2	3	Neutrophil	Neutrophil
CCCAATCAGGCTCAGA-1_mouse.CIC.LPS_1.2	mouse.CIC.LPS_1.2	1499	369	2	3	Neutrophil	Neutrophil
CCCAATCGTTACCGAT-1_mouse.CIC.LPS_1.2	mouse.CIC.LPS_1.2	1852	903	1	1	B-cell.1	B-cell.1
CCCAGTTAGCCCAACC-1_mouse.CIC.LPS_1.2	mouse.CIC.LPS_1.2	803	294	2	3	Neutrophil	Neutrophil
CCCAGTTAGGTAAACT-1_mouse.CIC.LPS_1.2	mouse.CIC.LPS_1.2	670	216	2	3	Neutrophil	Neutrophil
CCCAGTTTCACTATTC-1_mouse.CIC.LPS_1.2	mouse.CIC.LPS_1.2	1034	295	2	3	Neutrophil	Neutrophil
CCCAGTTTCCCGGATG-1_mouse.CIC.LPS_1.2	mouse.CIC.LPS_1.2	966	359	2	3	Neutrophil	Neutrophil
CCCATACAGATGCCAG-1_mouse.CIC.LPS_1.2	mouse.CIC.LPS_1.2	1237	658	1	1	B-cell.1	B-cell.1
CCCTCCTAGCTAACTC-1_mouse.CIC.LPS_1.2	mouse.CIC.LPS_1.2	1211	429	2	3	Neutrophil	Neutrophil
CCCTCCTTCTTCATGT-1_mouse.CIC.LPS_1.2	mouse.CIC.LPS_1.2	756	450	1	1	B-cell.1	B-cell.1
CCGGGATAGCTACCTA-1_mouse.CIC.LPS_1.2	mouse.CIC.LPS_1.2	1024	575	1	1	B-cell.1	B-cell.1
CCGGGATAGGGAACGG-1_mouse.CIC.LPS_1.2	mouse.CIC.LPS_1.2	1255	371	2	3	Neutrophil	Neutrophil
CCGGGATCAAGACACG-1_mouse.CIC.LPS_1.2	mouse.CIC.LPS_1.2	332	158	2	3	Neutrophil	Neutrophil
CCGGGATTCCACGTTC-1_mouse.CIC.LPS_1.2	mouse.CIC.LPS_1.2	717	297	2	3	Neutrophil	Neutrophil
CCGGGATTCGGGAGTA-1_mouse.CIC.LPS_1.2	mouse.CIC.LPS_1.2	1885	984	1	1	B-cell.1	B-cell.1
CCGGTAGCACCTCGGA-1_mouse.CIC.LPS_1.2	mouse.CIC.LPS_1.2	1137	569	3	2	T-cell	T-cell
CCGGTAGCATGGTTGT-1_mouse.CIC.LPS_1.2	mouse.CIC.LPS_1.2	346	185	2	3	Neutrophil	Neutrophil
CCGGTAGGTCCCTACT-1_mouse.CIC.LPS_1.2	mouse.CIC.LPS_1.2	569	233	2	3	Neutrophil	Neutrophil
CCGTACTGTCCGCTGA-1_mouse.CIC.LPS_1.2	mouse.CIC.LPS_1.2	858	328	2	3	Neutrophil	Neutrophil
CCGTACTGTGCCTGCA-1_mouse.CIC.LPS_1.2	mouse.CIC.LPS_1.2	725	324	2	3	Neutrophil	Neutrophil
CCGTGGAGTCGCGAAA-1_mouse.CIC.LPS_1.2	mouse.CIC.LPS_1.2	1380	420	2	3	Neutrophil	Neutrophil
CCGTTCAAGTCATCCA-1_mouse.CIC.LPS_1.2	mouse.CIC.LPS_1.2	2126	668	2	3	Neutrophil	Neutrophil
CCTAAAGAGGATGTAT-1_mouse.CIC.LPS_1.2	mouse.CIC.LPS_1.2	1209	604	1	1	B-cell.1	B-cell.1
CCTACCACACATGGGA-1_mouse.CIC.LPS_1.2	mouse.CIC.LPS_1.2	842	475	1	1	B-cell.1	B-cell.1
CCTACCAGTCACACGC-1_mouse.CIC.LPS_1.2	mouse.CIC.LPS_1.2	1452	332	2	3	Neutrophil	Neutrophil
CCTAGCTAGCGAGAAA-1_mouse.CIC.LPS_1.2	mouse.CIC.LPS_1.2	1145	673	1	1	B-cell.1	B-cell.1
CCTAGCTAGGCTAGGT-1_mouse.CIC.LPS_1.2	mouse.CIC.LPS_1.2	714	487	1	1	B-cell.1	B-cell.1
CCTAGCTCACATTCGA-1_mouse.CIC.LPS_1.2	mouse.CIC.LPS_1.2	1887	845	1	1	B-cell.1	B-cell.1
CCTAGCTCACCTTGTC-1_mouse.CIC.LPS_1.2	mouse.CIC.LPS_1.2	822	503	1	1	B-cell.1	B-cell.1
CCTAGCTTCAAACAAG-1_mouse.CIC.LPS_1.2	mouse.CIC.LPS_1.2	365	206	2	3	Neutrophil	Neutrophil
CCTAGCTTCGAATGCT-1_mouse.CIC.LPS_1.2	mouse.CIC.LPS_1.2	1042	582	1	1	B-cell.1	B-cell.1
CCTATTAAGACGCTTT-1_mouse.CIC.LPS_1.2	mouse.CIC.LPS_1.2	1103	665	1	1	B-cell.1	B-cell.1
CCTATTAGTCTTCAAG-1_mouse.CIC.LPS_1.2	mouse.CIC.LPS_1.2	1334	700	1	1	B-cell.1	B-cell.1
CCTATTAGTGTAACGG-1_mouse.CIC.LPS_1.2	mouse.CIC.LPS_1.2	445	263	2	3	Neutrophil	Neutrophil
CCTCAGTCACCCTATC-1_mouse.CIC.LPS_1.2	mouse.CIC.LPS_1.2	860	527	1	1	B-cell.1	B-cell.1
CCTCAGTCAGATCGGA-1_mouse.CIC.LPS_1.2	mouse.CIC.LPS_1.2	2245	984	4	4	Monocyte	Monocyte
CCTCTGAGTTCCGGCA-1_mouse.CIC.LPS_1.2	mouse.CIC.LPS_1.2	1157	255	2	3	Neutrophil	Neutrophil
CCTCTGAGTTTGTTGG-1_mouse.CIC.LPS_1.2	mouse.CIC.LPS_1.2	1048	644	1	1	B-cell.1	B-cell.1
CCTTACGAGGGATGGG-1_mouse.CIC.LPS_1.2	mouse.CIC.LPS_1.2	1078	379	2	3	Neutrophil	Neutrophil
CCTTACGAGTCCGTAT-1_mouse.CIC.LPS_1.2	mouse.CIC.LPS_1.2	928	346	2	3	Neutrophil	Neutrophil
CCTTACGGTTGCGCAC-1_mouse.CIC.LPS_1.2	mouse.CIC.LPS_1.2	1014	335	2	3	Neutrophil	Neutrophil
CCTTCCCCACCGCTAG-1_mouse.CIC.LPS_1.2	mouse.CIC.LPS_1.2	1530	864	1	1	B-cell.1	B-cell.1
CCTTCCCGTTGCGTTA-1_mouse.CIC.LPS_1.2	mouse.CIC.LPS_1.2	516	226	2	3	Neutrophil	Neutrophil
CCTTCCCTCGCGCCAA-1_mouse.CIC.LPS_1.2	mouse.CIC.LPS_1.2	507	217	2	3	Neutrophil	Neutrophil
CCTTCCCTCGGCGGTT-1_mouse.CIC.LPS_1.2	mouse.CIC.LPS_1.2	891	329	2	3	Neutrophil	Neutrophil
CCTTCGACAATGGAGC-1_mouse.CIC.LPS_1.2	mouse.CIC.LPS_1.2	1624	442	2	3	Neutrophil	Neutrophil
CCTTCGAGTCGCCATG-1_mouse.CIC.LPS_1.2	mouse.CIC.LPS_1.2	989	602	1	1	B-cell.1	B-cell.1
CCTTCGAGTCTTGTCC-1_mouse.CIC.LPS_1.2	mouse.CIC.LPS_1.2	1806	324	2	3	Neutrophil	Neutrophil
CCTTCGAGTGTAACGG-1_mouse.CIC.LPS_1.2	mouse.CIC.LPS_1.2	444	183	2	3	Neutrophil	Neutrophil
CCTTTCTAGAGGTACC-1_mouse.CIC.LPS_1.2	mouse.CIC.LPS_1.2	524	254	2	3	Neutrophil	Neutrophil
CCTTTCTAGTCTCGGC-1_mouse.CIC.LPS_1.2	mouse.CIC.LPS_1.2	1151	343	2	3	Neutrophil	Neutrophil
CCTTTCTGTCAAACTC-1_mouse.CIC.LPS_1.2	mouse.CIC.LPS_1.2	1736	481	2	3	Neutrophil	Neutrophil
CCTTTCTGTTCGGGCT-1_mouse.CIC.LPS_1.2	mouse.CIC.LPS_1.2	2148	361	2	3	Neutrophil	Neutrophil
CCTTTCTTCACAATGC-1_mouse.CIC.LPS_1.2	mouse.CIC.LPS_1.2	2268	994	3	2	T-cell	T-cell
CCTTTCTTCGCCTGTT-1_mouse.CIC.LPS_1.2	mouse.CIC.LPS_1.2	1927	980	1	1	B-cell.1	B-cell.1
CCTTTCTTCGTGGTCG-1_mouse.CIC.LPS_1.2	mouse.CIC.LPS_1.2	601	264	2	3	Neutrophil	Neutrophil
CGAATGTCAAGGCTCC-1_mouse.CIC.LPS_1.2	mouse.CIC.LPS_1.2	2329	862	3	2	T-cell	T-cell
CGAATGTCACGGTGTC-1_mouse.CIC.LPS_1.2	mouse.CIC.LPS_1.2	1511	441	2	3	Neutrophil	Neutrophil
CGAATGTGTCCGAACC-1_mouse.CIC.LPS_1.2	mouse.CIC.LPS_1.2	1222	337	2	3	Neutrophil	Neutrophil
CGACCTTGTAGAAAGG-1_mouse.CIC.LPS_1.2	mouse.CIC.LPS_1.2	998	590	1	1	B-cell.1	B-cell.1
CGACCTTGTCGCCATG-1_mouse.CIC.LPS_1.2	mouse.CIC.LPS_1.2	883	306	2	3	Neutrophil	Neutrophil
CGACCTTGTCTCTTTA-1_mouse.CIC.LPS_1.2	mouse.CIC.LPS_1.2	1031	448	2	3	Neutrophil	Neutrophil
CGACTTCAGGTAAACT-1_mouse.CIC.LPS_1.2	mouse.CIC.LPS_1.2	1037	531	1	1	B-cell.1	B-cell.1
CGACTTCGTACACCGC-1_mouse.CIC.LPS_1.2	mouse.CIC.LPS_1.2	548	238	2	3	Neutrophil	Neutrophil
CGAGAAGAGCCAACAG-1_mouse.CIC.LPS_1.2	mouse.CIC.LPS_1.2	1963	810	3	2	T-cell	T-cell
CGAGAAGCACGGCCAT-1_mouse.CIC.LPS_1.2	mouse.CIC.LPS_1.2	912	483	1	1	B-cell.1	B-cell.1
CGAGAAGTCACGAAGG-1_mouse.CIC.LPS_1.2	mouse.CIC.LPS_1.2	954	558	3	2	T-cell	T-cell
CGAGCACAGAGACTTA-1_mouse.CIC.LPS_1.2	mouse.CIC.LPS_1.2	545	268	2	3	Neutrophil	Neutrophil
CGAGCACAGATCCCAT-1_mouse.CIC.LPS_1.2	mouse.CIC.LPS_1.2	698	271	2	3	Neutrophil	Neutrophil
CGAGCACGTCGCGGTT-1_mouse.CIC.LPS_1.2	mouse.CIC.LPS_1.2	597	193	2	3	Neutrophil	Neutrophil
CGATCGGAGGCGATAC-1_mouse.CIC.LPS_1.2	mouse.CIC.LPS_1.2	846	317	2	3	Neutrophil	Neutrophil
CGATCGGCAAAGGCGT-1_mouse.CIC.LPS_1.2	mouse.CIC.LPS_1.2	604	265	2	3	Neutrophil	Neutrophil
CGATGGCAGAGTCTGG-1_mouse.CIC.LPS_1.2	mouse.CIC.LPS_1.2	6571	1550	1	6	NA	Unassigned.1
CGATGGCCAGTCTTCC-1_mouse.CIC.LPS_1.2	mouse.CIC.LPS_1.2	531	239	2	3	Neutrophil	Neutrophil
CGATGGCCATTCTCAT-1_mouse.CIC.LPS_1.2	mouse.CIC.LPS_1.2	573	216	2	3	Neutrophil	Neutrophil
CGATGTACAAAGTCAA-1_mouse.CIC.LPS_1.2	mouse.CIC.LPS_1.2	725	271	2	3	Neutrophil	Neutrophil
CGATGTAGTTTCCACC-1_mouse.CIC.LPS_1.2	mouse.CIC.LPS_1.2	636	265	2	3	Neutrophil	Neutrophil
CGATTGACATATGCTG-1_mouse.CIC.LPS_1.2	mouse.CIC.LPS_1.2	880	292	2	3	Neutrophil	Neutrophil
CGATTGAGTCGCATAT-1_mouse.CIC.LPS_1.2	mouse.CIC.LPS_1.2	1477	733	1	1	B-cell.1	B-cell.1
CGATTGATCCTGTACC-1_mouse.CIC.LPS_1.2	mouse.CIC.LPS_1.2	487	241	2	3	Neutrophil	Neutrophil
CGATTGATCTACTATC-1_mouse.CIC.LPS_1.2	mouse.CIC.LPS_1.2	733	285	2	3	Neutrophil	Neutrophil
CGATTGATCTGCGTAA-1_mouse.CIC.LPS_1.2	mouse.CIC.LPS_1.2	250	162	2	3	Neutrophil	Neutrophil
CGCCAAGCAGGAATCG-1_mouse.CIC.LPS_1.2	mouse.CIC.LPS_1.2	629	283	2	3	Neutrophil	Neutrophil
CGCGGTATCGGACAAG-1_mouse.CIC.LPS_1.2	mouse.CIC.LPS_1.2	501	201	2	3	Neutrophil	Neutrophil
CGCGGTATCTCCGGTT-1_mouse.CIC.LPS_1.2	mouse.CIC.LPS_1.2	841	454	1	1	B-cell.1	B-cell.1
CGCGTTTAGCTCCTCT-1_mouse.CIC.LPS_1.2	mouse.CIC.LPS_1.2	1036	376	2	3	Neutrophil	Neutrophil
CGCGTTTAGTAGATGT-1_mouse.CIC.LPS_1.2	mouse.CIC.LPS_1.2	962	340	2	3	Neutrophil	Neutrophil
CGCGTTTGTAACGTTC-1_mouse.CIC.LPS_1.2	mouse.CIC.LPS_1.2	1273	397	2	3	Neutrophil	Neutrophil
CGCTGGATCACTCCTG-1_mouse.CIC.LPS_1.2	mouse.CIC.LPS_1.2	954	533	1	1	B-cell.1	B-cell.1
CGCTTCAGTAAGGGCT-1_mouse.CIC.LPS_1.2	mouse.CIC.LPS_1.2	956	341	2	3	Neutrophil	Neutrophil
CGCTTCATCTTGACGA-1_mouse.CIC.LPS_1.2	mouse.CIC.LPS_1.2	870	529	1	1	B-cell.1	B-cell.1
CGGACACGTTACTGAC-1_mouse.CIC.LPS_1.2	mouse.CIC.LPS_1.2	1251	722	1	1	B-cell.1	B-cell.1
CGGACGTCAACCGCCA-1_mouse.CIC.LPS_1.2	mouse.CIC.LPS_1.2	736	293	2	3	Neutrophil	Neutrophil
CGGACGTCATCCTAGA-1_mouse.CIC.LPS_1.2	mouse.CIC.LPS_1.2	920	554	1	1	B-cell.1	B-cell.1
CGGACTGAGACCTTTG-1_mouse.CIC.LPS_1.2	mouse.CIC.LPS_1.2	869	308	2	3	Neutrophil	Neutrophil
CGGACTGCATTTGCCC-1_mouse.CIC.LPS_1.2	mouse.CIC.LPS_1.2	899	333	2	3	Neutrophil	Neutrophil
CGGACTGTCCATGAAC-1_mouse.CIC.LPS_1.2	mouse.CIC.LPS_1.2	1291	355	2	3	Neutrophil	Neutrophil
CGGACTGTCGCGCCAA-1_mouse.CIC.LPS_1.2	mouse.CIC.LPS_1.2	494	361	1	1	B-cell.1	B-cell.1
CGGAGCTCACTTAAGC-1_mouse.CIC.LPS_1.2	mouse.CIC.LPS_1.2	980	565	1	1	B-cell.1	B-cell.1
CGGAGCTCATAACCTG-1_mouse.CIC.LPS_1.2	mouse.CIC.LPS_1.2	719	279	2	3	Neutrophil	Neutrophil
CGGAGCTCATGGTTGT-1_mouse.CIC.LPS_1.2	mouse.CIC.LPS_1.2	801	328	2	3	Neutrophil	Neutrophil
CGGAGCTTCATGCAAC-1_mouse.CIC.LPS_1.2	mouse.CIC.LPS_1.2	1746	823	1	1	B-cell.1	B-cell.1
CGGAGTCTCCGTTGCT-1_mouse.CIC.LPS_1.2	mouse.CIC.LPS_1.2	1500	458	2	3	Neutrophil	Neutrophil
CGGCTAGAGTGTGGCA-1_mouse.CIC.LPS_1.2	mouse.CIC.LPS_1.2	660	288	2	3	Neutrophil	Neutrophil
CGGCTAGGTACTTCTT-1_mouse.CIC.LPS_1.2	mouse.CIC.LPS_1.2	1280	378	2	3	Neutrophil	Neutrophil
CGGCTAGTCTACGAGT-1_mouse.CIC.LPS_1.2	mouse.CIC.LPS_1.2	1717	685	3	2	T-cell	T-cell
CGGGTCAAGCCGGTAA-1_mouse.CIC.LPS_1.2	mouse.CIC.LPS_1.2	670	245	2	3	Neutrophil	Neutrophil
CGGGTCACAATAGCAA-1_mouse.CIC.LPS_1.2	mouse.CIC.LPS_1.2	856	295	2	3	Neutrophil	Neutrophil
CGGGTCAGTAGGCATG-1_mouse.CIC.LPS_1.2	mouse.CIC.LPS_1.2	1293	664	3	2	T-cell	T-cell
CGGGTCAGTCTTTCAT-1_mouse.CIC.LPS_1.2	mouse.CIC.LPS_1.2	827	350	2	3	Neutrophil	Neutrophil
CGGGTCAGTGGCGAAT-1_mouse.CIC.LPS_1.2	mouse.CIC.LPS_1.2	1048	669	1	1	B-cell.1	B-cell.1
CGGTTAAGTGTCGCTG-1_mouse.CIC.LPS_1.2	mouse.CIC.LPS_1.2	2023	571	2	3	Neutrophil	Neutrophil
CGTAGCGAGGGTGTGT-1_mouse.CIC.LPS_1.2	mouse.CIC.LPS_1.2	2720	897	1	6	NA	Unassigned.1
CGTAGCGCAATCCAAC-1_mouse.CIC.LPS_1.2	mouse.CIC.LPS_1.2	1298	377	2	3	Neutrophil	Neutrophil
CGTAGGCGTAAGGGCT-1_mouse.CIC.LPS_1.2	mouse.CIC.LPS_1.2	354	186	2	3	Neutrophil	Neutrophil
CGTAGGCTCACTTCAT-1_mouse.CIC.LPS_1.2	mouse.CIC.LPS_1.2	890	331	2	3	Neutrophil	Neutrophil
CGTCACTAGATAGTCA-1_mouse.CIC.LPS_1.2	mouse.CIC.LPS_1.2	1142	405	2	3	Neutrophil	Neutrophil
CGTCACTCAAGGTTTC-1_mouse.CIC.LPS_1.2	mouse.CIC.LPS_1.2	797	503	1	1	B-cell.1	B-cell.1
CGTCACTCAATAAGCA-1_mouse.CIC.LPS_1.2	mouse.CIC.LPS_1.2	1182	685	3	5	T-cell	NK-cell
CGTCACTCACGAAAGC-1_mouse.CIC.LPS_1.2	mouse.CIC.LPS_1.2	1452	657	3	2	T-cell	T-cell
CGTCACTCACGGCCAT-1_mouse.CIC.LPS_1.2	mouse.CIC.LPS_1.2	500	272	2	3	Neutrophil	Neutrophil
CGTCACTCATACGCCG-1_mouse.CIC.LPS_1.2	mouse.CIC.LPS_1.2	1692	364	2	3	Neutrophil	Neutrophil
CGTCACTGTAAAGGAG-1_mouse.CIC.LPS_1.2	mouse.CIC.LPS_1.2	897	534	1	1	B-cell.1	B-cell.1
CGTCACTGTGGGTCAA-1_mouse.CIC.LPS_1.2	mouse.CIC.LPS_1.2	397	225	6	7	Unassigned	Unassigned.2
CGTCAGGCAGGCGATA-1_mouse.CIC.LPS_1.2	mouse.CIC.LPS_1.2	844	558	1	1	B-cell.1	B-cell.1
CGTCCATCAAGAAGAG-1_mouse.CIC.LPS_1.2	mouse.CIC.LPS_1.2	1290	671	1	1	B-cell.1	B-cell.1
CGTCCATTCATCGCTC-1_mouse.CIC.LPS_1.2	mouse.CIC.LPS_1.2	1559	499	2	3	Neutrophil	Neutrophil
CGTCTACAGCGCTTAT-1_mouse.CIC.LPS_1.2	mouse.CIC.LPS_1.2	606	269	2	3	Neutrophil	Neutrophil
CGTCTACGTTCGAATC-1_mouse.CIC.LPS_1.2	mouse.CIC.LPS_1.2	2107	495	2	3	Neutrophil	Neutrophil
CGTCTACTCTGGGCCA-1_mouse.CIC.LPS_1.2	mouse.CIC.LPS_1.2	795	349	2	3	Neutrophil	Neutrophil
CGTGAGCGTCCTGCTT-1_mouse.CIC.LPS_1.2	mouse.CIC.LPS_1.2	1306	713	1	1	B-cell.1	B-cell.1
CGTGAGCTCGGCTACG-1_mouse.CIC.LPS_1.2	mouse.CIC.LPS_1.2	944	516	1	1	B-cell.1	B-cell.1
CGTGTAACACCTTGTC-1_mouse.CIC.LPS_1.2	mouse.CIC.LPS_1.2	1478	270	2	3	Neutrophil	Neutrophil
CGTGTAACATTCCTGC-1_mouse.CIC.LPS_1.2	mouse.CIC.LPS_1.2	773	245	2	3	Neutrophil	Neutrophil
CGTGTCTTCGTCGTTC-1_mouse.CIC.LPS_1.2	mouse.CIC.LPS_1.2	2172	905	3	2	T-cell	T-cell
CGTTAGACAGTCTTCC-1_mouse.CIC.LPS_1.2	mouse.CIC.LPS_1.2	1605	847	1	9	B-cell.1	B-cell.2
CGTTAGAGTCCTCCAT-1_mouse.CIC.LPS_1.2	mouse.CIC.LPS_1.2	298	146	2	3	Neutrophil	Neutrophil
CGTTAGATCACCCGAG-1_mouse.CIC.LPS_1.2	mouse.CIC.LPS_1.2	872	522	1	1	B-cell.1	B-cell.1
CGTTCTGCATGGATGG-1_mouse.CIC.LPS_1.2	mouse.CIC.LPS_1.2	780	455	1	1	B-cell.1	B-cell.1
CGTTGGGAGGTAAACT-1_mouse.CIC.LPS_1.2	mouse.CIC.LPS_1.2	1455	497	2	3	Neutrophil	Neutrophil
CGTTGGGAGTCCGTAT-1_mouse.CIC.LPS_1.2	mouse.CIC.LPS_1.2	751	481	1	1	B-cell.1	B-cell.1
CGTTGGGCAATGGTCT-1_mouse.CIC.LPS_1.2	mouse.CIC.LPS_1.2	1477	773	1	1	B-cell.1	B-cell.1
CGTTGGGGTATATGAG-1_mouse.CIC.LPS_1.2	mouse.CIC.LPS_1.2	634	257	2	3	Neutrophil	Neutrophil
CGTTGGGTCTTCCTTC-1_mouse.CIC.LPS_1.2	mouse.CIC.LPS_1.2	621	385	1	1	B-cell.1	B-cell.1
CTAACTTAGATGGGTC-1_mouse.CIC.LPS_1.2	mouse.CIC.LPS_1.2	1255	625	1	1	B-cell.1	B-cell.1
CTAACTTAGGAGTAGA-1_mouse.CIC.LPS_1.2	mouse.CIC.LPS_1.2	1114	323	2	3	Neutrophil	Neutrophil
CTAACTTAGGCTAGCA-1_mouse.CIC.LPS_1.2	mouse.CIC.LPS_1.2	625	236	2	3	Neutrophil	Neutrophil
CTAACTTGTCGGGTCT-1_mouse.CIC.LPS_1.2	mouse.CIC.LPS_1.2	1108	415	2	3	Neutrophil	Neutrophil
CTAACTTTCCTGTAGA-1_mouse.CIC.LPS_1.2	mouse.CIC.LPS_1.2	617	287	2	3	Neutrophil	Neutrophil
CTAACTTTCGCCAGCA-1_mouse.CIC.LPS_1.2	mouse.CIC.LPS_1.2	1976	603	1	6	NA	Unassigned.1
CTAACTTTCTGTCAAG-1_mouse.CIC.LPS_1.2	mouse.CIC.LPS_1.2	288	143	6	7	Unassigned	Unassigned.2
CTAACTTTCTGTCTCG-1_mouse.CIC.LPS_1.2	mouse.CIC.LPS_1.2	1789	543	2	3	Neutrophil	Neutrophil
CTAAGACGTTCGGCAC-1_mouse.CIC.LPS_1.2	mouse.CIC.LPS_1.2	1035	561	1	1	B-cell.1	B-cell.1
CTAAGACTCCTAGAAC-1_mouse.CIC.LPS_1.2	mouse.CIC.LPS_1.2	987	507	1	1	B-cell.1	B-cell.1
CTAATGGAGGCAGTCA-1_mouse.CIC.LPS_1.2	mouse.CIC.LPS_1.2	1622	719	3	2	T-cell	T-cell
CTACATTGTAACGCGA-1_mouse.CIC.LPS_1.2	mouse.CIC.LPS_1.2	1520	207	5	8	B.cell.2	RBC
CTACATTTCGGACAAG-1_mouse.CIC.LPS_1.2	mouse.CIC.LPS_1.2	1719	844	1	1	B-cell.1	B-cell.1
CTACCCAAGACAAAGG-1_mouse.CIC.LPS_1.2	mouse.CIC.LPS_1.2	807	334	2	3	Neutrophil	Neutrophil
CTACCCACATTCACTT-1_mouse.CIC.LPS_1.2	mouse.CIC.LPS_1.2	964	577	3	5	T-cell	NK-cell
CTACGTCCACTATCTT-1_mouse.CIC.LPS_1.2	mouse.CIC.LPS_1.2	1472	753	1	1	B-cell.1	B-cell.1
CTACGTCGTTTCCACC-1_mouse.CIC.LPS_1.2	mouse.CIC.LPS_1.2	1109	387	2	3	Neutrophil	Neutrophil
CTACGTCTCAGCTGGC-1_mouse.CIC.LPS_1.2	mouse.CIC.LPS_1.2	661	256	2	3	Neutrophil	Neutrophil
CTAGAGTCATGGATGG-1_mouse.CIC.LPS_1.2	mouse.CIC.LPS_1.2	503	225	2	3	Neutrophil	Neutrophil
CTAGAGTGTACTTGAC-1_mouse.CIC.LPS_1.2	mouse.CIC.LPS_1.2	607	233	2	3	Neutrophil	Neutrophil
CTAGAGTGTCTTCAAG-1_mouse.CIC.LPS_1.2	mouse.CIC.LPS_1.2	2794	499	1	6	NA	Unassigned.1
CTAGAGTGTGTCTGAT-1_mouse.CIC.LPS_1.2	mouse.CIC.LPS_1.2	1052	356	2	3	Neutrophil	Neutrophil
CTAGCCTTCACGATGT-1_mouse.CIC.LPS_1.2	mouse.CIC.LPS_1.2	873	301	2	3	Neutrophil	Neutrophil
CTAGCCTTCCGGCACA-1_mouse.CIC.LPS_1.2	mouse.CIC.LPS_1.2	843	586	1	1	B-cell.1	B-cell.1
CTAGTGAAGGGTATCG-1_mouse.CIC.LPS_1.2	mouse.CIC.LPS_1.2	1064	580	1	1	B-cell.1	B-cell.1
CTAGTGAAGTAGCGGT-1_mouse.CIC.LPS_1.2	mouse.CIC.LPS_1.2	1746	724	1	1	B-cell.1	B-cell.1
CTAGTGATCGTATCAG-1_mouse.CIC.LPS_1.2	mouse.CIC.LPS_1.2	839	269	2	3	Neutrophil	Neutrophil
CTCACACAGGCCATAG-1_mouse.CIC.LPS_1.2	mouse.CIC.LPS_1.2	739	307	2	3	Neutrophil	Neutrophil
CTCACACTCGAGAACG-1_mouse.CIC.LPS_1.2	mouse.CIC.LPS_1.2	1053	478	1	1	B-cell.1	B-cell.1
CTCAGAAAGGTCGGAT-1_mouse.CIC.LPS_1.2	mouse.CIC.LPS_1.2	606	275	2	3	Neutrophil	Neutrophil
CTCAGAACAACACCTA-1_mouse.CIC.LPS_1.2	mouse.CIC.LPS_1.2	670	306	2	3	Neutrophil	Neutrophil
CTCAGAAGTCGGCTCA-1_mouse.CIC.LPS_1.2	mouse.CIC.LPS_1.2	4904	1812	4	4	Monocyte	Monocyte
CTCATTAAGTGTGAAT-1_mouse.CIC.LPS_1.2	mouse.CIC.LPS_1.2	257	123	6	7	Unassigned	Unassigned.2
CTCATTACATATACGC-1_mouse.CIC.LPS_1.2	mouse.CIC.LPS_1.2	1547	885	1	1	B-cell.1	B-cell.1
CTCATTATCGAACGGA-1_mouse.CIC.LPS_1.2	mouse.CIC.LPS_1.2	731	332	2	3	Neutrophil	Neutrophil
CTCCTAGCAAGAGTCG-1_mouse.CIC.LPS_1.2	mouse.CIC.LPS_1.2	838	530	1	1	B-cell.1	B-cell.1
CTCCTAGCATCACAAC-1_mouse.CIC.LPS_1.2	mouse.CIC.LPS_1.2	1313	620	3	2	T-cell	T-cell
CTCCTAGGTCACACGC-1_mouse.CIC.LPS_1.2	mouse.CIC.LPS_1.2	738	286	2	3	Neutrophil	Neutrophil
CTCCTAGGTTAAGAAC-1_mouse.CIC.LPS_1.2	mouse.CIC.LPS_1.2	439	311	1	1	B-cell.1	B-cell.1
CTCGAAAGTTAAGACA-1_mouse.CIC.LPS_1.2	mouse.CIC.LPS_1.2	1429	430	2	3	Neutrophil	Neutrophil
CTCGAAATCACCGGGT-1_mouse.CIC.LPS_1.2	mouse.CIC.LPS_1.2	929	534	1	1	B-cell.1	B-cell.1
CTCGAGGAGTCTTGCA-1_mouse.CIC.LPS_1.2	mouse.CIC.LPS_1.2	601	190	2	3	Neutrophil	Neutrophil
CTCGAGGCAGCCTTGG-1_mouse.CIC.LPS_1.2	mouse.CIC.LPS_1.2	2761	786	1	6	NA	Unassigned.1
CTCGAGGCATTCCTCG-1_mouse.CIC.LPS_1.2	mouse.CIC.LPS_1.2	1675	865	4	4	Monocyte	Monocyte
CTCGAGGGTGTTCGAT-1_mouse.CIC.LPS_1.2	mouse.CIC.LPS_1.2	1825	641	1	6	NA	Unassigned.1
CTCGAGGTCTGTTGAG-1_mouse.CIC.LPS_1.2	mouse.CIC.LPS_1.2	563	268	2	3	Neutrophil	Neutrophil
CTCGGAGCACAAGCCC-1_mouse.CIC.LPS_1.2	mouse.CIC.LPS_1.2	490	237	2	3	Neutrophil	Neutrophil
CTCGGAGCAGTAGAGC-1_mouse.CIC.LPS_1.2	mouse.CIC.LPS_1.2	1267	366	2	3	Neutrophil	Neutrophil
CTCGGAGGTCGAGATG-1_mouse.CIC.LPS_1.2	mouse.CIC.LPS_1.2	2118	979	1	1	B-cell.1	B-cell.1
CTCGGGAAGACGACGT-1_mouse.CIC.LPS_1.2	mouse.CIC.LPS_1.2	466	318	3	2	T-cell	T-cell
CTCGGGACAGGATCGA-1_mouse.CIC.LPS_1.2	mouse.CIC.LPS_1.2	963	527	1	1	B-cell.1	B-cell.1
CTCGGGACATTAGGCT-1_mouse.CIC.LPS_1.2	mouse.CIC.LPS_1.2	1253	461	2	3	Neutrophil	Neutrophil
CTCGGGATCAGTTTGG-1_mouse.CIC.LPS_1.2	mouse.CIC.LPS_1.2	2009	544	2	3	Neutrophil	Neutrophil
CTCGGGATCTGCCCTA-1_mouse.CIC.LPS_1.2	mouse.CIC.LPS_1.2	1948	622	2	3	Neutrophil	Neutrophil
CTCGTACAGACAATAC-1_mouse.CIC.LPS_1.2	mouse.CIC.LPS_1.2	465	210	2	3	Neutrophil	Neutrophil
CTCGTACAGACAGAGA-1_mouse.CIC.LPS_1.2	mouse.CIC.LPS_1.2	669	327	2	3	Neutrophil	Neutrophil
CTCGTACAGACCGGAT-1_mouse.CIC.LPS_1.2	mouse.CIC.LPS_1.2	899	267	2	3	Neutrophil	Neutrophil
CTCGTACAGCAAATCA-1_mouse.CIC.LPS_1.2	mouse.CIC.LPS_1.2	1674	818	1	1	B-cell.1	B-cell.1
CTCGTACGTACTCGCG-1_mouse.CIC.LPS_1.2	mouse.CIC.LPS_1.2	1154	448	2	3	Neutrophil	Neutrophil
CTCGTACGTCCAACTA-1_mouse.CIC.LPS_1.2	mouse.CIC.LPS_1.2	1919	315	2	3	Neutrophil	Neutrophil
CTCGTACTCGACAGCC-1_mouse.CIC.LPS_1.2	mouse.CIC.LPS_1.2	838	277	2	3	Neutrophil	Neutrophil
CTCGTCACAGTACACT-1_mouse.CIC.LPS_1.2	mouse.CIC.LPS_1.2	1749	892	1	1	B-cell.1	B-cell.1
CTCGTCAGTCAATACC-1_mouse.CIC.LPS_1.2	mouse.CIC.LPS_1.2	1028	627	1	1	B-cell.1	B-cell.1
CTCGTCAGTCAGAGGT-1_mouse.CIC.LPS_1.2	mouse.CIC.LPS_1.2	2584	983	3	2	T-cell	T-cell
CTCGTCAGTTGAGGTG-1_mouse.CIC.LPS_1.2	mouse.CIC.LPS_1.2	1349	671	3	5	T-cell	NK-cell
CTCGTCATCTGTCTCG-1_mouse.CIC.LPS_1.2	mouse.CIC.LPS_1.2	1516	409	2	3	Neutrophil	Neutrophil
CTCTAATAGACAGGCT-1_mouse.CIC.LPS_1.2	mouse.CIC.LPS_1.2	1956	954	1	1	B-cell.1	B-cell.1
CTCTAATAGGTACTCT-1_mouse.CIC.LPS_1.2	mouse.CIC.LPS_1.2	1829	479	2	3	Neutrophil	Neutrophil
CTCTAATAGTTCGCAT-1_mouse.CIC.LPS_1.2	mouse.CIC.LPS_1.2	1092	316	2	3	Neutrophil	Neutrophil
CTCTAATCAGCTCGAC-1_mouse.CIC.LPS_1.2	mouse.CIC.LPS_1.2	670	426	1	1	B-cell.1	B-cell.1
CTCTAATCAGGGTATG-1_mouse.CIC.LPS_1.2	mouse.CIC.LPS_1.2	578	222	2	3	Neutrophil	Neutrophil
CTCTAATCATTGCGGC-1_mouse.CIC.LPS_1.2	mouse.CIC.LPS_1.2	921	308	2	3	Neutrophil	Neutrophil
CTCTACGAGAGCTTCT-1_mouse.CIC.LPS_1.2	mouse.CIC.LPS_1.2	1156	368	2	3	Neutrophil	Neutrophil
CTCTACGAGCTGATAA-1_mouse.CIC.LPS_1.2	mouse.CIC.LPS_1.2	779	275	2	3	Neutrophil	Neutrophil
CTCTACGAGTGACTCT-1_mouse.CIC.LPS_1.2	mouse.CIC.LPS_1.2	1407	734	3	5	T-cell	NK-cell
CTCTACGTCCCTTGTG-1_mouse.CIC.LPS_1.2	mouse.CIC.LPS_1.2	1061	628	1	1	B-cell.1	B-cell.1
CTCTACGTCTTACCGC-1_mouse.CIC.LPS_1.2	mouse.CIC.LPS_1.2	1031	552	1	1	B-cell.1	B-cell.1
CTCTGGTAGGTGACCA-1_mouse.CIC.LPS_1.2	mouse.CIC.LPS_1.2	459	245	2	3	Neutrophil	Neutrophil
CTCTGGTGTACGCTGC-1_mouse.CIC.LPS_1.2	mouse.CIC.LPS_1.2	1150	363	2	3	Neutrophil	Neutrophil
CTCTGGTGTCCAAGTT-1_mouse.CIC.LPS_1.2	mouse.CIC.LPS_1.2	1269	739	1	1	B-cell.1	B-cell.1
CTGAAACGTAGCTTGT-1_mouse.CIC.LPS_1.2	mouse.CIC.LPS_1.2	1216	656	1	1	B-cell.1	B-cell.1
CTGAAACGTTACGTCA-1_mouse.CIC.LPS_1.2	mouse.CIC.LPS_1.2	685	425	1	1	B-cell.1	B-cell.1
CTGAAGTAGGCCATAG-1_mouse.CIC.LPS_1.2	mouse.CIC.LPS_1.2	843	369	2	3	Neutrophil	Neutrophil
CTGAAGTCAAGTTCTG-1_mouse.CIC.LPS_1.2	mouse.CIC.LPS_1.2	814	254	2	3	Neutrophil	Neutrophil
CTGAAGTGTAGCGTGA-1_mouse.CIC.LPS_1.2	mouse.CIC.LPS_1.2	1083	587	1	1	B-cell.1	B-cell.1
CTGAAGTGTGTGAATA-1_mouse.CIC.LPS_1.2	mouse.CIC.LPS_1.2	872	326	2	3	Neutrophil	Neutrophil
CTGATAGAGACTAGGC-1_mouse.CIC.LPS_1.2	mouse.CIC.LPS_1.2	926	405	2	3	Neutrophil	Neutrophil
CTGATAGCACACATGT-1_mouse.CIC.LPS_1.2	mouse.CIC.LPS_1.2	1269	619	3	2	T-cell	T-cell
CTGATAGCACCTCGTT-1_mouse.CIC.LPS_1.2	mouse.CIC.LPS_1.2	1021	364	2	3	Neutrophil	Neutrophil
CTGATCCCAGGGTACA-1_mouse.CIC.LPS_1.2	mouse.CIC.LPS_1.2	2650	713	1	6	NA	Unassigned.1
CTGATCCGTTCGGCAC-1_mouse.CIC.LPS_1.2	mouse.CIC.LPS_1.2	542	241	2	3	Neutrophil	Neutrophil
CTGATCCTCAGCGATT-1_mouse.CIC.LPS_1.2	mouse.CIC.LPS_1.2	729	266	2	3	Neutrophil	Neutrophil
CTGATCCTCAGGCAAG-1_mouse.CIC.LPS_1.2	mouse.CIC.LPS_1.2	732	273	2	3	Neutrophil	Neutrophil
CTGATCCTCATCACCC-1_mouse.CIC.LPS_1.2	mouse.CIC.LPS_1.2	1222	342	2	3	Neutrophil	Neutrophil
CTGATCCTCATTGCCC-1_mouse.CIC.LPS_1.2	mouse.CIC.LPS_1.2	1228	704	1	1	B-cell.1	B-cell.1
CTGCCTAAGATCTGCT-1_mouse.CIC.LPS_1.2	mouse.CIC.LPS_1.2	649	268	2	3	Neutrophil	Neutrophil
CTGCCTACAGACGCCT-1_mouse.CIC.LPS_1.2	mouse.CIC.LPS_1.2	187	131	1	6	NA	Unassigned.1
CTGCCTATCCCAAGAT-1_mouse.CIC.LPS_1.2	mouse.CIC.LPS_1.2	888	310	2	3	Neutrophil	Neutrophil
CTGCCTATCTGACCTC-1_mouse.CIC.LPS_1.2	mouse.CIC.LPS_1.2	1049	614	1	1	B-cell.1	B-cell.1
CTGCGGAAGACTCGGA-1_mouse.CIC.LPS_1.2	mouse.CIC.LPS_1.2	1005	583	1	1	B-cell.1	B-cell.1
CTGCGGAAGGCTAGGT-1_mouse.CIC.LPS_1.2	mouse.CIC.LPS_1.2	1363	719	1	1	B-cell.1	B-cell.1
CTGCGGAAGGCTCTTA-1_mouse.CIC.LPS_1.2	mouse.CIC.LPS_1.2	709	276	2	3	Neutrophil	Neutrophil
CTGCGGATCAATACCG-1_mouse.CIC.LPS_1.2	mouse.CIC.LPS_1.2	1082	536	3	2	T-cell	T-cell
CTGCGGATCCTAAGTG-1_mouse.CIC.LPS_1.2	mouse.CIC.LPS_1.2	958	339	2	3	Neutrophil	Neutrophil
CTGCGGATCGAGGTAG-1_mouse.CIC.LPS_1.2	mouse.CIC.LPS_1.2	1752	471	2	3	Neutrophil	Neutrophil
CTGCGGATCTGGCGTG-1_mouse.CIC.LPS_1.2	mouse.CIC.LPS_1.2	337	209	2	3	Neutrophil	Neutrophil
CTGCTGTAGTTACGGG-1_mouse.CIC.LPS_1.2	mouse.CIC.LPS_1.2	839	542	1	1	B-cell.1	B-cell.1
CTGCTGTTCTCAACTT-1_mouse.CIC.LPS_1.2	mouse.CIC.LPS_1.2	1356	676	1	1	B-cell.1	B-cell.1
CTGGTCTAGAATCTCC-1_mouse.CIC.LPS_1.2	mouse.CIC.LPS_1.2	763	358	2	3	Neutrophil	Neutrophil
CTGGTCTGTTGAGTTC-1_mouse.CIC.LPS_1.2	mouse.CIC.LPS_1.2	414	214	2	3	Neutrophil	Neutrophil
CTGGTCTTCAACACCA-1_mouse.CIC.LPS_1.2	mouse.CIC.LPS_1.2	1427	728	1	1	B-cell.1	B-cell.1
CTGGTCTTCAAGCCTA-1_mouse.CIC.LPS_1.2	mouse.CIC.LPS_1.2	1387	432	2	3	Neutrophil	Neutrophil
CTGGTCTTCATCGATG-1_mouse.CIC.LPS_1.2	mouse.CIC.LPS_1.2	590	391	1	1	B-cell.1	B-cell.1
CTGGTCTTCCCAAGAT-1_mouse.CIC.LPS_1.2	mouse.CIC.LPS_1.2	970	545	1	1	B-cell.1	B-cell.1
CTGGTCTTCTACTCAT-1_mouse.CIC.LPS_1.2	mouse.CIC.LPS_1.2	1038	358	2	3	Neutrophil	Neutrophil
CTGTGCTCAAAGCGGT-1_mouse.CIC.LPS_1.2	mouse.CIC.LPS_1.2	1212	748	1	1	B-cell.1	B-cell.1
CTGTGCTTCCACTCCA-1_mouse.CIC.LPS_1.2	mouse.CIC.LPS_1.2	731	222	2	3	Neutrophil	Neutrophil
CTGTGCTTCGGCTACG-1_mouse.CIC.LPS_1.2	mouse.CIC.LPS_1.2	1390	639	1	1	B-cell.1	B-cell.1
CTGTTTAGTAGTACCT-1_mouse.CIC.LPS_1.2	mouse.CIC.LPS_1.2	6422	2117	4	4	Monocyte	Monocyte
CTGTTTAGTGAAATCA-1_mouse.CIC.LPS_1.2	mouse.CIC.LPS_1.2	823	311	2	3	Neutrophil	Neutrophil
CTGTTTATCCTCAACC-1_mouse.CIC.LPS_1.2	mouse.CIC.LPS_1.2	404	293	1	1	B-cell.1	B-cell.1
CTTAACTCAAGCCGCT-1_mouse.CIC.LPS_1.2	mouse.CIC.LPS_1.2	1092	612	1	1	B-cell.1	B-cell.1
CTTAACTCAGCCTGTG-1_mouse.CIC.LPS_1.2	mouse.CIC.LPS_1.2	1655	840	1	1	B-cell.1	B-cell.1
CTTAACTCAGGACCCT-1_mouse.CIC.LPS_1.2	mouse.CIC.LPS_1.2	748	278	2	3	Neutrophil	Neutrophil
CTTAACTTCTTCATGT-1_mouse.CIC.LPS_1.2	mouse.CIC.LPS_1.2	925	513	1	1	B-cell.1	B-cell.1
CTTACCGAGGGATACC-1_mouse.CIC.LPS_1.2	mouse.CIC.LPS_1.2	469	210	2	3	Neutrophil	Neutrophil
CTTAGGACAAACCCAT-1_mouse.CIC.LPS_1.2	mouse.CIC.LPS_1.2	1178	355	2	3	Neutrophil	Neutrophil
CTTAGGACAGGAATCG-1_mouse.CIC.LPS_1.2	mouse.CIC.LPS_1.2	1055	612	1	6	NA	Unassigned.1
CTTAGGAGTCCAGTAT-1_mouse.CIC.LPS_1.2	mouse.CIC.LPS_1.2	1325	334	2	3	Neutrophil	Neutrophil
CTTCTCTAGGCTACGA-1_mouse.CIC.LPS_1.2	mouse.CIC.LPS_1.2	833	491	1	1	B-cell.1	B-cell.1
CTTCTCTCAAGCCTAT-1_mouse.CIC.LPS_1.2	mouse.CIC.LPS_1.2	593	278	2	3	Neutrophil	Neutrophil
CTTCTCTCATCCGTGG-1_mouse.CIC.LPS_1.2	mouse.CIC.LPS_1.2	1315	390	2	3	Neutrophil	Neutrophil
CTTCTCTGTACGCACC-1_mouse.CIC.LPS_1.2	mouse.CIC.LPS_1.2	3391	1389	4	4	Monocyte	Monocyte
CTTCTCTGTCGGCACT-1_mouse.CIC.LPS_1.2	mouse.CIC.LPS_1.2	635	243	2	3	Neutrophil	Neutrophil
CTTGGCTAGTTGTAGA-1_mouse.CIC.LPS_1.2	mouse.CIC.LPS_1.2	454	253	2	3	Neutrophil	Neutrophil
[truncated: 1,879 more rows]
