# Supplementary material for: Single-cell transcriptomics of the naked mole-rat reveals unexpected features of mammalian immunity
Source: PLoS Biol. 2019 Nov 21;17(11):e3000528. doi: 10.1371/journal.pbio.3000528 (PMC6894886; doi:10.1371/journal.pbio.3000528)
Supplement: S33 Table — For each NM-R saline control circulating immune cell in our scRNA-seq data, the corresponding sample, number of captured UMIs, number of captured genes, first-iteration and convergence cluster and cell type assignments are provided. NM-R, naked mole-rat; scRNA-seq, single-cell RNA-sequencing; UMI, unique molecular identifier. (CSV) [file pbio.3000528.s045.csv]

cell	sample	umis	genes	first.iteration.cluster	converged.cluster	first.iteration.cell.type	converged.cell.type
AAACCTGAGATAGCAT-1_nmr.CIC.saline_1.1	nmr.CIC.saline_1.1	779	483	3	1	B-cell	B-cell
AAACCTGAGGGATCTG-1_nmr.CIC.saline_1.1	nmr.CIC.saline_1.1	423	241	1	2	Neutrophil	Neutrophil
AAACCTGCAGGGTTAG-1_nmr.CIC.saline_1.1	nmr.CIC.saline_1.1	573	298	1	2	Neutrophil	Neutrophil
AAACCTGGTGTGAATA-1_nmr.CIC.saline_1.1	nmr.CIC.saline_1.1	1071	442	1	2	Neutrophil	Neutrophil
AAACCTGTCGATCCCT-1_nmr.CIC.saline_1.1	nmr.CIC.saline_1.1	631	328	1	2	Neutrophil	Neutrophil
AAACCTGTCTCCAGGG-1_nmr.CIC.saline_1.1	nmr.CIC.saline_1.1	497	221	1	2	Neutrophil	Neutrophil
AAACGGGAGGGTTTCT-1_nmr.CIC.saline_1.1	nmr.CIC.saline_1.1	620	297	1	2	Neutrophil	Neutrophil
AAACGGGCACTGCCAG-1_nmr.CIC.saline_1.1	nmr.CIC.saline_1.1	250	213	2	3	T-cell.1	T-cell
AAACGGGCATTTCACT-1_nmr.CIC.saline_1.1	nmr.CIC.saline_1.1	563	331	1	2	Neutrophil	Neutrophil
AAACGGGGTTTCCACC-1_nmr.CIC.saline_1.1	nmr.CIC.saline_1.1	534	319	1	2	Neutrophil	Neutrophil
AAACGGGTCAAACCAC-1_nmr.CIC.saline_1.1	nmr.CIC.saline_1.1	422	217	1	2	Neutrophil	Neutrophil
AAAGATGAGCGTTGCC-1_nmr.CIC.saline_1.1	nmr.CIC.saline_1.1	891	550	2	3	T-cell.1	T-cell
AAAGATGCAAAGTGCG-1_nmr.CIC.saline_1.1	nmr.CIC.saline_1.1	656	306	1	2	Neutrophil	Neutrophil
AAAGATGGTCAATGTC-1_nmr.CIC.saline_1.1	nmr.CIC.saline_1.1	548	313	1	2	Neutrophil	Neutrophil
AAAGATGGTTGGTGGA-1_nmr.CIC.saline_1.1	nmr.CIC.saline_1.1	552	257	1	2	Neutrophil	Neutrophil
AAAGATGTCCTCTAGC-1_nmr.CIC.saline_1.1	nmr.CIC.saline_1.1	447	250	1	2	Neutrophil	Neutrophil
AAAGATGTCGTTTGCC-1_nmr.CIC.saline_1.1	nmr.CIC.saline_1.1	392	204	1	2	Neutrophil	Neutrophil
AAAGCAAAGCCGGTAA-1_nmr.CIC.saline_1.1	nmr.CIC.saline_1.1	996	581	2	3	T-cell.1	T-cell
AAAGCAACAATCAGAA-1_nmr.CIC.saline_1.1	nmr.CIC.saline_1.1	455	264	1	2	Neutrophil	Neutrophil
AAAGCAACACCGAAAG-1_nmr.CIC.saline_1.1	nmr.CIC.saline_1.1	954	524	2	3	T-cell.1	T-cell
AAAGCAAGTGAACCTT-1_nmr.CIC.saline_1.1	nmr.CIC.saline_1.1	781	383	1	2	Neutrophil	Neutrophil
AAAGCAATCCTGCAGG-1_nmr.CIC.saline_1.1	nmr.CIC.saline_1.1	651	335	1	2	Neutrophil	Neutrophil
AAAGTAGAGAGCTGCA-1_nmr.CIC.saline_1.1	nmr.CIC.saline_1.1	835	385	1	2	Neutrophil	Neutrophil
AAAGTAGAGCTCTCGG-1_nmr.CIC.saline_1.1	nmr.CIC.saline_1.1	599	317	1	4	Neutrophil	Unassigned.1
AAAGTAGCATCGATGT-1_nmr.CIC.saline_1.1	nmr.CIC.saline_1.1	897	370	1	2	Neutrophil	Neutrophil
AAAGTAGGTAGGGTAC-1_nmr.CIC.saline_1.1	nmr.CIC.saline_1.1	622	271	1	2	Neutrophil	Neutrophil
AAAGTAGTCATTTGGG-1_nmr.CIC.saline_1.1	nmr.CIC.saline_1.1	594	335	1	2	Neutrophil	Neutrophil
AAATGCCAGTTACGGG-1_nmr.CIC.saline_1.1	nmr.CIC.saline_1.1	618	337	1	2	Neutrophil	Neutrophil
AAATGCCCACGGTAAG-1_nmr.CIC.saline_1.1	nmr.CIC.saline_1.1	825	530	5	5	T-cell.2	Unassigned.2
AAATGCCGTAGTAGTA-1_nmr.CIC.saline_1.1	nmr.CIC.saline_1.1	895	373	1	2	Neutrophil	Neutrophil
AAATGCCTCTTCGGTC-1_nmr.CIC.saline_1.1	nmr.CIC.saline_1.1	680	308	1	2	Neutrophil	Neutrophil
AACACGTCACGCATCG-1_nmr.CIC.saline_1.1	nmr.CIC.saline_1.1	747	436	2	3	T-cell.1	T-cell
AACACGTCATGCAACT-1_nmr.CIC.saline_1.1	nmr.CIC.saline_1.1	1857	905	2	3	T-cell.1	T-cell
AACACGTGTATCAGTC-1_nmr.CIC.saline_1.1	nmr.CIC.saline_1.1	460	229	1	2	Neutrophil	Neutrophil
AACCATGCACATCCAA-1_nmr.CIC.saline_1.1	nmr.CIC.saline_1.1	1153	704	5	5	T-cell.2	Unassigned.2
AACCATGCATCTGGTA-1_nmr.CIC.saline_1.1	nmr.CIC.saline_1.1	250	210	2	3	T-cell.1	T-cell
AACCGCGAGGATGCGT-1_nmr.CIC.saline_1.1	nmr.CIC.saline_1.1	633	316	1	2	Neutrophil	Neutrophil
AACCGCGAGTGTCTCA-1_nmr.CIC.saline_1.1	nmr.CIC.saline_1.1	1195	420	1	2	Neutrophil	Neutrophil
AACCGCGCATACGCCG-1_nmr.CIC.saline_1.1	nmr.CIC.saline_1.1	583	339	1	2	Neutrophil	Neutrophil
AACCGCGGTCCAGTAT-1_nmr.CIC.saline_1.1	nmr.CIC.saline_1.1	1210	607	2	3	T-cell.1	T-cell
AACCGCGTCGTAGATC-1_nmr.CIC.saline_1.1	nmr.CIC.saline_1.1	630	266	1	2	Neutrophil	Neutrophil
AACGTTGAGAAGGCCT-1_nmr.CIC.saline_1.1	nmr.CIC.saline_1.1	488	290	1	2	Neutrophil	Neutrophil
AACGTTGCACATTAGC-1_nmr.CIC.saline_1.1	nmr.CIC.saline_1.1	966	413	1	2	Neutrophil	Neutrophil
AACGTTGCAGCTGCTG-1_nmr.CIC.saline_1.1	nmr.CIC.saline_1.1	933	328	1	2	Neutrophil	Neutrophil
AACGTTGGTCGATTGT-1_nmr.CIC.saline_1.1	nmr.CIC.saline_1.1	574	256	1	2	Neutrophil	Neutrophil
AACGTTGGTCTCCACT-1_nmr.CIC.saline_1.1	nmr.CIC.saline_1.1	821	497	3	1	B-cell	B-cell
AACGTTGGTCTCTCGT-1_nmr.CIC.saline_1.1	nmr.CIC.saline_1.1	618	366	1	2	Neutrophil	Neutrophil
AACGTTGGTGTTGAGG-1_nmr.CIC.saline_1.1	nmr.CIC.saline_1.1	885	512	2	3	T-cell.1	T-cell
AACGTTGTCGCACTCT-1_nmr.CIC.saline_1.1	nmr.CIC.saline_1.1	2378	1016	2	3	T-cell.1	T-cell
AACTCAGAGGCTAGCA-1_nmr.CIC.saline_1.1	nmr.CIC.saline_1.1	901	544	2	3	T-cell.1	T-cell
AACTCAGCAATCCGAT-1_nmr.CIC.saline_1.1	nmr.CIC.saline_1.1	651	327	1	2	Neutrophil	Neutrophil
AACTCAGCAGCTGTGC-1_nmr.CIC.saline_1.1	nmr.CIC.saline_1.1	717	337	1	2	Neutrophil	Neutrophil
AACTCAGTCAGAAATG-1_nmr.CIC.saline_1.1	nmr.CIC.saline_1.1	978	574	5	5	T-cell.2	Unassigned.2
AACTCAGTCCTCAACC-1_nmr.CIC.saline_1.1	nmr.CIC.saline_1.1	1509	609	1	4	Neutrophil	Unassigned.1
AACTCAGTCGGAAATA-1_nmr.CIC.saline_1.1	nmr.CIC.saline_1.1	813	380	1	2	Neutrophil	Neutrophil
AACTCCCGTTGTCTTT-1_nmr.CIC.saline_1.1	nmr.CIC.saline_1.1	5059	420	4	6	Erythroid-cell	Erythroid-cell
AACTCCCTCACCGGGT-1_nmr.CIC.saline_1.1	nmr.CIC.saline_1.1	515	284	1	2	Neutrophil	Neutrophil
AACTCCCTCCACGAAT-1_nmr.CIC.saline_1.1	nmr.CIC.saline_1.1	745	338	1	2	Neutrophil	Neutrophil
AACTCCCTCTCGATGA-1_nmr.CIC.saline_1.1	nmr.CIC.saline_1.1	811	552	5	5	T-cell.2	Unassigned.2
AACTCTTAGAGTCTGG-1_nmr.CIC.saline_1.1	nmr.CIC.saline_1.1	714	366	1	2	Neutrophil	Neutrophil
AACTCTTCAGGCAGTA-1_nmr.CIC.saline_1.1	nmr.CIC.saline_1.1	364	181	1	2	Neutrophil	Neutrophil
AACTCTTGTACGCTGC-1_nmr.CIC.saline_1.1	nmr.CIC.saline_1.1	204	162	5	5	T-cell.2	Unassigned.2
AACTCTTGTCGACTAT-1_nmr.CIC.saline_1.1	nmr.CIC.saline_1.1	623	288	1	2	Neutrophil	Neutrophil
AACTCTTTCACAGGCC-1_nmr.CIC.saline_1.1	nmr.CIC.saline_1.1	768	356	1	2	Neutrophil	Neutrophil
AACTCTTTCTTCAACT-1_nmr.CIC.saline_1.1	nmr.CIC.saline_1.1	768	394	1	2	Neutrophil	Neutrophil
AACTGGTAGCCACCTG-1_nmr.CIC.saline_1.1	nmr.CIC.saline_1.1	877	372	1	2	Neutrophil	Neutrophil
AACTGGTCAGAAGCAC-1_nmr.CIC.saline_1.1	nmr.CIC.saline_1.1	488	266	1	2	Neutrophil	Neutrophil
AACTGGTGTCTAGGTT-1_nmr.CIC.saline_1.1	nmr.CIC.saline_1.1	2209	611	1	7	Neutrophil	Ltf-high-neutrophil
AACTGGTGTTGGACCC-1_nmr.CIC.saline_1.1	nmr.CIC.saline_1.1	633	376	1	2	Neutrophil	Neutrophil
AACTGGTTCGACAGCC-1_nmr.CIC.saline_1.1	nmr.CIC.saline_1.1	900	450	1	2	Neutrophil	Neutrophil
AACTTTCAGCGAAGGG-1_nmr.CIC.saline_1.1	nmr.CIC.saline_1.1	398	209	1	2	Neutrophil	Neutrophil
AACTTTCAGGAGTACC-1_nmr.CIC.saline_1.1	nmr.CIC.saline_1.1	443	230	1	2	Neutrophil	Neutrophil
AACTTTCGTTGTCGCG-1_nmr.CIC.saline_1.1	nmr.CIC.saline_1.1	1058	539	1	2	Neutrophil	Neutrophil
AACTTTCTCCTATGTT-1_nmr.CIC.saline_1.1	nmr.CIC.saline_1.1	611	318	1	2	Neutrophil	Neutrophil
AAGACCTAGGATGGTC-1_nmr.CIC.saline_1.1	nmr.CIC.saline_1.1	507	282	1	2	Neutrophil	Neutrophil
AAGACCTCAATGAAAC-1_nmr.CIC.saline_1.1	nmr.CIC.saline_1.1	4547	156	4	6	Erythroid-cell	Erythroid-cell
AAGACCTTCTGAGGGA-1_nmr.CIC.saline_1.1	nmr.CIC.saline_1.1	631	329	1	2	Neutrophil	Neutrophil
AAGACCTTCTTTACGT-1_nmr.CIC.saline_1.1	nmr.CIC.saline_1.1	479	347	2	3	T-cell.1	T-cell
AAGCCGCCAGTGACAG-1_nmr.CIC.saline_1.1	nmr.CIC.saline_1.1	580	308	1	2	Neutrophil	Neutrophil
AAGCCGCGTTGCCTCT-1_nmr.CIC.saline_1.1	nmr.CIC.saline_1.1	550	289	1	2	Neutrophil	Neutrophil
AAGGAGCAGCTAACAA-1_nmr.CIC.saline_1.1	nmr.CIC.saline_1.1	487	334	1	2	Neutrophil	Neutrophil
AAGGAGCCAGGATCGA-1_nmr.CIC.saline_1.1	nmr.CIC.saline_1.1	1868	863	2	3	T-cell.1	T-cell
AAGGAGCCATGCCTAA-1_nmr.CIC.saline_1.1	nmr.CIC.saline_1.1	586	333	1	2	Neutrophil	Neutrophil
AAGGAGCGTGACGGTA-1_nmr.CIC.saline_1.1	nmr.CIC.saline_1.1	458	306	2	3	T-cell.1	T-cell
AAGGCAGCACATCCGG-1_nmr.CIC.saline_1.1	nmr.CIC.saline_1.1	453	234	1	2	Neutrophil	Neutrophil
AAGGCAGCAGACGTAG-1_nmr.CIC.saline_1.1	nmr.CIC.saline_1.1	780	359	1	2	Neutrophil	Neutrophil
AAGGCAGGTTTGCATG-1_nmr.CIC.saline_1.1	nmr.CIC.saline_1.1	1049	385	1	2	Neutrophil	Neutrophil
AAGGTTCGTAGCCTCG-1_nmr.CIC.saline_1.1	nmr.CIC.saline_1.1	564	267	1	2	Neutrophil	Neutrophil
AAGGTTCGTTGTCTTT-1_nmr.CIC.saline_1.1	nmr.CIC.saline_1.1	1202	708	3	1	B-cell	B-cell
AAGGTTCTCACGAAGG-1_nmr.CIC.saline_1.1	nmr.CIC.saline_1.1	705	306	1	2	Neutrophil	Neutrophil
AAGGTTCTCCCTAACC-1_nmr.CIC.saline_1.1	nmr.CIC.saline_1.1	4107	198	4	6	Erythroid-cell	Erythroid-cell
AAGGTTCTCGTTTGCC-1_nmr.CIC.saline_1.1	nmr.CIC.saline_1.1	493	267	1	2	Neutrophil	Neutrophil
AAGTCTGAGGTGGGTT-1_nmr.CIC.saline_1.1	nmr.CIC.saline_1.1	582	410	5	5	T-cell.2	Unassigned.2
AAGTCTGTCAAGATCC-1_nmr.CIC.saline_1.1	nmr.CIC.saline_1.1	660	297	1	2	Neutrophil	Neutrophil
AATCCAGCAGTGGGAT-1_nmr.CIC.saline_1.1	nmr.CIC.saline_1.1	622	337	1	2	Neutrophil	Neutrophil
AATCCAGCAGTTCCCT-1_nmr.CIC.saline_1.1	nmr.CIC.saline_1.1	647	288	1	2	Neutrophil	Neutrophil
AATCGGTCAGTCAGAG-1_nmr.CIC.saline_1.1	nmr.CIC.saline_1.1	754	375	1	2	Neutrophil	Neutrophil
ACACCAAAGTGGGTTG-1_nmr.CIC.saline_1.1	nmr.CIC.saline_1.1	1824	863	2	3	T-cell.1	T-cell
ACACCAACAACTGCGC-1_nmr.CIC.saline_1.1	nmr.CIC.saline_1.1	4137	308	4	6	Erythroid-cell	Erythroid-cell
ACACCAAGTAGAAAGG-1_nmr.CIC.saline_1.1	nmr.CIC.saline_1.1	504	240	1	2	Neutrophil	Neutrophil
ACACCAATCTTGACGA-1_nmr.CIC.saline_1.1	nmr.CIC.saline_1.1	627	289	1	2	Neutrophil	Neutrophil
ACACCCTCACCACGTG-1_nmr.CIC.saline_1.1	nmr.CIC.saline_1.1	2314	1116	5	5	T-cell.2	Unassigned.2
ACACCCTCAGTCACTA-1_nmr.CIC.saline_1.1	nmr.CIC.saline_1.1	491	258	1	2	Neutrophil	Neutrophil
ACACCCTCATCTACGA-1_nmr.CIC.saline_1.1	nmr.CIC.saline_1.1	588	310	1	2	Neutrophil	Neutrophil
ACACCGGGTCCGAAGA-1_nmr.CIC.saline_1.1	nmr.CIC.saline_1.1	592	410	2	3	T-cell.1	T-cell
ACACCGGGTCGCGAAA-1_nmr.CIC.saline_1.1	nmr.CIC.saline_1.1	815	455	2	3	T-cell.1	T-cell
ACACCGGTCATGGTCA-1_nmr.CIC.saline_1.1	nmr.CIC.saline_1.1	477	306	1	2	Neutrophil	Neutrophil
ACACTGACACGACTCG-1_nmr.CIC.saline_1.1	nmr.CIC.saline_1.1	4853	1397	3	8	B-cell	Monocyte
ACACTGACAGGACCCT-1_nmr.CIC.saline_1.1	nmr.CIC.saline_1.1	386	217	1	4	Neutrophil	Unassigned.1
ACACTGACATACGCCG-1_nmr.CIC.saline_1.1	nmr.CIC.saline_1.1	455	219	1	2	Neutrophil	Neutrophil
ACACTGAGTCCTGCTT-1_nmr.CIC.saline_1.1	nmr.CIC.saline_1.1	683	311	1	2	Neutrophil	Neutrophil
ACACTGAGTGCCTGCA-1_nmr.CIC.saline_1.1	nmr.CIC.saline_1.1	776	342	1	2	Neutrophil	Neutrophil
ACACTGATCACTGGGC-1_nmr.CIC.saline_1.1	nmr.CIC.saline_1.1	3014	186	4	6	Erythroid-cell	Erythroid-cell
ACAGCCGAGAAGGTTT-1_nmr.CIC.saline_1.1	nmr.CIC.saline_1.1	509	267	1	2	Neutrophil	Neutrophil
ACAGCCGAGGAGTAGA-1_nmr.CIC.saline_1.1	nmr.CIC.saline_1.1	854	329	1	2	Neutrophil	Neutrophil
ACAGCCGAGTAACCCT-1_nmr.CIC.saline_1.1	nmr.CIC.saline_1.1	636	331	1	2	Neutrophil	Neutrophil
ACAGCCGCAGATGGCA-1_nmr.CIC.saline_1.1	nmr.CIC.saline_1.1	1087	430	1	2	Neutrophil	Neutrophil
ACAGCCGTCCCAGGTG-1_nmr.CIC.saline_1.1	nmr.CIC.saline_1.1	817	447	1	2	Neutrophil	Neutrophil
ACAGCCGTCCTAGAAC-1_nmr.CIC.saline_1.1	nmr.CIC.saline_1.1	826	406	1	2	Neutrophil	Neutrophil
ACAGCCGTCGCCAGCA-1_nmr.CIC.saline_1.1	nmr.CIC.saline_1.1	702	339	1	2	Neutrophil	Neutrophil
ACAGCTAAGCATCATC-1_nmr.CIC.saline_1.1	nmr.CIC.saline_1.1	602	267	1	2	Neutrophil	Neutrophil
ACAGCTAAGGCCATAG-1_nmr.CIC.saline_1.1	nmr.CIC.saline_1.1	593	315	1	2	Neutrophil	Neutrophil
ACAGCTACAAAGTCAA-1_nmr.CIC.saline_1.1	nmr.CIC.saline_1.1	1965	947	2	3	T-cell.1	T-cell
ACAGCTACATGGAATA-1_nmr.CIC.saline_1.1	nmr.CIC.saline_1.1	867	314	1	2	Neutrophil	Neutrophil
ACAGCTACATGTAGTC-1_nmr.CIC.saline_1.1	nmr.CIC.saline_1.1	1019	463	1	2	Neutrophil	Neutrophil
ACAGCTAGTATGCTTG-1_nmr.CIC.saline_1.1	nmr.CIC.saline_1.1	471	265	1	2	Neutrophil	Neutrophil
ACAGCTAGTCGATTGT-1_nmr.CIC.saline_1.1	nmr.CIC.saline_1.1	1184	658	3	1	B-cell	B-cell
ACAGCTAGTGAGGCTA-1_nmr.CIC.saline_1.1	nmr.CIC.saline_1.1	669	288	1	2	Neutrophil	Neutrophil
ACAGCTAGTTATTCTC-1_nmr.CIC.saline_1.1	nmr.CIC.saline_1.1	823	370	1	2	Neutrophil	Neutrophil
ACAGCTATCCAAAGTC-1_nmr.CIC.saline_1.1	nmr.CIC.saline_1.1	518	279	1	2	Neutrophil	Neutrophil
ACATACGAGAGGGCTT-1_nmr.CIC.saline_1.1	nmr.CIC.saline_1.1	617	308	1	2	Neutrophil	Neutrophil
ACATACGCATGTCCTC-1_nmr.CIC.saline_1.1	nmr.CIC.saline_1.1	1428	726	2	3	T-cell.1	T-cell
ACATACGTCACCGTAA-1_nmr.CIC.saline_1.1	nmr.CIC.saline_1.1	420	202	1	4	Neutrophil	Unassigned.1
ACATACGTCGCAAGCC-1_nmr.CIC.saline_1.1	nmr.CIC.saline_1.1	552	245	1	2	Neutrophil	Neutrophil
ACATCAGAGTGCTGCC-1_nmr.CIC.saline_1.1	nmr.CIC.saline_1.1	591	278	1	2	Neutrophil	Neutrophil
ACATCAGCAGGGAGAG-1_nmr.CIC.saline_1.1	nmr.CIC.saline_1.1	765	322	1	2	Neutrophil	Neutrophil
ACATGGTGTACCGTTA-1_nmr.CIC.saline_1.1	nmr.CIC.saline_1.1	878	337	1	2	Neutrophil	Neutrophil
ACATGGTTCCAAACTG-1_nmr.CIC.saline_1.1	nmr.CIC.saline_1.1	919	384	1	2	Neutrophil	Neutrophil
ACCAGTAAGCTACCTA-1_nmr.CIC.saline_1.1	nmr.CIC.saline_1.1	746	393	1	2	Neutrophil	Neutrophil
ACCAGTACACAGCCCA-1_nmr.CIC.saline_1.1	nmr.CIC.saline_1.1	602	308	1	2	Neutrophil	Neutrophil
ACCAGTATCCCAAGTA-1_nmr.CIC.saline_1.1	nmr.CIC.saline_1.1	658	289	1	2	Neutrophil	Neutrophil
ACCCACTAGAAGATTC-1_nmr.CIC.saline_1.1	nmr.CIC.saline_1.1	783	339	1	2	Neutrophil	Neutrophil
ACCCACTCAACAACCT-1_nmr.CIC.saline_1.1	nmr.CIC.saline_1.1	1056	474	1	2	Neutrophil	Neutrophil
ACCCACTCAGGTGCCT-1_nmr.CIC.saline_1.1	nmr.CIC.saline_1.1	631	452	5	5	T-cell.2	Unassigned.2
ACCCACTGTTCGTCTC-1_nmr.CIC.saline_1.1	nmr.CIC.saline_1.1	651	310	1	2	Neutrophil	Neutrophil
ACCCACTTCAGAGGTG-1_nmr.CIC.saline_1.1	nmr.CIC.saline_1.1	5480	222	4	6	Erythroid-cell	Erythroid-cell
ACCCACTTCCATTCTA-1_nmr.CIC.saline_1.1	nmr.CIC.saline_1.1	1173	493	1	2	Neutrophil	Neutrophil
ACCCACTTCTGTTGAG-1_nmr.CIC.saline_1.1	nmr.CIC.saline_1.1	453	246	1	2	Neutrophil	Neutrophil
ACCGTAAGTGGCCCTA-1_nmr.CIC.saline_1.1	nmr.CIC.saline_1.1	590	275	1	4	Neutrophil	Unassigned.1
ACCGTAAGTTCCAACA-1_nmr.CIC.saline_1.1	nmr.CIC.saline_1.1	464	327	1	2	Neutrophil	Neutrophil
ACCGTAATCAAACAAG-1_nmr.CIC.saline_1.1	nmr.CIC.saline_1.1	608	398	2	3	T-cell.1	T-cell
ACCGTAATCCCAAGTA-1_nmr.CIC.saline_1.1	nmr.CIC.saline_1.1	1682	779	5	5	T-cell.2	Unassigned.2
ACCGTAATCTCCAGGG-1_nmr.CIC.saline_1.1	nmr.CIC.saline_1.1	1128	491	1	4	Neutrophil	Unassigned.1
ACCGTAATCTGGAGCC-1_nmr.CIC.saline_1.1	nmr.CIC.saline_1.1	728	336	1	2	Neutrophil	Neutrophil
ACCGTAATCTTGCAAG-1_nmr.CIC.saline_1.1	nmr.CIC.saline_1.1	494	280	1	2	Neutrophil	Neutrophil
ACCTTTAAGCTCCTTC-1_nmr.CIC.saline_1.1	nmr.CIC.saline_1.1	745	414	1	2	Neutrophil	Neutrophil
ACCTTTAGTCTTGCGG-1_nmr.CIC.saline_1.1	nmr.CIC.saline_1.1	1148	570	2	3	T-cell.1	T-cell
ACCTTTAGTGATGCCC-1_nmr.CIC.saline_1.1	nmr.CIC.saline_1.1	898	561	2	3	T-cell.1	T-cell
ACCTTTATCCTCTAGC-1_nmr.CIC.saline_1.1	nmr.CIC.saline_1.1	550	400	2	3	T-cell.1	T-cell
ACCTTTATCGCGATCG-1_nmr.CIC.saline_1.1	nmr.CIC.saline_1.1	623	276	1	2	Neutrophil	Neutrophil
ACCTTTATCGTTTGCC-1_nmr.CIC.saline_1.1	nmr.CIC.saline_1.1	501	276	1	2	Neutrophil	Neutrophil
ACGAGCCAGCAGGTCA-1_nmr.CIC.saline_1.1	nmr.CIC.saline_1.1	817	374	1	2	Neutrophil	Neutrophil
ACGAGCCAGCTCCTCT-1_nmr.CIC.saline_1.1	nmr.CIC.saline_1.1	940	423	1	2	Neutrophil	Neutrophil
ACGAGGAGTGCAGACA-1_nmr.CIC.saline_1.1	nmr.CIC.saline_1.1	6234	616	4	6	Erythroid-cell	Erythroid-cell
ACGAGGATCCTTCAAT-1_nmr.CIC.saline_1.1	nmr.CIC.saline_1.1	710	336	1	2	Neutrophil	Neutrophil
ACGAGGATCGTTTATC-1_nmr.CIC.saline_1.1	nmr.CIC.saline_1.1	1084	441	1	4	Neutrophil	Unassigned.1
ACGATACAGTCGTACT-1_nmr.CIC.saline_1.1	nmr.CIC.saline_1.1	731	314	1	2	Neutrophil	Neutrophil
ACGATACTCAATAAGG-1_nmr.CIC.saline_1.1	nmr.CIC.saline_1.1	830	423	1	2	Neutrophil	Neutrophil
ACGATACTCAGCTGGC-1_nmr.CIC.saline_1.1	nmr.CIC.saline_1.1	928	372	1	2	Neutrophil	Neutrophil
ACGATACTCCACGCAG-1_nmr.CIC.saline_1.1	nmr.CIC.saline_1.1	3295	204	4	6	Erythroid-cell	Erythroid-cell
ACGATACTCGAATGGG-1_nmr.CIC.saline_1.1	nmr.CIC.saline_1.1	813	403	1	2	Neutrophil	Neutrophil
ACGATACTCGCCAGCA-1_nmr.CIC.saline_1.1	nmr.CIC.saline_1.1	922	611	5	5	T-cell.2	Unassigned.2
ACGATGTAGGAGCGAG-1_nmr.CIC.saline_1.1	nmr.CIC.saline_1.1	585	348	1	2	Neutrophil	Neutrophil
ACGCAGCAGGAACTGC-1_nmr.CIC.saline_1.1	nmr.CIC.saline_1.1	3414	1377	2	3	T-cell.1	T-cell
ACGCAGCCACCGTTGG-1_nmr.CIC.saline_1.1	nmr.CIC.saline_1.1	522	271	1	2	Neutrophil	Neutrophil
ACGCAGCCATCCAACA-1_nmr.CIC.saline_1.1	nmr.CIC.saline_1.1	1139	652	3	1	B-cell	B-cell
ACGCAGCTCACGATGT-1_nmr.CIC.saline_1.1	nmr.CIC.saline_1.1	795	335	1	2	Neutrophil	Neutrophil
ACGCAGCTCGGACAAG-1_nmr.CIC.saline_1.1	nmr.CIC.saline_1.1	765	329	1	2	Neutrophil	Neutrophil
ACGCCAGAGTCATCCA-1_nmr.CIC.saline_1.1	nmr.CIC.saline_1.1	1102	627	2	3	T-cell.1	T-cell
ACGCCAGCAATGAAAC-1_nmr.CIC.saline_1.1	nmr.CIC.saline_1.1	571	251	1	2	Neutrophil	Neutrophil
ACGCCAGGTTGGGACA-1_nmr.CIC.saline_1.1	nmr.CIC.saline_1.1	690	285	1	2	Neutrophil	Neutrophil
ACGCCAGTCACGCATA-1_nmr.CIC.saline_1.1	nmr.CIC.saline_1.1	1444	505	1	2	Neutrophil	Neutrophil
ACGCCAGTCAGTCAGT-1_nmr.CIC.saline_1.1	nmr.CIC.saline_1.1	553	280	1	2	Neutrophil	Neutrophil
ACGCCAGTCCACGAAT-1_nmr.CIC.saline_1.1	nmr.CIC.saline_1.1	745	348	1	2	Neutrophil	Neutrophil
ACGCCGAAGAATCTCC-1_nmr.CIC.saline_1.1	nmr.CIC.saline_1.1	1077	569	2	3	T-cell.1	T-cell
ACGCCGAGTAGCTGCC-1_nmr.CIC.saline_1.1	nmr.CIC.saline_1.1	3648	1505	5	5	T-cell.2	Unassigned.2
ACGCCGAGTTCGAATC-1_nmr.CIC.saline_1.1	nmr.CIC.saline_1.1	1403	687	2	3	T-cell.1	T-cell
ACGCCGATCGTAGATC-1_nmr.CIC.saline_1.1	nmr.CIC.saline_1.1	650	308	1	4	Neutrophil	Unassigned.1
ACGGAGAAGAGGGCTT-1_nmr.CIC.saline_1.1	nmr.CIC.saline_1.1	760	487	3	1	B-cell	B-cell
ACGGAGACACGCATCG-1_nmr.CIC.saline_1.1	nmr.CIC.saline_1.1	669	303	1	2	Neutrophil	Neutrophil
ACGGAGACAGCTTCGG-1_nmr.CIC.saline_1.1	nmr.CIC.saline_1.1	1068	370	1	2	Neutrophil	Neutrophil
ACGGCCAAGAGTAATC-1_nmr.CIC.saline_1.1	nmr.CIC.saline_1.1	1635	836	5	5	T-cell.2	Unassigned.2
ACGGCCAAGGGCTTCC-1_nmr.CIC.saline_1.1	nmr.CIC.saline_1.1	641	295	1	2	Neutrophil	Neutrophil
ACGGCCAAGTGTACTC-1_nmr.CIC.saline_1.1	nmr.CIC.saline_1.1	675	364	1	2	Neutrophil	Neutrophil
ACGGCCAGTAGCAAAT-1_nmr.CIC.saline_1.1	nmr.CIC.saline_1.1	693	351	1	2	Neutrophil	Neutrophil
ACGGCCAGTGCGCTTG-1_nmr.CIC.saline_1.1	nmr.CIC.saline_1.1	623	304	1	2	Neutrophil	Neutrophil
ACGGCCATCCTAGTGA-1_nmr.CIC.saline_1.1	nmr.CIC.saline_1.1	737	341	1	2	Neutrophil	Neutrophil
ACGGCCATCGCCCTTA-1_nmr.CIC.saline_1.1	nmr.CIC.saline_1.1	178	158	2	3	T-cell.1	T-cell
ACGGCCATCGGTCTAA-1_nmr.CIC.saline_1.1	nmr.CIC.saline_1.1	591	293	1	2	Neutrophil	Neutrophil
ACGGCCATCTGGTATG-1_nmr.CIC.saline_1.1	nmr.CIC.saline_1.1	520	312	1	2	Neutrophil	Neutrophil
ACGGGCTGTAACGACG-1_nmr.CIC.saline_1.1	nmr.CIC.saline_1.1	290	129	1	2	Neutrophil	Neutrophil
ACGGGCTGTCCGTCAG-1_nmr.CIC.saline_1.1	nmr.CIC.saline_1.1	401	293	2	3	T-cell.1	T-cell
ACGGGCTTCCGCATCT-1_nmr.CIC.saline_1.1	nmr.CIC.saline_1.1	1562	828	2	3	T-cell.1	T-cell
ACGGGCTTCGCGGATC-1_nmr.CIC.saline_1.1	nmr.CIC.saline_1.1	506	292	1	2	Neutrophil	Neutrophil
ACGGGCTTCTCTGAGA-1_nmr.CIC.saline_1.1	nmr.CIC.saline_1.1	392	222	1	2	Neutrophil	Neutrophil
ACGGGTCAGAAAGTGG-1_nmr.CIC.saline_1.1	nmr.CIC.saline_1.1	591	335	1	2	Neutrophil	Neutrophil
ACGGGTCCAGTTCATG-1_nmr.CIC.saline_1.1	nmr.CIC.saline_1.1	784	330	1	2	Neutrophil	Neutrophil
ACGGGTCCATGTCGAT-1_nmr.CIC.saline_1.1	nmr.CIC.saline_1.1	838	349	1	2	Neutrophil	Neutrophil
ACGGGTCTCCTTAATC-1_nmr.CIC.saline_1.1	nmr.CIC.saline_1.1	493	293	1	4	Neutrophil	Unassigned.1
ACGTCAAAGGCGATAC-1_nmr.CIC.saline_1.1	nmr.CIC.saline_1.1	554	310	1	2	Neutrophil	Neutrophil
ACGTCAACAGCCTTGG-1_nmr.CIC.saline_1.1	nmr.CIC.saline_1.1	1381	690	2	3	T-cell.1	T-cell
ACGTCAAGTAGGAGTC-1_nmr.CIC.saline_1.1	nmr.CIC.saline_1.1	363	232	1	2	Neutrophil	Neutrophil
ACGTCAAGTATATCCG-1_nmr.CIC.saline_1.1	nmr.CIC.saline_1.1	3625	178	4	6	Erythroid-cell	Erythroid-cell
ACGTCAAGTTGGACCC-1_nmr.CIC.saline_1.1	nmr.CIC.saline_1.1	566	296	1	2	Neutrophil	Neutrophil
ACTATCTAGTCATGCT-1_nmr.CIC.saline_1.1	nmr.CIC.saline_1.1	505	249	1	2	Neutrophil	Neutrophil
ACTATCTAGTTACGGG-1_nmr.CIC.saline_1.1	nmr.CIC.saline_1.1	787	328	1	2	Neutrophil	Neutrophil
ACTATCTCATGGGACA-1_nmr.CIC.saline_1.1	nmr.CIC.saline_1.1	672	396	1	2	Neutrophil	Neutrophil
ACTATCTTCTTCCTTC-1_nmr.CIC.saline_1.1	nmr.CIC.saline_1.1	231	135	1	2	Neutrophil	Neutrophil
ACTGAACAGCGTGAAC-1_nmr.CIC.saline_1.1	nmr.CIC.saline_1.1	1039	564	2	3	T-cell.1	T-cell
ACTGAACGTTACCGAT-1_nmr.CIC.saline_1.1	nmr.CIC.saline_1.1	1173	619	2	3	T-cell.1	T-cell
ACTGAACTCGAACGGA-1_nmr.CIC.saline_1.1	nmr.CIC.saline_1.1	572	254	1	2	Neutrophil	Neutrophil
ACTGAGTCAAACCTAC-1_nmr.CIC.saline_1.1	nmr.CIC.saline_1.1	492	263	1	2	Neutrophil	Neutrophil
ACTGAGTGTGGTACAG-1_nmr.CIC.saline_1.1	nmr.CIC.saline_1.1	622	333	1	2	Neutrophil	Neutrophil
ACTGAGTGTTGTGGAG-1_nmr.CIC.saline_1.1	nmr.CIC.saline_1.1	465	230	1	2	Neutrophil	Neutrophil
ACTGAGTTCCTCTAGC-1_nmr.CIC.saline_1.1	nmr.CIC.saline_1.1	2942	1035	3	8	B-cell	Monocyte
ACTGAGTTCTTCAACT-1_nmr.CIC.saline_1.1	nmr.CIC.saline_1.1	837	360	1	2	Neutrophil	Neutrophil
ACTGATGGTCTCAACA-1_nmr.CIC.saline_1.1	nmr.CIC.saline_1.1	660	454	2	3	T-cell.1	T-cell
ACTGCTCAGGTGGGTT-1_nmr.CIC.saline_1.1	nmr.CIC.saline_1.1	652	314	1	2	Neutrophil	Neutrophil
ACTGCTCGTCGCATAT-1_nmr.CIC.saline_1.1	nmr.CIC.saline_1.1	2122	131	4	6	Erythroid-cell	Erythroid-cell
ACTGCTCGTCGGGTCT-1_nmr.CIC.saline_1.1	nmr.CIC.saline_1.1	506	285	1	2	Neutrophil	Neutrophil
ACTGCTCGTTTAGGAA-1_nmr.CIC.saline_1.1	nmr.CIC.saline_1.1	665	323	1	2	Neutrophil	Neutrophil
ACTGCTCTCCCGGATG-1_nmr.CIC.saline_1.1	nmr.CIC.saline_1.1	436	250	1	2	Neutrophil	Neutrophil
ACTGTCCCACATGTGT-1_nmr.CIC.saline_1.1	nmr.CIC.saline_1.1	522	257	1	2	Neutrophil	Neutrophil
ACTGTCCGTATCTGCA-1_nmr.CIC.saline_1.1	nmr.CIC.saline_1.1	648	303	1	2	Neutrophil	Neutrophil
ACTGTCCGTCTTCGTC-1_nmr.CIC.saline_1.1	nmr.CIC.saline_1.1	837	361	1	2	Neutrophil	Neutrophil
ACTGTCCTCCCTTGTG-1_nmr.CIC.saline_1.1	nmr.CIC.saline_1.1	942	388	1	2	Neutrophil	Neutrophil
ACTGTCCTCCGCGGTA-1_nmr.CIC.saline_1.1	nmr.CIC.saline_1.1	884	534	2	3	T-cell.1	T-cell
ACTTACTAGGAGTTTA-1_nmr.CIC.saline_1.1	nmr.CIC.saline_1.1	1237	387	1	7	Neutrophil	Ltf-high-neutrophil
ACTTACTCAAACTGCT-1_nmr.CIC.saline_1.1	nmr.CIC.saline_1.1	648	321	1	2	Neutrophil	Neutrophil
ACTTACTGTACCGTTA-1_nmr.CIC.saline_1.1	nmr.CIC.saline_1.1	3218	1254	3	8	B-cell	Monocyte
ACTTGTTAGAGATGAG-1_nmr.CIC.saline_1.1	nmr.CIC.saline_1.1	536	317	1	2	Neutrophil	Neutrophil
ACTTGTTAGAGCTTCT-1_nmr.CIC.saline_1.1	nmr.CIC.saline_1.1	646	453	5	5	T-cell.2	Unassigned.2
ACTTGTTGTCCGTTAA-1_nmr.CIC.saline_1.1	nmr.CIC.saline_1.1	811	346	1	2	Neutrophil	Neutrophil
ACTTGTTTCCACTCCA-1_nmr.CIC.saline_1.1	nmr.CIC.saline_1.1	3135	154	4	6	Erythroid-cell	Erythroid-cell
ACTTGTTTCGTTTAGG-1_nmr.CIC.saline_1.1	nmr.CIC.saline_1.1	965	383	1	2	Neutrophil	Neutrophil
ACTTTCAAGAATTGTG-1_nmr.CIC.saline_1.1	nmr.CIC.saline_1.1	635	317	1	2	Neutrophil	Neutrophil
ACTTTCAAGTGGGATC-1_nmr.CIC.saline_1.1	nmr.CIC.saline_1.1	3352	1403	5	5	T-cell.2	Unassigned.2
ACTTTCAGTAAGAGGA-1_nmr.CIC.saline_1.1	nmr.CIC.saline_1.1	942	546	2	3	T-cell.1	T-cell
ACTTTCAGTGATGCCC-1_nmr.CIC.saline_1.1	nmr.CIC.saline_1.1	722	335	1	2	Neutrophil	Neutrophil
ACTTTCAGTTTGACTG-1_nmr.CIC.saline_1.1	nmr.CIC.saline_1.1	1686	776	2	3	T-cell.1	T-cell
ACTTTCATCCGTTGTC-1_nmr.CIC.saline_1.1	nmr.CIC.saline_1.1	594	340	1	2	Neutrophil	Neutrophil
AGAATAGTCCTTCAAT-1_nmr.CIC.saline_1.1	nmr.CIC.saline_1.1	557	385	2	3	T-cell.1	T-cell
AGAATAGTCTTGGGTA-1_nmr.CIC.saline_1.1	nmr.CIC.saline_1.1	677	316	1	2	Neutrophil	Neutrophil
AGACGTTAGTTTCCTT-1_nmr.CIC.saline_1.1	nmr.CIC.saline_1.1	1015	464	1	2	Neutrophil	Neutrophil
AGACGTTCACCTATCC-1_nmr.CIC.saline_1.1	nmr.CIC.saline_1.1	1516	798	2	3	T-cell.1	T-cell
AGACGTTCAGCTGCTG-1_nmr.CIC.saline_1.1	nmr.CIC.saline_1.1	1279	702	2	3	T-cell.1	T-cell
AGACGTTTCAAACCGT-1_nmr.CIC.saline_1.1	nmr.CIC.saline_1.1	550	270	1	2	Neutrophil	Neutrophil
AGACGTTTCTTTCCTC-1_nmr.CIC.saline_1.1	nmr.CIC.saline_1.1	900	601	5	5	T-cell.2	Unassigned.2
AGAGCGAAGACTTGAA-1_nmr.CIC.saline_1.1	nmr.CIC.saline_1.1	411	300	2	3	T-cell.1	T-cell
AGAGCGACAACACCTA-1_nmr.CIC.saline_1.1	nmr.CIC.saline_1.1	1217	620	2	3	T-cell.1	T-cell
AGAGCGATCCAAAGTC-1_nmr.CIC.saline_1.1	nmr.CIC.saline_1.1	354	237	1	2	Neutrophil	Neutrophil
AGAGCTTCACCGAATT-1_nmr.CIC.saline_1.1	nmr.CIC.saline_1.1	595	307	1	2	Neutrophil	Neutrophil
AGAGCTTCAGGATCGA-1_nmr.CIC.saline_1.1	nmr.CIC.saline_1.1	3611	189	4	6	Erythroid-cell	Erythroid-cell
AGAGCTTGTTGATTGC-1_nmr.CIC.saline_1.1	nmr.CIC.saline_1.1	271	151	1	2	Neutrophil	Neutrophil
AGAGCTTTCAAAGACA-1_nmr.CIC.saline_1.1	nmr.CIC.saline_1.1	803	361	1	2	Neutrophil	Neutrophil
AGAGCTTTCAGATAAG-1_nmr.CIC.saline_1.1	nmr.CIC.saline_1.1	1628	625	1	2	Neutrophil	Neutrophil
AGATCTGAGTTGTCGT-1_nmr.CIC.saline_1.1	nmr.CIC.saline_1.1	465	264	1	2	Neutrophil	Neutrophil
AGATCTGCATGTTCCC-1_nmr.CIC.saline_1.1	nmr.CIC.saline_1.1	3610	1374	3	1	B-cell	B-cell
AGATCTGTCTCAAGTG-1_nmr.CIC.saline_1.1	nmr.CIC.saline_1.1	2406	1052	5	5	T-cell.2	Unassigned.2
AGATCTGTCTTAACCT-1_nmr.CIC.saline_1.1	nmr.CIC.saline_1.1	1118	486	1	2	Neutrophil	Neutrophil
AGATTGCAGGCGCTCT-1_nmr.CIC.saline_1.1	nmr.CIC.saline_1.1	773	330	1	2	Neutrophil	Neutrophil
AGATTGCAGTATCTCG-1_nmr.CIC.saline_1.1	nmr.CIC.saline_1.1	1601	760	2	3	T-cell.1	T-cell
AGATTGCCAACGATGG-1_nmr.CIC.saline_1.1	nmr.CIC.saline_1.1	813	386	1	2	Neutrophil	Neutrophil
AGATTGCCACATCCGG-1_nmr.CIC.saline_1.1	nmr.CIC.saline_1.1	1505	875	2	3	T-cell.1	T-cell
AGATTGCCATGGGACA-1_nmr.CIC.saline_1.1	nmr.CIC.saline_1.1	713	338	1	2	Neutrophil	Neutrophil
AGATTGCTCGCACTCT-1_nmr.CIC.saline_1.1	nmr.CIC.saline_1.1	499	292	1	2	Neutrophil	Neutrophil
AGCAGCCAGCTATGCT-1_nmr.CIC.saline_1.1	nmr.CIC.saline_1.1	571	320	1	2	Neutrophil	Neutrophil
AGCAGCCCAAGGGTCA-1_nmr.CIC.saline_1.1	nmr.CIC.saline_1.1	728	326	1	2	Neutrophil	Neutrophil
AGCAGCCGTACCGAGA-1_nmr.CIC.saline_1.1	nmr.CIC.saline_1.1	806	349	1	2	Neutrophil	Neutrophil
AGCAGCCGTCGAATCT-1_nmr.CIC.saline_1.1	nmr.CIC.saline_1.1	1051	425	1	2	Neutrophil	Neutrophil
AGCATACAGACAGACC-1_nmr.CIC.saline_1.1	nmr.CIC.saline_1.1	621	290	1	2	Neutrophil	Neutrophil
AGCATACCAGCTGCTG-1_nmr.CIC.saline_1.1	nmr.CIC.saline_1.1	713	367	1	2	Neutrophil	Neutrophil
AGCATACGTAGCGTGA-1_nmr.CIC.saline_1.1	nmr.CIC.saline_1.1	685	371	1	2	Neutrophil	Neutrophil
AGCCTAAAGGACCACA-1_nmr.CIC.saline_1.1	nmr.CIC.saline_1.1	3841	1546	5	5	T-cell.2	Unassigned.2
AGCCTAACATATACCG-1_nmr.CIC.saline_1.1	nmr.CIC.saline_1.1	608	351	1	2	Neutrophil	Neutrophil
AGCGGTCAGAGACTTA-1_nmr.CIC.saline_1.1	nmr.CIC.saline_1.1	2477	1197	5	5	T-cell.2	Unassigned.2
AGCGGTCGTCGCATCG-1_nmr.CIC.saline_1.1	nmr.CIC.saline_1.1	1095	407	1	2	Neutrophil	Neutrophil
AGCGGTCGTTTGGGCC-1_nmr.CIC.saline_1.1	nmr.CIC.saline_1.1	577	287	1	2	Neutrophil	Neutrophil
AGCGGTCTCGGCGGTT-1_nmr.CIC.saline_1.1	nmr.CIC.saline_1.1	584	260	1	2	Neutrophil	Neutrophil
AGCGTATAGATCTGAA-1_nmr.CIC.saline_1.1	nmr.CIC.saline_1.1	839	508	2	3	T-cell.1	T-cell
AGCGTATCACGAAATA-1_nmr.CIC.saline_1.1	nmr.CIC.saline_1.1	1619	867	2	3	T-cell.1	T-cell
AGCGTATCAGCTTCGG-1_nmr.CIC.saline_1.1	nmr.CIC.saline_1.1	934	389	1	4	Neutrophil	Unassigned.1
AGCGTATCAGGAATGC-1_nmr.CIC.saline_1.1	nmr.CIC.saline_1.1	888	364	1	4	Neutrophil	Unassigned.1
AGCGTATGTTCTCATT-1_nmr.CIC.saline_1.1	nmr.CIC.saline_1.1	1911	907	5	5	T-cell.2	Unassigned.2
AGCGTCGCAAGCGATG-1_nmr.CIC.saline_1.1	nmr.CIC.saline_1.1	576	279	1	2	Neutrophil	Neutrophil
AGCGTCGTCTCAAACG-1_nmr.CIC.saline_1.1	nmr.CIC.saline_1.1	671	297	1	2	Neutrophil	Neutrophil
AGCTCCTAGAAGGTTT-1_nmr.CIC.saline_1.1	nmr.CIC.saline_1.1	506	264	1	2	Neutrophil	Neutrophil
AGCTCCTCAGGAACGT-1_nmr.CIC.saline_1.1	nmr.CIC.saline_1.1	2700	136	4	6	Erythroid-cell	Erythroid-cell
AGCTCCTGTTCCACTC-1_nmr.CIC.saline_1.1	nmr.CIC.saline_1.1	1194	437	1	2	Neutrophil	Neutrophil
AGCTCCTTCATCGATG-1_nmr.CIC.saline_1.1	nmr.CIC.saline_1.1	791	376	1	2	Neutrophil	Neutrophil
AGCTCCTTCGTCTGCT-1_nmr.CIC.saline_1.1	nmr.CIC.saline_1.1	296	182	1	2	Neutrophil	Neutrophil
AGCTCTCTCTGATTCT-1_nmr.CIC.saline_1.1	nmr.CIC.saline_1.1	1012	555	2	3	T-cell.1	T-cell
AGGCCACAGCTAACAA-1_nmr.CIC.saline_1.1	nmr.CIC.saline_1.1	460	226	1	2	Neutrophil	Neutrophil
AGGCCACGTCAACTGT-1_nmr.CIC.saline_1.1	nmr.CIC.saline_1.1	1627	541	1	2	Neutrophil	Neutrophil
AGGCCACGTTGCGTTA-1_nmr.CIC.saline_1.1	nmr.CIC.saline_1.1	576	275	1	2	Neutrophil	Neutrophil
AGGCCACTCAACGCTA-1_nmr.CIC.saline_1.1	nmr.CIC.saline_1.1	233	139	1	2	Neutrophil	Neutrophil
AGGCCGTAGAGGGCTT-1_nmr.CIC.saline_1.1	nmr.CIC.saline_1.1	968	385	1	2	Neutrophil	Neutrophil
AGGCCGTAGCTGCCCA-1_nmr.CIC.saline_1.1	nmr.CIC.saline_1.1	497	266	1	2	Neutrophil	Neutrophil
AGGCCGTCAGATCTGT-1_nmr.CIC.saline_1.1	nmr.CIC.saline_1.1	549	301	1	2	Neutrophil	Neutrophil
AGGCCGTCAGTACACT-1_nmr.CIC.saline_1.1	nmr.CIC.saline_1.1	519	273	1	2	Neutrophil	Neutrophil
AGGCCGTGTGGCTCCA-1_nmr.CIC.saline_1.1	nmr.CIC.saline_1.1	492	259	1	2	Neutrophil	Neutrophil
AGGCCGTTCCGTCATC-1_nmr.CIC.saline_1.1	nmr.CIC.saline_1.1	248	213	2	3	T-cell.1	T-cell
AGGGAGTAGAAAGTGG-1_nmr.CIC.saline_1.1	nmr.CIC.saline_1.1	995	500	2	3	T-cell.1	T-cell
AGGGAGTAGCTATGCT-1_nmr.CIC.saline_1.1	nmr.CIC.saline_1.1	1246	678	2	3	T-cell.1	T-cell
AGGGAGTGTTGTGGCC-1_nmr.CIC.saline_1.1	nmr.CIC.saline_1.1	509	263	1	2	Neutrophil	Neutrophil
AGGGATGGTGTGACGA-1_nmr.CIC.saline_1.1	nmr.CIC.saline_1.1	2031	928	2	3	T-cell.1	T-cell
AGGGATGGTTCAACCA-1_nmr.CIC.saline_1.1	nmr.CIC.saline_1.1	309	249	2	3	T-cell.1	T-cell
AGGGATGTCAGAGACG-1_nmr.CIC.saline_1.1	nmr.CIC.saline_1.1	872	345	1	2	Neutrophil	Neutrophil
AGGGTGAAGCCACCTG-1_nmr.CIC.saline_1.1	nmr.CIC.saline_1.1	695	294	1	2	Neutrophil	Neutrophil
AGGGTGACAACTGGCC-1_nmr.CIC.saline_1.1	nmr.CIC.saline_1.1	1179	396	1	2	Neutrophil	Neutrophil
AGGGTGACAATTGCTG-1_nmr.CIC.saline_1.1	nmr.CIC.saline_1.1	1926	387	5	5	T-cell.2	Unassigned.2
AGGGTGAGTAAAGGAG-1_nmr.CIC.saline_1.1	nmr.CIC.saline_1.1	478	245	1	2	Neutrophil	Neutrophil
AGGGTGAGTAGGGACT-1_nmr.CIC.saline_1.1	nmr.CIC.saline_1.1	699	326	1	2	Neutrophil	Neutrophil
AGGTCATAGACTGGGT-1_nmr.CIC.saline_1.1	nmr.CIC.saline_1.1	5711	834	3	1	B-cell	B-cell
AGGTCATCACTTCGAA-1_nmr.CIC.saline_1.1	nmr.CIC.saline_1.1	730	330	1	2	Neutrophil	Neutrophil
AGGTCATCATAAGACA-1_nmr.CIC.saline_1.1	nmr.CIC.saline_1.1	5540	1145	1	7	Neutrophil	Ltf-high-neutrophil
AGGTCCGCACATCTTT-1_nmr.CIC.saline_1.1	nmr.CIC.saline_1.1	714	339	1	9	Neutrophil	Unassigned.3
AGGTCCGGTGATGTGG-1_nmr.CIC.saline_1.1	nmr.CIC.saline_1.1	1311	453	1	2	Neutrophil	Neutrophil
AGTAGTCAGGAATCGC-1_nmr.CIC.saline_1.1	nmr.CIC.saline_1.1	530	266	1	2	Neutrophil	Neutrophil
AGTAGTCAGGGTTCCC-1_nmr.CIC.saline_1.1	nmr.CIC.saline_1.1	758	494	3	1	B-cell	B-cell
AGTAGTCAGGTTACCT-1_nmr.CIC.saline_1.1	nmr.CIC.saline_1.1	446	247	1	2	Neutrophil	Neutrophil
AGTAGTCGTCAAAGCG-1_nmr.CIC.saline_1.1	nmr.CIC.saline_1.1	1431	640	2	3	T-cell.1	T-cell
AGTCTTTCAATGGACG-1_nmr.CIC.saline_1.1	nmr.CIC.saline_1.1	758	344	1	2	Neutrophil	Neutrophil
AGTCTTTGTAGATTAG-1_nmr.CIC.saline_1.1	nmr.CIC.saline_1.1	505	216	1	2	Neutrophil	Neutrophil
AGTGAGGAGGGAACGG-1_nmr.CIC.saline_1.1	nmr.CIC.saline_1.1	1318	734	2	3	T-cell.1	T-cell
AGTGAGGGTACTCTCC-1_nmr.CIC.saline_1.1	nmr.CIC.saline_1.1	1176	486	1	2	Neutrophil	Neutrophil
AGTGAGGGTCAATGTC-1_nmr.CIC.saline_1.1	nmr.CIC.saline_1.1	4095	168	4	6	Erythroid-cell	Erythroid-cell
AGTGAGGTCATGTGGT-1_nmr.CIC.saline_1.1	nmr.CIC.saline_1.1	695	365	1	2	Neutrophil	Neutrophil
AGTGGGACACAGCGTC-1_nmr.CIC.saline_1.1	nmr.CIC.saline_1.1	792	394	1	2	Neutrophil	Neutrophil
AGTGGGACACTGAAGG-1_nmr.CIC.saline_1.1	nmr.CIC.saline_1.1	935	418	1	2	Neutrophil	Neutrophil
AGTGGGACACTGCCAG-1_nmr.CIC.saline_1.1	nmr.CIC.saline_1.1	605	326	1	2	Neutrophil	Neutrophil
AGTGGGACAGTAAGAT-1_nmr.CIC.saline_1.1	nmr.CIC.saline_1.1	991	440	1	4	Neutrophil	Unassigned.1
AGTGGGAGTCGACTGC-1_nmr.CIC.saline_1.1	nmr.CIC.saline_1.1	621	328	1	2	Neutrophil	Neutrophil
AGTGGGATCCGTAGGC-1_nmr.CIC.saline_1.1	nmr.CIC.saline_1.1	721	342	1	4	Neutrophil	Unassigned.1
AGTGGGATCGCAAGCC-1_nmr.CIC.saline_1.1	nmr.CIC.saline_1.1	1175	529	1	2	Neutrophil	Neutrophil
AGTGGGATCGTTGACA-1_nmr.CIC.saline_1.1	nmr.CIC.saline_1.1	430	221	1	2	Neutrophil	Neutrophil
AGTGTCAAGACCTTTG-1_nmr.CIC.saline_1.1	nmr.CIC.saline_1.1	717	346	1	2	Neutrophil	Neutrophil
AGTGTCAAGGGTGTGT-1_nmr.CIC.saline_1.1	nmr.CIC.saline_1.1	769	332	1	2	Neutrophil	Neutrophil
AGTGTCACAGTCAGAG-1_nmr.CIC.saline_1.1	nmr.CIC.saline_1.1	779	456	3	1	B-cell	B-cell
AGTGTCACATGCCACG-1_nmr.CIC.saline_1.1	nmr.CIC.saline_1.1	1757	798	2	3	T-cell.1	T-cell
AGTGTCAGTACCGTTA-1_nmr.CIC.saline_1.1	nmr.CIC.saline_1.1	435	237	1	2	Neutrophil	Neutrophil
AGTGTCATCGAACGGA-1_nmr.CIC.saline_1.1	nmr.CIC.saline_1.1	788	353	1	2	Neutrophil	Neutrophil
AGTTGGTAGTGAATTG-1_nmr.CIC.saline_1.1	nmr.CIC.saline_1.1	571	408	5	5	T-cell.2	Unassigned.2
AGTTGGTCAATAACGA-1_nmr.CIC.saline_1.1	nmr.CIC.saline_1.1	2867	1345	3	1	B-cell	B-cell
AGTTGGTCAGCATACT-1_nmr.CIC.saline_1.1	nmr.CIC.saline_1.1	805	360	1	2	Neutrophil	Neutrophil
AGTTGGTGTGTGACCC-1_nmr.CIC.saline_1.1	nmr.CIC.saline_1.1	489	233	1	2	Neutrophil	Neutrophil
AGTTGGTGTTGAACTC-1_nmr.CIC.saline_1.1	nmr.CIC.saline_1.1	1093	559	2	3	T-cell.1	T-cell
AGTTGGTTCATATCGG-1_nmr.CIC.saline_1.1	nmr.CIC.saline_1.1	1564	531	1	2	Neutrophil	Neutrophil
ATAACGCTCGGCCGAT-1_nmr.CIC.saline_1.1	nmr.CIC.saline_1.1	506	354	3	1	B-cell	B-cell
ATAACGCTCGTTTAGG-1_nmr.CIC.saline_1.1	nmr.CIC.saline_1.1	989	575	5	5	T-cell.2	Unassigned.2
ATAAGAGCAAGACACG-1_nmr.CIC.saline_1.1	nmr.CIC.saline_1.1	607	325	1	2	Neutrophil	Neutrophil
ATAAGAGCATCAGTAC-1_nmr.CIC.saline_1.1	nmr.CIC.saline_1.1	646	437	5	5	T-cell.2	Unassigned.2
ATAAGAGGTAGAGTGC-1_nmr.CIC.saline_1.1	nmr.CIC.saline_1.1	817	375	1	4	Neutrophil	Unassigned.1
ATAAGAGTCATAAAGG-1_nmr.CIC.saline_1.1	nmr.CIC.saline_1.1	687	279	1	2	Neutrophil	Neutrophil
ATAGACCCAAACGTGG-1_nmr.CIC.saline_1.1	nmr.CIC.saline_1.1	659	290	1	2	Neutrophil	Neutrophil
ATAGACCCAATGGATA-1_nmr.CIC.saline_1.1	nmr.CIC.saline_1.1	622	289	1	2	Neutrophil	Neutrophil
ATAGACCGTCCTCTTG-1_nmr.CIC.saline_1.1	nmr.CIC.saline_1.1	665	336	1	2	Neutrophil	Neutrophil
ATCACGAAGCCACGCT-1_nmr.CIC.saline_1.1	nmr.CIC.saline_1.1	370	208	1	2	Neutrophil	Neutrophil
ATCACGACAAGCCATT-1_nmr.CIC.saline_1.1	nmr.CIC.saline_1.1	869	410	1	2	Neutrophil	Neutrophil
ATCACGAGTGTGTGCC-1_nmr.CIC.saline_1.1	nmr.CIC.saline_1.1	1824	835	2	3	T-cell.1	T-cell
ATCACGATCGCAAACT-1_nmr.CIC.saline_1.1	nmr.CIC.saline_1.1	1106	620	5	5	T-cell.2	Unassigned.2
ATCATCTAGTGGGTTG-1_nmr.CIC.saline_1.1	nmr.CIC.saline_1.1	886	480	3	8	B-cell	Monocyte
ATCATCTCAAACCTAC-1_nmr.CIC.saline_1.1	nmr.CIC.saline_1.1	3585	1439	5	5	T-cell.2	Unassigned.2
ATCATCTCATTGCGGC-1_nmr.CIC.saline_1.1	nmr.CIC.saline_1.1	519	275	1	2	Neutrophil	Neutrophil
ATCATCTTCGTAGGTT-1_nmr.CIC.saline_1.1	nmr.CIC.saline_1.1	3086	166	4	6	Erythroid-cell	Erythroid-cell
ATCATGGAGACCTAGG-1_nmr.CIC.saline_1.1	nmr.CIC.saline_1.1	1310	637	2	3	T-cell.1	T-cell
ATCATGGAGTGTCCAT-1_nmr.CIC.saline_1.1	nmr.CIC.saline_1.1	658	338	1	2	Neutrophil	Neutrophil
ATCATGGCAAACCTAC-1_nmr.CIC.saline_1.1	nmr.CIC.saline_1.1	677	300	1	2	Neutrophil	Neutrophil
ATCATGGCAAGCTGTT-1_nmr.CIC.saline_1.1	nmr.CIC.saline_1.1	474	250	1	2	Neutrophil	Neutrophil
ATCATGGGTGGCCCTA-1_nmr.CIC.saline_1.1	nmr.CIC.saline_1.1	427	237	1	2	Neutrophil	Neutrophil
ATCCACCAGCGTCTAT-1_nmr.CIC.saline_1.1	nmr.CIC.saline_1.1	803	363	1	2	Neutrophil	Neutrophil
ATCCACCAGGTGACCA-1_nmr.CIC.saline_1.1	nmr.CIC.saline_1.1	540	303	1	2	Neutrophil	Neutrophil
ATCCACCCAGTCCTTC-1_nmr.CIC.saline_1.1	nmr.CIC.saline_1.1	577	296	1	2	Neutrophil	Neutrophil
ATCCACCGTCATATCG-1_nmr.CIC.saline_1.1	nmr.CIC.saline_1.1	4496	411	4	6	Erythroid-cell	Erythroid-cell
ATCGAGTCAGGTGGAT-1_nmr.CIC.saline_1.1	nmr.CIC.saline_1.1	943	371	1	2	Neutrophil	Neutrophil
ATCGAGTGTGAGGGTT-1_nmr.CIC.saline_1.1	nmr.CIC.saline_1.1	1161	670	2	3	T-cell.1	T-cell
ATCGAGTTCGATGAGG-1_nmr.CIC.saline_1.1	nmr.CIC.saline_1.1	684	307	1	4	Neutrophil	Unassigned.1
ATCGAGTTCGTGGACC-1_nmr.CIC.saline_1.1	nmr.CIC.saline_1.1	4302	184	4	6	Erythroid-cell	Erythroid-cell
ATCTACTCAGCTGCTG-1_nmr.CIC.saline_1.1	nmr.CIC.saline_1.1	1050	594	2	3	T-cell.1	T-cell
ATCTACTTCCAAACAC-1_nmr.CIC.saline_1.1	nmr.CIC.saline_1.1	701	304	1	2	Neutrophil	Neutrophil
ATCTGCCCACCAACCG-1_nmr.CIC.saline_1.1	nmr.CIC.saline_1.1	682	304	1	2	Neutrophil	Neutrophil
ATCTGCCCAGATGGCA-1_nmr.CIC.saline_1.1	nmr.CIC.saline_1.1	781	332	1	2	Neutrophil	Neutrophil
ATCTGCCTCACATGCA-1_nmr.CIC.saline_1.1	nmr.CIC.saline_1.1	520	272	1	2	Neutrophil	Neutrophil
ATGAGGGAGCCAACAG-1_nmr.CIC.saline_1.1	nmr.CIC.saline_1.1	860	331	1	2	Neutrophil	Neutrophil
ATGAGGGCAGATTGCT-1_nmr.CIC.saline_1.1	nmr.CIC.saline_1.1	2855	123	4	6	Erythroid-cell	Erythroid-cell
ATGAGGGCATAACCTG-1_nmr.CIC.saline_1.1	nmr.CIC.saline_1.1	314	188	1	2	Neutrophil	Neutrophil
ATGAGGGTCGCGTTTC-1_nmr.CIC.saline_1.1	nmr.CIC.saline_1.1	575	265	1	2	Neutrophil	Neutrophil
ATGAGGGTCGTTGACA-1_nmr.CIC.saline_1.1	nmr.CIC.saline_1.1	626	299	1	2	Neutrophil	Neutrophil
ATGCGATAGGCCCGTT-1_nmr.CIC.saline_1.1	nmr.CIC.saline_1.1	623	292	1	2	Neutrophil	Neutrophil
ATGCGATTCAACACCA-1_nmr.CIC.saline_1.1	nmr.CIC.saline_1.1	246	194	2	3	T-cell.1	T-cell
ATGCGATTCGTAGATC-1_nmr.CIC.saline_1.1	nmr.CIC.saline_1.1	458	257	1	2	Neutrophil	Neutrophil
ATGCGATTCTTTACGT-1_nmr.CIC.saline_1.1	nmr.CIC.saline_1.1	516	330	1	2	Neutrophil	Neutrophil
ATGGGAGAGGGATCTG-1_nmr.CIC.saline_1.1	nmr.CIC.saline_1.1	687	478	5	5	T-cell.2	Unassigned.2
ATGGGAGAGTCGAGTG-1_nmr.CIC.saline_1.1	nmr.CIC.saline_1.1	568	271	1	2	Neutrophil	Neutrophil
ATGGGAGCACATGACT-1_nmr.CIC.saline_1.1	nmr.CIC.saline_1.1	858	538	3	1	B-cell	B-cell
ATGGGAGTCTTTACGT-1_nmr.CIC.saline_1.1	nmr.CIC.saline_1.1	711	360	1	2	Neutrophil	Neutrophil
ATGTGTGAGAGGTAGA-1_nmr.CIC.saline_1.1	nmr.CIC.saline_1.1	473	273	1	2	Neutrophil	Neutrophil
ATGTGTGAGCGTAGTG-1_nmr.CIC.saline_1.1	nmr.CIC.saline_1.1	462	230	1	2	Neutrophil	Neutrophil
ATGTGTGAGGTGGGTT-1_nmr.CIC.saline_1.1	nmr.CIC.saline_1.1	548	275	1	2	Neutrophil	Neutrophil
ATGTGTGTCGCGTAGC-1_nmr.CIC.saline_1.1	nmr.CIC.saline_1.1	919	416	1	2	Neutrophil	Neutrophil
ATTACTCTCATCATTC-1_nmr.CIC.saline_1.1	nmr.CIC.saline_1.1	583	292	1	2	Neutrophil	Neutrophil
ATTATCCAGCACACAG-1_nmr.CIC.saline_1.1	nmr.CIC.saline_1.1	770	370	1	4	Neutrophil	Unassigned.1
ATTATCCAGTGTCCAT-1_nmr.CIC.saline_1.1	nmr.CIC.saline_1.1	519	336	2	3	T-cell.1	T-cell
ATTATCCCATAGGATA-1_nmr.CIC.saline_1.1	nmr.CIC.saline_1.1	704	340	1	2	Neutrophil	Neutrophil
ATTCTACAGTACACCT-1_nmr.CIC.saline_1.1	nmr.CIC.saline_1.1	679	375	1	2	Neutrophil	Neutrophil
ATTCTACTCGTACGGC-1_nmr.CIC.saline_1.1	nmr.CIC.saline_1.1	580	314	1	2	Neutrophil	Neutrophil
ATTGGACGTAGCGTCC-1_nmr.CIC.saline_1.1	nmr.CIC.saline_1.1	1514	735	5	5	T-cell.2	Unassigned.2
ATTGGACGTGTAATGA-1_nmr.CIC.saline_1.1	nmr.CIC.saline_1.1	491	257	1	2	Neutrophil	Neutrophil
ATTGGACGTTTGCATG-1_nmr.CIC.saline_1.1	nmr.CIC.saline_1.1	546	307	1	2	Neutrophil	Neutrophil
ATTGGACTCGGAGGTA-1_nmr.CIC.saline_1.1	nmr.CIC.saline_1.1	835	488	2	3	T-cell.1	T-cell
ATTGGTGGTGCCTGGT-1_nmr.CIC.saline_1.1	nmr.CIC.saline_1.1	645	262	1	4	Neutrophil	Unassigned.1
ATTGGTGTCTGGTTCC-1_nmr.CIC.saline_1.1	nmr.CIC.saline_1.1	608	284	1	4	Neutrophil	Unassigned.1
ATTTCTGAGAGGTTGC-1_nmr.CIC.saline_1.1	nmr.CIC.saline_1.1	546	280	1	2	Neutrophil	Neutrophil
ATTTCTGGTAAGTAGT-1_nmr.CIC.saline_1.1	nmr.CIC.saline_1.1	525	260	1	2	Neutrophil	Neutrophil
ATTTCTGTCGAGGTAG-1_nmr.CIC.saline_1.1	nmr.CIC.saline_1.1	464	256	1	2	Neutrophil	Neutrophil
ATTTCTGTCTACTCAT-1_nmr.CIC.saline_1.1	nmr.CIC.saline_1.1	700	449	2	3	T-cell.1	T-cell
CAACCAAAGATCACGG-1_nmr.CIC.saline_1.1	nmr.CIC.saline_1.1	613	285	1	2	Neutrophil	Neutrophil
CAACCAACACCTATCC-1_nmr.CIC.saline_1.1	nmr.CIC.saline_1.1	896	340	1	2	Neutrophil	Neutrophil
CAACCAACAGATCGGA-1_nmr.CIC.saline_1.1	nmr.CIC.saline_1.1	663	347	1	2	Neutrophil	Neutrophil
CAACCAAGTCTCAACA-1_nmr.CIC.saline_1.1	nmr.CIC.saline_1.1	732	328	1	2	Neutrophil	Neutrophil
CAACCAAGTGTCGCTG-1_nmr.CIC.saline_1.1	nmr.CIC.saline_1.1	773	479	3	1	B-cell	B-cell
CAACCAATCATCACCC-1_nmr.CIC.saline_1.1	nmr.CIC.saline_1.1	565	307	1	2	Neutrophil	Neutrophil
CAACCTCAGCATCATC-1_nmr.CIC.saline_1.1	nmr.CIC.saline_1.1	779	368	1	2	Neutrophil	Neutrophil
CAACCTCAGGGAAACA-1_nmr.CIC.saline_1.1	nmr.CIC.saline_1.1	716	358	1	2	Neutrophil	Neutrophil
CAACCTCCACGCGAAA-1_nmr.CIC.saline_1.1	nmr.CIC.saline_1.1	881	356	1	2	Neutrophil	Neutrophil
CAACCTCCACGGCGTT-1_nmr.CIC.saline_1.1	nmr.CIC.saline_1.1	722	321	1	2	Neutrophil	Neutrophil
CAACCTCTCACTCTTA-1_nmr.CIC.saline_1.1	nmr.CIC.saline_1.1	954	599	3	1	B-cell	B-cell
CAACCTCTCATCATTC-1_nmr.CIC.saline_1.1	nmr.CIC.saline_1.1	293	255	2	3	T-cell.1	T-cell
CAACCTCTCTCTGCTG-1_nmr.CIC.saline_1.1	nmr.CIC.saline_1.1	1001	583	3	1	B-cell	B-cell
CAACTAGAGGAGTTGC-1_nmr.CIC.saline_1.1	nmr.CIC.saline_1.1	681	272	1	2	Neutrophil	Neutrophil
CAACTAGGTACACCGC-1_nmr.CIC.saline_1.1	nmr.CIC.saline_1.1	912	434	1	2	Neutrophil	Neutrophil
CAACTAGGTACCGGCT-1_nmr.CIC.saline_1.1	nmr.CIC.saline_1.1	419	195	1	2	Neutrophil	Neutrophil
CAACTAGGTATCAGTC-1_nmr.CIC.saline_1.1	nmr.CIC.saline_1.1	821	518	3	1	B-cell	B-cell
CAACTAGGTTAGAACA-1_nmr.CIC.saline_1.1	nmr.CIC.saline_1.1	1137	494	1	2	Neutrophil	Neutrophil
CAAGAAACATTGTGCA-1_nmr.CIC.saline_1.1	nmr.CIC.saline_1.1	576	285	1	2	Neutrophil	Neutrophil
CAAGAAAGTCGCCATG-1_nmr.CIC.saline_1.1	nmr.CIC.saline_1.1	1152	622	2	3	T-cell.1	T-cell
CAAGAAATCAGTCAGT-1_nmr.CIC.saline_1.1	nmr.CIC.saline_1.1	499	269	1	2	Neutrophil	Neutrophil
CAAGGCCAGTACGTTC-1_nmr.CIC.saline_1.1	nmr.CIC.saline_1.1	876	415	1	2	Neutrophil	Neutrophil
CAAGGCCCAAGGACAC-1_nmr.CIC.saline_1.1	nmr.CIC.saline_1.1	678	328	1	2	Neutrophil	Neutrophil
CAAGGCCTCCGTACAA-1_nmr.CIC.saline_1.1	nmr.CIC.saline_1.1	836	349	1	2	Neutrophil	Neutrophil
CAAGGCCTCTTAGAGC-1_nmr.CIC.saline_1.1	nmr.CIC.saline_1.1	394	303	5	5	T-cell.2	Unassigned.2
CAAGTTGAGTGGCACA-1_nmr.CIC.saline_1.1	nmr.CIC.saline_1.1	1273	724	2	3	T-cell.1	T-cell
CAAGTTGCACAGTCGC-1_nmr.CIC.saline_1.1	nmr.CIC.saline_1.1	643	332	1	2	Neutrophil	Neutrophil
CAAGTTGTCATCTGTT-1_nmr.CIC.saline_1.1	nmr.CIC.saline_1.1	493	271	1	2	Neutrophil	Neutrophil
CAAGTTGTCCCTCTTT-1_nmr.CIC.saline_1.1	nmr.CIC.saline_1.1	507	270	1	2	Neutrophil	Neutrophil
CAAGTTGTCGTGGTCG-1_nmr.CIC.saline_1.1	nmr.CIC.saline_1.1	632	330	1	2	Neutrophil	Neutrophil
CACAAACAGGTACTCT-1_nmr.CIC.saline_1.1	nmr.CIC.saline_1.1	830	391	1	2	Neutrophil	Neutrophil
CACAAACAGTGAAGAG-1_nmr.CIC.saline_1.1	nmr.CIC.saline_1.1	588	299	1	2	Neutrophil	Neutrophil
CACAAACCATACCATG-1_nmr.CIC.saline_1.1	nmr.CIC.saline_1.1	747	331	1	2	Neutrophil	Neutrophil
CACAAACGTGCGCTTG-1_nmr.CIC.saline_1.1	nmr.CIC.saline_1.1	841	519	5	5	T-cell.2	Unassigned.2
CACAAACGTGTTCTTT-1_nmr.CIC.saline_1.1	nmr.CIC.saline_1.1	638	430	3	1	B-cell	B-cell
CACAAACTCAAGGTAA-1_nmr.CIC.saline_1.1	nmr.CIC.saline_1.1	550	283	1	2	Neutrophil	Neutrophil
CACACAAAGGTGCACA-1_nmr.CIC.saline_1.1	nmr.CIC.saline_1.1	479	271	1	2	Neutrophil	Neutrophil
CACACAAGTCAATGTC-1_nmr.CIC.saline_1.1	nmr.CIC.saline_1.1	457	251	1	2	Neutrophil	Neutrophil
CACACAATCTCCGGTT-1_nmr.CIC.saline_1.1	nmr.CIC.saline_1.1	709	368	1	2	Neutrophil	Neutrophil
CACACCTCAGATCTGT-1_nmr.CIC.saline_1.1	nmr.CIC.saline_1.1	982	427	1	2	Neutrophil	Neutrophil
CACACCTCATGCTAGT-1_nmr.CIC.saline_1.1	nmr.CIC.saline_1.1	550	273	1	2	Neutrophil	Neutrophil
CACACCTTCACCCTCA-1_nmr.CIC.saline_1.1	nmr.CIC.saline_1.1	5544	195	4	6	Erythroid-cell	Erythroid-cell
CACACCTTCCGATATG-1_nmr.CIC.saline_1.1	nmr.CIC.saline_1.1	718	289	1	2	Neutrophil	Neutrophil
CACACTCAGAGACGAA-1_nmr.CIC.saline_1.1	nmr.CIC.saline_1.1	571	310	1	2	Neutrophil	Neutrophil
CACACTCCACTAGTAC-1_nmr.CIC.saline_1.1	nmr.CIC.saline_1.1	3078	147	4	6	Erythroid-cell	Erythroid-cell
CACACTCGTGTGCGTC-1_nmr.CIC.saline_1.1	nmr.CIC.saline_1.1	608	290	1	2	Neutrophil	Neutrophil
CACACTCTCATGCATG-1_nmr.CIC.saline_1.1	nmr.CIC.saline_1.1	814	349	1	2	Neutrophil	Neutrophil
CACACTCTCGTTGCCT-1_nmr.CIC.saline_1.1	nmr.CIC.saline_1.1	1017	587	2	3	T-cell.1	T-cell
CACAGGCAGAAACCGC-1_nmr.CIC.saline_1.1	nmr.CIC.saline_1.1	572	304	1	2	Neutrophil	Neutrophil
CACAGGCGTGTTCTTT-1_nmr.CIC.saline_1.1	nmr.CIC.saline_1.1	681	319	1	2	Neutrophil	Neutrophil
CACAGGCTCTCGTATT-1_nmr.CIC.saline_1.1	nmr.CIC.saline_1.1	604	316	1	2	Neutrophil	Neutrophil
CACAGTAAGTCCAGGA-1_nmr.CIC.saline_1.1	nmr.CIC.saline_1.1	961	599	2	3	T-cell.1	T-cell
CACAGTAGTAAACCTC-1_nmr.CIC.saline_1.1	nmr.CIC.saline_1.1	943	400	1	2	Neutrophil	Neutrophil
CACAGTAGTTAGAACA-1_nmr.CIC.saline_1.1	nmr.CIC.saline_1.1	677	329	1	2	Neutrophil	Neutrophil
CACAGTATCCGGGTGT-1_nmr.CIC.saline_1.1	nmr.CIC.saline_1.1	754	328	1	2	Neutrophil	Neutrophil
CACATAGAGCCACTAT-1_nmr.CIC.saline_1.1	nmr.CIC.saline_1.1	520	313	1	2	Neutrophil	Neutrophil
CACATAGGTCGTCTTC-1_nmr.CIC.saline_1.1	nmr.CIC.saline_1.1	705	310	1	2	Neutrophil	Neutrophil
CACATAGGTGGGTCAA-1_nmr.CIC.saline_1.1	nmr.CIC.saline_1.1	1077	544	2	3	T-cell.1	T-cell
CACATAGTCATCGCTC-1_nmr.CIC.saline_1.1	nmr.CIC.saline_1.1	2015	118	4	6	Erythroid-cell	Erythroid-cell
CACATTTAGACGCAAC-1_nmr.CIC.saline_1.1	nmr.CIC.saline_1.1	705	356	1	2	Neutrophil	Neutrophil
CACATTTCACCAGGTC-1_nmr.CIC.saline_1.1	nmr.CIC.saline_1.1	506	235	1	2	Neutrophil	Neutrophil
CACATTTTCTACTTAC-1_nmr.CIC.saline_1.1	nmr.CIC.saline_1.1	526	300	1	2	Neutrophil	Neutrophil
CACCACTAGATCACGG-1_nmr.CIC.saline_1.1	nmr.CIC.saline_1.1	582	428	2	3	T-cell.1	T-cell
CACCACTGTTAGTGGG-1_nmr.CIC.saline_1.1	nmr.CIC.saline_1.1	790	370	1	2	Neutrophil	Neutrophil
CACCACTGTTTGGGCC-1_nmr.CIC.saline_1.1	nmr.CIC.saline_1.1	1911	851	2	3	T-cell.1	T-cell
CACCAGGCACAAGACG-1_nmr.CIC.saline_1.1	nmr.CIC.saline_1.1	541	310	1	4	Neutrophil	Unassigned.1
CACCAGGCACCAGCAC-1_nmr.CIC.saline_1.1	nmr.CIC.saline_1.1	619	304	1	2	Neutrophil	Neutrophil
CACCAGGCACGTAAGG-1_nmr.CIC.saline_1.1	nmr.CIC.saline_1.1	673	320	1	2	Neutrophil	Neutrophil
CACCAGGCACTCTGTC-1_nmr.CIC.saline_1.1	nmr.CIC.saline_1.1	582	242	1	2	Neutrophil	Neutrophil
CACCAGGGTCAGAGGT-1_nmr.CIC.saline_1.1	nmr.CIC.saline_1.1	715	333	1	2	Neutrophil	Neutrophil
CACCTTGTCAAGAAGT-1_nmr.CIC.saline_1.1	nmr.CIC.saline_1.1	426	229	1	2	Neutrophil	Neutrophil
CACCTTGTCCTTCAAT-1_nmr.CIC.saline_1.1	nmr.CIC.saline_1.1	767	345	1	2	Neutrophil	Neutrophil
CACCTTGTCTACCAGA-1_nmr.CIC.saline_1.1	nmr.CIC.saline_1.1	618	305	1	2	Neutrophil	Neutrophil
CACTCCAAGTCTTGCA-1_nmr.CIC.saline_1.1	nmr.CIC.saline_1.1	735	340	1	2	Neutrophil	Neutrophil
CACTCCACAATGAATG-1_nmr.CIC.saline_1.1	nmr.CIC.saline_1.1	815	364	1	9	Neutrophil	Unassigned.3
CACTCCACACAGACAG-1_nmr.CIC.saline_1.1	nmr.CIC.saline_1.1	712	297	1	2	Neutrophil	Neutrophil
CACTCCACAGCATACT-1_nmr.CIC.saline_1.1	nmr.CIC.saline_1.1	796	452	2	3	T-cell.1	T-cell
CAGAATCAGCCGCCTA-1_nmr.CIC.saline_1.1	nmr.CIC.saline_1.1	1136	481	1	2	Neutrophil	Neutrophil
CAGAATCAGTGAACAT-1_nmr.CIC.saline_1.1	nmr.CIC.saline_1.1	387	248	1	2	Neutrophil	Neutrophil
CAGAATCCACAACGCC-1_nmr.CIC.saline_1.1	nmr.CIC.saline_1.1	733	313	1	2	Neutrophil	Neutrophil
CAGAATCTCAGTGCAT-1_nmr.CIC.saline_1.1	nmr.CIC.saline_1.1	1263	512	1	2	Neutrophil	Neutrophil
CAGAGAGAGACTCGGA-1_nmr.CIC.saline_1.1	nmr.CIC.saline_1.1	1237	475	1	2	Neutrophil	Neutrophil
CAGAGAGCAACTGGCC-1_nmr.CIC.saline_1.1	nmr.CIC.saline_1.1	235	205	2	3	T-cell.1	T-cell
CAGAGAGGTGATAAAC-1_nmr.CIC.saline_1.1	nmr.CIC.saline_1.1	564	309	1	2	Neutrophil	Neutrophil
CAGAGAGTCAGCTCGG-1_nmr.CIC.saline_1.1	nmr.CIC.saline_1.1	966	392	1	2	Neutrophil	Neutrophil
CAGAGAGTCGGATGTT-1_nmr.CIC.saline_1.1	nmr.CIC.saline_1.1	801	359	1	2	Neutrophil	Neutrophil
CAGATCAAGCTACCGC-1_nmr.CIC.saline_1.1	nmr.CIC.saline_1.1	405	198	1	2	Neutrophil	Neutrophil
CAGATCACATATGAGA-1_nmr.CIC.saline_1.1	nmr.CIC.saline_1.1	688	318	1	2	Neutrophil	Neutrophil
CAGATCAGTGACTACT-1_nmr.CIC.saline_1.1	nmr.CIC.saline_1.1	1318	694	2	3	T-cell.1	T-cell
CAGATCAGTGGAAAGA-1_nmr.CIC.saline_1.1	nmr.CIC.saline_1.1	624	322	1	2	Neutrophil	Neutrophil
CAGATCATCACGCATA-1_nmr.CIC.saline_1.1	nmr.CIC.saline_1.1	746	338	1	2	Neutrophil	Neutrophil
CAGCAGCGTTCAGTAC-1_nmr.CIC.saline_1.1	nmr.CIC.saline_1.1	822	370	1	2	Neutrophil	Neutrophil
CAGCAGCTCCTTGCCA-1_nmr.CIC.saline_1.1	nmr.CIC.saline_1.1	191	160	5	5	T-cell.2	Unassigned.2
CAGCAGCTCTACCAGA-1_nmr.CIC.saline_1.1	nmr.CIC.saline_1.1	1179	536	1	2	Neutrophil	Neutrophil
CAGCATAAGAAAGTGG-1_nmr.CIC.saline_1.1	nmr.CIC.saline_1.1	3190	1482	1	2	Neutrophil	Neutrophil
CAGCATACACACATGT-1_nmr.CIC.saline_1.1	nmr.CIC.saline_1.1	293	141	1	4	Neutrophil	Unassigned.1
CAGCATACACAGGCCT-1_nmr.CIC.saline_1.1	nmr.CIC.saline_1.1	1195	473	1	2	Neutrophil	Neutrophil
CAGCATATCCAAACAC-1_nmr.CIC.saline_1.1	nmr.CIC.saline_1.1	788	371	1	2	Neutrophil	Neutrophil
CAGCATATCCGATATG-1_nmr.CIC.saline_1.1	nmr.CIC.saline_1.1	701	307	1	2	Neutrophil	Neutrophil
CAGCATATCGCCTGAG-1_nmr.CIC.saline_1.1	nmr.CIC.saline_1.1	533	309	1	2	Neutrophil	Neutrophil
CAGCATATCTTTAGGG-1_nmr.CIC.saline_1.1	nmr.CIC.saline_1.1	390	197	1	2	Neutrophil	Neutrophil
CAGCCGAAGTGTACGG-1_nmr.CIC.saline_1.1	nmr.CIC.saline_1.1	452	237	1	2	Neutrophil	Neutrophil
CAGCCGACATGAGCGA-1_nmr.CIC.saline_1.1	nmr.CIC.saline_1.1	620	320	1	2	Neutrophil	Neutrophil
CAGCCGAGTCGTCTTC-1_nmr.CIC.saline_1.1	nmr.CIC.saline_1.1	642	270	1	4	Neutrophil	Unassigned.1
CAGCCGATCTGTTTGT-1_nmr.CIC.saline_1.1	nmr.CIC.saline_1.1	656	340	1	2	Neutrophil	Neutrophil
CAGCGACTCACTTCAT-1_nmr.CIC.saline_1.1	nmr.CIC.saline_1.1	902	393	1	2	Neutrophil	Neutrophil
CAGCGACTCATTGCGA-1_nmr.CIC.saline_1.1	nmr.CIC.saline_1.1	676	350	1	2	Neutrophil	Neutrophil
CAGCGACTCCTAGAAC-1_nmr.CIC.saline_1.1	nmr.CIC.saline_1.1	2206	893	2	3	T-cell.1	T-cell
CAGCGACTCTTGTACT-1_nmr.CIC.saline_1.1	nmr.CIC.saline_1.1	1037	389	1	2	Neutrophil	Neutrophil
CAGCTAAAGCTTCGCG-1_nmr.CIC.saline_1.1	nmr.CIC.saline_1.1	721	320	1	2	Neutrophil	Neutrophil
CAGCTAACAGGTGCCT-1_nmr.CIC.saline_1.1	nmr.CIC.saline_1.1	801	367	1	2	Neutrophil	Neutrophil
CAGCTAACAGTAGAGC-1_nmr.CIC.saline_1.1	nmr.CIC.saline_1.1	1590	831	2	3	T-cell.1	T-cell
CAGCTGGGTGTGAAAT-1_nmr.CIC.saline_1.1	nmr.CIC.saline_1.1	4182	299	4	6	Erythroid-cell	Erythroid-cell
CAGCTGGTCAACGCTA-1_nmr.CIC.saline_1.1	nmr.CIC.saline_1.1	681	348	1	2	Neutrophil	Neutrophil
CAGCTGGTCCGAACGC-1_nmr.CIC.saline_1.1	nmr.CIC.saline_1.1	930	571	5	5	T-cell.2	Unassigned.2
CAGCTGGTCTCTGTCG-1_nmr.CIC.saline_1.1	nmr.CIC.saline_1.1	498	244	1	2	Neutrophil	Neutrophil
CAGGTGCAGATGTCGG-1_nmr.CIC.saline_1.1	nmr.CIC.saline_1.1	416	236	1	2	Neutrophil	Neutrophil
CAGGTGCAGTTGAGTA-1_nmr.CIC.saline_1.1	nmr.CIC.saline_1.1	643	320	1	2	Neutrophil	Neutrophil
CAGGTGCGTGGGTCAA-1_nmr.CIC.saline_1.1	nmr.CIC.saline_1.1	635	288	1	2	Neutrophil	Neutrophil
CAGGTGCTCAGTGTTG-1_nmr.CIC.saline_1.1	nmr.CIC.saline_1.1	948	449	1	2	Neutrophil	Neutrophil
CAGTAACGTCCCTACT-1_nmr.CIC.saline_1.1	nmr.CIC.saline_1.1	749	338	1	2	Neutrophil	Neutrophil
CAGTAACGTTCTGAAC-1_nmr.CIC.saline_1.1	nmr.CIC.saline_1.1	663	346	1	2	Neutrophil	Neutrophil
CAGTAACTCGCGTAGC-1_nmr.CIC.saline_1.1	nmr.CIC.saline_1.1	1399	687	5	5	T-cell.2	Unassigned.2
CAGTCCTGTCTAGCCG-1_nmr.CIC.saline_1.1	nmr.CIC.saline_1.1	979	564	2	3	T-cell.1	T-cell
CAGTCCTGTGTGACCC-1_nmr.CIC.saline_1.1	nmr.CIC.saline_1.1	545	303	1	2	Neutrophil	Neutrophil
CATATGGGTAATAGCA-1_nmr.CIC.saline_1.1	nmr.CIC.saline_1.1	458	232	1	2	Neutrophil	Neutrophil
CATATTCAGCTGCAAG-1_nmr.CIC.saline_1.1	nmr.CIC.saline_1.1	590	303	1	2	Neutrophil	Neutrophil
CATATTCTCATGCAAC-1_nmr.CIC.saline_1.1	nmr.CIC.saline_1.1	865	356	1	2	Neutrophil	Neutrophil
CATCAAGCAAGCGTAG-1_nmr.CIC.saline_1.1	nmr.CIC.saline_1.1	936	406	1	2	Neutrophil	Neutrophil
CATCAAGGTTACGTCA-1_nmr.CIC.saline_1.1	nmr.CIC.saline_1.1	549	268	1	2	Neutrophil	Neutrophil
CATCAAGTCAAGATCC-1_nmr.CIC.saline_1.1	nmr.CIC.saline_1.1	1640	791	2	3	T-cell.1	T-cell
CATCAAGTCTTTCCTC-1_nmr.CIC.saline_1.1	nmr.CIC.saline_1.1	975	453	1	2	Neutrophil	Neutrophil
CATCAGACACTTGGAT-1_nmr.CIC.saline_1.1	nmr.CIC.saline_1.1	592	243	1	2	Neutrophil	Neutrophil
CATCAGAGTTAGAACA-1_nmr.CIC.saline_1.1	nmr.CIC.saline_1.1	4232	981	1	7	Neutrophil	Ltf-high-neutrophil
CATCAGATCCGAAGAG-1_nmr.CIC.saline_1.1	nmr.CIC.saline_1.1	486	244	1	2	Neutrophil	Neutrophil
CATCAGATCGGCTTGG-1_nmr.CIC.saline_1.1	nmr.CIC.saline_1.1	844	351	1	2	Neutrophil	Neutrophil
CATCCACAGAAGGTGA-1_nmr.CIC.saline_1.1	nmr.CIC.saline_1.1	730	368	1	2	Neutrophil	Neutrophil
CATCCACAGCAGGCTA-1_nmr.CIC.saline_1.1	nmr.CIC.saline_1.1	1061	562	5	5	T-cell.2	Unassigned.2
CATCCACAGCGATGAC-1_nmr.CIC.saline_1.1	nmr.CIC.saline_1.1	585	285	1	2	Neutrophil	Neutrophil
CATCCACTCAATCACG-1_nmr.CIC.saline_1.1	nmr.CIC.saline_1.1	594	346	1	2	Neutrophil	Neutrophil
CATCCACTCTATCCTA-1_nmr.CIC.saline_1.1	nmr.CIC.saline_1.1	986	536	2	3	T-cell.1	T-cell
CATCCACTCTCACATT-1_nmr.CIC.saline_1.1	nmr.CIC.saline_1.1	1885	855	5	5	T-cell.2	Unassigned.2
CATCGAATCGATCCCT-1_nmr.CIC.saline_1.1	nmr.CIC.saline_1.1	410	319	2	3	T-cell.1	T-cell
CATCGGGAGAGCTGGT-1_nmr.CIC.saline_1.1	nmr.CIC.saline_1.1	1119	433	1	2	Neutrophil	Neutrophil
CATCGGGAGTTACGGG-1_nmr.CIC.saline_1.1	nmr.CIC.saline_1.1	531	279	1	2	Neutrophil	Neutrophil
CATCGGGCAAGCCATT-1_nmr.CIC.saline_1.1	nmr.CIC.saline_1.1	481	252	1	2	Neutrophil	Neutrophil
CATCGGGGTATGAAAC-1_nmr.CIC.saline_1.1	nmr.CIC.saline_1.1	1076	444	1	2	Neutrophil	Neutrophil
CATCGGGTCACTTACT-1_nmr.CIC.saline_1.1	nmr.CIC.saline_1.1	904	548	2	3	T-cell.1	T-cell
CATGACAAGCGTAATA-1_nmr.CIC.saline_1.1	nmr.CIC.saline_1.1	1692	859	3	1	B-cell	B-cell
CATGACAAGCGTGTCC-1_nmr.CIC.saline_1.1	nmr.CIC.saline_1.1	1272	750	5	5	T-cell.2	Unassigned.2
CATGACAAGCTAACAA-1_nmr.CIC.saline_1.1	nmr.CIC.saline_1.1	975	375	1	2	Neutrophil	Neutrophil
CATGACACACGGTGTC-1_nmr.CIC.saline_1.1	nmr.CIC.saline_1.1	530	286	1	2	Neutrophil	Neutrophil
CATGACACATTAGCCA-1_nmr.CIC.saline_1.1	nmr.CIC.saline_1.1	874	405	1	2	Neutrophil	Neutrophil
CATGACATCGAACTGT-1_nmr.CIC.saline_1.1	nmr.CIC.saline_1.1	372	260	1	2	Neutrophil	Neutrophil
CATGCCTAGAGTAAGG-1_nmr.CIC.saline_1.1	nmr.CIC.saline_1.1	512	277	1	2	Neutrophil	Neutrophil
CATGCCTAGATCTGCT-1_nmr.CIC.saline_1.1	nmr.CIC.saline_1.1	608	263	1	2	Neutrophil	Neutrophil
CATGCCTAGGACAGAA-1_nmr.CIC.saline_1.1	nmr.CIC.saline_1.1	743	346	1	2	Neutrophil	Neutrophil
CATGCCTAGTCGAGTG-1_nmr.CIC.saline_1.1	nmr.CIC.saline_1.1	770	368	1	2	Neutrophil	Neutrophil
CATGCCTCACAAGCCC-1_nmr.CIC.saline_1.1	nmr.CIC.saline_1.1	706	379	1	2	Neutrophil	Neutrophil
CATGCCTCACGGATAG-1_nmr.CIC.saline_1.1	nmr.CIC.saline_1.1	646	331	1	2	Neutrophil	Neutrophil
CATGCCTGTACTTGAC-1_nmr.CIC.saline_1.1	nmr.CIC.saline_1.1	858	365	1	2	Neutrophil	Neutrophil
CATGCCTGTCCTCCAT-1_nmr.CIC.saline_1.1	nmr.CIC.saline_1.1	754	381	1	2	Neutrophil	Neutrophil
CATGCCTGTTCCACTC-1_nmr.CIC.saline_1.1	nmr.CIC.saline_1.1	717	344	1	2	Neutrophil	Neutrophil
CATGCCTTCACGACTA-1_nmr.CIC.saline_1.1	nmr.CIC.saline_1.1	422	250	1	2	Neutrophil	Neutrophil
CATGCCTTCGCTTAGA-1_nmr.CIC.saline_1.1	nmr.CIC.saline_1.1	421	234	1	2	Neutrophil	Neutrophil
CATGGCGGTACGAAAT-1_nmr.CIC.saline_1.1	nmr.CIC.saline_1.1	825	362	1	2	Neutrophil	Neutrophil
CATGGCGGTCCGACGT-1_nmr.CIC.saline_1.1	nmr.CIC.saline_1.1	1002	438	1	2	Neutrophil	Neutrophil
CATGGCGTCTGTACGA-1_nmr.CIC.saline_1.1	nmr.CIC.saline_1.1	1085	567	2	3	T-cell.1	T-cell
CATTATCCAACGATCT-1_nmr.CIC.saline_1.1	nmr.CIC.saline_1.1	1375	750	2	3	T-cell.1	T-cell
CATTATCGTTGATTGC-1_nmr.CIC.saline_1.1	nmr.CIC.saline_1.1	1133	413	1	2	Neutrophil	Neutrophil
CATTATCTCACCAGGC-1_nmr.CIC.saline_1.1	nmr.CIC.saline_1.1	670	321	1	2	Neutrophil	Neutrophil
CATTCGCAGGATGGTC-1_nmr.CIC.saline_1.1	nmr.CIC.saline_1.1	686	398	1	2	Neutrophil	Neutrophil
CATTCGCGTAGCAAAT-1_nmr.CIC.saline_1.1	nmr.CIC.saline_1.1	331	238	2	3	T-cell.1	T-cell
CCAATCCTCAGCACAT-1_nmr.CIC.saline_1.1	nmr.CIC.saline_1.1	708	323	1	2	Neutrophil	Neutrophil
CCACCTAAGCCCTAAT-1_nmr.CIC.saline_1.1	nmr.CIC.saline_1.1	516	252	1	2	Neutrophil	Neutrophil
CCACCTAAGTTTAGGA-1_nmr.CIC.saline_1.1	nmr.CIC.saline_1.1	699	316	1	2	Neutrophil	Neutrophil
CCACCTACAGGGAGAG-1_nmr.CIC.saline_1.1	nmr.CIC.saline_1.1	624	362	1	2	Neutrophil	Neutrophil
CCACGGACACAGACAG-1_nmr.CIC.saline_1.1	nmr.CIC.saline_1.1	2488	1106	2	3	T-cell.1	T-cell
CCACGGAGTACATCCA-1_nmr.CIC.saline_1.1	nmr.CIC.saline_1.1	1066	619	3	1	B-cell	B-cell
CCACGGATCGTACCGG-1_nmr.CIC.saline_1.1	nmr.CIC.saline_1.1	1707	765	2	3	T-cell.1	T-cell
CCACGGATCTGTCTCG-1_nmr.CIC.saline_1.1	nmr.CIC.saline_1.1	715	355	1	2	Neutrophil	Neutrophil
CCACTACAGCGAAGGG-1_nmr.CIC.saline_1.1	nmr.CIC.saline_1.1	469	274	1	2	Neutrophil	Neutrophil
CCACTACAGCTCTCGG-1_nmr.CIC.saline_1.1	nmr.CIC.saline_1.1	1163	467	1	2	Neutrophil	Neutrophil
CCACTACTCTGATACG-1_nmr.CIC.saline_1.1	nmr.CIC.saline_1.1	638	367	1	2	Neutrophil	Neutrophil
CCAGCGAAGACAGACC-1_nmr.CIC.saline_1.1	nmr.CIC.saline_1.1	611	294	1	2	Neutrophil	Neutrophil
CCAGCGAAGATCGATA-1_nmr.CIC.saline_1.1	nmr.CIC.saline_1.1	314	244	2	3	T-cell.1	T-cell
CCAGCGAAGGCCCGTT-1_nmr.CIC.saline_1.1	nmr.CIC.saline_1.1	565	262	1	2	Neutrophil	Neutrophil
CCAGCGACACCGCTAG-1_nmr.CIC.saline_1.1	nmr.CIC.saline_1.1	540	268	1	2	Neutrophil	Neutrophil
CCAGCGACATTCTTAC-1_nmr.CIC.saline_1.1	nmr.CIC.saline_1.1	790	379	1	2	Neutrophil	Neutrophil
CCAGCGATCGGAGGTA-1_nmr.CIC.saline_1.1	nmr.CIC.saline_1.1	496	221	1	2	Neutrophil	Neutrophil
CCATGTCGTAGGAGTC-1_nmr.CIC.saline_1.1	nmr.CIC.saline_1.1	518	267	1	2	Neutrophil	Neutrophil
CCATGTCGTCAAACTC-1_nmr.CIC.saline_1.1	nmr.CIC.saline_1.1	738	362	1	2	Neutrophil	Neutrophil
CCATGTCGTTACTGAC-1_nmr.CIC.saline_1.1	nmr.CIC.saline_1.1	360	231	1	2	Neutrophil	Neutrophil
CCATGTCTCACAAACC-1_nmr.CIC.saline_1.1	nmr.CIC.saline_1.1	838	352	1	2	Neutrophil	Neutrophil
CCATTCGCAAAGGAAG-1_nmr.CIC.saline_1.1	nmr.CIC.saline_1.1	1142	506	1	2	Neutrophil	Neutrophil
CCATTCGCACCAACCG-1_nmr.CIC.saline_1.1	nmr.CIC.saline_1.1	707	361	1	2	Neutrophil	Neutrophil
CCATTCGGTGCAACGA-1_nmr.CIC.saline_1.1	nmr.CIC.saline_1.1	601	317	1	2	Neutrophil	Neutrophil
CCATTCGTCGCGGATC-1_nmr.CIC.saline_1.1	nmr.CIC.saline_1.1	3207	158	4	6	Erythroid-cell	Erythroid-cell
CCCAATCAGGAGCGTT-1_nmr.CIC.saline_1.1	nmr.CIC.saline_1.1	2728	1144	3	8	B-cell	Monocyte
CCCAATCCAGTTTACG-1_nmr.CIC.saline_1.1	nmr.CIC.saline_1.1	616	395	1	9	Neutrophil	Unassigned.3
CCCAATCTCACGGTTA-1_nmr.CIC.saline_1.1	nmr.CIC.saline_1.1	2971	131	4	6	Erythroid-cell	Erythroid-cell
CCCAGTTAGACGCAAC-1_nmr.CIC.saline_1.1	nmr.CIC.saline_1.1	724	346	1	2	Neutrophil	Neutrophil
CCCAGTTCAGTCGATT-1_nmr.CIC.saline_1.1	nmr.CIC.saline_1.1	648	276	1	2	Neutrophil	Neutrophil
CCCAGTTCATAAAGGT-1_nmr.CIC.saline_1.1	nmr.CIC.saline_1.1	510	275	1	2	Neutrophil	Neutrophil
CCCATACAGTGTGAAT-1_nmr.CIC.saline_1.1	nmr.CIC.saline_1.1	947	358	1	2	Neutrophil	Neutrophil
CCCATACGTGCTGTAT-1_nmr.CIC.saline_1.1	nmr.CIC.saline_1.1	610	307	1	2	Neutrophil	Neutrophil
CCCATACTCGTTTAGG-1_nmr.CIC.saline_1.1	nmr.CIC.saline_1.1	601	258	1	2	Neutrophil	Neutrophil
CCCTCCTAGGGCTTGA-1_nmr.CIC.saline_1.1	nmr.CIC.saline_1.1	599	299	1	2	Neutrophil	Neutrophil
CCCTCCTCAGCTGCTG-1_nmr.CIC.saline_1.1	nmr.CIC.saline_1.1	565	256	1	2	Neutrophil	Neutrophil
CCCTCCTTCCAGTATG-1_nmr.CIC.saline_1.1	nmr.CIC.saline_1.1	325	162	1	4	Neutrophil	Unassigned.1
CCGGGATGTATGAAAC-1_nmr.CIC.saline_1.1	nmr.CIC.saline_1.1	1513	729	5	5	T-cell.2	Unassigned.2
CCGGGATGTGATGTCT-1_nmr.CIC.saline_1.1	nmr.CIC.saline_1.1	4745	220	4	6	Erythroid-cell	Erythroid-cell
CCGGGATGTTATGCGT-1_nmr.CIC.saline_1.1	nmr.CIC.saline_1.1	614	393	5	5	T-cell.2	Unassigned.2
CCGGGATGTTGCGTTA-1_nmr.CIC.saline_1.1	nmr.CIC.saline_1.1	3583	146	4	6	Erythroid-cell	Erythroid-cell
CCGGGATTCCCTAACC-1_nmr.CIC.saline_1.1	nmr.CIC.saline_1.1	667	300	1	2	Neutrophil	Neutrophil
CCGGTAGTCTATCCCG-1_nmr.CIC.saline_1.1	nmr.CIC.saline_1.1	644	450	2	3	T-cell.1	T-cell
CCGTACTAGTGCGTGA-1_nmr.CIC.saline_1.1	nmr.CIC.saline_1.1	1923	738	1	4	Neutrophil	Unassigned.1
CCGTACTAGTTGAGAT-1_nmr.CIC.saline_1.1	nmr.CIC.saline_1.1	4241	955	1	7	Neutrophil	Ltf-high-neutrophil
CCGTACTCATGTAAGA-1_nmr.CIC.saline_1.1	nmr.CIC.saline_1.1	631	301	1	2	Neutrophil	Neutrophil
CCGTACTGTTCCTCCA-1_nmr.CIC.saline_1.1	nmr.CIC.saline_1.1	1003	406	1	2	Neutrophil	Neutrophil
CCGTGGACATCGACGC-1_nmr.CIC.saline_1.1	nmr.CIC.saline_1.1	1114	614	2	3	T-cell.1	T-cell
CCGTTCAAGGCTAGAC-1_nmr.CIC.saline_1.1	nmr.CIC.saline_1.1	599	285	1	2	Neutrophil	Neutrophil
CCGTTCACACAGAGGT-1_nmr.CIC.saline_1.1	nmr.CIC.saline_1.1	554	389	5	5	T-cell.2	Unassigned.2
CCGTTCACACAGGTTT-1_nmr.CIC.saline_1.1	nmr.CIC.saline_1.1	801	370	1	2	Neutrophil	Neutrophil
CCGTTCACACGAAATA-1_nmr.CIC.saline_1.1	nmr.CIC.saline_1.1	945	611	3	1	B-cell	B-cell
CCGTTCAGTTGAGGTG-1_nmr.CIC.saline_1.1	nmr.CIC.saline_1.1	481	279	1	2	Neutrophil	Neutrophil
CCGTTCATCTGAAAGA-1_nmr.CIC.saline_1.1	nmr.CIC.saline_1.1	469	272	1	2	Neutrophil	Neutrophil
CCTAAAGAGATCCGAG-1_nmr.CIC.saline_1.1	nmr.CIC.saline_1.1	5969	563	4	6	Erythroid-cell	Erythroid-cell
CCTAAAGCACATCCGG-1_nmr.CIC.saline_1.1	nmr.CIC.saline_1.1	489	284	1	2	Neutrophil	Neutrophil
CCTAAAGCATTCTTAC-1_nmr.CIC.saline_1.1	nmr.CIC.saline_1.1	502	278	1	2	Neutrophil	Neutrophil
CCTACACAGCTAGTGG-1_nmr.CIC.saline_1.1	nmr.CIC.saline_1.1	347	210	1	2	Neutrophil	Neutrophil
CCTACACAGTGGAGTC-1_nmr.CIC.saline_1.1	nmr.CIC.saline_1.1	530	249	1	2	Neutrophil	Neutrophil
CCTACACAGTTAAGTG-1_nmr.CIC.saline_1.1	nmr.CIC.saline_1.1	568	285	1	2	Neutrophil	Neutrophil
CCTACCAAGAGGGATA-1_nmr.CIC.saline_1.1	nmr.CIC.saline_1.1	571	397	2	3	T-cell.1	T-cell
CCTACCAAGATGTGGC-1_nmr.CIC.saline_1.1	nmr.CIC.saline_1.1	1027	598	5	5	T-cell.2	Unassigned.2
CCTACCACAACTGCTA-1_nmr.CIC.saline_1.1	nmr.CIC.saline_1.1	4645	250	4	6	Erythroid-cell	Erythroid-cell
CCTACCACACATTTCT-1_nmr.CIC.saline_1.1	nmr.CIC.saline_1.1	587	280	1	2	Neutrophil	Neutrophil
CCTACCACACGTTGGC-1_nmr.CIC.saline_1.1	nmr.CIC.saline_1.1	820	397	1	2	Neutrophil	Neutrophil
CCTACCAGTCCAGTAT-1_nmr.CIC.saline_1.1	nmr.CIC.saline_1.1	517	215	1	2	Neutrophil	Neutrophil
CCTACCATCTGGTTCC-1_nmr.CIC.saline_1.1	nmr.CIC.saline_1.1	519	278	1	2	Neutrophil	Neutrophil
CCTAGCTCATTGGCGC-1_nmr.CIC.saline_1.1	nmr.CIC.saline_1.1	369	278	2	3	T-cell.1	T-cell
CCTAGCTGTCTCAACA-1_nmr.CIC.saline_1.1	nmr.CIC.saline_1.1	1204	632	2	3	T-cell.1	T-cell
CCTAGCTTCAAAGACA-1_nmr.CIC.saline_1.1	nmr.CIC.saline_1.1	542	371	2	3	T-cell.1	T-cell
CCTAGCTTCCACGTTC-1_nmr.CIC.saline_1.1	nmr.CIC.saline_1.1	538	312	1	2	Neutrophil	Neutrophil
CCTATTAAGAACTGTA-1_nmr.CIC.saline_1.1	nmr.CIC.saline_1.1	575	272	1	2	Neutrophil	Neutrophil
CCTATTAGTATGCTTG-1_nmr.CIC.saline_1.1	nmr.CIC.saline_1.1	472	210	1	2	Neutrophil	Neutrophil
CCTATTATCAACGGGA-1_nmr.CIC.saline_1.1	nmr.CIC.saline_1.1	701	439	2	3	T-cell.1	T-cell
CCTATTATCGTGGACC-1_nmr.CIC.saline_1.1	nmr.CIC.saline_1.1	818	562	5	5	T-cell.2	Unassigned.2
CCTCAGTGTAAATACG-1_nmr.CIC.saline_1.1	nmr.CIC.saline_1.1	865	548	5	5	T-cell.2	Unassigned.2
CCTCAGTTCTAACTCT-1_nmr.CIC.saline_1.1	nmr.CIC.saline_1.1	400	313	2	3	T-cell.1	T-cell
CCTCTGAAGTACGCGA-1_nmr.CIC.saline_1.1	nmr.CIC.saline_1.1	653	305	1	2	Neutrophil	Neutrophil
CCTCTGACATCATCCC-1_nmr.CIC.saline_1.1	nmr.CIC.saline_1.1	482	272	1	2	Neutrophil	Neutrophil
CCTCTGATCACCGTAA-1_nmr.CIC.saline_1.1	nmr.CIC.saline_1.1	624	301	1	2	Neutrophil	Neutrophil
CCTTACGGTGATGATA-1_nmr.CIC.saline_1.1	nmr.CIC.saline_1.1	735	349	1	2	Neutrophil	Neutrophil
CCTTACGTCGGAGGTA-1_nmr.CIC.saline_1.1	nmr.CIC.saline_1.1	1125	425	1	2	Neutrophil	Neutrophil
CCTTACGTCTCGAGTA-1_nmr.CIC.saline_1.1	nmr.CIC.saline_1.1	736	485	5	5	T-cell.2	Unassigned.2
CCTTACGTCTTATCTG-1_nmr.CIC.saline_1.1	nmr.CIC.saline_1.1	533	310	1	2	Neutrophil	Neutrophil
CCTTCCCCAAAGGCGT-1_nmr.CIC.saline_1.1	nmr.CIC.saline_1.1	360	240	1	2	Neutrophil	Neutrophil
CCTTCCCGTGTATGGG-1_nmr.CIC.saline_1.1	nmr.CIC.saline_1.1	965	368	1	2	Neutrophil	Neutrophil
CCTTCCCGTTCTGGTA-1_nmr.CIC.saline_1.1	nmr.CIC.saline_1.1	511	281	1	2	Neutrophil	Neutrophil
CCTTCGAAGGGTCGAT-1_nmr.CIC.saline_1.1	nmr.CIC.saline_1.1	488	233	1	2	Neutrophil	Neutrophil
CCTTCGAGTTGGACCC-1_nmr.CIC.saline_1.1	nmr.CIC.saline_1.1	587	344	1	2	Neutrophil	Neutrophil
CCTTTCTCATACAGCT-1_nmr.CIC.saline_1.1	nmr.CIC.saline_1.1	918	397	1	2	Neutrophil	Neutrophil
CCTTTCTGTCTGATTG-1_nmr.CIC.saline_1.1	nmr.CIC.saline_1.1	3694	151	4	6	Erythroid-cell	Erythroid-cell
CCTTTCTTCCCGACTT-1_nmr.CIC.saline_1.1	nmr.CIC.saline_1.1	707	348	1	4	Neutrophil	Unassigned.1
CCTTTCTTCCGCAAGC-1_nmr.CIC.saline_1.1	nmr.CIC.saline_1.1	784	369	1	2	Neutrophil	Neutrophil
CGAACATCATAGTAAG-1_nmr.CIC.saline_1.1	nmr.CIC.saline_1.1	1072	600	3	1	B-cell	B-cell
CGAACATTCGCTGATA-1_nmr.CIC.saline_1.1	nmr.CIC.saline_1.1	931	542	5	5	T-cell.2	Unassigned.2
CGAATGTAGAATTCCC-1_nmr.CIC.saline_1.1	nmr.CIC.saline_1.1	587	303	1	2	Neutrophil	Neutrophil
CGAATGTCAATAACGA-1_nmr.CIC.saline_1.1	nmr.CIC.saline_1.1	749	355	1	2	Neutrophil	Neutrophil
CGAATGTCACTAAGTC-1_nmr.CIC.saline_1.1	nmr.CIC.saline_1.1	875	510	2	3	T-cell.1	T-cell
CGAATGTTCGCAAGCC-1_nmr.CIC.saline_1.1	nmr.CIC.saline_1.1	587	307	1	2	Neutrophil	Neutrophil
CGAATGTTCTAGAGTC-1_nmr.CIC.saline_1.1	nmr.CIC.saline_1.1	930	365	1	2	Neutrophil	Neutrophil
CGACCTTAGAGTACCG-1_nmr.CIC.saline_1.1	nmr.CIC.saline_1.1	773	365	1	2	Neutrophil	Neutrophil
CGACCTTAGCGATATA-1_nmr.CIC.saline_1.1	nmr.CIC.saline_1.1	595	306	1	2	Neutrophil	Neutrophil
CGACCTTCACATTAGC-1_nmr.CIC.saline_1.1	nmr.CIC.saline_1.1	905	410	1	2	Neutrophil	Neutrophil
CGACCTTGTCGAACAG-1_nmr.CIC.saline_1.1	nmr.CIC.saline_1.1	454	248	1	2	Neutrophil	Neutrophil
CGACTTCGTACTCTCC-1_nmr.CIC.saline_1.1	nmr.CIC.saline_1.1	815	524	5	5	T-cell.2	Unassigned.2
CGACTTCTCTATCGCC-1_nmr.CIC.saline_1.1	nmr.CIC.saline_1.1	1381	738	3	1	B-cell	B-cell
CGAGAAGGTACCATCA-1_nmr.CIC.saline_1.1	nmr.CIC.saline_1.1	860	345	1	2	Neutrophil	Neutrophil
CGAGAAGGTCTCCATC-1_nmr.CIC.saline_1.1	nmr.CIC.saline_1.1	575	301	1	2	Neutrophil	Neutrophil
CGAGAAGGTGTTGGGA-1_nmr.CIC.saline_1.1	nmr.CIC.saline_1.1	634	278	1	2	Neutrophil	Neutrophil
CGAGAAGTCTCCAGGG-1_nmr.CIC.saline_1.1	nmr.CIC.saline_1.1	463	335	2	3	T-cell.1	T-cell
CGAGCACCAGCCTGTG-1_nmr.CIC.saline_1.1	nmr.CIC.saline_1.1	1133	663	2	3	T-cell.1	T-cell
CGAGCACCAGGGATTG-1_nmr.CIC.saline_1.1	nmr.CIC.saline_1.1	449	278	1	2	Neutrophil	Neutrophil
CGAGCACGTCAAACTC-1_nmr.CIC.saline_1.1	nmr.CIC.saline_1.1	3266	859	1	7	Neutrophil	Ltf-high-neutrophil
CGAGCACGTTTGCATG-1_nmr.CIC.saline_1.1	nmr.CIC.saline_1.1	773	370	1	2	Neutrophil	Neutrophil
CGAGCACTCACTTATC-1_nmr.CIC.saline_1.1	nmr.CIC.saline_1.1	701	330	1	2	Neutrophil	Neutrophil
CGAGCCACAAGCTGAG-1_nmr.CIC.saline_1.1	nmr.CIC.saline_1.1	594	256	1	2	Neutrophil	Neutrophil
CGAGCCAGTTCGGGCT-1_nmr.CIC.saline_1.1	nmr.CIC.saline_1.1	1592	750	2	3	T-cell.1	T-cell
CGAGCCAGTTGGGACA-1_nmr.CIC.saline_1.1	nmr.CIC.saline_1.1	215	139	1	4	Neutrophil	Unassigned.1
CGAGCCATCTACTATC-1_nmr.CIC.saline_1.1	nmr.CIC.saline_1.1	822	353	1	2	Neutrophil	Neutrophil
CGATCGGAGCCAACAG-1_nmr.CIC.saline_1.1	nmr.CIC.saline_1.1	967	540	2	3	T-cell.1	T-cell
CGATCGGGTCGGCATC-1_nmr.CIC.saline_1.1	nmr.CIC.saline_1.1	586	379	5	5	T-cell.2	Unassigned.2
CGATCGGTCATAAAGG-1_nmr.CIC.saline_1.1	nmr.CIC.saline_1.1	746	287	1	2	Neutrophil	Neutrophil
CGATCGGTCGCCAGCA-1_nmr.CIC.saline_1.1	nmr.CIC.saline_1.1	784	346	1	2	Neutrophil	Neutrophil
CGATGGCAGACTGGGT-1_nmr.CIC.saline_1.1	nmr.CIC.saline_1.1	4456	1567	3	8	B-cell	Monocyte
CGATGGCCAAAGTCAA-1_nmr.CIC.saline_1.1	nmr.CIC.saline_1.1	580	289	1	2	Neutrophil	Neutrophil
CGATGGCCACCTGGTG-1_nmr.CIC.saline_1.1	nmr.CIC.saline_1.1	819	337	1	2	Neutrophil	Neutrophil
CGATGGCCATCGGACC-1_nmr.CIC.saline_1.1	nmr.CIC.saline_1.1	846	512	5	5	T-cell.2	Unassigned.2
CGATGGCGTACCGGCT-1_nmr.CIC.saline_1.1	nmr.CIC.saline_1.1	427	229	1	2	Neutrophil	Neutrophil
CGATGGCGTCGAATCT-1_nmr.CIC.saline_1.1	nmr.CIC.saline_1.1	919	388	1	2	Neutrophil	Neutrophil
CGATGGCTCTAACTTC-1_nmr.CIC.saline_1.1	nmr.CIC.saline_1.1	323	155	1	4	Neutrophil	Unassigned.1
CGATGTAAGGCCCTCA-1_nmr.CIC.saline_1.1	nmr.CIC.saline_1.1	1927	839	3	8	B-cell	Monocyte
CGATGTAAGGTCATCT-1_nmr.CIC.saline_1.1	nmr.CIC.saline_1.1	706	328	1	2	Neutrophil	Neutrophil
CGATGTACAGCATGAG-1_nmr.CIC.saline_1.1	nmr.CIC.saline_1.1	659	279	1	2	Neutrophil	Neutrophil
CGATTGAAGCCGGTAA-1_nmr.CIC.saline_1.1	nmr.CIC.saline_1.1	1243	710	2	3	T-cell.1	T-cell
CGATTGAGTAAGCACG-1_nmr.CIC.saline_1.1	nmr.CIC.saline_1.1	805	497	2	3	T-cell.1	T-cell
CGATTGAGTACAGTGG-1_nmr.CIC.saline_1.1	nmr.CIC.saline_1.1	541	276	1	2	Neutrophil	Neutrophil
CGATTGAGTCCGAGTC-1_nmr.CIC.saline_1.1	nmr.CIC.saline_1.1	625	287	1	2	Neutrophil	Neutrophil
CGCGGTAAGTACCGGA-1_nmr.CIC.saline_1.1	nmr.CIC.saline_1.1	633	324	1	2	Neutrophil	Neutrophil
CGCGGTAGTCCCTTGT-1_nmr.CIC.saline_1.1	nmr.CIC.saline_1.1	636	302	1	2	Neutrophil	Neutrophil
CGCGGTAGTTCAGACT-1_nmr.CIC.saline_1.1	nmr.CIC.saline_1.1	850	379	1	2	Neutrophil	Neutrophil
CGCGGTATCCACGTTC-1_nmr.CIC.saline_1.1	nmr.CIC.saline_1.1	280	159	1	2	Neutrophil	Neutrophil
CGCGGTATCTACTATC-1_nmr.CIC.saline_1.1	nmr.CIC.saline_1.1	402	209	1	2	Neutrophil	Neutrophil
CGCGTTTGTCATGCAT-1_nmr.CIC.saline_1.1	nmr.CIC.saline_1.1	662	322	1	2	Neutrophil	Neutrophil
CGCGTTTGTTGTCTTT-1_nmr.CIC.saline_1.1	nmr.CIC.saline_1.1	1106	462	1	2	Neutrophil	Neutrophil
CGCGTTTTCATAGCAC-1_nmr.CIC.saline_1.1	nmr.CIC.saline_1.1	942	372	1	2	Neutrophil	Neutrophil
CGCGTTTTCGTACGGC-1_nmr.CIC.saline_1.1	nmr.CIC.saline_1.1	755	334	1	2	Neutrophil	Neutrophil
CGCTATCAGAGATGAG-1_nmr.CIC.saline_1.1	nmr.CIC.saline_1.1	424	282	1	2	Neutrophil	Neutrophil
CGCTATCCAAGTAGTA-1_nmr.CIC.saline_1.1	nmr.CIC.saline_1.1	1139	460	1	2	Neutrophil	Neutrophil
CGCTATCCAGGGTTAG-1_nmr.CIC.saline_1.1	nmr.CIC.saline_1.1	328	278	2	3	T-cell.1	T-cell
CGCTATCCATTTGCCC-1_nmr.CIC.saline_1.1	nmr.CIC.saline_1.1	762	428	1	2	Neutrophil	Neutrophil
CGCTATCTCGAATGGG-1_nmr.CIC.saline_1.1	nmr.CIC.saline_1.1	696	338	1	2	Neutrophil	Neutrophil
CGCTATCTCTGTCAAG-1_nmr.CIC.saline_1.1	nmr.CIC.saline_1.1	808	336	1	2	Neutrophil	Neutrophil
CGCTGGAGTCACCCAG-1_nmr.CIC.saline_1.1	nmr.CIC.saline_1.1	601	290	1	2	Neutrophil	Neutrophil
CGCTGGAGTTAAAGAC-1_nmr.CIC.saline_1.1	nmr.CIC.saline_1.1	907	396	1	2	Neutrophil	Neutrophil
CGCTGGAGTTTCCACC-1_nmr.CIC.saline_1.1	nmr.CIC.saline_1.1	563	298	1	2	Neutrophil	Neutrophil
CGCTTCAAGGCGATAC-1_nmr.CIC.saline_1.1	nmr.CIC.saline_1.1	816	389	1	2	Neutrophil	Neutrophil
CGCTTCAAGTGGAGAA-1_nmr.CIC.saline_1.1	nmr.CIC.saline_1.1	465	284	1	2	Neutrophil	Neutrophil
CGCTTCATCACCTTAT-1_nmr.CIC.saline_1.1	nmr.CIC.saline_1.1	791	500	2	3	T-cell.1	T-cell
CGGACACAGCTAGTTC-1_nmr.CIC.saline_1.1	nmr.CIC.saline_1.1	619	332	1	2	Neutrophil	Neutrophil
CGGACACCAATGACCT-1_nmr.CIC.saline_1.1	nmr.CIC.saline_1.1	385	225	1	9	Neutrophil	Unassigned.3
CGGACACCAGCCTATA-1_nmr.CIC.saline_1.1	nmr.CIC.saline_1.1	630	330	1	2	Neutrophil	Neutrophil
CGGACACCATCCGGGT-1_nmr.CIC.saline_1.1	nmr.CIC.saline_1.1	672	476	3	1	B-cell	B-cell
CGGACACGTTAAGATG-1_nmr.CIC.saline_1.1	nmr.CIC.saline_1.1	769	510	5	5	T-cell.2	Unassigned.2
CGGACACTCATACGGT-1_nmr.CIC.saline_1.1	nmr.CIC.saline_1.1	550	257	1	2	Neutrophil	Neutrophil
CGGACGTAGGCCCTTG-1_nmr.CIC.saline_1.1	nmr.CIC.saline_1.1	753	376	1	2	Neutrophil	Neutrophil
CGGACGTCACTTGGAT-1_nmr.CIC.saline_1.1	nmr.CIC.saline_1.1	950	430	1	2	Neutrophil	Neutrophil
CGGACGTGTACCGTTA-1_nmr.CIC.saline_1.1	nmr.CIC.saline_1.1	726	348	1	2	Neutrophil	Neutrophil
CGGACGTGTGAGCGAT-1_nmr.CIC.saline_1.1	nmr.CIC.saline_1.1	531	275	1	2	Neutrophil	Neutrophil
CGGACGTGTTCCGTCT-1_nmr.CIC.saline_1.1	nmr.CIC.saline_1.1	671	335	1	2	Neutrophil	Neutrophil
CGGACGTTCGTTGCCT-1_nmr.CIC.saline_1.1	nmr.CIC.saline_1.1	857	499	2	3	T-cell.1	T-cell
CGGACGTTCTCACATT-1_nmr.CIC.saline_1.1	nmr.CIC.saline_1.1	697	286	1	2	Neutrophil	Neutrophil
CGGACTGAGAGGGATA-1_nmr.CIC.saline_1.1	nmr.CIC.saline_1.1	1229	691	2	3	T-cell.1	T-cell
CGGACTGAGGCATTGG-1_nmr.CIC.saline_1.1	nmr.CIC.saline_1.1	640	447	3	1	B-cell	B-cell
CGGACTGCACGCGAAA-1_nmr.CIC.saline_1.1	nmr.CIC.saline_1.1	1110	420	1	2	Neutrophil	Neutrophil
CGGACTGTCTTGAGGT-1_nmr.CIC.saline_1.1	nmr.CIC.saline_1.1	818	350	1	9	Neutrophil	Unassigned.3
CGGAGCTAGATGTGTA-1_nmr.CIC.saline_1.1	nmr.CIC.saline_1.1	594	262	1	2	Neutrophil	Neutrophil
CGGAGCTCAAGGACTG-1_nmr.CIC.saline_1.1	nmr.CIC.saline_1.1	660	296	1	2	Neutrophil	Neutrophil
CGGAGCTCACACGCTG-1_nmr.CIC.saline_1.1	nmr.CIC.saline_1.1	687	428	1	2	Neutrophil	Neutrophil
CGGAGCTCACTAGTAC-1_nmr.CIC.saline_1.1	nmr.CIC.saline_1.1	3526	136	4	6	Erythroid-cell	Erythroid-cell
CGGAGCTGTTCAGACT-1_nmr.CIC.saline_1.1	nmr.CIC.saline_1.1	509	342	2	3	T-cell.1	T-cell
CGGAGCTTCCCGGATG-1_nmr.CIC.saline_1.1	nmr.CIC.saline_1.1	2837	132	4	6	Erythroid-cell	Erythroid-cell
CGGAGTCCATGGTCTA-1_nmr.CIC.saline_1.1	nmr.CIC.saline_1.1	571	417	5	5	T-cell.2	Unassigned.2
CGGCTAGAGGCGTACA-1_nmr.CIC.saline_1.1	nmr.CIC.saline_1.1	484	226	1	2	Neutrophil	Neutrophil
CGGCTAGAGTGTGGCA-1_nmr.CIC.saline_1.1	nmr.CIC.saline_1.1	3656	1302	3	8	B-cell	Monocyte
CGGCTAGAGTGTTTGC-1_nmr.CIC.saline_1.1	nmr.CIC.saline_1.1	426	222	1	2	Neutrophil	Neutrophil
CGGCTAGCACAGGAGT-1_nmr.CIC.saline_1.1	nmr.CIC.saline_1.1	600	269	1	2	Neutrophil	Neutrophil
CGGCTAGGTACCGAGA-1_nmr.CIC.saline_1.1	nmr.CIC.saline_1.1	554	300	1	2	Neutrophil	Neutrophil
CGGCTAGGTCGACTAT-1_nmr.CIC.saline_1.1	nmr.CIC.saline_1.1	733	331	1	4	Neutrophil	Unassigned.1
CGGCTAGTCGGACAAG-1_nmr.CIC.saline_1.1	nmr.CIC.saline_1.1	802	380	1	2	Neutrophil	Neutrophil
CGGCTAGTCTCGTTTA-1_nmr.CIC.saline_1.1	nmr.CIC.saline_1.1	589	285	1	2	Neutrophil	Neutrophil
CGGGTCAAGCACCGTC-1_nmr.CIC.saline_1.1	nmr.CIC.saline_1.1	664	297	1	2	Neutrophil	Neutrophil
CGGGTCAAGTGTACTC-1_nmr.CIC.saline_1.1	nmr.CIC.saline_1.1	536	340	1	2	Neutrophil	Neutrophil
CGGGTCACAGTTTACG-1_nmr.CIC.saline_1.1	nmr.CIC.saline_1.1	980	377	1	2	Neutrophil	Neutrophil
CGGGTCAGTCATCGGC-1_nmr.CIC.saline_1.1	nmr.CIC.saline_1.1	580	324	1	2	Neutrophil	Neutrophil
CGGGTCATCTTCTGGC-1_nmr.CIC.saline_1.1	nmr.CIC.saline_1.1	791	350	1	2	Neutrophil	Neutrophil
CGGGTCATCTTGTACT-1_nmr.CIC.saline_1.1	nmr.CIC.saline_1.1	807	368	1	2	Neutrophil	Neutrophil
CGGTTAAAGACCCACC-1_nmr.CIC.saline_1.1	nmr.CIC.saline_1.1	1290	644	2	3	T-cell.1	T-cell
CGGTTAACACCCATTC-1_nmr.CIC.saline_1.1	nmr.CIC.saline_1.1	594	307	1	2	Neutrophil	Neutrophil
CGGTTAACACCGAAAG-1_nmr.CIC.saline_1.1	nmr.CIC.saline_1.1	826	296	1	2	Neutrophil	Neutrophil
CGGTTAACAGCTCGCA-1_nmr.CIC.saline_1.1	nmr.CIC.saline_1.1	1003	586	2	3	T-cell.1	T-cell
CGGTTAATCTTCGAGA-1_nmr.CIC.saline_1.1	nmr.CIC.saline_1.1	474	261	1	2	Neutrophil	Neutrophil
CGTAGCGCAGTGACAG-1_nmr.CIC.saline_1.1	nmr.CIC.saline_1.1	1897	1003	5	5	T-cell.2	Unassigned.2
CGTAGCGCAGTTTACG-1_nmr.CIC.saline_1.1	nmr.CIC.saline_1.1	697	291	1	2	Neutrophil	Neutrophil
CGTAGCGTCACAATGC-1_nmr.CIC.saline_1.1	nmr.CIC.saline_1.1	704	342	1	2	Neutrophil	Neutrophil
CGTAGCGTCGAACTGT-1_nmr.CIC.saline_1.1	nmr.CIC.saline_1.1	480	342	2	3	T-cell.1	T-cell
CGTAGGCTCGGCCGAT-1_nmr.CIC.saline_1.1	nmr.CIC.saline_1.1	747	364	1	2	Neutrophil	Neutrophil
CGTCACTAGCTCCTCT-1_nmr.CIC.saline_1.1	nmr.CIC.saline_1.1	671	328	1	2	Neutrophil	Neutrophil
CGTCACTAGTCTCCTC-1_nmr.CIC.saline_1.1	nmr.CIC.saline_1.1	1087	377	1	2	Neutrophil	Neutrophil
CGTCACTCACACCGCA-1_nmr.CIC.saline_1.1	nmr.CIC.saline_1.1	896	416	1	2	Neutrophil	Neutrophil
CGTCACTTCTGTCCGT-1_nmr.CIC.saline_1.1	nmr.CIC.saline_1.1	521	354	2	3	T-cell.1	T-cell
CGTCAGGCACAACGCC-1_nmr.CIC.saline_1.1	nmr.CIC.saline_1.1	2164	889	2	3	T-cell.1	T-cell
CGTCAGGCATGAGCGA-1_nmr.CIC.saline_1.1	nmr.CIC.saline_1.1	500	265	1	2	Neutrophil	Neutrophil
CGTCAGGGTTGTGGCC-1_nmr.CIC.saline_1.1	nmr.CIC.saline_1.1	858	360	1	2	Neutrophil	Neutrophil
CGTCAGGTCCGTCATC-1_nmr.CIC.saline_1.1	nmr.CIC.saline_1.1	576	403	5	5	T-cell.2	Unassigned.2
CGTCCATAGTTAGCGG-1_nmr.CIC.saline_1.1	nmr.CIC.saline_1.1	643	280	1	2	Neutrophil	Neutrophil
CGTCCATCAAGAAGAG-1_nmr.CIC.saline_1.1	nmr.CIC.saline_1.1	583	286	1	2	Neutrophil	Neutrophil
CGTCCATCATGGTCTA-1_nmr.CIC.saline_1.1	nmr.CIC.saline_1.1	761	353	1	2	Neutrophil	Neutrophil
CGTCCATTCATCTGCC-1_nmr.CIC.saline_1.1	nmr.CIC.saline_1.1	1026	567	2	3	T-cell.1	T-cell
CGTCCATTCTACTATC-1_nmr.CIC.saline_1.1	nmr.CIC.saline_1.1	514	282	1	2	Neutrophil	Neutrophil
CGTCTACAGACCTTTG-1_nmr.CIC.saline_1.1	nmr.CIC.saline_1.1	587	303	1	2	Neutrophil	Neutrophil
CGTCTACAGGAGTCTG-1_nmr.CIC.saline_1.1	nmr.CIC.saline_1.1	587	311	1	2	Neutrophil	Neutrophil
CGTCTACCAAGGTTTC-1_nmr.CIC.saline_1.1	nmr.CIC.saline_1.1	1310	699	2	3	T-cell.1	T-cell
CGTCTACCAGCTGTTA-1_nmr.CIC.saline_1.1	nmr.CIC.saline_1.1	983	392	1	2	Neutrophil	Neutrophil
CGTCTACCATAGAAAC-1_nmr.CIC.saline_1.1	nmr.CIC.saline_1.1	824	343	1	2	Neutrophil	Neutrophil
CGTCTACTCAGCGATT-1_nmr.CIC.saline_1.1	nmr.CIC.saline_1.1	563	268	1	2	Neutrophil	Neutrophil
CGTGAGCAGTCTCAAC-1_nmr.CIC.saline_1.1	nmr.CIC.saline_1.1	221	119	1	4	Neutrophil	Unassigned.1
CGTGAGCAGTTCGATC-1_nmr.CIC.saline_1.1	nmr.CIC.saline_1.1	983	422	1	4	Neutrophil	Unassigned.1
CGTGAGCCACACCGAC-1_nmr.CIC.saline_1.1	nmr.CIC.saline_1.1	576	323	1	2	Neutrophil	Neutrophil
CGTGAGCGTTGAGGTG-1_nmr.CIC.saline_1.1	nmr.CIC.saline_1.1	509	253	1	2	Neutrophil	Neutrophil
CGTGTAAAGGCTAGCA-1_nmr.CIC.saline_1.1	nmr.CIC.saline_1.1	526	230	1	2	Neutrophil	Neutrophil
CGTGTAATCATACGGT-1_nmr.CIC.saline_1.1	nmr.CIC.saline_1.1	491	259	1	2	Neutrophil	Neutrophil
CGTGTAATCATGCATG-1_nmr.CIC.saline_1.1	nmr.CIC.saline_1.1	776	293	1	2	Neutrophil	Neutrophil
CGTGTCTAGAGACTAT-1_nmr.CIC.saline_1.1	nmr.CIC.saline_1.1	580	299	1	2	Neutrophil	Neutrophil
CGTGTCTAGGACATTA-1_nmr.CIC.saline_1.1	nmr.CIC.saline_1.1	5117	234	4	6	Erythroid-cell	Erythroid-cell
CGTGTCTAGGAGTTGC-1_nmr.CIC.saline_1.1	nmr.CIC.saline_1.1	688	353	1	2	Neutrophil	Neutrophil
CGTGTCTCAAGAAAGG-1_nmr.CIC.saline_1.1	nmr.CIC.saline_1.1	478	263	1	2	Neutrophil	Neutrophil
CGTGTCTTCCCTTGTG-1_nmr.CIC.saline_1.1	nmr.CIC.saline_1.1	922	437	1	2	Neutrophil	Neutrophil
CGTTAGAAGTGGGATC-1_nmr.CIC.saline_1.1	nmr.CIC.saline_1.1	658	304	1	2	Neutrophil	Neutrophil
CGTTAGACAAACGTGG-1_nmr.CIC.saline_1.1	nmr.CIC.saline_1.1	604	334	1	2	Neutrophil	Neutrophil
CGTTAGACACGGTGTC-1_nmr.CIC.saline_1.1	nmr.CIC.saline_1.1	765	412	1	2	Neutrophil	Neutrophil
CGTTCTGAGACTGTAA-1_nmr.CIC.saline_1.1	nmr.CIC.saline_1.1	534	253	4	6	Erythroid-cell	Erythroid-cell
CGTTCTGCAAAGGTGC-1_nmr.CIC.saline_1.1	nmr.CIC.saline_1.1	747	484	3	1	B-cell	B-cell
CGTTCTGCACGCTTTC-1_nmr.CIC.saline_1.1	nmr.CIC.saline_1.1	617	330	1	2	Neutrophil	Neutrophil
CGTTCTGGTAAACGCG-1_nmr.CIC.saline_1.1	nmr.CIC.saline_1.1	439	253	1	2	Neutrophil	Neutrophil
CGTTCTGGTAGGCTGA-1_nmr.CIC.saline_1.1	nmr.CIC.saline_1.1	960	557	2	3	T-cell.1	T-cell
CGTTCTGGTGTTCGAT-1_nmr.CIC.saline_1.1	nmr.CIC.saline_1.1	580	283	1	2	Neutrophil	Neutrophil
CGTTCTGGTTAAAGAC-1_nmr.CIC.saline_1.1	nmr.CIC.saline_1.1	434	259	1	2	Neutrophil	Neutrophil
CGTTCTGTCCAGATCA-1_nmr.CIC.saline_1.1	nmr.CIC.saline_1.1	924	528	2	3	T-cell.1	T-cell
CGTTGGGAGTCTCCTC-1_nmr.CIC.saline_1.1	nmr.CIC.saline_1.1	1155	625	2	3	T-cell.1	T-cell
CGTTGGGGTAAACGCG-1_nmr.CIC.saline_1.1	nmr.CIC.saline_1.1	1207	692	2	3	T-cell.1	T-cell
CGTTGGGGTTTGACTG-1_nmr.CIC.saline_1.1	nmr.CIC.saline_1.1	730	329	1	4	Neutrophil	Unassigned.1
CTAACTTAGACAGAGA-1_nmr.CIC.saline_1.1	nmr.CIC.saline_1.1	388	234	1	2	Neutrophil	Neutrophil
CTAACTTAGTCATCCA-1_nmr.CIC.saline_1.1	nmr.CIC.saline_1.1	560	336	1	2	Neutrophil	Neutrophil
CTAACTTCAATGTAAG-1_nmr.CIC.saline_1.1	nmr.CIC.saline_1.1	461	266	1	2	Neutrophil	Neutrophil
CTAACTTGTAGAAAGG-1_nmr.CIC.saline_1.1	nmr.CIC.saline_1.1	624	444	5	5	T-cell.2	Unassigned.2
CTAACTTTCCAATGGT-1_nmr.CIC.saline_1.1	nmr.CIC.saline_1.1	3016	208	4	6	Erythroid-cell	Erythroid-cell
CTAACTTTCTTGCATT-1_nmr.CIC.saline_1.1	nmr.CIC.saline_1.1	708	312	1	2	Neutrophil	Neutrophil
CTAAGACCATCGACGC-1_nmr.CIC.saline_1.1	nmr.CIC.saline_1.1	4246	165	4	6	Erythroid-cell	Erythroid-cell
CTAAGACGTTGATTCG-1_nmr.CIC.saline_1.1	nmr.CIC.saline_1.1	497	281	1	2	Neutrophil	Neutrophil
CTAAGACTCACGGTTA-1_nmr.CIC.saline_1.1	nmr.CIC.saline_1.1	379	191	1	2	Neutrophil	Neutrophil
CTAAGACTCAGTTGAC-1_nmr.CIC.saline_1.1	nmr.CIC.saline_1.1	658	463	5	5	T-cell.2	Unassigned.2
CTAAGACTCTACCAGA-1_nmr.CIC.saline_1.1	nmr.CIC.saline_1.1	395	235	1	2	Neutrophil	Neutrophil
CTAATGGAGCGACGTA-1_nmr.CIC.saline_1.1	nmr.CIC.saline_1.1	1059	630	5	5	T-cell.2	Unassigned.2
CTAATGGAGGGATCTG-1_nmr.CIC.saline_1.1	nmr.CIC.saline_1.1	616	275	1	2	Neutrophil	Neutrophil
CTAATGGCACACATGT-1_nmr.CIC.saline_1.1	nmr.CIC.saline_1.1	3324	169	4	6	Erythroid-cell	Erythroid-cell
CTAATGGGTACGCTGC-1_nmr.CIC.saline_1.1	nmr.CIC.saline_1.1	567	365	1	2	Neutrophil	Neutrophil
CTAATGGGTGCAGGTA-1_nmr.CIC.saline_1.1	nmr.CIC.saline_1.1	806	385	1	2	Neutrophil	Neutrophil
CTAATGGGTTGCGCAC-1_nmr.CIC.saline_1.1	nmr.CIC.saline_1.1	961	502	2	3	T-cell.1	T-cell
CTAATGGTCGCGCCAA-1_nmr.CIC.saline_1.1	nmr.CIC.saline_1.1	1056	469	1	2	Neutrophil	Neutrophil
CTAATGGTCTGTCCGT-1_nmr.CIC.saline_1.1	nmr.CIC.saline_1.1	705	322	1	2	Neutrophil	Neutrophil
CTACACCTCGAACTGT-1_nmr.CIC.saline_1.1	nmr.CIC.saline_1.1	3153	1186	3	8	B-cell	Monocyte
CTACATTAGGGTCGAT-1_nmr.CIC.saline_1.1	nmr.CIC.saline_1.1	610	271	1	2	Neutrophil	Neutrophil
CTACATTGTCAATGTC-1_nmr.CIC.saline_1.1	nmr.CIC.saline_1.1	687	323	1	2	Neutrophil	Neutrophil
CTACCCAGTAGCGATG-1_nmr.CIC.saline_1.1	nmr.CIC.saline_1.1	374	200	1	2	Neutrophil	Neutrophil
CTACCCAGTCGCGAAA-1_nmr.CIC.saline_1.1	nmr.CIC.saline_1.1	618	338	1	2	Neutrophil	Neutrophil
CTACCCATCATGTGGT-1_nmr.CIC.saline_1.1	nmr.CIC.saline_1.1	771	349	1	2	Neutrophil	Neutrophil
CTACGTCGTAGCGCAA-1_nmr.CIC.saline_1.1	nmr.CIC.saline_1.1	533	230	1	2	Neutrophil	Neutrophil
CTACGTCGTCAGTGGA-1_nmr.CIC.saline_1.1	nmr.CIC.saline_1.1	337	234	5	5	T-cell.2	Unassigned.2
CTACGTCGTTGAGGTG-1_nmr.CIC.saline_1.1	nmr.CIC.saline_1.1	487	352	2	3	T-cell.1	T-cell
CTACGTCTCAGTTGAC-1_nmr.CIC.saline_1.1	nmr.CIC.saline_1.1	587	312	1	2	Neutrophil	Neutrophil
CTACGTCTCTTGCCGT-1_nmr.CIC.saline_1.1	nmr.CIC.saline_1.1	486	242	1	2	Neutrophil	Neutrophil
CTAGAGTGTAGCGTAG-1_nmr.CIC.saline_1.1	nmr.CIC.saline_1.1	544	304	1	2	Neutrophil	Neutrophil
CTAGCCTTCATTATCC-1_nmr.CIC.saline_1.1	nmr.CIC.saline_1.1	886	423	1	2	Neutrophil	Neutrophil
CTAGCCTTCTGCGTAA-1_nmr.CIC.saline_1.1	nmr.CIC.saline_1.1	799	337	1	2	Neutrophil	Neutrophil
CTAGTGATCTGACCTC-1_nmr.CIC.saline_1.1	nmr.CIC.saline_1.1	671	288	1	2	Neutrophil	Neutrophil
CTCACACAGACAAGCC-1_nmr.CIC.saline_1.1	nmr.CIC.saline_1.1	675	351	1	2	Neutrophil	Neutrophil
CTCACACCAAGTCTAC-1_nmr.CIC.saline_1.1	nmr.CIC.saline_1.1	658	353	1	2	Neutrophil	Neutrophil
CTCACACGTAATCACC-1_nmr.CIC.saline_1.1	nmr.CIC.saline_1.1	765	304	1	2	Neutrophil	Neutrophil
CTCACACGTCGACTAT-1_nmr.CIC.saline_1.1	nmr.CIC.saline_1.1	3048	272	4	6	Erythroid-cell	Erythroid-cell
CTCACACGTTCCGTCT-1_nmr.CIC.saline_1.1	nmr.CIC.saline_1.1	231	116	1	4	Neutrophil	Unassigned.1
CTCACACGTTCGAATC-1_nmr.CIC.saline_1.1	nmr.CIC.saline_1.1	534	259	1	2	Neutrophil	Neutrophil
CTCAGAACATTAGGCT-1_nmr.CIC.saline_1.1	nmr.CIC.saline_1.1	1027	540	2	3	T-cell.1	T-cell
CTCAGAATCTAACTGG-1_nmr.CIC.saline_1.1	nmr.CIC.saline_1.1	577	275	1	2	Neutrophil	Neutrophil
CTCATTAAGTTGAGAT-1_nmr.CIC.saline_1.1	nmr.CIC.saline_1.1	647	320	1	2	Neutrophil	Neutrophil
CTCATTAGTTCGTTGA-1_nmr.CIC.saline_1.1	nmr.CIC.saline_1.1	528	239	1	2	Neutrophil	Neutrophil
CTCATTAGTTTAGGAA-1_nmr.CIC.saline_1.1	nmr.CIC.saline_1.1	655	325	1	2	Neutrophil	Neutrophil
CTCCTAGAGATAGTCA-1_nmr.CIC.saline_1.1	nmr.CIC.saline_1.1	514	262	1	2	Neutrophil	Neutrophil
CTCCTAGAGTTGTCGT-1_nmr.CIC.saline_1.1	nmr.CIC.saline_1.1	703	313	1	2	Neutrophil	Neutrophil
CTCCTAGGTCGCGTGT-1_nmr.CIC.saline_1.1	nmr.CIC.saline_1.1	574	294	1	2	Neutrophil	Neutrophil
CTCCTAGTCCAGTATG-1_nmr.CIC.saline_1.1	nmr.CIC.saline_1.1	665	335	1	2	Neutrophil	Neutrophil
CTCCTAGTCGCAGGCT-1_nmr.CIC.saline_1.1	nmr.CIC.saline_1.1	740	473	5	5	T-cell.2	Unassigned.2
CTCGAAAAGAAACGAG-1_nmr.CIC.saline_1.1	nmr.CIC.saline_1.1	321	163	1	2	Neutrophil	Neutrophil
CTCGAAAAGTGCTGCC-1_nmr.CIC.saline_1.1	nmr.CIC.saline_1.1	548	291	1	2	Neutrophil	Neutrophil
CTCGAAAGTACCGTAT-1_nmr.CIC.saline_1.1	nmr.CIC.saline_1.1	700	316	1	2	Neutrophil	Neutrophil
CTCGAAATCGACGGAA-1_nmr.CIC.saline_1.1	nmr.CIC.saline_1.1	594	291	1	2	Neutrophil	Neutrophil
CTCGGAGAGAGCCCAA-1_nmr.CIC.saline_1.1	nmr.CIC.saline_1.1	588	304	1	2	Neutrophil	Neutrophil
CTCGGGAAGATACACA-1_nmr.CIC.saline_1.1	nmr.CIC.saline_1.1	711	290	1	2	Neutrophil	Neutrophil
CTCGGGAGTCACCTAA-1_nmr.CIC.saline_1.1	nmr.CIC.saline_1.1	535	230	1	2	Neutrophil	Neutrophil
CTCGTACGTATTCTCT-1_nmr.CIC.saline_1.1	nmr.CIC.saline_1.1	883	397	1	2	Neutrophil	Neutrophil
CTCGTACGTTCTCATT-1_nmr.CIC.saline_1.1	nmr.CIC.saline_1.1	698	359	1	2	Neutrophil	Neutrophil
CTCGTACGTTGACGTT-1_nmr.CIC.saline_1.1	nmr.CIC.saline_1.1	345	181	1	4	Neutrophil	Unassigned.1
CTCGTACTCCGCAAGC-1_nmr.CIC.saline_1.1	nmr.CIC.saline_1.1	589	380	2	3	T-cell.1	T-cell
CTCGTCAAGCTTCGCG-1_nmr.CIC.saline_1.1	nmr.CIC.saline_1.1	797	340	1	2	Neutrophil	Neutrophil
CTCGTCAAGTGGAGAA-1_nmr.CIC.saline_1.1	nmr.CIC.saline_1.1	739	350	1	2	Neutrophil	Neutrophil
CTCGTCACAAACTGTC-1_nmr.CIC.saline_1.1	nmr.CIC.saline_1.1	2869	151	4	6	Erythroid-cell	Erythroid-cell
CTCGTCACAATCCGAT-1_nmr.CIC.saline_1.1	nmr.CIC.saline_1.1	934	541	2	3	T-cell.1	T-cell
CTCGTCACAATGGACG-1_nmr.CIC.saline_1.1	nmr.CIC.saline_1.1	468	212	1	2	Neutrophil	Neutrophil
CTCGTCAGTTGGGACA-1_nmr.CIC.saline_1.1	nmr.CIC.saline_1.1	625	323	1	2	Neutrophil	Neutrophil
CTCGTCATCCGCAAGC-1_nmr.CIC.saline_1.1	nmr.CIC.saline_1.1	751	317	1	2	Neutrophil	Neutrophil
CTCTAATCACAGCGTC-1_nmr.CIC.saline_1.1	nmr.CIC.saline_1.1	705	302	1	4	Neutrophil	Unassigned.1
CTCTAATCACGTAAGG-1_nmr.CIC.saline_1.1	nmr.CIC.saline_1.1	904	385	1	4	Neutrophil	Unassigned.1
CTCTAATCAGTAACGG-1_nmr.CIC.saline_1.1	nmr.CIC.saline_1.1	1073	611	5	5	T-cell.2	Unassigned.2
CTCTAATGTTAGAACA-1_nmr.CIC.saline_1.1	nmr.CIC.saline_1.1	1048	589	2	3	T-cell.1	T-cell
CTCTAATGTTTAGGAA-1_nmr.CIC.saline_1.1	nmr.CIC.saline_1.1	550	283	1	2	Neutrophil	Neutrophil
CTCTAATTCCGATATG-1_nmr.CIC.saline_1.1	nmr.CIC.saline_1.1	783	358	1	2	Neutrophil	Neutrophil
CTCTAATTCTGTCTCG-1_nmr.CIC.saline_1.1	nmr.CIC.saline_1.1	654	335	1	2	Neutrophil	Neutrophil
CTCTACGAGTGACATA-1_nmr.CIC.saline_1.1	nmr.CIC.saline_1.1	513	281	1	2	Neutrophil	Neutrophil
CTCTACGCAAGTCATC-1_nmr.CIC.saline_1.1	nmr.CIC.saline_1.1	903	469	1	2	Neutrophil	Neutrophil
CTCTACGCAATAGCGG-1_nmr.CIC.saline_1.1	nmr.CIC.saline_1.1	3468	1272	5	5	T-cell.2	Unassigned.2
CTCTACGCACCCATGG-1_nmr.CIC.saline_1.1	nmr.CIC.saline_1.1	625	333	1	2	Neutrophil	Neutrophil
CTCTGGTCAAGTAATG-1_nmr.CIC.saline_1.1	nmr.CIC.saline_1.1	717	327	1	2	Neutrophil	Neutrophil
CTGAAACAGCTGTCTA-1_nmr.CIC.saline_1.1	nmr.CIC.saline_1.1	692	295	1	2	Neutrophil	Neutrophil
CTGAAACCAACTGCTA-1_nmr.CIC.saline_1.1	nmr.CIC.saline_1.1	712	374	1	2	Neutrophil	Neutrophil
CTGAAACCATTGGGCC-1_nmr.CIC.saline_1.1	nmr.CIC.saline_1.1	912	406	1	2	Neutrophil	Neutrophil
CTGAAACGTAAGGATT-1_nmr.CIC.saline_1.1	nmr.CIC.saline_1.1	1210	463	1	4	Neutrophil	Unassigned.1
CTGAAACGTCGGCACT-1_nmr.CIC.saline_1.1	nmr.CIC.saline_1.1	1062	564	5	5	T-cell.2	Unassigned.2
CTGAAACGTCGGGTCT-1_nmr.CIC.saline_1.1	nmr.CIC.saline_1.1	1687	765	2	3	T-cell.1	T-cell
CTGAAGTAGTTAAGTG-1_nmr.CIC.saline_1.1	nmr.CIC.saline_1.1	599	409	5	5	T-cell.2	Unassigned.2
CTGAAGTGTGCAACGA-1_nmr.CIC.saline_1.1	nmr.CIC.saline_1.1	570	289	1	2	Neutrophil	Neutrophil
CTGATAGAGCACCGCT-1_nmr.CIC.saline_1.1	nmr.CIC.saline_1.1	697	379	1	2	Neutrophil	Neutrophil
CTGATAGGTCGCTTCT-1_nmr.CIC.saline_1.1	nmr.CIC.saline_1.1	627	313	1	2	Neutrophil	Neutrophil
CTGATAGGTGTGAAAT-1_nmr.CIC.saline_1.1	nmr.CIC.saline_1.1	1560	587	1	2	Neutrophil	Neutrophil
CTGATAGTCTACTTAC-1_nmr.CIC.saline_1.1	nmr.CIC.saline_1.1	645	318	1	2	Neutrophil	Neutrophil
CTGATCCCACGTTGGC-1_nmr.CIC.saline_1.1	nmr.CIC.saline_1.1	529	347	1	9	Neutrophil	Unassigned.3
CTGATCCTCGAATGGG-1_nmr.CIC.saline_1.1	nmr.CIC.saline_1.1	544	314	1	2	Neutrophil	Neutrophil
CTGATCCTCGTCTGAA-1_nmr.CIC.saline_1.1	nmr.CIC.saline_1.1	1046	621	2	3	T-cell.1	T-cell
CTGATCCTCTGAGTGT-1_nmr.CIC.saline_1.1	nmr.CIC.saline_1.1	2293	1107	2	3	T-cell.1	T-cell
CTGCCTAAGAGTGACC-1_nmr.CIC.saline_1.1	nmr.CIC.saline_1.1	778	511	2	3	T-cell.1	T-cell
CTGCCTAAGTAGGCCA-1_nmr.CIC.saline_1.1	nmr.CIC.saline_1.1	1306	695	2	3	T-cell.1	T-cell
CTGCCTACAGCGTTCG-1_nmr.CIC.saline_1.1	nmr.CIC.saline_1.1	710	341	1	2	Neutrophil	Neutrophil
CTGCCTATCTCGAGTA-1_nmr.CIC.saline_1.1	nmr.CIC.saline_1.1	979	455	1	2	Neutrophil	Neutrophil
CTGCGGAAGAAACGCC-1_nmr.CIC.saline_1.1	nmr.CIC.saline_1.1	2907	1076	3	8	B-cell	Monocyte
CTGCGGAAGCCTCGTG-1_nmr.CIC.saline_1.1	nmr.CIC.saline_1.1	557	332	1	2	Neutrophil	Neutrophil
CTGCGGAGTGACTACT-1_nmr.CIC.saline_1.1	nmr.CIC.saline_1.1	769	487	2	3	T-cell.1	T-cell
CTGCTGTCACTTGGAT-1_nmr.CIC.saline_1.1	nmr.CIC.saline_1.1	359	277	1	2	Neutrophil	Neutrophil
CTGCTGTGTGTTTGTG-1_nmr.CIC.saline_1.1	nmr.CIC.saline_1.1	508	250	1	2	Neutrophil	Neutrophil
CTGCTGTGTTACAGAA-1_nmr.CIC.saline_1.1	nmr.CIC.saline_1.1	1739	791	2	3	T-cell.1	T-cell
CTGCTGTTCAACCATG-1_nmr.CIC.saline_1.1	nmr.CIC.saline_1.1	845	374	1	2	Neutrophil	Neutrophil
CTGCTGTTCTTATCTG-1_nmr.CIC.saline_1.1	nmr.CIC.saline_1.1	692	345	1	2	Neutrophil	Neutrophil
CTGGTCTGTGCAGGTA-1_nmr.CIC.saline_1.1	nmr.CIC.saline_1.1	612	347	1	2	Neutrophil	Neutrophil
CTGGTCTGTGCGATAG-1_nmr.CIC.saline_1.1	nmr.CIC.saline_1.1	852	496	2	3	T-cell.1	T-cell
CTGGTCTTCATACGGT-1_nmr.CIC.saline_1.1	nmr.CIC.saline_1.1	928	434	1	4	Neutrophil	Unassigned.1
CTGTGCTAGCGTAATA-1_nmr.CIC.saline_1.1	nmr.CIC.saline_1.1	525	266	1	2	Neutrophil	Neutrophil
CTGTGCTGTAGAGTGC-1_nmr.CIC.saline_1.1	nmr.CIC.saline_1.1	466	331	2	3	T-cell.1	T-cell
CTGTGCTTCGATAGAA-1_nmr.CIC.saline_1.1	nmr.CIC.saline_1.1	486	238	1	2	Neutrophil	Neutrophil
CTGTGCTTCTTTACAC-1_nmr.CIC.saline_1.1	nmr.CIC.saline_1.1	610	273	1	2	Neutrophil	Neutrophil
CTGTTTACATGCAACT-1_nmr.CIC.saline_1.1	nmr.CIC.saline_1.1	871	378	1	2	Neutrophil	Neutrophil
CTGTTTAGTTCCACAA-1_nmr.CIC.saline_1.1	nmr.CIC.saline_1.1	834	376	1	2	Neutrophil	Neutrophil
CTGTTTATCACGATGT-1_nmr.CIC.saline_1.1	nmr.CIC.saline_1.1	748	347	1	4	Neutrophil	Unassigned.1
CTGTTTATCGTCTGAA-1_nmr.CIC.saline_1.1	nmr.CIC.saline_1.1	475	252	1	2	Neutrophil	Neutrophil
CTTAACTGTTGGTGGA-1_nmr.CIC.saline_1.1	nmr.CIC.saline_1.1	640	317	1	2	Neutrophil	Neutrophil
CTTAACTTCCTGCTTG-1_nmr.CIC.saline_1.1	nmr.CIC.saline_1.1	4169	176	4	6	Erythroid-cell	Erythroid-cell
CTTAACTTCGGTCTAA-1_nmr.CIC.saline_1.1	nmr.CIC.saline_1.1	778	410	1	2	Neutrophil	Neutrophil
CTTACCGCATCACAAC-1_nmr.CIC.saline_1.1	nmr.CIC.saline_1.1	692	322	1	9	Neutrophil	Unassigned.3
CTTACCGGTGATAAGT-1_nmr.CIC.saline_1.1	nmr.CIC.saline_1.1	392	230	1	2	Neutrophil	Neutrophil
CTTACCGGTTCGCGAC-1_nmr.CIC.saline_1.1	nmr.CIC.saline_1.1	825	370	1	2	Neutrophil	Neutrophil
CTTAGGAAGGCCCTCA-1_nmr.CIC.saline_1.1	nmr.CIC.saline_1.1	719	323	1	2	Neutrophil	Neutrophil
CTTAGGAGTAAGGATT-1_nmr.CIC.saline_1.1	nmr.CIC.saline_1.1	609	272	1	2	Neutrophil	Neutrophil
CTTCTCTAGCGATGAC-1_nmr.CIC.saline_1.1	nmr.CIC.saline_1.1	603	306	1	2	Neutrophil	Neutrophil
CTTCTCTCAAGCCCAC-1_nmr.CIC.saline_1.1	nmr.CIC.saline_1.1	686	336	1	2	Neutrophil	Neutrophil
CTTCTCTCATATGCTG-1_nmr.CIC.saline_1.1	nmr.CIC.saline_1.1	706	368	1	2	Neutrophil	Neutrophil
CTTCTCTCATTCCTGC-1_nmr.CIC.saline_1.1	nmr.CIC.saline_1.1	1429	740	2	3	T-cell.1	T-cell
CTTCTCTGTCTTGATG-1_nmr.CIC.saline_1.1	nmr.CIC.saline_1.1	560	297	1	2	Neutrophil	Neutrophil
CTTCTCTGTTACTGAC-1_nmr.CIC.saline_1.1	nmr.CIC.saline_1.1	992	402	1	2	Neutrophil	Neutrophil
CTTCTCTGTTGGTAAA-1_nmr.CIC.saline_1.1	nmr.CIC.saline_1.1	529	291	1	2	Neutrophil	Neutrophil
CTTCTCTTCCAGGGCT-1_nmr.CIC.saline_1.1	nmr.CIC.saline_1.1	859	485	2	3	T-cell.1	T-cell
CTTGGCTAGTACGCCC-1_nmr.CIC.saline_1.1	nmr.CIC.saline_1.1	1427	588	1	4	Neutrophil	Unassigned.1
CTTGGCTGTAACGTTC-1_nmr.CIC.saline_1.1	nmr.CIC.saline_1.1	438	247	1	2	Neutrophil	Neutrophil
CTTTGCGCACTTGGAT-1_nmr.CIC.saline_1.1	nmr.CIC.saline_1.1	463	269	1	2	Neutrophil	Neutrophil
CTTTGCGCATCACGTA-1_nmr.CIC.saline_1.1	nmr.CIC.saline_1.1	629	308	1	2	Neutrophil	Neutrophil
CTTTGCGGTCACTGGC-1_nmr.CIC.saline_1.1	nmr.CIC.saline_1.1	543	285	1	2	Neutrophil	Neutrophil
CTTTGCGGTGGTCTCG-1_nmr.CIC.saline_1.1	nmr.CIC.saline_1.1	841	361	1	2	Neutrophil	Neutrophil
CTTTGCGTCAGCCTAA-1_nmr.CIC.saline_1.1	nmr.CIC.saline_1.1	1276	496	1	4	Neutrophil	Unassigned.1
CTTTGCGTCTCGCTTG-1_nmr.CIC.saline_1.1	nmr.CIC.saline_1.1	3475	175	4	6	Erythroid-cell	Erythroid-cell
GAAACTCAGGAATGGA-1_nmr.CIC.saline_1.1	nmr.CIC.saline_1.1	805	363	1	2	Neutrophil	Neutrophil
GAAACTCGTGCGGTAA-1_nmr.CIC.saline_1.1	nmr.CIC.saline_1.1	650	303	1	2	Neutrophil	Neutrophil
GAAACTCTCCAACCAA-1_nmr.CIC.saline_1.1	nmr.CIC.saline_1.1	609	324	1	2	Neutrophil	Neutrophil
GAAATGAGTGAGCGAT-1_nmr.CIC.saline_1.1	nmr.CIC.saline_1.1	671	327	1	2	Neutrophil	Neutrophil
GAAATGATCCCTTGTG-1_nmr.CIC.saline_1.1	nmr.CIC.saline_1.1	424	306	5	5	T-cell.2	Unassigned.2
GAACATCTCGACCAGC-1_nmr.CIC.saline_1.1	nmr.CIC.saline_1.1	880	398	1	2	Neutrophil	Neutrophil
GAACCTACAAGCTGGA-1_nmr.CIC.saline_1.1	nmr.CIC.saline_1.1	642	314	1	2	Neutrophil	Neutrophil
GAACCTAGTCTCTTTA-1_nmr.CIC.saline_1.1	nmr.CIC.saline_1.1	1129	448	1	2	Neutrophil	Neutrophil
GAACCTATCTCGATGA-1_nmr.CIC.saline_1.1	nmr.CIC.saline_1.1	652	330	1	2	Neutrophil	Neutrophil
GAACGGAAGGAGTTGC-1_nmr.CIC.saline_1.1	nmr.CIC.saline_1.1	1092	481	1	2	Neutrophil	Neutrophil
GAACGGACAGTGAGTG-1_nmr.CIC.saline_1.1	nmr.CIC.saline_1.1	641	303	1	2	Neutrophil	Neutrophil
GAACGGATCACTTACT-1_nmr.CIC.saline_1.1	nmr.CIC.saline_1.1	975	473	1	4	Neutrophil	Unassigned.1
GAAGCAGCACAGGCCT-1_nmr.CIC.saline_1.1	nmr.CIC.saline_1.1	661	312	1	2	Neutrophil	Neutrophil
GAAGCAGTCTGGGCCA-1_nmr.CIC.saline_1.1	nmr.CIC.saline_1.1	677	373	1	2	Neutrophil	Neutrophil
GAATAAGGTAAATGAC-1_nmr.CIC.saline_1.1	nmr.CIC.saline_1.1	620	302	1	2	Neutrophil	Neutrophil
GAATAAGGTTCGTTGA-1_nmr.CIC.saline_1.1	nmr.CIC.saline_1.1	662	304	1	2	Neutrophil	Neutrophil
GAATAAGGTTTCCACC-1_nmr.CIC.saline_1.1	nmr.CIC.saline_1.1	1007	429	1	2	Neutrophil	Neutrophil
GAATAAGTCCGTTGTC-1_nmr.CIC.saline_1.1	nmr.CIC.saline_1.1	509	288	1	2	Neutrophil	Neutrophil
GAATAAGTCGCCTGAG-1_nmr.CIC.saline_1.1	nmr.CIC.saline_1.1	868	531	3	1	B-cell	B-cell
GAATGAATCACATAGC-1_nmr.CIC.saline_1.1	nmr.CIC.saline_1.1	326	182	1	2	Neutrophil	Neutrophil
GACACGCGTCTTCTCG-1_nmr.CIC.saline_1.1	nmr.CIC.saline_1.1	601	325	1	2	Neutrophil	Neutrophil
GACACGCGTTAGATGA-1_nmr.CIC.saline_1.1	nmr.CIC.saline_1.1	480	279	1	2	Neutrophil	Neutrophil
GACAGAGCAGTGGAGT-1_nmr.CIC.saline_1.1	nmr.CIC.saline_1.1	820	410	1	4	Neutrophil	Unassigned.1
GACAGAGCATGCCTAA-1_nmr.CIC.saline_1.1	nmr.CIC.saline_1.1	662	324	1	2	Neutrophil	Neutrophil
GACAGAGGTAACGACG-1_nmr.CIC.saline_1.1	nmr.CIC.saline_1.1	718	319	1	2	Neutrophil	Neutrophil
GACAGAGGTTTGGGCC-1_nmr.CIC.saline_1.1	nmr.CIC.saline_1.1	1069	624	2	3	T-cell.1	T-cell
GACCAATAGATCGGGT-1_nmr.CIC.saline_1.1	nmr.CIC.saline_1.1	846	338	1	2	Neutrophil	Neutrophil
GACCAATGTAGAAGGA-1_nmr.CIC.saline_1.1	nmr.CIC.saline_1.1	418	294	2	3	T-cell.1	T-cell
GACCAATTCGTTTAGG-1_nmr.CIC.saline_1.1	nmr.CIC.saline_1.1	2765	149	4	6	Erythroid-cell	Erythroid-cell
GACCTGGAGCTGCGAA-1_nmr.CIC.saline_1.1	nmr.CIC.saline_1.1	926	437	1	2	Neutrophil	Neutrophil
GACCTGGCATGGTCTA-1_nmr.CIC.saline_1.1	nmr.CIC.saline_1.1	5621	287	4	6	Erythroid-cell	Erythroid-cell
GACCTGGGTCAATACC-1_nmr.CIC.saline_1.1	nmr.CIC.saline_1.1	799	468	2	3	T-cell.1	T-cell
GACCTGGGTCATGCCG-1_nmr.CIC.saline_1.1	nmr.CIC.saline_1.1	937	575	5	5	T-cell.2	Unassigned.2
GACCTGGGTCTGATCA-1_nmr.CIC.saline_1.1	nmr.CIC.saline_1.1	599	297	1	2	Neutrophil	Neutrophil
GACCTGGTCCTATTCA-1_nmr.CIC.saline_1.1	nmr.CIC.saline_1.1	564	326	1	2	Neutrophil	Neutrophil
GACGCGTGTCTCTCGT-1_nmr.CIC.saline_1.1	nmr.CIC.saline_1.1	296	253	2	3	T-cell.1	T-cell
GACGCGTTCGACAGCC-1_nmr.CIC.saline_1.1	nmr.CIC.saline_1.1	3061	126	4	6	Erythroid-cell	Erythroid-cell
GACGGCTCAAGAGTCG-1_nmr.CIC.saline_1.1	nmr.CIC.saline_1.1	302	249	2	3	T-cell.1	T-cell
GACGGCTGTTGGTAAA-1_nmr.CIC.saline_1.1	nmr.CIC.saline_1.1	460	261	1	2	Neutrophil	Neutrophil
GACGGCTTCCGAATGT-1_nmr.CIC.saline_1.1	nmr.CIC.saline_1.1	733	309	1	2	Neutrophil	Neutrophil
GACGGCTTCTGAAAGA-1_nmr.CIC.saline_1.1	nmr.CIC.saline_1.1	331	225	2	3	T-cell.1	T-cell
GACGGCTTCTTTAGTC-1_nmr.CIC.saline_1.1	nmr.CIC.saline_1.1	496	287	1	2	Neutrophil	Neutrophil
GACGTGCCATGTAAGA-1_nmr.CIC.saline_1.1	nmr.CIC.saline_1.1	1726	828	2	3	T-cell.1	T-cell
GACGTGCGTCAATGTC-1_nmr.CIC.saline_1.1	nmr.CIC.saline_1.1	570	295	1	2	Neutrophil	Neutrophil
GACGTGCGTTATCACG-1_nmr.CIC.saline_1.1	nmr.CIC.saline_1.1	441	243	1	2	Neutrophil	Neutrophil
GACGTGCGTTATCGGT-1_nmr.CIC.saline_1.1	nmr.CIC.saline_1.1	642	367	1	9	Neutrophil	Unassigned.3
GACGTGCTCCACGACG-1_nmr.CIC.saline_1.1	nmr.CIC.saline_1.1	568	391	2	3	T-cell.1	T-cell
GACGTGCTCTGTCCGT-1_nmr.CIC.saline_1.1	nmr.CIC.saline_1.1	691	324	1	2	Neutrophil	Neutrophil
GACGTTAAGCAGATCG-1_nmr.CIC.saline_1.1	nmr.CIC.saline_1.1	424	309	5	5	T-cell.2	Unassigned.2
GACGTTAAGTGAACAT-1_nmr.CIC.saline_1.1	nmr.CIC.saline_1.1	909	352	1	2	Neutrophil	Neutrophil
GACGTTACACATTTCT-1_nmr.CIC.saline_1.1	nmr.CIC.saline_1.1	797	395	1	2	Neutrophil	Neutrophil
GACGTTACACTATCTT-1_nmr.CIC.saline_1.1	nmr.CIC.saline_1.1	611	267	1	2	Neutrophil	Neutrophil
GACGTTACAGTCGTGC-1_nmr.CIC.saline_1.1	nmr.CIC.saline_1.1	750	301	1	2	Neutrophil	Neutrophil
GACGTTAGTTGGTAAA-1_nmr.CIC.saline_1.1	nmr.CIC.saline_1.1	614	305	1	2	Neutrophil	Neutrophil
GACGTTATCCATGAAC-1_nmr.CIC.saline_1.1	nmr.CIC.saline_1.1	847	401	1	2	Neutrophil	Neutrophil
GACTAACCACGCGAAA-1_nmr.CIC.saline_1.1	nmr.CIC.saline_1.1	798	379	1	4	Neutrophil	Unassigned.1
GACTAACCAGCCTTTC-1_nmr.CIC.saline_1.1	nmr.CIC.saline_1.1	1182	677	2	3	T-cell.1	T-cell
GACTAACGTAGATTAG-1_nmr.CIC.saline_1.1	nmr.CIC.saline_1.1	722	317	1	2	Neutrophil	Neutrophil
GACTAACGTGCGAAAC-1_nmr.CIC.saline_1.1	nmr.CIC.saline_1.1	948	402	1	2	Neutrophil	Neutrophil
GACTAACGTTCGTTGA-1_nmr.CIC.saline_1.1	nmr.CIC.saline_1.1	742	359	1	2	Neutrophil	Neutrophil
GACTAACTCACGCGGT-1_nmr.CIC.saline_1.1	nmr.CIC.saline_1.1	732	343	1	2	Neutrophil	Neutrophil
GACTAACTCTTTAGTC-1_nmr.CIC.saline_1.1	nmr.CIC.saline_1.1	433	208	1	2	Neutrophil	Neutrophil
GACTACACAGTAGAGC-1_nmr.CIC.saline_1.1	nmr.CIC.saline_1.1	599	301	1	2	Neutrophil	Neutrophil
GACTACATCATGCATG-1_nmr.CIC.saline_1.1	nmr.CIC.saline_1.1	865	509	3	1	B-cell	B-cell
GACTACATCTCACATT-1_nmr.CIC.saline_1.1	nmr.CIC.saline_1.1	627	303	1	2	Neutrophil	Neutrophil
GACTGCGAGCAGGCTA-1_nmr.CIC.saline_1.1	nmr.CIC.saline_1.1	789	326	1	2	Neutrophil	Neutrophil
GACTGCGAGTGAACGC-1_nmr.CIC.saline_1.1	nmr.CIC.saline_1.1	629	451	3	1	B-cell	B-cell
GACTGCGAGTGTCCCG-1_nmr.CIC.saline_1.1	nmr.CIC.saline_1.1	619	296	1	2	Neutrophil	Neutrophil
GACTGCGGTCCAGTTA-1_nmr.CIC.saline_1.1	nmr.CIC.saline_1.1	638	359	1	2	Neutrophil	Neutrophil
GACTGCGGTCTCTTTA-1_nmr.CIC.saline_1.1	nmr.CIC.saline_1.1	1221	638	2	3	T-cell.1	T-cell
GAGCAGAGTCCGAGTC-1_nmr.CIC.saline_1.1	nmr.CIC.saline_1.1	627	292	1	2	Neutrophil	Neutrophil
GAGCAGAGTTATCCGA-1_nmr.CIC.saline_1.1	nmr.CIC.saline_1.1	749	449	2	3	T-cell.1	T-cell
GAGGTGAAGACTAGAT-1_nmr.CIC.saline_1.1	nmr.CIC.saline_1.1	746	348	1	2	Neutrophil	Neutrophil
GAGGTGAAGTCTTGCA-1_nmr.CIC.saline_1.1	nmr.CIC.saline_1.1	610	307	1	2	Neutrophil	Neutrophil
GAGGTGATCCTAGGGC-1_nmr.CIC.saline_1.1	nmr.CIC.saline_1.1	456	222	1	2	Neutrophil	Neutrophil
GAGTCCGAGCACAGGT-1_nmr.CIC.saline_1.1	nmr.CIC.saline_1.1	475	219	1	2	Neutrophil	Neutrophil
GAGTCCGGTACCTACA-1_nmr.CIC.saline_1.1	nmr.CIC.saline_1.1	420	320	2	3	T-cell.1	T-cell
GAGTCCGTCGGCCGAT-1_nmr.CIC.saline_1.1	nmr.CIC.saline_1.1	569	251	1	2	Neutrophil	Neutrophil
GATCAGTAGGACAGAA-1_nmr.CIC.saline_1.1	nmr.CIC.saline_1.1	1464	744	2	3	T-cell.1	T-cell
GATCAGTCATCTGGTA-1_nmr.CIC.saline_1.1	nmr.CIC.saline_1.1	823	358	1	2	Neutrophil	Neutrophil
GATCAGTCATTACGAC-1_nmr.CIC.saline_1.1	nmr.CIC.saline_1.1	419	204	1	2	Neutrophil	Neutrophil
GATCAGTGTGCTCTTC-1_nmr.CIC.saline_1.1	nmr.CIC.saline_1.1	679	327	1	2	Neutrophil	Neutrophil
GATCGATAGAGGGATA-1_nmr.CIC.saline_1.1	nmr.CIC.saline_1.1	5110	237	4	6	Erythroid-cell	Erythroid-cell
GATCGATAGTGACTCT-1_nmr.CIC.saline_1.1	nmr.CIC.saline_1.1	579	281	1	2	Neutrophil	Neutrophil
GATCGATCATCGGACC-1_nmr.CIC.saline_1.1	nmr.CIC.saline_1.1	451	227	1	2	Neutrophil	Neutrophil
GATCGATCATGAACCT-1_nmr.CIC.saline_1.1	nmr.CIC.saline_1.1	514	281	1	2	Neutrophil	Neutrophil
GATCGATTCGTATCAG-1_nmr.CIC.saline_1.1	nmr.CIC.saline_1.1	738	340	1	2	Neutrophil	Neutrophil
GATCGCGGTACTTGAC-1_nmr.CIC.saline_1.1	nmr.CIC.saline_1.1	2822	745	1	7	Neutrophil	Ltf-high-neutrophil
GATCGCGGTCTAAACC-1_nmr.CIC.saline_1.1	nmr.CIC.saline_1.1	1382	732	5	5	T-cell.2	Unassigned.2
GATCGCGTCAGTACGT-1_nmr.CIC.saline_1.1	nmr.CIC.saline_1.1	530	244	1	2	Neutrophil	Neutrophil
GATCGCGTCGAACGGA-1_nmr.CIC.saline_1.1	nmr.CIC.saline_1.1	1644	901	2	3	T-cell.1	T-cell
GATCGTACACATCCAA-1_nmr.CIC.saline_1.1	nmr.CIC.saline_1.1	935	388	1	2	Neutrophil	Neutrophil
GATCGTACAGACACTT-1_nmr.CIC.saline_1.1	nmr.CIC.saline_1.1	550	296	1	2	Neutrophil	Neutrophil
GATCGTACATCGATGT-1_nmr.CIC.saline_1.1	nmr.CIC.saline_1.1	1183	725	2	3	T-cell.1	T-cell
GATCGTACATGTAGTC-1_nmr.CIC.saline_1.1	nmr.CIC.saline_1.1	816	525	2	3	T-cell.1	T-cell
GATCTAGCACACATGT-1_nmr.CIC.saline_1.1	nmr.CIC.saline_1.1	650	326	1	2	Neutrophil	Neutrophil
GATCTAGGTAGCAAAT-1_nmr.CIC.saline_1.1	nmr.CIC.saline_1.1	449	251	1	2	Neutrophil	Neutrophil
GATCTAGGTCAATGTC-1_nmr.CIC.saline_1.1	nmr.CIC.saline_1.1	611	395	2	3	T-cell.1	T-cell
GATCTAGGTGACTCAT-1_nmr.CIC.saline_1.1	nmr.CIC.saline_1.1	3465	166	4	6	Erythroid-cell	Erythroid-cell
GATGAAACACTTAACG-1_nmr.CIC.saline_1.1	nmr.CIC.saline_1.1	2627	145	4	6	Erythroid-cell	Erythroid-cell
GATGAAACAGCTATTG-1_nmr.CIC.saline_1.1	nmr.CIC.saline_1.1	587	303	1	2	Neutrophil	Neutrophil
GATGAAACATCCAACA-1_nmr.CIC.saline_1.1	nmr.CIC.saline_1.1	741	327	1	2	Neutrophil	Neutrophil
GATGAAATCTCTTGAT-1_nmr.CIC.saline_1.1	nmr.CIC.saline_1.1	421	243	1	2	Neutrophil	Neutrophil
GATGAGGCAGTTAACC-1_nmr.CIC.saline_1.1	nmr.CIC.saline_1.1	672	367	1	2	Neutrophil	Neutrophil
GATGAGGGTACCTACA-1_nmr.CIC.saline_1.1	nmr.CIC.saline_1.1	602	307	1	2	Neutrophil	Neutrophil
GATGAGGGTTCGTCTC-1_nmr.CIC.saline_1.1	nmr.CIC.saline_1.1	741	369	1	2	Neutrophil	Neutrophil
GATGCTAAGTTGTCGT-1_nmr.CIC.saline_1.1	nmr.CIC.saline_1.1	540	275	1	2	Neutrophil	Neutrophil
GATGCTAGTCCGAGTC-1_nmr.CIC.saline_1.1	nmr.CIC.saline_1.1	435	202	1	2	Neutrophil	Neutrophil
GATGCTAGTCTGCGGT-1_nmr.CIC.saline_1.1	nmr.CIC.saline_1.1	1018	582	2	3	T-cell.1	T-cell
GATTCAGAGGATGTAT-1_nmr.CIC.saline_1.1	nmr.CIC.saline_1.1	755	380	1	2	Neutrophil	Neutrophil
GATTCAGCAGTATGCT-1_nmr.CIC.saline_1.1	nmr.CIC.saline_1.1	571	274	1	2	Neutrophil	Neutrophil
GATTCAGGTGATGATA-1_nmr.CIC.saline_1.1	nmr.CIC.saline_1.1	530	261	1	2	Neutrophil	Neutrophil
GCAAACTAGCAGGTCA-1_nmr.CIC.saline_1.1	nmr.CIC.saline_1.1	724	331	1	2	Neutrophil	Neutrophil
GCAAACTAGGCACATG-1_nmr.CIC.saline_1.1	nmr.CIC.saline_1.1	1229	506	1	2	Neutrophil	Neutrophil
GCAAACTAGTACGTAA-1_nmr.CIC.saline_1.1	nmr.CIC.saline_1.1	544	313	1	2	Neutrophil	Neutrophil
GCAAACTGTCTTCGTC-1_nmr.CIC.saline_1.1	nmr.CIC.saline_1.1	734	339	1	2	Neutrophil	Neutrophil
GCAAACTGTTGAGTTC-1_nmr.CIC.saline_1.1	nmr.CIC.saline_1.1	753	450	2	3	T-cell.1	T-cell
GCAAACTTCAAGAAGT-1_nmr.CIC.saline_1.1	nmr.CIC.saline_1.1	1209	599	2	3	T-cell.1	T-cell
GCAAACTTCCACTCCA-1_nmr.CIC.saline_1.1	nmr.CIC.saline_1.1	739	370	1	2	Neutrophil	Neutrophil
GCAAACTTCTATCCTA-1_nmr.CIC.saline_1.1	nmr.CIC.saline_1.1	1540	829	3	1	B-cell	B-cell
GCAATCAGTGCCTGCA-1_nmr.CIC.saline_1.1	nmr.CIC.saline_1.1	771	476	3	1	B-cell	B-cell
GCAATCAGTTCCTCCA-1_nmr.CIC.saline_1.1	nmr.CIC.saline_1.1	972	440	1	2	Neutrophil	Neutrophil
GCACATAAGCAGGCTA-1_nmr.CIC.saline_1.1	nmr.CIC.saline_1.1	722	331	1	2	Neutrophil	Neutrophil
GCACATAAGGCGATAC-1_nmr.CIC.saline_1.1	nmr.CIC.saline_1.1	763	330	1	2	Neutrophil	Neutrophil
GCACATAAGGTCGGAT-1_nmr.CIC.saline_1.1	nmr.CIC.saline_1.1	3344	144	4	6	Erythroid-cell	Erythroid-cell
GCACATACATCTATGG-1_nmr.CIC.saline_1.1	nmr.CIC.saline_1.1	792	349	1	2	Neutrophil	Neutrophil
GCACATATCAGTGCAT-1_nmr.CIC.saline_1.1	nmr.CIC.saline_1.1	1028	573	5	5	T-cell.2	Unassigned.2
GCACATATCCAGTAGT-1_nmr.CIC.saline_1.1	nmr.CIC.saline_1.1	594	376	2	3	T-cell.1	T-cell
GCACATATCGCTTAGA-1_nmr.CIC.saline_1.1	nmr.CIC.saline_1.1	385	215	1	2	Neutrophil	Neutrophil
GCACTCTCAATGCCAT-1_nmr.CIC.saline_1.1	nmr.CIC.saline_1.1	570	295	1	2	Neutrophil	Neutrophil
GCACTCTCACCAGTTA-1_nmr.CIC.saline_1.1	nmr.CIC.saline_1.1	825	390	1	2	Neutrophil	Neutrophil
GCACTCTCATACTCTT-1_nmr.CIC.saline_1.1	nmr.CIC.saline_1.1	629	357	1	2	Neutrophil	Neutrophil
GCACTCTGTAGAGCTG-1_nmr.CIC.saline_1.1	nmr.CIC.saline_1.1	619	304	1	2	Neutrophil	Neutrophil
GCACTCTTCGTCCGTT-1_nmr.CIC.saline_1.1	nmr.CIC.saline_1.1	2670	662	1	7	Neutrophil	Ltf-high-neutrophil
GCAGCCACAGGATTGG-1_nmr.CIC.saline_1.1	nmr.CIC.saline_1.1	630	280	1	2	Neutrophil	Neutrophil
GCAGCCAGTCATCCCT-1_nmr.CIC.saline_1.1	nmr.CIC.saline_1.1	652	347	1	2	Neutrophil	Neutrophil
GCAGTTAAGCGTGTCC-1_nmr.CIC.saline_1.1	nmr.CIC.saline_1.1	721	322	1	2	Neutrophil	Neutrophil
GCAGTTAAGGCCATAG-1_nmr.CIC.saline_1.1	nmr.CIC.saline_1.1	694	353	1	2	Neutrophil	Neutrophil
GCAGTTATCATGTCCC-1_nmr.CIC.saline_1.1	nmr.CIC.saline_1.1	615	292	1	2	Neutrophil	Neutrophil
GCATACAAGAGTTGGC-1_nmr.CIC.saline_1.1	nmr.CIC.saline_1.1	753	329	1	2	Neutrophil	Neutrophil
GCATACACAAGCGAGT-1_nmr.CIC.saline_1.1	nmr.CIC.saline_1.1	453	237	1	2	Neutrophil	Neutrophil
GCATACAGTACCGAGA-1_nmr.CIC.saline_1.1	nmr.CIC.saline_1.1	772	317	1	2	Neutrophil	Neutrophil
GCATACAGTTCCACAA-1_nmr.CIC.saline_1.1	nmr.CIC.saline_1.1	847	350	1	2	Neutrophil	Neutrophil
GCATACAGTTGGTTTG-1_nmr.CIC.saline_1.1	nmr.CIC.saline_1.1	733	348	1	2	Neutrophil	Neutrophil
GCATGATGTTCCGGCA-1_nmr.CIC.saline_1.1	nmr.CIC.saline_1.1	691	297	1	2	Neutrophil	Neutrophil
GCATGATTCGGTGTCG-1_nmr.CIC.saline_1.1	nmr.CIC.saline_1.1	777	329	1	2	Neutrophil	Neutrophil
GCATGATTCTAACTCT-1_nmr.CIC.saline_1.1	nmr.CIC.saline_1.1	931	391	1	2	Neutrophil	Neutrophil
GCATGATTCTGAGGGA-1_nmr.CIC.saline_1.1	nmr.CIC.saline_1.1	2916	118	4	6	Erythroid-cell	Erythroid-cell
GCATGCGCAAGGACAC-1_nmr.CIC.saline_1.1	nmr.CIC.saline_1.1	514	372	2	3	T-cell.1	T-cell
GCATGCGGTACCCAAT-1_nmr.CIC.saline_1.1	nmr.CIC.saline_1.1	371	230	1	2	Neutrophil	Neutrophil
GCATGCGGTTAGTGGG-1_nmr.CIC.saline_1.1	nmr.CIC.saline_1.1	872	360	1	2	Neutrophil	Neutrophil
GCATGCGTCCAAGCCG-1_nmr.CIC.saline_1.1	nmr.CIC.saline_1.1	357	206	1	2	Neutrophil	Neutrophil
GCATGTAAGGTGCAAC-1_nmr.CIC.saline_1.1	nmr.CIC.saline_1.1	883	359	1	2	Neutrophil	Neutrophil
GCATGTAGTAAATACG-1_nmr.CIC.saline_1.1	nmr.CIC.saline_1.1	225	119	1	2	Neutrophil	Neutrophil
GCATGTAGTCAACATC-1_nmr.CIC.saline_1.1	nmr.CIC.saline_1.1	544	308	1	2	Neutrophil	Neutrophil
GCATGTAGTCATATCG-1_nmr.CIC.saline_1.1	nmr.CIC.saline_1.1	1270	628	2	3	T-cell.1	T-cell
GCATGTAGTCGTTGTA-1_nmr.CIC.saline_1.1	nmr.CIC.saline_1.1	941	389	1	2	Neutrophil	Neutrophil
GCATGTATCAATCACG-1_nmr.CIC.saline_1.1	nmr.CIC.saline_1.1	675	315	1	2	Neutrophil	Neutrophil
GCCAAATGTACTCTCC-1_nmr.CIC.saline_1.1	nmr.CIC.saline_1.1	936	384	1	2	Neutrophil	Neutrophil
GCCAAATGTCTAAAGA-1_nmr.CIC.saline_1.1	nmr.CIC.saline_1.1	417	221	1	2	Neutrophil	Neutrophil
GCCAAATGTGAGGGAG-1_nmr.CIC.saline_1.1	nmr.CIC.saline_1.1	807	352	1	2	Neutrophil	Neutrophil
GCCAAATGTGCAACGA-1_nmr.CIC.saline_1.1	nmr.CIC.saline_1.1	323	170	1	2	Neutrophil	Neutrophil
GCCAAATGTGGAAAGA-1_nmr.CIC.saline_1.1	nmr.CIC.saline_1.1	701	335	1	2	Neutrophil	Neutrophil
GCCAAATGTGTAACGG-1_nmr.CIC.saline_1.1	nmr.CIC.saline_1.1	756	383	1	2	Neutrophil	Neutrophil
GCCAAATTCAGCGACC-1_nmr.CIC.saline_1.1	nmr.CIC.saline_1.1	976	586	3	1	B-cell	B-cell
GCCAAATTCTACGAGT-1_nmr.CIC.saline_1.1	nmr.CIC.saline_1.1	1906	909	2	3	T-cell.1	T-cell
GCCAAATTCTCAACTT-1_nmr.CIC.saline_1.1	nmr.CIC.saline_1.1	551	304	1	2	Neutrophil	Neutrophil
GCCTCTACATGCCCGA-1_nmr.CIC.saline_1.1	nmr.CIC.saline_1.1	880	373	1	2	Neutrophil	Neutrophil
GCCTCTAGTCCGAAGA-1_nmr.CIC.saline_1.1	nmr.CIC.saline_1.1	730	363	1	4	Neutrophil	Unassigned.1
GCCTCTAGTTGGGACA-1_nmr.CIC.saline_1.1	nmr.CIC.saline_1.1	829	378	1	2	Neutrophil	Neutrophil
GCGACCAAGCGCCTTG-1_nmr.CIC.saline_1.1	nmr.CIC.saline_1.1	775	299	1	2	Neutrophil	Neutrophil
GCGACCAAGGCTCAGA-1_nmr.CIC.saline_1.1	nmr.CIC.saline_1.1	461	255	1	2	Neutrophil	Neutrophil
GCGACCACAAGCCGTC-1_nmr.CIC.saline_1.1	nmr.CIC.saline_1.1	734	316	1	2	Neutrophil	Neutrophil
GCGACCACAAGCCTAT-1_nmr.CIC.saline_1.1	nmr.CIC.saline_1.1	771	373	1	2	Neutrophil	Neutrophil
GCGACCACATACGCCG-1_nmr.CIC.saline_1.1	nmr.CIC.saline_1.1	714	345	1	9	Neutrophil	Unassigned.3
GCGACCAGTACCAGTT-1_nmr.CIC.saline_1.1	nmr.CIC.saline_1.1	766	306	1	2	Neutrophil	Neutrophil
GCGACCATCTAGAGTC-1_nmr.CIC.saline_1.1	nmr.CIC.saline_1.1	198	126	1	2	Neutrophil	Neutrophil
GCGAGAAAGCTGGAAC-1_nmr.CIC.saline_1.1	nmr.CIC.saline_1.1	805	370	1	2	Neutrophil	Neutrophil
GCGAGAAAGTCATCCA-1_nmr.CIC.saline_1.1	nmr.CIC.saline_1.1	783	341	1	2	Neutrophil	Neutrophil
GCGAGAACAAAGAATC-1_nmr.CIC.saline_1.1	nmr.CIC.saline_1.1	832	491	3	1	B-cell	B-cell
GCGAGAACACATCCAA-1_nmr.CIC.saline_1.1	nmr.CIC.saline_1.1	610	313	1	2	Neutrophil	Neutrophil
GCGAGAACACTCAGGC-1_nmr.CIC.saline_1.1	nmr.CIC.saline_1.1	1147	444	1	2	Neutrophil	Neutrophil
GCGAGAACAGGCAGTA-1_nmr.CIC.saline_1.1	nmr.CIC.saline_1.1	504	274	1	2	Neutrophil	Neutrophil
GCGAGAAGTATTCTCT-1_nmr.CIC.saline_1.1	nmr.CIC.saline_1.1	428	224	1	2	Neutrophil	Neutrophil
GCGAGAATCGCTGATA-1_nmr.CIC.saline_1.1	nmr.CIC.saline_1.1	540	285	1	2	Neutrophil	Neutrophil
GCGCAACAGCGATTCT-1_nmr.CIC.saline_1.1	nmr.CIC.saline_1.1	498	301	1	2	Neutrophil	Neutrophil
GCGCAACCAAGCTGAG-1_nmr.CIC.saline_1.1	nmr.CIC.saline_1.1	513	248	1	2	Neutrophil	Neutrophil
GCGCAACGTAGAAAGG-1_nmr.CIC.saline_1.1	nmr.CIC.saline_1.1	871	360	1	2	Neutrophil	Neutrophil
GCGCAACGTAGCGCAA-1_nmr.CIC.saline_1.1	nmr.CIC.saline_1.1	658	398	1	2	Neutrophil	Neutrophil
GCGCAACGTCCTGCTT-1_nmr.CIC.saline_1.1	nmr.CIC.saline_1.1	1123	699	5	5	T-cell.2	Unassigned.2
GCGCAACGTTCGAATC-1_nmr.CIC.saline_1.1	nmr.CIC.saline_1.1	1716	900	2	3	T-cell.1	T-cell
GCGCAACGTTGCCTCT-1_nmr.CIC.saline_1.1	nmr.CIC.saline_1.1	568	267	1	2	Neutrophil	Neutrophil
GCGCAACTCTCGCATC-1_nmr.CIC.saline_1.1	nmr.CIC.saline_1.1	536	251	1	2	Neutrophil	Neutrophil
GCGCAGTAGGTGATAT-1_nmr.CIC.saline_1.1	nmr.CIC.saline_1.1	416	230	1	2	Neutrophil	Neutrophil
GCGCAGTCAGGGATTG-1_nmr.CIC.saline_1.1	nmr.CIC.saline_1.1	608	414	3	1	B-cell	B-cell
GCGCAGTCATACTACG-1_nmr.CIC.saline_1.1	nmr.CIC.saline_1.1	951	392	1	2	Neutrophil	Neutrophil
GCGCAGTCATTATCTC-1_nmr.CIC.saline_1.1	nmr.CIC.saline_1.1	825	367	1	2	Neutrophil	Neutrophil
GCGCAGTGTCTAAACC-1_nmr.CIC.saline_1.1	nmr.CIC.saline_1.1	568	267	1	2	Neutrophil	Neutrophil
GCGCAGTTCACCGTAA-1_nmr.CIC.saline_1.1	nmr.CIC.saline_1.1	564	277	1	2	Neutrophil	Neutrophil
GCGCAGTTCGAGAGCA-1_nmr.CIC.saline_1.1	nmr.CIC.saline_1.1	602	291	1	2	Neutrophil	Neutrophil
GCGCAGTTCTTGTTTG-1_nmr.CIC.saline_1.1	nmr.CIC.saline_1.1	644	395	1	4	Neutrophil	Unassigned.1
GCGCCAAAGAGACTTA-1_nmr.CIC.saline_1.1	nmr.CIC.saline_1.1	634	292	1	2	Neutrophil	Neutrophil
GCGCCAACAAGCTGAG-1_nmr.CIC.saline_1.1	nmr.CIC.saline_1.1	3004	1184	2	3	T-cell.1	T-cell
GCGCCAACACGGTGTC-1_nmr.CIC.saline_1.1	nmr.CIC.saline_1.1	531	283	1	2	Neutrophil	Neutrophil
GCGCCAAGTCCAGTGC-1_nmr.CIC.saline_1.1	nmr.CIC.saline_1.1	909	408	1	2	Neutrophil	Neutrophil
GCGCCAATCAACGAAA-1_nmr.CIC.saline_1.1	nmr.CIC.saline_1.1	581	306	1	2	Neutrophil	Neutrophil
GCGCCAATCATCTGTT-1_nmr.CIC.saline_1.1	nmr.CIC.saline_1.1	761	353	1	2	Neutrophil	Neutrophil
GCGCGATAGAAGATTC-1_nmr.CIC.saline_1.1	nmr.CIC.saline_1.1	389	235	1	2	Neutrophil	Neutrophil
GCGCGATCACGGATAG-1_nmr.CIC.saline_1.1	nmr.CIC.saline_1.1	1062	388	1	2	Neutrophil	Neutrophil
GCGCGATCATATACCG-1_nmr.CIC.saline_1.1	nmr.CIC.saline_1.1	2449	1033	3	8	B-cell	Monocyte
GCGCGATCATCAGTCA-1_nmr.CIC.saline_1.1	nmr.CIC.saline_1.1	1186	638	2	3	T-cell.1	T-cell
GCGCGATCATGCAACT-1_nmr.CIC.saline_1.1	nmr.CIC.saline_1.1	736	406	1	2	Neutrophil	Neutrophil
GCGCGATGTAAACCTC-1_nmr.CIC.saline_1.1	nmr.CIC.saline_1.1	447	331	5	5	T-cell.2	Unassigned.2
GCGCGATTCCCATTAT-1_nmr.CIC.saline_1.1	nmr.CIC.saline_1.1	579	316	1	2	Neutrophil	Neutrophil
GCGCGATTCTGCTGCT-1_nmr.CIC.saline_1.1	nmr.CIC.saline_1.1	671	287	1	2	Neutrophil	Neutrophil
GCGGGTTAGAGGTTGC-1_nmr.CIC.saline_1.1	nmr.CIC.saline_1.1	2463	1099	5	5	T-cell.2	Unassigned.2
GCGGGTTTCCTGTACC-1_nmr.CIC.saline_1.1	nmr.CIC.saline_1.1	591	346	1	2	Neutrophil	Neutrophil
GCTCCTACAAACCTAC-1_nmr.CIC.saline_1.1	nmr.CIC.saline_1.1	337	185	1	2	Neutrophil	Neutrophil
GCTCCTAGTACAGTTC-1_nmr.CIC.saline_1.1	nmr.CIC.saline_1.1	744	304	1	2	Neutrophil	Neutrophil
GCTCTGTAGCGTAGTG-1_nmr.CIC.saline_1.1	nmr.CIC.saline_1.1	771	488	3	1	B-cell	B-cell
GCTCTGTAGGAACTGC-1_nmr.CIC.saline_1.1	nmr.CIC.saline_1.1	1520	671	2	3	T-cell.1	T-cell
GCTCTGTCAGTATAAG-1_nmr.CIC.saline_1.1	nmr.CIC.saline_1.1	190	147	2	3	T-cell.1	T-cell
GCTCTGTTCTGCGACG-1_nmr.CIC.saline_1.1	nmr.CIC.saline_1.1	804	362	1	2	Neutrophil	Neutrophil
GCTGCAGAGCGACGTA-1_nmr.CIC.saline_1.1	nmr.CIC.saline_1.1	553	267	1	2	Neutrophil	Neutrophil
GCTGCAGCACGGTAAG-1_nmr.CIC.saline_1.1	nmr.CIC.saline_1.1	1214	507	1	2	Neutrophil	Neutrophil
GCTGCAGGTAGCACGA-1_nmr.CIC.saline_1.1	nmr.CIC.saline_1.1	1336	693	2	3	T-cell.1	T-cell
GCTGCAGGTCATCGGC-1_nmr.CIC.saline_1.1	nmr.CIC.saline_1.1	785	393	1	2	Neutrophil	Neutrophil
GCTGCAGGTCTACCTC-1_nmr.CIC.saline_1.1	nmr.CIC.saline_1.1	3510	145	4	6	Erythroid-cell	Erythroid-cell
GCTGCTTAGAAACCTA-1_nmr.CIC.saline_1.1	nmr.CIC.saline_1.1	1039	559	5	5	T-cell.2	Unassigned.2
GCTGCTTAGCTAAACA-1_nmr.CIC.saline_1.1	nmr.CIC.saline_1.1	391	268	3	1	B-cell	B-cell
GCTGCTTGTTAAGAAC-1_nmr.CIC.saline_1.1	nmr.CIC.saline_1.1	540	316	1	2	Neutrophil	Neutrophil
GCTGCTTTCTCCTATA-1_nmr.CIC.saline_1.1	nmr.CIC.saline_1.1	763	315	1	2	Neutrophil	Neutrophil
GCTGGGTAGTTAGGTA-1_nmr.CIC.saline_1.1	nmr.CIC.saline_1.1	922	411	1	2	Neutrophil	Neutrophil
GCTGGGTCAAGTTGTC-1_nmr.CIC.saline_1.1	nmr.CIC.saline_1.1	542	384	5	5	T-cell.2	Unassigned.2
GCTGGGTCATGTAAGA-1_nmr.CIC.saline_1.1	nmr.CIC.saline_1.1	4222	258	4	6	Erythroid-cell	Erythroid-cell
GCTGGGTGTAGAGGAA-1_nmr.CIC.saline_1.1	nmr.CIC.saline_1.1	751	336	1	2	Neutrophil	Neutrophil
GCTGGGTGTGCAACTT-1_nmr.CIC.saline_1.1	nmr.CIC.saline_1.1	563	351	2	3	T-cell.1	T-cell
GCTTCCAAGGACCACA-1_nmr.CIC.saline_1.1	nmr.CIC.saline_1.1	699	355	1	2	Neutrophil	Neutrophil
GCTTCCATCGGCGCTA-1_nmr.CIC.saline_1.1	nmr.CIC.saline_1.1	738	368	1	2	Neutrophil	Neutrophil
GCTTCCATCTTTAGTC-1_nmr.CIC.saline_1.1	nmr.CIC.saline_1.1	1216	728	5	5	T-cell.2	Unassigned.2
GCTTGAACAATCAGAA-1_nmr.CIC.saline_1.1	nmr.CIC.saline_1.1	2349	120	4	6	Erythroid-cell	Erythroid-cell
GCTTGAAGTTAAAGTG-1_nmr.CIC.saline_1.1	nmr.CIC.saline_1.1	614	303	1	2	Neutrophil	Neutrophil
GCTTGAATCACCCTCA-1_nmr.CIC.saline_1.1	nmr.CIC.saline_1.1	1072	417	1	2	Neutrophil	Neutrophil
GGAAAGCAGACATAAC-1_nmr.CIC.saline_1.1	nmr.CIC.saline_1.1	702	345	1	2	Neutrophil	Neutrophil
GGAAAGCTCCGAACGC-1_nmr.CIC.saline_1.1	nmr.CIC.saline_1.1	622	288	1	2	Neutrophil	Neutrophil
GGAACTTAGATAGTCA-1_nmr.CIC.saline_1.1	nmr.CIC.saline_1.1	612	406	5	5	T-cell.2	Unassigned.2
GGAACTTCAAGGACTG-1_nmr.CIC.saline_1.1	nmr.CIC.saline_1.1	870	393	1	2	Neutrophil	Neutrophil
GGAACTTGTGGACGAT-1_nmr.CIC.saline_1.1	nmr.CIC.saline_1.1	714	293	1	2	Neutrophil	Neutrophil
GGAATAAGTGCAGGTA-1_nmr.CIC.saline_1.1	nmr.CIC.saline_1.1	482	307	1	2	Neutrophil	Neutrophil
GGAATAAGTTTGTTTC-1_nmr.CIC.saline_1.1	nmr.CIC.saline_1.1	1469	727	2	3	T-cell.1	T-cell
GGACAAGCAGTCAGCC-1_nmr.CIC.saline_1.1	nmr.CIC.saline_1.1	894	404	1	2	Neutrophil	Neutrophil
GGACAAGTCAAACGGG-1_nmr.CIC.saline_1.1	nmr.CIC.saline_1.1	217	196	2	3	T-cell.1	T-cell
GGACAGAGTGTGCGTC-1_nmr.CIC.saline_1.1	nmr.CIC.saline_1.1	1145	654	3	1	B-cell	B-cell
GGACATTCATTCGACA-1_nmr.CIC.saline_1.1	nmr.CIC.saline_1.1	296	157	4	6	Erythroid-cell	Erythroid-cell
GGACATTGTCTTCGTC-1_nmr.CIC.saline_1.1	nmr.CIC.saline_1.1	379	244	1	2	Neutrophil	Neutrophil
GGACATTGTGTTGAGG-1_nmr.CIC.saline_1.1	nmr.CIC.saline_1.1	667	427	3	1	B-cell	B-cell
GGACGTCAGCCGGTAA-1_nmr.CIC.saline_1.1	nmr.CIC.saline_1.1	472	217	1	2	Neutrophil	Neutrophil
GGACGTCCATGGAATA-1_nmr.CIC.saline_1.1	nmr.CIC.saline_1.1	925	355	1	2	Neutrophil	Neutrophil
GGACGTCTCAGGATCT-1_nmr.CIC.saline_1.1	nmr.CIC.saline_1.1	1238	684	2	3	T-cell.1	T-cell
GGACGTCTCTTTAGTC-1_nmr.CIC.saline_1.1	nmr.CIC.saline_1.1	567	307	1	2	Neutrophil	Neutrophil
GGAGCAACAAGGGTCA-1_nmr.CIC.saline_1.1	nmr.CIC.saline_1.1	773	443	3	1	B-cell	B-cell
GGAGCAACACACAGAG-1_nmr.CIC.saline_1.1	nmr.CIC.saline_1.1	653	285	1	4	Neutrophil	Unassigned.1
GGAGCAAGTTAAGACA-1_nmr.CIC.saline_1.1	nmr.CIC.saline_1.1	3725	1345	5	5	T-cell.2	Unassigned.2
GGAGCAATCCCGGATG-1_nmr.CIC.saline_1.1	nmr.CIC.saline_1.1	506	251	1	2	Neutrophil	Neutrophil
GGATGTTAGGAGTCTG-1_nmr.CIC.saline_1.1	nmr.CIC.saline_1.1	1295	554	1	2	Neutrophil	Neutrophil
GGATGTTGTTCCATGA-1_nmr.CIC.saline_1.1	nmr.CIC.saline_1.1	660	295	1	2	Neutrophil	Neutrophil
GGATTACAGATGCCAG-1_nmr.CIC.saline_1.1	nmr.CIC.saline_1.1	2726	137	4	6	Erythroid-cell	Erythroid-cell
GGATTACAGTAAGTAC-1_nmr.CIC.saline_1.1	nmr.CIC.saline_1.1	650	335	1	2	Neutrophil	Neutrophil
GGATTACCACGAGAGT-1_nmr.CIC.saline_1.1	nmr.CIC.saline_1.1	538	294	1	2	Neutrophil	Neutrophil
GGATTACTCGTACGGC-1_nmr.CIC.saline_1.1	nmr.CIC.saline_1.1	688	332	1	2	Neutrophil	Neutrophil
GGCAATTAGTGAACAT-1_nmr.CIC.saline_1.1	nmr.CIC.saline_1.1	1676	812	2	3	T-cell.1	T-cell
GGCAATTCATGAACCT-1_nmr.CIC.saline_1.1	nmr.CIC.saline_1.1	210	175	2	3	T-cell.1	T-cell
GGCAATTCATTCCTCG-1_nmr.CIC.saline_1.1	nmr.CIC.saline_1.1	689	350	1	4	Neutrophil	Unassigned.1
GGCAATTGTAAATGAC-1_nmr.CIC.saline_1.1	nmr.CIC.saline_1.1	507	258	1	2	Neutrophil	Neutrophil
GGCCGATCAAGACACG-1_nmr.CIC.saline_1.1	nmr.CIC.saline_1.1	1378	519	1	2	Neutrophil	Neutrophil
GGCCGATCAGCATGAG-1_nmr.CIC.saline_1.1	nmr.CIC.saline_1.1	481	273	1	2	Neutrophil	Neutrophil
GGCCGATCAGGTCTCG-1_nmr.CIC.saline_1.1	nmr.CIC.saline_1.1	800	361	1	2	Neutrophil	Neutrophil
GGCCGATGTGAGGCTA-1_nmr.CIC.saline_1.1	nmr.CIC.saline_1.1	531	309	1	2	Neutrophil	Neutrophil
GGCCGATGTGCGAAAC-1_nmr.CIC.saline_1.1	nmr.CIC.saline_1.1	1015	349	1	2	Neutrophil	Neutrophil
GGCCGATGTGTTCGAT-1_nmr.CIC.saline_1.1	nmr.CIC.saline_1.1	570	318	1	2	Neutrophil	Neutrophil
GGCCGATTCCTGTAGA-1_nmr.CIC.saline_1.1	nmr.CIC.saline_1.1	880	380	1	2	Neutrophil	Neutrophil
GGCGACTAGGCTAGCA-1_nmr.CIC.saline_1.1	nmr.CIC.saline_1.1	1348	636	2	3	T-cell.1	T-cell
GGCGACTAGTCGTACT-1_nmr.CIC.saline_1.1	nmr.CIC.saline_1.1	747	318	1	2	Neutrophil	Neutrophil
GGCGACTCACTGTCGG-1_nmr.CIC.saline_1.1	nmr.CIC.saline_1.1	474	232	1	2	Neutrophil	Neutrophil
GGCGACTGTAAATACG-1_nmr.CIC.saline_1.1	nmr.CIC.saline_1.1	837	469	2	3	T-cell.1	T-cell
GGCGTGTAGATATGGT-1_nmr.CIC.saline_1.1	nmr.CIC.saline_1.1	494	256	1	2	Neutrophil	Neutrophil
GGCGTGTAGCTGATAA-1_nmr.CIC.saline_1.1	nmr.CIC.saline_1.1	920	382	1	2	Neutrophil	Neutrophil
GGCGTGTAGTCATCCA-1_nmr.CIC.saline_1.1	nmr.CIC.saline_1.1	723	413	2	3	T-cell.1	T-cell
GGCGTGTGTGTTGGGA-1_nmr.CIC.saline_1.1	nmr.CIC.saline_1.1	462	234	1	2	Neutrophil	Neutrophil
GGCGTGTGTTAAGACA-1_nmr.CIC.saline_1.1	nmr.CIC.saline_1.1	548	360	2	3	T-cell.1	T-cell
GGCGTGTGTTGAGGTG-1_nmr.CIC.saline_1.1	nmr.CIC.saline_1.1	626	392	2	3	T-cell.1	T-cell
GGCGTGTTCTCCAGGG-1_nmr.CIC.saline_1.1	nmr.CIC.saline_1.1	800	459	2	3	T-cell.1	T-cell
GGCGTGTTCTGCGGCA-1_nmr.CIC.saline_1.1	nmr.CIC.saline_1.1	3653	167	4	6	Erythroid-cell	Erythroid-cell
GGCGTGTTCTTATCTG-1_nmr.CIC.saline_1.1	nmr.CIC.saline_1.1	560	298	1	2	Neutrophil	Neutrophil
GGCTCGAAGAAGAAGC-1_nmr.CIC.saline_1.1	nmr.CIC.saline_1.1	615	328	1	2	Neutrophil	Neutrophil
GGCTCGACACGAGGTA-1_nmr.CIC.saline_1.1	nmr.CIC.saline_1.1	582	315	1	2	Neutrophil	Neutrophil
GGCTCGAGTGTGGTTT-1_nmr.CIC.saline_1.1	nmr.CIC.saline_1.1	656	348	1	2	Neutrophil	Neutrophil
GGCTCGAGTTAAGACA-1_nmr.CIC.saline_1.1	nmr.CIC.saline_1.1	668	327	1	2	Neutrophil	Neutrophil
GGCTCGAGTTCCATGA-1_nmr.CIC.saline_1.1	nmr.CIC.saline_1.1	714	335	1	2	Neutrophil	Neutrophil
GGCTCGAGTTGATTGC-1_nmr.CIC.saline_1.1	nmr.CIC.saline_1.1	804	361	1	2	Neutrophil	Neutrophil
GGCTGGTAGCTAGCCC-1_nmr.CIC.saline_1.1	nmr.CIC.saline_1.1	496	346	2	3	T-cell.1	T-cell
GGCTGGTAGTAACCCT-1_nmr.CIC.saline_1.1	nmr.CIC.saline_1.1	1720	778	2	3	T-cell.1	T-cell
GGCTGGTCAGATCGGA-1_nmr.CIC.saline_1.1	nmr.CIC.saline_1.1	731	300	1	2	Neutrophil	Neutrophil
GGCTGGTCATCGATTG-1_nmr.CIC.saline_1.1	nmr.CIC.saline_1.1	445	255	1	2	Neutrophil	Neutrophil
GGCTGGTGTATAATGG-1_nmr.CIC.saline_1.1	nmr.CIC.saline_1.1	735	425	2	3	T-cell.1	T-cell
GGCTGGTGTCCTCCAT-1_nmr.CIC.saline_1.1	nmr.CIC.saline_1.1	697	273	1	2	Neutrophil	Neutrophil
GGGAATGAGGAGTCTG-1_nmr.CIC.saline_1.1	nmr.CIC.saline_1.1	1445	758	2	3	T-cell.1	T-cell
GGGAATGGTGTGGTTT-1_nmr.CIC.saline_1.1	nmr.CIC.saline_1.1	800	321	1	2	Neutrophil	Neutrophil
GGGAATGTCAGTGTTG-1_nmr.CIC.saline_1.1	nmr.CIC.saline_1.1	650	346	1	2	Neutrophil	Neutrophil
GGGAATGTCCCAAGAT-1_nmr.CIC.saline_1.1	nmr.CIC.saline_1.1	759	347	1	2	Neutrophil	Neutrophil
GGGAATGTCGTGGTCG-1_nmr.CIC.saline_1.1	nmr.CIC.saline_1.1	812	377	1	2	Neutrophil	Neutrophil
GGGACCTCAACACCTA-1_nmr.CIC.saline_1.1	nmr.CIC.saline_1.1	1990	1053	5	5	T-cell.2	Unassigned.2
GGGACCTCACGAGAGT-1_nmr.CIC.saline_1.1	nmr.CIC.saline_1.1	639	318	1	2	Neutrophil	Neutrophil
GGGACCTCAGACTCGC-1_nmr.CIC.saline_1.1	nmr.CIC.saline_1.1	777	376	1	2	Neutrophil	Neutrophil
GGGACCTGTCTGCAAT-1_nmr.CIC.saline_1.1	nmr.CIC.saline_1.1	599	324	1	2	Neutrophil	Neutrophil
GGGACCTTCTATCCTA-1_nmr.CIC.saline_1.1	nmr.CIC.saline_1.1	644	321	1	2	Neutrophil	Neutrophil
GGGAGATAGAGGGCTT-1_nmr.CIC.saline_1.1	nmr.CIC.saline_1.1	1299	616	1	2	Neutrophil	Neutrophil
GGGAGATCACCCTATC-1_nmr.CIC.saline_1.1	nmr.CIC.saline_1.1	583	265	1	2	Neutrophil	Neutrophil
GGGATGACAAGCGAGT-1_nmr.CIC.saline_1.1	nmr.CIC.saline_1.1	624	335	1	2	Neutrophil	Neutrophil
GGGATGACAATCCAAC-1_nmr.CIC.saline_1.1	nmr.CIC.saline_1.1	465	342	2	3	T-cell.1	T-cell
GGGATGACACTGCCAG-1_nmr.CIC.saline_1.1	nmr.CIC.saline_1.1	611	341	1	2	Neutrophil	Neutrophil
GGGATGACATGCAACT-1_nmr.CIC.saline_1.1	nmr.CIC.saline_1.1	491	285	1	2	Neutrophil	Neutrophil
GGGATGAGTCCAGTAT-1_nmr.CIC.saline_1.1	nmr.CIC.saline_1.1	873	389	1	2	Neutrophil	Neutrophil
GGGATGAGTCTAGAGG-1_nmr.CIC.saline_1.1	nmr.CIC.saline_1.1	1043	596	2	3	T-cell.1	T-cell
GGGATGAGTTCTCATT-1_nmr.CIC.saline_1.1	nmr.CIC.saline_1.1	514	252	1	2	Neutrophil	Neutrophil
GGGATGATCATTGCGA-1_nmr.CIC.saline_1.1	nmr.CIC.saline_1.1	1099	470	1	2	Neutrophil	Neutrophil
GGGCACTAGAAGCCCA-1_nmr.CIC.saline_1.1	nmr.CIC.saline_1.1	549	250	1	2	Neutrophil	Neutrophil
GGGCACTAGTGGGCTA-1_nmr.CIC.saline_1.1	nmr.CIC.saline_1.1	664	356	1	4	Neutrophil	Unassigned.1
GGGCACTCACAGACTT-1_nmr.CIC.saline_1.1	nmr.CIC.saline_1.1	697	327	1	2	Neutrophil	Neutrophil
GGGCACTGTGTCGCTG-1_nmr.CIC.saline_1.1	nmr.CIC.saline_1.1	650	322	1	2	Neutrophil	Neutrophil
GGGCATCAGCAGCCTC-1_nmr.CIC.saline_1.1	nmr.CIC.saline_1.1	795	366	1	2	Neutrophil	Neutrophil
GGGCATCGTAAGCACG-1_nmr.CIC.saline_1.1	nmr.CIC.saline_1.1	591	297	1	2	Neutrophil	Neutrophil
GGGCATCGTCACAAGG-1_nmr.CIC.saline_1.1	nmr.CIC.saline_1.1	436	253	1	2	Neutrophil	Neutrophil
GGGCATCGTCAGAGGT-1_nmr.CIC.saline_1.1	nmr.CIC.saline_1.1	1472	711	2	3	T-cell.1	T-cell
GGGCATCGTTGAACTC-1_nmr.CIC.saline_1.1	nmr.CIC.saline_1.1	745	366	1	2	Neutrophil	Neutrophil
GGGCATCTCAACGGGA-1_nmr.CIC.saline_1.1	nmr.CIC.saline_1.1	680	308	1	2	Neutrophil	Neutrophil
GGGCATCTCGCGATCG-1_nmr.CIC.saline_1.1	nmr.CIC.saline_1.1	760	335	1	2	Neutrophil	Neutrophil
GGGTCTGGTATAAACG-1_nmr.CIC.saline_1.1	nmr.CIC.saline_1.1	561	301	1	2	Neutrophil	Neutrophil
GGGTTGCTCCCATTAT-1_nmr.CIC.saline_1.1	nmr.CIC.saline_1.1	1207	498	1	4	Neutrophil	Unassigned.1
GGGTTGCTCCTGCAGG-1_nmr.CIC.saline_1.1	nmr.CIC.saline_1.1	3876	187	4	6	Erythroid-cell	Erythroid-cell
GGGTTGCTCGTACCGG-1_nmr.CIC.saline_1.1	nmr.CIC.saline_1.1	788	408	1	2	Neutrophil	Neutrophil
GGGTTGCTCTTTAGGG-1_nmr.CIC.saline_1.1	nmr.CIC.saline_1.1	6778	336	4	6	Erythroid-cell	Erythroid-cell
GGTATTGGTGTGCCTG-1_nmr.CIC.saline_1.1	nmr.CIC.saline_1.1	463	233	1	2	Neutrophil	Neutrophil
GGTATTGGTTCGCTAA-1_nmr.CIC.saline_1.1	nmr.CIC.saline_1.1	993	513	2	3	T-cell.1	T-cell
GGTATTGTCCCACTTG-1_nmr.CIC.saline_1.1	nmr.CIC.saline_1.1	5392	228	4	6	Erythroid-cell	Erythroid-cell
GGTGAAGGTAGAGGAA-1_nmr.CIC.saline_1.1	nmr.CIC.saline_1.1	542	266	1	2	Neutrophil	Neutrophil
GGTGAAGGTCGCGGTT-1_nmr.CIC.saline_1.1	nmr.CIC.saline_1.1	645	303	1	2	Neutrophil	Neutrophil
GGTGAAGGTGTGACGA-1_nmr.CIC.saline_1.1	nmr.CIC.saline_1.1	581	307	1	2	Neutrophil	Neutrophil
GGTGAAGTCCTAGGGC-1_nmr.CIC.saline_1.1	nmr.CIC.saline_1.1	625	285	1	2	Neutrophil	Neutrophil
GGTGCGTGTCGCCATG-1_nmr.CIC.saline_1.1	nmr.CIC.saline_1.1	884	507	2	3	T-cell.1	T-cell
GGTGTTAAGTGGTAAT-1_nmr.CIC.saline_1.1	nmr.CIC.saline_1.1	721	370	1	2	Neutrophil	Neutrophil
GGTGTTATCCAAAGTC-1_nmr.CIC.saline_1.1	nmr.CIC.saline_1.1	417	205	1	2	Neutrophil	Neutrophil
GTAACGTAGCAAATCA-1_nmr.CIC.saline_1.1	nmr.CIC.saline_1.1	522	251	1	2	Neutrophil	Neutrophil
GTAACGTAGCTAGTCT-1_nmr.CIC.saline_1.1	nmr.CIC.saline_1.1	589	309	1	2	Neutrophil	Neutrophil
GTAACGTAGGCCCTTG-1_nmr.CIC.saline_1.1	nmr.CIC.saline_1.1	634	406	2	3	T-cell.1	T-cell
GTAACGTCAAAGAATC-1_nmr.CIC.saline_1.1	nmr.CIC.saline_1.1	1509	719	5	5	T-cell.2	Unassigned.2
GTAACGTCACGCGAAA-1_nmr.CIC.saline_1.1	nmr.CIC.saline_1.1	427	209	1	2	Neutrophil	Neutrophil
GTAACGTGTTCAGGCC-1_nmr.CIC.saline_1.1	nmr.CIC.saline_1.1	3673	1106	3	8	B-cell	Monocyte
GTAACGTGTTGCTCCT-1_nmr.CIC.saline_1.1	nmr.CIC.saline_1.1	2029	1001	2	3	T-cell.1	T-cell
GTAACGTTCAAACCGT-1_nmr.CIC.saline_1.1	nmr.CIC.saline_1.1	737	351	1	2	Neutrophil	Neutrophil
GTAACGTTCACTTATC-1_nmr.CIC.saline_1.1	nmr.CIC.saline_1.1	1480	815	2	3	T-cell.1	T-cell
GTAACTGAGTGCGTGA-1_nmr.CIC.saline_1.1	nmr.CIC.saline_1.1	237	195	5	5	T-cell.2	Unassigned.2
GTAACTGGTCTCATCC-1_nmr.CIC.saline_1.1	nmr.CIC.saline_1.1	570	268	1	2	Neutrophil	Neutrophil
GTACGTACAGACGCTC-1_nmr.CIC.saline_1.1	nmr.CIC.saline_1.1	905	410	1	2	Neutrophil	Neutrophil
GTACGTAGTGATGCCC-1_nmr.CIC.saline_1.1	nmr.CIC.saline_1.1	1103	510	2	3	T-cell.1	T-cell
GTACTCCAGCAATCTC-1_nmr.CIC.saline_1.1	nmr.CIC.saline_1.1	746	359	1	2	Neutrophil	Neutrophil
GTACTCCAGTGTCCAT-1_nmr.CIC.saline_1.1	nmr.CIC.saline_1.1	254	212	2	3	T-cell.1	T-cell
GTACTCCCAGGTGGAT-1_nmr.CIC.saline_1.1	nmr.CIC.saline_1.1	3251	1253	2	3	T-cell.1	T-cell
GTACTCCGTATATGAG-1_nmr.CIC.saline_1.1	nmr.CIC.saline_1.1	1320	715	2	3	T-cell.1	T-cell
GTACTCCGTCTTGTCC-1_nmr.CIC.saline_1.1	nmr.CIC.saline_1.1	821	381	1	4	Neutrophil	Unassigned.1
GTACTCCGTTCACGGC-1_nmr.CIC.saline_1.1	nmr.CIC.saline_1.1	1230	674	2	3	T-cell.1	T-cell
GTACTTTCAATCACAC-1_nmr.CIC.saline_1.1	nmr.CIC.saline_1.1	658	321	1	2	Neutrophil	Neutrophil
GTACTTTCAGGTGCCT-1_nmr.CIC.saline_1.1	nmr.CIC.saline_1.1	883	510	2	3	T-cell.1	T-cell
GTACTTTCATCTCGCT-1_nmr.CIC.saline_1.1	nmr.CIC.saline_1.1	599	268	1	2	Neutrophil	Neutrophil
GTACTTTGTCGAACAG-1_nmr.CIC.saline_1.1	nmr.CIC.saline_1.1	756	369	1	2	Neutrophil	Neutrophil
GTACTTTGTTTCCACC-1_nmr.CIC.saline_1.1	nmr.CIC.saline_1.1	613	278	1	2	Neutrophil	Neutrophil
GTACTTTTCAAAGTAG-1_nmr.CIC.saline_1.1	nmr.CIC.saline_1.1	4937	223	4	6	Erythroid-cell	Erythroid-cell
GTACTTTTCAGTTGAC-1_nmr.CIC.saline_1.1	nmr.CIC.saline_1.1	681	314	1	2	Neutrophil	Neutrophil
GTACTTTTCGAGGTAG-1_nmr.CIC.saline_1.1	nmr.CIC.saline_1.1	416	225	1	2	Neutrophil	Neutrophil
GTAGGCCCAGCATGAG-1_nmr.CIC.saline_1.1	nmr.CIC.saline_1.1	509	265	1	2	Neutrophil	Neutrophil
GTAGGCCTCAGAGACG-1_nmr.CIC.saline_1.1	nmr.CIC.saline_1.1	1137	588	2	3	T-cell.1	T-cell
GTAGTCAGTCTTCTCG-1_nmr.CIC.saline_1.1	nmr.CIC.saline_1.1	644	364	1	2	Neutrophil	Neutrophil
GTAGTCAGTTCACCTC-1_nmr.CIC.saline_1.1	nmr.CIC.saline_1.1	477	252	1	2	Neutrophil	Neutrophil
GTATCTTCATTCACTT-1_nmr.CIC.saline_1.1	nmr.CIC.saline_1.1	518	277	1	2	Neutrophil	Neutrophil
GTATCTTGTGAGTATA-1_nmr.CIC.saline_1.1	nmr.CIC.saline_1.1	1220	649	2	3	T-cell.1	T-cell
GTATCTTGTTCCTCCA-1_nmr.CIC.saline_1.1	nmr.CIC.saline_1.1	990	400	1	2	Neutrophil	Neutrophil
GTATCTTGTTTACTCT-1_nmr.CIC.saline_1.1	nmr.CIC.saline_1.1	541	288	1	2	Neutrophil	Neutrophil
GTATCTTTCATGCATG-1_nmr.CIC.saline_1.1	nmr.CIC.saline_1.1	874	382	1	2	Neutrophil	Neutrophil
GTATTCTCAGATAATG-1_nmr.CIC.saline_1.1	nmr.CIC.saline_1.1	1045	468	1	2	Neutrophil	Neutrophil
GTATTCTGTGCAGACA-1_nmr.CIC.saline_1.1	nmr.CIC.saline_1.1	1017	414	1	2	Neutrophil	Neutrophil
GTATTCTGTGTGGTTT-1_nmr.CIC.saline_1.1	nmr.CIC.saline_1.1	1282	585	1	2	Neutrophil	Neutrophil
GTATTCTGTGTTAAGA-1_nmr.CIC.saline_1.1	nmr.CIC.saline_1.1	788	369	1	2	Neutrophil	Neutrophil
GTCAAGTAGTGCTGCC-1_nmr.CIC.saline_1.1	nmr.CIC.saline_1.1	600	323	1	2	Neutrophil	Neutrophil
GTCAAGTAGTTAGCGG-1_nmr.CIC.saline_1.1	nmr.CIC.saline_1.1	579	297	1	2	Neutrophil	Neutrophil
GTCAAGTCAGACGCCT-1_nmr.CIC.saline_1.1	nmr.CIC.saline_1.1	1058	601	2	3	T-cell.1	T-cell
GTCAAGTTCACAGGCC-1_nmr.CIC.saline_1.1	nmr.CIC.saline_1.1	1369	672	2	3	T-cell.1	T-cell
GTCAAGTTCACTTCAT-1_nmr.CIC.saline_1.1	nmr.CIC.saline_1.1	1319	671	3	1	B-cell	B-cell
GTCAAGTTCTTTCCTC-1_nmr.CIC.saline_1.1	nmr.CIC.saline_1.1	639	308	1	2	Neutrophil	Neutrophil
GTCACAAAGGCGCTCT-1_nmr.CIC.saline_1.1	nmr.CIC.saline_1.1	603	288	1	2	Neutrophil	Neutrophil
GTCACAACAGTAAGCG-1_nmr.CIC.saline_1.1	nmr.CIC.saline_1.1	632	269	1	2	Neutrophil	Neutrophil
GTCACAACATGGATGG-1_nmr.CIC.saline_1.1	nmr.CIC.saline_1.1	613	272	1	2	Neutrophil	Neutrophil
GTCACGGCAGTATCTG-1_nmr.CIC.saline_1.1	nmr.CIC.saline_1.1	510	278	1	2	Neutrophil	Neutrophil
GTCACGGGTAGAAGGA-1_nmr.CIC.saline_1.1	nmr.CIC.saline_1.1	812	502	2	3	T-cell.1	T-cell
GTCACGGGTAGGGTAC-1_nmr.CIC.saline_1.1	nmr.CIC.saline_1.1	678	454	2	3	T-cell.1	T-cell
GTCACGGGTCGAAAGC-1_nmr.CIC.saline_1.1	nmr.CIC.saline_1.1	550	328	1	2	Neutrophil	Neutrophil
GTCACGGTCAGAGCTT-1_nmr.CIC.saline_1.1	nmr.CIC.saline_1.1	539	299	1	2	Neutrophil	Neutrophil
GTCACGGTCAGTTCGA-1_nmr.CIC.saline_1.1	nmr.CIC.saline_1.1	439	237	1	2	Neutrophil	Neutrophil
GTCACGGTCCACTGGG-1_nmr.CIC.saline_1.1	nmr.CIC.saline_1.1	505	273	1	2	Neutrophil	Neutrophil
GTCATTTAGACCGGAT-1_nmr.CIC.saline_1.1	nmr.CIC.saline_1.1	692	307	1	2	Neutrophil	Neutrophil
GTCATTTAGCCCAGCT-1_nmr.CIC.saline_1.1	nmr.CIC.saline_1.1	942	376	1	2	Neutrophil	Neutrophil
GTCATTTAGGACGAAA-1_nmr.CIC.saline_1.1	nmr.CIC.saline_1.1	4131	1420	3	8	B-cell	Monocyte
GTCATTTTCGTAGGAG-1_nmr.CIC.saline_1.1	nmr.CIC.saline_1.1	529	257	1	2	Neutrophil	Neutrophil
GTCCTCAGTCAATGTC-1_nmr.CIC.saline_1.1	nmr.CIC.saline_1.1	640	288	1	2	Neutrophil	Neutrophil
GTCCTCATCCCAAGAT-1_nmr.CIC.saline_1.1	nmr.CIC.saline_1.1	557	305	1	2	Neutrophil	Neutrophil
GTCCTCATCCGAATGT-1_nmr.CIC.saline_1.1	nmr.CIC.saline_1.1	649	317	1	2	Neutrophil	Neutrophil
GTCGGGTCAATCTACG-1_nmr.CIC.saline_1.1	nmr.CIC.saline_1.1	592	314	1	2	Neutrophil	Neutrophil
GTCGGGTGTTACCAGT-1_nmr.CIC.saline_1.1	nmr.CIC.saline_1.1	561	273	1	2	Neutrophil	Neutrophil
GTCGTAAAGTCTCGGC-1_nmr.CIC.saline_1.1	nmr.CIC.saline_1.1	1086	538	2	3	T-cell.1	T-cell
GTCTCGTAGCGACGTA-1_nmr.CIC.saline_1.1	nmr.CIC.saline_1.1	658	282	1	2	Neutrophil	Neutrophil
GTCTCGTAGGTGCTAG-1_nmr.CIC.saline_1.1	nmr.CIC.saline_1.1	436	222	1	2	Neutrophil	Neutrophil
GTCTCGTGTTATCCGA-1_nmr.CIC.saline_1.1	nmr.CIC.saline_1.1	584	378	1	2	Neutrophil	Neutrophil
GTCTCGTTCGCATGGC-1_nmr.CIC.saline_1.1	nmr.CIC.saline_1.1	547	316	1	2	Neutrophil	Neutrophil
GTCTTCGAGCAGACTG-1_nmr.CIC.saline_1.1	nmr.CIC.saline_1.1	1027	417	1	2	Neutrophil	Neutrophil
GTCTTCGTCGATAGAA-1_nmr.CIC.saline_1.1	nmr.CIC.saline_1.1	510	305	1	2	Neutrophil	Neutrophil
GTGAAGGAGATAGTCA-1_nmr.CIC.saline_1.1	nmr.CIC.saline_1.1	2232	1001	3	8	B-cell	Monocyte
GTGAAGGCACAGATTC-1_nmr.CIC.saline_1.1	nmr.CIC.saline_1.1	601	275	1	2	Neutrophil	Neutrophil
GTGAAGGTCCGCTGTT-1_nmr.CIC.saline_1.1	nmr.CIC.saline_1.1	801	364	1	2	Neutrophil	Neutrophil
GTGCAGCAGAGGTACC-1_nmr.CIC.saline_1.1	nmr.CIC.saline_1.1	228	136	1	2	Neutrophil	Neutrophil
GTGCAGCAGGCTAGGT-1_nmr.CIC.saline_1.1	nmr.CIC.saline_1.1	436	241	1	2	Neutrophil	Neutrophil
GTGCAGCAGTGCGTGA-1_nmr.CIC.saline_1.1	nmr.CIC.saline_1.1	2200	124	4	6	Erythroid-cell	Erythroid-cell
GTGCAGCCAAGAAGAG-1_nmr.CIC.saline_1.1	nmr.CIC.saline_1.1	594	325	1	2	Neutrophil	Neutrophil
GTGCAGCCAATGTTGC-1_nmr.CIC.saline_1.1	nmr.CIC.saline_1.1	1931	938	2	3	T-cell.1	T-cell
GTGCAGCCAGCTTCGG-1_nmr.CIC.saline_1.1	nmr.CIC.saline_1.1	2081	938	2	3	T-cell.1	T-cell
GTGCAGCGTAGCGCTC-1_nmr.CIC.saline_1.1	nmr.CIC.saline_1.1	541	312	1	2	Neutrophil	Neutrophil
GTGCAGCGTAGGGTAC-1_nmr.CIC.saline_1.1	nmr.CIC.saline_1.1	776	493	3	1	B-cell	B-cell
GTGCAGCGTCCAAGTT-1_nmr.CIC.saline_1.1	nmr.CIC.saline_1.1	580	338	1	2	Neutrophil	Neutrophil
GTGCAGCTCCGGGTGT-1_nmr.CIC.saline_1.1	nmr.CIC.saline_1.1	749	338	1	2	Neutrophil	Neutrophil
GTGCAGCTCGACCAGC-1_nmr.CIC.saline_1.1	nmr.CIC.saline_1.1	601	278	1	2	Neutrophil	Neutrophil
GTGCATACACAGATTC-1_nmr.CIC.saline_1.1	nmr.CIC.saline_1.1	653	262	1	2	Neutrophil	Neutrophil
GTGCATAGTATTACCG-1_nmr.CIC.saline_1.1	nmr.CIC.saline_1.1	617	315	1	9	Neutrophil	Unassigned.3
GTGCATAGTCGACTGC-1_nmr.CIC.saline_1.1	nmr.CIC.saline_1.1	2198	863	3	8	B-cell	Monocyte
GTGCGGTAGAGAACAG-1_nmr.CIC.saline_1.1	nmr.CIC.saline_1.1	606	263	1	2	Neutrophil	Neutrophil
GTGCGGTAGCTAACAA-1_nmr.CIC.saline_1.1	nmr.CIC.saline_1.1	1126	587	2	3	T-cell.1	T-cell
GTGCGGTAGTGTTTGC-1_nmr.CIC.saline_1.1	nmr.CIC.saline_1.1	520	230	1	2	Neutrophil	Neutrophil
GTGCGGTCACTCTGTC-1_nmr.CIC.saline_1.1	nmr.CIC.saline_1.1	645	319	1	2	Neutrophil	Neutrophil
GTGCGGTCAGTGAGTG-1_nmr.CIC.saline_1.1	nmr.CIC.saline_1.1	3375	850	1	7	Neutrophil	Ltf-high-neutrophil
GTGCGGTGTGACGGTA-1_nmr.CIC.saline_1.1	nmr.CIC.saline_1.1	906	447	2	3	T-cell.1	T-cell
GTGCGGTTCTCAAACG-1_nmr.CIC.saline_1.1	nmr.CIC.saline_1.1	714	455	2	3	T-cell.1	T-cell
GTGCTTCCACCACCAG-1_nmr.CIC.saline_1.1	nmr.CIC.saline_1.1	2689	1199	3	8	B-cell	Monocyte
GTGGGTCAGAGCAATT-1_nmr.CIC.saline_1.1	nmr.CIC.saline_1.1	680	334	1	2	Neutrophil	Neutrophil
GTGGGTCAGATGTCGG-1_nmr.CIC.saline_1.1	nmr.CIC.saline_1.1	653	302	1	2	Neutrophil	Neutrophil
GTGGGTCAGTTCGCGC-1_nmr.CIC.saline_1.1	nmr.CIC.saline_1.1	1272	485	1	2	Neutrophil	Neutrophil
GTGGGTCCAAGTTGTC-1_nmr.CIC.saline_1.1	nmr.CIC.saline_1.1	742	332	1	2	Neutrophil	Neutrophil
GTGGGTCGTTGAGGTG-1_nmr.CIC.saline_1.1	nmr.CIC.saline_1.1	637	384	1	2	Neutrophil	Neutrophil
GTGGGTCTCCCATTAT-1_nmr.CIC.saline_1.1	nmr.CIC.saline_1.1	496	251	1	2	Neutrophil	Neutrophil
GTGGGTCTCGACGGAA-1_nmr.CIC.saline_1.1	nmr.CIC.saline_1.1	1678	322	4	6	Erythroid-cell	Erythroid-cell
GTGTGCGAGAGTCTGG-1_nmr.CIC.saline_1.1	nmr.CIC.saline_1.1	531	246	1	2	Neutrophil	Neutrophil
GTGTGCGAGTCGATAA-1_nmr.CIC.saline_1.1	nmr.CIC.saline_1.1	522	276	1	2	Neutrophil	Neutrophil
GTGTGCGGTACAAGTA-1_nmr.CIC.saline_1.1	nmr.CIC.saline_1.1	507	281	1	2	Neutrophil	Neutrophil
GTGTGCGGTATAAACG-1_nmr.CIC.saline_1.1	nmr.CIC.saline_1.1	718	305	1	2	Neutrophil	Neutrophil
GTGTTAGAGATCACGG-1_nmr.CIC.saline_1.1	nmr.CIC.saline_1.1	1359	697	5	5	T-cell.2	Unassigned.2
GTGTTAGAGGACACCA-1_nmr.CIC.saline_1.1	nmr.CIC.saline_1.1	636	417	2	3	T-cell.1	T-cell
GTGTTAGGTCTAAAGA-1_nmr.CIC.saline_1.1	nmr.CIC.saline_1.1	922	554	5	5	T-cell.2	Unassigned.2
GTGTTAGGTGTTTGTG-1_nmr.CIC.saline_1.1	nmr.CIC.saline_1.1	515	234	1	2	Neutrophil	Neutrophil
GTGTTAGGTTACGGAG-1_nmr.CIC.saline_1.1	nmr.CIC.saline_1.1	723	348	1	2	Neutrophil	Neutrophil
GTGTTAGTCCACGAAT-1_nmr.CIC.saline_1.1	nmr.CIC.saline_1.1	2089	609	1	7	Neutrophil	Ltf-high-neutrophil
GTGTTAGTCTGTCCGT-1_nmr.CIC.saline_1.1	nmr.CIC.saline_1.1	710	314	1	2	Neutrophil	Neutrophil
GTTAAGCAGGCATGTG-1_nmr.CIC.saline_1.1	nmr.CIC.saline_1.1	782	337	1	2	Neutrophil	Neutrophil
GTTAAGCCAGCAGTTT-1_nmr.CIC.saline_1.1	nmr.CIC.saline_1.1	700	341	1	2	Neutrophil	Neutrophil
GTTAAGCTCGCGTAGC-1_nmr.CIC.saline_1.1	nmr.CIC.saline_1.1	606	302	1	2	Neutrophil	Neutrophil
GTTACAGAGTGAAGAG-1_nmr.CIC.saline_1.1	nmr.CIC.saline_1.1	1938	1007	5	5	T-cell.2	Unassigned.2
GTTACAGGTACCGCTG-1_nmr.CIC.saline_1.1	nmr.CIC.saline_1.1	229	173	1	9	Neutrophil	Unassigned.3
GTTCATTAGGTTACCT-1_nmr.CIC.saline_1.1	nmr.CIC.saline_1.1	2439	120	4	6	Erythroid-cell	Erythroid-cell
GTTCATTAGTCGTACT-1_nmr.CIC.saline_1.1	nmr.CIC.saline_1.1	5435	413	4	6	Erythroid-cell	Erythroid-cell
GTTCATTCACGTAAGG-1_nmr.CIC.saline_1.1	nmr.CIC.saline_1.1	3315	744	1	7	Neutrophil	Ltf-high-neutrophil
GTTCATTTCGCTTAGA-1_nmr.CIC.saline_1.1	nmr.CIC.saline_1.1	189	119	1	4	Neutrophil	Unassigned.1
GTTCGGGCACGGCCAT-1_nmr.CIC.saline_1.1	nmr.CIC.saline_1.1	716	346	1	2	Neutrophil	Neutrophil
GTTCGGGCAGGACGTA-1_nmr.CIC.saline_1.1	nmr.CIC.saline_1.1	1876	901	5	5	T-cell.2	Unassigned.2
GTTCGGGCATATGAGA-1_nmr.CIC.saline_1.1	nmr.CIC.saline_1.1	742	336	1	2	Neutrophil	Neutrophil
GTTCGGGGTATGCTTG-1_nmr.CIC.saline_1.1	nmr.CIC.saline_1.1	873	460	1	2	Neutrophil	Neutrophil
GTTCGGGGTCAAGCGA-1_nmr.CIC.saline_1.1	nmr.CIC.saline_1.1	832	349	1	2	Neutrophil	Neutrophil
GTTCGGGGTGTGAATA-1_nmr.CIC.saline_1.1	nmr.CIC.saline_1.1	1048	415	1	2	Neutrophil	Neutrophil
GTTCGGGTCCAGAAGG-1_nmr.CIC.saline_1.1	nmr.CIC.saline_1.1	968	611	2	3	T-cell.1	T-cell
GTTCGGGTCTGTTGAG-1_nmr.CIC.saline_1.1	nmr.CIC.saline_1.1	378	269	2	3	T-cell.1	T-cell
GTTCGGGTCTTCAACT-1_nmr.CIC.saline_1.1	nmr.CIC.saline_1.1	3830	338	4	6	Erythroid-cell	Erythroid-cell
GTTCTCGAGTAGCCGA-1_nmr.CIC.saline_1.1	nmr.CIC.saline_1.1	550	294	1	2	Neutrophil	Neutrophil
GTTCTCGCATGCTGGC-1_nmr.CIC.saline_1.1	nmr.CIC.saline_1.1	788	367	1	2	Neutrophil	Neutrophil
GTTCTCGGTTGAGGTG-1_nmr.CIC.saline_1.1	nmr.CIC.saline_1.1	588	273	1	2	Neutrophil	Neutrophil
GTTCTCGTCTTTAGTC-1_nmr.CIC.saline_1.1	nmr.CIC.saline_1.1	632	437	5	5	T-cell.2	Unassigned.2
GTTTCTAAGCGATGAC-1_nmr.CIC.saline_1.1	nmr.CIC.saline_1.1	663	352	1	2	Neutrophil	Neutrophil
GTTTCTAAGGTGTTAA-1_nmr.CIC.saline_1.1	nmr.CIC.saline_1.1	774	327	1	2	Neutrophil	Neutrophil
TAAACCGAGGCAGTCA-1_nmr.CIC.saline_1.1	nmr.CIC.saline_1.1	992	603	2	3	T-cell.1	T-cell
TAAACCGGTCATACTG-1_nmr.CIC.saline_1.1	nmr.CIC.saline_1.1	418	203	1	2	Neutrophil	Neutrophil
TAAGAGAAGGACAGAA-1_nmr.CIC.saline_1.1	nmr.CIC.saline_1.1	2311	644	5	5	T-cell.2	Unassigned.2
TAAGAGACAAATCCGT-1_nmr.CIC.saline_1.1	nmr.CIC.saline_1.1	618	259	1	2	Neutrophil	Neutrophil
TAAGAGACACAGGTTT-1_nmr.CIC.saline_1.1	nmr.CIC.saline_1.1	555	263	1	2	Neutrophil	Neutrophil
TAAGAGACAGCCTATA-1_nmr.CIC.saline_1.1	nmr.CIC.saline_1.1	334	255	2	3	T-cell.1	T-cell
TAAGAGAGTTTAGGAA-1_nmr.CIC.saline_1.1	nmr.CIC.saline_1.1	769	350	1	2	Neutrophil	Neutrophil
TAAGAGATCGTCTGAA-1_nmr.CIC.saline_1.1	nmr.CIC.saline_1.1	999	454	1	2	Neutrophil	Neutrophil
TAAGCGTAGGCATTGG-1_nmr.CIC.saline_1.1	nmr.CIC.saline_1.1	354	260	2	3	T-cell.1	T-cell
TAAGCGTAGTTCCACA-1_nmr.CIC.saline_1.1	nmr.CIC.saline_1.1	1031	442	1	2	Neutrophil	Neutrophil
TAAGCGTGTGATAAGT-1_nmr.CIC.saline_1.1	nmr.CIC.saline_1.1	708	335	1	2	Neutrophil	Neutrophil
TAAGCGTTCACCCGAG-1_nmr.CIC.saline_1.1	nmr.CIC.saline_1.1	807	387	1	2	Neutrophil	Neutrophil
TAAGCGTTCGGTTAAC-1_nmr.CIC.saline_1.1	nmr.CIC.saline_1.1	722	327	1	2	Neutrophil	Neutrophil
TAAGCGTTCGTTACGA-1_nmr.CIC.saline_1.1	nmr.CIC.saline_1.1	667	276	1	2	Neutrophil	Neutrophil
TAAGTGCAGGGATACC-1_nmr.CIC.saline_1.1	nmr.CIC.saline_1.1	3304	138	4	6	Erythroid-cell	Erythroid-cell
TAAGTGCTCATAGCAC-1_nmr.CIC.saline_1.1	nmr.CIC.saline_1.1	794	344	1	2	Neutrophil	Neutrophil
TACACGACAATGTTGC-1_nmr.CIC.saline_1.1	nmr.CIC.saline_1.1	586	326	1	2	Neutrophil	Neutrophil
TACACGAGTAACGTTC-1_nmr.CIC.saline_1.1	nmr.CIC.saline_1.1	2451	1129	2	3	T-cell.1	T-cell
TACAGTGAGACGCTTT-1_nmr.CIC.saline_1.1	nmr.CIC.saline_1.1	619	270	1	2	Neutrophil	Neutrophil
TACAGTGAGCGATGAC-1_nmr.CIC.saline_1.1	nmr.CIC.saline_1.1	626	379	2	3	T-cell.1	T-cell
TACAGTGAGTCCTCCT-1_nmr.CIC.saline_1.1	nmr.CIC.saline_1.1	538	276	1	2	Neutrophil	Neutrophil
TACAGTGGTAATCACC-1_nmr.CIC.saline_1.1	nmr.CIC.saline_1.1	364	252	1	2	Neutrophil	Neutrophil
TACAGTGTCTGCGTAA-1_nmr.CIC.saline_1.1	nmr.CIC.saline_1.1	947	354	1	2	Neutrophil	Neutrophil
TACCTATAGGGATACC-1_nmr.CIC.saline_1.1	nmr.CIC.saline_1.1	2350	119	4	6	Erythroid-cell	Erythroid-cell
TACCTATGTATTCGTG-1_nmr.CIC.saline_1.1	nmr.CIC.saline_1.1	593	296	1	2	Neutrophil	Neutrophil
TACCTATTCGACCAGC-1_nmr.CIC.saline_1.1	nmr.CIC.saline_1.1	935	439	1	2	Neutrophil	Neutrophil
TACCTATTCTTGTTTG-1_nmr.CIC.saline_1.1	nmr.CIC.saline_1.1	780	405	1	2	Neutrophil	Neutrophil
TACCTTAAGCGATTCT-1_nmr.CIC.saline_1.1	nmr.CIC.saline_1.1	865	394	1	4	Neutrophil	Unassigned.1
TACCTTAAGGGTGTGT-1_nmr.CIC.saline_1.1	nmr.CIC.saline_1.1	987	554	5	5	T-cell.2	Unassigned.2
TACCTTACAGCTGTTA-1_nmr.CIC.saline_1.1	nmr.CIC.saline_1.1	811	339	1	2	Neutrophil	Neutrophil
TACGGATCACCTATCC-1_nmr.CIC.saline_1.1	nmr.CIC.saline_1.1	1172	625	2	3	T-cell.1	T-cell
TACGGATCAGCTCCGA-1_nmr.CIC.saline_1.1	nmr.CIC.saline_1.1	521	283	1	2	Neutrophil	Neutrophil
TACGGATCATGGGACA-1_nmr.CIC.saline_1.1	nmr.CIC.saline_1.1	214	191	2	3	T-cell.1	T-cell
TACGGATGTGTGACGA-1_nmr.CIC.saline_1.1	nmr.CIC.saline_1.1	1651	843	5	5	T-cell.2	Unassigned.2
TACGGATGTGTTCGAT-1_nmr.CIC.saline_1.1	nmr.CIC.saline_1.1	278	225	2	3	T-cell.1	T-cell
TACGGATTCCTAGGGC-1_nmr.CIC.saline_1.1	nmr.CIC.saline_1.1	503	245	1	2	Neutrophil	Neutrophil
TACGGGCCAGGAACGT-1_nmr.CIC.saline_1.1	nmr.CIC.saline_1.1	812	386	1	2	Neutrophil	Neutrophil
TACGGGCCATCAGTAC-1_nmr.CIC.saline_1.1	nmr.CIC.saline_1.1	185	167	2	3	T-cell.1	T-cell
TACGGGCCATCAGTCA-1_nmr.CIC.saline_1.1	nmr.CIC.saline_1.1	407	238	1	2	Neutrophil	Neutrophil
TACGGGCTCTTGACGA-1_nmr.CIC.saline_1.1	nmr.CIC.saline_1.1	281	149	1	4	Neutrophil	Unassigned.1
TACGGTAAGACTTTCG-1_nmr.CIC.saline_1.1	nmr.CIC.saline_1.1	977	590	2	3	T-cell.1	T-cell
TACGGTAAGAGTCTGG-1_nmr.CIC.saline_1.1	nmr.CIC.saline_1.1	498	252	1	2	Neutrophil	Neutrophil
TACGGTAAGCTAGCCC-1_nmr.CIC.saline_1.1	nmr.CIC.saline_1.1	503	394	5	5	T-cell.2	Unassigned.2
TACGGTAAGTACATGA-1_nmr.CIC.saline_1.1	nmr.CIC.saline_1.1	650	313	1	2	Neutrophil	Neutrophil
TACGGTATCAACTCTT-1_nmr.CIC.saline_1.1	nmr.CIC.saline_1.1	757	322	1	2	Neutrophil	Neutrophil
TACGGTATCACCTCGT-1_nmr.CIC.saline_1.1	nmr.CIC.saline_1.1	804	308	1	2	Neutrophil	Neutrophil
TACTCATAGGAGTTTA-1_nmr.CIC.saline_1.1	nmr.CIC.saline_1.1	577	279	1	2	Neutrophil	Neutrophil
TACTCATAGGATATAC-1_nmr.CIC.saline_1.1	nmr.CIC.saline_1.1	620	412	2	3	T-cell.1	T-cell
TACTCATGTTTGGCGC-1_nmr.CIC.saline_1.1	nmr.CIC.saline_1.1	1047	652	5	5	T-cell.2	Unassigned.2
TACTCGCAGCGATATA-1_nmr.CIC.saline_1.1	nmr.CIC.saline_1.1	722	479	2	3	T-cell.1	T-cell
TACTCGCCAATGGATA-1_nmr.CIC.saline_1.1	nmr.CIC.saline_1.1	456	366	5	5	T-cell.2	Unassigned.2
TACTCGCCACCTATCC-1_nmr.CIC.saline_1.1	nmr.CIC.saline_1.1	589	312	1	2	Neutrophil	Neutrophil
TACTCGCCAGGATTGG-1_nmr.CIC.saline_1.1	nmr.CIC.saline_1.1	991	618	2	3	T-cell.1	T-cell
TACTCGCTCTCGTATT-1_nmr.CIC.saline_1.1	nmr.CIC.saline_1.1	3708	1476	3	8	B-cell	Monocyte
TACTCGCTCTGCAGTA-1_nmr.CIC.saline_1.1	nmr.CIC.saline_1.1	524	295	1	2	Neutrophil	Neutrophil
TACTTACGTCAGAAGC-1_nmr.CIC.saline_1.1	nmr.CIC.saline_1.1	744	335	1	2	Neutrophil	Neutrophil
TACTTACGTTATGCGT-1_nmr.CIC.saline_1.1	nmr.CIC.saline_1.1	638	338	1	2	Neutrophil	Neutrophil
TACTTACGTTCCAACA-1_nmr.CIC.saline_1.1	nmr.CIC.saline_1.1	622	329	1	2	Neutrophil	Neutrophil
TACTTGTAGAACTGTA-1_nmr.CIC.saline_1.1	nmr.CIC.saline_1.1	586	291	1	2	Neutrophil	Neutrophil
TACTTGTAGGGTATCG-1_nmr.CIC.saline_1.1	nmr.CIC.saline_1.1	467	241	1	2	Neutrophil	Neutrophil
TACTTGTAGGTACTCT-1_nmr.CIC.saline_1.1	nmr.CIC.saline_1.1	1056	583	2	3	T-cell.1	T-cell
TACTTGTTCACAGGCC-1_nmr.CIC.saline_1.1	nmr.CIC.saline_1.1	940	542	2	3	T-cell.1	T-cell
TACTTGTTCCTTTCTC-1_nmr.CIC.saline_1.1	nmr.CIC.saline_1.1	882	397	1	2	Neutrophil	Neutrophil
TAGACCAAGCGTTGCC-1_nmr.CIC.saline_1.1	nmr.CIC.saline_1.1	977	547	2	3	T-cell.1	T-cell
TAGACCACATTGTGCA-1_nmr.CIC.saline_1.1	nmr.CIC.saline_1.1	431	260	1	2	Neutrophil	Neutrophil
TAGCCGGAGACTAGGC-1_nmr.CIC.saline_1.1	nmr.CIC.saline_1.1	1423	699	2	3	T-cell.1	T-cell
TAGCCGGAGATGAGAG-1_nmr.CIC.saline_1.1	nmr.CIC.saline_1.1	2074	1019	5	5	T-cell.2	Unassigned.2
TAGCCGGAGCTACCGC-1_nmr.CIC.saline_1.1	nmr.CIC.saline_1.1	3962	1253	3	8	B-cell	Monocyte
TAGCCGGAGTGTCTCA-1_nmr.CIC.saline_1.1	nmr.CIC.saline_1.1	477	286	1	2	Neutrophil	Neutrophil
TAGCCGGGTTCTGAAC-1_nmr.CIC.saline_1.1	nmr.CIC.saline_1.1	889	322	1	2	Neutrophil	Neutrophil
TAGCCGGTCTTTACGT-1_nmr.CIC.saline_1.1	nmr.CIC.saline_1.1	405	215	1	2	Neutrophil	Neutrophil
TAGGCATCAAATTGCC-1_nmr.CIC.saline_1.1	nmr.CIC.saline_1.1	749	318	1	2	Neutrophil	Neutrophil
TAGGCATGTAAGTTCC-1_nmr.CIC.saline_1.1	nmr.CIC.saline_1.1	483	292	1	2	Neutrophil	Neutrophil
TAGGCATTCTCTAAGG-1_nmr.CIC.saline_1.1	nmr.CIC.saline_1.1	2065	935	5	5	T-cell.2	Unassigned.2
TAGTGGTAGACGCAAC-1_nmr.CIC.saline_1.1	nmr.CIC.saline_1.1	627	331	1	2	Neutrophil	Neutrophil
TAGTGGTAGGGTTTCT-1_nmr.CIC.saline_1.1	nmr.CIC.saline_1.1	380	193	1	2	Neutrophil	Neutrophil
TAGTGGTGTCGGCACT-1_nmr.CIC.saline_1.1	nmr.CIC.saline_1.1	550	281	1	2	Neutrophil	Neutrophil
TAGTTGGAGACCTTTG-1_nmr.CIC.saline_1.1	nmr.CIC.saline_1.1	710	329	1	2	Neutrophil	Neutrophil
TAGTTGGAGGTGCACA-1_nmr.CIC.saline_1.1	nmr.CIC.saline_1.1	451	237	1	2	Neutrophil	Neutrophil
TAGTTGGAGTGCGTGA-1_nmr.CIC.saline_1.1	nmr.CIC.saline_1.1	1105	443	1	4	Neutrophil	Unassigned.1
TAGTTGGCAATGAAAC-1_nmr.CIC.saline_1.1	nmr.CIC.saline_1.1	1691	836	2	3	T-cell.1	T-cell
TAGTTGGCATAAAGGT-1_nmr.CIC.saline_1.1	nmr.CIC.saline_1.1	539	275	1	2	Neutrophil	Neutrophil
TAGTTGGGTAGCACGA-1_nmr.CIC.saline_1.1	nmr.CIC.saline_1.1	554	275	1	2	Neutrophil	Neutrophil
TAGTTGGGTGAAATCA-1_nmr.CIC.saline_1.1	nmr.CIC.saline_1.1	3201	133	4	6	Erythroid-cell	Erythroid-cell
TATCAGGCAGTACACT-1_nmr.CIC.saline_1.1	nmr.CIC.saline_1.1	2393	130	4	6	Erythroid-cell	Erythroid-cell
TATCAGGGTACCCAAT-1_nmr.CIC.saline_1.1	nmr.CIC.saline_1.1	1882	867	2	3	T-cell.1	T-cell
TATCAGGGTACTCAAC-1_nmr.CIC.saline_1.1	nmr.CIC.saline_1.1	823	360	1	2	Neutrophil	Neutrophil
TATCTCAAGACCACGA-1_nmr.CIC.saline_1.1	nmr.CIC.saline_1.1	555	274	1	2	Neutrophil	Neutrophil
TATCTCACAGACAAAT-1_nmr.CIC.saline_1.1	nmr.CIC.saline_1.1	666	291	1	2	Neutrophil	Neutrophil
TATCTCACAGGAATGC-1_nmr.CIC.saline_1.1	nmr.CIC.saline_1.1	838	341	1	2	Neutrophil	Neutrophil
TATCTCACATCGACGC-1_nmr.CIC.saline_1.1	nmr.CIC.saline_1.1	547	335	1	2	Neutrophil	Neutrophil
TATCTCAGTCCAACTA-1_nmr.CIC.saline_1.1	nmr.CIC.saline_1.1	4658	230	4	6	Erythroid-cell	Erythroid-cell
TATCTCAGTGAACCTT-1_nmr.CIC.saline_1.1	nmr.CIC.saline_1.1	376	250	1	4	Neutrophil	Unassigned.1
TATCTCATCAACGGGA-1_nmr.CIC.saline_1.1	nmr.CIC.saline_1.1	373	201	1	2	Neutrophil	Neutrophil
TATCTCATCGAACGGA-1_nmr.CIC.saline_1.1	nmr.CIC.saline_1.1	310	239	2	3	T-cell.1	T-cell
TATGCCCAGCTGCGAA-1_nmr.CIC.saline_1.1	nmr.CIC.saline_1.1	838	327	1	2	Neutrophil	Neutrophil
TATTACCCAAAGGCGT-1_nmr.CIC.saline_1.1	nmr.CIC.saline_1.1	530	333	2	3	T-cell.1	T-cell
TATTACCCAGCGAACA-1_nmr.CIC.saline_1.1	nmr.CIC.saline_1.1	662	342	1	2	Neutrophil	Neutrophil
TATTACCCAGGACCCT-1_nmr.CIC.saline_1.1	nmr.CIC.saline_1.1	605	323	1	2	Neutrophil	Neutrophil
TATTACCCAGGTCTCG-1_nmr.CIC.saline_1.1	nmr.CIC.saline_1.1	346	271	2	3	T-cell.1	T-cell
TATTACCGTGGAAAGA-1_nmr.CIC.saline_1.1	nmr.CIC.saline_1.1	800	486	2	3	T-cell.1	T-cell
TATTACCGTGTTGGGA-1_nmr.CIC.saline_1.1	nmr.CIC.saline_1.1	311	267	2	3	T-cell.1	T-cell
TCAACGAAGGAGTACC-1_nmr.CIC.saline_1.1	nmr.CIC.saline_1.1	642	336	1	2	Neutrophil	Neutrophil
TCAACGACAACTGCGC-1_nmr.CIC.saline_1.1	nmr.CIC.saline_1.1	499	252	1	2	Neutrophil	Neutrophil
TCAACGAGTTCAGGCC-1_nmr.CIC.saline_1.1	nmr.CIC.saline_1.1	598	293	1	2	Neutrophil	Neutrophil
TCAACGATCTAACGGT-1_nmr.CIC.saline_1.1	nmr.CIC.saline_1.1	488	306	1	2	Neutrophil	Neutrophil
TCAATCTAGCGAAGGG-1_nmr.CIC.saline_1.1	nmr.CIC.saline_1.1	1207	593	2	3	T-cell.1	T-cell
TCAATCTCAGGACCCT-1_nmr.CIC.saline_1.1	nmr.CIC.saline_1.1	800	377	1	2	Neutrophil	Neutrophil
TCAATCTCATTCTCAT-1_nmr.CIC.saline_1.1	nmr.CIC.saline_1.1	598	258	1	2	Neutrophil	Neutrophil
TCACAAGCATATGGTC-1_nmr.CIC.saline_1.1	nmr.CIC.saline_1.1	552	287	1	2	Neutrophil	Neutrophil
TCACAAGTCACATACG-1_nmr.CIC.saline_1.1	nmr.CIC.saline_1.1	827	354	1	2	Neutrophil	Neutrophil
TCACAAGTCTTGGGTA-1_nmr.CIC.saline_1.1	nmr.CIC.saline_1.1	684	434	3	1	B-cell	B-cell
TCACGAAAGCAGACTG-1_nmr.CIC.saline_1.1	nmr.CIC.saline_1.1	886	506	2	3	T-cell.1	T-cell
TCACGAACAAGTAATG-1_nmr.CIC.saline_1.1	nmr.CIC.saline_1.1	675	432	2	3	T-cell.1	T-cell
TCACGAACAGTCAGAG-1_nmr.CIC.saline_1.1	nmr.CIC.saline_1.1	1130	485	1	2	Neutrophil	Neutrophil
TCACGAAGTCAGATAA-1_nmr.CIC.saline_1.1	nmr.CIC.saline_1.1	603	379	2	3	T-cell.1	T-cell
TCACGAAGTTGGTAAA-1_nmr.CIC.saline_1.1	nmr.CIC.saline_1.1	761	291	1	2	Neutrophil	Neutrophil
TCACGAATCTTACCTA-1_nmr.CIC.saline_1.1	nmr.CIC.saline_1.1	588	276	1	2	Neutrophil	Neutrophil
TCAGATGAGAAGGACA-1_nmr.CIC.saline_1.1	nmr.CIC.saline_1.1	595	245	1	2	Neutrophil	Neutrophil
TCAGATGCACATGACT-1_nmr.CIC.saline_1.1	nmr.CIC.saline_1.1	466	231	1	2	Neutrophil	Neutrophil
TCAGATGCACCATCCT-1_nmr.CIC.saline_1.1	nmr.CIC.saline_1.1	3394	155	4	6	Erythroid-cell	Erythroid-cell
TCAGATGGTAGCGATG-1_nmr.CIC.saline_1.1	nmr.CIC.saline_1.1	545	393	5	5	T-cell.2	Unassigned.2
TCAGATGGTCTCTCTG-1_nmr.CIC.saline_1.1	nmr.CIC.saline_1.1	566	289	1	2	Neutrophil	Neutrophil
TCAGCAACAAGCTGTT-1_nmr.CIC.saline_1.1	nmr.CIC.saline_1.1	3112	153	4	6	Erythroid-cell	Erythroid-cell
TCAGCAACAATCCGAT-1_nmr.CIC.saline_1.1	nmr.CIC.saline_1.1	618	290	1	2	Neutrophil	Neutrophil
TCAGCAACATACGCTA-1_nmr.CIC.saline_1.1	nmr.CIC.saline_1.1	533	264	1	2	Neutrophil	Neutrophil
TCAGCAAGTAATAGCA-1_nmr.CIC.saline_1.1	nmr.CIC.saline_1.1	744	375	1	2	Neutrophil	Neutrophil
TCAGCTCCAAGCTGTT-1_nmr.CIC.saline_1.1	nmr.CIC.saline_1.1	2044	984	5	5	T-cell.2	Unassigned.2
TCAGCTCCAATTGCTG-1_nmr.CIC.saline_1.1	nmr.CIC.saline_1.1	654	434	2	3	T-cell.1	T-cell
TCAGCTCGTCTAGCGC-1_nmr.CIC.saline_1.1	nmr.CIC.saline_1.1	522	249	1	2	Neutrophil	Neutrophil
TCAGCTCTCTCGGACG-1_nmr.CIC.saline_1.1	nmr.CIC.saline_1.1	519	303	1	2	Neutrophil	Neutrophil
TCAGCTCTCTCTGTCG-1_nmr.CIC.saline_1.1	nmr.CIC.saline_1.1	568	304	1	2	Neutrophil	Neutrophil
TCAGGATTCACGCATA-1_nmr.CIC.saline_1.1	nmr.CIC.saline_1.1	665	360	1	2	Neutrophil	Neutrophil
TCAGGATTCGTAGGAG-1_nmr.CIC.saline_1.1	nmr.CIC.saline_1.1	840	369	1	2	Neutrophil	Neutrophil
TCAGGATTCTAGAGTC-1_nmr.CIC.saline_1.1	nmr.CIC.saline_1.1	674	349	1	2	Neutrophil	Neutrophil
TCAGGATTCTTAACCT-1_nmr.CIC.saline_1.1	nmr.CIC.saline_1.1	1110	423	1	2	Neutrophil	Neutrophil
TCAGGTAAGCCCGAAA-1_nmr.CIC.saline_1.1	nmr.CIC.saline_1.1	3448	1386	5	5	T-cell.2	Unassigned.2
TCAGGTACAAGCTGGA-1_nmr.CIC.saline_1.1	nmr.CIC.saline_1.1	1524	459	1	2	Neutrophil	Neutrophil
TCAGGTACAATCTGCA-1_nmr.CIC.saline_1.1	nmr.CIC.saline_1.1	816	512	3	1	B-cell	B-cell
TCAGGTACACATAACC-1_nmr.CIC.saline_1.1	nmr.CIC.saline_1.1	2009	664	1	2	Neutrophil	Neutrophil
TCAGGTAGTAGCACGA-1_nmr.CIC.saline_1.1	nmr.CIC.saline_1.1	726	359	1	2	Neutrophil	Neutrophil
TCAGGTAGTCCTAGCG-1_nmr.CIC.saline_1.1	nmr.CIC.saline_1.1	468	235	1	2	Neutrophil	Neutrophil
TCAGGTAGTCTAAAGA-1_nmr.CIC.saline_1.1	nmr.CIC.saline_1.1	785	324	1	2	Neutrophil	Neutrophil
TCAGGTAGTCTTTCAT-1_nmr.CIC.saline_1.1	nmr.CIC.saline_1.1	694	327	1	2	Neutrophil	Neutrophil
TCAGGTAGTGACGGTA-1_nmr.CIC.saline_1.1	nmr.CIC.saline_1.1	577	412	5	5	T-cell.2	Unassigned.2
TCAGGTAGTGAGTATA-1_nmr.CIC.saline_1.1	nmr.CIC.saline_1.1	2412	682	1	7	Neutrophil	Ltf-high-neutrophil
TCATTACGTAGCCTCG-1_nmr.CIC.saline_1.1	nmr.CIC.saline_1.1	840	345	1	2	Neutrophil	Neutrophil
TCCACACAGTGAACAT-1_nmr.CIC.saline_1.1	nmr.CIC.saline_1.1	379	199	1	2	Neutrophil	Neutrophil
TCCACACCAATCTACG-1_nmr.CIC.saline_1.1	nmr.CIC.saline_1.1	489	222	1	2	Neutrophil	Neutrophil
TCCACACGTCGCATCG-1_nmr.CIC.saline_1.1	nmr.CIC.saline_1.1	1503	742	2	3	T-cell.1	T-cell
TCCACACGTCTTCTCG-1_nmr.CIC.saline_1.1	nmr.CIC.saline_1.1	667	454	5	5	T-cell.2	Unassigned.2
TCCCGATCAATAGCAA-1_nmr.CIC.saline_1.1	nmr.CIC.saline_1.1	644	324	1	2	Neutrophil	Neutrophil
TCCCGATCATGCCTAA-1_nmr.CIC.saline_1.1	nmr.CIC.saline_1.1	860	397	1	2	Neutrophil	Neutrophil
TCCCGATGTCTAGCCG-1_nmr.CIC.saline_1.1	nmr.CIC.saline_1.1	971	590	3	1	B-cell	B-cell
TCCCGATTCACCTTAT-1_nmr.CIC.saline_1.1	nmr.CIC.saline_1.1	866	363	1	2	Neutrophil	Neutrophil
TCGAGGCAGGTAGCTG-1_nmr.CIC.saline_1.1	nmr.CIC.saline_1.1	865	358	1	2	Neutrophil	Neutrophil
TCGAGGCGTCGGATCC-1_nmr.CIC.saline_1.1	nmr.CIC.saline_1.1	1697	906	5	5	T-cell.2	Unassigned.2
TCGAGGCGTGTAATGA-1_nmr.CIC.saline_1.1	nmr.CIC.saline_1.1	1544	719	2	3	T-cell.1	T-cell
TCGAGGCTCCAAGTAC-1_nmr.CIC.saline_1.1	nmr.CIC.saline_1.1	830	352	1	2	Neutrophil	Neutrophil
TCGAGGCTCGTCTGAA-1_nmr.CIC.saline_1.1	nmr.CIC.saline_1.1	947	397	1	2	Neutrophil	Neutrophil
TCGCGAGAGTGGGCTA-1_nmr.CIC.saline_1.1	nmr.CIC.saline_1.1	3659	523	4	6	Erythroid-cell	Erythroid-cell
TCGCGAGCACTTGGAT-1_nmr.CIC.saline_1.1	nmr.CIC.saline_1.1	582	281	1	2	Neutrophil	Neutrophil
TCGCGAGGTATGAAAC-1_nmr.CIC.saline_1.1	nmr.CIC.saline_1.1	633	345	1	2	Neutrophil	Neutrophil
TCGCGAGGTCCAGTGC-1_nmr.CIC.saline_1.1	nmr.CIC.saline_1.1	638	297	1	2	Neutrophil	Neutrophil
TCGCGAGGTCCATCCT-1_nmr.CIC.saline_1.1	nmr.CIC.saline_1.1	530	267	1	2	Neutrophil	Neutrophil
TCGCGTTCACATTCGA-1_nmr.CIC.saline_1.1	nmr.CIC.saline_1.1	589	281	1	2	Neutrophil	Neutrophil
TCGCGTTCATTCCTGC-1_nmr.CIC.saline_1.1	nmr.CIC.saline_1.1	387	216	1	2	Neutrophil	Neutrophil
TCGCGTTGTAGTACCT-1_nmr.CIC.saline_1.1	nmr.CIC.saline_1.1	717	435	2	3	T-cell.1	T-cell
TCGCGTTTCACTGGGC-1_nmr.CIC.saline_1.1	nmr.CIC.saline_1.1	2127	128	4	6	Erythroid-cell	Erythroid-cell
TCGGGACAGGCATTGG-1_nmr.CIC.saline_1.1	nmr.CIC.saline_1.1	304	236	2	3	T-cell.1	T-cell
TCGGGACCAGGTCGTC-1_nmr.CIC.saline_1.1	nmr.CIC.saline_1.1	548	268	1	2	Neutrophil	Neutrophil
TCGGGACGTGCAGTAG-1_nmr.CIC.saline_1.1	nmr.CIC.saline_1.1	760	392	1	2	Neutrophil	Neutrophil
TCGGGACTCATTTGGG-1_nmr.CIC.saline_1.1	nmr.CIC.saline_1.1	635	245	1	2	Neutrophil	Neutrophil
TCGGTAAAGCGATTCT-1_nmr.CIC.saline_1.1	nmr.CIC.saline_1.1	763	386	1	2	Neutrophil	Neutrophil
TCGGTAACAATAGAGT-1_nmr.CIC.saline_1.1	nmr.CIC.saline_1.1	918	556	2	3	T-cell.1	T-cell
TCGGTAACAGGCTGAA-1_nmr.CIC.saline_1.1	nmr.CIC.saline_1.1	339	234	1	2	Neutrophil	Neutrophil
TCGGTAAGTAGTGAAT-1_nmr.CIC.saline_1.1	nmr.CIC.saline_1.1	1207	640	2	3	T-cell.1	T-cell
TCGGTAAGTTCGGGCT-1_nmr.CIC.saline_1.1	nmr.CIC.saline_1.1	768	319	1	2	Neutrophil	Neutrophil
TCGGTAATCCACGAAT-1_nmr.CIC.saline_1.1	nmr.CIC.saline_1.1	920	365	1	2	Neutrophil	Neutrophil
TCGGTAATCGCCCTTA-1_nmr.CIC.saline_1.1	nmr.CIC.saline_1.1	255	195	2	3	T-cell.1	T-cell
TCGGTAATCGGTGTCG-1_nmr.CIC.saline_1.1	nmr.CIC.saline_1.1	569	307	1	2	Neutrophil	Neutrophil
TCGGTAATCTTTAGTC-1_nmr.CIC.saline_1.1	nmr.CIC.saline_1.1	531	302	1	2	Neutrophil	Neutrophil
TCGTACCCAGGAATCG-1_nmr.CIC.saline_1.1	nmr.CIC.saline_1.1	675	331	1	2	Neutrophil	Neutrophil
TCGTACCGTCTCTTTA-1_nmr.CIC.saline_1.1	nmr.CIC.saline_1.1	274	227	2	3	T-cell.1	T-cell
TCGTAGAAGGACAGCT-1_nmr.CIC.saline_1.1	nmr.CIC.saline_1.1	644	291	1	4	Neutrophil	Unassigned.1
TCGTAGAGTCACTTCC-1_nmr.CIC.saline_1.1	nmr.CIC.saline_1.1	587	289	1	2	Neutrophil	Neutrophil
TCGTAGAGTGCCTGCA-1_nmr.CIC.saline_1.1	nmr.CIC.saline_1.1	389	305	2	3	T-cell.1	T-cell
TCGTAGAGTTTCCACC-1_nmr.CIC.saline_1.1	nmr.CIC.saline_1.1	595	300	1	2	Neutrophil	Neutrophil
TCGTAGATCAGTACGT-1_nmr.CIC.saline_1.1	nmr.CIC.saline_1.1	240	201	2	3	T-cell.1	T-cell
TCGTAGATCCTGTACC-1_nmr.CIC.saline_1.1	nmr.CIC.saline_1.1	1579	626	1	2	Neutrophil	Neutrophil
TCGTAGATCTACTCAT-1_nmr.CIC.saline_1.1	nmr.CIC.saline_1.1	1118	643	2	3	T-cell.1	T-cell
TCTATTGAGACAGACC-1_nmr.CIC.saline_1.1	nmr.CIC.saline_1.1	588	389	5	5	T-cell.2	Unassigned.2
TCTATTGTCTTCCTTC-1_nmr.CIC.saline_1.1	nmr.CIC.saline_1.1	567	271	1	2	Neutrophil	Neutrophil
TCTCATAAGATGTGTA-1_nmr.CIC.saline_1.1	nmr.CIC.saline_1.1	849	330	1	2	Neutrophil	Neutrophil
TCTCATAAGCGATGAC-1_nmr.CIC.saline_1.1	nmr.CIC.saline_1.1	2297	1033	2	3	T-cell.1	T-cell
TCTCATAAGGAGTCTG-1_nmr.CIC.saline_1.1	nmr.CIC.saline_1.1	601	336	1	2	Neutrophil	Neutrophil
TCTCATAGTAGGAGTC-1_nmr.CIC.saline_1.1	nmr.CIC.saline_1.1	817	355	1	4	Neutrophil	Unassigned.1
TCTCATAGTCTAGCGC-1_nmr.CIC.saline_1.1	nmr.CIC.saline_1.1	761	329	1	2	Neutrophil	Neutrophil
TCTCATAGTGATGTGG-1_nmr.CIC.saline_1.1	nmr.CIC.saline_1.1	601	306	1	2	Neutrophil	Neutrophil
TCTCTAAAGAAACCTA-1_nmr.CIC.saline_1.1	nmr.CIC.saline_1.1	3417	141	4	6	Erythroid-cell	Erythroid-cell
TCTCTAAAGATCGATA-1_nmr.CIC.saline_1.1	nmr.CIC.saline_1.1	564	306	1	2	Neutrophil	Neutrophil
TCTCTAAAGTTGCAGG-1_nmr.CIC.saline_1.1	nmr.CIC.saline_1.1	868	558	5	5	T-cell.2	Unassigned.2
TCTCTAAGTGTTCTTT-1_nmr.CIC.saline_1.1	nmr.CIC.saline_1.1	727	281	1	2	Neutrophil	Neutrophil
TCTCTAAGTTGTGGAG-1_nmr.CIC.saline_1.1	nmr.CIC.saline_1.1	563	300	1	2	Neutrophil	Neutrophil
TCTCTAATCCGTAGTA-1_nmr.CIC.saline_1.1	nmr.CIC.saline_1.1	351	238	3	1	B-cell	B-cell
TCTGAGACATGGTCTA-1_nmr.CIC.saline_1.1	nmr.CIC.saline_1.1	642	303	1	2	Neutrophil	Neutrophil
TCTGAGAGTAAGAGGA-1_nmr.CIC.saline_1.1	nmr.CIC.saline_1.1	1009	545	2	3	T-cell.1	T-cell
TCTGAGATCATCTGTT-1_nmr.CIC.saline_1.1	nmr.CIC.saline_1.1	617	326	1	2	Neutrophil	Neutrophil
TCTGGAAGTAAATGTG-1_nmr.CIC.saline_1.1	nmr.CIC.saline_1.1	590	278	1	2	Neutrophil	Neutrophil
TCTGGAAGTAATAGCA-1_nmr.CIC.saline_1.1	nmr.CIC.saline_1.1	1054	458	1	2	Neutrophil	Neutrophil
TCTGGAAGTAGGGACT-1_nmr.CIC.saline_1.1	nmr.CIC.saline_1.1	984	527	2	3	T-cell.1	T-cell
TCTTCGGCAAGAGTCG-1_nmr.CIC.saline_1.1	nmr.CIC.saline_1.1	482	263	1	2	Neutrophil	Neutrophil
TCTTCGGCAATGGACG-1_nmr.CIC.saline_1.1	nmr.CIC.saline_1.1	438	261	1	2	Neutrophil	Neutrophil
TCTTCGGCAGATCGGA-1_nmr.CIC.saline_1.1	nmr.CIC.saline_1.1	872	383	1	2	Neutrophil	Neutrophil
TCTTCGGGTTAAAGAC-1_nmr.CIC.saline_1.1	nmr.CIC.saline_1.1	4303	188	4	6	Erythroid-cell	Erythroid-cell
TCTTCGGTCACCGTAA-1_nmr.CIC.saline_1.1	nmr.CIC.saline_1.1	809	394	1	2	Neutrophil	Neutrophil
TCTTCGGTCACGCATA-1_nmr.CIC.saline_1.1	nmr.CIC.saline_1.1	543	295	1	2	Neutrophil	Neutrophil
TCTTCGGTCCTTTCTC-1_nmr.CIC.saline_1.1	nmr.CIC.saline_1.1	534	288	1	2	Neutrophil	Neutrophil
TCTTCGGTCTTGACGA-1_nmr.CIC.saline_1.1	nmr.CIC.saline_1.1	681	328	1	2	Neutrophil	Neutrophil
TCTTTCCAGGTGCTTT-1_nmr.CIC.saline_1.1	nmr.CIC.saline_1.1	602	251	1	2	Neutrophil	Neutrophil
TCTTTCCAGTGAATTG-1_nmr.CIC.saline_1.1	nmr.CIC.saline_1.1	690	316	1	2	Neutrophil	Neutrophil
TCTTTCCGTAGCGATG-1_nmr.CIC.saline_1.1	nmr.CIC.saline_1.1	854	437	1	2	Neutrophil	Neutrophil
TCTTTCCGTAGGGACT-1_nmr.CIC.saline_1.1	nmr.CIC.saline_1.1	1401	720	2	3	T-cell.1	T-cell
TCTTTCCGTCGAACAG-1_nmr.CIC.saline_1.1	nmr.CIC.saline_1.1	649	286	1	4	Neutrophil	Unassigned.1
TCTTTCCTCCTTGCCA-1_nmr.CIC.saline_1.1	nmr.CIC.saline_1.1	919	412	1	2	Neutrophil	Neutrophil
TCTTTCCTCTGCGACG-1_nmr.CIC.saline_1.1	nmr.CIC.saline_1.1	1708	859	2	3	T-cell.1	T-cell
TGAAAGAAGAGGACGG-1_nmr.CIC.saline_1.1	nmr.CIC.saline_1.1	596	284	1	2	Neutrophil	Neutrophil
TGAAAGACAGCTATTG-1_nmr.CIC.saline_1.1	nmr.CIC.saline_1.1	1342	547	1	2	Neutrophil	Neutrophil
TGACAACAGACATAAC-1_nmr.CIC.saline_1.1	nmr.CIC.saline_1.1	981	571	2	3	T-cell.1	T-cell
TGACGGCAGAAACCAT-1_nmr.CIC.saline_1.1	nmr.CIC.saline_1.1	345	189	1	2	Neutrophil	Neutrophil
TGACGGCAGAGAACAG-1_nmr.CIC.saline_1.1	nmr.CIC.saline_1.1	585	251	1	2	Neutrophil	Neutrophil
TGACGGCCAATCCAAC-1_nmr.CIC.saline_1.1	nmr.CIC.saline_1.1	980	424	1	2	Neutrophil	Neutrophil
TGACGGCCAGGGATTG-1_nmr.CIC.saline_1.1	nmr.CIC.saline_1.1	554	259	1	2	Neutrophil	Neutrophil
TGACGGCGTGCAACGA-1_nmr.CIC.saline_1.1	nmr.CIC.saline_1.1	649	309	1	2	Neutrophil	Neutrophil
TGACGGCTCATCGATG-1_nmr.CIC.saline_1.1	nmr.CIC.saline_1.1	289	228	5	5	T-cell.2	Unassigned.2
TGACGGCTCATTGCCC-1_nmr.CIC.saline_1.1	nmr.CIC.saline_1.1	400	315	5	5	T-cell.2	Unassigned.2
TGACGGCTCTGTCAAG-1_nmr.CIC.saline_1.1	nmr.CIC.saline_1.1	615	337	1	2	Neutrophil	Neutrophil
TGACTAGAGAGGTTGC-1_nmr.CIC.saline_1.1	nmr.CIC.saline_1.1	1112	379	1	2	Neutrophil	Neutrophil
TGACTAGGTGCAACGA-1_nmr.CIC.saline_1.1	nmr.CIC.saline_1.1	656	303	1	2	Neutrophil	Neutrophil
TGACTAGTCATCGGAT-1_nmr.CIC.saline_1.1	nmr.CIC.saline_1.1	838	458	2	3	T-cell.1	T-cell
TGACTTTCAAAGCGGT-1_nmr.CIC.saline_1.1	nmr.CIC.saline_1.1	1249	652	2	3	T-cell.1	T-cell
TGAGAGGTCAAGCCTA-1_nmr.CIC.saline_1.1	nmr.CIC.saline_1.1	893	440	1	2	Neutrophil	Neutrophil
TGAGCATAGATGTTAG-1_nmr.CIC.saline_1.1	nmr.CIC.saline_1.1	586	283	1	2	Neutrophil	Neutrophil
TGAGCATAGCATGGCA-1_nmr.CIC.saline_1.1	nmr.CIC.saline_1.1	647	330	1	2	Neutrophil	Neutrophil
TGAGCATAGCGTGTCC-1_nmr.CIC.saline_1.1	nmr.CIC.saline_1.1	573	288	1	2	Neutrophil	Neutrophil
TGAGCATCAGGGTACA-1_nmr.CIC.saline_1.1	nmr.CIC.saline_1.1	2897	129	4	6	Erythroid-cell	Erythroid-cell
TGAGCATTCCTGTACC-1_nmr.CIC.saline_1.1	nmr.CIC.saline_1.1	606	285	1	2	Neutrophil	Neutrophil
TGAGCATTCGGCGCTA-1_nmr.CIC.saline_1.1	nmr.CIC.saline_1.1	332	193	1	2	Neutrophil	Neutrophil
TGAGCCGTCCACGCAG-1_nmr.CIC.saline_1.1	nmr.CIC.saline_1.1	1385	541	1	2	Neutrophil	Neutrophil
TGAGCCGTCCAGATCA-1_nmr.CIC.saline_1.1	nmr.CIC.saline_1.1	642	319	1	2	Neutrophil	Neutrophil
TGATTTCAGGCTCATT-1_nmr.CIC.saline_1.1	nmr.CIC.saline_1.1	1017	575	2	3	T-cell.1	T-cell
TGATTTCTCGCCCTTA-1_nmr.CIC.saline_1.1	nmr.CIC.saline_1.1	2571	135	4	6	Erythroid-cell	Erythroid-cell
TGATTTCTCGTTTAGG-1_nmr.CIC.saline_1.1	nmr.CIC.saline_1.1	707	334	1	2	Neutrophil	Neutrophil
TGCACCTAGAACAATC-1_nmr.CIC.saline_1.1	nmr.CIC.saline_1.1	260	143	1	2	Neutrophil	Neutrophil
TGCACCTAGGACACCA-1_nmr.CIC.saline_1.1	nmr.CIC.saline_1.1	301	246	2	3	T-cell.1	T-cell
TGCACCTAGTGTTTGC-1_nmr.CIC.saline_1.1	nmr.CIC.saline_1.1	627	261	1	2	Neutrophil	Neutrophil
TGCACCTCACGGTAGA-1_nmr.CIC.saline_1.1	nmr.CIC.saline_1.1	1063	377	1	2	Neutrophil	Neutrophil
TGCCAAACAAACAACA-1_nmr.CIC.saline_1.1	nmr.CIC.saline_1.1	798	503	5	5	T-cell.2	Unassigned.2
TGCCAAAGTAACGACG-1_nmr.CIC.saline_1.1	nmr.CIC.saline_1.1	662	308	1	2	Neutrophil	Neutrophil
TGCCCATCAGTAGAGC-1_nmr.CIC.saline_1.1	nmr.CIC.saline_1.1	139	133	2	3	T-cell.1	T-cell
TGCCCATTCACCTCGT-1_nmr.CIC.saline_1.1	nmr.CIC.saline_1.1	1324	660	2	3	T-cell.1	T-cell
TGCCCTAAGCTGGAAC-1_nmr.CIC.saline_1.1	nmr.CIC.saline_1.1	3559	189	4	6	Erythroid-cell	Erythroid-cell
TGCCCTAGTGACTCAT-1_nmr.CIC.saline_1.1	nmr.CIC.saline_1.1	704	328	1	2	Neutrophil	Neutrophil
TGCCCTAGTTCCGTCT-1_nmr.CIC.saline_1.1	nmr.CIC.saline_1.1	319	185	1	2	Neutrophil	Neutrophil
TGCCCTATCCAATGGT-1_nmr.CIC.saline_1.1	nmr.CIC.saline_1.1	814	356	1	2	Neutrophil	Neutrophil
TGCGCAGAGATGTGTA-1_nmr.CIC.saline_1.1	nmr.CIC.saline_1.1	882	554	3	1	B-cell	B-cell
TGCGCAGAGTTGAGTA-1_nmr.CIC.saline_1.1	nmr.CIC.saline_1.1	739	326	1	2	Neutrophil	Neutrophil
TGCGCAGCACATTTCT-1_nmr.CIC.saline_1.1	nmr.CIC.saline_1.1	919	560	2	3	T-cell.1	T-cell
TGCGCAGTCCATGAGT-1_nmr.CIC.saline_1.1	nmr.CIC.saline_1.1	620	326	1	2	Neutrophil	Neutrophil
TGCGTGGCAAGACGTG-1_nmr.CIC.saline_1.1	nmr.CIC.saline_1.1	837	360	1	2	Neutrophil	Neutrophil
TGCGTGGCAAGTTCTG-1_nmr.CIC.saline_1.1	nmr.CIC.saline_1.1	1469	783	2	3	T-cell.1	T-cell
TGCTACCAGTGGTCCC-1_nmr.CIC.saline_1.1	nmr.CIC.saline_1.1	2598	847	1	2	Neutrophil	Neutrophil
TGCTACCGTGTATGGG-1_nmr.CIC.saline_1.1	nmr.CIC.saline_1.1	923	550	2	3	T-cell.1	T-cell
TGCTGCTAGAGCAATT-1_nmr.CIC.saline_1.1	nmr.CIC.saline_1.1	544	281	1	2	Neutrophil	Neutrophil
TGCTGCTCAATACGCT-1_nmr.CIC.saline_1.1	nmr.CIC.saline_1.1	1529	816	2	3	T-cell.1	T-cell
TGCTGCTCAGGTCCAC-1_nmr.CIC.saline_1.1	nmr.CIC.saline_1.1	361	292	2	3	T-cell.1	T-cell
TGCTGCTTCAACACAC-1_nmr.CIC.saline_1.1	nmr.CIC.saline_1.1	658	336	1	2	Neutrophil	Neutrophil
TGCTGCTTCATATCGG-1_nmr.CIC.saline_1.1	nmr.CIC.saline_1.1	659	307	1	2	Neutrophil	Neutrophil
TGGACGCAGATAGCAT-1_nmr.CIC.saline_1.1	nmr.CIC.saline_1.1	506	238	1	2	Neutrophil	Neutrophil
TGGACGCGTGTTGAGG-1_nmr.CIC.saline_1.1	nmr.CIC.saline_1.1	928	554	3	1	B-cell	B-cell
TGGCCAGAGGCGCTCT-1_nmr.CIC.saline_1.1	nmr.CIC.saline_1.1	650	351	1	2	Neutrophil	Neutrophil
TGGCCAGCACGGTAAG-1_nmr.CIC.saline_1.1	nmr.CIC.saline_1.1	786	336	1	2	Neutrophil	Neutrophil
TGGCCAGTCCCAAGTA-1_nmr.CIC.saline_1.1	nmr.CIC.saline_1.1	517	260	1	2	Neutrophil	Neutrophil
TGGCGCAAGCACCGCT-1_nmr.CIC.saline_1.1	nmr.CIC.saline_1.1	789	380	1	2	Neutrophil	Neutrophil
TGGCGCAAGTTGTAGA-1_nmr.CIC.saline_1.1	nmr.CIC.saline_1.1	612	322	1	2	Neutrophil	Neutrophil
TGGCGCATCAGTTTGG-1_nmr.CIC.saline_1.1	nmr.CIC.saline_1.1	1031	588	2	3	T-cell.1	T-cell
TGGCTGGAGCTAGGCA-1_nmr.CIC.saline_1.1	nmr.CIC.saline_1.1	609	263	1	2	Neutrophil	Neutrophil
TGGCTGGAGTTGTCGT-1_nmr.CIC.saline_1.1	nmr.CIC.saline_1.1	430	241	1	2	Neutrophil	Neutrophil
TGGCTGGCAAAGCGGT-1_nmr.CIC.saline_1.1	nmr.CIC.saline_1.1	1110	435	1	2	Neutrophil	Neutrophil
TGGCTGGCACCGTTGG-1_nmr.CIC.saline_1.1	nmr.CIC.saline_1.1	974	445	1	2	Neutrophil	Neutrophil
TGGCTGGGTTCATGGT-1_nmr.CIC.saline_1.1	nmr.CIC.saline_1.1	865	472	2	3	T-cell.1	T-cell
TGGGAAGAGCTAGCCC-1_nmr.CIC.saline_1.1	nmr.CIC.saline_1.1	312	187	1	2	Neutrophil	Neutrophil
TGGGAAGAGTTCGCAT-1_nmr.CIC.saline_1.1	nmr.CIC.saline_1.1	401	231	1	2	Neutrophil	Neutrophil
TGGGAAGCATACTCTT-1_nmr.CIC.saline_1.1	nmr.CIC.saline_1.1	662	351	1	2	Neutrophil	Neutrophil
TGGGAAGTCATAAAGG-1_nmr.CIC.saline_1.1	nmr.CIC.saline_1.1	686	377	1	2	Neutrophil	Neutrophil
TGGGCGTAGAGTGAGA-1_nmr.CIC.saline_1.1	nmr.CIC.saline_1.1	543	297	1	2	Neutrophil	Neutrophil
TGGGCGTAGTCAATAG-1_nmr.CIC.saline_1.1	nmr.CIC.saline_1.1	516	307	1	2	Neutrophil	Neutrophil
TGGGCGTTCTTGAGAC-1_nmr.CIC.saline_1.1	nmr.CIC.saline_1.1	731	334	1	2	Neutrophil	Neutrophil
TGGTTAGCAATCCGAT-1_nmr.CIC.saline_1.1	nmr.CIC.saline_1.1	468	265	1	4	Neutrophil	Unassigned.1
TGGTTAGCAGTAAGAT-1_nmr.CIC.saline_1.1	nmr.CIC.saline_1.1	736	315	1	2	Neutrophil	Neutrophil
TGGTTAGGTCTCTCTG-1_nmr.CIC.saline_1.1	nmr.CIC.saline_1.1	2014	859	3	8	B-cell	Monocyte
TGGTTAGGTGAACCTT-1_nmr.CIC.saline_1.1	nmr.CIC.saline_1.1	793	364	1	2	Neutrophil	Neutrophil
TGGTTAGGTGTAATGA-1_nmr.CIC.saline_1.1	nmr.CIC.saline_1.1	494	290	1	2	Neutrophil	Neutrophil
TGGTTAGTCCACGTTC-1_nmr.CIC.saline_1.1	nmr.CIC.saline_1.1	2526	128	4	6	Erythroid-cell	Erythroid-cell
TGGTTAGTCCCATTAT-1_nmr.CIC.saline_1.1	nmr.CIC.saline_1.1	613	326	1	2	Neutrophil	Neutrophil
TGGTTAGTCTGAGGGA-1_nmr.CIC.saline_1.1	nmr.CIC.saline_1.1	843	337	1	2	Neutrophil	Neutrophil
TGGTTCCAGAAACCGC-1_nmr.CIC.saline_1.1	nmr.CIC.saline_1.1	1427	799	2	3	T-cell.1	T-cell
TGGTTCCAGGTGCTAG-1_nmr.CIC.saline_1.1	nmr.CIC.saline_1.1	720	463	5	5	T-cell.2	Unassigned.2
TGGTTCCCACGACTCG-1_nmr.CIC.saline_1.1	nmr.CIC.saline_1.1	555	311	1	2	Neutrophil	Neutrophil
TGGTTCCGTACGCACC-1_nmr.CIC.saline_1.1	nmr.CIC.saline_1.1	814	398	1	2	Neutrophil	Neutrophil
TGGTTCCGTATGCTTG-1_nmr.CIC.saline_1.1	nmr.CIC.saline_1.1	1738	886	2	3	T-cell.1	T-cell
TGGTTCCGTTCCGGCA-1_nmr.CIC.saline_1.1	nmr.CIC.saline_1.1	398	320	2	3	T-cell.1	T-cell
TGGTTCCTCACCTTAT-1_nmr.CIC.saline_1.1	nmr.CIC.saline_1.1	1001	649	3	1	B-cell	B-cell
TGTATTCAGCAGACTG-1_nmr.CIC.saline_1.1	nmr.CIC.saline_1.1	623	309	1	4	Neutrophil	Unassigned.1
TGTATTCAGCTACCGC-1_nmr.CIC.saline_1.1	nmr.CIC.saline_1.1	648	335	1	2	Neutrophil	Neutrophil
TGTATTCAGCTCCCAG-1_nmr.CIC.saline_1.1	nmr.CIC.saline_1.1	608	315	1	2	Neutrophil	Neutrophil
TGTATTCTCAACGAAA-1_nmr.CIC.saline_1.1	nmr.CIC.saline_1.1	956	592	5	5	T-cell.2	Unassigned.2
TGTATTCTCAGCATGT-1_nmr.CIC.saline_1.1	nmr.CIC.saline_1.1	601	400	2	3	T-cell.1	T-cell
TGTATTCTCCGCGCAA-1_nmr.CIC.saline_1.1	nmr.CIC.saline_1.1	524	263	1	2	Neutrophil	Neutrophil
TGTATTCTCCTTGCCA-1_nmr.CIC.saline_1.1	nmr.CIC.saline_1.1	763	341	1	2	Neutrophil	Neutrophil
TGTATTCTCGCAAACT-1_nmr.CIC.saline_1.1	nmr.CIC.saline_1.1	582	316	1	2	Neutrophil	Neutrophil
TGTCCCACACAAGACG-1_nmr.CIC.saline_1.1	nmr.CIC.saline_1.1	627	321	1	2	Neutrophil	Neutrophil
TGTCCCACACTACAGT-1_nmr.CIC.saline_1.1	nmr.CIC.saline_1.1	777	345	1	2	Neutrophil	Neutrophil
TGTCCCACATTGGCGC-1_nmr.CIC.saline_1.1	nmr.CIC.saline_1.1	705	299	1	2	Neutrophil	Neutrophil
TGTCCCAGTCTCAACA-1_nmr.CIC.saline_1.1	nmr.CIC.saline_1.1	710	344	1	2	Neutrophil	Neutrophil
TGTCCCAGTTTGTGTG-1_nmr.CIC.saline_1.1	nmr.CIC.saline_1.1	644	424	2	3	T-cell.1	T-cell
TGTGGTAAGCGCCTTG-1_nmr.CIC.saline_1.1	nmr.CIC.saline_1.1	625	290	1	2	Neutrophil	Neutrophil
TGTGGTACACGACTCG-1_nmr.CIC.saline_1.1	nmr.CIC.saline_1.1	608	299	1	2	Neutrophil	Neutrophil
TGTGGTACAGCCAATT-1_nmr.CIC.saline_1.1	nmr.CIC.saline_1.1	646	440	5	5	T-cell.2	Unassigned.2
TGTGGTACAGCGTAAG-1_nmr.CIC.saline_1.1	nmr.CIC.saline_1.1	717	313	1	2	Neutrophil	Neutrophil
TGTGGTACAGCTGCAC-1_nmr.CIC.saline_1.1	nmr.CIC.saline_1.1	313	202	1	2	Neutrophil	Neutrophil
TGTGGTAGTACAGTGG-1_nmr.CIC.saline_1.1	nmr.CIC.saline_1.1	281	162	1	2	Neutrophil	Neutrophil
TGTGGTAGTCTAGGTT-1_nmr.CIC.saline_1.1	nmr.CIC.saline_1.1	5174	1721	5	5	T-cell.2	Unassigned.2
TGTGGTATCGGCGCAT-1_nmr.CIC.saline_1.1	nmr.CIC.saline_1.1	798	366	1	2	Neutrophil	Neutrophil
TGTGTTTAGAGGTTAT-1_nmr.CIC.saline_1.1	nmr.CIC.saline_1.1	671	301	1	2	Neutrophil	Neutrophil
TGTGTTTAGCTAGTCT-1_nmr.CIC.saline_1.1	nmr.CIC.saline_1.1	728	334	1	2	Neutrophil	Neutrophil
TGTGTTTGTATTACCG-1_nmr.CIC.saline_1.1	nmr.CIC.saline_1.1	573	375	2	3	T-cell.1	T-cell
TGTGTTTGTGATGTCT-1_nmr.CIC.saline_1.1	nmr.CIC.saline_1.1	623	278	1	2	Neutrophil	Neutrophil
TGTTCCGAGAGTAATC-1_nmr.CIC.saline_1.1	nmr.CIC.saline_1.1	951	406	1	2	Neutrophil	Neutrophil
TGTTCCGCAGCGTCCA-1_nmr.CIC.saline_1.1	nmr.CIC.saline_1.1	821	366	1	2	Neutrophil	Neutrophil
TGTTCCGCATACAGCT-1_nmr.CIC.saline_1.1	nmr.CIC.saline_1.1	712	409	1	2	Neutrophil	Neutrophil
TGTTCCGCATCGGGTC-1_nmr.CIC.saline_1.1	nmr.CIC.saline_1.1	500	294	1	2	Neutrophil	Neutrophil
TGTTCCGCATGAGCGA-1_nmr.CIC.saline_1.1	nmr.CIC.saline_1.1	946	537	3	1	B-cell	B-cell
TGTTCCGGTCCAAGTT-1_nmr.CIC.saline_1.1	nmr.CIC.saline_1.1	563	279	1	2	Neutrophil	Neutrophil
TGTTCCGGTGCGATAG-1_nmr.CIC.saline_1.1	nmr.CIC.saline_1.1	477	291	1	2	Neutrophil	Neutrophil
TGTTCCGTCTTTAGTC-1_nmr.CIC.saline_1.1	nmr.CIC.saline_1.1	652	324	1	2	Neutrophil	Neutrophil
TTAACTCAGCGTTTAC-1_nmr.CIC.saline_1.1	nmr.CIC.saline_1.1	1063	560	2	3	T-cell.1	T-cell
TTAACTCAGGATTCGG-1_nmr.CIC.saline_1.1	nmr.CIC.saline_1.1	582	317	1	2	Neutrophil	Neutrophil
TTAACTCTCTCAAGTG-1_nmr.CIC.saline_1.1	nmr.CIC.saline_1.1	546	286	1	2	Neutrophil	Neutrophil
TTAGGACCAAGACACG-1_nmr.CIC.saline_1.1	nmr.CIC.saline_1.1	738	367	1	2	Neutrophil	Neutrophil
TTAGGACTCAGTCCCT-1_nmr.CIC.saline_1.1	nmr.CIC.saline_1.1	531	295	1	2	Neutrophil	Neutrophil
TTAGGCACATTAACCG-1_nmr.CIC.saline_1.1	nmr.CIC.saline_1.1	571	292	1	2	Neutrophil	Neutrophil
TTAGGCATCCAGGGCT-1_nmr.CIC.saline_1.1	nmr.CIC.saline_1.1	1332	697	2	3	T-cell.1	T-cell
TTAGTTCAGAAACCTA-1_nmr.CIC.saline_1.1	nmr.CIC.saline_1.1	912	368	1	2	Neutrophil	Neutrophil
TTAGTTCGTCTCCATC-1_nmr.CIC.saline_1.1	nmr.CIC.saline_1.1	1557	813	3	1	B-cell	B-cell
TTATGCTCAAAGTGCG-1_nmr.CIC.saline_1.1	nmr.CIC.saline_1.1	564	295	1	2	Neutrophil	Neutrophil
TTCCCAGAGAGTCGGT-1_nmr.CIC.saline_1.1	nmr.CIC.saline_1.1	260	130	1	2	Neutrophil	Neutrophil
TTCCCAGCAAGACGTG-1_nmr.CIC.saline_1.1	nmr.CIC.saline_1.1	809	501	2	3	T-cell.1	T-cell
TTCCCAGCAAGTCTGT-1_nmr.CIC.saline_1.1	nmr.CIC.saline_1.1	398	303	2	3	T-cell.1	T-cell
TTCCCAGGTGGACGAT-1_nmr.CIC.saline_1.1	nmr.CIC.saline_1.1	758	362	1	2	Neutrophil	Neutrophil
TTCCCAGTCAACTCTT-1_nmr.CIC.saline_1.1	nmr.CIC.saline_1.1	1061	587	3	1	B-cell	B-cell
TTCCCAGTCATCGCTC-1_nmr.CIC.saline_1.1	nmr.CIC.saline_1.1	634	295	1	2	Neutrophil	Neutrophil
TTCGAAGCACCTGGTG-1_nmr.CIC.saline_1.1	nmr.CIC.saline_1.1	1463	775	2	3	T-cell.1	T-cell
TTCGAAGCAGCAGTTT-1_nmr.CIC.saline_1.1	nmr.CIC.saline_1.1	683	305	1	2	Neutrophil	Neutrophil
TTCGAAGGTCAGGACA-1_nmr.CIC.saline_1.1	nmr.CIC.saline_1.1	2568	156	4	6	Erythroid-cell	Erythroid-cell
TTCGAAGGTCTTTCAT-1_nmr.CIC.saline_1.1	nmr.CIC.saline_1.1	596	328	1	2	Neutrophil	Neutrophil
TTCGAAGGTTCCAACA-1_nmr.CIC.saline_1.1	nmr.CIC.saline_1.1	722	303	1	2	Neutrophil	Neutrophil
TTCGAAGTCAACACTG-1_nmr.CIC.saline_1.1	nmr.CIC.saline_1.1	838	411	1	2	Neutrophil	Neutrophil
TTCGGTCGTTCCATGA-1_nmr.CIC.saline_1.1	nmr.CIC.saline_1.1	336	170	1	2	Neutrophil	Neutrophil
TTCGGTCTCCTTGACC-1_nmr.CIC.saline_1.1	nmr.CIC.saline_1.1	533	361	5	5	T-cell.2	Unassigned.2
TTCGGTCTCTCATTCA-1_nmr.CIC.saline_1.1	nmr.CIC.saline_1.1	1264	669	2	3	T-cell.1	T-cell
TTCTACACATAGAAAC-1_nmr.CIC.saline_1.1	nmr.CIC.saline_1.1	768	356	1	2	Neutrophil	Neutrophil
TTCTACATCACCGGGT-1_nmr.CIC.saline_1.1	nmr.CIC.saline_1.1	1594	817	2	3	T-cell.1	T-cell
TTCTCAACAAATTGCC-1_nmr.CIC.saline_1.1	nmr.CIC.saline_1.1	632	294	1	2	Neutrophil	Neutrophil
TTCTCAAGTAGAAGGA-1_nmr.CIC.saline_1.1	nmr.CIC.saline_1.1	695	323	1	2	Neutrophil	Neutrophil
TTCTCAATCAACGGGA-1_nmr.CIC.saline_1.1	nmr.CIC.saline_1.1	709	347	1	2	Neutrophil	Neutrophil
TTCTCAATCCATTCTA-1_nmr.CIC.saline_1.1	nmr.CIC.saline_1.1	326	180	1	2	Neutrophil	Neutrophil
TTCTCCTTCCATGAGT-1_nmr.CIC.saline_1.1	nmr.CIC.saline_1.1	379	180	1	4	Neutrophil	Unassigned.1
TTCTCCTTCTGCTGCT-1_nmr.CIC.saline_1.1	nmr.CIC.saline_1.1	821	358	1	2	Neutrophil	Neutrophil
TTCTTAGTCTGAGGGA-1_nmr.CIC.saline_1.1	nmr.CIC.saline_1.1	843	336	1	2	Neutrophil	Neutrophil
TTCTTAGTCTGTCTAT-1_nmr.CIC.saline_1.1	nmr.CIC.saline_1.1	670	348	1	2	Neutrophil	Neutrophil
TTGAACGAGACCCACC-1_nmr.CIC.saline_1.1	nmr.CIC.saline_1.1	618	346	1	2	Neutrophil	Neutrophil
TTGAACGAGCTTCGCG-1_nmr.CIC.saline_1.1	nmr.CIC.saline_1.1	770	329	1	2	Neutrophil	Neutrophil
TTGAACGCAAGACACG-1_nmr.CIC.saline_1.1	nmr.CIC.saline_1.1	1117	389	1	2	Neutrophil	Neutrophil
TTGAACGCATTAGGCT-1_nmr.CIC.saline_1.1	nmr.CIC.saline_1.1	548	295	1	2	Neutrophil	Neutrophil
TTGAACGGTCGATTGT-1_nmr.CIC.saline_1.1	nmr.CIC.saline_1.1	670	308	1	2	Neutrophil	Neutrophil
TTGAACGGTTAAAGAC-1_nmr.CIC.saline_1.1	nmr.CIC.saline_1.1	554	307	1	2	Neutrophil	Neutrophil
TTGAACGTCCGAGCCA-1_nmr.CIC.saline_1.1	nmr.CIC.saline_1.1	650	322	1	2	Neutrophil	Neutrophil
TTGACTTAGGAGCGAG-1_nmr.CIC.saline_1.1	nmr.CIC.saline_1.1	445	262	1	2	Neutrophil	Neutrophil
TTGACTTAGTTGTAGA-1_nmr.CIC.saline_1.1	nmr.CIC.saline_1.1	952	402	1	2	Neutrophil	Neutrophil
TTGACTTTCTGTCCGT-1_nmr.CIC.saline_1.1	nmr.CIC.saline_1.1	804	377	1	2	Neutrophil	Neutrophil
TTGCCGTAGCGTCAAG-1_nmr.CIC.saline_1.1	nmr.CIC.saline_1.1	2874	148	4	6	Erythroid-cell	Erythroid-cell
TTGCCGTCAAATTGCC-1_nmr.CIC.saline_1.1	nmr.CIC.saline_1.1	574	281	1	2	Neutrophil	Neutrophil
TTGCCGTCAACTTGAC-1_nmr.CIC.saline_1.1	nmr.CIC.saline_1.1	652	417	2	3	T-cell.1	T-cell
TTGCCGTCACCATCCT-1_nmr.CIC.saline_1.1	nmr.CIC.saline_1.1	764	334	1	2	Neutrophil	Neutrophil
TTGCGTCAGCAGGTCA-1_nmr.CIC.saline_1.1	nmr.CIC.saline_1.1	314	170	1	2	Neutrophil	Neutrophil
TTGCGTCTCCAAATGC-1_nmr.CIC.saline_1.1	nmr.CIC.saline_1.1	582	285	1	2	Neutrophil	Neutrophil
TTGGAACAGCGAGAAA-1_nmr.CIC.saline_1.1	nmr.CIC.saline_1.1	584	275	1	2	Neutrophil	Neutrophil
TTGGAACCAGACAGGT-1_nmr.CIC.saline_1.1	nmr.CIC.saline_1.1	574	290	1	2	Neutrophil	Neutrophil
TTGGAACGTGCGGTAA-1_nmr.CIC.saline_1.1	nmr.CIC.saline_1.1	1321	535	1	2	Neutrophil	Neutrophil
TTGGAACTCACATAGC-1_nmr.CIC.saline_1.1	nmr.CIC.saline_1.1	977	416	1	2	Neutrophil	Neutrophil
TTGGAACTCGTCTGCT-1_nmr.CIC.saline_1.1	nmr.CIC.saline_1.1	655	299	1	2	Neutrophil	Neutrophil
TTGGCAACAACCGCCA-1_nmr.CIC.saline_1.1	nmr.CIC.saline_1.1	1217	608	2	3	T-cell.1	T-cell
TTGGCAACAATGCCAT-1_nmr.CIC.saline_1.1	nmr.CIC.saline_1.1	656	291	1	2	Neutrophil	Neutrophil
TTGGCAATCAAGATCC-1_nmr.CIC.saline_1.1	nmr.CIC.saline_1.1	770	319	1	2	Neutrophil	Neutrophil
TTGGCAATCAGTCCCT-1_nmr.CIC.saline_1.1	nmr.CIC.saline_1.1	662	328	1	2	Neutrophil	Neutrophil
TTGTAGGCATCGGAAG-1_nmr.CIC.saline_1.1	nmr.CIC.saline_1.1	700	349	1	2	Neutrophil	Neutrophil
TTGTAGGCATGGGAAC-1_nmr.CIC.saline_1.1	nmr.CIC.saline_1.1	647	314	1	2	Neutrophil	Neutrophil
TTGTAGGTCATGCAAC-1_nmr.CIC.saline_1.1	nmr.CIC.saline_1.1	479	271	1	2	Neutrophil	Neutrophil
TTTACTGGTAGGACAC-1_nmr.CIC.saline_1.1	nmr.CIC.saline_1.1	658	301	1	2	Neutrophil	Neutrophil
TTTACTGGTTCCTCCA-1_nmr.CIC.saline_1.1	nmr.CIC.saline_1.1	690	338	1	2	Neutrophil	Neutrophil
TTTACTGTCAAGGTAA-1_nmr.CIC.saline_1.1	nmr.CIC.saline_1.1	375	241	1	2	Neutrophil	Neutrophil
TTTATGCAGCTGCCCA-1_nmr.CIC.saline_1.1	nmr.CIC.saline_1.1	1050	425	1	2	Neutrophil	Neutrophil
TTTATGCGTAAATACG-1_nmr.CIC.saline_1.1	nmr.CIC.saline_1.1	526	258	1	2	Neutrophil	Neutrophil
TTTCCTCAGTCGCCGT-1_nmr.CIC.saline_1.1	nmr.CIC.saline_1.1	846	445	1	4	Neutrophil	Unassigned.1
TTTCCTCCAATCCAAC-1_nmr.CIC.saline_1.1	nmr.CIC.saline_1.1	784	138	4	6	Erythroid-cell	Erythroid-cell
TTTCCTCCATACTACG-1_nmr.CIC.saline_1.1	nmr.CIC.saline_1.1	1733	829	2	3	T-cell.1	T-cell
TTTCCTCGTTCGCGAC-1_nmr.CIC.saline_1.1	nmr.CIC.saline_1.1	660	315	1	2	Neutrophil	Neutrophil
TTTCCTCTCGGCGGTT-1_nmr.CIC.saline_1.1	nmr.CIC.saline_1.1	508	243	1	2	Neutrophil	Neutrophil
TTTGCGCAGATAGGAG-1_nmr.CIC.saline_1.1	nmr.CIC.saline_1.1	604	267	1	2	Neutrophil	Neutrophil
TTTGCGCGTAGGACAC-1_nmr.CIC.saline_1.1	nmr.CIC.saline_1.1	807	334	1	2	Neutrophil	Neutrophil
TTTGCGCGTTCACCTC-1_nmr.CIC.saline_1.1	nmr.CIC.saline_1.1	609	347	1	2	Neutrophil	Neutrophil
TTTGCGCTCTGCTTGC-1_nmr.CIC.saline_1.1	nmr.CIC.saline_1.1	795	330	1	2	Neutrophil	Neutrophil
TTTGCGCTCTGGCGTG-1_nmr.CIC.saline_1.1	nmr.CIC.saline_1.1	481	259	1	2	Neutrophil	Neutrophil
TTTGGTTAGAGAGCTC-1_nmr.CIC.saline_1.1	nmr.CIC.saline_1.1	1049	433	1	2	Neutrophil	Neutrophil
TTTGGTTAGCGATCCC-1_nmr.CIC.saline_1.1	nmr.CIC.saline_1.1	704	402	1	2	Neutrophil	Neutrophil
TTTGGTTAGGTGATAT-1_nmr.CIC.saline_1.1	nmr.CIC.saline_1.1	777	360	1	2	Neutrophil	Neutrophil
TTTGGTTCAAGCGTAG-1_nmr.CIC.saline_1.1	nmr.CIC.saline_1.1	1524	528	1	2	Neutrophil	Neutrophil
TTTGGTTCAGAGTGTG-1_nmr.CIC.saline_1.1	nmr.CIC.saline_1.1	727	334	1	2	Neutrophil	Neutrophil
TTTGTCACAAGTTAAG-1_nmr.CIC.saline_1.1	nmr.CIC.saline_1.1	929	369	1	2	Neutrophil	Neutrophil
TTTGTCACACGCGAAA-1_nmr.CIC.saline_1.1	nmr.CIC.saline_1.1	530	248	1	2	Neutrophil	Neutrophil
TTTGTCAGTCTCTCTG-1_nmr.CIC.saline_1.1	nmr.CIC.saline_1.1	529	345	2	3	T-cell.1	T-cell
TTTGTCATCGTATCAG-1_nmr.CIC.saline_1.1	nmr.CIC.saline_1.1	1389	732	2	3	T-cell.1	T-cell
AAACCTGAGGCATGGT-1_nmr.CIC.saline_1.2	nmr.CIC.saline_1.2	678	280	1	2	Neutrophil	Neutrophil
AAACCTGAGTGTGAAT-1_nmr.CIC.saline_1.2	nmr.CIC.saline_1.2	743	271	1	2	Neutrophil	Neutrophil
AAACCTGCAATCTACG-1_nmr.CIC.saline_1.2	nmr.CIC.saline_1.2	688	458	3	1	B-cell	B-cell
AAACCTGGTAGTACCT-1_nmr.CIC.saline_1.2	nmr.CIC.saline_1.2	2873	147	4	6	Erythroid-cell	Erythroid-cell
AAACCTGGTCAGATAA-1_nmr.CIC.saline_1.2	nmr.CIC.saline_1.2	732	362	1	2	Neutrophil	Neutrophil
AAACCTGGTCTAAAGA-1_nmr.CIC.saline_1.2	nmr.CIC.saline_1.2	475	199	1	2	Neutrophil	Neutrophil
AAACCTGGTCTCTTAT-1_nmr.CIC.saline_1.2	nmr.CIC.saline_1.2	498	304	1	2	Neutrophil	Neutrophil
AAACGGGCAAGCGCTC-1_nmr.CIC.saline_1.2	nmr.CIC.saline_1.2	561	266	1	2	Neutrophil	Neutrophil
AAACGGGCACGCTTTC-1_nmr.CIC.saline_1.2	nmr.CIC.saline_1.2	663	307	1	2	Neutrophil	Neutrophil
AAACGGGGTAGCGTCC-1_nmr.CIC.saline_1.2	nmr.CIC.saline_1.2	645	289	1	2	Neutrophil	Neutrophil
AAAGATGAGAATTGTG-1_nmr.CIC.saline_1.2	nmr.CIC.saline_1.2	1279	693	2	3	T-cell.1	T-cell
AAAGATGAGGGTGTTG-1_nmr.CIC.saline_1.2	nmr.CIC.saline_1.2	421	224	1	2	Neutrophil	Neutrophil
AAAGATGAGGTCGGAT-1_nmr.CIC.saline_1.2	nmr.CIC.saline_1.2	789	436	2	3	T-cell.1	T-cell
AAAGATGCACAGTCGC-1_nmr.CIC.saline_1.2	nmr.CIC.saline_1.2	881	604	5	5	T-cell.2	Unassigned.2
AAAGATGTCATCGGAT-1_nmr.CIC.saline_1.2	nmr.CIC.saline_1.2	453	250	1	2	Neutrophil	Neutrophil
AAAGCAAAGACAGACC-1_nmr.CIC.saline_1.2	nmr.CIC.saline_1.2	1127	585	2	3	T-cell.1	T-cell
AAAGCAAAGACCTAGG-1_nmr.CIC.saline_1.2	nmr.CIC.saline_1.2	691	354	1	2	Neutrophil	Neutrophil
AAAGCAAAGATGGGTC-1_nmr.CIC.saline_1.2	nmr.CIC.saline_1.2	4393	180	4	6	Erythroid-cell	Erythroid-cell
AAAGCAAGTAGCCTCG-1_nmr.CIC.saline_1.2	nmr.CIC.saline_1.2	1519	780	2	3	T-cell.1	T-cell
AAAGCAAGTGTGCGTC-1_nmr.CIC.saline_1.2	nmr.CIC.saline_1.2	600	301	1	2	Neutrophil	Neutrophil
AAAGTAGAGTCGCCGT-1_nmr.CIC.saline_1.2	nmr.CIC.saline_1.2	454	261	1	2	Neutrophil	Neutrophil
AAAGTAGAGTGGGTTG-1_nmr.CIC.saline_1.2	nmr.CIC.saline_1.2	187	151	2	3	T-cell.1	T-cell
AAAGTAGCATATGCTG-1_nmr.CIC.saline_1.2	nmr.CIC.saline_1.2	604	278	1	2	Neutrophil	Neutrophil
AAAGTAGCATGAGCGA-1_nmr.CIC.saline_1.2	nmr.CIC.saline_1.2	549	250	1	2	Neutrophil	Neutrophil
AAATGCCAGTATTGGA-1_nmr.CIC.saline_1.2	nmr.CIC.saline_1.2	510	333	2	3	T-cell.1	T-cell
AAATGCCCAGGGTTAG-1_nmr.CIC.saline_1.2	nmr.CIC.saline_1.2	778	334	1	2	Neutrophil	Neutrophil
AAATGCCTCGTACCGG-1_nmr.CIC.saline_1.2	nmr.CIC.saline_1.2	707	355	1	2	Neutrophil	Neutrophil
AACACGTCACCTGGTG-1_nmr.CIC.saline_1.2	nmr.CIC.saline_1.2	637	330	1	9	Neutrophil	Unassigned.3
AACACGTCACGTGAGA-1_nmr.CIC.saline_1.2	nmr.CIC.saline_1.2	653	298	1	2	Neutrophil	Neutrophil
AACACGTCAGTCGTGC-1_nmr.CIC.saline_1.2	nmr.CIC.saline_1.2	732	330	1	2	Neutrophil	Neutrophil
AACACGTCATACCATG-1_nmr.CIC.saline_1.2	nmr.CIC.saline_1.2	333	179	1	2	Neutrophil	Neutrophil
AACACGTGTACTCAAC-1_nmr.CIC.saline_1.2	nmr.CIC.saline_1.2	616	269	1	2	Neutrophil	Neutrophil
AACACGTGTCGTGGCT-1_nmr.CIC.saline_1.2	nmr.CIC.saline_1.2	548	231	1	2	Neutrophil	Neutrophil
AACACGTTCACGGTTA-1_nmr.CIC.saline_1.2	nmr.CIC.saline_1.2	514	284	1	2	Neutrophil	Neutrophil
AACACGTTCGACAGCC-1_nmr.CIC.saline_1.2	nmr.CIC.saline_1.2	1079	465	1	2	Neutrophil	Neutrophil
AACCATGAGACAGGCT-1_nmr.CIC.saline_1.2	nmr.CIC.saline_1.2	641	282	1	2	Neutrophil	Neutrophil
AACCATGAGAGCCTAG-1_nmr.CIC.saline_1.2	nmr.CIC.saline_1.2	639	393	5	5	T-cell.2	Unassigned.2
AACCATGAGTTTAGGA-1_nmr.CIC.saline_1.2	nmr.CIC.saline_1.2	1023	414	1	2	Neutrophil	Neutrophil
AACCATGGTCATCGGC-1_nmr.CIC.saline_1.2	nmr.CIC.saline_1.2	594	264	1	2	Neutrophil	Neutrophil
AACCATGGTGAGGGTT-1_nmr.CIC.saline_1.2	nmr.CIC.saline_1.2	697	450	3	1	B-cell	B-cell
AACCATGGTGTTGGGA-1_nmr.CIC.saline_1.2	nmr.CIC.saline_1.2	710	327	1	2	Neutrophil	Neutrophil
AACCGCGAGATACACA-1_nmr.CIC.saline_1.2	nmr.CIC.saline_1.2	692	314	1	2	Neutrophil	Neutrophil
AACCGCGAGCTGTCTA-1_nmr.CIC.saline_1.2	nmr.CIC.saline_1.2	616	253	1	2	Neutrophil	Neutrophil
AACCGCGAGGACAGAA-1_nmr.CIC.saline_1.2	nmr.CIC.saline_1.2	900	369	1	2	Neutrophil	Neutrophil
AACCGCGCATCGTCGG-1_nmr.CIC.saline_1.2	nmr.CIC.saline_1.2	577	273	1	2	Neutrophil	Neutrophil
AACGTTGAGCCCGAAA-1_nmr.CIC.saline_1.2	nmr.CIC.saline_1.2	430	215	1	2	Neutrophil	Neutrophil
AACGTTGCAAGCGCTC-1_nmr.CIC.saline_1.2	nmr.CIC.saline_1.2	722	325	1	2	Neutrophil	Neutrophil
AACGTTGCAAGTACCT-1_nmr.CIC.saline_1.2	nmr.CIC.saline_1.2	889	516	2	3	T-cell.1	T-cell
AACGTTGCAGGACCCT-1_nmr.CIC.saline_1.2	nmr.CIC.saline_1.2	534	347	2	3	T-cell.1	T-cell
AACGTTGTCCGCAGTG-1_nmr.CIC.saline_1.2	nmr.CIC.saline_1.2	626	315	1	2	Neutrophil	Neutrophil
AACGTTGTCCTAGAAC-1_nmr.CIC.saline_1.2	nmr.CIC.saline_1.2	438	235	1	2	Neutrophil	Neutrophil
AACGTTGTCCTGCTTG-1_nmr.CIC.saline_1.2	nmr.CIC.saline_1.2	2107	112	4	6	Erythroid-cell	Erythroid-cell
AACTCAGCACCGAATT-1_nmr.CIC.saline_1.2	nmr.CIC.saline_1.2	451	266	1	2	Neutrophil	Neutrophil
AACTCAGTCAATACCG-1_nmr.CIC.saline_1.2	nmr.CIC.saline_1.2	952	412	1	2	Neutrophil	Neutrophil
AACTCAGTCCCTAATT-1_nmr.CIC.saline_1.2	nmr.CIC.saline_1.2	446	248	1	2	Neutrophil	Neutrophil
AACTCAGTCCTATGTT-1_nmr.CIC.saline_1.2	nmr.CIC.saline_1.2	417	183	1	2	Neutrophil	Neutrophil
AACTCCCAGTGTACTC-1_nmr.CIC.saline_1.2	nmr.CIC.saline_1.2	653	399	2	3	T-cell.1	T-cell
AACTCCCCACATGACT-1_nmr.CIC.saline_1.2	nmr.CIC.saline_1.2	874	509	3	1	B-cell	B-cell
AACTCCCGTAAGTAGT-1_nmr.CIC.saline_1.2	nmr.CIC.saline_1.2	591	302	1	2	Neutrophil	Neutrophil
AACTCTTAGATGTGGC-1_nmr.CIC.saline_1.2	nmr.CIC.saline_1.2	603	328	1	2	Neutrophil	Neutrophil
AACTCTTCAGCCAATT-1_nmr.CIC.saline_1.2	nmr.CIC.saline_1.2	514	276	1	2	Neutrophil	Neutrophil
AACTCTTCAGGCTGAA-1_nmr.CIC.saline_1.2	nmr.CIC.saline_1.2	415	222	1	4	Neutrophil	Unassigned.1
AACTCTTCATCGGAAG-1_nmr.CIC.saline_1.2	nmr.CIC.saline_1.2	640	294	1	2	Neutrophil	Neutrophil
AACTCTTGTAACGTTC-1_nmr.CIC.saline_1.2	nmr.CIC.saline_1.2	144	135	3	1	B-cell	B-cell
AACTGGTCAAGGGTCA-1_nmr.CIC.saline_1.2	nmr.CIC.saline_1.2	548	318	1	2	Neutrophil	Neutrophil
AACTGGTGTTGGACCC-1_nmr.CIC.saline_1.2	nmr.CIC.saline_1.2	600	278	1	2	Neutrophil	Neutrophil
AACTTTCCAGCGTTCG-1_nmr.CIC.saline_1.2	nmr.CIC.saline_1.2	503	269	1	2	Neutrophil	Neutrophil
AACTTTCGTAGAGGAA-1_nmr.CIC.saline_1.2	nmr.CIC.saline_1.2	595	270	1	2	Neutrophil	Neutrophil
AACTTTCGTCGCTTCT-1_nmr.CIC.saline_1.2	nmr.CIC.saline_1.2	609	293	1	2	Neutrophil	Neutrophil
AACTTTCGTTCGCTAA-1_nmr.CIC.saline_1.2	nmr.CIC.saline_1.2	410	220	1	2	Neutrophil	Neutrophil
AACTTTCGTTGTGGCC-1_nmr.CIC.saline_1.2	nmr.CIC.saline_1.2	415	221	1	2	Neutrophil	Neutrophil
AACTTTCGTTTGTTTC-1_nmr.CIC.saline_1.2	nmr.CIC.saline_1.2	1164	490	1	2	Neutrophil	Neutrophil
AACTTTCTCCGTAGTA-1_nmr.CIC.saline_1.2	nmr.CIC.saline_1.2	550	287	1	2	Neutrophil	Neutrophil
AAGACCTGTCGAGATG-1_nmr.CIC.saline_1.2	nmr.CIC.saline_1.2	723	310	1	2	Neutrophil	Neutrophil
AAGACCTGTCTGCCAG-1_nmr.CIC.saline_1.2	nmr.CIC.saline_1.2	417	213	1	2	Neutrophil	Neutrophil
AAGCCGCAGATAGTCA-1_nmr.CIC.saline_1.2	nmr.CIC.saline_1.2	538	344	2	3	T-cell.1	T-cell
AAGCCGCCAACGCACC-1_nmr.CIC.saline_1.2	nmr.CIC.saline_1.2	462	247	1	2	Neutrophil	Neutrophil
AAGCCGCTCATCGCTC-1_nmr.CIC.saline_1.2	nmr.CIC.saline_1.2	646	319	1	2	Neutrophil	Neutrophil
AAGGAGCAGGCATTGG-1_nmr.CIC.saline_1.2	nmr.CIC.saline_1.2	431	251	1	2	Neutrophil	Neutrophil
AAGGAGCAGTTGTAGA-1_nmr.CIC.saline_1.2	nmr.CIC.saline_1.2	623	408	2	3	T-cell.1	T-cell
AAGGAGCGTCATACTG-1_nmr.CIC.saline_1.2	nmr.CIC.saline_1.2	386	206	1	4	Neutrophil	Unassigned.1
AAGGAGCGTTATCGGT-1_nmr.CIC.saline_1.2	nmr.CIC.saline_1.2	399	213	1	2	Neutrophil	Neutrophil
[truncated: 6,294 more rows]
