# Supplementary material for: Single-cell transcriptomics of the naked mole-rat reveals unexpected features of mammalian immunity
Source: PLoS Biol. 2019 Nov 21;17(11):e3000528. doi: 10.1371/journal.pbio.3000528 (PMC6894886; doi:10.1371/journal.pbio.3000528)
Supplement: S34 Table — For each NM-R LPS challenge circulating immune cell in our scRNA-seq data, the corresponding sample, number of captured UMIs, number of captured genes, first-iteration and convergence cluster and cell type assignments are provided. LPS, lipopolysaccharide; NM-R, naked mole-rat; scRNA-seq, single-cell RNA-sequencing; UMI, unique molecular identifier. (CSV) [file pbio.3000528.s046.csv]

cell	sample	umis	genes	first.iteration.cluster	converged.cluster	first.iteration.cell.type	converged.cell.type
AAACCTGCATGGTCAT-1_nmr.CIC.LPS_1.1	nmr.CIC.LPS_1.1	2096	557	1	1	Neutrophil	Ltf-high-neutrophil
AAACCTGGTTCAGCGC-1_nmr.CIC.LPS_1.1	nmr.CIC.LPS_1.1	400	286	2	2	T-cell	T-cell
AAACCTGTCATAACCG-1_nmr.CIC.LPS_1.1	nmr.CIC.LPS_1.1	2961	759	1	1	Neutrophil	Ltf-high-neutrophil
AAACCTGTCTGTCTCG-1_nmr.CIC.LPS_1.1	nmr.CIC.LPS_1.1	324	176	1	3	Neutrophil	Neutrophil
AAACGGGGTGCTGTAT-1_nmr.CIC.LPS_1.1	nmr.CIC.LPS_1.1	383	267	2	2	T-cell	T-cell
AAACGGGTCAAACCAC-1_nmr.CIC.LPS_1.1	nmr.CIC.LPS_1.1	1997	621	1	1	Neutrophil	Ltf-high-neutrophil
AAAGATGAGCACCGTC-1_nmr.CIC.LPS_1.1	nmr.CIC.LPS_1.1	2187	546	1	1	Neutrophil	Ltf-high-neutrophil
AAAGATGCACATGTGT-1_nmr.CIC.LPS_1.1	nmr.CIC.LPS_1.1	814	326	1	3	Neutrophil	Neutrophil
AAAGATGCAGGCGATA-1_nmr.CIC.LPS_1.1	nmr.CIC.LPS_1.1	747	326	1	3	Neutrophil	Neutrophil
AAAGATGCATGTCGAT-1_nmr.CIC.LPS_1.1	nmr.CIC.LPS_1.1	2750	698	1	1	Neutrophil	Ltf-high-neutrophil
AAAGATGGTAGGGACT-1_nmr.CIC.LPS_1.1	nmr.CIC.LPS_1.1	1815	524	1	1	Neutrophil	Ltf-high-neutrophil
AAAGATGTCGGCCGAT-1_nmr.CIC.LPS_1.1	nmr.CIC.LPS_1.1	790	315	1	3	Neutrophil	Neutrophil
AAAGCAACATCACGAT-1_nmr.CIC.LPS_1.1	nmr.CIC.LPS_1.1	313	239	2	2	T-cell	T-cell
AAAGCAAGTAAGGGAA-1_nmr.CIC.LPS_1.1	nmr.CIC.LPS_1.1	835	320	1	3	Neutrophil	Neutrophil
AAAGTAGGTCGGGTCT-1_nmr.CIC.LPS_1.1	nmr.CIC.LPS_1.1	2073	551	1	1	Neutrophil	Ltf-high-neutrophil
AAAGTAGGTGACCAAG-1_nmr.CIC.LPS_1.1	nmr.CIC.LPS_1.1	2010	552	1	1	Neutrophil	Ltf-high-neutrophil
AAAGTAGGTTTGTTTC-1_nmr.CIC.LPS_1.1	nmr.CIC.LPS_1.1	1995	531	1	1	Neutrophil	Ltf-high-neutrophil
AAAGTAGTCTGTTGAG-1_nmr.CIC.LPS_1.1	nmr.CIC.LPS_1.1	1164	415	1	1	Neutrophil	Ltf-high-neutrophil
AAAGTAGTCTTAGAGC-1_nmr.CIC.LPS_1.1	nmr.CIC.LPS_1.1	3143	645	1	1	Neutrophil	Ltf-high-neutrophil
AAATGCCCACAGACTT-1_nmr.CIC.LPS_1.1	nmr.CIC.LPS_1.1	1043	419	1	1	Neutrophil	Ltf-high-neutrophil
AAATGCCCACCAGGTC-1_nmr.CIC.LPS_1.1	nmr.CIC.LPS_1.1	1830	530	1	1	Neutrophil	Ltf-high-neutrophil
AACACGTAGATAGTCA-1_nmr.CIC.LPS_1.1	nmr.CIC.LPS_1.1	776	454	2	2	T-cell	T-cell
AACACGTCAAGCCTAT-1_nmr.CIC.LPS_1.1	nmr.CIC.LPS_1.1	1133	350	1	1	Neutrophil	Ltf-high-neutrophil
AACACGTGTGGGTATG-1_nmr.CIC.LPS_1.1	nmr.CIC.LPS_1.1	828	284	1	1	Neutrophil	Ltf-high-neutrophil
AACCATGCAAGGTTTC-1_nmr.CIC.LPS_1.1	nmr.CIC.LPS_1.1	2183	543	1	1	Neutrophil	Ltf-high-neutrophil
AACCATGCAGCCTTTC-1_nmr.CIC.LPS_1.1	nmr.CIC.LPS_1.1	1833	566	1	1	Neutrophil	Ltf-high-neutrophil
AACCATGGTTTGCATG-1_nmr.CIC.LPS_1.1	nmr.CIC.LPS_1.1	2374	605	1	1	Neutrophil	Ltf-high-neutrophil
AACCATGTCAGGTAAA-1_nmr.CIC.LPS_1.1	nmr.CIC.LPS_1.1	1631	514	1	1	Neutrophil	Ltf-high-neutrophil
AACCATGTCATGCAAC-1_nmr.CIC.LPS_1.1	nmr.CIC.LPS_1.1	2410	646	1	1	Neutrophil	Ltf-high-neutrophil
AACCGCGAGAGTCTGG-1_nmr.CIC.LPS_1.1	nmr.CIC.LPS_1.1	2267	573	1	1	Neutrophil	Ltf-high-neutrophil
AACCGCGAGCGCCTCA-1_nmr.CIC.LPS_1.1	nmr.CIC.LPS_1.1	2012	529	1	1	Neutrophil	Ltf-high-neutrophil
AACCGCGCACGAGAGT-1_nmr.CIC.LPS_1.1	nmr.CIC.LPS_1.1	1207	426	1	1	Neutrophil	Ltf-high-neutrophil
AACCGCGCAGGACCCT-1_nmr.CIC.LPS_1.1	nmr.CIC.LPS_1.1	2759	708	1	1	Neutrophil	Ltf-high-neutrophil
AACCGCGGTAGGGACT-1_nmr.CIC.LPS_1.1	nmr.CIC.LPS_1.1	841	468	2	2	T-cell	T-cell
AACCGCGGTGGACGAT-1_nmr.CIC.LPS_1.1	nmr.CIC.LPS_1.1	1051	386	1	3	Neutrophil	Neutrophil
AACCGCGGTGTTCTTT-1_nmr.CIC.LPS_1.1	nmr.CIC.LPS_1.1	1512	459	1	1	Neutrophil	Ltf-high-neutrophil
AACGTTGAGCAAATCA-1_nmr.CIC.LPS_1.1	nmr.CIC.LPS_1.1	1492	556	1	1	Neutrophil	Ltf-high-neutrophil
AACGTTGCACGCTTTC-1_nmr.CIC.LPS_1.1	nmr.CIC.LPS_1.1	2957	715	1	1	Neutrophil	Ltf-high-neutrophil
AACGTTGCAGAAGCAC-1_nmr.CIC.LPS_1.1	nmr.CIC.LPS_1.1	1826	544	1	1	Neutrophil	Ltf-high-neutrophil
AACGTTGGTCTTGCGG-1_nmr.CIC.LPS_1.1	nmr.CIC.LPS_1.1	788	329	1	3	Neutrophil	Neutrophil
AACGTTGTCGCGGATC-1_nmr.CIC.LPS_1.1	nmr.CIC.LPS_1.1	713	330	1	3	Neutrophil	Neutrophil
AACTCAGAGGGTCGAT-1_nmr.CIC.LPS_1.1	nmr.CIC.LPS_1.1	936	506	2	2	T-cell	T-cell
AACTCAGTCTGGTGTA-1_nmr.CIC.LPS_1.1	nmr.CIC.LPS_1.1	1984	546	1	1	Neutrophil	Ltf-high-neutrophil
AACTCAGTCTTCATGT-1_nmr.CIC.LPS_1.1	nmr.CIC.LPS_1.1	1035	392	1	1	Neutrophil	Ltf-high-neutrophil
AACTCCCAGGTGCTTT-1_nmr.CIC.LPS_1.1	nmr.CIC.LPS_1.1	2013	514	1	1	Neutrophil	Ltf-high-neutrophil
AACTCCCCAGTCACTA-1_nmr.CIC.LPS_1.1	nmr.CIC.LPS_1.1	2202	568	1	1	Neutrophil	Ltf-high-neutrophil
AACTCCCCATCGTCGG-1_nmr.CIC.LPS_1.1	nmr.CIC.LPS_1.1	1206	408	1	3	Neutrophil	Neutrophil
AACTCCCGTCATATGC-1_nmr.CIC.LPS_1.1	nmr.CIC.LPS_1.1	1538	470	1	1	Neutrophil	Ltf-high-neutrophil
AACTCCCGTGTAATGA-1_nmr.CIC.LPS_1.1	nmr.CIC.LPS_1.1	1663	426	1	1	Neutrophil	Ltf-high-neutrophil
AACTCCCTCGTAGGTT-1_nmr.CIC.LPS_1.1	nmr.CIC.LPS_1.1	799	488	2	2	T-cell	T-cell
AACTCTTAGTCGTACT-1_nmr.CIC.LPS_1.1	nmr.CIC.LPS_1.1	664	310	1	3	Neutrophil	Neutrophil
AACTCTTCACTGCCAG-1_nmr.CIC.LPS_1.1	nmr.CIC.LPS_1.1	2296	556	1	1	Neutrophil	Ltf-high-neutrophil
AACTCTTGTGCTCTTC-1_nmr.CIC.LPS_1.1	nmr.CIC.LPS_1.1	1456	478	1	1	Neutrophil	Ltf-high-neutrophil
AACTCTTGTTACAGAA-1_nmr.CIC.LPS_1.1	nmr.CIC.LPS_1.1	1847	491	1	1	Neutrophil	Ltf-high-neutrophil
AACTCTTGTTCCATGA-1_nmr.CIC.LPS_1.1	nmr.CIC.LPS_1.1	2909	701	1	1	Neutrophil	Ltf-high-neutrophil
AACTCTTTCGTTGCCT-1_nmr.CIC.LPS_1.1	nmr.CIC.LPS_1.1	2231	609	1	1	Neutrophil	Ltf-high-neutrophil
AACTCTTTCTCAACTT-1_nmr.CIC.LPS_1.1	nmr.CIC.LPS_1.1	2060	556	1	1	Neutrophil	Ltf-high-neutrophil
AACTGGTAGGGCTTCC-1_nmr.CIC.LPS_1.1	nmr.CIC.LPS_1.1	1211	438	1	1	Neutrophil	Ltf-high-neutrophil
AACTGGTAGGGTCTCC-1_nmr.CIC.LPS_1.1	nmr.CIC.LPS_1.1	1988	387	3	4	B-cell	B-cell
AACTGGTGTCAGAATA-1_nmr.CIC.LPS_1.1	nmr.CIC.LPS_1.1	1520	538	1	1	Neutrophil	Ltf-high-neutrophil
AACTGGTGTGCACGAA-1_nmr.CIC.LPS_1.1	nmr.CIC.LPS_1.1	1762	488	1	1	Neutrophil	Ltf-high-neutrophil
AACTGGTGTTCGTCTC-1_nmr.CIC.LPS_1.1	nmr.CIC.LPS_1.1	738	280	1	1	Neutrophil	Ltf-high-neutrophil
AACTGGTTCTACTCAT-1_nmr.CIC.LPS_1.1	nmr.CIC.LPS_1.1	784	304	1	3	Neutrophil	Neutrophil
AACTTTCAGTGGGATC-1_nmr.CIC.LPS_1.1	nmr.CIC.LPS_1.1	801	328	1	3	Neutrophil	Neutrophil
AACTTTCCACCAGGCT-1_nmr.CIC.LPS_1.1	nmr.CIC.LPS_1.1	1424	719	2	2	T-cell	T-cell
AACTTTCCAGTCTTCC-1_nmr.CIC.LPS_1.1	nmr.CIC.LPS_1.1	757	313	1	3	Neutrophil	Neutrophil
AACTTTCGTAGCGCAA-1_nmr.CIC.LPS_1.1	nmr.CIC.LPS_1.1	524	328	3	4	B-cell	B-cell
AACTTTCGTGACCAAG-1_nmr.CIC.LPS_1.1	nmr.CIC.LPS_1.1	2300	618	1	1	Neutrophil	Ltf-high-neutrophil
AAGACCTAGGGATACC-1_nmr.CIC.LPS_1.1	nmr.CIC.LPS_1.1	944	595	2	2	T-cell	T-cell
AAGACCTAGTTTCCTT-1_nmr.CIC.LPS_1.1	nmr.CIC.LPS_1.1	479	313	2	2	T-cell	T-cell
AAGACCTCAATAAGCA-1_nmr.CIC.LPS_1.1	nmr.CIC.LPS_1.1	2290	552	1	1	Neutrophil	Ltf-high-neutrophil
AAGACCTCAATCTACG-1_nmr.CIC.LPS_1.1	nmr.CIC.LPS_1.1	1086	420	1	3	Neutrophil	Neutrophil
AAGACCTCACTAGTAC-1_nmr.CIC.LPS_1.1	nmr.CIC.LPS_1.1	2489	643	1	1	Neutrophil	Ltf-high-neutrophil
AAGACCTTCATAAAGG-1_nmr.CIC.LPS_1.1	nmr.CIC.LPS_1.1	2288	581	1	1	Neutrophil	Ltf-high-neutrophil
AAGCCGCAGAGGTACC-1_nmr.CIC.LPS_1.1	nmr.CIC.LPS_1.1	1487	437	1	1	Neutrophil	Ltf-high-neutrophil
AAGCCGCCAAACCTAC-1_nmr.CIC.LPS_1.1	nmr.CIC.LPS_1.1	1272	387	1	1	Neutrophil	Ltf-high-neutrophil
AAGCCGCCATGCAACT-1_nmr.CIC.LPS_1.1	nmr.CIC.LPS_1.1	1965	572	1	1	Neutrophil	Ltf-high-neutrophil
AAGCCGCGTTAGAACA-1_nmr.CIC.LPS_1.1	nmr.CIC.LPS_1.1	2014	558	1	1	Neutrophil	Ltf-high-neutrophil
AAGCCGCGTTCGCGAC-1_nmr.CIC.LPS_1.1	nmr.CIC.LPS_1.1	630	308	1	3	Neutrophil	Neutrophil
AAGGAGCCAATCTACG-1_nmr.CIC.LPS_1.1	nmr.CIC.LPS_1.1	1278	436	1	3	Neutrophil	Neutrophil
AAGGAGCCATCTACGA-1_nmr.CIC.LPS_1.1	nmr.CIC.LPS_1.1	2465	642	1	1	Neutrophil	Ltf-high-neutrophil
AAGGAGCCATGGGAAC-1_nmr.CIC.LPS_1.1	nmr.CIC.LPS_1.1	664	437	2	2	T-cell	T-cell
AAGGAGCTCGGTCTAA-1_nmr.CIC.LPS_1.1	nmr.CIC.LPS_1.1	2039	507	1	1	Neutrophil	Ltf-high-neutrophil
AAGGCAGCAGGATTGG-1_nmr.CIC.LPS_1.1	nmr.CIC.LPS_1.1	689	295	1	3	Neutrophil	Neutrophil
AAGGCAGGTCCTGCTT-1_nmr.CIC.LPS_1.1	nmr.CIC.LPS_1.1	275	153	1	3	Neutrophil	Neutrophil
AAGGCAGTCAATACCG-1_nmr.CIC.LPS_1.1	nmr.CIC.LPS_1.1	657	236	1	3	Neutrophil	Neutrophil
AAGGTTCAGAGTACCG-1_nmr.CIC.LPS_1.1	nmr.CIC.LPS_1.1	2169	543	1	1	Neutrophil	Ltf-high-neutrophil
AAGGTTCAGGATGGTC-1_nmr.CIC.LPS_1.1	nmr.CIC.LPS_1.1	795	304	1	1	Neutrophil	Ltf-high-neutrophil
AAGGTTCCAAGCGCTC-1_nmr.CIC.LPS_1.1	nmr.CIC.LPS_1.1	1325	702	2	2	T-cell	T-cell
AAGGTTCCACAAGACG-1_nmr.CIC.LPS_1.1	nmr.CIC.LPS_1.1	2887	637	1	1	Neutrophil	Ltf-high-neutrophil
AAGGTTCCATACTACG-1_nmr.CIC.LPS_1.1	nmr.CIC.LPS_1.1	577	362	2	2	T-cell	T-cell
AAGGTTCGTACTTAGC-1_nmr.CIC.LPS_1.1	nmr.CIC.LPS_1.1	1082	610	2	2	T-cell	T-cell
AAGGTTCGTATGAATG-1_nmr.CIC.LPS_1.1	nmr.CIC.LPS_1.1	1393	438	1	1	Neutrophil	Ltf-high-neutrophil
AAGGTTCGTGCGGTAA-1_nmr.CIC.LPS_1.1	nmr.CIC.LPS_1.1	1112	419	1	3	Neutrophil	Neutrophil
AAGGTTCTCAGAAATG-1_nmr.CIC.LPS_1.1	nmr.CIC.LPS_1.1	1125	385	1	1	Neutrophil	Ltf-high-neutrophil
AAGGTTCTCGCTGATA-1_nmr.CIC.LPS_1.1	nmr.CIC.LPS_1.1	1380	467	1	1	Neutrophil	Ltf-high-neutrophil
AAGTCTGAGCAGATCG-1_nmr.CIC.LPS_1.1	nmr.CIC.LPS_1.1	1530	531	1	1	Neutrophil	Ltf-high-neutrophil
AAGTCTGAGCGATAGC-1_nmr.CIC.LPS_1.1	nmr.CIC.LPS_1.1	3416	700	1	1	Neutrophil	Ltf-high-neutrophil
AAGTCTGCATATACCG-1_nmr.CIC.LPS_1.1	nmr.CIC.LPS_1.1	972	526	2	2	T-cell	T-cell
AAGTCTGTCCAAACAC-1_nmr.CIC.LPS_1.1	nmr.CIC.LPS_1.1	2761	747	1	1	Neutrophil	Ltf-high-neutrophil
AATCCAGTCGCTTAGA-1_nmr.CIC.LPS_1.1	nmr.CIC.LPS_1.1	1606	487	1	1	Neutrophil	Ltf-high-neutrophil
AATCCAGTCTGGGCCA-1_nmr.CIC.LPS_1.1	nmr.CIC.LPS_1.1	2123	604	1	1	Neutrophil	Ltf-high-neutrophil
AATCGGTAGCTGCGAA-1_nmr.CIC.LPS_1.1	nmr.CIC.LPS_1.1	1924	570	1	1	Neutrophil	Ltf-high-neutrophil
AATCGGTCACAGACTT-1_nmr.CIC.LPS_1.1	nmr.CIC.LPS_1.1	1943	497	1	1	Neutrophil	Ltf-high-neutrophil
AATCGGTCACATGACT-1_nmr.CIC.LPS_1.1	nmr.CIC.LPS_1.1	3278	849	1	1	Neutrophil	Ltf-high-neutrophil
AATCGGTTCCACGAAT-1_nmr.CIC.LPS_1.1	nmr.CIC.LPS_1.1	576	194	1	1	Neutrophil	Ltf-high-neutrophil
AATCGGTTCGTGGTCG-1_nmr.CIC.LPS_1.1	nmr.CIC.LPS_1.1	549	357	2	2	T-cell	T-cell
ACACCAACATCATCCC-1_nmr.CIC.LPS_1.1	nmr.CIC.LPS_1.1	1294	465	1	1	Neutrophil	Ltf-high-neutrophil
ACACCAACATCCTAGA-1_nmr.CIC.LPS_1.1	nmr.CIC.LPS_1.1	2611	636	1	1	Neutrophil	Ltf-high-neutrophil
ACACCAATCTCCAACC-1_nmr.CIC.LPS_1.1	nmr.CIC.LPS_1.1	914	386	1	3	Neutrophil	Neutrophil
ACACCCTAGACACTAA-1_nmr.CIC.LPS_1.1	nmr.CIC.LPS_1.1	2910	640	1	1	Neutrophil	Ltf-high-neutrophil
ACACCCTAGTATGACA-1_nmr.CIC.LPS_1.1	nmr.CIC.LPS_1.1	903	501	2	2	T-cell	T-cell
ACACCCTGTATTCTCT-1_nmr.CIC.LPS_1.1	nmr.CIC.LPS_1.1	1553	499	1	1	Neutrophil	Ltf-high-neutrophil
ACACCCTGTGAAAGAG-1_nmr.CIC.LPS_1.1	nmr.CIC.LPS_1.1	182	157	2	2	T-cell	T-cell
ACACCCTGTTCCACGG-1_nmr.CIC.LPS_1.1	nmr.CIC.LPS_1.1	766	319	1	3	Neutrophil	Neutrophil
ACACCCTGTTTGCATG-1_nmr.CIC.LPS_1.1	nmr.CIC.LPS_1.1	774	300	1	3	Neutrophil	Neutrophil
ACACCCTTCATCACCC-1_nmr.CIC.LPS_1.1	nmr.CIC.LPS_1.1	2907	704	1	1	Neutrophil	Ltf-high-neutrophil
ACACCCTTCCGTAGTA-1_nmr.CIC.LPS_1.1	nmr.CIC.LPS_1.1	822	358	1	1	Neutrophil	Ltf-high-neutrophil
ACACCGGAGAGTCTGG-1_nmr.CIC.LPS_1.1	nmr.CIC.LPS_1.1	2713	705	1	1	Neutrophil	Ltf-high-neutrophil
ACACCGGCACAGATTC-1_nmr.CIC.LPS_1.1	nmr.CIC.LPS_1.1	338	254	2	2	T-cell	T-cell
ACACTGAAGTGACTCT-1_nmr.CIC.LPS_1.1	nmr.CIC.LPS_1.1	1150	567	2	2	T-cell	T-cell
ACACTGACACTGTGTA-1_nmr.CIC.LPS_1.1	nmr.CIC.LPS_1.1	2269	591	1	1	Neutrophil	Ltf-high-neutrophil
ACACTGAGTACAAGTA-1_nmr.CIC.LPS_1.1	nmr.CIC.LPS_1.1	3080	709	1	1	Neutrophil	Ltf-high-neutrophil
ACACTGAGTCCGTGAC-1_nmr.CIC.LPS_1.1	nmr.CIC.LPS_1.1	2219	668	1	1	Neutrophil	Ltf-high-neutrophil
ACACTGAGTCTAGCCG-1_nmr.CIC.LPS_1.1	nmr.CIC.LPS_1.1	1008	354	1	1	Neutrophil	Ltf-high-neutrophil
ACACTGATCCTCATTA-1_nmr.CIC.LPS_1.1	nmr.CIC.LPS_1.1	1829	530	1	1	Neutrophil	Ltf-high-neutrophil
ACACTGATCGGATGGA-1_nmr.CIC.LPS_1.1	nmr.CIC.LPS_1.1	1153	669	2	2	T-cell	T-cell
ACAGCCGAGCTGCCCA-1_nmr.CIC.LPS_1.1	nmr.CIC.LPS_1.1	499	343	2	2	T-cell	T-cell
ACAGCCGCATTATCTC-1_nmr.CIC.LPS_1.1	nmr.CIC.LPS_1.1	2100	626	1	1	Neutrophil	Ltf-high-neutrophil
ACAGCCGGTGGCGAAT-1_nmr.CIC.LPS_1.1	nmr.CIC.LPS_1.1	2512	585	1	1	Neutrophil	Ltf-high-neutrophil
ACAGCTAAGGGCACTA-1_nmr.CIC.LPS_1.1	nmr.CIC.LPS_1.1	1296	467	1	1	Neutrophil	Ltf-high-neutrophil
ACAGCTACAGACAAAT-1_nmr.CIC.LPS_1.1	nmr.CIC.LPS_1.1	1241	466	1	3	Neutrophil	Neutrophil
ACAGCTACAGACAGGT-1_nmr.CIC.LPS_1.1	nmr.CIC.LPS_1.1	2221	550	1	1	Neutrophil	Ltf-high-neutrophil
ACAGCTAGTTACAGAA-1_nmr.CIC.LPS_1.1	nmr.CIC.LPS_1.1	3871	1164	5	5	APC	Monocyte
ACAGCTATCAGCATGT-1_nmr.CIC.LPS_1.1	nmr.CIC.LPS_1.1	696	418	2	2	T-cell	T-cell
ACAGCTATCGCACTCT-1_nmr.CIC.LPS_1.1	nmr.CIC.LPS_1.1	2069	545	1	1	Neutrophil	Ltf-high-neutrophil
ACATACGGTTCGCGAC-1_nmr.CIC.LPS_1.1	nmr.CIC.LPS_1.1	875	367	1	3	Neutrophil	Neutrophil
ACATACGTCAATACCG-1_nmr.CIC.LPS_1.1	nmr.CIC.LPS_1.1	2042	550	1	1	Neutrophil	Ltf-high-neutrophil
ACATACGTCGGCGCTA-1_nmr.CIC.LPS_1.1	nmr.CIC.LPS_1.1	2469	638	1	1	Neutrophil	Ltf-high-neutrophil
ACATCAGCAAGTCATC-1_nmr.CIC.LPS_1.1	nmr.CIC.LPS_1.1	1225	467	1	1	Neutrophil	Ltf-high-neutrophil
ACATCAGCAATACGCT-1_nmr.CIC.LPS_1.1	nmr.CIC.LPS_1.1	2680	630	1	1	Neutrophil	Ltf-high-neutrophil
ACATCAGCATACGCCG-1_nmr.CIC.LPS_1.1	nmr.CIC.LPS_1.1	3924	160	4	6	Erythroid-cell	Erythroid-cell
ACATCAGGTAGAAGGA-1_nmr.CIC.LPS_1.1	nmr.CIC.LPS_1.1	2995	732	1	1	Neutrophil	Ltf-high-neutrophil
ACATCAGTCCCTCAGT-1_nmr.CIC.LPS_1.1	nmr.CIC.LPS_1.1	1231	649	2	2	T-cell	T-cell
ACATCAGTCCGTTGTC-1_nmr.CIC.LPS_1.1	nmr.CIC.LPS_1.1	1055	439	1	1	Neutrophil	Ltf-high-neutrophil
ACATGGTAGTACACCT-1_nmr.CIC.LPS_1.1	nmr.CIC.LPS_1.1	778	507	3	4	B-cell	B-cell
ACCAGTAAGGAGTTGC-1_nmr.CIC.LPS_1.1	nmr.CIC.LPS_1.1	2546	662	1	1	Neutrophil	Ltf-high-neutrophil
ACCAGTAGTGGCCCTA-1_nmr.CIC.LPS_1.1	nmr.CIC.LPS_1.1	1875	605	1	1	Neutrophil	Ltf-high-neutrophil
ACCAGTATCGGCGGTT-1_nmr.CIC.LPS_1.1	nmr.CIC.LPS_1.1	1016	593	2	2	T-cell	T-cell
ACCAGTATCTTCGAGA-1_nmr.CIC.LPS_1.1	nmr.CIC.LPS_1.1	715	288	1	3	Neutrophil	Neutrophil
ACCCACTCAATAACGA-1_nmr.CIC.LPS_1.1	nmr.CIC.LPS_1.1	1635	497	1	1	Neutrophil	Ltf-high-neutrophil
ACCGTAAAGAGGTACC-1_nmr.CIC.LPS_1.1	nmr.CIC.LPS_1.1	947	502	2	2	T-cell	T-cell
ACCGTAACACATCTTT-1_nmr.CIC.LPS_1.1	nmr.CIC.LPS_1.1	2412	611	1	1	Neutrophil	Ltf-high-neutrophil
ACCGTAAGTATGGTTC-1_nmr.CIC.LPS_1.1	nmr.CIC.LPS_1.1	2421	218	4	6	Erythroid-cell	Erythroid-cell
ACCGTAATCGCCTGAG-1_nmr.CIC.LPS_1.1	nmr.CIC.LPS_1.1	1850	532	1	1	Neutrophil	Ltf-high-neutrophil
ACCTTTAAGGTTCCTA-1_nmr.CIC.LPS_1.1	nmr.CIC.LPS_1.1	1317	440	1	1	Neutrophil	Ltf-high-neutrophil
ACCTTTACAGTGACAG-1_nmr.CIC.LPS_1.1	nmr.CIC.LPS_1.1	3137	685	1	1	Neutrophil	Ltf-high-neutrophil
ACCTTTACATGGTAGG-1_nmr.CIC.LPS_1.1	nmr.CIC.LPS_1.1	1122	348	1	1	Neutrophil	Ltf-high-neutrophil
ACCTTTAGTCGACTAT-1_nmr.CIC.LPS_1.1	nmr.CIC.LPS_1.1	1956	505	1	1	Neutrophil	Ltf-high-neutrophil
ACCTTTATCTGAGGGA-1_nmr.CIC.LPS_1.1	nmr.CIC.LPS_1.1	1588	486	1	1	Neutrophil	Ltf-high-neutrophil
ACCTTTATCTGCTGTC-1_nmr.CIC.LPS_1.1	nmr.CIC.LPS_1.1	3067	748	1	1	Neutrophil	Ltf-high-neutrophil
ACGAGCCAGCCCAATT-1_nmr.CIC.LPS_1.1	nmr.CIC.LPS_1.1	1070	340	1	3	Neutrophil	Neutrophil
ACGAGCCCACCGGAAA-1_nmr.CIC.LPS_1.1	nmr.CIC.LPS_1.1	314	237	2	2	T-cell	T-cell
ACGAGCCCACTTAAGC-1_nmr.CIC.LPS_1.1	nmr.CIC.LPS_1.1	2329	660	1	1	Neutrophil	Ltf-high-neutrophil
ACGAGCCGTCGGCACT-1_nmr.CIC.LPS_1.1	nmr.CIC.LPS_1.1	857	520	2	2	T-cell	T-cell
ACGAGGAAGAATTGTG-1_nmr.CIC.LPS_1.1	nmr.CIC.LPS_1.1	1945	490	1	1	Neutrophil	Ltf-high-neutrophil
ACGAGGACAGGGTACA-1_nmr.CIC.LPS_1.1	nmr.CIC.LPS_1.1	1247	424	1	1	Neutrophil	Ltf-high-neutrophil
ACGAGGAGTCATATGC-1_nmr.CIC.LPS_1.1	nmr.CIC.LPS_1.1	694	326	1	3	Neutrophil	Neutrophil
ACGAGGAGTCGGGTCT-1_nmr.CIC.LPS_1.1	nmr.CIC.LPS_1.1	724	458	2	2	T-cell	T-cell
ACGAGGAGTGCAGACA-1_nmr.CIC.LPS_1.1	nmr.CIC.LPS_1.1	3241	717	1	1	Neutrophil	Ltf-high-neutrophil
ACGAGGATCGCTGATA-1_nmr.CIC.LPS_1.1	nmr.CIC.LPS_1.1	1368	415	1	1	Neutrophil	Ltf-high-neutrophil
ACGAGGATCTACCAGA-1_nmr.CIC.LPS_1.1	nmr.CIC.LPS_1.1	765	313	1	1	Neutrophil	Ltf-high-neutrophil
ACGATACGTACGACCC-1_nmr.CIC.LPS_1.1	nmr.CIC.LPS_1.1	1400	434	1	1	Neutrophil	Ltf-high-neutrophil
ACGATACGTATAAACG-1_nmr.CIC.LPS_1.1	nmr.CIC.LPS_1.1	1056	376	1	3	Neutrophil	Neutrophil
ACGATACGTCTCACCT-1_nmr.CIC.LPS_1.1	nmr.CIC.LPS_1.1	1606	536	1	1	Neutrophil	Ltf-high-neutrophil
ACGATACGTCTGGAGA-1_nmr.CIC.LPS_1.1	nmr.CIC.LPS_1.1	1957	521	1	1	Neutrophil	Ltf-high-neutrophil
ACGATACGTTGAGTTC-1_nmr.CIC.LPS_1.1	nmr.CIC.LPS_1.1	2046	592	1	1	Neutrophil	Ltf-high-neutrophil
ACGATACGTTGGTGGA-1_nmr.CIC.LPS_1.1	nmr.CIC.LPS_1.1	1311	412	1	1	Neutrophil	Ltf-high-neutrophil
ACGATACTCTCACATT-1_nmr.CIC.LPS_1.1	nmr.CIC.LPS_1.1	2817	662	1	1	Neutrophil	Ltf-high-neutrophil
ACGATGTCAAGAAGAG-1_nmr.CIC.LPS_1.1	nmr.CIC.LPS_1.1	1379	413	1	1	Neutrophil	Ltf-high-neutrophil
ACGATGTGTACAAGTA-1_nmr.CIC.LPS_1.1	nmr.CIC.LPS_1.1	353	252	2	2	T-cell	T-cell
ACGATGTGTCAGAATA-1_nmr.CIC.LPS_1.1	nmr.CIC.LPS_1.1	533	368	3	4	B-cell	B-cell
ACGATGTTCGGTCTAA-1_nmr.CIC.LPS_1.1	nmr.CIC.LPS_1.1	3898	1256	5	5	APC	Monocyte
ACGATGTTCTGATTCT-1_nmr.CIC.LPS_1.1	nmr.CIC.LPS_1.1	1806	528	1	1	Neutrophil	Ltf-high-neutrophil
ACGCAGCAGACACGAC-1_nmr.CIC.LPS_1.1	nmr.CIC.LPS_1.1	2355	541	1	1	Neutrophil	Ltf-high-neutrophil
ACGCAGCCAAGGGTCA-1_nmr.CIC.LPS_1.1	nmr.CIC.LPS_1.1	2214	599	1	1	Neutrophil	Ltf-high-neutrophil
ACGCAGCGTACTTCTT-1_nmr.CIC.LPS_1.1	nmr.CIC.LPS_1.1	887	337	1	1	Neutrophil	Ltf-high-neutrophil
ACGCAGCGTCGAACAG-1_nmr.CIC.LPS_1.1	nmr.CIC.LPS_1.1	2513	555	1	1	Neutrophil	Ltf-high-neutrophil
ACGCAGCGTCTAAACC-1_nmr.CIC.LPS_1.1	nmr.CIC.LPS_1.1	1956	576	1	1	Neutrophil	Ltf-high-neutrophil
ACGCAGCGTGATAAGT-1_nmr.CIC.LPS_1.1	nmr.CIC.LPS_1.1	694	404	2	2	T-cell	T-cell
ACGCAGCTCCAGATCA-1_nmr.CIC.LPS_1.1	nmr.CIC.LPS_1.1	1687	562	1	1	Neutrophil	Ltf-high-neutrophil
ACGCAGCTCTACCAGA-1_nmr.CIC.LPS_1.1	nmr.CIC.LPS_1.1	2227	563	1	1	Neutrophil	Ltf-high-neutrophil
ACGCCAGAGTTGTAGA-1_nmr.CIC.LPS_1.1	nmr.CIC.LPS_1.1	1070	558	2	2	T-cell	T-cell
ACGCCAGGTAAGAGGA-1_nmr.CIC.LPS_1.1	nmr.CIC.LPS_1.1	957	420	1	3	Neutrophil	Neutrophil
ACGCCAGTCTGTGCAA-1_nmr.CIC.LPS_1.1	nmr.CIC.LPS_1.1	881	391	1	3	Neutrophil	Neutrophil
ACGCCGAAGGCTAGCA-1_nmr.CIC.LPS_1.1	nmr.CIC.LPS_1.1	3291	772	1	1	Neutrophil	Ltf-high-neutrophil
ACGCCGACAGCTTAAC-1_nmr.CIC.LPS_1.1	nmr.CIC.LPS_1.1	816	496	2	2	T-cell	T-cell
ACGCCGACAGGCGATA-1_nmr.CIC.LPS_1.1	nmr.CIC.LPS_1.1	1254	431	1	1	Neutrophil	Ltf-high-neutrophil
ACGCCGACATTTGCTT-1_nmr.CIC.LPS_1.1	nmr.CIC.LPS_1.1	1944	507	1	1	Neutrophil	Ltf-high-neutrophil
ACGGAGAAGAATTCCC-1_nmr.CIC.LPS_1.1	nmr.CIC.LPS_1.1	3360	721	1	1	Neutrophil	Ltf-high-neutrophil
ACGGAGAAGAGCCTAG-1_nmr.CIC.LPS_1.1	nmr.CIC.LPS_1.1	1393	444	1	1	Neutrophil	Ltf-high-neutrophil
ACGGAGAAGGCTATCT-1_nmr.CIC.LPS_1.1	nmr.CIC.LPS_1.1	1027	532	2	2	T-cell	T-cell
ACGGAGACAAAGTGCG-1_nmr.CIC.LPS_1.1	nmr.CIC.LPS_1.1	726	404	2	2	T-cell	T-cell
ACGGAGACACAACTGT-1_nmr.CIC.LPS_1.1	nmr.CIC.LPS_1.1	806	297	1	3	Neutrophil	Neutrophil
ACGGAGAGTAAAGGAG-1_nmr.CIC.LPS_1.1	nmr.CIC.LPS_1.1	1753	549	1	1	Neutrophil	Ltf-high-neutrophil
ACGGAGATCTTGACGA-1_nmr.CIC.LPS_1.1	nmr.CIC.LPS_1.1	2044	623	1	1	Neutrophil	Ltf-high-neutrophil
ACGGCCAAGGAGTTGC-1_nmr.CIC.LPS_1.1	nmr.CIC.LPS_1.1	1049	387	1	1	Neutrophil	Ltf-high-neutrophil
ACGGCCACAATCCAAC-1_nmr.CIC.LPS_1.1	nmr.CIC.LPS_1.1	874	290	1	3	Neutrophil	Neutrophil
ACGGCCACATCACGAT-1_nmr.CIC.LPS_1.1	nmr.CIC.LPS_1.1	873	454	2	2	T-cell	T-cell
ACGGCCAGTCCGAACC-1_nmr.CIC.LPS_1.1	nmr.CIC.LPS_1.1	1157	593	2	2	T-cell	T-cell
ACGGCCAGTGGCTCCA-1_nmr.CIC.LPS_1.1	nmr.CIC.LPS_1.1	672	442	3	4	B-cell	B-cell
ACGGCCATCGGTCTAA-1_nmr.CIC.LPS_1.1	nmr.CIC.LPS_1.1	2830	691	1	1	Neutrophil	Ltf-high-neutrophil
ACGGCCATCTGCAAGT-1_nmr.CIC.LPS_1.1	nmr.CIC.LPS_1.1	798	366	1	3	Neutrophil	Neutrophil
ACGGGCTAGTGTCCCG-1_nmr.CIC.LPS_1.1	nmr.CIC.LPS_1.1	663	231	1	3	Neutrophil	Neutrophil
ACGGGCTTCAGGTTCA-1_nmr.CIC.LPS_1.1	nmr.CIC.LPS_1.1	265	216	2	2	T-cell	T-cell
ACGGGTCAGCACCGCT-1_nmr.CIC.LPS_1.1	nmr.CIC.LPS_1.1	303	223	2	2	T-cell	T-cell
ACGGGTCAGGTGCTTT-1_nmr.CIC.LPS_1.1	nmr.CIC.LPS_1.1	1464	394	1	1	Neutrophil	Ltf-high-neutrophil
ACGGGTCCACCGAAAG-1_nmr.CIC.LPS_1.1	nmr.CIC.LPS_1.1	299	235	2	2	T-cell	T-cell
ACGGGTCCATGCCTAA-1_nmr.CIC.LPS_1.1	nmr.CIC.LPS_1.1	637	278	1	3	Neutrophil	Neutrophil
ACGTCAAAGTGAACAT-1_nmr.CIC.LPS_1.1	nmr.CIC.LPS_1.1	781	432	6	7	Mast-cell	Mast-cell
ACGTCAACAAGTAGTA-1_nmr.CIC.LPS_1.1	nmr.CIC.LPS_1.1	1189	443	1	3	Neutrophil	Neutrophil
ACGTCAACACAGCGTC-1_nmr.CIC.LPS_1.1	nmr.CIC.LPS_1.1	2249	610	1	1	Neutrophil	Ltf-high-neutrophil
ACGTCAACATTCCTCG-1_nmr.CIC.LPS_1.1	nmr.CIC.LPS_1.1	660	447	2	2	T-cell	T-cell
ACGTCAAGTCGAGTTT-1_nmr.CIC.LPS_1.1	nmr.CIC.LPS_1.1	844	286	1	3	Neutrophil	Neutrophil
ACTATCTAGACTACAA-1_nmr.CIC.LPS_1.1	nmr.CIC.LPS_1.1	4792	1324	5	5	APC	Monocyte
ACTATCTAGTAGGCCA-1_nmr.CIC.LPS_1.1	nmr.CIC.LPS_1.1	2877	676	1	1	Neutrophil	Ltf-high-neutrophil
ACTATCTCACAACGTT-1_nmr.CIC.LPS_1.1	nmr.CIC.LPS_1.1	938	354	1	3	Neutrophil	Neutrophil
ACTATCTCATGCCTTC-1_nmr.CIC.LPS_1.1	nmr.CIC.LPS_1.1	1307	478	1	1	Neutrophil	Ltf-high-neutrophil
ACTATCTGTTCGCGAC-1_nmr.CIC.LPS_1.1	nmr.CIC.LPS_1.1	1195	369	1	1	Neutrophil	Ltf-high-neutrophil
ACTATCTGTTGATTCG-1_nmr.CIC.LPS_1.1	nmr.CIC.LPS_1.1	746	321	1	3	Neutrophil	Neutrophil
ACTATCTTCAGTGCAT-1_nmr.CIC.LPS_1.1	nmr.CIC.LPS_1.1	4273	945	1	1	Neutrophil	Ltf-high-neutrophil
ACTGAACAGGCTCATT-1_nmr.CIC.LPS_1.1	nmr.CIC.LPS_1.1	2363	619	1	1	Neutrophil	Ltf-high-neutrophil
ACTGAACCACATCCGG-1_nmr.CIC.LPS_1.1	nmr.CIC.LPS_1.1	948	378	1	1	Neutrophil	Ltf-high-neutrophil
ACTGAACCATTGCGGC-1_nmr.CIC.LPS_1.1	nmr.CIC.LPS_1.1	2221	558	1	1	Neutrophil	Ltf-high-neutrophil
ACTGAACGTAGGACAC-1_nmr.CIC.LPS_1.1	nmr.CIC.LPS_1.1	1693	485	1	1	Neutrophil	Ltf-high-neutrophil
ACTGAACGTTTGGGCC-1_nmr.CIC.LPS_1.1	nmr.CIC.LPS_1.1	1140	380	1	1	Neutrophil	Ltf-high-neutrophil
ACTGAGTCACCCATTC-1_nmr.CIC.LPS_1.1	nmr.CIC.LPS_1.1	1054	601	2	2	T-cell	T-cell
ACTGAGTGTACCAGTT-1_nmr.CIC.LPS_1.1	nmr.CIC.LPS_1.1	949	530	2	2	T-cell	T-cell
ACTGAGTGTTGCTCCT-1_nmr.CIC.LPS_1.1	nmr.CIC.LPS_1.1	2681	959	5	5	APC	Monocyte
ACTGATGGTGGTAACG-1_nmr.CIC.LPS_1.1	nmr.CIC.LPS_1.1	2306	632	1	1	Neutrophil	Ltf-high-neutrophil
ACTGATGGTTGCCTCT-1_nmr.CIC.LPS_1.1	nmr.CIC.LPS_1.1	3102	738	1	1	Neutrophil	Ltf-high-neutrophil
ACTGCTCCACTCTGTC-1_nmr.CIC.LPS_1.1	nmr.CIC.LPS_1.1	1016	372	1	3	Neutrophil	Neutrophil
ACTGCTCCAGTTCATG-1_nmr.CIC.LPS_1.1	nmr.CIC.LPS_1.1	1389	471	1	3	Neutrophil	Neutrophil
ACTGCTCGTGATGTGG-1_nmr.CIC.LPS_1.1	nmr.CIC.LPS_1.1	2554	571	1	1	Neutrophil	Ltf-high-neutrophil
ACTGCTCGTTCGTCTC-1_nmr.CIC.LPS_1.1	nmr.CIC.LPS_1.1	1399	439	1	1	Neutrophil	Ltf-high-neutrophil
ACTGCTCTCAGTTAGC-1_nmr.CIC.LPS_1.1	nmr.CIC.LPS_1.1	1296	449	1	1	Neutrophil	Ltf-high-neutrophil
ACTGCTCTCATCACCC-1_nmr.CIC.LPS_1.1	nmr.CIC.LPS_1.1	2454	568	1	1	Neutrophil	Ltf-high-neutrophil
ACTGCTCTCCCGACTT-1_nmr.CIC.LPS_1.1	nmr.CIC.LPS_1.1	2938	659	1	1	Neutrophil	Ltf-high-neutrophil
ACTGCTCTCTACCAGA-1_nmr.CIC.LPS_1.1	nmr.CIC.LPS_1.1	2245	602	1	1	Neutrophil	Ltf-high-neutrophil
ACTGTCCAGATCCGAG-1_nmr.CIC.LPS_1.1	nmr.CIC.LPS_1.1	2666	686	1	1	Neutrophil	Ltf-high-neutrophil
ACTGTCCTCGATAGAA-1_nmr.CIC.LPS_1.1	nmr.CIC.LPS_1.1	754	330	1	3	Neutrophil	Neutrophil
ACTGTCCTCGGATGTT-1_nmr.CIC.LPS_1.1	nmr.CIC.LPS_1.1	1858	466	1	1	Neutrophil	Ltf-high-neutrophil
ACTGTCCTCGTATCAG-1_nmr.CIC.LPS_1.1	nmr.CIC.LPS_1.1	574	253	1	3	Neutrophil	Neutrophil
ACTTACTCACAAGACG-1_nmr.CIC.LPS_1.1	nmr.CIC.LPS_1.1	890	381	1	1	Neutrophil	Ltf-high-neutrophil
ACTTACTGTACGCTGC-1_nmr.CIC.LPS_1.1	nmr.CIC.LPS_1.1	580	371	2	2	T-cell	T-cell
ACTTACTGTGTTTGTG-1_nmr.CIC.LPS_1.1	nmr.CIC.LPS_1.1	3029	676	1	1	Neutrophil	Ltf-high-neutrophil
ACTTACTGTTTCCACC-1_nmr.CIC.LPS_1.1	nmr.CIC.LPS_1.1	2483	588	1	1	Neutrophil	Ltf-high-neutrophil
ACTTGTTCAAGCTGTT-1_nmr.CIC.LPS_1.1	nmr.CIC.LPS_1.1	4512	1320	5	5	APC	Monocyte
ACTTGTTCAATAGAGT-1_nmr.CIC.LPS_1.1	nmr.CIC.LPS_1.1	1278	660	2	2	T-cell	T-cell
ACTTGTTCATGTAGTC-1_nmr.CIC.LPS_1.1	nmr.CIC.LPS_1.1	1057	409	1	1	Neutrophil	Ltf-high-neutrophil
ACTTTCAAGATAGCAT-1_nmr.CIC.LPS_1.1	nmr.CIC.LPS_1.1	2064	567	1	1	Neutrophil	Ltf-high-neutrophil
ACTTTCAAGCTGAAAT-1_nmr.CIC.LPS_1.1	nmr.CIC.LPS_1.1	2533	639	1	1	Neutrophil	Ltf-high-neutrophil
ACTTTCAGTACGCACC-1_nmr.CIC.LPS_1.1	nmr.CIC.LPS_1.1	2506	646	1	1	Neutrophil	Ltf-high-neutrophil
ACTTTCAGTCATACTG-1_nmr.CIC.LPS_1.1	nmr.CIC.LPS_1.1	939	514	2	2	T-cell	T-cell
ACTTTCAGTGCGGTAA-1_nmr.CIC.LPS_1.1	nmr.CIC.LPS_1.1	757	259	1	3	Neutrophil	Neutrophil
AGAATAGCACGTAAGG-1_nmr.CIC.LPS_1.1	nmr.CIC.LPS_1.1	2261	632	1	1	Neutrophil	Ltf-high-neutrophil
AGAATAGCAGATCCAT-1_nmr.CIC.LPS_1.1	nmr.CIC.LPS_1.1	677	439	3	4	B-cell	B-cell
AGAATAGTCGGTTCGG-1_nmr.CIC.LPS_1.1	nmr.CIC.LPS_1.1	2538	587	1	1	Neutrophil	Ltf-high-neutrophil
AGACGTTTCTCTAGGA-1_nmr.CIC.LPS_1.1	nmr.CIC.LPS_1.1	2208	546	1	1	Neutrophil	Ltf-high-neutrophil
AGACGTTTCTGTCTCG-1_nmr.CIC.LPS_1.1	nmr.CIC.LPS_1.1	750	286	1	3	Neutrophil	Neutrophil
AGAGCGAAGGACAGCT-1_nmr.CIC.LPS_1.1	nmr.CIC.LPS_1.1	2583	625	1	1	Neutrophil	Ltf-high-neutrophil
AGAGCGACACAAGCCC-1_nmr.CIC.LPS_1.1	nmr.CIC.LPS_1.1	857	490	2	2	T-cell	T-cell
AGAGCGACATTGGCGC-1_nmr.CIC.LPS_1.1	nmr.CIC.LPS_1.1	1842	592	1	1	Neutrophil	Ltf-high-neutrophil
AGAGCGATCAGTTCGA-1_nmr.CIC.LPS_1.1	nmr.CIC.LPS_1.1	1031	476	2	2	T-cell	T-cell
AGAGCGATCCGTTGTC-1_nmr.CIC.LPS_1.1	nmr.CIC.LPS_1.1	4614	745	3	4	B-cell	B-cell
AGAGCGATCTAACTTC-1_nmr.CIC.LPS_1.1	nmr.CIC.LPS_1.1	175	156	2	2	T-cell	T-cell
AGAGCTTAGTCTCGGC-1_nmr.CIC.LPS_1.1	nmr.CIC.LPS_1.1	2626	607	1	1	Neutrophil	Ltf-high-neutrophil
AGAGCTTCACTACAGT-1_nmr.CIC.LPS_1.1	nmr.CIC.LPS_1.1	1449	522	1	1	Neutrophil	Ltf-high-neutrophil
AGAGCTTCATTCGACA-1_nmr.CIC.LPS_1.1	nmr.CIC.LPS_1.1	1885	559	1	1	Neutrophil	Ltf-high-neutrophil
AGAGCTTGTGTAACGG-1_nmr.CIC.LPS_1.1	nmr.CIC.LPS_1.1	2663	645	1	1	Neutrophil	Ltf-high-neutrophil
AGAGCTTGTTCACCTC-1_nmr.CIC.LPS_1.1	nmr.CIC.LPS_1.1	384	268	2	2	T-cell	T-cell
AGAGCTTGTTCCACTC-1_nmr.CIC.LPS_1.1	nmr.CIC.LPS_1.1	1819	490	1	1	Neutrophil	Ltf-high-neutrophil
AGAGCTTTCCGTTGCT-1_nmr.CIC.LPS_1.1	nmr.CIC.LPS_1.1	1720	544	1	1	Neutrophil	Ltf-high-neutrophil
AGAGTGGAGTTCGCAT-1_nmr.CIC.LPS_1.1	nmr.CIC.LPS_1.1	1730	570	1	1	Neutrophil	Ltf-high-neutrophil
AGAGTGGCAGGTGGAT-1_nmr.CIC.LPS_1.1	nmr.CIC.LPS_1.1	1001	377	1	1	Neutrophil	Ltf-high-neutrophil
AGAGTGGGTGTAAGTA-1_nmr.CIC.LPS_1.1	nmr.CIC.LPS_1.1	3093	681	1	1	Neutrophil	Ltf-high-neutrophil
AGAGTGGGTTCAACCA-1_nmr.CIC.LPS_1.1	nmr.CIC.LPS_1.1	2021	545	1	1	Neutrophil	Ltf-high-neutrophil
AGAGTGGTCCTTGACC-1_nmr.CIC.LPS_1.1	nmr.CIC.LPS_1.1	2501	536	1	1	Neutrophil	Ltf-high-neutrophil
AGAGTGGTCTTTAGTC-1_nmr.CIC.LPS_1.1	nmr.CIC.LPS_1.1	1519	458	1	1	Neutrophil	Ltf-high-neutrophil
AGATCTGCAAACCTAC-1_nmr.CIC.LPS_1.1	nmr.CIC.LPS_1.1	1864	566	1	1	Neutrophil	Ltf-high-neutrophil
AGATCTGGTAGATTAG-1_nmr.CIC.LPS_1.1	nmr.CIC.LPS_1.1	1015	496	2	2	T-cell	T-cell
AGATCTGGTTACTGAC-1_nmr.CIC.LPS_1.1	nmr.CIC.LPS_1.1	705	278	1	1	Neutrophil	Ltf-high-neutrophil
AGATCTGGTTTAAGCC-1_nmr.CIC.LPS_1.1	nmr.CIC.LPS_1.1	785	490	3	4	B-cell	B-cell
AGATCTGTCATTGCCC-1_nmr.CIC.LPS_1.1	nmr.CIC.LPS_1.1	920	515	2	2	T-cell	T-cell
AGATTGCCACATCCAA-1_nmr.CIC.LPS_1.1	nmr.CIC.LPS_1.1	2805	759	1	1	Neutrophil	Ltf-high-neutrophil
AGATTGCGTCCGAAGA-1_nmr.CIC.LPS_1.1	nmr.CIC.LPS_1.1	2261	652	1	1	Neutrophil	Ltf-high-neutrophil
AGATTGCGTGAGTGAC-1_nmr.CIC.LPS_1.1	nmr.CIC.LPS_1.1	2690	622	1	1	Neutrophil	Ltf-high-neutrophil
AGATTGCGTTCACGGC-1_nmr.CIC.LPS_1.1	nmr.CIC.LPS_1.1	750	447	2	2	T-cell	T-cell
AGATTGCTCGGTTAAC-1_nmr.CIC.LPS_1.1	nmr.CIC.LPS_1.1	2771	692	1	1	Neutrophil	Ltf-high-neutrophil
AGCAGCCAGAGGTACC-1_nmr.CIC.LPS_1.1	nmr.CIC.LPS_1.1	729	285	1	3	Neutrophil	Neutrophil
AGCAGCCAGGGTGTTG-1_nmr.CIC.LPS_1.1	nmr.CIC.LPS_1.1	2358	648	1	1	Neutrophil	Ltf-high-neutrophil
AGCAGCCCACGAGGTA-1_nmr.CIC.LPS_1.1	nmr.CIC.LPS_1.1	2627	624	1	1	Neutrophil	Ltf-high-neutrophil
AGCAGCCGTCAAGCGA-1_nmr.CIC.LPS_1.1	nmr.CIC.LPS_1.1	627	274	1	3	Neutrophil	Neutrophil
AGCATACCACAACGTT-1_nmr.CIC.LPS_1.1	nmr.CIC.LPS_1.1	4176	150	4	6	Erythroid-cell	Erythroid-cell
AGCATACGTAGGGTAC-1_nmr.CIC.LPS_1.1	nmr.CIC.LPS_1.1	664	394	2	2	T-cell	T-cell
AGCATACGTCCAACTA-1_nmr.CIC.LPS_1.1	nmr.CIC.LPS_1.1	1609	531	1	1	Neutrophil	Ltf-high-neutrophil
AGCATACGTCCGACGT-1_nmr.CIC.LPS_1.1	nmr.CIC.LPS_1.1	1078	426	1	3	Neutrophil	Neutrophil
AGCATACGTCGGATCC-1_nmr.CIC.LPS_1.1	nmr.CIC.LPS_1.1	5247	202	4	6	Erythroid-cell	Erythroid-cell
AGCATACTCTTTAGGG-1_nmr.CIC.LPS_1.1	nmr.CIC.LPS_1.1	6837	1680	5	5	APC	Monocyte
AGCCTAACAAGAAAGG-1_nmr.CIC.LPS_1.1	nmr.CIC.LPS_1.1	1903	525	1	1	Neutrophil	Ltf-high-neutrophil
AGCCTAATCAGTGCAT-1_nmr.CIC.LPS_1.1	nmr.CIC.LPS_1.1	750	438	2	2	T-cell	T-cell
AGCGGTCAGAACTCGG-1_nmr.CIC.LPS_1.1	nmr.CIC.LPS_1.1	1446	473	1	1	Neutrophil	Ltf-high-neutrophil
AGCGGTCCAACACCCG-1_nmr.CIC.LPS_1.1	nmr.CIC.LPS_1.1	1891	534	1	1	Neutrophil	Ltf-high-neutrophil
AGCGGTCCAGCTGTGC-1_nmr.CIC.LPS_1.1	nmr.CIC.LPS_1.1	1440	458	1	1	Neutrophil	Ltf-high-neutrophil
AGCGGTCCATCGGACC-1_nmr.CIC.LPS_1.1	nmr.CIC.LPS_1.1	1222	424	1	1	Neutrophil	Ltf-high-neutrophil
AGCGGTCCATGAAGTA-1_nmr.CIC.LPS_1.1	nmr.CIC.LPS_1.1	917	374	1	1	Neutrophil	Ltf-high-neutrophil
AGCGGTCGTAAACCTC-1_nmr.CIC.LPS_1.1	nmr.CIC.LPS_1.1	838	338	1	3	Neutrophil	Neutrophil
AGCGGTCGTTCCCGAG-1_nmr.CIC.LPS_1.1	nmr.CIC.LPS_1.1	748	297	1	1	Neutrophil	Ltf-high-neutrophil
AGCGGTCTCAGCAACT-1_nmr.CIC.LPS_1.1	nmr.CIC.LPS_1.1	346	274	2	2	T-cell	T-cell
AGCGTATAGGGCTTCC-1_nmr.CIC.LPS_1.1	nmr.CIC.LPS_1.1	2256	648	1	1	Neutrophil	Ltf-high-neutrophil
AGCGTATAGTGCCATT-1_nmr.CIC.LPS_1.1	nmr.CIC.LPS_1.1	1132	598	2	2	T-cell	T-cell
AGCGTATCATCCTTGC-1_nmr.CIC.LPS_1.1	nmr.CIC.LPS_1.1	1155	594	2	2	T-cell	T-cell
AGCGTATGTCAGATAA-1_nmr.CIC.LPS_1.1	nmr.CIC.LPS_1.1	2643	626	1	1	Neutrophil	Ltf-high-neutrophil
AGCGTATGTGTTGGGA-1_nmr.CIC.LPS_1.1	nmr.CIC.LPS_1.1	1823	525	1	1	Neutrophil	Ltf-high-neutrophil
AGCGTATTCCAATGGT-1_nmr.CIC.LPS_1.1	nmr.CIC.LPS_1.1	2640	970	5	5	APC	Monocyte
AGCGTATTCGGTGTTA-1_nmr.CIC.LPS_1.1	nmr.CIC.LPS_1.1	1264	480	1	3	Neutrophil	Neutrophil
AGCGTCGAGGTGCTTT-1_nmr.CIC.LPS_1.1	nmr.CIC.LPS_1.1	477	216	1	3	Neutrophil	Neutrophil
AGCGTCGCAAGTTCTG-1_nmr.CIC.LPS_1.1	nmr.CIC.LPS_1.1	2281	594	1	1	Neutrophil	Ltf-high-neutrophil
AGCGTCGGTGCGAAAC-1_nmr.CIC.LPS_1.1	nmr.CIC.LPS_1.1	1781	464	1	1	Neutrophil	Ltf-high-neutrophil
AGCGTCGTCGCTTGTC-1_nmr.CIC.LPS_1.1	nmr.CIC.LPS_1.1	4831	720	4	6	Erythroid-cell	Erythroid-cell
AGCTCCTAGCCACCTG-1_nmr.CIC.LPS_1.1	nmr.CIC.LPS_1.1	709	438	3	4	B-cell	B-cell
AGCTCCTAGGGTCTCC-1_nmr.CIC.LPS_1.1	nmr.CIC.LPS_1.1	2957	765	1	1	Neutrophil	Ltf-high-neutrophil
AGCTCCTCAAGCTGTT-1_nmr.CIC.LPS_1.1	nmr.CIC.LPS_1.1	1955	546	1	1	Neutrophil	Ltf-high-neutrophil
AGCTCCTCAGTATAAG-1_nmr.CIC.LPS_1.1	nmr.CIC.LPS_1.1	2838	708	1	1	Neutrophil	Ltf-high-neutrophil
AGCTCCTCATCACAAC-1_nmr.CIC.LPS_1.1	nmr.CIC.LPS_1.1	474	325	2	2	T-cell	T-cell
AGCTCTCAGCAGGTCA-1_nmr.CIC.LPS_1.1	nmr.CIC.LPS_1.1	785	317	1	3	Neutrophil	Neutrophil
AGCTCTCAGTCACGCC-1_nmr.CIC.LPS_1.1	nmr.CIC.LPS_1.1	1340	567	1	1	Neutrophil	Ltf-high-neutrophil
AGCTCTCCAAGCCGTC-1_nmr.CIC.LPS_1.1	nmr.CIC.LPS_1.1	898	473	2	2	T-cell	T-cell
AGCTCTCGTTAAAGTG-1_nmr.CIC.LPS_1.1	nmr.CIC.LPS_1.1	1986	582	1	1	Neutrophil	Ltf-high-neutrophil
AGCTCTCTCACTTACT-1_nmr.CIC.LPS_1.1	nmr.CIC.LPS_1.1	2790	682	1	1	Neutrophil	Ltf-high-neutrophil
AGCTCTCTCCAGAGGA-1_nmr.CIC.LPS_1.1	nmr.CIC.LPS_1.1	1189	396	1	1	Neutrophil	Ltf-high-neutrophil
AGCTCTCTCCTCTAGC-1_nmr.CIC.LPS_1.1	nmr.CIC.LPS_1.1	2410	650	1	1	Neutrophil	Ltf-high-neutrophil
AGCTTGACATCGTCGG-1_nmr.CIC.LPS_1.1	nmr.CIC.LPS_1.1	512	250	1	3	Neutrophil	Neutrophil
AGCTTGAGTCGCGGTT-1_nmr.CIC.LPS_1.1	nmr.CIC.LPS_1.1	860	361	1	3	Neutrophil	Neutrophil
AGCTTGATCTCGTATT-1_nmr.CIC.LPS_1.1	nmr.CIC.LPS_1.1	1134	385	1	1	Neutrophil	Ltf-high-neutrophil
AGCTTGATCTTGCATT-1_nmr.CIC.LPS_1.1	nmr.CIC.LPS_1.1	1981	755	6	7	Mast-cell	Mast-cell
AGGCCACGTCAGAATA-1_nmr.CIC.LPS_1.1	nmr.CIC.LPS_1.1	5575	226	4	6	Erythroid-cell	Erythroid-cell
AGGCCACGTCCAACTA-1_nmr.CIC.LPS_1.1	nmr.CIC.LPS_1.1	2345	571	1	1	Neutrophil	Ltf-high-neutrophil
AGGCCACTCCAAGTAC-1_nmr.CIC.LPS_1.1	nmr.CIC.LPS_1.1	1951	548	1	1	Neutrophil	Ltf-high-neutrophil
AGGCCGTCACAAGACG-1_nmr.CIC.LPS_1.1	nmr.CIC.LPS_1.1	547	240	1	1	Neutrophil	Ltf-high-neutrophil
AGGCCGTCACCTATCC-1_nmr.CIC.LPS_1.1	nmr.CIC.LPS_1.1	1391	700	2	2	T-cell	T-cell
AGGCCGTCAGACAAGC-1_nmr.CIC.LPS_1.1	nmr.CIC.LPS_1.1	1567	734	2	2	T-cell	T-cell
AGGCCGTGTATTCTCT-1_nmr.CIC.LPS_1.1	nmr.CIC.LPS_1.1	832	389	1	3	Neutrophil	Neutrophil
AGGCCGTGTCGCTTTC-1_nmr.CIC.LPS_1.1	nmr.CIC.LPS_1.1	1067	395	1	1	Neutrophil	Ltf-high-neutrophil
AGGCCGTGTCTCCACT-1_nmr.CIC.LPS_1.1	nmr.CIC.LPS_1.1	2100	583	1	1	Neutrophil	Ltf-high-neutrophil
AGGCCGTTCCGGGTGT-1_nmr.CIC.LPS_1.1	nmr.CIC.LPS_1.1	2987	748	1	1	Neutrophil	Ltf-high-neutrophil
AGGCCGTTCGATAGAA-1_nmr.CIC.LPS_1.1	nmr.CIC.LPS_1.1	427	315	2	2	T-cell	T-cell
AGGGAGTAGACAGGCT-1_nmr.CIC.LPS_1.1	nmr.CIC.LPS_1.1	708	340	1	3	Neutrophil	Neutrophil
AGGGAGTCAGTCACTA-1_nmr.CIC.LPS_1.1	nmr.CIC.LPS_1.1	1713	502	1	1	Neutrophil	Ltf-high-neutrophil
AGGGATGCATCCGGGT-1_nmr.CIC.LPS_1.1	nmr.CIC.LPS_1.1	2607	633	1	1	Neutrophil	Ltf-high-neutrophil
AGGGATGGTGACGCCT-1_nmr.CIC.LPS_1.1	nmr.CIC.LPS_1.1	1304	469	1	1	Neutrophil	Ltf-high-neutrophil
AGGGATGGTTACTGAC-1_nmr.CIC.LPS_1.1	nmr.CIC.LPS_1.1	2071	550	1	1	Neutrophil	Ltf-high-neutrophil
AGGGTGAGTCAGCTAT-1_nmr.CIC.LPS_1.1	nmr.CIC.LPS_1.1	1954	557	1	1	Neutrophil	Ltf-high-neutrophil
AGGTCATAGGCACATG-1_nmr.CIC.LPS_1.1	nmr.CIC.LPS_1.1	2114	603	1	1	Neutrophil	Ltf-high-neutrophil
AGGTCATAGTCAATAG-1_nmr.CIC.LPS_1.1	nmr.CIC.LPS_1.1	872	313	1	3	Neutrophil	Neutrophil
AGGTCATGTATAAACG-1_nmr.CIC.LPS_1.1	nmr.CIC.LPS_1.1	1530	523	1	1	Neutrophil	Ltf-high-neutrophil
AGGTCATGTCTACCTC-1_nmr.CIC.LPS_1.1	nmr.CIC.LPS_1.1	616	269	1	3	Neutrophil	Neutrophil
AGGTCATGTCTCTTTA-1_nmr.CIC.LPS_1.1	nmr.CIC.LPS_1.1	3355	713	1	1	Neutrophil	Ltf-high-neutrophil
AGGTCATTCAGGATCT-1_nmr.CIC.LPS_1.1	nmr.CIC.LPS_1.1	801	520	2	2	T-cell	T-cell
AGGTCATTCGTCACGG-1_nmr.CIC.LPS_1.1	nmr.CIC.LPS_1.1	863	471	2	2	T-cell	T-cell
AGGTCATTCTAACGGT-1_nmr.CIC.LPS_1.1	nmr.CIC.LPS_1.1	2698	650	1	1	Neutrophil	Ltf-high-neutrophil
AGGTCCGCACGAAACG-1_nmr.CIC.LPS_1.1	nmr.CIC.LPS_1.1	916	310	1	1	Neutrophil	Ltf-high-neutrophil
AGGTCCGCACGCATCG-1_nmr.CIC.LPS_1.1	nmr.CIC.LPS_1.1	3147	763	1	1	Neutrophil	Ltf-high-neutrophil
AGGTCCGTCCTGCTTG-1_nmr.CIC.LPS_1.1	nmr.CIC.LPS_1.1	566	377	2	2	T-cell	T-cell
AGTAGTCAGCCAGTTT-1_nmr.CIC.LPS_1.1	nmr.CIC.LPS_1.1	2968	925	2	2	T-cell	T-cell
AGTAGTCCACGGTTTA-1_nmr.CIC.LPS_1.1	nmr.CIC.LPS_1.1	2265	537	1	1	Neutrophil	Ltf-high-neutrophil
AGTAGTCCAGACGCAA-1_nmr.CIC.LPS_1.1	nmr.CIC.LPS_1.1	678	373	2	2	T-cell	T-cell
AGTAGTCGTTCATGGT-1_nmr.CIC.LPS_1.1	nmr.CIC.LPS_1.1	4667	184	4	6	Erythroid-cell	Erythroid-cell
AGTAGTCGTTCCGTCT-1_nmr.CIC.LPS_1.1	nmr.CIC.LPS_1.1	313	191	1	3	Neutrophil	Neutrophil
AGTAGTCGTTCGTTGA-1_nmr.CIC.LPS_1.1	nmr.CIC.LPS_1.1	1228	396	1	1	Neutrophil	Ltf-high-neutrophil
AGTAGTCTCAGGTAAA-1_nmr.CIC.LPS_1.1	nmr.CIC.LPS_1.1	2978	692	1	1	Neutrophil	Ltf-high-neutrophil
AGTAGTCTCCCTTGCA-1_nmr.CIC.LPS_1.1	nmr.CIC.LPS_1.1	2635	647	1	1	Neutrophil	Ltf-high-neutrophil
AGTCTTTAGACCTTTG-1_nmr.CIC.LPS_1.1	nmr.CIC.LPS_1.1	694	467	3	4	B-cell	B-cell
AGTCTTTAGCTACCGC-1_nmr.CIC.LPS_1.1	nmr.CIC.LPS_1.1	1360	792	2	2	T-cell	T-cell
AGTCTTTCAAGCGCTC-1_nmr.CIC.LPS_1.1	nmr.CIC.LPS_1.1	5153	1067	1	1	Neutrophil	Ltf-high-neutrophil
AGTCTTTCAATGAATG-1_nmr.CIC.LPS_1.1	nmr.CIC.LPS_1.1	2268	613	1	1	Neutrophil	Ltf-high-neutrophil
AGTCTTTCACATTAGC-1_nmr.CIC.LPS_1.1	nmr.CIC.LPS_1.1	966	376	1	3	Neutrophil	Neutrophil
AGTCTTTCAGTTTACG-1_nmr.CIC.LPS_1.1	nmr.CIC.LPS_1.1	2304	678	1	1	Neutrophil	Ltf-high-neutrophil
AGTCTTTGTACTTGAC-1_nmr.CIC.LPS_1.1	nmr.CIC.LPS_1.1	1421	696	2	2	T-cell	T-cell
AGTCTTTGTTATCGGT-1_nmr.CIC.LPS_1.1	nmr.CIC.LPS_1.1	2944	690	1	1	Neutrophil	Ltf-high-neutrophil
AGTGAGGAGTCAAGGC-1_nmr.CIC.LPS_1.1	nmr.CIC.LPS_1.1	1557	485	1	1	Neutrophil	Ltf-high-neutrophil
AGTGAGGGTCGACTGC-1_nmr.CIC.LPS_1.1	nmr.CIC.LPS_1.1	442	322	3	4	B-cell	B-cell
AGTGAGGTCCCTCAGT-1_nmr.CIC.LPS_1.1	nmr.CIC.LPS_1.1	663	422	2	2	T-cell	T-cell
AGTGAGGTCTCGCTTG-1_nmr.CIC.LPS_1.1	nmr.CIC.LPS_1.1	4649	185	4	6	Erythroid-cell	Erythroid-cell
AGTGAGGTCTTGCAAG-1_nmr.CIC.LPS_1.1	nmr.CIC.LPS_1.1	2382	569	1	1	Neutrophil	Ltf-high-neutrophil
AGTGGGAAGTACATGA-1_nmr.CIC.LPS_1.1	nmr.CIC.LPS_1.1	1793	541	1	1	Neutrophil	Ltf-high-neutrophil
AGTGGGACACATTAGC-1_nmr.CIC.LPS_1.1	nmr.CIC.LPS_1.1	1300	442	1	1	Neutrophil	Ltf-high-neutrophil
AGTGGGACAGCGTTCG-1_nmr.CIC.LPS_1.1	nmr.CIC.LPS_1.1	1145	432	1	1	Neutrophil	Ltf-high-neutrophil
AGTGGGACATCCGCGA-1_nmr.CIC.LPS_1.1	nmr.CIC.LPS_1.1	803	369	1	3	Neutrophil	Neutrophil
AGTGGGAGTATAAACG-1_nmr.CIC.LPS_1.1	nmr.CIC.LPS_1.1	959	366	1	3	Neutrophil	Neutrophil
AGTGGGAGTTCGGCAC-1_nmr.CIC.LPS_1.1	nmr.CIC.LPS_1.1	1882	518	1	1	Neutrophil	Ltf-high-neutrophil
AGTGGGATCAGCCTAA-1_nmr.CIC.LPS_1.1	nmr.CIC.LPS_1.1	1928	549	1	1	Neutrophil	Ltf-high-neutrophil
AGTGTCAAGTCGTACT-1_nmr.CIC.LPS_1.1	nmr.CIC.LPS_1.1	621	295	1	3	Neutrophil	Neutrophil
AGTGTCAAGTGAACGC-1_nmr.CIC.LPS_1.1	nmr.CIC.LPS_1.1	1123	405	1	1	Neutrophil	Ltf-high-neutrophil
AGTGTCACAGTTAACC-1_nmr.CIC.LPS_1.1	nmr.CIC.LPS_1.1	861	508	2	2	T-cell	T-cell
AGTGTCAGTGCACTTA-1_nmr.CIC.LPS_1.1	nmr.CIC.LPS_1.1	957	342	1	1	Neutrophil	Ltf-high-neutrophil
AGTGTCATCGGAAATA-1_nmr.CIC.LPS_1.1	nmr.CIC.LPS_1.1	1223	363	1	1	Neutrophil	Ltf-high-neutrophil
AGTGTCATCTTCGAGA-1_nmr.CIC.LPS_1.1	nmr.CIC.LPS_1.1	1637	496	1	1	Neutrophil	Ltf-high-neutrophil
AGTTGGTCAATCTACG-1_nmr.CIC.LPS_1.1	nmr.CIC.LPS_1.1	1119	378	1	1	Neutrophil	Ltf-high-neutrophil
AGTTGGTCACGCGAAA-1_nmr.CIC.LPS_1.1	nmr.CIC.LPS_1.1	603	390	2	2	T-cell	T-cell
AGTTGGTCAGGAATCG-1_nmr.CIC.LPS_1.1	nmr.CIC.LPS_1.1	2935	700	1	1	Neutrophil	Ltf-high-neutrophil
AGTTGGTGTTGTGGAG-1_nmr.CIC.LPS_1.1	nmr.CIC.LPS_1.1	973	336	1	1	Neutrophil	Ltf-high-neutrophil
AGTTGGTTCGCGGATC-1_nmr.CIC.LPS_1.1	nmr.CIC.LPS_1.1	718	324	1	3	Neutrophil	Neutrophil
AGTTGGTTCGGTGTCG-1_nmr.CIC.LPS_1.1	nmr.CIC.LPS_1.1	1150	618	2	2	T-cell	T-cell
AGTTGGTTCTCTGCTG-1_nmr.CIC.LPS_1.1	nmr.CIC.LPS_1.1	1684	475	1	1	Neutrophil	Ltf-high-neutrophil
ATAACGCGTAGAGCTG-1_nmr.CIC.LPS_1.1	nmr.CIC.LPS_1.1	1883	887	6	7	Mast-cell	Mast-cell
ATAACGCGTTATTCTC-1_nmr.CIC.LPS_1.1	nmr.CIC.LPS_1.1	710	304	1	3	Neutrophil	Neutrophil
ATAACGCTCTGTACGA-1_nmr.CIC.LPS_1.1	nmr.CIC.LPS_1.1	1303	678	2	2	T-cell	T-cell
ATAAGAGAGACAGACC-1_nmr.CIC.LPS_1.1	nmr.CIC.LPS_1.1	2570	621	1	1	Neutrophil	Ltf-high-neutrophil
ATAAGAGAGTACACCT-1_nmr.CIC.LPS_1.1	nmr.CIC.LPS_1.1	784	301	1	3	Neutrophil	Neutrophil
ATAAGAGAGTTCCACA-1_nmr.CIC.LPS_1.1	nmr.CIC.LPS_1.1	1900	518	1	1	Neutrophil	Ltf-high-neutrophil
ATAAGAGCACTTACGA-1_nmr.CIC.LPS_1.1	nmr.CIC.LPS_1.1	2144	631	1	1	Neutrophil	Ltf-high-neutrophil
ATAAGAGCATGTAAGA-1_nmr.CIC.LPS_1.1	nmr.CIC.LPS_1.1	831	335	1	3	Neutrophil	Neutrophil
ATAAGAGGTTACGGAG-1_nmr.CIC.LPS_1.1	nmr.CIC.LPS_1.1	1332	404	1	1	Neutrophil	Ltf-high-neutrophil
ATAAGAGTCGCCGTGA-1_nmr.CIC.LPS_1.1	nmr.CIC.LPS_1.1	1689	393	2	2	T-cell	T-cell
ATAGACCCAGCTATTG-1_nmr.CIC.LPS_1.1	nmr.CIC.LPS_1.1	2289	615	1	1	Neutrophil	Ltf-high-neutrophil
ATAGACCCAGGCAGTA-1_nmr.CIC.LPS_1.1	nmr.CIC.LPS_1.1	1929	548	1	1	Neutrophil	Ltf-high-neutrophil
ATAGACCGTCCGCTGA-1_nmr.CIC.LPS_1.1	nmr.CIC.LPS_1.1	975	368	1	3	Neutrophil	Neutrophil
ATAGACCGTGTGAAAT-1_nmr.CIC.LPS_1.1	nmr.CIC.LPS_1.1	2202	573	1	1	Neutrophil	Ltf-high-neutrophil
ATAGACCGTTATGCGT-1_nmr.CIC.LPS_1.1	nmr.CIC.LPS_1.1	938	497	2	2	T-cell	T-cell
ATAGACCTCATAAAGG-1_nmr.CIC.LPS_1.1	nmr.CIC.LPS_1.1	267	209	2	2	T-cell	T-cell
ATCACGAAGATCCTGT-1_nmr.CIC.LPS_1.1	nmr.CIC.LPS_1.1	1938	1004	2	8	T-cell	Unassigned.1
ATCACGAAGATTACCC-1_nmr.CIC.LPS_1.1	nmr.CIC.LPS_1.1	956	406	1	3	Neutrophil	Neutrophil
ATCACGAAGCGCTTAT-1_nmr.CIC.LPS_1.1	nmr.CIC.LPS_1.1	1076	357	1	1	Neutrophil	Ltf-high-neutrophil
ATCACGAAGTAGTGCG-1_nmr.CIC.LPS_1.1	nmr.CIC.LPS_1.1	2904	698	1	1	Neutrophil	Ltf-high-neutrophil
ATCACGACAGTCGATT-1_nmr.CIC.LPS_1.1	nmr.CIC.LPS_1.1	725	315	1	1	Neutrophil	Ltf-high-neutrophil
ATCACGATCAGCTTAG-1_nmr.CIC.LPS_1.1	nmr.CIC.LPS_1.1	574	274	1	3	Neutrophil	Neutrophil
ATCACGATCCCTGACT-1_nmr.CIC.LPS_1.1	nmr.CIC.LPS_1.1	1018	402	1	3	Neutrophil	Neutrophil
ATCACGATCGAGAGCA-1_nmr.CIC.LPS_1.1	nmr.CIC.LPS_1.1	1917	546	1	1	Neutrophil	Ltf-high-neutrophil
ATCACGATCGATGAGG-1_nmr.CIC.LPS_1.1	nmr.CIC.LPS_1.1	712	279	1	3	Neutrophil	Neutrophil
ATCATCTAGATGAGAG-1_nmr.CIC.LPS_1.1	nmr.CIC.LPS_1.1	2402	633	1	1	Neutrophil	Ltf-high-neutrophil
ATCATCTAGCCGCCTA-1_nmr.CIC.LPS_1.1	nmr.CIC.LPS_1.1	413	231	1	3	Neutrophil	Neutrophil
ATCATCTAGTCATGCT-1_nmr.CIC.LPS_1.1	nmr.CIC.LPS_1.1	847	514	3	4	B-cell	B-cell
ATCATCTAGTCCAGGA-1_nmr.CIC.LPS_1.1	nmr.CIC.LPS_1.1	911	373	1	3	Neutrophil	Neutrophil
ATCATCTGTCGCGAAA-1_nmr.CIC.LPS_1.1	nmr.CIC.LPS_1.1	2430	643	1	1	Neutrophil	Ltf-high-neutrophil
ATCATCTGTTAGGGTG-1_nmr.CIC.LPS_1.1	nmr.CIC.LPS_1.1	1064	609	2	2	T-cell	T-cell
ATCATCTGTTGTACAC-1_nmr.CIC.LPS_1.1	nmr.CIC.LPS_1.1	1705	421	1	1	Neutrophil	Ltf-high-neutrophil
ATCATGGAGAGCCTAG-1_nmr.CIC.LPS_1.1	nmr.CIC.LPS_1.1	1628	818	2	2	T-cell	T-cell
ATCATGGAGCGTAATA-1_nmr.CIC.LPS_1.1	nmr.CIC.LPS_1.1	717	280	1	3	Neutrophil	Neutrophil
ATCATGGAGCTAAACA-1_nmr.CIC.LPS_1.1	nmr.CIC.LPS_1.1	820	443	2	2	T-cell	T-cell
ATCATGGGTTATCGGT-1_nmr.CIC.LPS_1.1	nmr.CIC.LPS_1.1	1553	469	1	1	Neutrophil	Ltf-high-neutrophil
ATCATGGTCATGTGGT-1_nmr.CIC.LPS_1.1	nmr.CIC.LPS_1.1	2330	650	1	1	Neutrophil	Ltf-high-neutrophil
ATCATGGTCGCTTGTC-1_nmr.CIC.LPS_1.1	nmr.CIC.LPS_1.1	1960	526	1	1	Neutrophil	Ltf-high-neutrophil
ATCCACCCAAGCGCTC-1_nmr.CIC.LPS_1.1	nmr.CIC.LPS_1.1	3038	778	1	1	Neutrophil	Ltf-high-neutrophil
ATCCACCGTCTGATCA-1_nmr.CIC.LPS_1.1	nmr.CIC.LPS_1.1	1282	726	2	2	T-cell	T-cell
ATCCACCGTGCGGTAA-1_nmr.CIC.LPS_1.1	nmr.CIC.LPS_1.1	1666	477	1	1	Neutrophil	Ltf-high-neutrophil
ATCCACCTCCCTTGTG-1_nmr.CIC.LPS_1.1	nmr.CIC.LPS_1.1	2527	598	1	1	Neutrophil	Ltf-high-neutrophil
ATCCGAAAGGTGATAT-1_nmr.CIC.LPS_1.1	nmr.CIC.LPS_1.1	2035	547	1	1	Neutrophil	Ltf-high-neutrophil
ATCCGAACACAAGTAA-1_nmr.CIC.LPS_1.1	nmr.CIC.LPS_1.1	1228	401	1	1	Neutrophil	Ltf-high-neutrophil
ATCCGAACATCATCCC-1_nmr.CIC.LPS_1.1	nmr.CIC.LPS_1.1	1358	723	2	2	T-cell	T-cell
ATCCGAACATCTACGA-1_nmr.CIC.LPS_1.1	nmr.CIC.LPS_1.1	2661	699	1	1	Neutrophil	Ltf-high-neutrophil
ATCCGAAGTTTGTGTG-1_nmr.CIC.LPS_1.1	nmr.CIC.LPS_1.1	2328	531	1	1	Neutrophil	Ltf-high-neutrophil
ATCGAGTAGGGAACGG-1_nmr.CIC.LPS_1.1	nmr.CIC.LPS_1.1	2434	676	1	1	Neutrophil	Ltf-high-neutrophil
ATCGAGTCATGCTAGT-1_nmr.CIC.LPS_1.1	nmr.CIC.LPS_1.1	524	335	2	2	T-cell	T-cell
ATCGAGTGTAAGCACG-1_nmr.CIC.LPS_1.1	nmr.CIC.LPS_1.1	724	268	1	1	Neutrophil	Ltf-high-neutrophil
ATCGAGTGTTACGACT-1_nmr.CIC.LPS_1.1	nmr.CIC.LPS_1.1	1017	493	2	2	T-cell	T-cell
ATCGAGTTCAGCTTAG-1_nmr.CIC.LPS_1.1	nmr.CIC.LPS_1.1	1904	479	1	1	Neutrophil	Ltf-high-neutrophil
ATCTACTAGATCGGGT-1_nmr.CIC.LPS_1.1	nmr.CIC.LPS_1.1	337	151	1	1	Neutrophil	Ltf-high-neutrophil
ATCTACTCAATGTTGC-1_nmr.CIC.LPS_1.1	nmr.CIC.LPS_1.1	2011	604	1	1	Neutrophil	Ltf-high-neutrophil
ATCTACTCAGTCACTA-1_nmr.CIC.LPS_1.1	nmr.CIC.LPS_1.1	2437	617	1	1	Neutrophil	Ltf-high-neutrophil
ATCTACTCATCCTTGC-1_nmr.CIC.LPS_1.1	nmr.CIC.LPS_1.1	5683	1548	5	5	APC	Monocyte
ATCTACTGTCTGGTCG-1_nmr.CIC.LPS_1.1	nmr.CIC.LPS_1.1	2806	706	1	1	Neutrophil	Ltf-high-neutrophil
ATCTACTTCACTTCAT-1_nmr.CIC.LPS_1.1	nmr.CIC.LPS_1.1	924	391	1	1	Neutrophil	Ltf-high-neutrophil
ATCTACTTCATGTGGT-1_nmr.CIC.LPS_1.1	nmr.CIC.LPS_1.1	1666	497	1	1	Neutrophil	Ltf-high-neutrophil
ATCTGCCCAACTGGCC-1_nmr.CIC.LPS_1.1	nmr.CIC.LPS_1.1	1504	435	1	1	Neutrophil	Ltf-high-neutrophil
ATCTGCCTCTCAAACG-1_nmr.CIC.LPS_1.1	nmr.CIC.LPS_1.1	1240	422	1	1	Neutrophil	Ltf-high-neutrophil
ATCTGCCTCTGCAGTA-1_nmr.CIC.LPS_1.1	nmr.CIC.LPS_1.1	734	271	1	1	Neutrophil	Ltf-high-neutrophil
ATGAGGGAGCGTTCCG-1_nmr.CIC.LPS_1.1	nmr.CIC.LPS_1.1	2634	641	1	1	Neutrophil	Ltf-high-neutrophil
ATGAGGGGTTGCCTCT-1_nmr.CIC.LPS_1.1	nmr.CIC.LPS_1.1	3871	825	1	1	Neutrophil	Ltf-high-neutrophil
ATGCGATAGATATGGT-1_nmr.CIC.LPS_1.1	nmr.CIC.LPS_1.1	1614	774	2	2	T-cell	T-cell
ATGCGATCACGCATCG-1_nmr.CIC.LPS_1.1	nmr.CIC.LPS_1.1	942	497	2	2	T-cell	T-cell
ATGCGATGTAAGGATT-1_nmr.CIC.LPS_1.1	nmr.CIC.LPS_1.1	2528	632	1	1	Neutrophil	Ltf-high-neutrophil
ATGCGATGTCGCGTGT-1_nmr.CIC.LPS_1.1	nmr.CIC.LPS_1.1	669	430	3	4	B-cell	B-cell
ATGGGAGCACGTTGGC-1_nmr.CIC.LPS_1.1	nmr.CIC.LPS_1.1	2317	598	1	1	Neutrophil	Ltf-high-neutrophil
ATGGGAGGTCGAAAGC-1_nmr.CIC.LPS_1.1	nmr.CIC.LPS_1.1	1662	513	1	1	Neutrophil	Ltf-high-neutrophil
ATGGGAGGTCTCCCTA-1_nmr.CIC.LPS_1.1	nmr.CIC.LPS_1.1	967	345	1	1	Neutrophil	Ltf-high-neutrophil
ATGGGAGGTTTCGCTC-1_nmr.CIC.LPS_1.1	nmr.CIC.LPS_1.1	1622	505	1	1	Neutrophil	Ltf-high-neutrophil
ATGTGTGAGATGGGTC-1_nmr.CIC.LPS_1.1	nmr.CIC.LPS_1.1	3433	744	1	1	Neutrophil	Ltf-high-neutrophil
ATGTGTGAGCGTCAAG-1_nmr.CIC.LPS_1.1	nmr.CIC.LPS_1.1	1124	370	1	1	Neutrophil	Ltf-high-neutrophil
ATGTGTGAGTACATGA-1_nmr.CIC.LPS_1.1	nmr.CIC.LPS_1.1	1561	497	1	1	Neutrophil	Ltf-high-neutrophil
ATGTGTGGTAATAGCA-1_nmr.CIC.LPS_1.1	nmr.CIC.LPS_1.1	409	246	2	2	T-cell	T-cell
ATGTGTGGTCACCTAA-1_nmr.CIC.LPS_1.1	nmr.CIC.LPS_1.1	2436	648	1	1	Neutrophil	Ltf-high-neutrophil
ATGTGTGTCAACACAC-1_nmr.CIC.LPS_1.1	nmr.CIC.LPS_1.1	2684	632	1	1	Neutrophil	Ltf-high-neutrophil
ATTACTCCAATGACCT-1_nmr.CIC.LPS_1.1	nmr.CIC.LPS_1.1	2610	795	1	1	Neutrophil	Ltf-high-neutrophil
ATTACTCGTCAGAATA-1_nmr.CIC.LPS_1.1	nmr.CIC.LPS_1.1	813	313	1	1	Neutrophil	Ltf-high-neutrophil
ATTACTCTCAAAGACA-1_nmr.CIC.LPS_1.1	nmr.CIC.LPS_1.1	1252	407	1	1	Neutrophil	Ltf-high-neutrophil
ATTATCCCAAGTTCTG-1_nmr.CIC.LPS_1.1	nmr.CIC.LPS_1.1	1185	644	2	2	T-cell	T-cell
ATTCTACAGCAGGCTA-1_nmr.CIC.LPS_1.1	nmr.CIC.LPS_1.1	1868	583	1	1	Neutrophil	Ltf-high-neutrophil
ATTCTACTCCACGCAG-1_nmr.CIC.LPS_1.1	nmr.CIC.LPS_1.1	2511	624	1	1	Neutrophil	Ltf-high-neutrophil
ATTGGACAGAATTCCC-1_nmr.CIC.LPS_1.1	nmr.CIC.LPS_1.1	1929	562	1	1	Neutrophil	Ltf-high-neutrophil
ATTGGACAGGACACCA-1_nmr.CIC.LPS_1.1	nmr.CIC.LPS_1.1	1905	563	1	1	Neutrophil	Ltf-high-neutrophil
ATTGGACCATCCGTGG-1_nmr.CIC.LPS_1.1	nmr.CIC.LPS_1.1	2702	661	1	1	Neutrophil	Ltf-high-neutrophil
ATTGGACCATGTAAGA-1_nmr.CIC.LPS_1.1	nmr.CIC.LPS_1.1	816	348	1	1	Neutrophil	Ltf-high-neutrophil
ATTGGACCATTGCGGC-1_nmr.CIC.LPS_1.1	nmr.CIC.LPS_1.1	2721	647	1	1	Neutrophil	Ltf-high-neutrophil
ATTGGACTCACTTCAT-1_nmr.CIC.LPS_1.1	nmr.CIC.LPS_1.1	1878	560	1	1	Neutrophil	Ltf-high-neutrophil
ATTGGACTCCAAAGTC-1_nmr.CIC.LPS_1.1	nmr.CIC.LPS_1.1	672	401	2	2	T-cell	T-cell
ATTGGTGCAAAGAATC-1_nmr.CIC.LPS_1.1	nmr.CIC.LPS_1.1	2647	735	1	1	Neutrophil	Ltf-high-neutrophil
ATTGGTGTCGCGTAGC-1_nmr.CIC.LPS_1.1	nmr.CIC.LPS_1.1	741	281	1	3	Neutrophil	Neutrophil
ATTGGTGTCTTGACGA-1_nmr.CIC.LPS_1.1	nmr.CIC.LPS_1.1	2837	754	1	1	Neutrophil	Ltf-high-neutrophil
ATTTCTGAGAGACTTA-1_nmr.CIC.LPS_1.1	nmr.CIC.LPS_1.1	1958	494	1	1	Neutrophil	Ltf-high-neutrophil
ATTTCTGAGGCGCTCT-1_nmr.CIC.LPS_1.1	nmr.CIC.LPS_1.1	1582	450	1	1	Neutrophil	Ltf-high-neutrophil
ATTTCTGAGTGCCATT-1_nmr.CIC.LPS_1.1	nmr.CIC.LPS_1.1	412	199	1	1	Neutrophil	Ltf-high-neutrophil
ATTTCTGCAATTGCTG-1_nmr.CIC.LPS_1.1	nmr.CIC.LPS_1.1	853	344	1	3	Neutrophil	Neutrophil
ATTTCTGGTTCGCGAC-1_nmr.CIC.LPS_1.1	nmr.CIC.LPS_1.1	993	395	1	1	Neutrophil	Ltf-high-neutrophil
ATTTCTGTCCTCCTAG-1_nmr.CIC.LPS_1.1	nmr.CIC.LPS_1.1	924	499	2	2	T-cell	T-cell
ATTTCTGTCGATAGAA-1_nmr.CIC.LPS_1.1	nmr.CIC.LPS_1.1	1644	468	1	1	Neutrophil	Ltf-high-neutrophil
ATTTCTGTCGCGGATC-1_nmr.CIC.LPS_1.1	nmr.CIC.LPS_1.1	4081	1548	2	8	T-cell	Unassigned.1
CAACCAAAGCCAACAG-1_nmr.CIC.LPS_1.1	nmr.CIC.LPS_1.1	1664	590	1	1	Neutrophil	Ltf-high-neutrophil
CAACCAAAGGATATAC-1_nmr.CIC.LPS_1.1	nmr.CIC.LPS_1.1	1819	558	1	1	Neutrophil	Ltf-high-neutrophil
CAACCAACACAACTGT-1_nmr.CIC.LPS_1.1	nmr.CIC.LPS_1.1	2392	595	1	1	Neutrophil	Ltf-high-neutrophil
CAACCAACAGCGAACA-1_nmr.CIC.LPS_1.1	nmr.CIC.LPS_1.1	2807	648	1	1	Neutrophil	Ltf-high-neutrophil
CAACCAACAGCTCCGA-1_nmr.CIC.LPS_1.1	nmr.CIC.LPS_1.1	921	545	2	2	T-cell	T-cell
CAACCAAGTAAAGGAG-1_nmr.CIC.LPS_1.1	nmr.CIC.LPS_1.1	937	359	1	3	Neutrophil	Neutrophil
CAACCAAGTAGCGCTC-1_nmr.CIC.LPS_1.1	nmr.CIC.LPS_1.1	1955	544	1	1	Neutrophil	Ltf-high-neutrophil
CAACCTCAGTCCCACG-1_nmr.CIC.LPS_1.1	nmr.CIC.LPS_1.1	2498	611	1	1	Neutrophil	Ltf-high-neutrophil
CAACCTCTCACCATAG-1_nmr.CIC.LPS_1.1	nmr.CIC.LPS_1.1	285	228	2	2	T-cell	T-cell
CAACTAGAGAAGGGTA-1_nmr.CIC.LPS_1.1	nmr.CIC.LPS_1.1	1548	514	1	1	Neutrophil	Ltf-high-neutrophil
CAACTAGCACGGATAG-1_nmr.CIC.LPS_1.1	nmr.CIC.LPS_1.1	3073	763	1	1	Neutrophil	Ltf-high-neutrophil
CAACTAGCACTGTCGG-1_nmr.CIC.LPS_1.1	nmr.CIC.LPS_1.1	1673	803	2	2	T-cell	T-cell
CAACTAGTCCTTCAAT-1_nmr.CIC.LPS_1.1	nmr.CIC.LPS_1.1	2250	601	1	1	Neutrophil	Ltf-high-neutrophil
CAAGAAACACTTGGAT-1_nmr.CIC.LPS_1.1	nmr.CIC.LPS_1.1	811	358	1	3	Neutrophil	Neutrophil
CAAGAAACAGCCAATT-1_nmr.CIC.LPS_1.1	nmr.CIC.LPS_1.1	933	380	1	3	Neutrophil	Neutrophil
CAAGAAACAGTGACAG-1_nmr.CIC.LPS_1.1	nmr.CIC.LPS_1.1	3311	708	1	1	Neutrophil	Ltf-high-neutrophil
CAAGATCCAACTGGCC-1_nmr.CIC.LPS_1.1	nmr.CIC.LPS_1.1	1902	527	1	1	Neutrophil	Ltf-high-neutrophil
CAAGATCCATAGGATA-1_nmr.CIC.LPS_1.1	nmr.CIC.LPS_1.1	1512	437	1	1	Neutrophil	Ltf-high-neutrophil
CAAGATCCATGATCCA-1_nmr.CIC.LPS_1.1	nmr.CIC.LPS_1.1	529	270	1	3	Neutrophil	Neutrophil
CAAGATCGTCTTGTCC-1_nmr.CIC.LPS_1.1	nmr.CIC.LPS_1.1	2806	660	1	1	Neutrophil	Ltf-high-neutrophil
CAAGATCTCAAACCGT-1_nmr.CIC.LPS_1.1	nmr.CIC.LPS_1.1	5264	1385	5	5	APC	Monocyte
CAAGGCCAGGGTATCG-1_nmr.CIC.LPS_1.1	nmr.CIC.LPS_1.1	644	272	1	1	Neutrophil	Ltf-high-neutrophil
CAAGGCCCAGACAAAT-1_nmr.CIC.LPS_1.1	nmr.CIC.LPS_1.1	839	486	2	2	T-cell	T-cell
CAAGGCCGTATAGTAG-1_nmr.CIC.LPS_1.1	nmr.CIC.LPS_1.1	203	170	2	2	T-cell	T-cell
CAAGGCCGTCAGGACA-1_nmr.CIC.LPS_1.1	nmr.CIC.LPS_1.1	2537	598	1	1	Neutrophil	Ltf-high-neutrophil
CAAGGCCTCTTTAGTC-1_nmr.CIC.LPS_1.1	nmr.CIC.LPS_1.1	2397	631	1	1	Neutrophil	Ltf-high-neutrophil
CAAGTTGAGATGAGAG-1_nmr.CIC.LPS_1.1	nmr.CIC.LPS_1.1	912	524	2	2	T-cell	T-cell
CAAGTTGAGCCCGAAA-1_nmr.CIC.LPS_1.1	nmr.CIC.LPS_1.1	2428	587	1	1	Neutrophil	Ltf-high-neutrophil
CAAGTTGCAAGTAGTA-1_nmr.CIC.LPS_1.1	nmr.CIC.LPS_1.1	2484	608	1	1	Neutrophil	Ltf-high-neutrophil
CAAGTTGCAATAACGA-1_nmr.CIC.LPS_1.1	nmr.CIC.LPS_1.1	1459	427	1	1	Neutrophil	Ltf-high-neutrophil
CAAGTTGCACACCGAC-1_nmr.CIC.LPS_1.1	nmr.CIC.LPS_1.1	253	201	2	2	T-cell	T-cell
CAAGTTGGTCACTTCC-1_nmr.CIC.LPS_1.1	nmr.CIC.LPS_1.1	2770	699	1	1	Neutrophil	Ltf-high-neutrophil
CAAGTTGGTTAGTGGG-1_nmr.CIC.LPS_1.1	nmr.CIC.LPS_1.1	2391	626	1	1	Neutrophil	Ltf-high-neutrophil
CAAGTTGTCAAACGGG-1_nmr.CIC.LPS_1.1	nmr.CIC.LPS_1.1	2116	576	1	1	Neutrophil	Ltf-high-neutrophil
CAAGTTGTCACGCGGT-1_nmr.CIC.LPS_1.1	nmr.CIC.LPS_1.1	1422	438	1	1	Neutrophil	Ltf-high-neutrophil
CAAGTTGTCCTGCTTG-1_nmr.CIC.LPS_1.1	nmr.CIC.LPS_1.1	2884	698	1	1	Neutrophil	Ltf-high-neutrophil
CACAAACCACATTAGC-1_nmr.CIC.LPS_1.1	nmr.CIC.LPS_1.1	2433	616	1	1	Neutrophil	Ltf-high-neutrophil
CACAAACCATATGCTG-1_nmr.CIC.LPS_1.1	nmr.CIC.LPS_1.1	1107	452	1	1	Neutrophil	Ltf-high-neutrophil
CACAAACGTGTTTGTG-1_nmr.CIC.LPS_1.1	nmr.CIC.LPS_1.1	535	348	2	2	T-cell	T-cell
CACACAAAGGCGCTCT-1_nmr.CIC.LPS_1.1	nmr.CIC.LPS_1.1	2500	613	1	1	Neutrophil	Ltf-high-neutrophil
CACACAATCATAACCG-1_nmr.CIC.LPS_1.1	nmr.CIC.LPS_1.1	1519	413	1	1	Neutrophil	Ltf-high-neutrophil
CACACAATCCCACTTG-1_nmr.CIC.LPS_1.1	nmr.CIC.LPS_1.1	1659	519	1	1	Neutrophil	Ltf-high-neutrophil
CACACCTCAAGCCTAT-1_nmr.CIC.LPS_1.1	nmr.CIC.LPS_1.1	1793	605	1	1	Neutrophil	Ltf-high-neutrophil
CACACCTCACGGTGTC-1_nmr.CIC.LPS_1.1	nmr.CIC.LPS_1.1	1625	429	1	1	Neutrophil	Ltf-high-neutrophil
CACACCTGTCCCTTGT-1_nmr.CIC.LPS_1.1	nmr.CIC.LPS_1.1	985	423	1	3	Neutrophil	Neutrophil
CACACTCTCCGAGCCA-1_nmr.CIC.LPS_1.1	nmr.CIC.LPS_1.1	4449	186	4	6	Erythroid-cell	Erythroid-cell
CACAGGCCAAGTTAAG-1_nmr.CIC.LPS_1.1	nmr.CIC.LPS_1.1	3626	802	1	1	Neutrophil	Ltf-high-neutrophil
CACAGGCCACTGCCAG-1_nmr.CIC.LPS_1.1	nmr.CIC.LPS_1.1	1354	592	2	2	T-cell	T-cell
CACAGGCGTGTGTGCC-1_nmr.CIC.LPS_1.1	nmr.CIC.LPS_1.1	1951	560	1	1	Neutrophil	Ltf-high-neutrophil
CACAGGCTCCTGCAGG-1_nmr.CIC.LPS_1.1	nmr.CIC.LPS_1.1	2426	573	1	1	Neutrophil	Ltf-high-neutrophil
CACAGGCTCTTTAGGG-1_nmr.CIC.LPS_1.1	nmr.CIC.LPS_1.1	1472	479	1	1	Neutrophil	Ltf-high-neutrophil
CACAGTACATGCAACT-1_nmr.CIC.LPS_1.1	nmr.CIC.LPS_1.1	1618	512	1	1	Neutrophil	Ltf-high-neutrophil
CACAGTAGTCAACTGT-1_nmr.CIC.LPS_1.1	nmr.CIC.LPS_1.1	1655	527	1	1	Neutrophil	Ltf-high-neutrophil
CACAGTAGTCCGTTAA-1_nmr.CIC.LPS_1.1	nmr.CIC.LPS_1.1	1405	480	1	1	Neutrophil	Ltf-high-neutrophil
CACAGTAGTTAAGTAG-1_nmr.CIC.LPS_1.1	nmr.CIC.LPS_1.1	3049	1070	5	5	APC	Monocyte
CACAGTAGTTGCTCCT-1_nmr.CIC.LPS_1.1	nmr.CIC.LPS_1.1	908	404	1	3	Neutrophil	Neutrophil
CACATAGAGAGACTAT-1_nmr.CIC.LPS_1.1	nmr.CIC.LPS_1.1	938	361	1	3	Neutrophil	Neutrophil
CACATAGAGGCATGGT-1_nmr.CIC.LPS_1.1	nmr.CIC.LPS_1.1	2525	591	1	1	Neutrophil	Ltf-high-neutrophil
CACATAGCAATTGCTG-1_nmr.CIC.LPS_1.1	nmr.CIC.LPS_1.1	2286	622	1	1	Neutrophil	Ltf-high-neutrophil
CACATAGCAGAGTGTG-1_nmr.CIC.LPS_1.1	nmr.CIC.LPS_1.1	1371	487	1	1	Neutrophil	Ltf-high-neutrophil
CACATAGGTACCAGTT-1_nmr.CIC.LPS_1.1	nmr.CIC.LPS_1.1	1187	417	1	1	Neutrophil	Ltf-high-neutrophil
CACATAGGTCTGGAGA-1_nmr.CIC.LPS_1.1	nmr.CIC.LPS_1.1	1032	564	2	2	T-cell	T-cell
CACATAGGTTGGGACA-1_nmr.CIC.LPS_1.1	nmr.CIC.LPS_1.1	1632	507	1	1	Neutrophil	Ltf-high-neutrophil
CACATAGTCCTCCTAG-1_nmr.CIC.LPS_1.1	nmr.CIC.LPS_1.1	1190	438	1	1	Neutrophil	Ltf-high-neutrophil
CACATTTAGAATCTCC-1_nmr.CIC.LPS_1.1	nmr.CIC.LPS_1.1	2671	627	1	1	Neutrophil	Ltf-high-neutrophil
CACATTTAGACAAAGG-1_nmr.CIC.LPS_1.1	nmr.CIC.LPS_1.1	554	357	2	2	T-cell	T-cell
CACATTTAGAGGTAGA-1_nmr.CIC.LPS_1.1	nmr.CIC.LPS_1.1	713	282	1	3	Neutrophil	Neutrophil
CACATTTCATGCATGT-1_nmr.CIC.LPS_1.1	nmr.CIC.LPS_1.1	1110	421	1	1	Neutrophil	Ltf-high-neutrophil
CACATTTGTACCATCA-1_nmr.CIC.LPS_1.1	nmr.CIC.LPS_1.1	536	360	2	2	T-cell	T-cell
CACATTTGTCTCCCTA-1_nmr.CIC.LPS_1.1	nmr.CIC.LPS_1.1	628	250	1	1	Neutrophil	Ltf-high-neutrophil
CACATTTTCAAACGGG-1_nmr.CIC.LPS_1.1	nmr.CIC.LPS_1.1	771	302	1	3	Neutrophil	Neutrophil
CACATTTTCCGTTGTC-1_nmr.CIC.LPS_1.1	nmr.CIC.LPS_1.1	2608	654	1	1	Neutrophil	Ltf-high-neutrophil
CACCACTAGTAACCCT-1_nmr.CIC.LPS_1.1	nmr.CIC.LPS_1.1	1182	441	1	1	Neutrophil	Ltf-high-neutrophil
CACCACTAGTCGAGTG-1_nmr.CIC.LPS_1.1	nmr.CIC.LPS_1.1	3479	737	1	1	Neutrophil	Ltf-high-neutrophil
CACCACTAGTCTCGGC-1_nmr.CIC.LPS_1.1	nmr.CIC.LPS_1.1	2361	633	1	1	Neutrophil	Ltf-high-neutrophil
CACCACTCAATGGATA-1_nmr.CIC.LPS_1.1	nmr.CIC.LPS_1.1	1057	647	2	2	T-cell	T-cell
CACCACTCACTGCCAG-1_nmr.CIC.LPS_1.1	nmr.CIC.LPS_1.1	751	499	2	2	T-cell	T-cell
CACCACTCATCCCATC-1_nmr.CIC.LPS_1.1	nmr.CIC.LPS_1.1	951	432	1	3	Neutrophil	Neutrophil
CACCACTGTGTGACCC-1_nmr.CIC.LPS_1.1	nmr.CIC.LPS_1.1	1412	514	1	1	Neutrophil	Ltf-high-neutrophil
CACCACTTCCTTTCGG-1_nmr.CIC.LPS_1.1	nmr.CIC.LPS_1.1	875	509	2	2	T-cell	T-cell
CACCAGGAGCCAGGAT-1_nmr.CIC.LPS_1.1	nmr.CIC.LPS_1.1	1592	447	1	1	Neutrophil	Ltf-high-neutrophil
CACCAGGCATACCATG-1_nmr.CIC.LPS_1.1	nmr.CIC.LPS_1.1	2208	548	1	1	Neutrophil	Ltf-high-neutrophil
CACCAGGGTTAAGTAG-1_nmr.CIC.LPS_1.1	nmr.CIC.LPS_1.1	1248	490	1	1	Neutrophil	Ltf-high-neutrophil
CACCAGGTCGTGGTCG-1_nmr.CIC.LPS_1.1	nmr.CIC.LPS_1.1	2451	597	1	1	Neutrophil	Ltf-high-neutrophil
CACCAGGTCTCTGTCG-1_nmr.CIC.LPS_1.1	nmr.CIC.LPS_1.1	1808	562	1	1	Neutrophil	Ltf-high-neutrophil
CACCTTGCAATAAGCA-1_nmr.CIC.LPS_1.1	nmr.CIC.LPS_1.1	735	320	1	3	Neutrophil	Neutrophil
CACCTTGTCCGAAGAG-1_nmr.CIC.LPS_1.1	nmr.CIC.LPS_1.1	1688	528	1	1	Neutrophil	Ltf-high-neutrophil
CACCTTGTCCTAGTGA-1_nmr.CIC.LPS_1.1	nmr.CIC.LPS_1.1	1457	456	1	1	Neutrophil	Ltf-high-neutrophil
CACTCCAAGCCGCCTA-1_nmr.CIC.LPS_1.1	nmr.CIC.LPS_1.1	2903	702	1	1	Neutrophil	Ltf-high-neutrophil
CAGAATCCAGATCGGA-1_nmr.CIC.LPS_1.1	nmr.CIC.LPS_1.1	1957	929	2	2	T-cell	T-cell
CAGAATCCAGCTGGCT-1_nmr.CIC.LPS_1.1	nmr.CIC.LPS_1.1	2142	592	1	1	Neutrophil	Ltf-high-neutrophil
CAGAATCGTCTCAACA-1_nmr.CIC.LPS_1.1	nmr.CIC.LPS_1.1	1532	441	1	1	Neutrophil	Ltf-high-neutrophil
CAGAGAGAGCGTGAAC-1_nmr.CIC.LPS_1.1	nmr.CIC.LPS_1.1	2358	570	1	1	Neutrophil	Ltf-high-neutrophil
CAGAGAGAGTGGTAAT-1_nmr.CIC.LPS_1.1	nmr.CIC.LPS_1.1	393	197	1	3	Neutrophil	Neutrophil
CAGAGAGCATACAGCT-1_nmr.CIC.LPS_1.1	nmr.CIC.LPS_1.1	1134	387	1	1	Neutrophil	Ltf-high-neutrophil
CAGAGAGGTCGAATCT-1_nmr.CIC.LPS_1.1	nmr.CIC.LPS_1.1	429	295	2	2	T-cell	T-cell
CAGAGAGTCACCATAG-1_nmr.CIC.LPS_1.1	nmr.CIC.LPS_1.1	924	344	1	3	Neutrophil	Neutrophil
CAGAGAGTCGGCATCG-1_nmr.CIC.LPS_1.1	nmr.CIC.LPS_1.1	1047	388	1	1	Neutrophil	Ltf-high-neutrophil
CAGATCAAGCTGTCTA-1_nmr.CIC.LPS_1.1	nmr.CIC.LPS_1.1	634	235	1	1	Neutrophil	Ltf-high-neutrophil
CAGATCACATCTCGCT-1_nmr.CIC.LPS_1.1	nmr.CIC.LPS_1.1	1095	395	1	3	Neutrophil	Neutrophil
CAGCAGCAGAAGAAGC-1_nmr.CIC.LPS_1.1	nmr.CIC.LPS_1.1	2305	631	1	1	Neutrophil	Ltf-high-neutrophil
CAGCAGCAGGCAAAGA-1_nmr.CIC.LPS_1.1	nmr.CIC.LPS_1.1	1196	657	2	2	T-cell	T-cell
CAGCAGCCATTTCAGG-1_nmr.CIC.LPS_1.1	nmr.CIC.LPS_1.1	2552	635	1	1	Neutrophil	Ltf-high-neutrophil
CAGCAGCGTCGTGGCT-1_nmr.CIC.LPS_1.1	nmr.CIC.LPS_1.1	1211	342	1	1	Neutrophil	Ltf-high-neutrophil
CAGCAGCTCACCAGGC-1_nmr.CIC.LPS_1.1	nmr.CIC.LPS_1.1	1812	571	1	1	Neutrophil	Ltf-high-neutrophil
CAGCATAAGTGCAAGC-1_nmr.CIC.LPS_1.1	nmr.CIC.LPS_1.1	2577	566	1	1	Neutrophil	Ltf-high-neutrophil
CAGCATAGTTCTGAAC-1_nmr.CIC.LPS_1.1	nmr.CIC.LPS_1.1	275	169	1	3	Neutrophil	Neutrophil
CAGCATATCTGCTTGC-1_nmr.CIC.LPS_1.1	nmr.CIC.LPS_1.1	2048	568	1	1	Neutrophil	Ltf-high-neutrophil
CAGCCGACAATTGCTG-1_nmr.CIC.LPS_1.1	nmr.CIC.LPS_1.1	1277	481	1	3	Neutrophil	Neutrophil
CAGCCGAGTCATCCCT-1_nmr.CIC.LPS_1.1	nmr.CIC.LPS_1.1	2926	740	1	1	Neutrophil	Ltf-high-neutrophil
CAGCCGAGTTACGTCA-1_nmr.CIC.LPS_1.1	nmr.CIC.LPS_1.1	715	415	2	2	T-cell	T-cell
CAGCCGATCCCTGACT-1_nmr.CIC.LPS_1.1	nmr.CIC.LPS_1.1	1042	382	1	1	Neutrophil	Ltf-high-neutrophil
CAGCCGATCGCTTAGA-1_nmr.CIC.LPS_1.1	nmr.CIC.LPS_1.1	2099	508	1	1	Neutrophil	Ltf-high-neutrophil
CAGCCGATCGTCGTTC-1_nmr.CIC.LPS_1.1	nmr.CIC.LPS_1.1	1313	474	1	1	Neutrophil	Ltf-high-neutrophil
CAGCGACAGAATTCCC-1_nmr.CIC.LPS_1.1	nmr.CIC.LPS_1.1	1898	529	1	1	Neutrophil	Ltf-high-neutrophil
CAGCGACAGTATTGGA-1_nmr.CIC.LPS_1.1	nmr.CIC.LPS_1.1	320	223	2	2	T-cell	T-cell
CAGCGACCAAAGCGGT-1_nmr.CIC.LPS_1.1	nmr.CIC.LPS_1.1	1293	604	2	2	T-cell	T-cell
CAGCGACGTCTGGTCG-1_nmr.CIC.LPS_1.1	nmr.CIC.LPS_1.1	1885	537	1	1	Neutrophil	Ltf-high-neutrophil
CAGCTAAAGACACGAC-1_nmr.CIC.LPS_1.1	nmr.CIC.LPS_1.1	1229	770	3	4	B-cell	B-cell
CAGCTAAAGACATAAC-1_nmr.CIC.LPS_1.1	nmr.CIC.LPS_1.1	2147	598	1	1	Neutrophil	Ltf-high-neutrophil
CAGCTAAAGCAATATG-1_nmr.CIC.LPS_1.1	nmr.CIC.LPS_1.1	1828	527	1	1	Neutrophil	Ltf-high-neutrophil
CAGCTAACAGCTCGAC-1_nmr.CIC.LPS_1.1	nmr.CIC.LPS_1.1	618	374	2	2	T-cell	T-cell
CAGCTAAGTCAAACTC-1_nmr.CIC.LPS_1.1	nmr.CIC.LPS_1.1	1490	482	1	1	Neutrophil	Ltf-high-neutrophil
CAGCTAAGTCGTCTTC-1_nmr.CIC.LPS_1.1	nmr.CIC.LPS_1.1	875	341	1	3	Neutrophil	Neutrophil
CAGCTAATCCCTAATT-1_nmr.CIC.LPS_1.1	nmr.CIC.LPS_1.1	523	322	2	2	T-cell	T-cell
CAGCTGGCAGTCAGCC-1_nmr.CIC.LPS_1.1	nmr.CIC.LPS_1.1	3998	152	4	6	Erythroid-cell	Erythroid-cell
CAGCTGGGTCATGCAT-1_nmr.CIC.LPS_1.1	nmr.CIC.LPS_1.1	2258	610	1	1	Neutrophil	Ltf-high-neutrophil
CAGCTGGGTGTTGAGG-1_nmr.CIC.LPS_1.1	nmr.CIC.LPS_1.1	1990	488	1	1	Neutrophil	Ltf-high-neutrophil
CAGCTGGTCCAAGCCG-1_nmr.CIC.LPS_1.1	nmr.CIC.LPS_1.1	1773	561	1	1	Neutrophil	Ltf-high-neutrophil
CAGGTGCAGCCTATGT-1_nmr.CIC.LPS_1.1	nmr.CIC.LPS_1.1	954	313	1	3	Neutrophil	Neutrophil
CAGGTGCCAAGGGTCA-1_nmr.CIC.LPS_1.1	nmr.CIC.LPS_1.1	2782	715	1	1	Neutrophil	Ltf-high-neutrophil
CAGGTGCCAAGTAATG-1_nmr.CIC.LPS_1.1	nmr.CIC.LPS_1.1	706	410	2	2	T-cell	T-cell
CAGGTGCCAGAGCCAA-1_nmr.CIC.LPS_1.1	nmr.CIC.LPS_1.1	2226	577	1	1	Neutrophil	Ltf-high-neutrophil
CAGTAACAGAGACTAT-1_nmr.CIC.LPS_1.1	nmr.CIC.LPS_1.1	1875	591	1	1	Neutrophil	Ltf-high-neutrophil
CAGTAACAGGACAGCT-1_nmr.CIC.LPS_1.1	nmr.CIC.LPS_1.1	839	352	1	3	Neutrophil	Neutrophil
CAGTAACAGGAGCGTT-1_nmr.CIC.LPS_1.1	nmr.CIC.LPS_1.1	1473	465	1	1	Neutrophil	Ltf-high-neutrophil
CAGTAACGTCGACTAT-1_nmr.CIC.LPS_1.1	nmr.CIC.LPS_1.1	2431	669	1	1	Neutrophil	Ltf-high-neutrophil
CAGTAACTCACCAGGC-1_nmr.CIC.LPS_1.1	nmr.CIC.LPS_1.1	2831	670	1	1	Neutrophil	Ltf-high-neutrophil
CAGTAACTCATGCTCC-1_nmr.CIC.LPS_1.1	nmr.CIC.LPS_1.1	950	535	2	2	T-cell	T-cell
CAGTCCTAGCGTGAGT-1_nmr.CIC.LPS_1.1	nmr.CIC.LPS_1.1	2469	578	1	1	Neutrophil	Ltf-high-neutrophil
CAGTCCTAGTTCCACA-1_nmr.CIC.LPS_1.1	nmr.CIC.LPS_1.1	1033	422	1	1	Neutrophil	Ltf-high-neutrophil
CAGTCCTTCTGCAAGT-1_nmr.CIC.LPS_1.1	nmr.CIC.LPS_1.1	2026	526	1	1	Neutrophil	Ltf-high-neutrophil
CATATGGTCTCGAGTA-1_nmr.CIC.LPS_1.1	nmr.CIC.LPS_1.1	1615	500	1	1	Neutrophil	Ltf-high-neutrophil
CATATTCAGCCCAGCT-1_nmr.CIC.LPS_1.1	nmr.CIC.LPS_1.1	1192	409	1	1	Neutrophil	Ltf-high-neutrophil
CATATTCAGGCTACGA-1_nmr.CIC.LPS_1.1	nmr.CIC.LPS_1.1	1300	511	1	1	Neutrophil	Ltf-high-neutrophil
CATATTCGTCCGAAGA-1_nmr.CIC.LPS_1.1	nmr.CIC.LPS_1.1	1416	481	1	1	Neutrophil	Ltf-high-neutrophil
CATCAAGAGAGTCTGG-1_nmr.CIC.LPS_1.1	nmr.CIC.LPS_1.1	1308	460	1	1	Neutrophil	Ltf-high-neutrophil
CATCAAGCACCCATGG-1_nmr.CIC.LPS_1.1	nmr.CIC.LPS_1.1	982	338	1	3	Neutrophil	Neutrophil
CATCAAGCATTAGGCT-1_nmr.CIC.LPS_1.1	nmr.CIC.LPS_1.1	1493	499	1	1	Neutrophil	Ltf-high-neutrophil
CATCAAGGTACTCGCG-1_nmr.CIC.LPS_1.1	nmr.CIC.LPS_1.1	1687	495	1	1	Neutrophil	Ltf-high-neutrophil
CATCAAGGTTCAACCA-1_nmr.CIC.LPS_1.1	nmr.CIC.LPS_1.1	3048	714	1	1	Neutrophil	Ltf-high-neutrophil
CATCAGAAGTCTTGCA-1_nmr.CIC.LPS_1.1	nmr.CIC.LPS_1.1	2343	597	1	1	Neutrophil	Ltf-high-neutrophil
CATCAGACAAAGTCAA-1_nmr.CIC.LPS_1.1	nmr.CIC.LPS_1.1	2228	653	1	1	Neutrophil	Ltf-high-neutrophil
CATCAGACAATCAGAA-1_nmr.CIC.LPS_1.1	nmr.CIC.LPS_1.1	1916	564	1	1	Neutrophil	Ltf-high-neutrophil
CATCAGACACCTCGGA-1_nmr.CIC.LPS_1.1	nmr.CIC.LPS_1.1	1022	563	2	2	T-cell	T-cell
CATCAGACATGTTGAC-1_nmr.CIC.LPS_1.1	nmr.CIC.LPS_1.1	913	554	2	2	T-cell	T-cell
CATCAGAGTTGCTCCT-1_nmr.CIC.LPS_1.1	nmr.CIC.LPS_1.1	2268	524	1	1	Neutrophil	Ltf-high-neutrophil
CATCCACCAACACCTA-1_nmr.CIC.LPS_1.1	nmr.CIC.LPS_1.1	2097	550	1	1	Neutrophil	Ltf-high-neutrophil
CATCCACGTCATGCAT-1_nmr.CIC.LPS_1.1	nmr.CIC.LPS_1.1	1656	499	1	1	Neutrophil	Ltf-high-neutrophil
CATCCACGTCCATCCT-1_nmr.CIC.LPS_1.1	nmr.CIC.LPS_1.1	5029	165	4	6	Erythroid-cell	Erythroid-cell
CATCCACGTGCCTTGG-1_nmr.CIC.LPS_1.1	nmr.CIC.LPS_1.1	3419	774	1	1	Neutrophil	Ltf-high-neutrophil
CATCCACTCGGACAAG-1_nmr.CIC.LPS_1.1	nmr.CIC.LPS_1.1	1006	407	1	3	Neutrophil	Neutrophil
CATCGAAAGGCAATTA-1_nmr.CIC.LPS_1.1	nmr.CIC.LPS_1.1	1885	508	1	1	Neutrophil	Ltf-high-neutrophil
CATCGAAAGGTGATTA-1_nmr.CIC.LPS_1.1	nmr.CIC.LPS_1.1	1317	463	1	1	Neutrophil	Ltf-high-neutrophil
CATCGAACACGAGAGT-1_nmr.CIC.LPS_1.1	nmr.CIC.LPS_1.1	2115	619	1	1	Neutrophil	Ltf-high-neutrophil
CATCGAAGTCCGCTGA-1_nmr.CIC.LPS_1.1	nmr.CIC.LPS_1.1	3377	754	1	1	Neutrophil	Ltf-high-neutrophil
CATCGGGAGACTTGAA-1_nmr.CIC.LPS_1.1	nmr.CIC.LPS_1.1	4085	840	1	1	Neutrophil	Ltf-high-neutrophil
CATCGGGAGGAGCGAG-1_nmr.CIC.LPS_1.1	nmr.CIC.LPS_1.1	2292	556	1	1	Neutrophil	Ltf-high-neutrophil
CATCGGGAGGCTCATT-1_nmr.CIC.LPS_1.1	nmr.CIC.LPS_1.1	2395	620	1	1	Neutrophil	Ltf-high-neutrophil
CATCGGGTCCTTCAAT-1_nmr.CIC.LPS_1.1	nmr.CIC.LPS_1.1	1757	563	1	1	Neutrophil	Ltf-high-neutrophil
CATGACACAAGACACG-1_nmr.CIC.LPS_1.1	nmr.CIC.LPS_1.1	860	475	2	2	T-cell	T-cell
CATGACACAAGGTGTG-1_nmr.CIC.LPS_1.1	nmr.CIC.LPS_1.1	1671	526	1	1	Neutrophil	Ltf-high-neutrophil
CATGACACACGGACAA-1_nmr.CIC.LPS_1.1	nmr.CIC.LPS_1.1	1857	545	1	1	Neutrophil	Ltf-high-neutrophil
CATGACACAGGAATGC-1_nmr.CIC.LPS_1.1	nmr.CIC.LPS_1.1	2500	656	1	1	Neutrophil	Ltf-high-neutrophil
CATGACAGTAAGAGAG-1_nmr.CIC.LPS_1.1	nmr.CIC.LPS_1.1	2210	564	1	1	Neutrophil	Ltf-high-neutrophil
CATGCCTAGCATGGCA-1_nmr.CIC.LPS_1.1	nmr.CIC.LPS_1.1	2537	646	1	1	Neutrophil	Ltf-high-neutrophil
CATGCCTTCAACGCTA-1_nmr.CIC.LPS_1.1	nmr.CIC.LPS_1.1	2510	598	1	1	Neutrophil	Ltf-high-neutrophil
CATGCCTTCCCGGATG-1_nmr.CIC.LPS_1.1	nmr.CIC.LPS_1.1	1057	613	2	2	T-cell	T-cell
CATGGCGAGGATCGCA-1_nmr.CIC.LPS_1.1	nmr.CIC.LPS_1.1	726	418	2	2	T-cell	T-cell
CATGGCGCACACAGAG-1_nmr.CIC.LPS_1.1	nmr.CIC.LPS_1.1	2310	612	1	1	Neutrophil	Ltf-high-neutrophil
CATGGCGCACGCATCG-1_nmr.CIC.LPS_1.1	nmr.CIC.LPS_1.1	2641	1076	2	2	T-cell	T-cell
CATGGCGCATCCGGGT-1_nmr.CIC.LPS_1.1	nmr.CIC.LPS_1.1	6570	727	4	6	Erythroid-cell	Erythroid-cell
CATGGCGGTTATTCTC-1_nmr.CIC.LPS_1.1	nmr.CIC.LPS_1.1	4207	153	4	6	Erythroid-cell	Erythroid-cell
CATGGCGTCAGGTTCA-1_nmr.CIC.LPS_1.1	nmr.CIC.LPS_1.1	2482	651	1	1	Neutrophil	Ltf-high-neutrophil
CATGGCGTCGTTACAG-1_nmr.CIC.LPS_1.1	nmr.CIC.LPS_1.1	661	258	1	3	Neutrophil	Neutrophil
CATTATCCAAGGTTTC-1_nmr.CIC.LPS_1.1	nmr.CIC.LPS_1.1	3025	732	1	1	Neutrophil	Ltf-high-neutrophil
CATTATCGTCGCGAAA-1_nmr.CIC.LPS_1.1	nmr.CIC.LPS_1.1	1108	590	2	2	T-cell	T-cell
CATTCGCAGAACAATC-1_nmr.CIC.LPS_1.1	nmr.CIC.LPS_1.1	219	187	2	2	T-cell	T-cell
CATTCGCAGAGTCGGT-1_nmr.CIC.LPS_1.1	nmr.CIC.LPS_1.1	1571	519	1	1	Neutrophil	Ltf-high-neutrophil
CATTCGCCAAGTCTGT-1_nmr.CIC.LPS_1.1	nmr.CIC.LPS_1.1	2189	563	1	1	Neutrophil	Ltf-high-neutrophil
CATTCGCGTTATGCGT-1_nmr.CIC.LPS_1.1	nmr.CIC.LPS_1.1	689	466	3	4	B-cell	B-cell
CATTCGCTCAGCGATT-1_nmr.CIC.LPS_1.1	nmr.CIC.LPS_1.1	3636	841	1	1	Neutrophil	Ltf-high-neutrophil
CATTCGCTCCTTTCTC-1_nmr.CIC.LPS_1.1	nmr.CIC.LPS_1.1	2219	621	1	1	Neutrophil	Ltf-high-neutrophil
CCAATCCGTCCAGTAT-1_nmr.CIC.LPS_1.1	nmr.CIC.LPS_1.1	987	645	2	2	T-cell	T-cell
CCAATCCGTGTTAAGA-1_nmr.CIC.LPS_1.1	nmr.CIC.LPS_1.1	1782	440	1	1	Neutrophil	Ltf-high-neutrophil
CCACCTAGTAAACGCG-1_nmr.CIC.LPS_1.1	nmr.CIC.LPS_1.1	1692	498	1	1	Neutrophil	Ltf-high-neutrophil
CCACCTAGTCAATACC-1_nmr.CIC.LPS_1.1	nmr.CIC.LPS_1.1	1978	611	1	1	Neutrophil	Ltf-high-neutrophil
CCACCTAGTTCGGGCT-1_nmr.CIC.LPS_1.1	nmr.CIC.LPS_1.1	3584	826	1	1	Neutrophil	Ltf-high-neutrophil
CCACCTATCGGAGGTA-1_nmr.CIC.LPS_1.1	nmr.CIC.LPS_1.1	1259	450	1	3	Neutrophil	Neutrophil
CCACCTATCTTCCTTC-1_nmr.CIC.LPS_1.1	nmr.CIC.LPS_1.1	527	203	7	9	Unassigned	Unassigned.2
CCACGGAAGCGACGTA-1_nmr.CIC.LPS_1.1	nmr.CIC.LPS_1.1	1564	450	1	1	Neutrophil	Ltf-high-neutrophil
CCACGGACAAGGTTCT-1_nmr.CIC.LPS_1.1	nmr.CIC.LPS_1.1	912	333	1	3	Neutrophil	Neutrophil
CCACGGAGTACCGCTG-1_nmr.CIC.LPS_1.1	nmr.CIC.LPS_1.1	770	337	1	3	Neutrophil	Neutrophil
CCACGGAGTTGAGTTC-1_nmr.CIC.LPS_1.1	nmr.CIC.LPS_1.1	2104	588	1	1	Neutrophil	Ltf-high-neutrophil
CCACGGATCAACACGT-1_nmr.CIC.LPS_1.1	nmr.CIC.LPS_1.1	2938	692	1	1	Neutrophil	Ltf-high-neutrophil
CCACGGATCTACCAGA-1_nmr.CIC.LPS_1.1	nmr.CIC.LPS_1.1	896	332	1	3	Neutrophil	Neutrophil
CCACGGATCTCCAGGG-1_nmr.CIC.LPS_1.1	nmr.CIC.LPS_1.1	729	322	1	3	Neutrophil	Neutrophil
CCACTACAGACTTTCG-1_nmr.CIC.LPS_1.1	nmr.CIC.LPS_1.1	2137	565	1	1	Neutrophil	Ltf-high-neutrophil
CCACTACAGAGCTATA-1_nmr.CIC.LPS_1.1	nmr.CIC.LPS_1.1	1386	620	2	2	T-cell	T-cell
CCACTACAGGGATCTG-1_nmr.CIC.LPS_1.1	nmr.CIC.LPS_1.1	1004	431	1	1	Neutrophil	Ltf-high-neutrophil
CCACTACCACCAGGTC-1_nmr.CIC.LPS_1.1	nmr.CIC.LPS_1.1	3140	736	1	1	Neutrophil	Ltf-high-neutrophil
CCACTACGTTCGTCTC-1_nmr.CIC.LPS_1.1	nmr.CIC.LPS_1.1	1053	404	1	3	Neutrophil	Neutrophil
CCACTACTCGAACTGT-1_nmr.CIC.LPS_1.1	nmr.CIC.LPS_1.1	2622	688	1	1	Neutrophil	Ltf-high-neutrophil
CCAGCGAAGAGAACAG-1_nmr.CIC.LPS_1.1	nmr.CIC.LPS_1.1	3706	779	1	1	Neutrophil	Ltf-high-neutrophil
CCAGCGACAGATCGGA-1_nmr.CIC.LPS_1.1	nmr.CIC.LPS_1.1	1726	484	1	1	Neutrophil	Ltf-high-neutrophil
CCAGCGACATGCAACT-1_nmr.CIC.LPS_1.1	nmr.CIC.LPS_1.1	1216	447	1	1	Neutrophil	Ltf-high-neutrophil
CCAGCGAGTCAATACC-1_nmr.CIC.LPS_1.1	nmr.CIC.LPS_1.1	2211	584	1	1	Neutrophil	Ltf-high-neutrophil
CCAGCGATCATCACCC-1_nmr.CIC.LPS_1.1	nmr.CIC.LPS_1.1	927	324	1	3	Neutrophil	Neutrophil
CCAGCGATCCTAGAAC-1_nmr.CIC.LPS_1.1	nmr.CIC.LPS_1.1	937	385	1	3	Neutrophil	Neutrophil
CCATGTCAGATCTGCT-1_nmr.CIC.LPS_1.1	nmr.CIC.LPS_1.1	2099	565	1	1	Neutrophil	Ltf-high-neutrophil
CCATGTCAGCATCATC-1_nmr.CIC.LPS_1.1	nmr.CIC.LPS_1.1	1263	505	1	1	Neutrophil	Ltf-high-neutrophil
CCATGTCAGGAGTCTG-1_nmr.CIC.LPS_1.1	nmr.CIC.LPS_1.1	715	441	2	2	T-cell	T-cell
CCATGTCAGTGGGTTG-1_nmr.CIC.LPS_1.1	nmr.CIC.LPS_1.1	4059	222	4	6	Erythroid-cell	Erythroid-cell
CCATGTCGTTGCCTCT-1_nmr.CIC.LPS_1.1	nmr.CIC.LPS_1.1	2325	606	1	1	Neutrophil	Ltf-high-neutrophil
CCATGTCTCACAGTAC-1_nmr.CIC.LPS_1.1	nmr.CIC.LPS_1.1	1592	439	1	1	Neutrophil	Ltf-high-neutrophil
CCATGTCTCACATACG-1_nmr.CIC.LPS_1.1	nmr.CIC.LPS_1.1	2936	716	1	1	Neutrophil	Ltf-high-neutrophil
CCATTCGAGCTGTTCA-1_nmr.CIC.LPS_1.1	nmr.CIC.LPS_1.1	2942	707	1	1	Neutrophil	Ltf-high-neutrophil
CCATTCGAGGAATGGA-1_nmr.CIC.LPS_1.1	nmr.CIC.LPS_1.1	3183	709	1	1	Neutrophil	Ltf-high-neutrophil
CCATTCGCACGGACAA-1_nmr.CIC.LPS_1.1	nmr.CIC.LPS_1.1	2648	704	1	1	Neutrophil	Ltf-high-neutrophil
CCATTCGCACTGTTAG-1_nmr.CIC.LPS_1.1	nmr.CIC.LPS_1.1	1997	490	1	1	Neutrophil	Ltf-high-neutrophil
CCATTCGGTAAACCTC-1_nmr.CIC.LPS_1.1	nmr.CIC.LPS_1.1	1091	616	2	2	T-cell	T-cell
CCATTCGTCTGAGGGA-1_nmr.CIC.LPS_1.1	nmr.CIC.LPS_1.1	1859	508	1	1	Neutrophil	Ltf-high-neutrophil
CCCAATCCAATGCCAT-1_nmr.CIC.LPS_1.1	nmr.CIC.LPS_1.1	5526	191	4	6	Erythroid-cell	Erythroid-cell
CCCAATCCATTCTTAC-1_nmr.CIC.LPS_1.1	nmr.CIC.LPS_1.1	682	407	2	2	T-cell	T-cell
CCCAATCGTGGACGAT-1_nmr.CIC.LPS_1.1	nmr.CIC.LPS_1.1	726	415	2	2	T-cell	T-cell
CCCAATCTCACCTTAT-1_nmr.CIC.LPS_1.1	nmr.CIC.LPS_1.1	695	288	1	3	Neutrophil	Neutrophil
CCCAGTTAGTGTTAGA-1_nmr.CIC.LPS_1.1	nmr.CIC.LPS_1.1	728	313	1	3	Neutrophil	Neutrophil
CCCAGTTCAGCTGTTA-1_nmr.CIC.LPS_1.1	nmr.CIC.LPS_1.1	2093	556	1	1	Neutrophil	Ltf-high-neutrophil
CCCAGTTCAGTACACT-1_nmr.CIC.LPS_1.1	nmr.CIC.LPS_1.1	6621	1085	3	4	B-cell	B-cell
CCCAGTTTCGTTTATC-1_nmr.CIC.LPS_1.1	nmr.CIC.LPS_1.1	2132	613	1	1	Neutrophil	Ltf-high-neutrophil
CCCAGTTTCTGAAAGA-1_nmr.CIC.LPS_1.1	nmr.CIC.LPS_1.1	607	257	1	3	Neutrophil	Neutrophil
CCCATACCAACGATCT-1_nmr.CIC.LPS_1.1	nmr.CIC.LPS_1.1	1226	379	1	1	Neutrophil	Ltf-high-neutrophil
CCCATACCACGGTAAG-1_nmr.CIC.LPS_1.1	nmr.CIC.LPS_1.1	763	330	1	1	Neutrophil	Ltf-high-neutrophil
CCCATACGTCGGCTCA-1_nmr.CIC.LPS_1.1	nmr.CIC.LPS_1.1	2614	633	1	1	Neutrophil	Ltf-high-neutrophil
CCCATACGTGAAGGCT-1_nmr.CIC.LPS_1.1	nmr.CIC.LPS_1.1	609	389	2	2	T-cell	T-cell
CCCATACTCAGCCTAA-1_nmr.CIC.LPS_1.1	nmr.CIC.LPS_1.1	1137	413	1	1	Neutrophil	Ltf-high-neutrophil
CCCTCCTAGGCGTACA-1_nmr.CIC.LPS_1.1	nmr.CIC.LPS_1.1	970	597	2	2	T-cell	T-cell
CCCTCCTAGTAGGCCA-1_nmr.CIC.LPS_1.1	nmr.CIC.LPS_1.1	1696	473	1	1	Neutrophil	Ltf-high-neutrophil
CCCTCCTCACATTCGA-1_nmr.CIC.LPS_1.1	nmr.CIC.LPS_1.1	960	361	1	3	Neutrophil	Neutrophil
CCCTCCTGTACCATCA-1_nmr.CIC.LPS_1.1	nmr.CIC.LPS_1.1	1454	456	1	1	Neutrophil	Ltf-high-neutrophil
CCCTCCTGTTCCCGAG-1_nmr.CIC.LPS_1.1	nmr.CIC.LPS_1.1	2678	714	1	1	Neutrophil	Ltf-high-neutrophil
CCCTCCTTCAACACGT-1_nmr.CIC.LPS_1.1	nmr.CIC.LPS_1.1	2461	605	1	1	Neutrophil	Ltf-high-neutrophil
CCCTCCTTCACCATAG-1_nmr.CIC.LPS_1.1	nmr.CIC.LPS_1.1	1188	450	1	3	Neutrophil	Neutrophil
CCCTCCTTCCACGACG-1_nmr.CIC.LPS_1.1	nmr.CIC.LPS_1.1	743	328	1	3	Neutrophil	Neutrophil
CCGGGATAGACAAGCC-1_nmr.CIC.LPS_1.1	nmr.CIC.LPS_1.1	2203	616	1	1	Neutrophil	Ltf-high-neutrophil
CCGGGATCAAGCGCTC-1_nmr.CIC.LPS_1.1	nmr.CIC.LPS_1.1	1007	368	1	1	Neutrophil	Ltf-high-neutrophil
CCGGGATCACAGGTTT-1_nmr.CIC.LPS_1.1	nmr.CIC.LPS_1.1	3208	717	1	1	Neutrophil	Ltf-high-neutrophil
CCGGGATTCAGAGACG-1_nmr.CIC.LPS_1.1	nmr.CIC.LPS_1.1	1798	533	1	1	Neutrophil	Ltf-high-neutrophil
CCGGTAGAGCTAGTCT-1_nmr.CIC.LPS_1.1	nmr.CIC.LPS_1.1	1544	475	1	1	Neutrophil	Ltf-high-neutrophil
CCGGTAGCAATAACGA-1_nmr.CIC.LPS_1.1	nmr.CIC.LPS_1.1	2140	591	1	1	Neutrophil	Ltf-high-neutrophil
CCGGTAGCATAGGATA-1_nmr.CIC.LPS_1.1	nmr.CIC.LPS_1.1	2500	625	1	1	Neutrophil	Ltf-high-neutrophil
CCGGTAGTCATGTCCC-1_nmr.CIC.LPS_1.1	nmr.CIC.LPS_1.1	2083	573	1	1	Neutrophil	Ltf-high-neutrophil
CCGTACTAGAGCTGCA-1_nmr.CIC.LPS_1.1	nmr.CIC.LPS_1.1	2015	556	1	1	Neutrophil	Ltf-high-neutrophil
CCGTACTGTCAGCTAT-1_nmr.CIC.LPS_1.1	nmr.CIC.LPS_1.1	2035	569	1	1	Neutrophil	Ltf-high-neutrophil
CCGTACTGTCCTCTTG-1_nmr.CIC.LPS_1.1	nmr.CIC.LPS_1.1	260	212	2	2	T-cell	T-cell
CCGTACTGTCGAGTTT-1_nmr.CIC.LPS_1.1	nmr.CIC.LPS_1.1	4192	1373	5	5	APC	Monocyte
CCGTACTGTGTTGAGG-1_nmr.CIC.LPS_1.1	nmr.CIC.LPS_1.1	1143	630	2	2	T-cell	T-cell
CCGTACTTCACCCGAG-1_nmr.CIC.LPS_1.1	nmr.CIC.LPS_1.1	3027	728	1	1	Neutrophil	Ltf-high-neutrophil
CCGTGGAAGGACCACA-1_nmr.CIC.LPS_1.1	nmr.CIC.LPS_1.1	2131	588	1	1	Neutrophil	Ltf-high-neutrophil
CCGTGGACAATCGGTT-1_nmr.CIC.LPS_1.1	nmr.CIC.LPS_1.1	567	275	1	3	Neutrophil	Neutrophil
CCGTGGAGTAACGACG-1_nmr.CIC.LPS_1.1	nmr.CIC.LPS_1.1	2460	578	1	1	Neutrophil	Ltf-high-neutrophil
CCGTGGAGTTGCGTTA-1_nmr.CIC.LPS_1.1	nmr.CIC.LPS_1.1	1272	404	1	1	Neutrophil	Ltf-high-neutrophil
CCGTTCAAGAGCCCAA-1_nmr.CIC.LPS_1.1	nmr.CIC.LPS_1.1	1033	569	2	2	T-cell	T-cell
CCGTTCACAGACACTT-1_nmr.CIC.LPS_1.1	nmr.CIC.LPS_1.1	2258	592	1	1	Neutrophil	Ltf-high-neutrophil
CCGTTCACATCCGTGG-1_nmr.CIC.LPS_1.1	nmr.CIC.LPS_1.1	1846	680	7	9	Unassigned	Unassigned.2
CCGTTCAGTTCGTGAT-1_nmr.CIC.LPS_1.1	nmr.CIC.LPS_1.1	673	233	1	1	Neutrophil	Ltf-high-neutrophil
CCGTTCAGTTTGACAC-1_nmr.CIC.LPS_1.1	nmr.CIC.LPS_1.1	790	515	3	4	B-cell	B-cell
CCGTTCATCCTTTCGG-1_nmr.CIC.LPS_1.1	nmr.CIC.LPS_1.1	695	282	1	1	Neutrophil	Ltf-high-neutrophil
CCTAAAGAGCGAGAAA-1_nmr.CIC.LPS_1.1	nmr.CIC.LPS_1.1	1288	474	1	1	Neutrophil	Ltf-high-neutrophil
CCTAAAGCAAGGTTTC-1_nmr.CIC.LPS_1.1	nmr.CIC.LPS_1.1	1959	520	1	1	Neutrophil	Ltf-high-neutrophil
CCTAAAGGTTATCACG-1_nmr.CIC.LPS_1.1	nmr.CIC.LPS_1.1	1083	654	2	2	T-cell	T-cell
CCTAAAGTCATGCTCC-1_nmr.CIC.LPS_1.1	nmr.CIC.LPS_1.1	1323	435	1	1	Neutrophil	Ltf-high-neutrophil
CCTACACAGATCGGGT-1_nmr.CIC.LPS_1.1	nmr.CIC.LPS_1.1	1403	466	1	1	Neutrophil	Ltf-high-neutrophil
CCTACACAGCAGCCTC-1_nmr.CIC.LPS_1.1	nmr.CIC.LPS_1.1	1090	396	1	1	Neutrophil	Ltf-high-neutrophil
CCTACACAGTCACGCC-1_nmr.CIC.LPS_1.1	nmr.CIC.LPS_1.1	792	299	1	3	Neutrophil	Neutrophil
CCTACACCACATTTCT-1_nmr.CIC.LPS_1.1	nmr.CIC.LPS_1.1	1429	505	1	1	Neutrophil	Ltf-high-neutrophil
CCTACACGTGTGAAAT-1_nmr.CIC.LPS_1.1	nmr.CIC.LPS_1.1	2189	582	1	1	Neutrophil	Ltf-high-neutrophil
CCTACACTCAGCCTAA-1_nmr.CIC.LPS_1.1	nmr.CIC.LPS_1.1	2723	671	1	1	Neutrophil	Ltf-high-neutrophil
CCTACACTCATTTGGG-1_nmr.CIC.LPS_1.1	nmr.CIC.LPS_1.1	755	292	1	3	Neutrophil	Neutrophil
CCTACACTCTTTACAC-1_nmr.CIC.LPS_1.1	nmr.CIC.LPS_1.1	817	497	2	2	T-cell	T-cell
CCTACCAGTGAGGGTT-1_nmr.CIC.LPS_1.1	nmr.CIC.LPS_1.1	3117	781	1	1	Neutrophil	Ltf-high-neutrophil
CCTACCAGTGTCCTCT-1_nmr.CIC.LPS_1.1	nmr.CIC.LPS_1.1	2818	607	1	1	Neutrophil	Ltf-high-neutrophil
CCTACCATCAAACGGG-1_nmr.CIC.LPS_1.1	nmr.CIC.LPS_1.1	2351	546	1	1	Neutrophil	Ltf-high-neutrophil
CCTACCATCTGCCAGG-1_nmr.CIC.LPS_1.1	nmr.CIC.LPS_1.1	812	431	2	2	T-cell	T-cell
CCTAGCTAGACGCTTT-1_nmr.CIC.LPS_1.1	nmr.CIC.LPS_1.1	694	321	1	3	Neutrophil	Neutrophil
CCTAGCTAGGTAGCTG-1_nmr.CIC.LPS_1.1	nmr.CIC.LPS_1.1	751	282	1	1	Neutrophil	Ltf-high-neutrophil
CCTAGCTCACAGATTC-1_nmr.CIC.LPS_1.1	nmr.CIC.LPS_1.1	2030	500	1	1	Neutrophil	Ltf-high-neutrophil
CCTAGCTCATGCAACT-1_nmr.CIC.LPS_1.1	nmr.CIC.LPS_1.1	3400	833	1	1	Neutrophil	Ltf-high-neutrophil
CCTAGCTTCGAACTGT-1_nmr.CIC.LPS_1.1	nmr.CIC.LPS_1.1	3986	173	4	6	Erythroid-cell	Erythroid-cell
CCTATTATCGGTGTTA-1_nmr.CIC.LPS_1.1	nmr.CIC.LPS_1.1	1795	557	1	1	Neutrophil	Ltf-high-neutrophil
CCTCAGTCACAGTCGC-1_nmr.CIC.LPS_1.1	nmr.CIC.LPS_1.1	636	298	1	3	Neutrophil	Neutrophil
CCTCAGTCACGCATCG-1_nmr.CIC.LPS_1.1	nmr.CIC.LPS_1.1	1654	530	1	1	Neutrophil	Ltf-high-neutrophil
CCTCAGTTCCAAACTG-1_nmr.CIC.LPS_1.1	nmr.CIC.LPS_1.1	518	256	1	3	Neutrophil	Neutrophil
CCTCTGAAGGCAGGTT-1_nmr.CIC.LPS_1.1	nmr.CIC.LPS_1.1	2086	558	1	1	Neutrophil	Ltf-high-neutrophil
CCTCTGAAGTGCGTGA-1_nmr.CIC.LPS_1.1	nmr.CIC.LPS_1.1	1318	431	1	1	Neutrophil	Ltf-high-neutrophil
CCTCTGAGTAATTGGA-1_nmr.CIC.LPS_1.1	nmr.CIC.LPS_1.1	606	282	1	3	Neutrophil	Neutrophil
CCTCTGAGTAGTACCT-1_nmr.CIC.LPS_1.1	nmr.CIC.LPS_1.1	914	304	1	1	Neutrophil	Ltf-high-neutrophil
CCTCTGATCTGCCCTA-1_nmr.CIC.LPS_1.1	nmr.CIC.LPS_1.1	1993	614	1	1	Neutrophil	Ltf-high-neutrophil
CCTTACGAGGATGGTC-1_nmr.CIC.LPS_1.1	nmr.CIC.LPS_1.1	2545	651	1	1	Neutrophil	Ltf-high-neutrophil
CCTTACGCACGTCTCT-1_nmr.CIC.LPS_1.1	nmr.CIC.LPS_1.1	1227	494	1	1	Neutrophil	Ltf-high-neutrophil
CCTTACGTCGCTTGTC-1_nmr.CIC.LPS_1.1	nmr.CIC.LPS_1.1	2896	690	1	1	Neutrophil	Ltf-high-neutrophil
CCTTCCCAGCGCTTAT-1_nmr.CIC.LPS_1.1	nmr.CIC.LPS_1.1	1187	357	1	1	Neutrophil	Ltf-high-neutrophil
CCTTCCCAGCGTAGTG-1_nmr.CIC.LPS_1.1	nmr.CIC.LPS_1.1	2097	488	1	1	Neutrophil	Ltf-high-neutrophil
CCTTCCCAGGAATTAC-1_nmr.CIC.LPS_1.1	nmr.CIC.LPS_1.1	681	279	1	3	Neutrophil	Neutrophil
CCTTCCCCAAGCTGAG-1_nmr.CIC.LPS_1.1	nmr.CIC.LPS_1.1	587	267	1	3	Neutrophil	Neutrophil
CCTTCCCGTATTCGTG-1_nmr.CIC.LPS_1.1	nmr.CIC.LPS_1.1	710	290	1	1	Neutrophil	Ltf-high-neutrophil
CCTTCCCGTCGATTGT-1_nmr.CIC.LPS_1.1	nmr.CIC.LPS_1.1	1306	475	1	1	Neutrophil	Ltf-high-neutrophil
CCTTCGAAGCCATCGC-1_nmr.CIC.LPS_1.1	nmr.CIC.LPS_1.1	1091	372	1	1	Neutrophil	Ltf-high-neutrophil
CCTTCGAAGGGCTCTC-1_nmr.CIC.LPS_1.1	nmr.CIC.LPS_1.1	1662	575	1	1	Neutrophil	Ltf-high-neutrophil
CCTTCGAGTCGCATCG-1_nmr.CIC.LPS_1.1	nmr.CIC.LPS_1.1	710	307	1	3	Neutrophil	Neutrophil
CCTTCGATCACAGTAC-1_nmr.CIC.LPS_1.1	nmr.CIC.LPS_1.1	2529	676	1	1	Neutrophil	Ltf-high-neutrophil
CCTTCGATCCAGTATG-1_nmr.CIC.LPS_1.1	nmr.CIC.LPS_1.1	2818	711	1	1	Neutrophil	Ltf-high-neutrophil
CCTTCGATCTACGAGT-1_nmr.CIC.LPS_1.1	nmr.CIC.LPS_1.1	711	392	2	2	T-cell	T-cell
CCTTCGATCTCTTGAT-1_nmr.CIC.LPS_1.1	nmr.CIC.LPS_1.1	359	255	2	2	T-cell	T-cell
CCTTTCTAGCAGACTG-1_nmr.CIC.LPS_1.1	nmr.CIC.LPS_1.1	1151	401	1	1	Neutrophil	Ltf-high-neutrophil
CCTTTCTCACCCAGTG-1_nmr.CIC.LPS_1.1	nmr.CIC.LPS_1.1	2396	608	1	1	Neutrophil	Ltf-high-neutrophil
CCTTTCTGTTGAGGTG-1_nmr.CIC.LPS_1.1	nmr.CIC.LPS_1.1	2437	583	1	1	Neutrophil	Ltf-high-neutrophil
CGAACATAGCATCATC-1_nmr.CIC.LPS_1.1	nmr.CIC.LPS_1.1	1026	434	1	3	Neutrophil	Neutrophil
CGAACATAGCGGCTTC-1_nmr.CIC.LPS_1.1	nmr.CIC.LPS_1.1	1008	532	2	2	T-cell	T-cell
CGAACATGTAGCGTGA-1_nmr.CIC.LPS_1.1	nmr.CIC.LPS_1.1	4068	892	1	1	Neutrophil	Ltf-high-neutrophil
CGAACATGTGTGAAAT-1_nmr.CIC.LPS_1.1	nmr.CIC.LPS_1.1	1529	504	1	1	Neutrophil	Ltf-high-neutrophil
CGAACATTCGCATGAT-1_nmr.CIC.LPS_1.1	nmr.CIC.LPS_1.1	2090	527	1	1	Neutrophil	Ltf-high-neutrophil
CGAATGTAGACACGAC-1_nmr.CIC.LPS_1.1	nmr.CIC.LPS_1.1	2182	668	1	1	Neutrophil	Ltf-high-neutrophil
CGAATGTCACGTCAGC-1_nmr.CIC.LPS_1.1	nmr.CIC.LPS_1.1	1262	406	1	3	Neutrophil	Neutrophil
CGAATGTGTGGTGTAG-1_nmr.CIC.LPS_1.1	nmr.CIC.LPS_1.1	297	223	2	2	T-cell	T-cell
CGAATGTGTTGGACCC-1_nmr.CIC.LPS_1.1	nmr.CIC.LPS_1.1	850	381	1	3	Neutrophil	Neutrophil
CGAATGTTCAACGCTA-1_nmr.CIC.LPS_1.1	nmr.CIC.LPS_1.1	1346	701	2	2	T-cell	T-cell
CGAATGTTCTATCCCG-1_nmr.CIC.LPS_1.1	nmr.CIC.LPS_1.1	2173	978	2	2	T-cell	T-cell
CGAATGTTCTATCCTA-1_nmr.CIC.LPS_1.1	nmr.CIC.LPS_1.1	668	249	1	1	Neutrophil	Ltf-high-neutrophil
CGACCTTCAAGGTTCT-1_nmr.CIC.LPS_1.1	nmr.CIC.LPS_1.1	973	392	1	1	Neutrophil	Ltf-high-neutrophil
CGACCTTCAATAGAGT-1_nmr.CIC.LPS_1.1	nmr.CIC.LPS_1.1	677	449	3	4	B-cell	B-cell
CGACCTTCAATGGACG-1_nmr.CIC.LPS_1.1	nmr.CIC.LPS_1.1	884	316	1	3	Neutrophil	Neutrophil
CGACCTTCACCACGTG-1_nmr.CIC.LPS_1.1	nmr.CIC.LPS_1.1	2863	1176	2	8	T-cell	Unassigned.1
CGACCTTGTTCCCTTG-1_nmr.CIC.LPS_1.1	nmr.CIC.LPS_1.1	2756	663	1	1	Neutrophil	Ltf-high-neutrophil
CGACTTCCAAGTAGTA-1_nmr.CIC.LPS_1.1	nmr.CIC.LPS_1.1	1465	477	1	3	Neutrophil	Neutrophil
CGACTTCGTTCAACCA-1_nmr.CIC.LPS_1.1	nmr.CIC.LPS_1.1	1364	532	1	1	Neutrophil	Ltf-high-neutrophil
CGACTTCTCATGTCCC-1_nmr.CIC.LPS_1.1	nmr.CIC.LPS_1.1	937	583	2	2	T-cell	T-cell
CGACTTCTCTACTCAT-1_nmr.CIC.LPS_1.1	nmr.CIC.LPS_1.1	785	352	1	3	Neutrophil	Neutrophil
CGAGAAGGTTGAGTTC-1_nmr.CIC.LPS_1.1	nmr.CIC.LPS_1.1	487	328	2	2	T-cell	T-cell
CGAGAAGTCCACTGGG-1_nmr.CIC.LPS_1.1	nmr.CIC.LPS_1.1	2552	610	1	1	Neutrophil	Ltf-high-neutrophil
CGAGAAGTCGTCCAGG-1_nmr.CIC.LPS_1.1	nmr.CIC.LPS_1.1	4830	1440	5	5	APC	Monocyte
CGAGCACAGAAGGTTT-1_nmr.CIC.LPS_1.1	nmr.CIC.LPS_1.1	5197	1408	5	5	APC	Monocyte
CGAGCACAGAGTGACC-1_nmr.CIC.LPS_1.1	nmr.CIC.LPS_1.1	635	312	1	3	Neutrophil	Neutrophil
CGAGCACAGCCGCCTA-1_nmr.CIC.LPS_1.1	nmr.CIC.LPS_1.1	803	355	1	3	Neutrophil	Neutrophil
CGAGCACAGGCGTACA-1_nmr.CIC.LPS_1.1	nmr.CIC.LPS_1.1	1611	529	1	1	Neutrophil	Ltf-high-neutrophil
CGAGCACAGTACGCGA-1_nmr.CIC.LPS_1.1	nmr.CIC.LPS_1.1	1167	410	1	1	Neutrophil	Ltf-high-neutrophil
CGAGCACCACAGAGGT-1_nmr.CIC.LPS_1.1	nmr.CIC.LPS_1.1	3087	720	1	1	Neutrophil	Ltf-high-neutrophil
CGAGCACCACTTAAGC-1_nmr.CIC.LPS_1.1	nmr.CIC.LPS_1.1	3827	879	1	1	Neutrophil	Ltf-high-neutrophil
CGAGCACCAGCCAGAA-1_nmr.CIC.LPS_1.1	nmr.CIC.LPS_1.1	635	392	2	2	T-cell	T-cell
CGAGCACCATCGACGC-1_nmr.CIC.LPS_1.1	nmr.CIC.LPS_1.1	710	321	1	3	Neutrophil	Neutrophil
CGAGCACGTCCATCCT-1_nmr.CIC.LPS_1.1	nmr.CIC.LPS_1.1	1521	533	1	1	Neutrophil	Ltf-high-neutrophil
CGAGCACGTGCAACTT-1_nmr.CIC.LPS_1.1	nmr.CIC.LPS_1.1	470	309	2	2	T-cell	T-cell
CGAGCACTCCGTCAAA-1_nmr.CIC.LPS_1.1	nmr.CIC.LPS_1.1	4773	238	4	6	Erythroid-cell	Erythroid-cell
CGAGCCACATCCTAGA-1_nmr.CIC.LPS_1.1	nmr.CIC.LPS_1.1	1601	826	2	2	T-cell	T-cell
CGAGCCAGTCGTCTTC-1_nmr.CIC.LPS_1.1	nmr.CIC.LPS_1.1	964	561	2	2	T-cell	T-cell
CGATCGGAGGTGCTAG-1_nmr.CIC.LPS_1.1	nmr.CIC.LPS_1.1	584	291	1	3	Neutrophil	Neutrophil
CGATCGGAGTACGTAA-1_nmr.CIC.LPS_1.1	nmr.CIC.LPS_1.1	1873	534	1	1	Neutrophil	Ltf-high-neutrophil
CGATCGGCACCCATGG-1_nmr.CIC.LPS_1.1	nmr.CIC.LPS_1.1	811	516	3	4	B-cell	B-cell
CGATCGGCAGGTCCAC-1_nmr.CIC.LPS_1.1	nmr.CIC.LPS_1.1	1442	778	2	2	T-cell	T-cell
CGATCGGTCGATCCCT-1_nmr.CIC.LPS_1.1	nmr.CIC.LPS_1.1	2976	711	1	1	Neutrophil	Ltf-high-neutrophil
CGATCGGTCGGACAAG-1_nmr.CIC.LPS_1.1	nmr.CIC.LPS_1.1	1466	446	1	1	Neutrophil	Ltf-high-neutrophil
CGATGGCCAATCGAAA-1_nmr.CIC.LPS_1.1	nmr.CIC.LPS_1.1	1486	519	1	1	Neutrophil	Ltf-high-neutrophil
CGATGGCCAGGGTATG-1_nmr.CIC.LPS_1.1	nmr.CIC.LPS_1.1	1790	485	1	1	Neutrophil	Ltf-high-neutrophil
CGATGGCGTAGCTAAA-1_nmr.CIC.LPS_1.1	nmr.CIC.LPS_1.1	1859	427	1	1	Neutrophil	Ltf-high-neutrophil
CGATGGCGTCTCTTTA-1_nmr.CIC.LPS_1.1	nmr.CIC.LPS_1.1	725	350	1	3	Neutrophil	Neutrophil
CGATGGCGTGTATGGG-1_nmr.CIC.LPS_1.1	nmr.CIC.LPS_1.1	599	408	3	4	B-cell	B-cell
CGATGGCTCCGCGGTA-1_nmr.CIC.LPS_1.1	nmr.CIC.LPS_1.1	2877	700	1	1	Neutrophil	Ltf-high-neutrophil
CGATGGCTCGGGAGTA-1_nmr.CIC.LPS_1.1	nmr.CIC.LPS_1.1	545	246	1	3	Neutrophil	Neutrophil
CGATGGCTCTCATTCA-1_nmr.CIC.LPS_1.1	nmr.CIC.LPS_1.1	2809	655	1	1	Neutrophil	Ltf-high-neutrophil
CGATGTAAGATGCCAG-1_nmr.CIC.LPS_1.1	nmr.CIC.LPS_1.1	2863	656	1	1	Neutrophil	Ltf-high-neutrophil
CGATGTAAGATGTCGG-1_nmr.CIC.LPS_1.1	nmr.CIC.LPS_1.1	796	333	1	3	Neutrophil	Neutrophil
CGATGTAAGATTACCC-1_nmr.CIC.LPS_1.1	nmr.CIC.LPS_1.1	707	281	1	1	Neutrophil	Ltf-high-neutrophil
CGATGTACAAGTAATG-1_nmr.CIC.LPS_1.1	nmr.CIC.LPS_1.1	1426	455	1	1	Neutrophil	Ltf-high-neutrophil
CGATGTACATTATCTC-1_nmr.CIC.LPS_1.1	nmr.CIC.LPS_1.1	1127	402	1	3	Neutrophil	Neutrophil
CGATGTATCATACGGT-1_nmr.CIC.LPS_1.1	nmr.CIC.LPS_1.1	655	261	1	3	Neutrophil	Neutrophil
CGATTGAAGGACTGGT-1_nmr.CIC.LPS_1.1	nmr.CIC.LPS_1.1	746	461	2	2	T-cell	T-cell
CGATTGAAGGGTCGAT-1_nmr.CIC.LPS_1.1	nmr.CIC.LPS_1.1	1621	473	1	1	Neutrophil	Ltf-high-neutrophil
CGATTGACATCCTTGC-1_nmr.CIC.LPS_1.1	nmr.CIC.LPS_1.1	3517	907	1	1	Neutrophil	Ltf-high-neutrophil
CGATTGATCGCATGAT-1_nmr.CIC.LPS_1.1	nmr.CIC.LPS_1.1	1653	443	1	1	Neutrophil	Ltf-high-neutrophil
CGCCAAGAGTACCGGA-1_nmr.CIC.LPS_1.1	nmr.CIC.LPS_1.1	2931	780	1	1	Neutrophil	Ltf-high-neutrophil
CGCCAAGCACATTCGA-1_nmr.CIC.LPS_1.1	nmr.CIC.LPS_1.1	2831	741	1	1	Neutrophil	Ltf-high-neutrophil
CGCCAAGCAGCATACT-1_nmr.CIC.LPS_1.1	nmr.CIC.LPS_1.1	696	380	2	2	T-cell	T-cell
CGCCAAGGTAGTACCT-1_nmr.CIC.LPS_1.1	nmr.CIC.LPS_1.1	1777	490	1	1	Neutrophil	Ltf-high-neutrophil
CGCCAAGGTTACGTCA-1_nmr.CIC.LPS_1.1	nmr.CIC.LPS_1.1	2160	635	1	1	Neutrophil	Ltf-high-neutrophil
CGCCAAGTCTGACCTC-1_nmr.CIC.LPS_1.1	nmr.CIC.LPS_1.1	1779	614	1	1	Neutrophil	Ltf-high-neutrophil
CGCGGTAAGGATCGCA-1_nmr.CIC.LPS_1.1	nmr.CIC.LPS_1.1	3048	645	1	1	Neutrophil	Ltf-high-neutrophil
CGCGGTAGTCATTAGC-1_nmr.CIC.LPS_1.1	nmr.CIC.LPS_1.1	3153	744	1	1	Neutrophil	Ltf-high-neutrophil
CGCGGTAGTCTGATTG-1_nmr.CIC.LPS_1.1	nmr.CIC.LPS_1.1	2100	569	1	1	Neutrophil	Ltf-high-neutrophil
CGCGGTATCGGAATCT-1_nmr.CIC.LPS_1.1	nmr.CIC.LPS_1.1	1669	547	1	1	Neutrophil	Ltf-high-neutrophil
CGCGTTTAGCGGCTTC-1_nmr.CIC.LPS_1.1	nmr.CIC.LPS_1.1	2019	557	1	1	Neutrophil	Ltf-high-neutrophil
CGCGTTTAGGTGATTA-1_nmr.CIC.LPS_1.1	nmr.CIC.LPS_1.1	673	394	2	2	T-cell	T-cell
CGCGTTTCAGGATTGG-1_nmr.CIC.LPS_1.1	nmr.CIC.LPS_1.1	1331	445	1	1	Neutrophil	Ltf-high-neutrophil
CGCGTTTCATCCAACA-1_nmr.CIC.LPS_1.1	nmr.CIC.LPS_1.1	1312	618	2	2	T-cell	T-cell
CGCGTTTGTACTCGCG-1_nmr.CIC.LPS_1.1	nmr.CIC.LPS_1.1	3257	568	1	1	Neutrophil	Ltf-high-neutrophil
CGCGTTTGTCGGGTCT-1_nmr.CIC.LPS_1.1	nmr.CIC.LPS_1.1	818	480	2	2	T-cell	T-cell
CGCGTTTGTGACTCAT-1_nmr.CIC.LPS_1.1	nmr.CIC.LPS_1.1	1231	403	1	1	Neutrophil	Ltf-high-neutrophil
CGCGTTTTCAAGATCC-1_nmr.CIC.LPS_1.1	nmr.CIC.LPS_1.1	1936	538	1	1	Neutrophil	Ltf-high-neutrophil
CGCGTTTTCACGCGGT-1_nmr.CIC.LPS_1.1	nmr.CIC.LPS_1.1	551	264	1	3	Neutrophil	Neutrophil
CGCTATCAGCGTAATA-1_nmr.CIC.LPS_1.1	nmr.CIC.LPS_1.1	1586	509	1	3	Neutrophil	Neutrophil
CGCTATCAGTATTGGA-1_nmr.CIC.LPS_1.1	nmr.CIC.LPS_1.1	1405	461	1	1	Neutrophil	Ltf-high-neutrophil
CGCTATCAGTGGTCCC-1_nmr.CIC.LPS_1.1	nmr.CIC.LPS_1.1	402	178	7	9	Unassigned	Unassigned.2
CGCTATCCATCACAAC-1_nmr.CIC.LPS_1.1	nmr.CIC.LPS_1.1	3719	991	1	1	Neutrophil	Ltf-high-neutrophil
CGCTATCGTAGTAGTA-1_nmr.CIC.LPS_1.1	nmr.CIC.LPS_1.1	930	399	1	3	Neutrophil	Neutrophil
CGCTATCGTCCGTTAA-1_nmr.CIC.LPS_1.1	nmr.CIC.LPS_1.1	2987	694	1	1	Neutrophil	Ltf-high-neutrophil
CGCTATCTCTAAGCCA-1_nmr.CIC.LPS_1.1	nmr.CIC.LPS_1.1	1607	469	1	1	Neutrophil	Ltf-high-neutrophil
CGCTATCTCTACGAGT-1_nmr.CIC.LPS_1.1	nmr.CIC.LPS_1.1	929	348	1	3	Neutrophil	Neutrophil
CGCTATCTCTCGCTTG-1_nmr.CIC.LPS_1.1	nmr.CIC.LPS_1.1	1925	553	1	1	Neutrophil	Ltf-high-neutrophil
CGCTGGAAGCAAATCA-1_nmr.CIC.LPS_1.1	nmr.CIC.LPS_1.1	2434	670	1	1	Neutrophil	Ltf-high-neutrophil
CGCTGGACATGAAGTA-1_nmr.CIC.LPS_1.1	nmr.CIC.LPS_1.1	758	351	1	1	Neutrophil	Ltf-high-neutrophil
CGCTGGATCGGCGGTT-1_nmr.CIC.LPS_1.1	nmr.CIC.LPS_1.1	2146	588	1	1	Neutrophil	Ltf-high-neutrophil
CGCTTCAAGATCCCAT-1_nmr.CIC.LPS_1.1	nmr.CIC.LPS_1.1	1867	568	1	1	Neutrophil	Ltf-high-neutrophil
CGCTTCAAGCCTCGTG-1_nmr.CIC.LPS_1.1	nmr.CIC.LPS_1.1	785	341	1	3	Neutrophil	Neutrophil
CGCTTCAAGTTTAGGA-1_nmr.CIC.LPS_1.1	nmr.CIC.LPS_1.1	2567	645	1	1	Neutrophil	Ltf-high-neutrophil
CGCTTCACATCCGTGG-1_nmr.CIC.LPS_1.1	nmr.CIC.LPS_1.1	1674	493	1	1	Neutrophil	Ltf-high-neutrophil
CGCTTCACATGCCTTC-1_nmr.CIC.LPS_1.1	nmr.CIC.LPS_1.1	781	354	1	3	Neutrophil	Neutrophil
CGCTTCACATTTGCCC-1_nmr.CIC.LPS_1.1	nmr.CIC.LPS_1.1	875	524	2	2	T-cell	T-cell
CGCTTCAGTCGCGGTT-1_nmr.CIC.LPS_1.1	nmr.CIC.LPS_1.1	1560	507	1	1	Neutrophil	Ltf-high-neutrophil
CGCTTCATCACCCTCA-1_nmr.CIC.LPS_1.1	nmr.CIC.LPS_1.1	890	543	3	4	B-cell	B-cell
CGCTTCATCCGCAAGC-1_nmr.CIC.LPS_1.1	nmr.CIC.LPS_1.1	2444	898	2	2	T-cell	T-cell
CGGACACAGATGTGTA-1_nmr.CIC.LPS_1.1	nmr.CIC.LPS_1.1	2103	578	1	1	Neutrophil	Ltf-high-neutrophil
CGGACACCAAATTGCC-1_nmr.CIC.LPS_1.1	nmr.CIC.LPS_1.1	2050	566	1	1	Neutrophil	Ltf-high-neutrophil
CGGACACTCCCAACGG-1_nmr.CIC.LPS_1.1	nmr.CIC.LPS_1.1	2807	591	1	1	Neutrophil	Ltf-high-neutrophil
CGGACGTCACATAACC-1_nmr.CIC.LPS_1.1	nmr.CIC.LPS_1.1	2916	651	1	1	Neutrophil	Ltf-high-neutrophil
CGGACGTCACGGTAAG-1_nmr.CIC.LPS_1.1	nmr.CIC.LPS_1.1	2157	545	1	1	Neutrophil	Ltf-high-neutrophil
CGGACGTGTTCCCGAG-1_nmr.CIC.LPS_1.1	nmr.CIC.LPS_1.1	1469	430	1	1	Neutrophil	Ltf-high-neutrophil
CGGACGTGTTGTCGCG-1_nmr.CIC.LPS_1.1	nmr.CIC.LPS_1.1	2658	590	1	1	Neutrophil	Ltf-high-neutrophil
CGGACGTTCCAACCAA-1_nmr.CIC.LPS_1.1	nmr.CIC.LPS_1.1	1333	432	1	1	Neutrophil	Ltf-high-neutrophil
CGGACGTTCGGATGTT-1_nmr.CIC.LPS_1.1	nmr.CIC.LPS_1.1	1031	307	1	3	Neutrophil	Neutrophil
CGGACGTTCGGTTAAC-1_nmr.CIC.LPS_1.1	nmr.CIC.LPS_1.1	2606	648	1	1	Neutrophil	Ltf-high-neutrophil
CGGACTGAGCGAAGGG-1_nmr.CIC.LPS_1.1	nmr.CIC.LPS_1.1	2595	580	1	1	Neutrophil	Ltf-high-neutrophil
CGGACTGCATCCCACT-1_nmr.CIC.LPS_1.1	nmr.CIC.LPS_1.1	3636	814	1	1	Neutrophil	Ltf-high-neutrophil
CGGACTGCATCCGGGT-1_nmr.CIC.LPS_1.1	nmr.CIC.LPS_1.1	1880	584	1	1	Neutrophil	Ltf-high-neutrophil
CGGACTGTCAACACTG-1_nmr.CIC.LPS_1.1	nmr.CIC.LPS_1.1	3340	766	1	1	Neutrophil	Ltf-high-neutrophil
CGGACTGTCGGACAAG-1_nmr.CIC.LPS_1.1	nmr.CIC.LPS_1.1	483	299	2	2	T-cell	T-cell
CGGACTGTCGTGGTCG-1_nmr.CIC.LPS_1.1	nmr.CIC.LPS_1.1	846	358	1	1	Neutrophil	Ltf-high-neutrophil
CGGAGCTCACGTAAGG-1_nmr.CIC.LPS_1.1	nmr.CIC.LPS_1.1	1852	563	1	1	Neutrophil	Ltf-high-neutrophil
CGGAGCTGTGAGGCTA-1_nmr.CIC.LPS_1.1	nmr.CIC.LPS_1.1	379	270	2	2	T-cell	T-cell
CGGAGCTGTGCGATAG-1_nmr.CIC.LPS_1.1	nmr.CIC.LPS_1.1	2957	661	1	1	Neutrophil	Ltf-high-neutrophil
CGGAGCTGTGTGACCC-1_nmr.CIC.LPS_1.1	nmr.CIC.LPS_1.1	1274	655	2	2	T-cell	T-cell
CGGAGCTGTGTGGTTT-1_nmr.CIC.LPS_1.1	nmr.CIC.LPS_1.1	735	297	1	3	Neutrophil	Neutrophil
CGGAGCTTCCTGCCAT-1_nmr.CIC.LPS_1.1	nmr.CIC.LPS_1.1	564	324	2	2	T-cell	T-cell
CGGAGCTTCTGATACG-1_nmr.CIC.LPS_1.1	nmr.CIC.LPS_1.1	635	402	2	2	T-cell	T-cell
CGGAGTCCAAACTGCT-1_nmr.CIC.LPS_1.1	nmr.CIC.LPS_1.1	2636	330	4	6	Erythroid-cell	Erythroid-cell
CGGAGTCCACGGATAG-1_nmr.CIC.LPS_1.1	nmr.CIC.LPS_1.1	1304	395	1	1	Neutrophil	Ltf-high-neutrophil
CGGAGTCCATGGGAAC-1_nmr.CIC.LPS_1.1	nmr.CIC.LPS_1.1	794	330	1	3	Neutrophil	Neutrophil
CGGAGTCGTGGAAAGA-1_nmr.CIC.LPS_1.1	nmr.CIC.LPS_1.1	1311	432	1	1	Neutrophil	Ltf-high-neutrophil
CGGCTAGAGCCAGTAG-1_nmr.CIC.LPS_1.1	nmr.CIC.LPS_1.1	5820	791	4	6	Erythroid-cell	Erythroid-cell
CGGCTAGCACCCATTC-1_nmr.CIC.LPS_1.1	nmr.CIC.LPS_1.1	683	281	1	3	Neutrophil	Neutrophil
CGGCTAGTCGGAAATA-1_nmr.CIC.LPS_1.1	nmr.CIC.LPS_1.1	2472	573	1	1	Neutrophil	Ltf-high-neutrophil
CGGCTAGTCTTGCATT-1_nmr.CIC.LPS_1.1	nmr.CIC.LPS_1.1	2816	668	1	1	Neutrophil	Ltf-high-neutrophil
CGGGTCAAGGACAGCT-1_nmr.CIC.LPS_1.1	nmr.CIC.LPS_1.1	4983	1002	1	1	Neutrophil	Ltf-high-neutrophil
CGGGTCACAGTAAGCG-1_nmr.CIC.LPS_1.1	nmr.CIC.LPS_1.1	1510	423	1	1	Neutrophil	Ltf-high-neutrophil
CGGGTCAGTTTACTCT-1_nmr.CIC.LPS_1.1	nmr.CIC.LPS_1.1	2720	641	1	1	Neutrophil	Ltf-high-neutrophil
CGGGTCAGTTTGTTTC-1_nmr.CIC.LPS_1.1	nmr.CIC.LPS_1.1	906	375	1	3	Neutrophil	Neutrophil
CGGGTCATCAGGCAAG-1_nmr.CIC.LPS_1.1	nmr.CIC.LPS_1.1	671	429	3	4	B-cell	B-cell
CGGGTCATCATGTCTT-1_nmr.CIC.LPS_1.1	nmr.CIC.LPS_1.1	2513	670	1	1	Neutrophil	Ltf-high-neutrophil
CGGGTCATCCATGAGT-1_nmr.CIC.LPS_1.1	nmr.CIC.LPS_1.1	2543	642	1	1	Neutrophil	Ltf-high-neutrophil
CGGTTAAGTTAAAGTG-1_nmr.CIC.LPS_1.1	nmr.CIC.LPS_1.1	879	381	1	3	Neutrophil	Neutrophil
CGGTTAATCCGAACGC-1_nmr.CIC.LPS_1.1	nmr.CIC.LPS_1.1	1093	389	1	1	Neutrophil	Ltf-high-neutrophil
CGTAGCGCAACAACCT-1_nmr.CIC.LPS_1.1	nmr.CIC.LPS_1.1	711	291	1	3	Neutrophil	Neutrophil
CGTAGCGCAATGGTCT-1_nmr.CIC.LPS_1.1	nmr.CIC.LPS_1.1	185	156	2	2	T-cell	T-cell
CGTAGCGGTAGCCTCG-1_nmr.CIC.LPS_1.1	nmr.CIC.LPS_1.1	2490	670	1	1	Neutrophil	Ltf-high-neutrophil
CGTAGCGGTTCTGAAC-1_nmr.CIC.LPS_1.1	nmr.CIC.LPS_1.1	2290	589	1	1	Neutrophil	Ltf-high-neutrophil
CGTAGCGTCCTCAATT-1_nmr.CIC.LPS_1.1	nmr.CIC.LPS_1.1	1103	414	1	3	Neutrophil	Neutrophil
CGTAGGCAGACGCAAC-1_nmr.CIC.LPS_1.1	nmr.CIC.LPS_1.1	665	360	2	2	T-cell	T-cell
CGTAGGCGTACTCAAC-1_nmr.CIC.LPS_1.1	nmr.CIC.LPS_1.1	924	338	1	3	Neutrophil	Neutrophil
CGTCACTAGTACGTAA-1_nmr.CIC.LPS_1.1	nmr.CIC.LPS_1.1	878	403	1	3	Neutrophil	Neutrophil
CGTCACTCAGGTCTCG-1_nmr.CIC.LPS_1.1	nmr.CIC.LPS_1.1	2456	634	1	1	Neutrophil	Ltf-high-neutrophil
CGTCACTTCGCTGATA-1_nmr.CIC.LPS_1.1	nmr.CIC.LPS_1.1	981	405	1	3	Neutrophil	Neutrophil
CGTCAGGAGACTAAGT-1_nmr.CIC.LPS_1.1	nmr.CIC.LPS_1.1	606	279	1	3	Neutrophil	Neutrophil
CGTCAGGAGTTGTAGA-1_nmr.CIC.LPS_1.1	nmr.CIC.LPS_1.1	362	266	2	2	T-cell	T-cell
CGTCAGGCATTCTCAT-1_nmr.CIC.LPS_1.1	nmr.CIC.LPS_1.1	790	384	1	3	Neutrophil	Neutrophil
CGTCAGGTCACAATGC-1_nmr.CIC.LPS_1.1	nmr.CIC.LPS_1.1	2390	612	1	1	Neutrophil	Ltf-high-neutrophil
CGTCCATAGCGAAGGG-1_nmr.CIC.LPS_1.1	nmr.CIC.LPS_1.1	770	375	1	3	Neutrophil	Neutrophil
CGTCCATCAAGGACTG-1_nmr.CIC.LPS_1.1	nmr.CIC.LPS_1.1	3081	810	1	1	Neutrophil	Ltf-high-neutrophil
CGTCCATCACTACAGT-1_nmr.CIC.LPS_1.1	nmr.CIC.LPS_1.1	2251	610	1	1	Neutrophil	Ltf-high-neutrophil
CGTCCATCAGTAACGG-1_nmr.CIC.LPS_1.1	nmr.CIC.LPS_1.1	190	157	2	2	T-cell	T-cell
CGTCCATGTGCCTGTG-1_nmr.CIC.LPS_1.1	nmr.CIC.LPS_1.1	384	193	1	3	Neutrophil	Neutrophil
CGTCCATGTTGTCGCG-1_nmr.CIC.LPS_1.1	nmr.CIC.LPS_1.1	721	302	1	3	Neutrophil	Neutrophil
CGTCCATTCGTATCAG-1_nmr.CIC.LPS_1.1	nmr.CIC.LPS_1.1	2215	623	1	1	Neutrophil	Ltf-high-neutrophil
CGTCTACAGCCCAGCT-1_nmr.CIC.LPS_1.1	nmr.CIC.LPS_1.1	2296	517	1	1	Neutrophil	Ltf-high-neutrophil
CGTCTACCAGGGAGAG-1_nmr.CIC.LPS_1.1	nmr.CIC.LPS_1.1	804	450	2	2	T-cell	T-cell
CGTCTACTCATTGCCC-1_nmr.CIC.LPS_1.1	nmr.CIC.LPS_1.1	2346	562	1	1	Neutrophil	Ltf-high-neutrophil
CGTCTACTCCTAAGTG-1_nmr.CIC.LPS_1.1	nmr.CIC.LPS_1.1	4112	188	4	6	Erythroid-cell	Erythroid-cell
CGTCTACTCTGTGCAA-1_nmr.CIC.LPS_1.1	nmr.CIC.LPS_1.1	2846	639	1	1	Neutrophil	Ltf-high-neutrophil
CGTGAGCCAACTGCTA-1_nmr.CIC.LPS_1.1	nmr.CIC.LPS_1.1	291	216	2	2	T-cell	T-cell
CGTGAGCCAGAGCCAA-1_nmr.CIC.LPS_1.1	nmr.CIC.LPS_1.1	617	302	1	3	Neutrophil	Neutrophil
CGTGAGCCATCGATGT-1_nmr.CIC.LPS_1.1	nmr.CIC.LPS_1.1	945	518	2	2	T-cell	T-cell
CGTGAGCCATGAGCGA-1_nmr.CIC.LPS_1.1	nmr.CIC.LPS_1.1	972	389	1	1	Neutrophil	Ltf-high-neutrophil
CGTGAGCCATTCCTCG-1_nmr.CIC.LPS_1.1	nmr.CIC.LPS_1.1	2112	557	1	1	Neutrophil	Ltf-high-neutrophil
CGTGTAAAGTCTTGCA-1_nmr.CIC.LPS_1.1	nmr.CIC.LPS_1.1	2983	728	1	1	Neutrophil	Ltf-high-neutrophil
CGTGTAAGTATATCCG-1_nmr.CIC.LPS_1.1	nmr.CIC.LPS_1.1	5011	1385	5	5	APC	Monocyte
CGTGTAAGTGACGCCT-1_nmr.CIC.LPS_1.1	nmr.CIC.LPS_1.1	1863	429	1	1	Neutrophil	Ltf-high-neutrophil
CGTGTAATCACCCGAG-1_nmr.CIC.LPS_1.1	nmr.CIC.LPS_1.1	1228	569	2	2	T-cell	T-cell
CGTGTAATCCGCTGTT-1_nmr.CIC.LPS_1.1	nmr.CIC.LPS_1.1	4016	152	4	6	Erythroid-cell	Erythroid-cell
CGTGTAATCTTAGCCC-1_nmr.CIC.LPS_1.1	nmr.CIC.LPS_1.1	277	202	2	2	T-cell	T-cell
CGTGTCTAGTAGCCGA-1_nmr.CIC.LPS_1.1	nmr.CIC.LPS_1.1	1607	479	1	1	Neutrophil	Ltf-high-neutrophil
CGTGTCTCAGTCGATT-1_nmr.CIC.LPS_1.1	nmr.CIC.LPS_1.1	1743	552	1	1	Neutrophil	Ltf-high-neutrophil
CGTGTCTCATTCCTCG-1_nmr.CIC.LPS_1.1	nmr.CIC.LPS_1.1	2321	584	1	1	Neutrophil	Ltf-high-neutrophil
CGTGTCTTCAAGCCTA-1_nmr.CIC.LPS_1.1	nmr.CIC.LPS_1.1	861	351	1	3	Neutrophil	Neutrophil
CGTTAGAAGTACGTTC-1_nmr.CIC.LPS_1.1	nmr.CIC.LPS_1.1	2036	527	1	1	Neutrophil	Ltf-high-neutrophil
CGTTAGAAGTCCCACG-1_nmr.CIC.LPS_1.1	nmr.CIC.LPS_1.1	1605	544	1	1	Neutrophil	Ltf-high-neutrophil
CGTTAGACAAGGCTCC-1_nmr.CIC.LPS_1.1	nmr.CIC.LPS_1.1	2174	556	1	1	Neutrophil	Ltf-high-neutrophil
CGTTAGACATGTCCTC-1_nmr.CIC.LPS_1.1	nmr.CIC.LPS_1.1	3049	741	1	1	Neutrophil	Ltf-high-neutrophil
CGTTAGAGTTTGACTG-1_nmr.CIC.LPS_1.1	nmr.CIC.LPS_1.1	1191	427	1	3	Neutrophil	Neutrophil
CGTTAGATCTTGTCAT-1_nmr.CIC.LPS_1.1	nmr.CIC.LPS_1.1	1334	421	1	1	Neutrophil	Ltf-high-neutrophil
CGTTCTGAGACATAAC-1_nmr.CIC.LPS_1.1	nmr.CIC.LPS_1.1	474	240	1	3	Neutrophil	Neutrophil
CGTTCTGAGGACCACA-1_nmr.CIC.LPS_1.1	nmr.CIC.LPS_1.1	906	388	1	1	Neutrophil	Ltf-high-neutrophil
CGTTCTGAGTCGTTTG-1_nmr.CIC.LPS_1.1	nmr.CIC.LPS_1.1	2224	957	2	2	T-cell	T-cell
CGTTCTGTCGGTGTCG-1_nmr.CIC.LPS_1.1	nmr.CIC.LPS_1.1	958	505	2	2	T-cell	T-cell
CGTTGGGAGGCAGGTT-1_nmr.CIC.LPS_1.1	nmr.CIC.LPS_1.1	700	374	2	2	T-cell	T-cell
CGTTGGGGTAAGGGCT-1_nmr.CIC.LPS_1.1	nmr.CIC.LPS_1.1	1131	385	1	3	Neutrophil	Neutrophil
CGTTGGGGTCATCGGC-1_nmr.CIC.LPS_1.1	nmr.CIC.LPS_1.1	1620	494	1	1	Neutrophil	Ltf-high-neutrophil
CGTTGGGGTCGCTTCT-1_nmr.CIC.LPS_1.1	nmr.CIC.LPS_1.1	1444	480	1	1	Neutrophil	Ltf-high-neutrophil
CGTTGGGTCACGACTA-1_nmr.CIC.LPS_1.1	nmr.CIC.LPS_1.1	2098	572	1	1	Neutrophil	Ltf-high-neutrophil
CGTTGGGTCCTCTAGC-1_nmr.CIC.LPS_1.1	nmr.CIC.LPS_1.1	2101	589	1	1	Neutrophil	Ltf-high-neutrophil
CGTTGGGTCTGTACGA-1_nmr.CIC.LPS_1.1	nmr.CIC.LPS_1.1	2182	549	1	1	Neutrophil	Ltf-high-neutrophil
CTAACTTAGAATAGGG-1_nmr.CIC.LPS_1.1	nmr.CIC.LPS_1.1	1462	456	1	1	Neutrophil	Ltf-high-neutrophil
CTAACTTAGGGATCTG-1_nmr.CIC.LPS_1.1	nmr.CIC.LPS_1.1	1164	453	1	1	Neutrophil	Ltf-high-neutrophil
CTAACTTGTGCAACGA-1_nmr.CIC.LPS_1.1	nmr.CIC.LPS_1.1	538	346	2	2	T-cell	T-cell
CTAACTTTCAAAGACA-1_nmr.CIC.LPS_1.1	nmr.CIC.LPS_1.1	1800	498	1	1	Neutrophil	Ltf-high-neutrophil
CTAACTTTCCTTGACC-1_nmr.CIC.LPS_1.1	nmr.CIC.LPS_1.1	1925	538	1	1	Neutrophil	Ltf-high-neutrophil
CTAACTTTCGATCCCT-1_nmr.CIC.LPS_1.1	nmr.CIC.LPS_1.1	289	213	2	2	T-cell	T-cell
CTAACTTTCGTGACAT-1_nmr.CIC.LPS_1.1	nmr.CIC.LPS_1.1	749	274	1	3	Neutrophil	Neutrophil
CTAACTTTCGTTACAG-1_nmr.CIC.LPS_1.1	nmr.CIC.LPS_1.1	2135	557	1	1	Neutrophil	Ltf-high-neutrophil
CTAAGACAGTCCTCCT-1_nmr.CIC.LPS_1.1	nmr.CIC.LPS_1.1	2975	700	1	1	Neutrophil	Ltf-high-neutrophil
CTAAGACCAGGACGTA-1_nmr.CIC.LPS_1.1	nmr.CIC.LPS_1.1	3230	766	1	1	Neutrophil	Ltf-high-neutrophil
CTAAGACCATAGAAAC-1_nmr.CIC.LPS_1.1	nmr.CIC.LPS_1.1	2645	653	1	1	Neutrophil	Ltf-high-neutrophil
CTAAGACGTCCGAGTC-1_nmr.CIC.LPS_1.1	nmr.CIC.LPS_1.1	1238	399	1	1	Neutrophil	Ltf-high-neutrophil
CTAAGACGTCCTAGCG-1_nmr.CIC.LPS_1.1	nmr.CIC.LPS_1.1	734	453	2	2	T-cell	T-cell
CTAAGACGTCGTTGTA-1_nmr.CIC.LPS_1.1	nmr.CIC.LPS_1.1	4034	1211	5	5	APC	Monocyte
CTAAGACGTTAGGGTG-1_nmr.CIC.LPS_1.1	nmr.CIC.LPS_1.1	1624	445	1	1	Neutrophil	Ltf-high-neutrophil
CTAAGACGTTCGGCAC-1_nmr.CIC.LPS_1.1	nmr.CIC.LPS_1.1	644	306	1	3	Neutrophil	Neutrophil
CTAAGACTCGTCTGCT-1_nmr.CIC.LPS_1.1	nmr.CIC.LPS_1.1	1289	407	1	1	Neutrophil	Ltf-high-neutrophil
CTAAGACTCTGCAAGT-1_nmr.CIC.LPS_1.1	nmr.CIC.LPS_1.1	823	411	2	2	T-cell	T-cell
CTAATGGAGGCATTGG-1_nmr.CIC.LPS_1.1	nmr.CIC.LPS_1.1	1816	500	1	1	Neutrophil	Ltf-high-neutrophil
CTAATGGCACACAGAG-1_nmr.CIC.LPS_1.1	nmr.CIC.LPS_1.1	2006	551	1	1	Neutrophil	Ltf-high-neutrophil
CTAATGGTCCTGTAGA-1_nmr.CIC.LPS_1.1	nmr.CIC.LPS_1.1	714	419	2	2	T-cell	T-cell
CTAATGGTCGGCCGAT-1_nmr.CIC.LPS_1.1	nmr.CIC.LPS_1.1	1437	453	1	1	Neutrophil	Ltf-high-neutrophil
CTAATGGTCTGCCAGG-1_nmr.CIC.LPS_1.1	nmr.CIC.LPS_1.1	907	359	1	3	Neutrophil	Neutrophil
CTAATGGTCTGGTGTA-1_nmr.CIC.LPS_1.1	nmr.CIC.LPS_1.1	1813	594	1	1	Neutrophil	Ltf-high-neutrophil
CTACACCGTTCCGTCT-1_nmr.CIC.LPS_1.1	nmr.CIC.LPS_1.1	1086	637	2	2	T-cell	T-cell
CTACACCTCTGCTTGC-1_nmr.CIC.LPS_1.1	nmr.CIC.LPS_1.1	769	297	1	3	Neutrophil	Neutrophil
CTACATTAGAAGAAGC-1_nmr.CIC.LPS_1.1	nmr.CIC.LPS_1.1	404	157	4	6	Erythroid-cell	Erythroid-cell
CTACATTGTCCGTCAG-1_nmr.CIC.LPS_1.1	nmr.CIC.LPS_1.1	1063	376	1	1	Neutrophil	Ltf-high-neutrophil
CTACATTTCATCATTC-1_nmr.CIC.LPS_1.1	nmr.CIC.LPS_1.1	3149	766	1	1	Neutrophil	Ltf-high-neutrophil
CTACATTTCCTGCTTG-1_nmr.CIC.LPS_1.1	nmr.CIC.LPS_1.1	2649	640	1	1	Neutrophil	Ltf-high-neutrophil
CTACCCAAGTGGTCCC-1_nmr.CIC.LPS_1.1	nmr.CIC.LPS_1.1	2143	581	1	1	Neutrophil	Ltf-high-neutrophil
CTACCCAGTAGCGTAG-1_nmr.CIC.LPS_1.1	nmr.CIC.LPS_1.1	683	297	1	3	Neutrophil	Neutrophil
CTACCCATCTCTTGAT-1_nmr.CIC.LPS_1.1	nmr.CIC.LPS_1.1	2329	620	1	1	Neutrophil	Ltf-high-neutrophil
CTACGTCCATCAGTCA-1_nmr.CIC.LPS_1.1	nmr.CIC.LPS_1.1	1414	734	2	2	T-cell	T-cell
CTAGAGTAGCGTAATA-1_nmr.CIC.LPS_1.1	nmr.CIC.LPS_1.1	634	273	1	3	Neutrophil	Neutrophil
CTAGAGTAGGCATGGT-1_nmr.CIC.LPS_1.1	nmr.CIC.LPS_1.1	943	163	4	6	Erythroid-cell	Erythroid-cell
CTAGAGTCACCCTATC-1_nmr.CIC.LPS_1.1	nmr.CIC.LPS_1.1	2523	597	1	1	Neutrophil	Ltf-high-neutrophil
CTAGAGTCACTTCTGC-1_nmr.CIC.LPS_1.1	nmr.CIC.LPS_1.1	2558	611	1	1	Neutrophil	Ltf-high-neutrophil
CTAGAGTCATCGGACC-1_nmr.CIC.LPS_1.1	nmr.CIC.LPS_1.1	1259	584	2	2	T-cell	T-cell
CTAGAGTGTGTTGAGG-1_nmr.CIC.LPS_1.1	nmr.CIC.LPS_1.1	853	368	1	3	Neutrophil	Neutrophil
CTAGAGTTCACCCTCA-1_nmr.CIC.LPS_1.1	nmr.CIC.LPS_1.1	1344	534	1	3	Neutrophil	Neutrophil
CTAGCCTCACGCATCG-1_nmr.CIC.LPS_1.1	nmr.CIC.LPS_1.1	3177	665	1	1	Neutrophil	Ltf-high-neutrophil
CTAGCCTTCTCGTATT-1_nmr.CIC.LPS_1.1	nmr.CIC.LPS_1.1	1570	496	1	1	Neutrophil	Ltf-high-neutrophil
CTAGCCTTCTTTAGTC-1_nmr.CIC.LPS_1.1	nmr.CIC.LPS_1.1	1502	427	1	1	Neutrophil	Ltf-high-neutrophil
CTAGTGAAGGATCGCA-1_nmr.CIC.LPS_1.1	nmr.CIC.LPS_1.1	1123	521	6	7	Mast-cell	Mast-cell
CTAGTGAGTACATGTC-1_nmr.CIC.LPS_1.1	nmr.CIC.LPS_1.1	4427	1422	5	5	APC	Monocyte
CTAGTGAGTAGGCATG-1_nmr.CIC.LPS_1.1	nmr.CIC.LPS_1.1	3056	719	1	1	Neutrophil	Ltf-high-neutrophil
CTAGTGATCAGGCCCA-1_nmr.CIC.LPS_1.1	nmr.CIC.LPS_1.1	1974	494	1	1	Neutrophil	Ltf-high-neutrophil
CTAGTGATCAGTTAGC-1_nmr.CIC.LPS_1.1	nmr.CIC.LPS_1.1	2141	605	1	1	Neutrophil	Ltf-high-neutrophil
CTCACACAGGCCCGTT-1_nmr.CIC.LPS_1.1	nmr.CIC.LPS_1.1	779	462	3	4	B-cell	B-cell
CTCACACGTGCACCAC-1_nmr.CIC.LPS_1.1	nmr.CIC.LPS_1.1	797	320	1	3	Neutrophil	Neutrophil
CTCACACTCCACGTTC-1_nmr.CIC.LPS_1.1	nmr.CIC.LPS_1.1	2747	703	1	1	Neutrophil	Ltf-high-neutrophil
CTCAGAAAGCCAACAG-1_nmr.CIC.LPS_1.1	nmr.CIC.LPS_1.1	2088	598	1	1	Neutrophil	Ltf-high-neutrophil
CTCAGAAAGCGCCTTG-1_nmr.CIC.LPS_1.1	nmr.CIC.LPS_1.1	2110	557	1	1	Neutrophil	Ltf-high-neutrophil
CTCAGAACAAGTCATC-1_nmr.CIC.LPS_1.1	nmr.CIC.LPS_1.1	2015	527	1	1	Neutrophil	Ltf-high-neutrophil
CTCAGAACAATCGGTT-1_nmr.CIC.LPS_1.1	nmr.CIC.LPS_1.1	2346	582	1	1	Neutrophil	Ltf-high-neutrophil
CTCAGAAGTTGTGGCC-1_nmr.CIC.LPS_1.1	nmr.CIC.LPS_1.1	4061	790	1	1	Neutrophil	Ltf-high-neutrophil
CTCAGAATCCAGAGGA-1_nmr.CIC.LPS_1.1	nmr.CIC.LPS_1.1	1435	706	2	2	T-cell	T-cell
CTCATTAAGCGGATCA-1_nmr.CIC.LPS_1.1	nmr.CIC.LPS_1.1	1289	722	2	2	T-cell	T-cell
CTCATTAAGTCTCAAC-1_nmr.CIC.LPS_1.1	nmr.CIC.LPS_1.1	990	624	3	4	B-cell	B-cell
CTCATTAAGTGACATA-1_nmr.CIC.LPS_1.1	nmr.CIC.LPS_1.1	1213	386	1	1	Neutrophil	Ltf-high-neutrophil
CTCATTAGTACTCAAC-1_nmr.CIC.LPS_1.1	nmr.CIC.LPS_1.1	937	394	1	3	Neutrophil	Neutrophil
CTCATTAGTATTCGTG-1_nmr.CIC.LPS_1.1	nmr.CIC.LPS_1.1	990	509	2	2	T-cell	T-cell
CTCATTATCCGCGCAA-1_nmr.CIC.LPS_1.1	nmr.CIC.LPS_1.1	4477	1177	5	5	APC	Monocyte
CTCCTAGAGATGTAAC-1_nmr.CIC.LPS_1.1	nmr.CIC.LPS_1.1	1643	461	1	1	Neutrophil	Ltf-high-neutrophil
CTCCTAGAGGATATAC-1_nmr.CIC.LPS_1.1	nmr.CIC.LPS_1.1	1864	509	1	1	Neutrophil	Ltf-high-neutrophil
CTCCTAGAGTGAACAT-1_nmr.CIC.LPS_1.1	nmr.CIC.LPS_1.1	1518	431	1	1	Neutrophil	Ltf-high-neutrophil
CTCCTAGGTGGGTATG-1_nmr.CIC.LPS_1.1	nmr.CIC.LPS_1.1	636	400	3	4	B-cell	B-cell
CTCGAAAAGCAATATG-1_nmr.CIC.LPS_1.1	nmr.CIC.LPS_1.1	1244	602	2	2	T-cell	T-cell
CTCGAAAAGGCGACAT-1_nmr.CIC.LPS_1.1	nmr.CIC.LPS_1.1	3799	792	1	1	Neutrophil	Ltf-high-neutrophil
CTCGAAACAGCCAATT-1_nmr.CIC.LPS_1.1	nmr.CIC.LPS_1.1	1619	481	1	1	Neutrophil	Ltf-high-neutrophil
CTCGAAACATTACCTT-1_nmr.CIC.LPS_1.1	nmr.CIC.LPS_1.1	834	514	2	2	T-cell	T-cell
CTCGAAAGTCTTGTCC-1_nmr.CIC.LPS_1.1	nmr.CIC.LPS_1.1	978	380	1	1	Neutrophil	Ltf-high-neutrophil
CTCGAAATCTTTACGT-1_nmr.CIC.LPS_1.1	nmr.CIC.LPS_1.1	2500	629	1	1	Neutrophil	Ltf-high-neutrophil
CTCGAGGCAATGCCAT-1_nmr.CIC.LPS_1.1	nmr.CIC.LPS_1.1	2336	578	1	1	Neutrophil	Ltf-high-neutrophil
CTCGAGGCACCAACCG-1_nmr.CIC.LPS_1.1	nmr.CIC.LPS_1.1	874	516	2	2	T-cell	T-cell
CTCGAGGCAGGGATTG-1_nmr.CIC.LPS_1.1	nmr.CIC.LPS_1.1	1664	533	1	1	Neutrophil	Ltf-high-neutrophil
CTCGAGGGTCTAAAGA-1_nmr.CIC.LPS_1.1	nmr.CIC.LPS_1.1	796	345	1	3	Neutrophil	Neutrophil
CTCGAGGTCAGCGATT-1_nmr.CIC.LPS_1.1	nmr.CIC.LPS_1.1	2332	602	1	1	Neutrophil	Ltf-high-neutrophil
CTCGAGGTCGCTTGTC-1_nmr.CIC.LPS_1.1	nmr.CIC.LPS_1.1	2943	702	1	1	Neutrophil	Ltf-high-neutrophil
CTCGAGGTCTTGCAAG-1_nmr.CIC.LPS_1.1	nmr.CIC.LPS_1.1	1483	653	2	2	T-cell	T-cell
CTCGGAGAGAGCCTAG-1_nmr.CIC.LPS_1.1	nmr.CIC.LPS_1.1	2431	573	1	1	Neutrophil	Ltf-high-neutrophil
CTCGGAGAGCGATTCT-1_nmr.CIC.LPS_1.1	nmr.CIC.LPS_1.1	1311	462	1	1	Neutrophil	Ltf-high-neutrophil
CTCGGAGGTGCAGTAG-1_nmr.CIC.LPS_1.1	nmr.CIC.LPS_1.1	1532	500	1	1	Neutrophil	Ltf-high-neutrophil
CTCGGAGTCGGGAGTA-1_nmr.CIC.LPS_1.1	nmr.CIC.LPS_1.1	1764	490	1	1	Neutrophil	Ltf-high-neutrophil
CTCGGAGTCTACTTAC-1_nmr.CIC.LPS_1.1	nmr.CIC.LPS_1.1	579	263	1	3	Neutrophil	Neutrophil
CTCGGGAAGGACACCA-1_nmr.CIC.LPS_1.1	nmr.CIC.LPS_1.1	1420	555	1	1	Neutrophil	Ltf-high-neutrophil
CTCGGGAGTGAGGGAG-1_nmr.CIC.LPS_1.1	nmr.CIC.LPS_1.1	2486	608	1	1	Neutrophil	Ltf-high-neutrophil
CTCGGGAGTGATAAAC-1_nmr.CIC.LPS_1.1	nmr.CIC.LPS_1.1	1569	853	2	2	T-cell	T-cell
CTCGTACGTACTTAGC-1_nmr.CIC.LPS_1.1	nmr.CIC.LPS_1.1	1506	497	1	1	Neutrophil	Ltf-high-neutrophil
CTCGTACGTAGCTAAA-1_nmr.CIC.LPS_1.1	nmr.CIC.LPS_1.1	1094	384	1	1	Neutrophil	Ltf-high-neutrophil
CTCGTACGTATGAATG-1_nmr.CIC.LPS_1.1	nmr.CIC.LPS_1.1	785	438	2	2	T-cell	T-cell
CTCGTACGTCGTCTTC-1_nmr.CIC.LPS_1.1	nmr.CIC.LPS_1.1	1352	477	1	1	Neutrophil	Ltf-high-neutrophil
CTCGTACGTGGCTCCA-1_nmr.CIC.LPS_1.1	nmr.CIC.LPS_1.1	762	294	1	3	Neutrophil	Neutrophil
CTCGTACGTTACGACT-1_nmr.CIC.LPS_1.1	nmr.CIC.LPS_1.1	1061	589	2	2	T-cell	T-cell
CTCGTACGTTCCTCCA-1_nmr.CIC.LPS_1.1	nmr.CIC.LPS_1.1	837	369	1	1	Neutrophil	Ltf-high-neutrophil
CTCGTACTCATGGTCA-1_nmr.CIC.LPS_1.1	nmr.CIC.LPS_1.1	1716	542	1	1	Neutrophil	Ltf-high-neutrophil
CTCGTACTCTGGTGTA-1_nmr.CIC.LPS_1.1	nmr.CIC.LPS_1.1	1311	682	2	2	T-cell	T-cell
CTCGTCAAGCACCGCT-1_nmr.CIC.LPS_1.1	nmr.CIC.LPS_1.1	788	340	1	1	Neutrophil	Ltf-high-neutrophil
CTCGTCAAGCGAGAAA-1_nmr.CIC.LPS_1.1	nmr.CIC.LPS_1.1	1141	642	2	2	T-cell	T-cell
CTCGTCAGTGTGCGTC-1_nmr.CIC.LPS_1.1	nmr.CIC.LPS_1.1	2523	611	1	1	Neutrophil	Ltf-high-neutrophil
CTCGTCATCGCTTGTC-1_nmr.CIC.LPS_1.1	nmr.CIC.LPS_1.1	1670	541	1	1	Neutrophil	Ltf-high-neutrophil
CTCGTCATCTTCAACT-1_nmr.CIC.LPS_1.1	nmr.CIC.LPS_1.1	1043	402	1	3	Neutrophil	Neutrophil
CTCTAATAGGTGCACA-1_nmr.CIC.LPS_1.1	nmr.CIC.LPS_1.1	588	263	1	1	Neutrophil	Ltf-high-neutrophil
CTCTAATTCACCGGGT-1_nmr.CIC.LPS_1.1	nmr.CIC.LPS_1.1	1258	386	1	1	Neutrophil	Ltf-high-neutrophil
CTCTAATTCCTAAGTG-1_nmr.CIC.LPS_1.1	nmr.CIC.LPS_1.1	467	210	1	3	Neutrophil	Neutrophil
CTCTAATTCGAGCCCA-1_nmr.CIC.LPS_1.1	nmr.CIC.LPS_1.1	583	366	2	2	T-cell	T-cell
CTCTACGTCTAACTTC-1_nmr.CIC.LPS_1.1	nmr.CIC.LPS_1.1	822	463	2	2	T-cell	T-cell
CTCTGGTAGGCCGAAT-1_nmr.CIC.LPS_1.1	nmr.CIC.LPS_1.1	579	377	3	4	B-cell	B-cell
CTCTGGTAGGTCGGAT-1_nmr.CIC.LPS_1.1	nmr.CIC.LPS_1.1	2202	544	1	1	Neutrophil	Ltf-high-neutrophil
CTCTGGTCAAGAGGCT-1_nmr.CIC.LPS_1.1	nmr.CIC.LPS_1.1	613	402	3	4	B-cell	B-cell
CTCTGGTCACATCCAA-1_nmr.CIC.LPS_1.1	nmr.CIC.LPS_1.1	2517	676	1	1	Neutrophil	Ltf-high-neutrophil
CTCTGGTCAGGCTCAC-1_nmr.CIC.LPS_1.1	nmr.CIC.LPS_1.1	1073	401	1	1	Neutrophil	Ltf-high-neutrophil
CTCTGGTCAGTAAGCG-1_nmr.CIC.LPS_1.1	nmr.CIC.LPS_1.1	1032	600	2	2	T-cell	T-cell
CTCTGGTGTTATCCGA-1_nmr.CIC.LPS_1.1	nmr.CIC.LPS_1.1	1015	528	2	2	T-cell	T-cell
CTGAAACAGATGTCGG-1_nmr.CIC.LPS_1.1	nmr.CIC.LPS_1.1	2021	570	1	1	Neutrophil	Ltf-high-neutrophil
CTGAAACGTACCATCA-1_nmr.CIC.LPS_1.1	nmr.CIC.LPS_1.1	2026	282	4	6	Erythroid-cell	Erythroid-cell
CTGAAACGTCAGAATA-1_nmr.CIC.LPS_1.1	nmr.CIC.LPS_1.1	2007	546	1	1	Neutrophil	Ltf-high-neutrophil
CTGAAACGTCCCTTGT-1_nmr.CIC.LPS_1.1	nmr.CIC.LPS_1.1	1738	504	1	1	Neutrophil	Ltf-high-neutrophil
CTGAAACTCAAGAAGT-1_nmr.CIC.LPS_1.1	nmr.CIC.LPS_1.1	410	189	1	3	Neutrophil	Neutrophil
CTGAAACTCACGACTA-1_nmr.CIC.LPS_1.1	nmr.CIC.LPS_1.1	1241	422	1	1	Neutrophil	Ltf-high-neutrophil
CTGAAACTCCTTGCCA-1_nmr.CIC.LPS_1.1	nmr.CIC.LPS_1.1	2151	607	1	1	Neutrophil	Ltf-high-neutrophil
CTGAAGTAGCGCTCCA-1_nmr.CIC.LPS_1.1	nmr.CIC.LPS_1.1	1003	333	1	3	Neutrophil	Neutrophil
CTGAAGTAGCTACCTA-1_nmr.CIC.LPS_1.1	nmr.CIC.LPS_1.1	844	319	1	3	Neutrophil	Neutrophil
CTGAAGTAGCTGCCCA-1_nmr.CIC.LPS_1.1	nmr.CIC.LPS_1.1	973	364	1	1	Neutrophil	Ltf-high-neutrophil
CTGAAGTAGCTGGAAC-1_nmr.CIC.LPS_1.1	nmr.CIC.LPS_1.1	1632	809	2	2	T-cell	T-cell
CTGAAGTCAACGCACC-1_nmr.CIC.LPS_1.1	nmr.CIC.LPS_1.1	1843	572	1	1	Neutrophil	Ltf-high-neutrophil
CTGAAGTGTCAAAGAT-1_nmr.CIC.LPS_1.1	nmr.CIC.LPS_1.1	1288	373	1	1	Neutrophil	Ltf-high-neutrophil
CTGAAGTGTCCGTTAA-1_nmr.CIC.LPS_1.1	nmr.CIC.LPS_1.1	409	295	2	2	T-cell	T-cell
CTGAAGTGTGCAACTT-1_nmr.CIC.LPS_1.1	nmr.CIC.LPS_1.1	1403	500	1	1	Neutrophil	Ltf-high-neutrophil
CTGAAGTTCACTATTC-1_nmr.CIC.LPS_1.1	nmr.CIC.LPS_1.1	1595	511	1	3	Neutrophil	Neutrophil
CTGATAGAGAGACTTA-1_nmr.CIC.LPS_1.1	nmr.CIC.LPS_1.1	2428	569	1	1	Neutrophil	Ltf-high-neutrophil
CTGATAGCAAATCCGT-1_nmr.CIC.LPS_1.1	nmr.CIC.LPS_1.1	3386	724	1	1	Neutrophil	Ltf-high-neutrophil
CTGATAGCACAGCGTC-1_nmr.CIC.LPS_1.1	nmr.CIC.LPS_1.1	2225	546	1	1	Neutrophil	Ltf-high-neutrophil
CTGATAGCACGGCCAT-1_nmr.CIC.LPS_1.1	nmr.CIC.LPS_1.1	1123	449	1	3	Neutrophil	Neutrophil
CTGATAGTCGGCGCAT-1_nmr.CIC.LPS_1.1	nmr.CIC.LPS_1.1	1222	394	1	1	Neutrophil	Ltf-high-neutrophil
CTGATCCCAGCCTATA-1_nmr.CIC.LPS_1.1	nmr.CIC.LPS_1.1	681	232	1	1	Neutrophil	Ltf-high-neutrophil
CTGATCCGTCTCACCT-1_nmr.CIC.LPS_1.1	nmr.CIC.LPS_1.1	1054	370	1	1	Neutrophil	Ltf-high-neutrophil
CTGATCCTCAGGCCCA-1_nmr.CIC.LPS_1.1	nmr.CIC.LPS_1.1	935	379	1	3	Neutrophil	Neutrophil
CTGATCCTCCCAACGG-1_nmr.CIC.LPS_1.1	nmr.CIC.LPS_1.1	1144	658	2	2	T-cell	T-cell
CTGATCCTCGTCCAGG-1_nmr.CIC.LPS_1.1	nmr.CIC.LPS_1.1	1066	396	1	1	Neutrophil	Ltf-high-neutrophil
CTGATCCTCGTCGTTC-1_nmr.CIC.LPS_1.1	nmr.CIC.LPS_1.1	574	367	2	2	T-cell	T-cell
CTGATCCTCGTTTGCC-1_nmr.CIC.LPS_1.1	nmr.CIC.LPS_1.1	892	374	1	3	Neutrophil	Neutrophil
CTGCCTAAGGGCACTA-1_nmr.CIC.LPS_1.1	nmr.CIC.LPS_1.1	2193	564	1	1	Neutrophil	Ltf-high-neutrophil
CTGCCTACACATAACC-1_nmr.CIC.LPS_1.1	nmr.CIC.LPS_1.1	3021	755	1	1	Neutrophil	Ltf-high-neutrophil
CTGCCTACACGGTGTC-1_nmr.CIC.LPS_1.1	nmr.CIC.LPS_1.1	1990	892	2	2	T-cell	T-cell
CTGCCTACATTTCAGG-1_nmr.CIC.LPS_1.1	nmr.CIC.LPS_1.1	736	461	3	4	B-cell	B-cell
CTGCCTAGTTTGGGCC-1_nmr.CIC.LPS_1.1	nmr.CIC.LPS_1.1	599	405	2	2	T-cell	T-cell
CTGCCTATCAAACCAC-1_nmr.CIC.LPS_1.1	nmr.CIC.LPS_1.1	874	320	1	3	Neutrophil	Neutrophil
CTGCCTATCAGCACAT-1_nmr.CIC.LPS_1.1	nmr.CIC.LPS_1.1	1002	339	1	3	Neutrophil	Neutrophil
CTGCCTATCAGTCCCT-1_nmr.CIC.LPS_1.1	nmr.CIC.LPS_1.1	1320	689	3	4	B-cell	B-cell
CTGCCTATCCACTGGG-1_nmr.CIC.LPS_1.1	nmr.CIC.LPS_1.1	826	329	1	3	Neutrophil	Neutrophil
CTGCGGACACCTGGTG-1_nmr.CIC.LPS_1.1	nmr.CIC.LPS_1.1	1812	471	1	1	Neutrophil	Ltf-high-neutrophil
CTGCGGACACTTAACG-1_nmr.CIC.LPS_1.1	nmr.CIC.LPS_1.1	1036	381	1	3	Neutrophil	Neutrophil
CTGCGGACATCCCACT-1_nmr.CIC.LPS_1.1	nmr.CIC.LPS_1.1	1344	415	1	1	Neutrophil	Ltf-high-neutrophil
CTGCGGAGTAGCGTCC-1_nmr.CIC.LPS_1.1	nmr.CIC.LPS_1.1	546	276	1	3	Neutrophil	Neutrophil
CTGCTGTAGGATGGTC-1_nmr.CIC.LPS_1.1	nmr.CIC.LPS_1.1	1615	847	2	2	T-cell	T-cell
CTGCTGTCAGATGGGT-1_nmr.CIC.LPS_1.1	nmr.CIC.LPS_1.1	920	331	1	3	Neutrophil	Neutrophil
CTGCTGTGTTCAGTAC-1_nmr.CIC.LPS_1.1	nmr.CIC.LPS_1.1	1096	455	1	1	Neutrophil	Ltf-high-neutrophil
CTGCTGTTCAAACAAG-1_nmr.CIC.LPS_1.1	nmr.CIC.LPS_1.1	1939	1001	2	2	T-cell	T-cell
CTGGTCTCAACACGCC-1_nmr.CIC.LPS_1.1	nmr.CIC.LPS_1.1	1710	508	1	1	Neutrophil	Ltf-high-neutrophil
CTGTGCTAGGGATACC-1_nmr.CIC.LPS_1.1	nmr.CIC.LPS_1.1	1277	610	2	2	T-cell	T-cell
CTGTGCTCAAATCCGT-1_nmr.CIC.LPS_1.1	nmr.CIC.LPS_1.1	600	340	1	3	Neutrophil	Neutrophil
CTGTGCTCAGGATTGG-1_nmr.CIC.LPS_1.1	nmr.CIC.LPS_1.1	743	356	1	3	Neutrophil	Neutrophil
CTGTGCTGTCTCCACT-1_nmr.CIC.LPS_1.1	nmr.CIC.LPS_1.1	1925	580	1	1	Neutrophil	Ltf-high-neutrophil
CTGTGCTGTGTTCTTT-1_nmr.CIC.LPS_1.1	nmr.CIC.LPS_1.1	671	256	1	3	Neutrophil	Neutrophil
CTGTGCTTCATTTGGG-1_nmr.CIC.LPS_1.1	nmr.CIC.LPS_1.1	2185	679	1	1	Neutrophil	Ltf-high-neutrophil
CTGTTTAAGATGCGAC-1_nmr.CIC.LPS_1.1	nmr.CIC.LPS_1.1	754	308	1	1	Neutrophil	Ltf-high-neutrophil
CTGTTTAAGGTGATTA-1_nmr.CIC.LPS_1.1	nmr.CIC.LPS_1.1	1022	355	1	1	Neutrophil	Ltf-high-neutrophil
CTGTTTAGTCGAGTTT-1_nmr.CIC.LPS_1.1	nmr.CIC.LPS_1.1	633	378	2	2	T-cell	T-cell
CTTAACTCAGCATACT-1_nmr.CIC.LPS_1.1	nmr.CIC.LPS_1.1	1016	556	2	2	T-cell	T-cell
CTTAACTGTACGCACC-1_nmr.CIC.LPS_1.1	nmr.CIC.LPS_1.1	912	486	2	2	T-cell	T-cell
CTTAACTGTGATGTCT-1_nmr.CIC.LPS_1.1	nmr.CIC.LPS_1.1	1289	615	2	2	T-cell	T-cell
CTTAACTTCGCGGATC-1_nmr.CIC.LPS_1.1	nmr.CIC.LPS_1.1	2767	636	1	1	Neutrophil	Ltf-high-neutrophil
CTTAACTTCTCGTTTA-1_nmr.CIC.LPS_1.1	nmr.CIC.LPS_1.1	698	430	3	4	B-cell	B-cell
CTTAACTTCTTGAGAC-1_nmr.CIC.LPS_1.1	nmr.CIC.LPS_1.1	2148	538	1	1	Neutrophil	Ltf-high-neutrophil
CTTACCGAGACCCACC-1_nmr.CIC.LPS_1.1	nmr.CIC.LPS_1.1	1155	413	1	3	Neutrophil	Neutrophil
CTTACCGAGTAGCGGT-1_nmr.CIC.LPS_1.1	nmr.CIC.LPS_1.1	2106	510	1	1	Neutrophil	Ltf-high-neutrophil
CTTACCGCAGACGTAG-1_nmr.CIC.LPS_1.1	nmr.CIC.LPS_1.1	843	353	1	3	Neutrophil	Neutrophil
CTTACCGTCCCATTTA-1_nmr.CIC.LPS_1.1	nmr.CIC.LPS_1.1	1787	497	1	1	Neutrophil	Ltf-high-neutrophil
CTTACCGTCTTGCAAG-1_nmr.CIC.LPS_1.1	nmr.CIC.LPS_1.1	2111	601	1	1	Neutrophil	Ltf-high-neutrophil
CTTAGGAAGATATGCA-1_nmr.CIC.LPS_1.1	nmr.CIC.LPS_1.1	2020	559	1	1	Neutrophil	Ltf-high-neutrophil
CTTAGGAAGATCTGAA-1_nmr.CIC.LPS_1.1	nmr.CIC.LPS_1.1	817	366	1	3	Neutrophil	Neutrophil
CTTAGGAAGGAGTCTG-1_nmr.CIC.LPS_1.1	nmr.CIC.LPS_1.1	238	181	2	2	T-cell	T-cell
CTTAGGAAGGCTAGCA-1_nmr.CIC.LPS_1.1	nmr.CIC.LPS_1.1	896	327	1	3	Neutrophil	Neutrophil
CTTAGGATCAACGAAA-1_nmr.CIC.LPS_1.1	nmr.CIC.LPS_1.1	1378	654	2	2	T-cell	T-cell
CTTCTCTAGTGATCGG-1_nmr.CIC.LPS_1.1	nmr.CIC.LPS_1.1	5800	1367	5	5	APC	Monocyte
CTTCTCTCACAGGCCT-1_nmr.CIC.LPS_1.1	nmr.CIC.LPS_1.1	1759	572	1	1	Neutrophil	Ltf-high-neutrophil
CTTCTCTGTCTAGGTT-1_nmr.CIC.LPS_1.1	nmr.CIC.LPS_1.1	1350	390	1	1	Neutrophil	Ltf-high-neutrophil
CTTCTCTGTTTGTTGG-1_nmr.CIC.LPS_1.1	nmr.CIC.LPS_1.1	1218	621	2	2	T-cell	T-cell
CTTGGCTGTTAAGATG-1_nmr.CIC.LPS_1.1	nmr.CIC.LPS_1.1	2520	589	1	1	Neutrophil	Ltf-high-neutrophil
CTTGGCTTCCACTCCA-1_nmr.CIC.LPS_1.1	nmr.CIC.LPS_1.1	2420	622	1	1	Neutrophil	Ltf-high-neutrophil
CTTTGCGAGCACCGTC-1_nmr.CIC.LPS_1.1	nmr.CIC.LPS_1.1	831	441	2	2	T-cell	T-cell
CTTTGCGAGTTGTAGA-1_nmr.CIC.LPS_1.1	nmr.CIC.LPS_1.1	719	313	1	1	Neutrophil	Ltf-high-neutrophil
CTTTGCGTCAGCTGGC-1_nmr.CIC.LPS_1.1	nmr.CIC.LPS_1.1	543	351	2	2	T-cell	T-cell
GAAACTCAGCTGCCCA-1_nmr.CIC.LPS_1.1	nmr.CIC.LPS_1.1	814	338	1	3	Neutrophil	Neutrophil
GAAACTCAGGTAGCTG-1_nmr.CIC.LPS_1.1	nmr.CIC.LPS_1.1	2061	559	1	1	Neutrophil	Ltf-high-neutrophil
GAAATGAGTTCAGTAC-1_nmr.CIC.LPS_1.1	nmr.CIC.LPS_1.1	898	366	1	3	Neutrophil	Neutrophil
GAACATCAGCCGGTAA-1_nmr.CIC.LPS_1.1	nmr.CIC.LPS_1.1	2960	710	1	1	Neutrophil	Ltf-high-neutrophil
GAACATCCACACCGAC-1_nmr.CIC.LPS_1.1	nmr.CIC.LPS_1.1	4174	169	4	6	Erythroid-cell	Erythroid-cell
GAACCTAGTAACGCGA-1_nmr.CIC.LPS_1.1	nmr.CIC.LPS_1.1	2343	620	1	1	Neutrophil	Ltf-high-neutrophil
GAACCTAGTCTCGTTC-1_nmr.CIC.LPS_1.1	nmr.CIC.LPS_1.1	2449	636	1	1	Neutrophil	Ltf-high-neutrophil
GAACCTAGTGTTGGGA-1_nmr.CIC.LPS_1.1	nmr.CIC.LPS_1.1	1585	536	1	1	Neutrophil	Ltf-high-neutrophil
GAACGGACAAGAAGAG-1_nmr.CIC.LPS_1.1	nmr.CIC.LPS_1.1	1026	385	1	1	Neutrophil	Ltf-high-neutrophil
GAACGGAGTGCATCTA-1_nmr.CIC.LPS_1.1	nmr.CIC.LPS_1.1	879	366	1	3	Neutrophil	Neutrophil
GAACGGAGTTCTGTTT-1_nmr.CIC.LPS_1.1	nmr.CIC.LPS_1.1	2791	637	1	1	Neutrophil	Ltf-high-neutrophil
GAACGGAGTTTAGCTG-1_nmr.CIC.LPS_1.1	nmr.CIC.LPS_1.1	578	264	1	3	Neutrophil	Neutrophil
GAACGGATCTAGCACA-1_nmr.CIC.LPS_1.1	nmr.CIC.LPS_1.1	3052	673	1	1	Neutrophil	Ltf-high-neutrophil
GAAGCAGTCCACGAAT-1_nmr.CIC.LPS_1.1	nmr.CIC.LPS_1.1	780	433	2	2	T-cell	T-cell
GAAGCAGTCTGTCCGT-1_nmr.CIC.LPS_1.1	nmr.CIC.LPS_1.1	1794	549	1	1	Neutrophil	Ltf-high-neutrophil
GAATAAGAGATCGGGT-1_nmr.CIC.LPS_1.1	nmr.CIC.LPS_1.1	1195	461	1	1	Neutrophil	Ltf-high-neutrophil
GAATAAGGTGTATGGG-1_nmr.CIC.LPS_1.1	nmr.CIC.LPS_1.1	979	539	2	2	T-cell	T-cell
GAATAAGTCATTTGGG-1_nmr.CIC.LPS_1.1	nmr.CIC.LPS_1.1	243	187	2	2	T-cell	T-cell
GAATAAGTCGTCGTTC-1_nmr.CIC.LPS_1.1	nmr.CIC.LPS_1.1	2156	619	1	1	Neutrophil	Ltf-high-neutrophil
GAATGAAAGTGGTAAT-1_nmr.CIC.LPS_1.1	nmr.CIC.LPS_1.1	2398	653	1	1	Neutrophil	Ltf-high-neutrophil
GAATGAACATATACGC-1_nmr.CIC.LPS_1.1	nmr.CIC.LPS_1.1	2500	647	1	1	Neutrophil	Ltf-high-neutrophil
GACACGCAGCGAAGGG-1_nmr.CIC.LPS_1.1	nmr.CIC.LPS_1.1	2596	692	1	1	Neutrophil	Ltf-high-neutrophil
GACAGAGCACAAGACG-1_nmr.CIC.LPS_1.1	nmr.CIC.LPS_1.1	3987	508	4	6	Erythroid-cell	Erythroid-cell
GACAGAGCATAGAAAC-1_nmr.CIC.LPS_1.1	nmr.CIC.LPS_1.1	1068	651	2	2	T-cell	T-cell
GACAGAGCATGCAATC-1_nmr.CIC.LPS_1.1	nmr.CIC.LPS_1.1	943	549	3	4	B-cell	B-cell
GACAGAGTCACAATGC-1_nmr.CIC.LPS_1.1	nmr.CIC.LPS_1.1	931	540	2	2	T-cell	T-cell
GACAGAGTCACCATAG-1_nmr.CIC.LPS_1.1	nmr.CIC.LPS_1.1	3406	956	3	4	B-cell	B-cell
GACCAATAGGGTTCCC-1_nmr.CIC.LPS_1.1	nmr.CIC.LPS_1.1	3426	792	1	1	Neutrophil	Ltf-high-neutrophil
GACCAATCAGATAATG-1_nmr.CIC.LPS_1.1	nmr.CIC.LPS_1.1	704	324	1	3	Neutrophil	Neutrophil
GACCAATCAGTCAGAG-1_nmr.CIC.LPS_1.1	nmr.CIC.LPS_1.1	780	167	4	6	Erythroid-cell	Erythroid-cell
GACCAATCATGCCTAA-1_nmr.CIC.LPS_1.1	nmr.CIC.LPS_1.1	3088	705	1	1	Neutrophil	Ltf-high-neutrophil
GACCAATCATGGGAAC-1_nmr.CIC.LPS_1.1	nmr.CIC.LPS_1.1	2854	695	1	1	Neutrophil	Ltf-high-neutrophil
GACCAATGTCGCATAT-1_nmr.CIC.LPS_1.1	nmr.CIC.LPS_1.1	1567	771	2	2	T-cell	T-cell
GACCAATGTCTGCAAT-1_nmr.CIC.LPS_1.1	nmr.CIC.LPS_1.1	1179	418	1	1	Neutrophil	Ltf-high-neutrophil
GACCAATTCGTTACGA-1_nmr.CIC.LPS_1.1	nmr.CIC.LPS_1.1	685	306	1	3	Neutrophil	Neutrophil
GACCAATTCTCCAGGG-1_nmr.CIC.LPS_1.1	nmr.CIC.LPS_1.1	2113	574	1	1	Neutrophil	Ltf-high-neutrophil
GACCTGGCACTTGGAT-1_nmr.CIC.LPS_1.1	nmr.CIC.LPS_1.1	1058	544	2	2	T-cell	T-cell
GACCTGGGTATATGAG-1_nmr.CIC.LPS_1.1	nmr.CIC.LPS_1.1	616	356	2	2	T-cell	T-cell
GACCTGGGTCCGCTGA-1_nmr.CIC.LPS_1.1	nmr.CIC.LPS_1.1	820	315	1	3	Neutrophil	Neutrophil
GACCTGGTCAGTCCCT-1_nmr.CIC.LPS_1.1	nmr.CIC.LPS_1.1	1342	418	1	3	Neutrophil	Neutrophil
GACCTGGTCGGTTCGG-1_nmr.CIC.LPS_1.1	nmr.CIC.LPS_1.1	1086	340	1	1	Neutrophil	Ltf-high-neutrophil
GACGCGTAGCAATATG-1_nmr.CIC.LPS_1.1	nmr.CIC.LPS_1.1	5270	1299	5	5	APC	Monocyte
GACGCGTAGTGCCAGA-1_nmr.CIC.LPS_1.1	nmr.CIC.LPS_1.1	2077	542	1	1	Neutrophil	Ltf-high-neutrophil
GACGCGTGTAAAGGAG-1_nmr.CIC.LPS_1.1	nmr.CIC.LPS_1.1	3343	672	1	1	Neutrophil	Ltf-high-neutrophil
GACGCGTGTGAACCTT-1_nmr.CIC.LPS_1.1	nmr.CIC.LPS_1.1	2218	540	1	1	Neutrophil	Ltf-high-neutrophil
GACGCGTTCCAGTATG-1_nmr.CIC.LPS_1.1	nmr.CIC.LPS_1.1	4884	150	4	6	Erythroid-cell	Erythroid-cell
GACGGCTCACAGACAG-1_nmr.CIC.LPS_1.1	nmr.CIC.LPS_1.1	1995	601	1	1	Neutrophil	Ltf-high-neutrophil
GACGGCTTCCGTCAAA-1_nmr.CIC.LPS_1.1	nmr.CIC.LPS_1.1	1365	424	1	1	Neutrophil	Ltf-high-neutrophil
GACGGCTTCTGGTGTA-1_nmr.CIC.LPS_1.1	nmr.CIC.LPS_1.1	2138	546	1	1	Neutrophil	Ltf-high-neutrophil
GACGTGCAGCGTGAGT-1_nmr.CIC.LPS_1.1	nmr.CIC.LPS_1.1	1341	426	1	1	Neutrophil	Ltf-high-neutrophil
GACGTGCCACAGGAGT-1_nmr.CIC.LPS_1.1	nmr.CIC.LPS_1.1	1359	428	1	1	Neutrophil	Ltf-high-neutrophil
GACGTGCTCTGTCAAG-1_nmr.CIC.LPS_1.1	nmr.CIC.LPS_1.1	1527	484	1	1	Neutrophil	Ltf-high-neutrophil
GACGTTACACTCAGGC-1_nmr.CIC.LPS_1.1	nmr.CIC.LPS_1.1	1448	409	1	1	Neutrophil	Ltf-high-neutrophil
GACTAACAGACAGGCT-1_nmr.CIC.LPS_1.1	nmr.CIC.LPS_1.1	1466	486	1	1	Neutrophil	Ltf-high-neutrophil
GACTAACAGGCAAAGA-1_nmr.CIC.LPS_1.1	nmr.CIC.LPS_1.1	958	414	1	3	Neutrophil	Neutrophil
GACTAACCAACTTGAC-1_nmr.CIC.LPS_1.1	nmr.CIC.LPS_1.1	922	547	2	2	T-cell	T-cell
GACTAACCATACTACG-1_nmr.CIC.LPS_1.1	nmr.CIC.LPS_1.1	2424	592	1	1	Neutrophil	Ltf-high-neutrophil
GACTAACGTACTCTCC-1_nmr.CIC.LPS_1.1	nmr.CIC.LPS_1.1	991	392	1	1	Neutrophil	Ltf-high-neutrophil
GACTAACGTCATATCG-1_nmr.CIC.LPS_1.1	nmr.CIC.LPS_1.1	682	300	1	3	Neutrophil	Neutrophil
GACTAACTCGAATCCA-1_nmr.CIC.LPS_1.1	nmr.CIC.LPS_1.1	947	358	1	1	Neutrophil	Ltf-high-neutrophil
GACTACACAATGGTCT-1_nmr.CIC.LPS_1.1	nmr.CIC.LPS_1.1	260	208	2	2	T-cell	T-cell
GACTACAGTGTAATGA-1_nmr.CIC.LPS_1.1	nmr.CIC.LPS_1.1	2361	580	1	1	Neutrophil	Ltf-high-neutrophil
GACTACATCAATAAGG-1_nmr.CIC.LPS_1.1	nmr.CIC.LPS_1.1	932	356	1	3	Neutrophil	Neutrophil
GACTACATCGCAAACT-1_nmr.CIC.LPS_1.1	nmr.CIC.LPS_1.1	1200	626	2	2	T-cell	T-cell
GACTGCGCACCAGGCT-1_nmr.CIC.LPS_1.1	nmr.CIC.LPS_1.1	1042	416	1	3	Neutrophil	Neutrophil
GAGCAGACACCAGATT-1_nmr.CIC.LPS_1.1	nmr.CIC.LPS_1.1	730	323	1	3	Neutrophil	Neutrophil
GAGCAGACACCTATCC-1_nmr.CIC.LPS_1.1	nmr.CIC.LPS_1.1	1537	469	1	1	Neutrophil	Ltf-high-neutrophil
GAGCAGAGTTCAGCGC-1_nmr.CIC.LPS_1.1	nmr.CIC.LPS_1.1	802	349	1	3	Neutrophil	Neutrophil
GAGCAGAGTTCGGGCT-1_nmr.CIC.LPS_1.1	nmr.CIC.LPS_1.1	2589	581	1	1	Neutrophil	Ltf-high-neutrophil
GAGCAGATCAGTACGT-1_nmr.CIC.LPS_1.1	nmr.CIC.LPS_1.1	2425	600	1	1	Neutrophil	Ltf-high-neutrophil
GAGGTGAAGAGTAATC-1_nmr.CIC.LPS_1.1	nmr.CIC.LPS_1.1	693	271	1	1	Neutrophil	Ltf-high-neutrophil
GAGGTGAAGCTCCTCT-1_nmr.CIC.LPS_1.1	nmr.CIC.LPS_1.1	2129	554	1	1	Neutrophil	Ltf-high-neutrophil
GAGTCCGAGTTGCAGG-1_nmr.CIC.LPS_1.1	nmr.CIC.LPS_1.1	1705	481	1	1	Neutrophil	Ltf-high-neutrophil
GAGTCCGAGTTTAGGA-1_nmr.CIC.LPS_1.1	nmr.CIC.LPS_1.1	2782	724	1	1	Neutrophil	Ltf-high-neutrophil
GATCAGTAGGAGTTGC-1_nmr.CIC.LPS_1.1	nmr.CIC.LPS_1.1	1746	519	1	1	Neutrophil	Ltf-high-neutrophil
GATCAGTCACCAGTTA-1_nmr.CIC.LPS_1.1	nmr.CIC.LPS_1.1	3488	1187	6	7	Mast-cell	Mast-cell
GATCAGTCAGCGATCC-1_nmr.CIC.LPS_1.1	nmr.CIC.LPS_1.1	3498	891	1	1	Neutrophil	Ltf-high-neutrophil
GATCAGTCAGCTGTGC-1_nmr.CIC.LPS_1.1	nmr.CIC.LPS_1.1	3211	157	4	6	Erythroid-cell	Erythroid-cell
GATCAGTGTCTACCTC-1_nmr.CIC.LPS_1.1	nmr.CIC.LPS_1.1	1013	398	1	3	Neutrophil	Neutrophil
GATCAGTTCATCGCTC-1_nmr.CIC.LPS_1.1	nmr.CIC.LPS_1.1	1333	614	6	7	Mast-cell	Mast-cell
GATCAGTTCCTCATTA-1_nmr.CIC.LPS_1.1	nmr.CIC.LPS_1.1	2258	598	1	1	Neutrophil	Ltf-high-neutrophil
GATCAGTTCGACAGCC-1_nmr.CIC.LPS_1.1	nmr.CIC.LPS_1.1	1499	459	1	1	Neutrophil	Ltf-high-neutrophil
GATCAGTTCTTCTGGC-1_nmr.CIC.LPS_1.1	nmr.CIC.LPS_1.1	3685	824	1	1	Neutrophil	Ltf-high-neutrophil
GATCGATAGGTAGCTG-1_nmr.CIC.LPS_1.1	nmr.CIC.LPS_1.1	4554	934	1	1	Neutrophil	Ltf-high-neutrophil
GATCGATTCAGTTAGC-1_nmr.CIC.LPS_1.1	nmr.CIC.LPS_1.1	2446	598	1	1	Neutrophil	Ltf-high-neutrophil
GATCGATTCCTTTACA-1_nmr.CIC.LPS_1.1	nmr.CIC.LPS_1.1	884	554	2	2	T-cell	T-cell
GATCGATTCGGTCTAA-1_nmr.CIC.LPS_1.1	nmr.CIC.LPS_1.1	1248	420	1	1	Neutrophil	Ltf-high-neutrophil
GATCGATTCTGCCCTA-1_nmr.CIC.LPS_1.1	nmr.CIC.LPS_1.1	1231	456	1	3	Neutrophil	Neutrophil
GATCGCGCAGCATGAG-1_nmr.CIC.LPS_1.1	nmr.CIC.LPS_1.1	2190	617	1	1	Neutrophil	Ltf-high-neutrophil
GATCGCGCATCACGAT-1_nmr.CIC.LPS_1.1	nmr.CIC.LPS_1.1	640	279	1	3	Neutrophil	Neutrophil
GATCGCGGTTGTCGCG-1_nmr.CIC.LPS_1.1	nmr.CIC.LPS_1.1	1015	323	1	3	Neutrophil	Neutrophil
GATCGCGTCTGTTGAG-1_nmr.CIC.LPS_1.1	nmr.CIC.LPS_1.1	1374	432	1	1	Neutrophil	Ltf-high-neutrophil
GATCGTAAGCGCCTTG-1_nmr.CIC.LPS_1.1	nmr.CIC.LPS_1.1	3114	747	3	4	B-cell	B-cell
GATCGTAAGCGCTCCA-1_nmr.CIC.LPS_1.1	nmr.CIC.LPS_1.1	591	230	1	3	Neutrophil	Neutrophil
GATCGTAAGGTAAACT-1_nmr.CIC.LPS_1.1	nmr.CIC.LPS_1.1	1749	472	1	1	Neutrophil	Ltf-high-neutrophil
GATCGTACACGAAACG-1_nmr.CIC.LPS_1.1	nmr.CIC.LPS_1.1	1523	469	1	1	Neutrophil	Ltf-high-neutrophil
GATCGTACACTGCCAG-1_nmr.CIC.LPS_1.1	nmr.CIC.LPS_1.1	627	260	1	3	Neutrophil	Neutrophil
GATCGTACATATGGTC-1_nmr.CIC.LPS_1.1	nmr.CIC.LPS_1.1	886	337	1	3	Neutrophil	Neutrophil
GATCGTAGTCGAATCT-1_nmr.CIC.LPS_1.1	nmr.CIC.LPS_1.1	902	543	2	2	T-cell	T-cell
GATCTAGAGAAGGTGA-1_nmr.CIC.LPS_1.1	nmr.CIC.LPS_1.1	2401	656	1	1	Neutrophil	Ltf-high-neutrophil
GATCTAGTCTGGTTCC-1_nmr.CIC.LPS_1.1	nmr.CIC.LPS_1.1	398	282	3	4	B-cell	B-cell
GATGAAAAGCAGATCG-1_nmr.CIC.LPS_1.1	nmr.CIC.LPS_1.1	1830	510	1	1	Neutrophil	Ltf-high-neutrophil
GATGAAACATGGTAGG-1_nmr.CIC.LPS_1.1	nmr.CIC.LPS_1.1	1536	474	1	1	Neutrophil	Ltf-high-neutrophil
GATGAAATCCTACAGA-1_nmr.CIC.LPS_1.1	nmr.CIC.LPS_1.1	970	495	2	2	T-cell	T-cell
GATGAGGCAGACGCCT-1_nmr.CIC.LPS_1.1	nmr.CIC.LPS_1.1	1358	465	1	1	Neutrophil	Ltf-high-neutrophil
GATGAGGTCCGTAGGC-1_nmr.CIC.LPS_1.1	nmr.CIC.LPS_1.1	239	188	2	2	T-cell	T-cell
GATGAGGTCGCTTGTC-1_nmr.CIC.LPS_1.1	nmr.CIC.LPS_1.1	1500	504	1	1	Neutrophil	Ltf-high-neutrophil
GATGCTAAGCTGCGAA-1_nmr.CIC.LPS_1.1	nmr.CIC.LPS_1.1	2306	598	1	1	Neutrophil	Ltf-high-neutrophil
GATGCTAAGGAGTAGA-1_nmr.CIC.LPS_1.1	nmr.CIC.LPS_1.1	1655	485	1	1	Neutrophil	Ltf-high-neutrophil
GATGCTAAGGGTCGAT-1_nmr.CIC.LPS_1.1	nmr.CIC.LPS_1.1	2036	540	1	1	Neutrophil	Ltf-high-neutrophil
GATGCTAAGTGACATA-1_nmr.CIC.LPS_1.1	nmr.CIC.LPS_1.1	1792	578	1	1	Neutrophil	Ltf-high-neutrophil
GATGCTACAATGTTGC-1_nmr.CIC.LPS_1.1	nmr.CIC.LPS_1.1	673	421	2	2	T-cell	T-cell
GATGCTAGTCCATCCT-1_nmr.CIC.LPS_1.1	nmr.CIC.LPS_1.1	2351	594	1	1	Neutrophil	Ltf-high-neutrophil
GATGCTAGTTATCGGT-1_nmr.CIC.LPS_1.1	nmr.CIC.LPS_1.1	2445	639	1	1	Neutrophil	Ltf-high-neutrophil
GATGCTATCAGCAACT-1_nmr.CIC.LPS_1.1	nmr.CIC.LPS_1.1	2495	647	1	1	Neutrophil	Ltf-high-neutrophil
GATGCTATCCATGCTC-1_nmr.CIC.LPS_1.1	nmr.CIC.LPS_1.1	2533	589	1	1	Neutrophil	Ltf-high-neutrophil
GATGCTATCCTGCAGG-1_nmr.CIC.LPS_1.1	nmr.CIC.LPS_1.1	740	323	1	1	Neutrophil	Ltf-high-neutrophil
GATTCAGAGTAATCCC-1_nmr.CIC.LPS_1.1	nmr.CIC.LPS_1.1	2218	523	1	1	Neutrophil	Ltf-high-neutrophil
GATTCAGCATGGTAGG-1_nmr.CIC.LPS_1.1	nmr.CIC.LPS_1.1	919	330	1	3	Neutrophil	Neutrophil
GATTCAGGTAGAAAGG-1_nmr.CIC.LPS_1.1	nmr.CIC.LPS_1.1	2308	641	1	1	Neutrophil	Ltf-high-neutrophil
GATTCAGTCAACGCTA-1_nmr.CIC.LPS_1.1	nmr.CIC.LPS_1.1	1862	537	1	1	Neutrophil	Ltf-high-neutrophil
GCAAACTAGATCTGCT-1_nmr.CIC.LPS_1.1	nmr.CIC.LPS_1.1	2205	584	1	1	Neutrophil	Ltf-high-neutrophil
GCAAACTTCGTACCGG-1_nmr.CIC.LPS_1.1	nmr.CIC.LPS_1.1	3017	717	1	1	Neutrophil	Ltf-high-neutrophil
GCAAACTTCTCCGGTT-1_nmr.CIC.LPS_1.1	nmr.CIC.LPS_1.1	1438	486	1	1	Neutrophil	Ltf-high-neutrophil
GCAATCAAGCGTTTAC-1_nmr.CIC.LPS_1.1	nmr.CIC.LPS_1.1	3151	665	1	1	Neutrophil	Ltf-high-neutrophil
GCAATCAAGGTGCTAG-1_nmr.CIC.LPS_1.1	nmr.CIC.LPS_1.1	626	284	1	3	Neutrophil	Neutrophil
GCAATCACAATGCCAT-1_nmr.CIC.LPS_1.1	nmr.CIC.LPS_1.1	1459	494	1	1	Neutrophil	Ltf-high-neutrophil
GCAATCACATTGTGCA-1_nmr.CIC.LPS_1.1	nmr.CIC.LPS_1.1	1121	623	2	2	T-cell	T-cell
GCAATCAGTCCAGTGC-1_nmr.CIC.LPS_1.1	nmr.CIC.LPS_1.1	952	426	1	3	Neutrophil	Neutrophil
GCAATCAGTTAAAGAC-1_nmr.CIC.LPS_1.1	nmr.CIC.LPS_1.1	1453	465	1	1	Neutrophil	Ltf-high-neutrophil
GCAATCATCGCCTGAG-1_nmr.CIC.LPS_1.1	nmr.CIC.LPS_1.1	1202	422	1	1	Neutrophil	Ltf-high-neutrophil
GCACATAAGCCTTGAT-1_nmr.CIC.LPS_1.1	nmr.CIC.LPS_1.1	909	336	1	1	Neutrophil	Ltf-high-neutrophil
GCACATAAGCGATAGC-1_nmr.CIC.LPS_1.1	nmr.CIC.LPS_1.1	8051	1416	3	4	B-cell	B-cell
GCACATACAATAGAGT-1_nmr.CIC.LPS_1.1	nmr.CIC.LPS_1.1	2832	775	1	1	Neutrophil	Ltf-high-neutrophil
GCACATACACACATGT-1_nmr.CIC.LPS_1.1	nmr.CIC.LPS_1.1	2562	599	1	1	Neutrophil	Ltf-high-neutrophil
GCACATATCTGTCTAT-1_nmr.CIC.LPS_1.1	nmr.CIC.LPS_1.1	3362	744	1	1	Neutrophil	Ltf-high-neutrophil
GCACTCTAGACAGAGA-1_nmr.CIC.LPS_1.1	nmr.CIC.LPS_1.1	739	286	1	3	Neutrophil	Neutrophil
GCACTCTAGTAGCGGT-1_nmr.CIC.LPS_1.1	nmr.CIC.LPS_1.1	4606	206	4	6	Erythroid-cell	Erythroid-cell
GCACTCTAGTTTAGGA-1_nmr.CIC.LPS_1.1	nmr.CIC.LPS_1.1	2738	618	1	1	Neutrophil	Ltf-high-neutrophil
GCACTCTCACTTAACG-1_nmr.CIC.LPS_1.1	nmr.CIC.LPS_1.1	2345	605	1	1	Neutrophil	Ltf-high-neutrophil
GCACTCTGTGATGTCT-1_nmr.CIC.LPS_1.1	nmr.CIC.LPS_1.1	3255	979	5	5	APC	Monocyte
GCACTCTTCACATACG-1_nmr.CIC.LPS_1.1	nmr.CIC.LPS_1.1	1268	419	1	1	Neutrophil	Ltf-high-neutrophil
GCACTCTTCACTCTTA-1_nmr.CIC.LPS_1.1	nmr.CIC.LPS_1.1	2068	493	1	1	Neutrophil	Ltf-high-neutrophil
GCAGCCACACCAGATT-1_nmr.CIC.LPS_1.1	nmr.CIC.LPS_1.1	2448	646	1	1	Neutrophil	Ltf-high-neutrophil
GCAGCCACATCACCCT-1_nmr.CIC.LPS_1.1	nmr.CIC.LPS_1.1	1882	579	1	1	Neutrophil	Ltf-high-neutrophil
GCAGCCACATGGTAGG-1_nmr.CIC.LPS_1.1	nmr.CIC.LPS_1.1	387	275	2	2	T-cell	T-cell
GCAGCCAGTCACCTAA-1_nmr.CIC.LPS_1.1	nmr.CIC.LPS_1.1	3037	733	1	1	Neutrophil	Ltf-high-neutrophil
GCAGCCATCCCTGACT-1_nmr.CIC.LPS_1.1	nmr.CIC.LPS_1.1	986	330	1	3	Neutrophil	Neutrophil
GCAGTTAAGGCAAAGA-1_nmr.CIC.LPS_1.1	nmr.CIC.LPS_1.1	661	418	3	4	B-cell	B-cell
GCAGTTAAGTCATGCT-1_nmr.CIC.LPS_1.1	nmr.CIC.LPS_1.1	1040	608	2	2	T-cell	T-cell
GCAGTTACAATACGCT-1_nmr.CIC.LPS_1.1	nmr.CIC.LPS_1.1	324	232	2	2	T-cell	T-cell
GCAGTTAGTCTAAACC-1_nmr.CIC.LPS_1.1	nmr.CIC.LPS_1.1	712	310	1	3	Neutrophil	Neutrophil
GCAGTTATCCTCAATT-1_nmr.CIC.LPS_1.1	nmr.CIC.LPS_1.1	2368	557	1	1	Neutrophil	Ltf-high-neutrophil
GCAGTTATCCTTCAAT-1_nmr.CIC.LPS_1.1	nmr.CIC.LPS_1.1	851	490	2	2	T-cell	T-cell
GCATACACAAGACACG-1_nmr.CIC.LPS_1.1	nmr.CIC.LPS_1.1	724	430	2	2	T-cell	T-cell
GCATACACAGCGATCC-1_nmr.CIC.LPS_1.1	nmr.CIC.LPS_1.1	1917	566	1	1	Neutrophil	Ltf-high-neutrophil
GCATACACAGTCAGCC-1_nmr.CIC.LPS_1.1	nmr.CIC.LPS_1.1	2524	677	1	1	Neutrophil	Ltf-high-neutrophil
GCATACAGTCCGAGTC-1_nmr.CIC.LPS_1.1	nmr.CIC.LPS_1.1	1272	435	1	1	Neutrophil	Ltf-high-neutrophil
GCATACATCGTTTGCC-1_nmr.CIC.LPS_1.1	nmr.CIC.LPS_1.1	252	208	2	2	T-cell	T-cell
GCATGATAGCCCAGCT-1_nmr.CIC.LPS_1.1	nmr.CIC.LPS_1.1	1775	492	1	1	Neutrophil	Ltf-high-neutrophil
GCATGATCATGGTCAT-1_nmr.CIC.LPS_1.1	nmr.CIC.LPS_1.1	1265	635	2	2	T-cell	T-cell
GCATGATGTAGCGTCC-1_nmr.CIC.LPS_1.1	nmr.CIC.LPS_1.1	1812	514	1	1	Neutrophil	Ltf-high-neutrophil
GCATGATGTTGACGTT-1_nmr.CIC.LPS_1.1	nmr.CIC.LPS_1.1	1652	520	1	1	Neutrophil	Ltf-high-neutrophil
GCATGATTCAGTGTTG-1_nmr.CIC.LPS_1.1	nmr.CIC.LPS_1.1	702	265	1	3	Neutrophil	Neutrophil
GCATGATTCGTTACGA-1_nmr.CIC.LPS_1.1	nmr.CIC.LPS_1.1	1115	403	1	1	Neutrophil	Ltf-high-neutrophil
GCATGCGAGACTGTAA-1_nmr.CIC.LPS_1.1	nmr.CIC.LPS_1.1	3466	747	1	1	Neutrophil	Ltf-high-neutrophil
GCATGCGCATCCGTGG-1_nmr.CIC.LPS_1.1	nmr.CIC.LPS_1.1	2099	634	1	1	Neutrophil	Ltf-high-neutrophil
GCATGCGGTACTTCTT-1_nmr.CIC.LPS_1.1	nmr.CIC.LPS_1.1	2862	717	1	1	Neutrophil	Ltf-high-neutrophil
GCATGCGGTGTGACGA-1_nmr.CIC.LPS_1.1	nmr.CIC.LPS_1.1	2499	618	1	1	Neutrophil	Ltf-high-neutrophil
GCATGCGGTTCTGGTA-1_nmr.CIC.LPS_1.1	nmr.CIC.LPS_1.1	2876	740	1	1	Neutrophil	Ltf-high-neutrophil
GCATGCGTCGTGACAT-1_nmr.CIC.LPS_1.1	nmr.CIC.LPS_1.1	919	380	1	3	Neutrophil	Neutrophil
GCATGTAAGACAGGCT-1_nmr.CIC.LPS_1.1	nmr.CIC.LPS_1.1	2398	602	1	1	Neutrophil	Ltf-high-neutrophil
GCATGTAAGGTAGCCA-1_nmr.CIC.LPS_1.1	nmr.CIC.LPS_1.1	2479	656	1	1	Neutrophil	Ltf-high-neutrophil
GCATGTAAGTTTCCTT-1_nmr.CIC.LPS_1.1	nmr.CIC.LPS_1.1	1443	523	1	1	Neutrophil	Ltf-high-neutrophil
GCATGTAGTAATCGTC-1_nmr.CIC.LPS_1.1	nmr.CIC.LPS_1.1	1212	439	1	1	Neutrophil	Ltf-high-neutrophil
GCCAAATAGCTTTGGT-1_nmr.CIC.LPS_1.1	nmr.CIC.LPS_1.1	725	318	1	3	Neutrophil	Neutrophil
GCCAAATGTGCATCTA-1_nmr.CIC.LPS_1.1	nmr.CIC.LPS_1.1	1859	497	1	1	Neutrophil	Ltf-high-neutrophil
GCCAAATTCAATAAGG-1_nmr.CIC.LPS_1.1	nmr.CIC.LPS_1.1	5727	1211	1	1	Neutrophil	Ltf-high-neutrophil
GCCTCTAAGACAGGCT-1_nmr.CIC.LPS_1.1	nmr.CIC.LPS_1.1	1504	481	1	1	Neutrophil	Ltf-high-neutrophil
GCCTCTACATGTCTCC-1_nmr.CIC.LPS_1.1	nmr.CIC.LPS_1.1	2036	537	1	1	Neutrophil	Ltf-high-neutrophil
GCCTCTAGTCGTGGCT-1_nmr.CIC.LPS_1.1	nmr.CIC.LPS_1.1	975	574	2	2	T-cell	T-cell
GCCTCTATCAACGGGA-1_nmr.CIC.LPS_1.1	nmr.CIC.LPS_1.1	1625	564	1	1	Neutrophil	Ltf-high-neutrophil
GCCTCTATCGTCTGAA-1_nmr.CIC.LPS_1.1	nmr.CIC.LPS_1.1	1038	526	2	2	T-cell	T-cell
GCGACCAAGGAATTAC-1_nmr.CIC.LPS_1.1	nmr.CIC.LPS_1.1	1178	480	1	3	Neutrophil	Neutrophil
GCGACCAAGGATATAC-1_nmr.CIC.LPS_1.1	nmr.CIC.LPS_1.1	603	287	1	3	Neutrophil	Neutrophil
GCGACCACACAACGCC-1_nmr.CIC.LPS_1.1	nmr.CIC.LPS_1.1	2135	555	1	1	Neutrophil	Ltf-high-neutrophil
GCGACCACATAACCTG-1_nmr.CIC.LPS_1.1	nmr.CIC.LPS_1.1	582	298	1	3	Neutrophil	Neutrophil
GCGAGAAAGCGATCCC-1_nmr.CIC.LPS_1.1	nmr.CIC.LPS_1.1	1775	508	1	1	Neutrophil	Ltf-high-neutrophil
GCGAGAAAGTCGAGTG-1_nmr.CIC.LPS_1.1	nmr.CIC.LPS_1.1	1727	456	1	1	Neutrophil	Ltf-high-neutrophil
GCGAGAAAGTGAACAT-1_nmr.CIC.LPS_1.1	nmr.CIC.LPS_1.1	1491	475	1	1	Neutrophil	Ltf-high-neutrophil
GCGAGAACATGGTAGG-1_nmr.CIC.LPS_1.1	nmr.CIC.LPS_1.1	2172	540	1	1	Neutrophil	Ltf-high-neutrophil
GCGAGAAGTCGCTTCT-1_nmr.CIC.LPS_1.1	nmr.CIC.LPS_1.1	553	290	1	3	Neutrophil	Neutrophil
GCGAGAAGTTGGAGGT-1_nmr.CIC.LPS_1.1	nmr.CIC.LPS_1.1	1140	565	2	2	T-cell	T-cell
GCGAGAATCAAGCCTA-1_nmr.CIC.LPS_1.1	nmr.CIC.LPS_1.1	663	452	3	4	B-cell	B-cell
GCGAGAATCCCTTGCA-1_nmr.CIC.LPS_1.1	nmr.CIC.LPS_1.1	1912	527	1	1	Neutrophil	Ltf-high-neutrophil
GCGCAACCACCATGTA-1_nmr.CIC.LPS_1.1	nmr.CIC.LPS_1.1	1608	498	1	1	Neutrophil	Ltf-high-neutrophil
GCGCAACGTTTCCACC-1_nmr.CIC.LPS_1.1	nmr.CIC.LPS_1.1	927	435	1	3	Neutrophil	Neutrophil
GCGCAGTAGCTGAACG-1_nmr.CIC.LPS_1.1	nmr.CIC.LPS_1.1	634	386	2	2	T-cell	T-cell
GCGCAGTAGGGTCTCC-1_nmr.CIC.LPS_1.1	nmr.CIC.LPS_1.1	1121	407	1	1	Neutrophil	Ltf-high-neutrophil
GCGCAGTAGGTAGCTG-1_nmr.CIC.LPS_1.1	nmr.CIC.LPS_1.1	972	402	1	1	Neutrophil	Ltf-high-neutrophil
GCGCAGTAGGTGATAT-1_nmr.CIC.LPS_1.1	nmr.CIC.LPS_1.1	326	244	2	2	T-cell	T-cell
GCGCAGTCACTTCTGC-1_nmr.CIC.LPS_1.1	nmr.CIC.LPS_1.1	561	275	1	3	Neutrophil	Neutrophil
GCGCAGTGTCGAAAGC-1_nmr.CIC.LPS_1.1	nmr.CIC.LPS_1.1	2024	992	2	2	T-cell	T-cell
GCGCCAAAGGGCTTGA-1_nmr.CIC.LPS_1.1	nmr.CIC.LPS_1.1	2117	634	1	1	Neutrophil	Ltf-high-neutrophil
GCGCCAACAAGGACTG-1_nmr.CIC.LPS_1.1	nmr.CIC.LPS_1.1	1173	420	1	1	Neutrophil	Ltf-high-neutrophil
GCGCCAACATACTCTT-1_nmr.CIC.LPS_1.1	nmr.CIC.LPS_1.1	763	434	2	2	T-cell	T-cell
GCGCCAAGTAGGGTAC-1_nmr.CIC.LPS_1.1	nmr.CIC.LPS_1.1	686	280	1	3	Neutrophil	Neutrophil
GCGCCAAGTTCAGGCC-1_nmr.CIC.LPS_1.1	nmr.CIC.LPS_1.1	556	281	1	3	Neutrophil	Neutrophil
GCGCGATCACGTTGGC-1_nmr.CIC.LPS_1.1	nmr.CIC.LPS_1.1	1941	578	1	1	Neutrophil	Ltf-high-neutrophil
GCGCGATGTAAGGGCT-1_nmr.CIC.LPS_1.1	nmr.CIC.LPS_1.1	291	242	2	2	T-cell	T-cell
GCGCGATGTATAATGG-1_nmr.CIC.LPS_1.1	nmr.CIC.LPS_1.1	2324	607	1	1	Neutrophil	Ltf-high-neutrophil
GCGCGATGTGACCAAG-1_nmr.CIC.LPS_1.1	nmr.CIC.LPS_1.1	1756	520	1	1	Neutrophil	Ltf-high-neutrophil
GCGCGATGTGCAGACA-1_nmr.CIC.LPS_1.1	nmr.CIC.LPS_1.1	1909	584	1	1	Neutrophil	Ltf-high-neutrophil
GCGCGATGTGGTTTCA-1_nmr.CIC.LPS_1.1	nmr.CIC.LPS_1.1	632	375	2	2	T-cell	T-cell
GCGCGATGTTGTGGAG-1_nmr.CIC.LPS_1.1	nmr.CIC.LPS_1.1	174	149	2	2	T-cell	T-cell
GCGGGTTCAAGCGAGT-1_nmr.CIC.LPS_1.1	nmr.CIC.LPS_1.1	759	482	3	4	B-cell	B-cell
GCGGGTTCATCCCATC-1_nmr.CIC.LPS_1.1	nmr.CIC.LPS_1.1	532	303	2	2	T-cell	T-cell
GCGGGTTTCGCCCTTA-1_nmr.CIC.LPS_1.1	nmr.CIC.LPS_1.1	3153	796	1	1	Neutrophil	Ltf-high-neutrophil
GCTCCTAAGATAGCAT-1_nmr.CIC.LPS_1.1	nmr.CIC.LPS_1.1	1780	553	1	1	Neutrophil	Ltf-high-neutrophil
GCTCCTAGTAGTACCT-1_nmr.CIC.LPS_1.1	nmr.CIC.LPS_1.1	783	366	1	3	Neutrophil	Neutrophil
GCTCCTAGTCAAAGCG-1_nmr.CIC.LPS_1.1	nmr.CIC.LPS_1.1	2018	638	1	1	Neutrophil	Ltf-high-neutrophil
GCTCCTAGTCCGTTAA-1_nmr.CIC.LPS_1.1	nmr.CIC.LPS_1.1	1925	514	1	1	Neutrophil	Ltf-high-neutrophil
GCTCCTAGTTGTCTTT-1_nmr.CIC.LPS_1.1	nmr.CIC.LPS_1.1	819	335	1	1	Neutrophil	Ltf-high-neutrophil
GCTCCTATCATCGCTC-1_nmr.CIC.LPS_1.1	nmr.CIC.LPS_1.1	1605	502	1	1	Neutrophil	Ltf-high-neutrophil
GCTCCTATCTCGGACG-1_nmr.CIC.LPS_1.1	nmr.CIC.LPS_1.1	2399	1028	2	2	T-cell	T-cell
GCTCCTATCTGCAGTA-1_nmr.CIC.LPS_1.1	nmr.CIC.LPS_1.1	209	181	2	2	T-cell	T-cell
GCTCTGTAGAAAGTGG-1_nmr.CIC.LPS_1.1	nmr.CIC.LPS_1.1	1887	601	1	1	Neutrophil	Ltf-high-neutrophil
GCTCTGTGTTTCCACC-1_nmr.CIC.LPS_1.1	nmr.CIC.LPS_1.1	536	249	1	3	Neutrophil	Neutrophil
GCTCTGTTCTGATACG-1_nmr.CIC.LPS_1.1	nmr.CIC.LPS_1.1	1452	425	1	1	Neutrophil	Ltf-high-neutrophil
GCTGCAGCAGCTTAAC-1_nmr.CIC.LPS_1.1	nmr.CIC.LPS_1.1	2276	557	1	1	Neutrophil	Ltf-high-neutrophil
GCTGCAGCATAACCTG-1_nmr.CIC.LPS_1.1	nmr.CIC.LPS_1.1	1773	554	1	1	Neutrophil	Ltf-high-neutrophil
GCTGCAGTCCTGCAGG-1_nmr.CIC.LPS_1.1	nmr.CIC.LPS_1.1	2320	611	1	1	Neutrophil	Ltf-high-neutrophil
GCTGCGAAGGATATAC-1_nmr.CIC.LPS_1.1	nmr.CIC.LPS_1.1	397	195	1	3	Neutrophil	Neutrophil
GCTGCGAAGGTCATCT-1_nmr.CIC.LPS_1.1	nmr.CIC.LPS_1.1	5198	1164	1	1	Neutrophil	Ltf-high-neutrophil
GCTGCGACAGCTGGCT-1_nmr.CIC.LPS_1.1	nmr.CIC.LPS_1.1	1182	446	1	1	Neutrophil	Ltf-high-neutrophil
GCTGCGAGTAGCGTCC-1_nmr.CIC.LPS_1.1	nmr.CIC.LPS_1.1	654	277	1	3	Neutrophil	Neutrophil
GCTGCGAGTTAGTGGG-1_nmr.CIC.LPS_1.1	nmr.CIC.LPS_1.1	2212	610	1	1	Neutrophil	Ltf-high-neutrophil
GCTGCGATCATCGCTC-1_nmr.CIC.LPS_1.1	nmr.CIC.LPS_1.1	1110	472	1	1	Neutrophil	Ltf-high-neutrophil
GCTGCTTAGAAGGACA-1_nmr.CIC.LPS_1.1	nmr.CIC.LPS_1.1	1110	347	1	3	Neutrophil	Neutrophil
GCTGCTTCAATCTGCA-1_nmr.CIC.LPS_1.1	nmr.CIC.LPS_1.1	1949	509	1	1	Neutrophil	Ltf-high-neutrophil
GCTGCTTGTGCTCTTC-1_nmr.CIC.LPS_1.1	nmr.CIC.LPS_1.1	4557	1188	5	5	APC	Monocyte
GCTGCTTTCGTTGACA-1_nmr.CIC.LPS_1.1	nmr.CIC.LPS_1.1	674	446	3	4	B-cell	B-cell
GCTGGGTAGTGAAGAG-1_nmr.CIC.LPS_1.1	nmr.CIC.LPS_1.1	1949	261	4	6	Erythroid-cell	Erythroid-cell
GCTGGGTCATATGAGA-1_nmr.CIC.LPS_1.1	nmr.CIC.LPS_1.1	711	239	1	1	Neutrophil	Ltf-high-neutrophil
GCTGGGTGTCAAAGCG-1_nmr.CIC.LPS_1.1	nmr.CIC.LPS_1.1	1371	708	2	2	T-cell	T-cell
GCTGGGTGTGAGGGAG-1_nmr.CIC.LPS_1.1	nmr.CIC.LPS_1.1	1856	501	1	1	Neutrophil	Ltf-high-neutrophil
GCTTCCAAGCCGTCGT-1_nmr.CIC.LPS_1.1	nmr.CIC.LPS_1.1	808	465	2	2	T-cell	T-cell
GCTTCCAGTACCGGCT-1_nmr.CIC.LPS_1.1	nmr.CIC.LPS_1.1	2458	637	1	1	Neutrophil	Ltf-high-neutrophil
GCTTCCAGTTCCGGCA-1_nmr.CIC.LPS_1.1	nmr.CIC.LPS_1.1	1529	519	1	1	Neutrophil	Ltf-high-neutrophil
GCTTCCAGTTGGTAAA-1_nmr.CIC.LPS_1.1	nmr.CIC.LPS_1.1	1119	410	1	1	Neutrophil	Ltf-high-neutrophil
GCTTCCATCGGCATCG-1_nmr.CIC.LPS_1.1	nmr.CIC.LPS_1.1	530	345	2	2	T-cell	T-cell
GCTTGAACATTGGGCC-1_nmr.CIC.LPS_1.1	nmr.CIC.LPS_1.1	936	501	2	2	T-cell	T-cell
GCTTGAAGTCAACTGT-1_nmr.CIC.LPS_1.1	nmr.CIC.LPS_1.1	1366	433	1	1	Neutrophil	Ltf-high-neutrophil
GCTTGAAGTCGCTTCT-1_nmr.CIC.LPS_1.1	nmr.CIC.LPS_1.1	2369	636	1	1	Neutrophil	Ltf-high-neutrophil
GCTTGAAGTTCGTTGA-1_nmr.CIC.LPS_1.1	nmr.CIC.LPS_1.1	1576	493	1	1	Neutrophil	Ltf-high-neutrophil
GCTTGAATCTTACCGC-1_nmr.CIC.LPS_1.1	nmr.CIC.LPS_1.1	1608	475	1	1	Neutrophil	Ltf-high-neutrophil
GGAAAGCCAAAGGAAG-1_nmr.CIC.LPS_1.1	nmr.CIC.LPS_1.1	1128	446	1	1	Neutrophil	Ltf-high-neutrophil
GGAAAGCCATGTCGAT-1_nmr.CIC.LPS_1.1	nmr.CIC.LPS_1.1	703	446	3	4	B-cell	B-cell
GGAAAGCGTGAACCTT-1_nmr.CIC.LPS_1.1	nmr.CIC.LPS_1.1	3862	1258	5	5	APC	Monocyte
GGAAAGCTCTCGTTTA-1_nmr.CIC.LPS_1.1	nmr.CIC.LPS_1.1	988	392	1	3	Neutrophil	Neutrophil
GGAAAGCTCTGGTGTA-1_nmr.CIC.LPS_1.1	nmr.CIC.LPS_1.1	1626	500	1	1	Neutrophil	Ltf-high-neutrophil
GGAACTTCACAACGCC-1_nmr.CIC.LPS_1.1	nmr.CIC.LPS_1.1	377	176	7	9	Unassigned	Unassigned.2
GGAACTTCAGATTGCT-1_nmr.CIC.LPS_1.1	nmr.CIC.LPS_1.1	938	377	1	3	Neutrophil	Neutrophil
GGAACTTCATCCCACT-1_nmr.CIC.LPS_1.1	nmr.CIC.LPS_1.1	297	217	2	2	T-cell	T-cell
GGAACTTTCACGCGGT-1_nmr.CIC.LPS_1.1	nmr.CIC.LPS_1.1	1412	680	2	2	T-cell	T-cell
GGAACTTTCGCAAGCC-1_nmr.CIC.LPS_1.1	nmr.CIC.LPS_1.1	1118	395	1	3	Neutrophil	Neutrophil
GGAATAAAGAACAATC-1_nmr.CIC.LPS_1.1	nmr.CIC.LPS_1.1	381	265	2	2	T-cell	T-cell
GGAATAAAGATCCCAT-1_nmr.CIC.LPS_1.1	nmr.CIC.LPS_1.1	1707	487	1	1	Neutrophil	Ltf-high-neutrophil
GGAATAAAGCGTAGTG-1_nmr.CIC.LPS_1.1	nmr.CIC.LPS_1.1	1992	510	1	1	Neutrophil	Ltf-high-neutrophil
GGAATAACACCAACCG-1_nmr.CIC.LPS_1.1	nmr.CIC.LPS_1.1	2630	1112	2	8	T-cell	Unassigned.1
GGAATAACAGCTTCGG-1_nmr.CIC.LPS_1.1	nmr.CIC.LPS_1.1	534	258	1	3	Neutrophil	Neutrophil
GGAATAACATCGTCGG-1_nmr.CIC.LPS_1.1	nmr.CIC.LPS_1.1	666	432	3	4	B-cell	B-cell
GGAATAAGTGCCTGTG-1_nmr.CIC.LPS_1.1	nmr.CIC.LPS_1.1	1483	427	1	1	Neutrophil	Ltf-high-neutrophil
GGAATAATCATCTGCC-1_nmr.CIC.LPS_1.1	nmr.CIC.LPS_1.1	2552	649	1	1	Neutrophil	Ltf-high-neutrophil
GGACAAGCAGGGCATA-1_nmr.CIC.LPS_1.1	nmr.CIC.LPS_1.1	2527	633	1	1	Neutrophil	Ltf-high-neutrophil
GGACAAGCAGGGTTAG-1_nmr.CIC.LPS_1.1	nmr.CIC.LPS_1.1	812	329	1	3	Neutrophil	Neutrophil
GGACAAGGTTGGGACA-1_nmr.CIC.LPS_1.1	nmr.CIC.LPS_1.1	1948	569	1	1	Neutrophil	Ltf-high-neutrophil
GGACAAGGTTTGCATG-1_nmr.CIC.LPS_1.1	nmr.CIC.LPS_1.1	779	405	2	2	T-cell	T-cell
GGACAGACAGTTCATG-1_nmr.CIC.LPS_1.1	nmr.CIC.LPS_1.1	1498	497	1	1	Neutrophil	Ltf-high-neutrophil
GGACAGAGTATAGGTA-1_nmr.CIC.LPS_1.1	nmr.CIC.LPS_1.1	835	348	1	1	Neutrophil	Ltf-high-neutrophil
GGACAGATCTCTGTCG-1_nmr.CIC.LPS_1.1	nmr.CIC.LPS_1.1	1874	559	1	1	Neutrophil	Ltf-high-neutrophil
GGACAGATCTTATCTG-1_nmr.CIC.LPS_1.1	nmr.CIC.LPS_1.1	1728	518	1	1	Neutrophil	Ltf-high-neutrophil
GGACATTAGTGTGGCA-1_nmr.CIC.LPS_1.1	nmr.CIC.LPS_1.1	2965	738	1	1	Neutrophil	Ltf-high-neutrophil
GGACATTCAACTGCTA-1_nmr.CIC.LPS_1.1	nmr.CIC.LPS_1.1	859	317	1	3	Neutrophil	Neutrophil
GGACATTGTGACGCCT-1_nmr.CIC.LPS_1.1	nmr.CIC.LPS_1.1	2540	665	1	1	Neutrophil	Ltf-high-neutrophil
GGACGTCCACCAGATT-1_nmr.CIC.LPS_1.1	nmr.CIC.LPS_1.1	3578	859	1	1	Neutrophil	Ltf-high-neutrophil
GGACGTCCACCAGGCT-1_nmr.CIC.LPS_1.1	nmr.CIC.LPS_1.1	1929	614	1	1	Neutrophil	Ltf-high-neutrophil
GGACGTCCAGTGAGTG-1_nmr.CIC.LPS_1.1	nmr.CIC.LPS_1.1	1996	562	1	1	Neutrophil	Ltf-high-neutrophil
GGACGTCCATGCAATC-1_nmr.CIC.LPS_1.1	nmr.CIC.LPS_1.1	2684	670	1	1	Neutrophil	Ltf-high-neutrophil
GGACGTCCATGGTCTA-1_nmr.CIC.LPS_1.1	nmr.CIC.LPS_1.1	969	540	6	7	Mast-cell	Mast-cell
GGACGTCTCAGTTGAC-1_nmr.CIC.LPS_1.1	nmr.CIC.LPS_1.1	821	552	3	4	B-cell	B-cell
GGACGTCTCGCCCTTA-1_nmr.CIC.LPS_1.1	nmr.CIC.LPS_1.1	1162	598	2	2	T-cell	T-cell
GGAGCAAAGGGAGTAA-1_nmr.CIC.LPS_1.1	nmr.CIC.LPS_1.1	803	340	1	1	Neutrophil	Ltf-high-neutrophil
GGAGCAAAGTGAACAT-1_nmr.CIC.LPS_1.1	nmr.CIC.LPS_1.1	4057	1329	5	5	APC	Monocyte
GGAGCAACAAGGGTCA-1_nmr.CIC.LPS_1.1	nmr.CIC.LPS_1.1	2485	591	1	1	Neutrophil	Ltf-high-neutrophil
GGAGCAACATCGTCGG-1_nmr.CIC.LPS_1.1	nmr.CIC.LPS_1.1	2314	626	1	1	Neutrophil	Ltf-high-neutrophil
GGAGCAACATTATCTC-1_nmr.CIC.LPS_1.1	nmr.CIC.LPS_1.1	474	308	2	2	T-cell	T-cell
GGAGCAAGTGTCAATC-1_nmr.CIC.LPS_1.1	nmr.CIC.LPS_1.1	1675	459	1	1	Neutrophil	Ltf-high-neutrophil
GGAGCAATCATGCTCC-1_nmr.CIC.LPS_1.1	nmr.CIC.LPS_1.1	2453	581	1	1	Neutrophil	Ltf-high-neutrophil
GGAGCAATCCGCATAA-1_nmr.CIC.LPS_1.1	nmr.CIC.LPS_1.1	1005	445	3	4	B-cell	B-cell
GGAGCAATCTAGCACA-1_nmr.CIC.LPS_1.1	nmr.CIC.LPS_1.1	2256	544	1	1	Neutrophil	Ltf-high-neutrophil
GGATGTTAGCCTATGT-1_nmr.CIC.LPS_1.1	nmr.CIC.LPS_1.1	2478	614	1	1	Neutrophil	Ltf-high-neutrophil
GGATGTTAGGCTCAGA-1_nmr.CIC.LPS_1.1	nmr.CIC.LPS_1.1	900	463	2	2	T-cell	T-cell
GGATTACGTAGCTTGT-1_nmr.CIC.LPS_1.1	nmr.CIC.LPS_1.1	3317	734	1	1	Neutrophil	Ltf-high-neutrophil
GGATTACGTGGCCCTA-1_nmr.CIC.LPS_1.1	nmr.CIC.LPS_1.1	2270	560	1	1	Neutrophil	Ltf-high-neutrophil
GGATTACGTTGAGGTG-1_nmr.CIC.LPS_1.1	nmr.CIC.LPS_1.1	1976	518	1	1	Neutrophil	Ltf-high-neutrophil
GGATTACTCGATGAGG-1_nmr.CIC.LPS_1.1	nmr.CIC.LPS_1.1	1240	447	1	1	Neutrophil	Ltf-high-neutrophil
GGCAATTAGACAAGCC-1_nmr.CIC.LPS_1.1	nmr.CIC.LPS_1.1	1927	538	1	1	Neutrophil	Ltf-high-neutrophil
GGCAATTAGCCACGTC-1_nmr.CIC.LPS_1.1	nmr.CIC.LPS_1.1	1699	494	1	1	Neutrophil	Ltf-high-neutrophil
GGCAATTCATTATCTC-1_nmr.CIC.LPS_1.1	nmr.CIC.LPS_1.1	1415	441	1	1	Neutrophil	Ltf-high-neutrophil
GGCAATTGTACTTGAC-1_nmr.CIC.LPS_1.1	nmr.CIC.LPS_1.1	2493	468	1	3	Neutrophil	Neutrophil
GGCAATTTCCGAGCCA-1_nmr.CIC.LPS_1.1	nmr.CIC.LPS_1.1	2419	665	1	1	Neutrophil	Ltf-high-neutrophil
GGCCGATAGGGTGTTG-1_nmr.CIC.LPS_1.1	nmr.CIC.LPS_1.1	1182	452	1	1	Neutrophil	Ltf-high-neutrophil
GGCCGATGTGCGGTAA-1_nmr.CIC.LPS_1.1	nmr.CIC.LPS_1.1	932	513	2	2	T-cell	T-cell
GGCCGATTCCCAAGAT-1_nmr.CIC.LPS_1.1	nmr.CIC.LPS_1.1	2143	573	1	1	Neutrophil	Ltf-high-neutrophil
GGCCGATTCTCCAGGG-1_nmr.CIC.LPS_1.1	nmr.CIC.LPS_1.1	2558	567	1	1	Neutrophil	Ltf-high-neutrophil
GGCCGATTCTTCTGGC-1_nmr.CIC.LPS_1.1	nmr.CIC.LPS_1.1	1082	446	1	1	Neutrophil	Ltf-high-neutrophil
GGCGACTAGAGATGAG-1_nmr.CIC.LPS_1.1	nmr.CIC.LPS_1.1	797	404	1	1	Neutrophil	Ltf-high-neutrophil
GGCGACTAGCAAATCA-1_nmr.CIC.LPS_1.1	nmr.CIC.LPS_1.1	647	273	1	3	Neutrophil	Neutrophil
GGCGACTCAAGACGTG-1_nmr.CIC.LPS_1.1	nmr.CIC.LPS_1.1	659	307	1	3	Neutrophil	Neutrophil
GGCGACTCAAGCCGCT-1_nmr.CIC.LPS_1.1	nmr.CIC.LPS_1.1	3205	788	1	1	Neutrophil	Ltf-high-neutrophil
GGCGACTGTGAAAGAG-1_nmr.CIC.LPS_1.1	nmr.CIC.LPS_1.1	806	322	1	3	Neutrophil	Neutrophil
GGCGACTGTGGGTCAA-1_nmr.CIC.LPS_1.1	nmr.CIC.LPS_1.1	210	179	2	2	T-cell	T-cell
GGCGTGTAGAGCTGCA-1_nmr.CIC.LPS_1.1	nmr.CIC.LPS_1.1	2644	852	5	5	APC	Monocyte
GGCGTGTCACTGTCGG-1_nmr.CIC.LPS_1.1	nmr.CIC.LPS_1.1	335	244	2	2	T-cell	T-cell
GGCGTGTCATACCATG-1_nmr.CIC.LPS_1.1	nmr.CIC.LPS_1.1	1200	674	2	2	T-cell	T-cell
GGCGTGTGTAGCGTCC-1_nmr.CIC.LPS_1.1	nmr.CIC.LPS_1.1	1940	481	1	1	Neutrophil	Ltf-high-neutrophil
GGCGTGTGTGCTCTTC-1_nmr.CIC.LPS_1.1	nmr.CIC.LPS_1.1	808	476	2	2	T-cell	T-cell
GGCGTGTTCGGATGTT-1_nmr.CIC.LPS_1.1	nmr.CIC.LPS_1.1	640	295	1	3	Neutrophil	Neutrophil
GGCTCGACAGTTAACC-1_nmr.CIC.LPS_1.1	nmr.CIC.LPS_1.1	863	326	1	3	Neutrophil	Neutrophil
GGCTCGAGTGCTCTTC-1_nmr.CIC.LPS_1.1	nmr.CIC.LPS_1.1	1309	456	1	3	Neutrophil	Neutrophil
GGCTCGATCCCGGATG-1_nmr.CIC.LPS_1.1	nmr.CIC.LPS_1.1	1357	492	1	1	Neutrophil	Ltf-high-neutrophil
GGCTGGTGTAATAGCA-1_nmr.CIC.LPS_1.1	nmr.CIC.LPS_1.1	2666	627	1	1	Neutrophil	Ltf-high-neutrophil
GGCTGGTTCCTTAATC-1_nmr.CIC.LPS_1.1	nmr.CIC.LPS_1.1	754	319	1	3	Neutrophil	Neutrophil
GGCTGGTTCGGCGCTA-1_nmr.CIC.LPS_1.1	nmr.CIC.LPS_1.1	1426	189	4	6	Erythroid-cell	Erythroid-cell
GGGAATGCAAGGCTCC-1_nmr.CIC.LPS_1.1	nmr.CIC.LPS_1.1	733	350	1	3	Neutrophil	Neutrophil
GGGAATGCACGGCTAC-1_nmr.CIC.LPS_1.1	nmr.CIC.LPS_1.1	1779	917	2	2	T-cell	T-cell
GGGAATGTCTGCAAGT-1_nmr.CIC.LPS_1.1	nmr.CIC.LPS_1.1	926	539	3	4	B-cell	B-cell
GGGAATGTCTGGTTCC-1_nmr.CIC.LPS_1.1	nmr.CIC.LPS_1.1	626	296	1	3	Neutrophil	Neutrophil
GGGACCTAGCAGGTCA-1_nmr.CIC.LPS_1.1	nmr.CIC.LPS_1.1	1678	514	1	1	Neutrophil	Ltf-high-neutrophil
GGGACCTCAAAGTCAA-1_nmr.CIC.LPS_1.1	nmr.CIC.LPS_1.1	3068	708	1	1	Neutrophil	Ltf-high-neutrophil
GGGACCTCACGTGAGA-1_nmr.CIC.LPS_1.1	nmr.CIC.LPS_1.1	1363	427	1	1	Neutrophil	Ltf-high-neutrophil
GGGACCTGTATGAATG-1_nmr.CIC.LPS_1.1	nmr.CIC.LPS_1.1	2231	627	1	1	Neutrophil	Ltf-high-neutrophil
GGGACCTGTGGGTCAA-1_nmr.CIC.LPS_1.1	nmr.CIC.LPS_1.1	2360	637	1	1	Neutrophil	Ltf-high-neutrophil
GGGAGATGTCATGCAT-1_nmr.CIC.LPS_1.1	nmr.CIC.LPS_1.1	1344	449	1	1	Neutrophil	Ltf-high-neutrophil
GGGAGATTCAGTGCAT-1_nmr.CIC.LPS_1.1	nmr.CIC.LPS_1.1	1951	630	1	1	Neutrophil	Ltf-high-neutrophil
GGGAGATTCGCCGTGA-1_nmr.CIC.LPS_1.1	nmr.CIC.LPS_1.1	2358	617	1	1	Neutrophil	Ltf-high-neutrophil
GGGAGATTCTCCCTGA-1_nmr.CIC.LPS_1.1	nmr.CIC.LPS_1.1	2317	662	1	1	Neutrophil	Ltf-high-neutrophil
GGGATGACACCACCAG-1_nmr.CIC.LPS_1.1	nmr.CIC.LPS_1.1	636	280	1	1	Neutrophil	Ltf-high-neutrophil
GGGATGACAGGGTTAG-1_nmr.CIC.LPS_1.1	nmr.CIC.LPS_1.1	3176	857	1	1	Neutrophil	Ltf-high-neutrophil
GGGATGAGTGCTGTAT-1_nmr.CIC.LPS_1.1	nmr.CIC.LPS_1.1	1877	502	1	1	Neutrophil	Ltf-high-neutrophil
GGGATGATCACAACGT-1_nmr.CIC.LPS_1.1	nmr.CIC.LPS_1.1	1123	385	1	1	Neutrophil	Ltf-high-neutrophil
GGGCACTAGCCGATTT-1_nmr.CIC.LPS_1.1	nmr.CIC.LPS_1.1	709	312	1	3	Neutrophil	Neutrophil
GGGCACTCACCACCAG-1_nmr.CIC.LPS_1.1	nmr.CIC.LPS_1.1	1132	403	1	1	Neutrophil	Ltf-high-neutrophil
GGGCACTGTAGCGCAA-1_nmr.CIC.LPS_1.1	nmr.CIC.LPS_1.1	2489	536	1	1	Neutrophil	Ltf-high-neutrophil
GGGCACTGTCGGCATC-1_nmr.CIC.LPS_1.1	nmr.CIC.LPS_1.1	2401	641	1	1	Neutrophil	Ltf-high-neutrophil
GGGCACTTCAGCTCTC-1_nmr.CIC.LPS_1.1	nmr.CIC.LPS_1.1	3430	1274	2	2	T-cell	T-cell
GGGCATCAGATATACG-1_nmr.CIC.LPS_1.1	nmr.CIC.LPS_1.1	2244	572	1	1	Neutrophil	Ltf-high-neutrophil
GGGCATCAGTGATCGG-1_nmr.CIC.LPS_1.1	nmr.CIC.LPS_1.1	1648	544	1	1	Neutrophil	Ltf-high-neutrophil
GGGCATCCACAGACTT-1_nmr.CIC.LPS_1.1	nmr.CIC.LPS_1.1	982	378	1	3	Neutrophil	Neutrophil
GGGCATCCATGGAATA-1_nmr.CIC.LPS_1.1	nmr.CIC.LPS_1.1	775	358	1	3	Neutrophil	Neutrophil
GGGCATCGTAGCGCAA-1_nmr.CIC.LPS_1.1	nmr.CIC.LPS_1.1	451	196	1	3	Neutrophil	Neutrophil
GGGTCTGAGAATGTTG-1_nmr.CIC.LPS_1.1	nmr.CIC.LPS_1.1	1818	474	1	1	Neutrophil	Ltf-high-neutrophil
GGGTCTGAGCAGACTG-1_nmr.CIC.LPS_1.1	nmr.CIC.LPS_1.1	302	242	2	2	T-cell	T-cell
GGGTCTGAGGGCTCTC-1_nmr.CIC.LPS_1.1	nmr.CIC.LPS_1.1	1942	538	1	1	Neutrophil	Ltf-high-neutrophil
GGGTCTGCAGACGCAA-1_nmr.CIC.LPS_1.1	nmr.CIC.LPS_1.1	2229	596	1	1	Neutrophil	Ltf-high-neutrophil
GGGTCTGCATAAAGGT-1_nmr.CIC.LPS_1.1	nmr.CIC.LPS_1.1	315	239	2	2	T-cell	T-cell
GGGTCTGCATACGCCG-1_nmr.CIC.LPS_1.1	nmr.CIC.LPS_1.1	2690	696	1	1	Neutrophil	Ltf-high-neutrophil
GGGTCTGGTCCAACTA-1_nmr.CIC.LPS_1.1	nmr.CIC.LPS_1.1	1068	505	2	2	T-cell	T-cell
GGGTCTGGTGATGTCT-1_nmr.CIC.LPS_1.1	nmr.CIC.LPS_1.1	3011	679	1	1	Neutrophil	Ltf-high-neutrophil
GGGTCTGTCAATCACG-1_nmr.CIC.LPS_1.1	nmr.CIC.LPS_1.1	557	361	2	2	T-cell	T-cell
GGGTTGCAGGGTGTTG-1_nmr.CIC.LPS_1.1	nmr.CIC.LPS_1.1	699	259	1	1	Neutrophil	Ltf-high-neutrophil
GGGTTGCAGTGTTTGC-1_nmr.CIC.LPS_1.1	nmr.CIC.LPS_1.1	933	369	1	3	Neutrophil	Neutrophil
GGGTTGCCACGACGAA-1_nmr.CIC.LPS_1.1	nmr.CIC.LPS_1.1	710	440	2	2	T-cell	T-cell
GGGTTGCGTCTAGCGC-1_nmr.CIC.LPS_1.1	nmr.CIC.LPS_1.1	832	568	3	4	B-cell	B-cell
GGTATTGAGCTGCAAG-1_nmr.CIC.LPS_1.1	nmr.CIC.LPS_1.1	1109	387	1	1	Neutrophil	Ltf-high-neutrophil
GGTATTGAGTCAAGGC-1_nmr.CIC.LPS_1.1	nmr.CIC.LPS_1.1	1729	448	1	1	Neutrophil	Ltf-high-neutrophil
GGTATTGGTTGTACAC-1_nmr.CIC.LPS_1.1	nmr.CIC.LPS_1.1	814	501	3	4	B-cell	B-cell
GGTGAAGAGTGTGAAT-1_nmr.CIC.LPS_1.1	nmr.CIC.LPS_1.1	1236	697	2	2	T-cell	T-cell
GGTGAAGCAGGAATCG-1_nmr.CIC.LPS_1.1	nmr.CIC.LPS_1.1	327	157	1	3	Neutrophil	Neutrophil
GGTGAAGGTAATTGGA-1_nmr.CIC.LPS_1.1	nmr.CIC.LPS_1.1	5180	981	1	1	Neutrophil	Ltf-high-neutrophil
GGTGAAGGTGCTAGCC-1_nmr.CIC.LPS_1.1	nmr.CIC.LPS_1.1	3397	793	1	1	Neutrophil	Ltf-high-neutrophil
GGTGAAGTCAGTTGAC-1_nmr.CIC.LPS_1.1	nmr.CIC.LPS_1.1	960	391	1	3	Neutrophil	Neutrophil
GGTGCGTAGCACCGCT-1_nmr.CIC.LPS_1.1	nmr.CIC.LPS_1.1	2114	593	1	1	Neutrophil	Ltf-high-neutrophil
GGTGCGTTCCAATGGT-1_nmr.CIC.LPS_1.1	nmr.CIC.LPS_1.1	2641	685	1	1	Neutrophil	Ltf-high-neutrophil
GGTGCGTTCTAACTCT-1_nmr.CIC.LPS_1.1	nmr.CIC.LPS_1.1	1077	389	1	1	Neutrophil	Ltf-high-neutrophil
GGTGTTACATGCCTAA-1_nmr.CIC.LPS_1.1	nmr.CIC.LPS_1.1	1319	445	1	1	Neutrophil	Ltf-high-neutrophil
GGTGTTATCTTGTCAT-1_nmr.CIC.LPS_1.1	nmr.CIC.LPS_1.1	951	416	1	3	Neutrophil	Neutrophil
GTAACGTCACCTATCC-1_nmr.CIC.LPS_1.1	nmr.CIC.LPS_1.1	1065	585	2	2	T-cell	T-cell
GTAACGTCAGGATCGA-1_nmr.CIC.LPS_1.1	nmr.CIC.LPS_1.1	1787	615	1	1	Neutrophil	Ltf-high-neutrophil
GTAACTGAGACGCTTT-1_nmr.CIC.LPS_1.1	nmr.CIC.LPS_1.1	3171	756	1	1	Neutrophil	Ltf-high-neutrophil
GTAACTGAGACTAAGT-1_nmr.CIC.LPS_1.1	nmr.CIC.LPS_1.1	260	202	2	2	T-cell	T-cell
GTAACTGAGTTCGCGC-1_nmr.CIC.LPS_1.1	nmr.CIC.LPS_1.1	2005	616	1	1	Neutrophil	Ltf-high-neutrophil
GTAACTGCACTTCTGC-1_nmr.CIC.LPS_1.1	nmr.CIC.LPS_1.1	889	314	1	1	Neutrophil	Ltf-high-neutrophil
GTAACTGGTCATACTG-1_nmr.CIC.LPS_1.1	nmr.CIC.LPS_1.1	3292	737	1	1	Neutrophil	Ltf-high-neutrophil
GTAACTGGTTATGCGT-1_nmr.CIC.LPS_1.1	nmr.CIC.LPS_1.1	570	253	1	3	Neutrophil	Neutrophil
GTAACTGTCAGCGATT-1_nmr.CIC.LPS_1.1	nmr.CIC.LPS_1.1	1473	438	1	1	Neutrophil	Ltf-high-neutrophil
GTAACTGTCCTTGACC-1_nmr.CIC.LPS_1.1	nmr.CIC.LPS_1.1	2483	624	1	1	Neutrophil	Ltf-high-neutrophil
GTACGTAAGAGGTAGA-1_nmr.CIC.LPS_1.1	nmr.CIC.LPS_1.1	2407	616	1	1	Neutrophil	Ltf-high-neutrophil
GTACGTACAAGTCTGT-1_nmr.CIC.LPS_1.1	nmr.CIC.LPS_1.1	1671	528	1	1	Neutrophil	Ltf-high-neutrophil
GTACGTAGTCCAGTTA-1_nmr.CIC.LPS_1.1	nmr.CIC.LPS_1.1	1666	533	1	1	Neutrophil	Ltf-high-neutrophil
GTACGTAGTCCGACGT-1_nmr.CIC.LPS_1.1	nmr.CIC.LPS_1.1	834	376	1	1	Neutrophil	Ltf-high-neutrophil
GTACGTAGTTCGTGAT-1_nmr.CIC.LPS_1.1	nmr.CIC.LPS_1.1	2166	527	1	1	Neutrophil	Ltf-high-neutrophil
GTACGTATCCGCGCAA-1_nmr.CIC.LPS_1.1	nmr.CIC.LPS_1.1	1177	606	2	2	T-cell	T-cell
GTACGTATCGACCAGC-1_nmr.CIC.LPS_1.1	nmr.CIC.LPS_1.1	1153	561	2	2	T-cell	T-cell
GTACTCCAGGTACTCT-1_nmr.CIC.LPS_1.1	nmr.CIC.LPS_1.1	281	212	2	2	T-cell	T-cell
GTACTCCCAAACGTGG-1_nmr.CIC.LPS_1.1	nmr.CIC.LPS_1.1	2100	570	1	1	Neutrophil	Ltf-high-neutrophil
GTACTCCCAGGAATCG-1_nmr.CIC.LPS_1.1	nmr.CIC.LPS_1.1	1317	589	2	2	T-cell	T-cell
GTACTCCGTCTTGATG-1_nmr.CIC.LPS_1.1	nmr.CIC.LPS_1.1	1187	434	1	1	Neutrophil	Ltf-high-neutrophil
GTACTCCTCACATAGC-1_nmr.CIC.LPS_1.1	nmr.CIC.LPS_1.1	4569	182	4	6	Erythroid-cell	Erythroid-cell
GTACTCCTCCTTGACC-1_nmr.CIC.LPS_1.1	nmr.CIC.LPS_1.1	2594	660	1	1	Neutrophil	Ltf-high-neutrophil
GTACTTTAGCCGGTAA-1_nmr.CIC.LPS_1.1	nmr.CIC.LPS_1.1	667	267	1	3	Neutrophil	Neutrophil
GTACTTTTCACTCTTA-1_nmr.CIC.LPS_1.1	nmr.CIC.LPS_1.1	1471	441	1	1	Neutrophil	Ltf-high-neutrophil
GTACTTTTCCTTAATC-1_nmr.CIC.LPS_1.1	nmr.CIC.LPS_1.1	1156	457	1	3	Neutrophil	Neutrophil
GTAGGCCCACTTAAGC-1_nmr.CIC.LPS_1.1	nmr.CIC.LPS_1.1	1121	673	2	2	T-cell	T-cell
GTAGGCCCAGCTCGCA-1_nmr.CIC.LPS_1.1	nmr.CIC.LPS_1.1	1530	453	1	3	Neutrophil	Neutrophil
GTAGGCCGTCCAGTTA-1_nmr.CIC.LPS_1.1	nmr.CIC.LPS_1.1	2412	568	1	1	Neutrophil	Ltf-high-neutrophil
GTAGGCCGTCGCGGTT-1_nmr.CIC.LPS_1.1	nmr.CIC.LPS_1.1	982	388	1	1	Neutrophil	Ltf-high-neutrophil
GTAGTCAAGACCTAGG-1_nmr.CIC.LPS_1.1	nmr.CIC.LPS_1.1	2739	637	1	1	Neutrophil	Ltf-high-neutrophil
GTAGTCAAGACTAGGC-1_nmr.CIC.LPS_1.1	nmr.CIC.LPS_1.1	1200	418	1	1	Neutrophil	Ltf-high-neutrophil
GTAGTCAAGAGCCCAA-1_nmr.CIC.LPS_1.1	nmr.CIC.LPS_1.1	2055	520	1	1	Neutrophil	Ltf-high-neutrophil
GTAGTCAAGAGGTTGC-1_nmr.CIC.LPS_1.1	nmr.CIC.LPS_1.1	509	258	1	3	Neutrophil	Neutrophil
GTAGTCAAGTTGAGAT-1_nmr.CIC.LPS_1.1	nmr.CIC.LPS_1.1	1095	384	1	1	Neutrophil	Ltf-high-neutrophil
GTAGTCATCACCGGGT-1_nmr.CIC.LPS_1.1	nmr.CIC.LPS_1.1	1593	493	1	1	Neutrophil	Ltf-high-neutrophil
GTAGTCATCTAACCGA-1_nmr.CIC.LPS_1.1	nmr.CIC.LPS_1.1	870	541	3	4	B-cell	B-cell
GTATCTTAGAGCTTCT-1_nmr.CIC.LPS_1.1	nmr.CIC.LPS_1.1	916	359	1	1	Neutrophil	Ltf-high-neutrophil
GTATCTTCAATGAAAC-1_nmr.CIC.LPS_1.1	nmr.CIC.LPS_1.1	2251	579	1	1	Neutrophil	Ltf-high-neutrophil
GTATCTTCAGCTGCTG-1_nmr.CIC.LPS_1.1	nmr.CIC.LPS_1.1	1791	474	1	1	Neutrophil	Ltf-high-neutrophil
GTATCTTTCACAACGT-1_nmr.CIC.LPS_1.1	nmr.CIC.LPS_1.1	685	286	1	3	Neutrophil	Neutrophil
GTATCTTTCGGTGTCG-1_nmr.CIC.LPS_1.1	nmr.CIC.LPS_1.1	1187	629	2	2	T-cell	T-cell
GTATTCTTCCCTCAGT-1_nmr.CIC.LPS_1.1	nmr.CIC.LPS_1.1	3376	809	1	1	Neutrophil	Ltf-high-neutrophil
GTATTCTTCTCCCTGA-1_nmr.CIC.LPS_1.1	nmr.CIC.LPS_1.1	2627	697	1	1	Neutrophil	Ltf-high-neutrophil
GTCAAGTAGTTCGCAT-1_nmr.CIC.LPS_1.1	nmr.CIC.LPS_1.1	2691	626	1	1	Neutrophil	Ltf-high-neutrophil
GTCAAGTGTCTCATCC-1_nmr.CIC.LPS_1.1	nmr.CIC.LPS_1.1	1718	535	1	1	Neutrophil	Ltf-high-neutrophil
GTCAAGTTCTCCAACC-1_nmr.CIC.LPS_1.1	nmr.CIC.LPS_1.1	2272	524	1	1	Neutrophil	Ltf-high-neutrophil
GTCACAAAGCAGGTCA-1_nmr.CIC.LPS_1.1	nmr.CIC.LPS_1.1	448	174	1	3	Neutrophil	Neutrophil
GTCACAAAGTCGAGTG-1_nmr.CIC.LPS_1.1	nmr.CIC.LPS_1.1	2956	630	1	1	Neutrophil	Ltf-high-neutrophil
GTCACAACAAGCTGTT-1_nmr.CIC.LPS_1.1	nmr.CIC.LPS_1.1	804	293	1	3	Neutrophil	Neutrophil
GTCACAACATCACCCT-1_nmr.CIC.LPS_1.1	nmr.CIC.LPS_1.1	2770	606	1	1	Neutrophil	Ltf-high-neutrophil
GTCACAACATCACGTA-1_nmr.CIC.LPS_1.1	nmr.CIC.LPS_1.1	415	313	2	2	T-cell	T-cell
GTCACAACATGCCCGA-1_nmr.CIC.LPS_1.1	nmr.CIC.LPS_1.1	2253	590	1	1	Neutrophil	Ltf-high-neutrophil
GTCACAAGTCGCATAT-1_nmr.CIC.LPS_1.1	nmr.CIC.LPS_1.1	2738	650	1	1	Neutrophil	Ltf-high-neutrophil
GTCACAAGTCGGCATC-1_nmr.CIC.LPS_1.1	nmr.CIC.LPS_1.1	2211	566	1	1	Neutrophil	Ltf-high-neutrophil
GTCACAAGTTAAGGGC-1_nmr.CIC.LPS_1.1	nmr.CIC.LPS_1.1	1457	632	2	2	T-cell	T-cell
GTCACAAGTTATGCGT-1_nmr.CIC.LPS_1.1	nmr.CIC.LPS_1.1	1523	701	6	7	Mast-cell	Mast-cell
GTCACAATCAGATAAG-1_nmr.CIC.LPS_1.1	nmr.CIC.LPS_1.1	2444	602	1	1	Neutrophil	Ltf-high-neutrophil
GTCACAATCGGTCTAA-1_nmr.CIC.LPS_1.1	nmr.CIC.LPS_1.1	5801	1101	1	1	Neutrophil	Ltf-high-neutrophil
GTCACGGAGATGCCAG-1_nmr.CIC.LPS_1.1	nmr.CIC.LPS_1.1	2067	614	1	1	Neutrophil	Ltf-high-neutrophil
GTCACGGAGATGGCGT-1_nmr.CIC.LPS_1.1	nmr.CIC.LPS_1.1	1717	553	1	1	Neutrophil	Ltf-high-neutrophil
GTCACGGCAGACGCTC-1_nmr.CIC.LPS_1.1	nmr.CIC.LPS_1.1	1421	428	1	1	Neutrophil	Ltf-high-neutrophil
GTCACGGGTATTCGTG-1_nmr.CIC.LPS_1.1	nmr.CIC.LPS_1.1	1576	506	1	1	Neutrophil	Ltf-high-neutrophil
GTCACGGGTCACCTAA-1_nmr.CIC.LPS_1.1	nmr.CIC.LPS_1.1	1037	557	2	2	T-cell	T-cell
GTCATTTAGTATCGAA-1_nmr.CIC.LPS_1.1	nmr.CIC.LPS_1.1	770	471	2	2	T-cell	T-cell
GTCATTTCAACTGCGC-1_nmr.CIC.LPS_1.1	nmr.CIC.LPS_1.1	1105	412	1	3	Neutrophil	Neutrophil
GTCATTTGTTCAGGCC-1_nmr.CIC.LPS_1.1	nmr.CIC.LPS_1.1	1231	426	1	1	Neutrophil	Ltf-high-neutrophil
GTCATTTTCCGAGCCA-1_nmr.CIC.LPS_1.1	nmr.CIC.LPS_1.1	571	218	1	3	Neutrophil	Neutrophil
GTCATTTTCTGTGCAA-1_nmr.CIC.LPS_1.1	nmr.CIC.LPS_1.1	2691	614	1	1	Neutrophil	Ltf-high-neutrophil
GTCCTCAAGTGACTCT-1_nmr.CIC.LPS_1.1	nmr.CIC.LPS_1.1	644	286	1	3	Neutrophil	Neutrophil
GTCCTCATCACATAGC-1_nmr.CIC.LPS_1.1	nmr.CIC.LPS_1.1	2150	580	1	1	Neutrophil	Ltf-high-neutrophil
GTCCTCATCGTTACAG-1_nmr.CIC.LPS_1.1	nmr.CIC.LPS_1.1	2823	719	1	1	Neutrophil	Ltf-high-neutrophil
GTCCTCATCTGCCCTA-1_nmr.CIC.LPS_1.1	nmr.CIC.LPS_1.1	846	525	2	2	T-cell	T-cell
GTCGGGTAGATCCGAG-1_nmr.CIC.LPS_1.1	nmr.CIC.LPS_1.1	818	342	1	1	Neutrophil	Ltf-high-neutrophil
GTCGGGTAGTACTTGC-1_nmr.CIC.LPS_1.1	nmr.CIC.LPS_1.1	710	280	1	1	Neutrophil	Ltf-high-neutrophil
GTCGGGTGTAGAAAGG-1_nmr.CIC.LPS_1.1	nmr.CIC.LPS_1.1	1602	434	1	1	Neutrophil	Ltf-high-neutrophil
GTCGGGTTCACTATTC-1_nmr.CIC.LPS_1.1	nmr.CIC.LPS_1.1	1170	426	1	1	Neutrophil	Ltf-high-neutrophil
GTCGGGTTCAGGCCCA-1_nmr.CIC.LPS_1.1	nmr.CIC.LPS_1.1	797	512	3	4	B-cell	B-cell
GTCGTAACACCGAAAG-1_nmr.CIC.LPS_1.1	nmr.CIC.LPS_1.1	1617	512	1	1	Neutrophil	Ltf-high-neutrophil
GTCGTAACACGGTTTA-1_nmr.CIC.LPS_1.1	nmr.CIC.LPS_1.1	1911	506	1	1	Neutrophil	Ltf-high-neutrophil
GTCGTAACATCTGGTA-1_nmr.CIC.LPS_1.1	nmr.CIC.LPS_1.1	588	306	1	3	Neutrophil	Neutrophil
GTCGTAATCTTGTACT-1_nmr.CIC.LPS_1.1	nmr.CIC.LPS_1.1	898	569	3	4	B-cell	B-cell
GTCTCGTCAAACGCGA-1_nmr.CIC.LPS_1.1	nmr.CIC.LPS_1.1	1293	449	1	1	Neutrophil	Ltf-high-neutrophil
GTCTCGTCACGAAAGC-1_nmr.CIC.LPS_1.1	nmr.CIC.LPS_1.1	1155	412	1	1	Neutrophil	Ltf-high-neutrophil
GTCTCGTCATACGCCG-1_nmr.CIC.LPS_1.1	nmr.CIC.LPS_1.1	1680	497	1	1	Neutrophil	Ltf-high-neutrophil
GTCTCGTTCGTACGGC-1_nmr.CIC.LPS_1.1	nmr.CIC.LPS_1.1	2968	730	1	1	Neutrophil	Ltf-high-neutrophil
GTCTTCGAGACCACGA-1_nmr.CIC.LPS_1.1	nmr.CIC.LPS_1.1	332	240	2	2	T-cell	T-cell
GTCTTCGCAAGCGATG-1_nmr.CIC.LPS_1.1	nmr.CIC.LPS_1.1	2149	550	1	1	Neutrophil	Ltf-high-neutrophil
GTCTTCGGTAGGCTGA-1_nmr.CIC.LPS_1.1	nmr.CIC.LPS_1.1	2207	576	1	1	Neutrophil	Ltf-high-neutrophil
GTCTTCGTCAGTGTTG-1_nmr.CIC.LPS_1.1	nmr.CIC.LPS_1.1	1408	434	1	1	Neutrophil	Ltf-high-neutrophil
GTCTTCGTCCCTTGTG-1_nmr.CIC.LPS_1.1	nmr.CIC.LPS_1.1	599	298	1	3	Neutrophil	Neutrophil
GTCTTCGTCTCGAGTA-1_nmr.CIC.LPS_1.1	nmr.CIC.LPS_1.1	828	513	2	2	T-cell	T-cell
GTGAAGGAGAGGGATA-1_nmr.CIC.LPS_1.1	nmr.CIC.LPS_1.1	701	325	1	3	Neutrophil	Neutrophil
GTGAAGGGTAGTGAAT-1_nmr.CIC.LPS_1.1	nmr.CIC.LPS_1.1	667	292	1	3	Neutrophil	Neutrophil
GTGAAGGGTGTCCTCT-1_nmr.CIC.LPS_1.1	nmr.CIC.LPS_1.1	1061	502	3	4	B-cell	B-cell
GTGAAGGGTGTGAATA-1_nmr.CIC.LPS_1.1	nmr.CIC.LPS_1.1	491	317	2	2	T-cell	T-cell
GTGAAGGGTTATCCGA-1_nmr.CIC.LPS_1.1	nmr.CIC.LPS_1.1	260	199	3	4	B-cell	B-cell
GTGAAGGGTTCGCTAA-1_nmr.CIC.LPS_1.1	nmr.CIC.LPS_1.1	3319	743	1	1	Neutrophil	Ltf-high-neutrophil
GTGCATAAGGTGCACA-1_nmr.CIC.LPS_1.1	nmr.CIC.LPS_1.1	1928	515	1	1	Neutrophil	Ltf-high-neutrophil
GTGCATACAATGGAAT-1_nmr.CIC.LPS_1.1	nmr.CIC.LPS_1.1	2290	1068	2	2	T-cell	T-cell
GTGCATAGTTTGACTG-1_nmr.CIC.LPS_1.1	nmr.CIC.LPS_1.1	2255	633	1	1	Neutrophil	Ltf-high-neutrophil
GTGCGGTAGCGCCTTG-1_nmr.CIC.LPS_1.1	nmr.CIC.LPS_1.1	2082	592	1	1	Neutrophil	Ltf-high-neutrophil
GTGCGGTCAAAGGTGC-1_nmr.CIC.LPS_1.1	nmr.CIC.LPS_1.1	2021	499	1	1	Neutrophil	Ltf-high-neutrophil
GTGCGGTCAAGAGGCT-1_nmr.CIC.LPS_1.1	nmr.CIC.LPS_1.1	1231	387	1	1	Neutrophil	Ltf-high-neutrophil
GTGCGGTCACACAGAG-1_nmr.CIC.LPS_1.1	nmr.CIC.LPS_1.1	1984	555	1	1	Neutrophil	Ltf-high-neutrophil
GTGCGGTCACATCCGG-1_nmr.CIC.LPS_1.1	nmr.CIC.LPS_1.1	773	355	1	3	Neutrophil	Neutrophil
GTGCGGTCACCAGATT-1_nmr.CIC.LPS_1.1	nmr.CIC.LPS_1.1	705	296	1	3	Neutrophil	Neutrophil
GTGCGGTCATCACGTA-1_nmr.CIC.LPS_1.1	nmr.CIC.LPS_1.1	1895	516	1	1	Neutrophil	Ltf-high-neutrophil
GTGCGGTTCGGTTCGG-1_nmr.CIC.LPS_1.1	nmr.CIC.LPS_1.1	2032	500	1	1	Neutrophil	Ltf-high-neutrophil
GTGCGGTTCTTCGAGA-1_nmr.CIC.LPS_1.1	nmr.CIC.LPS_1.1	792	472	2	2	T-cell	T-cell
GTGCTTCAGGCAGGTT-1_nmr.CIC.LPS_1.1	nmr.CIC.LPS_1.1	1628	712	3	4	B-cell	B-cell
GTGCTTCAGGCGTACA-1_nmr.CIC.LPS_1.1	nmr.CIC.LPS_1.1	1144	427	1	3	Neutrophil	Neutrophil
GTGCTTCAGTTCGCAT-1_nmr.CIC.LPS_1.1	nmr.CIC.LPS_1.1	3082	1152	2	2	T-cell	T-cell
GTGCTTCCAATACGCT-1_nmr.CIC.LPS_1.1	nmr.CIC.LPS_1.1	2143	529	1	1	Neutrophil	Ltf-high-neutrophil
GTGCTTCCAGCATGAG-1_nmr.CIC.LPS_1.1	nmr.CIC.LPS_1.1	675	319	1	3	Neutrophil	Neutrophil
GTGCTTCCATCACGTA-1_nmr.CIC.LPS_1.1	nmr.CIC.LPS_1.1	4544	1144	3	4	B-cell	B-cell
GTGCTTCGTATCTGCA-1_nmr.CIC.LPS_1.1	nmr.CIC.LPS_1.1	507	333	2	2	T-cell	T-cell
GTGCTTCGTGGTACAG-1_nmr.CIC.LPS_1.1	nmr.CIC.LPS_1.1	2169	684	1	3	Neutrophil	Neutrophil
GTGGGTCAGTTCCACA-1_nmr.CIC.LPS_1.1	nmr.CIC.LPS_1.1	918	391	1	3	Neutrophil	Neutrophil
GTGGGTCCAAAGGAAG-1_nmr.CIC.LPS_1.1	nmr.CIC.LPS_1.1	1000	599	2	2	T-cell	T-cell
GTGGGTCCATAAGACA-1_nmr.CIC.LPS_1.1	nmr.CIC.LPS_1.1	654	274	1	3	Neutrophil	Neutrophil
GTGTGCGGTCGCATAT-1_nmr.CIC.LPS_1.1	nmr.CIC.LPS_1.1	2243	597	1	1	Neutrophil	Ltf-high-neutrophil
GTGTGCGTCCGCATCT-1_nmr.CIC.LPS_1.1	nmr.CIC.LPS_1.1	930	308	1	1	Neutrophil	Ltf-high-neutrophil
GTGTTAGAGAAGGTTT-1_nmr.CIC.LPS_1.1	nmr.CIC.LPS_1.1	1825	592	1	1	Neutrophil	Ltf-high-neutrophil
GTGTTAGAGCACACAG-1_nmr.CIC.LPS_1.1	nmr.CIC.LPS_1.1	1813	523	1	1	Neutrophil	Ltf-high-neutrophil
GTGTTAGAGTAGATGT-1_nmr.CIC.LPS_1.1	nmr.CIC.LPS_1.1	3239	710	1	1	Neutrophil	Ltf-high-neutrophil
GTTAAGCAGGTCGGAT-1_nmr.CIC.LPS_1.1	nmr.CIC.LPS_1.1	648	293	1	3	Neutrophil	Neutrophil
GTTAAGCCAAGACGTG-1_nmr.CIC.LPS_1.1	nmr.CIC.LPS_1.1	2917	739	1	1	Neutrophil	Ltf-high-neutrophil
GTTAAGCCACCATGTA-1_nmr.CIC.LPS_1.1	nmr.CIC.LPS_1.1	1691	526	1	1	Neutrophil	Ltf-high-neutrophil
GTTACAGAGAAGGTTT-1_nmr.CIC.LPS_1.1	nmr.CIC.LPS_1.1	831	508	3	4	B-cell	B-cell
GTTACAGGTTGCTCCT-1_nmr.CIC.LPS_1.1	nmr.CIC.LPS_1.1	2606	720	5	5	APC	Monocyte
GTTACAGTCACGCGGT-1_nmr.CIC.LPS_1.1	nmr.CIC.LPS_1.1	1732	567	1	1	Neutrophil	Ltf-high-neutrophil
GTTACAGTCACTCTTA-1_nmr.CIC.LPS_1.1	nmr.CIC.LPS_1.1	1045	417	1	3	Neutrophil	Neutrophil
GTTCATTAGTACGTTC-1_nmr.CIC.LPS_1.1	nmr.CIC.LPS_1.1	791	507	2	2	T-cell	T-cell
GTTCATTCAATGGTCT-1_nmr.CIC.LPS_1.1	nmr.CIC.LPS_1.1	5436	283	4	6	Erythroid-cell	Erythroid-cell
GTTCATTCACGAGAGT-1_nmr.CIC.LPS_1.1	nmr.CIC.LPS_1.1	754	442	2	2	T-cell	T-cell
GTTCATTCACGCGAAA-1_nmr.CIC.LPS_1.1	nmr.CIC.LPS_1.1	899	366	1	1	Neutrophil	Ltf-high-neutrophil
GTTCATTCATAGGATA-1_nmr.CIC.LPS_1.1	nmr.CIC.LPS_1.1	732	344	1	3	Neutrophil	Neutrophil
GTTCATTGTAGAGCTG-1_nmr.CIC.LPS_1.1	nmr.CIC.LPS_1.1	1711	484	1	1	Neutrophil	Ltf-high-neutrophil
GTTCATTGTCCAGTTA-1_nmr.CIC.LPS_1.1	nmr.CIC.LPS_1.1	2326	600	1	1	Neutrophil	Ltf-high-neutrophil
GTTCATTGTCTGGTCG-1_nmr.CIC.LPS_1.1	nmr.CIC.LPS_1.1	1114	500	2	2	T-cell	T-cell
GTTCGGGCAATGTTGC-1_nmr.CIC.LPS_1.1	nmr.CIC.LPS_1.1	1973	566	1	1	Neutrophil	Ltf-high-neutrophil
GTTCGGGCAGCCTGTG-1_nmr.CIC.LPS_1.1	nmr.CIC.LPS_1.1	1813	514	1	1	Neutrophil	Ltf-high-neutrophil
GTTCGGGGTCGCGAAA-1_nmr.CIC.LPS_1.1	nmr.CIC.LPS_1.1	2888	663	1	1	Neutrophil	Ltf-high-neutrophil
GTTCTCGAGTGTACGG-1_nmr.CIC.LPS_1.1	nmr.CIC.LPS_1.1	1704	459	1	1	Neutrophil	Ltf-high-neutrophil
GTTCTCGCAAGCCCAC-1_nmr.CIC.LPS_1.1	nmr.CIC.LPS_1.1	3100	735	1	1	Neutrophil	Ltf-high-neutrophil
GTTCTCGCAGCGTAAG-1_nmr.CIC.LPS_1.1	nmr.CIC.LPS_1.1	582	355	2	2	T-cell	T-cell
GTTCTCGCATTCCTGC-1_nmr.CIC.LPS_1.1	nmr.CIC.LPS_1.1	1060	404	1	3	Neutrophil	Neutrophil
GTTCTCGGTATAGTAG-1_nmr.CIC.LPS_1.1	nmr.CIC.LPS_1.1	1900	493	1	1	Neutrophil	Ltf-high-neutrophil
GTTCTCGTCACGATGT-1_nmr.CIC.LPS_1.1	nmr.CIC.LPS_1.1	944	481	2	2	T-cell	T-cell
GTTTCTAAGGCGCTCT-1_nmr.CIC.LPS_1.1	nmr.CIC.LPS_1.1	524	229	1	1	Neutrophil	Ltf-high-neutrophil
GTTTCTACAACGCACC-1_nmr.CIC.LPS_1.1	nmr.CIC.LPS_1.1	2230	601	1	1	Neutrophil	Ltf-high-neutrophil
GTTTCTACAGGTCGTC-1_nmr.CIC.LPS_1.1	nmr.CIC.LPS_1.1	1286	447	1	1	Neutrophil	Ltf-high-neutrophil
GTTTCTAGTCTCATCC-1_nmr.CIC.LPS_1.1	nmr.CIC.LPS_1.1	1132	403	1	3	Neutrophil	Neutrophil
TAAACCGCACAGCGTC-1_nmr.CIC.LPS_1.1	nmr.CIC.LPS_1.1	804	274	1	3	Neutrophil	Neutrophil
TAAACCGTCTAGAGTC-1_nmr.CIC.LPS_1.1	nmr.CIC.LPS_1.1	1996	600	1	1	Neutrophil	Ltf-high-neutrophil
TAAGAGAGTCAATACC-1_nmr.CIC.LPS_1.1	nmr.CIC.LPS_1.1	472	330	2	2	T-cell	T-cell
TAAGCGTAGTCCGTAT-1_nmr.CIC.LPS_1.1	nmr.CIC.LPS_1.1	686	314	1	1	Neutrophil	Ltf-high-neutrophil
TAAGCGTAGTTTGCGT-1_nmr.CIC.LPS_1.1	nmr.CIC.LPS_1.1	2251	598	1	1	Neutrophil	Ltf-high-neutrophil
TAAGCGTCAAACTGTC-1_nmr.CIC.LPS_1.1	nmr.CIC.LPS_1.1	3075	657	1	1	Neutrophil	Ltf-high-neutrophil
TAAGCGTGTAATAGCA-1_nmr.CIC.LPS_1.1	nmr.CIC.LPS_1.1	3404	689	1	1	Neutrophil	Ltf-high-neutrophil
TAAGCGTGTATGGTTC-1_nmr.CIC.LPS_1.1	nmr.CIC.LPS_1.1	1963	497	1	1	Neutrophil	Ltf-high-neutrophil
TAAGCGTTCAGGCGAA-1_nmr.CIC.LPS_1.1	nmr.CIC.LPS_1.1	1032	309	1	1	Neutrophil	Ltf-high-neutrophil
TAAGCGTTCATTCACT-1_nmr.CIC.LPS_1.1	nmr.CIC.LPS_1.1	4829	1268	5	5	APC	Monocyte
TAAGCGTTCGCAAACT-1_nmr.CIC.LPS_1.1	nmr.CIC.LPS_1.1	361	256	2	2	T-cell	T-cell
TAAGTGCAGATGTTAG-1_nmr.CIC.LPS_1.1	nmr.CIC.LPS_1.1	884	331	1	1	Neutrophil	Ltf-high-neutrophil
TAAGTGCTCAGGTTCA-1_nmr.CIC.LPS_1.1	nmr.CIC.LPS_1.1	1781	464	1	1	Neutrophil	Ltf-high-neutrophil
TACACGAGTGTTGGGA-1_nmr.CIC.LPS_1.1	nmr.CIC.LPS_1.1	627	378	2	2	T-cell	T-cell
TACAGTGAGATTACCC-1_nmr.CIC.LPS_1.1	nmr.CIC.LPS_1.1	1347	434	1	1	Neutrophil	Ltf-high-neutrophil
TACAGTGAGCTGTCTA-1_nmr.CIC.LPS_1.1	nmr.CIC.LPS_1.1	905	355	1	3	Neutrophil	Neutrophil
TACAGTGGTCTTTCAT-1_nmr.CIC.LPS_1.1	nmr.CIC.LPS_1.1	2181	560	1	1	Neutrophil	Ltf-high-neutrophil
TACAGTGGTTACAGAA-1_nmr.CIC.LPS_1.1	nmr.CIC.LPS_1.1	2030	595	1	1	Neutrophil	Ltf-high-neutrophil
TACAGTGTCGAGAACG-1_nmr.CIC.LPS_1.1	nmr.CIC.LPS_1.1	896	500	2	2	T-cell	T-cell
TACCTATAGGCAGGTT-1_nmr.CIC.LPS_1.1	nmr.CIC.LPS_1.1	1039	420	1	3	Neutrophil	Neutrophil
TACCTATCAGGATCGA-1_nmr.CIC.LPS_1.1	nmr.CIC.LPS_1.1	2476	877	5	5	APC	Monocyte
TACCTATGTAGAAGGA-1_nmr.CIC.LPS_1.1	nmr.CIC.LPS_1.1	1059	572	6	7	Mast-cell	Mast-cell
TACCTTACACCATCCT-1_nmr.CIC.LPS_1.1	nmr.CIC.LPS_1.1	1333	445	1	1	Neutrophil	Ltf-high-neutrophil
TACCTTACAGATTGCT-1_nmr.CIC.LPS_1.1	nmr.CIC.LPS_1.1	1206	667	2	2	T-cell	T-cell
TACCTTAGTTAAGTAG-1_nmr.CIC.LPS_1.1	nmr.CIC.LPS_1.1	583	367	2	2	T-cell	T-cell
TACGGATAGAATCTCC-1_nmr.CIC.LPS_1.1	nmr.CIC.LPS_1.1	1481	515	1	1	Neutrophil	Ltf-high-neutrophil
TACGGATAGAGCAATT-1_nmr.CIC.LPS_1.1	nmr.CIC.LPS_1.1	1365	481	1	1	Neutrophil	Ltf-high-neutrophil
TACGGATAGCGTGAAC-1_nmr.CIC.LPS_1.1	nmr.CIC.LPS_1.1	1305	457	1	1	Neutrophil	Ltf-high-neutrophil
TACGGATAGTGCAAGC-1_nmr.CIC.LPS_1.1	nmr.CIC.LPS_1.1	721	321	1	3	Neutrophil	Neutrophil
TACGGATAGTGGGCTA-1_nmr.CIC.LPS_1.1	nmr.CIC.LPS_1.1	1538	460	1	1	Neutrophil	Ltf-high-neutrophil
TACGGATCACGGTAGA-1_nmr.CIC.LPS_1.1	nmr.CIC.LPS_1.1	649	370	2	2	T-cell	T-cell
TACGGATGTGGCGAAT-1_nmr.CIC.LPS_1.1	nmr.CIC.LPS_1.1	846	462	2	2	T-cell	T-cell
TACGGATTCAGTCAGT-1_nmr.CIC.LPS_1.1	nmr.CIC.LPS_1.1	1364	493	1	1	Neutrophil	Ltf-high-neutrophil
TACGGATTCCCTTGCA-1_nmr.CIC.LPS_1.1	nmr.CIC.LPS_1.1	965	343	1	3	Neutrophil	Neutrophil
TACGGATTCCTATGTT-1_nmr.CIC.LPS_1.1	nmr.CIC.LPS_1.1	1037	302	1	3	Neutrophil	Neutrophil
TACGGATTCGTGGACC-1_nmr.CIC.LPS_1.1	nmr.CIC.LPS_1.1	1839	490	1	1	Neutrophil	Ltf-high-neutrophil
TACGGGCAGATAGGAG-1_nmr.CIC.LPS_1.1	nmr.CIC.LPS_1.1	1126	598	2	2	T-cell	T-cell
TACGGGCCATTAGGCT-1_nmr.CIC.LPS_1.1	nmr.CIC.LPS_1.1	1324	465	1	1	Neutrophil	Ltf-high-neutrophil
TACGGTACATTAGCCA-1_nmr.CIC.LPS_1.1	nmr.CIC.LPS_1.1	1532	731	2	2	T-cell	T-cell
TACGGTAGTCAGAAGC-1_nmr.CIC.LPS_1.1	nmr.CIC.LPS_1.1	4760	210	4	6	Erythroid-cell	Erythroid-cell
TACGGTAGTCTAGCCG-1_nmr.CIC.LPS_1.1	nmr.CIC.LPS_1.1	1422	718	2	2	T-cell	T-cell
TACGGTAGTTTGGGCC-1_nmr.CIC.LPS_1.1	nmr.CIC.LPS_1.1	398	266	6	7	Mast-cell	Mast-cell
TACTCATAGTGGAGAA-1_nmr.CIC.LPS_1.1	nmr.CIC.LPS_1.1	2227	471	1	1	Neutrophil	Ltf-high-neutrophil
TACTCATCAAGTTGTC-1_nmr.CIC.LPS_1.1	nmr.CIC.LPS_1.1	679	330	1	3	Neutrophil	Neutrophil
TACTCATGTATGGTTC-1_nmr.CIC.LPS_1.1	nmr.CIC.LPS_1.1	1558	484	1	1	Neutrophil	Ltf-high-neutrophil
TACTCATGTCCAGTTA-1_nmr.CIC.LPS_1.1	nmr.CIC.LPS_1.1	1178	440	1	3	Neutrophil	Neutrophil
TACTCATGTCCGTCAG-1_nmr.CIC.LPS_1.1	nmr.CIC.LPS_1.1	2168	599	1	1	Neutrophil	Ltf-high-neutrophil
TACTCATGTCGAACAG-1_nmr.CIC.LPS_1.1	nmr.CIC.LPS_1.1	775	302	1	1	Neutrophil	Ltf-high-neutrophil
TACTCATTCTGTTTGT-1_nmr.CIC.LPS_1.1	nmr.CIC.LPS_1.1	1267	496	1	3	Neutrophil	Neutrophil
TACTCGCAGCCTATGT-1_nmr.CIC.LPS_1.1	nmr.CIC.LPS_1.1	1067	359	1	1	Neutrophil	Ltf-high-neutrophil
TACTCGCCACAGGAGT-1_nmr.CIC.LPS_1.1	nmr.CIC.LPS_1.1	605	362	2	2	T-cell	T-cell
TACTCGCCAGAGCCAA-1_nmr.CIC.LPS_1.1	nmr.CIC.LPS_1.1	1830	582	1	1	Neutrophil	Ltf-high-neutrophil
TACTCGCGTTAAAGAC-1_nmr.CIC.LPS_1.1	nmr.CIC.LPS_1.1	2177	572	1	1	Neutrophil	Ltf-high-neutrophil
TACTCGCTCCCTCAGT-1_nmr.CIC.LPS_1.1	nmr.CIC.LPS_1.1	1241	382	1	3	Neutrophil	Neutrophil
TACTCGCTCGAACTGT-1_nmr.CIC.LPS_1.1	nmr.CIC.LPS_1.1	1976	534	1	1	Neutrophil	Ltf-high-neutrophil
TACTCGCTCGTCTGCT-1_nmr.CIC.LPS_1.1	nmr.CIC.LPS_1.1	1552	451	1	1	Neutrophil	Ltf-high-neutrophil
TACTCGCTCTAACTTC-1_nmr.CIC.LPS_1.1	nmr.CIC.LPS_1.1	1248	467	1	1	Neutrophil	Ltf-high-neutrophil
TACTTACAGCTCTCGG-1_nmr.CIC.LPS_1.1	nmr.CIC.LPS_1.1	2295	622	1	1	Neutrophil	Ltf-high-neutrophil
TACTTACCATCCCATC-1_nmr.CIC.LPS_1.1	nmr.CIC.LPS_1.1	1708	551	1	1	Neutrophil	Ltf-high-neutrophil
TACTTACTCCAAACTG-1_nmr.CIC.LPS_1.1	nmr.CIC.LPS_1.1	426	162	1	1	Neutrophil	Ltf-high-neutrophil
TACTTGTAGCCCTAAT-1_nmr.CIC.LPS_1.1	nmr.CIC.LPS_1.1	2344	671	1	1	Neutrophil	Ltf-high-neutrophil
TACTTGTCAGACTCGC-1_nmr.CIC.LPS_1.1	nmr.CIC.LPS_1.1	943	385	1	3	Neutrophil	Neutrophil
TACTTGTGTCCCGACA-1_nmr.CIC.LPS_1.1	nmr.CIC.LPS_1.1	1106	637	2	2	T-cell	T-cell
TACTTGTGTTCGGCAC-1_nmr.CIC.LPS_1.1	nmr.CIC.LPS_1.1	1969	540	1	1	Neutrophil	Ltf-high-neutrophil
TACTTGTTCAGAGACG-1_nmr.CIC.LPS_1.1	nmr.CIC.LPS_1.1	971	573	2	2	T-cell	T-cell
TAGACCAAGCTACCGC-1_nmr.CIC.LPS_1.1	nmr.CIC.LPS_1.1	2283	601	1	1	Neutrophil	Ltf-high-neutrophil
TAGACCAGTCATCCCT-1_nmr.CIC.LPS_1.1	nmr.CIC.LPS_1.1	3070	760	1	1	Neutrophil	Ltf-high-neutrophil
TAGACCAGTGACCAAG-1_nmr.CIC.LPS_1.1	nmr.CIC.LPS_1.1	5485	1472	5	5	APC	Monocyte
TAGACCATCTGTCCGT-1_nmr.CIC.LPS_1.1	nmr.CIC.LPS_1.1	2098	613	1	1	Neutrophil	Ltf-high-neutrophil
TAGAGCTCATTACGAC-1_nmr.CIC.LPS_1.1	nmr.CIC.LPS_1.1	2005	555	1	1	Neutrophil	Ltf-high-neutrophil
TAGAGCTGTAGAGCTG-1_nmr.CIC.LPS_1.1	nmr.CIC.LPS_1.1	2769	703	1	1	Neutrophil	Ltf-high-neutrophil
TAGAGCTTCACCCGAG-1_nmr.CIC.LPS_1.1	nmr.CIC.LPS_1.1	1348	471	1	1	Neutrophil	Ltf-high-neutrophil
TAGCCGGAGCAGGTCA-1_nmr.CIC.LPS_1.1	nmr.CIC.LPS_1.1	3104	626	1	1	Neutrophil	Ltf-high-neutrophil
TAGCCGGTCAGCGACC-1_nmr.CIC.LPS_1.1	nmr.CIC.LPS_1.1	577	357	2	2	T-cell	T-cell
TAGGCATAGAAGGGTA-1_nmr.CIC.LPS_1.1	nmr.CIC.LPS_1.1	2719	600	1	1	Neutrophil	Ltf-high-neutrophil
TAGGCATAGACTAGAT-1_nmr.CIC.LPS_1.1	nmr.CIC.LPS_1.1	1115	401	1	1	Neutrophil	Ltf-high-neutrophil
TAGGCATAGGAGCGAG-1_nmr.CIC.LPS_1.1	nmr.CIC.LPS_1.1	2763	618	1	1	Neutrophil	Ltf-high-neutrophil
TAGGCATAGTGAACAT-1_nmr.CIC.LPS_1.1	nmr.CIC.LPS_1.1	3346	439	1	3	Neutrophil	Neutrophil
TAGGCATCAGTTCCCT-1_nmr.CIC.LPS_1.1	nmr.CIC.LPS_1.1	2341	629	1	1	Neutrophil	Ltf-high-neutrophil
TAGGCATCATTCCTGC-1_nmr.CIC.LPS_1.1	nmr.CIC.LPS_1.1	1512	849	2	2	T-cell	T-cell
TAGTGGTAGCCACGCT-1_nmr.CIC.LPS_1.1	nmr.CIC.LPS_1.1	604	410	3	4	B-cell	B-cell
TAGTGGTAGCTAGTCT-1_nmr.CIC.LPS_1.1	nmr.CIC.LPS_1.1	2319	593	1	1	Neutrophil	Ltf-high-neutrophil
TAGTGGTGTCGCATCG-1_nmr.CIC.LPS_1.1	nmr.CIC.LPS_1.1	1769	502	1	1	Neutrophil	Ltf-high-neutrophil
TAGTTGGAGGGATGGG-1_nmr.CIC.LPS_1.1	nmr.CIC.LPS_1.1	1332	454	1	1	Neutrophil	Ltf-high-neutrophil
TAGTTGGCAAACCCAT-1_nmr.CIC.LPS_1.1	nmr.CIC.LPS_1.1	1263	474	1	1	Neutrophil	Ltf-high-neutrophil
TAGTTGGCAGATGGGT-1_nmr.CIC.LPS_1.1	nmr.CIC.LPS_1.1	1833	513	1	1	Neutrophil	Ltf-high-neutrophil
TAGTTGGCAGTCCTTC-1_nmr.CIC.LPS_1.1	nmr.CIC.LPS_1.1	4661	1317	5	5	APC	Monocyte
TAGTTGGGTATAGTAG-1_nmr.CIC.LPS_1.1	nmr.CIC.LPS_1.1	2293	528	1	1	Neutrophil	Ltf-high-neutrophil
TAGTTGGTCTCCCTGA-1_nmr.CIC.LPS_1.1	nmr.CIC.LPS_1.1	1353	496	1	1	Neutrophil	Ltf-high-neutrophil
TATCAGGCAAGAAGAG-1_nmr.CIC.LPS_1.1	nmr.CIC.LPS_1.1	1836	568	1	1	Neutrophil	Ltf-high-neutrophil
TATCAGGCACGACGAA-1_nmr.CIC.LPS_1.1	nmr.CIC.LPS_1.1	1553	438	1	1	Neutrophil	Ltf-high-neutrophil
TATCAGGCACTAAGTC-1_nmr.CIC.LPS_1.1	nmr.CIC.LPS_1.1	909	354	1	3	Neutrophil	Neutrophil
TATCAGGCAGAGCCAA-1_nmr.CIC.LPS_1.1	nmr.CIC.LPS_1.1	1947	536	1	1	Neutrophil	Ltf-high-neutrophil
TATCAGGCATCCTTGC-1_nmr.CIC.LPS_1.1	nmr.CIC.LPS_1.1	2325	663	1	1	Neutrophil	Ltf-high-neutrophil
TATCAGGGTACACCGC-1_nmr.CIC.LPS_1.1	nmr.CIC.LPS_1.1	802	377	1	3	Neutrophil	Neutrophil
TATCAGGGTTCGAATC-1_nmr.CIC.LPS_1.1	nmr.CIC.LPS_1.1	2497	678	1	1	Neutrophil	Ltf-high-neutrophil
TATCTCAAGGGCACTA-1_nmr.CIC.LPS_1.1	nmr.CIC.LPS_1.1	1461	459	1	1	Neutrophil	Ltf-high-neutrophil
TATCTCACAAGCCTAT-1_nmr.CIC.LPS_1.1	nmr.CIC.LPS_1.1	2613	627	1	1	Neutrophil	Ltf-high-neutrophil
TATCTCACATCGGTTA-1_nmr.CIC.LPS_1.1	nmr.CIC.LPS_1.1	1774	469	1	1	Neutrophil	Ltf-high-neutrophil
TATCTCATCACCAGGC-1_nmr.CIC.LPS_1.1	nmr.CIC.LPS_1.1	1636	480	1	1	Neutrophil	Ltf-high-neutrophil
TATCTCATCTTGTACT-1_nmr.CIC.LPS_1.1	nmr.CIC.LPS_1.1	2282	634	1	1	Neutrophil	Ltf-high-neutrophil
TATGCCCAGACACTAA-1_nmr.CIC.LPS_1.1	nmr.CIC.LPS_1.1	1543	522	1	3	Neutrophil	Neutrophil
TATGCCCGTTATCGGT-1_nmr.CIC.LPS_1.1	nmr.CIC.LPS_1.1	1470	491	1	1	Neutrophil	Ltf-high-neutrophil
TATGCCCGTTCCCGAG-1_nmr.CIC.LPS_1.1	nmr.CIC.LPS_1.1	930	517	2	2	T-cell	T-cell
TATGCCCTCCAAATGC-1_nmr.CIC.LPS_1.1	nmr.CIC.LPS_1.1	2826	684	1	1	Neutrophil	Ltf-high-neutrophil
TATGCCCTCCGGGTGT-1_nmr.CIC.LPS_1.1	nmr.CIC.LPS_1.1	1141	444	1	1	Neutrophil	Ltf-high-neutrophil
TATGCCCTCCGTCAAA-1_nmr.CIC.LPS_1.1	nmr.CIC.LPS_1.1	683	407	2	2	T-cell	T-cell
TATGCCCTCCGTTGCT-1_nmr.CIC.LPS_1.1	nmr.CIC.LPS_1.1	1007	436	1	3	Neutrophil	Neutrophil
TATTACCAGGCTCATT-1_nmr.CIC.LPS_1.1	nmr.CIC.LPS_1.1	2543	691	1	1	Neutrophil	Ltf-high-neutrophil
TATTACCCAACGATCT-1_nmr.CIC.LPS_1.1	nmr.CIC.LPS_1.1	813	416	2	2	T-cell	T-cell
TATTACCCATCTACGA-1_nmr.CIC.LPS_1.1	nmr.CIC.LPS_1.1	2351	626	1	1	Neutrophil	Ltf-high-neutrophil
TATTACCGTACTCAAC-1_nmr.CIC.LPS_1.1	nmr.CIC.LPS_1.1	2766	634	1	1	Neutrophil	Ltf-high-neutrophil
TATTACCGTCAGTGGA-1_nmr.CIC.LPS_1.1	nmr.CIC.LPS_1.1	266	219	2	2	T-cell	T-cell
TATTACCTCATTATCC-1_nmr.CIC.LPS_1.1	nmr.CIC.LPS_1.1	1387	429	1	1	Neutrophil	Ltf-high-neutrophil
TATTACCTCGCAAGCC-1_nmr.CIC.LPS_1.1	nmr.CIC.LPS_1.1	669	412	3	4	B-cell	B-cell
TCAACGACAATGTAAG-1_nmr.CIC.LPS_1.1	nmr.CIC.LPS_1.1	1413	417	1	1	Neutrophil	Ltf-high-neutrophil
TCAACGACACGCGAAA-1_nmr.CIC.LPS_1.1	nmr.CIC.LPS_1.1	1082	517	6	7	Mast-cell	Mast-cell
TCAACGACATGTTGAC-1_nmr.CIC.LPS_1.1	nmr.CIC.LPS_1.1	932	551	2	2	T-cell	T-cell
TCAACGAGTGATAAAC-1_nmr.CIC.LPS_1.1	nmr.CIC.LPS_1.1	1579	463	1	1	Neutrophil	Ltf-high-neutrophil
TCAATCTAGAAGGTGA-1_nmr.CIC.LPS_1.1	nmr.CIC.LPS_1.1	1287	473	1	1	Neutrophil	Ltf-high-neutrophil
TCAATCTAGACTAGGC-1_nmr.CIC.LPS_1.1	nmr.CIC.LPS_1.1	769	316	1	3	Neutrophil	Neutrophil
TCAATCTAGCGACGTA-1_nmr.CIC.LPS_1.1	nmr.CIC.LPS_1.1	1471	511	1	1	Neutrophil	Ltf-high-neutrophil
TCAATCTCATATGCTG-1_nmr.CIC.LPS_1.1	nmr.CIC.LPS_1.1	564	353	2	2	T-cell	T-cell
TCAATCTGTCGCGGTT-1_nmr.CIC.LPS_1.1	nmr.CIC.LPS_1.1	2840	696	1	1	Neutrophil	Ltf-high-neutrophil
TCAATCTTCGAACGGA-1_nmr.CIC.LPS_1.1	nmr.CIC.LPS_1.1	4291	875	1	1	Neutrophil	Ltf-high-neutrophil
TCACAAGAGGGCTCTC-1_nmr.CIC.LPS_1.1	nmr.CIC.LPS_1.1	2416	581	1	1	Neutrophil	Ltf-high-neutrophil
TCACAAGCAATCGAAA-1_nmr.CIC.LPS_1.1	nmr.CIC.LPS_1.1	879	482	2	2	T-cell	T-cell
TCACAAGCACTTAACG-1_nmr.CIC.LPS_1.1	nmr.CIC.LPS_1.1	1352	707	2	2	T-cell	T-cell
TCACAAGCAGATGGCA-1_nmr.CIC.LPS_1.1	nmr.CIC.LPS_1.1	2846	724	1	1	Neutrophil	Ltf-high-neutrophil
TCACAAGCATTGGTAC-1_nmr.CIC.LPS_1.1	nmr.CIC.LPS_1.1	859	372	1	1	Neutrophil	Ltf-high-neutrophil
TCACAAGTCCTGCTTG-1_nmr.CIC.LPS_1.1	nmr.CIC.LPS_1.1	903	398	1	1	Neutrophil	Ltf-high-neutrophil
TCACAAGTCGTCACGG-1_nmr.CIC.LPS_1.1	nmr.CIC.LPS_1.1	1275	440	1	1	Neutrophil	Ltf-high-neutrophil
TCACAAGTCTTCCTTC-1_nmr.CIC.LPS_1.1	nmr.CIC.LPS_1.1	1925	617	1	1	Neutrophil	Ltf-high-neutrophil
TCACGAAAGGGTATCG-1_nmr.CIC.LPS_1.1	nmr.CIC.LPS_1.1	1034	406	1	3	Neutrophil	Neutrophil
TCACGAACAGCCTTTC-1_nmr.CIC.LPS_1.1	nmr.CIC.LPS_1.1	332	265	2	2	T-cell	T-cell
TCACGAAGTAAACCTC-1_nmr.CIC.LPS_1.1	nmr.CIC.LPS_1.1	2167	515	1	1	Neutrophil	Ltf-high-neutrophil
TCAGATGAGGCTCTTA-1_nmr.CIC.LPS_1.1	nmr.CIC.LPS_1.1	1224	394	1	1	Neutrophil	Ltf-high-neutrophil
TCAGATGAGGGTTTCT-1_nmr.CIC.LPS_1.1	nmr.CIC.LPS_1.1	2277	573	1	1	Neutrophil	Ltf-high-neutrophil
TCAGATGGTCAATACC-1_nmr.CIC.LPS_1.1	nmr.CIC.LPS_1.1	2822	1027	5	5	APC	Monocyte
TCAGATGGTTATGTGC-1_nmr.CIC.LPS_1.1	nmr.CIC.LPS_1.1	1911	495	1	1	Neutrophil	Ltf-high-neutrophil
TCAGATGTCACCATAG-1_nmr.CIC.LPS_1.1	nmr.CIC.LPS_1.1	3689	1180	5	5	APC	Monocyte
TCAGCAAGTTCCGTCT-1_nmr.CIC.LPS_1.1	nmr.CIC.LPS_1.1	308	218	2	2	T-cell	T-cell
TCAGCAATCGAGCCCA-1_nmr.CIC.LPS_1.1	nmr.CIC.LPS_1.1	781	291	1	3	Neutrophil	Neutrophil
TCAGCAATCTCTGAGA-1_nmr.CIC.LPS_1.1	nmr.CIC.LPS_1.1	1840	555	1	1	Neutrophil	Ltf-high-neutrophil
TCAGCTCAGAACTGTA-1_nmr.CIC.LPS_1.1	nmr.CIC.LPS_1.1	604	255	1	3	Neutrophil	Neutrophil
TCAGCTCAGCAGGCTA-1_nmr.CIC.LPS_1.1	nmr.CIC.LPS_1.1	2214	598	1	1	Neutrophil	Ltf-high-neutrophil
TCAGCTCAGGGCATGT-1_nmr.CIC.LPS_1.1	nmr.CIC.LPS_1.1	5841	1742	3	4	B-cell	B-cell
TCAGCTCCAGACGTAG-1_nmr.CIC.LPS_1.1	nmr.CIC.LPS_1.1	1107	598	2	2	T-cell	T-cell
TCAGCTCGTAAAGGAG-1_nmr.CIC.LPS_1.1	nmr.CIC.LPS_1.1	1003	349	1	3	Neutrophil	Neutrophil
TCAGCTCGTACAAGTA-1_nmr.CIC.LPS_1.1	nmr.CIC.LPS_1.1	855	466	2	2	T-cell	T-cell
TCAGCTCGTAGAGGAA-1_nmr.CIC.LPS_1.1	nmr.CIC.LPS_1.1	1736	497	1	1	Neutrophil	Ltf-high-neutrophil
TCAGCTCGTCTCAACA-1_nmr.CIC.LPS_1.1	nmr.CIC.LPS_1.1	2838	689	1	1	Neutrophil	Ltf-high-neutrophil
TCAGGATAGGTGATTA-1_nmr.CIC.LPS_1.1	nmr.CIC.LPS_1.1	1671	512	1	1	Neutrophil	Ltf-high-neutrophil
TCAGGATAGTCGATAA-1_nmr.CIC.LPS_1.1	nmr.CIC.LPS_1.1	1265	383	1	1	Neutrophil	Ltf-high-neutrophil
TCAGGATCACCTCGTT-1_nmr.CIC.LPS_1.1	nmr.CIC.LPS_1.1	2413	559	1	1	Neutrophil	Ltf-high-neutrophil
TCAGGATCAGCTGTAT-1_nmr.CIC.LPS_1.1	nmr.CIC.LPS_1.1	2266	537	1	1	Neutrophil	Ltf-high-neutrophil
TCAGGATGTGGTAACG-1_nmr.CIC.LPS_1.1	nmr.CIC.LPS_1.1	2957	692	1	1	Neutrophil	Ltf-high-neutrophil
TCAGGATGTTTGTTGG-1_nmr.CIC.LPS_1.1	nmr.CIC.LPS_1.1	679	427	2	2	T-cell	T-cell
TCAGGATTCATTTGGG-1_nmr.CIC.LPS_1.1	nmr.CIC.LPS_1.1	5134	1427	5	5	APC	Monocyte
TCAGGATTCTCAAACG-1_nmr.CIC.LPS_1.1	nmr.CIC.LPS_1.1	2334	602	1	1	Neutrophil	Ltf-high-neutrophil
TCAGGTAAGGCTATCT-1_nmr.CIC.LPS_1.1	nmr.CIC.LPS_1.1	1683	462	1	1	Neutrophil	Ltf-high-neutrophil
TCAGGTAAGTTCGATC-1_nmr.CIC.LPS_1.1	nmr.CIC.LPS_1.1	1001	403	1	1	Neutrophil	Ltf-high-neutrophil
TCAGGTACACAGGAGT-1_nmr.CIC.LPS_1.1	nmr.CIC.LPS_1.1	2559	644	1	1	Neutrophil	Ltf-high-neutrophil
TCAGGTACAGCTTAAC-1_nmr.CIC.LPS_1.1	nmr.CIC.LPS_1.1	1045	377	1	3	Neutrophil	Neutrophil
TCAGGTATCCCATTAT-1_nmr.CIC.LPS_1.1	nmr.CIC.LPS_1.1	3526	798	1	1	Neutrophil	Ltf-high-neutrophil
TCAGGTATCCCTAATT-1_nmr.CIC.LPS_1.1	nmr.CIC.LPS_1.1	969	400	1	3	Neutrophil	Neutrophil
TCAGGTATCTACCAGA-1_nmr.CIC.LPS_1.1	nmr.CIC.LPS_1.1	1311	674	2	2	T-cell	T-cell
TCAGGTATCTTACCGC-1_nmr.CIC.LPS_1.1	nmr.CIC.LPS_1.1	662	290	1	3	Neutrophil	Neutrophil
TCATTACAGACGCACA-1_nmr.CIC.LPS_1.1	nmr.CIC.LPS_1.1	3270	750	1	1	Neutrophil	Ltf-high-neutrophil
TCATTACCAAATTGCC-1_nmr.CIC.LPS_1.1	nmr.CIC.LPS_1.1	1185	635	2	2	T-cell	T-cell
TCATTACTCCGTCATC-1_nmr.CIC.LPS_1.1	nmr.CIC.LPS_1.1	927	337	1	3	Neutrophil	Neutrophil
TCATTACTCGCTTAGA-1_nmr.CIC.LPS_1.1	nmr.CIC.LPS_1.1	1795	514	1	1	Neutrophil	Ltf-high-neutrophil
TCATTACTCTCCTATA-1_nmr.CIC.LPS_1.1	nmr.CIC.LPS_1.1	1595	530	1	1	Neutrophil	Ltf-high-neutrophil
TCATTTGAGATGTTAG-1_nmr.CIC.LPS_1.1	nmr.CIC.LPS_1.1	2026	533	1	1	Neutrophil	Ltf-high-neutrophil
TCATTTGAGTACACCT-1_nmr.CIC.LPS_1.1	nmr.CIC.LPS_1.1	2585	679	1	1	Neutrophil	Ltf-high-neutrophil
TCATTTGAGTTTGCGT-1_nmr.CIC.LPS_1.1	nmr.CIC.LPS_1.1	722	291	1	3	Neutrophil	Neutrophil
TCATTTGGTGGTACAG-1_nmr.CIC.LPS_1.1	nmr.CIC.LPS_1.1	1724	498	1	1	Neutrophil	Ltf-high-neutrophil
TCATTTGTCAGCTCTC-1_nmr.CIC.LPS_1.1	nmr.CIC.LPS_1.1	468	333	2	2	T-cell	T-cell
TCATTTGTCTACGAGT-1_nmr.CIC.LPS_1.1	nmr.CIC.LPS_1.1	1193	673	2	2	T-cell	T-cell
TCATTTGTCTCCAACC-1_nmr.CIC.LPS_1.1	nmr.CIC.LPS_1.1	1431	784	2	2	T-cell	T-cell
TCCACACAGACATAAC-1_nmr.CIC.LPS_1.1	nmr.CIC.LPS_1.1	789	461	2	2	T-cell	T-cell
TCCACACCAATGCCAT-1_nmr.CIC.LPS_1.1	nmr.CIC.LPS_1.1	2860	727	1	1	Neutrophil	Ltf-high-neutrophil
TCCACACCAGCTATTG-1_nmr.CIC.LPS_1.1	nmr.CIC.LPS_1.1	2030	522	1	1	Neutrophil	Ltf-high-neutrophil
TCCACACCATCTATGG-1_nmr.CIC.LPS_1.1	nmr.CIC.LPS_1.1	708	364	1	3	Neutrophil	Neutrophil
TCCCGATAGGTGCTAG-1_nmr.CIC.LPS_1.1	nmr.CIC.LPS_1.1	2831	640	1	1	Neutrophil	Ltf-high-neutrophil
TCCCGATCAGTCACTA-1_nmr.CIC.LPS_1.1	nmr.CIC.LPS_1.1	1070	649	2	2	T-cell	T-cell
TCCCGATTCAGCGACC-1_nmr.CIC.LPS_1.1	nmr.CIC.LPS_1.1	720	315	1	3	Neutrophil	Neutrophil
TCGAGGCAGTAGATGT-1_nmr.CIC.LPS_1.1	nmr.CIC.LPS_1.1	979	389	1	3	Neutrophil	Neutrophil
TCGAGGCCAATGGATA-1_nmr.CIC.LPS_1.1	nmr.CIC.LPS_1.1	1883	486	1	1	Neutrophil	Ltf-high-neutrophil
TCGAGGCCACACCGCA-1_nmr.CIC.LPS_1.1	nmr.CIC.LPS_1.1	505	345	2	2	T-cell	T-cell
TCGAGGCCACATCCAA-1_nmr.CIC.LPS_1.1	nmr.CIC.LPS_1.1	614	257	1	3	Neutrophil	Neutrophil
TCGAGGCGTGCAGACA-1_nmr.CIC.LPS_1.1	nmr.CIC.LPS_1.1	790	316	1	3	Neutrophil	Neutrophil
TCGAGGCGTTTGACAC-1_nmr.CIC.LPS_1.1	nmr.CIC.LPS_1.1	802	342	1	3	Neutrophil	Neutrophil
TCGAGGCTCCTTTCGG-1_nmr.CIC.LPS_1.1	nmr.CIC.LPS_1.1	1979	556	1	1	Neutrophil	Ltf-high-neutrophil
TCGAGGCTCGCGCCAA-1_nmr.CIC.LPS_1.1	nmr.CIC.LPS_1.1	2146	643	1	1	Neutrophil	Ltf-high-neutrophil
TCGAGGCTCTAACTTC-1_nmr.CIC.LPS_1.1	nmr.CIC.LPS_1.1	2219	564	1	1	Neutrophil	Ltf-high-neutrophil
TCGCGAGAGGGTCGAT-1_nmr.CIC.LPS_1.1	nmr.CIC.LPS_1.1	265	210	2	2	T-cell	T-cell
TCGCGAGCAGCCTTGG-1_nmr.CIC.LPS_1.1	nmr.CIC.LPS_1.1	1997	564	1	1	Neutrophil	Ltf-high-neutrophil
TCGCGAGGTCCTCTTG-1_nmr.CIC.LPS_1.1	nmr.CIC.LPS_1.1	2201	530	1	1	Neutrophil	Ltf-high-neutrophil
TCGCGAGTCACGATGT-1_nmr.CIC.LPS_1.1	nmr.CIC.LPS_1.1	3827	761	1	1	Neutrophil	Ltf-high-neutrophil
TCGCGAGTCGAGGTAG-1_nmr.CIC.LPS_1.1	nmr.CIC.LPS_1.1	1467	493	1	1	Neutrophil	Ltf-high-neutrophil
TCGCGTTCAACACCCG-1_nmr.CIC.LPS_1.1	nmr.CIC.LPS_1.1	733	308	1	3	Neutrophil	Neutrophil
TCGCGTTTCGTCCGTT-1_nmr.CIC.LPS_1.1	nmr.CIC.LPS_1.1	680	428	2	2	T-cell	T-cell
TCGCGTTTCGTGGGAA-1_nmr.CIC.LPS_1.1	nmr.CIC.LPS_1.1	1729	516	1	1	Neutrophil	Ltf-high-neutrophil
TCGCGTTTCTCACATT-1_nmr.CIC.LPS_1.1	nmr.CIC.LPS_1.1	1315	464	1	1	Neutrophil	Ltf-high-neutrophil
TCGCGTTTCTGGAGCC-1_nmr.CIC.LPS_1.1	nmr.CIC.LPS_1.1	3032	763	1	1	Neutrophil	Ltf-high-neutrophil
TCGGGACCACGCTTTC-1_nmr.CIC.LPS_1.1	nmr.CIC.LPS_1.1	2441	639	1	1	Neutrophil	Ltf-high-neutrophil
TCGGGACCATATACGC-1_nmr.CIC.LPS_1.1	nmr.CIC.LPS_1.1	603	381	2	2	T-cell	T-cell
TCGGGACGTGGGTATG-1_nmr.CIC.LPS_1.1	nmr.CIC.LPS_1.1	1143	389	1	1	Neutrophil	Ltf-high-neutrophil
TCGGGACGTTTGACTG-1_nmr.CIC.LPS_1.1	nmr.CIC.LPS_1.1	2385	531	1	1	Neutrophil	Ltf-high-neutrophil
TCGGTAATCCAAATGC-1_nmr.CIC.LPS_1.1	nmr.CIC.LPS_1.1	3051	706	1	1	Neutrophil	Ltf-high-neutrophil
TCGGTAATCCCATTTA-1_nmr.CIC.LPS_1.1	nmr.CIC.LPS_1.1	1007	360	1	1	Neutrophil	Ltf-high-neutrophil
TCGGTAATCGGATGTT-1_nmr.CIC.LPS_1.1	nmr.CIC.LPS_1.1	1231	360	1	1	Neutrophil	Ltf-high-neutrophil
TCGGTAATCTACCAGA-1_nmr.CIC.LPS_1.1	nmr.CIC.LPS_1.1	2119	521	1	1	Neutrophil	Ltf-high-neutrophil
TCGTACCAGTGTGAAT-1_nmr.CIC.LPS_1.1	nmr.CIC.LPS_1.1	918	489	2	2	T-cell	T-cell
TCGTACCGTATAGTAG-1_nmr.CIC.LPS_1.1	nmr.CIC.LPS_1.1	2642	634	1	1	Neutrophil	Ltf-high-neutrophil
TCGTACCGTTAAGGGC-1_nmr.CIC.LPS_1.1	nmr.CIC.LPS_1.1	958	544	2	2	T-cell	T-cell
TCGTACCTCTGGCGAC-1_nmr.CIC.LPS_1.1	nmr.CIC.LPS_1.1	1954	582	1	1	Neutrophil	Ltf-high-neutrophil
[truncated: 3,907 more rows]
