# Supplementary material for: Single-cell transcriptomics of the naked mole-rat reveals unexpected features of mammalian immunity
Source: PLoS Biol. 2019 Nov 21;17(11):e3000528. doi: 10.1371/journal.pbio.3000528 (PMC6894886; doi:10.1371/journal.pbio.3000528)
Supplement: S35 Table — For each marker gene in each of the converged clusters of the mouse saline control circulating immune scRNA-seq data, provided are its Ensembl gene ID, gene symbol, gene description, gene biotype, and converged cluster and cell type. scRNA-seq, single-cell RNA-sequencing. (CSV) [file pbio.3000528.s047.csv]

gene_id	symbol	description	biotype	converged.cluster	converged.cell.type
ENSMUSG00000056071	S100a9	S100 calcium binding protein A9 (calgranulin B)	protein_coding	1	Neutrophil
ENSMUSG00000030579	Tyrobp	TYRO protein tyrosine kinase binding protein	protein_coding	1	Neutrophil
ENSMUSG00000075705	Msrb1	methionine sulfoxide reductase B1	protein_coding	1	Neutrophil
ENSMUSG00000022651	Retnlg	resistin like gamma	protein_coding	1	Neutrophil
ENSMUSG00000027907	S100a11	S100 calcium binding protein A11	protein_coding	1	Neutrophil
ENSMUSG00000018927	Ccl6	chemokine (C-C motif) ligand 6	protein_coding	1	Neutrophil
ENSMUSG00000017002	Slpi	secretory leukocyte peptidase inhibitor	protein_coding	1	Neutrophil
ENSMUSG00000001025	S100a6	S100 calcium binding protein A6 (calcyclin)	protein_coding	7	Memory-B-cell
ENSMUSG00000031722	Hp	haptoglobin	protein_coding	1	Neutrophil
ENSMUSG00000009687	Fxyd5	FXYD domain-containing ion transport regulator 5	protein_coding	2	Monocyte
ENSMUSG00000060591	Ifitm2	interferon induced transmembrane protein 2	protein_coding	2	Monocyte
ENSMUSG00000060063	Alox5ap	arachidonate 5-lipoxygenase activating protein	protein_coding	2	Monocyte
ENSMUSG00000027398	Il1b	interleukin 1 beta	protein_coding	1	Neutrophil
ENSMUSG00000030413	Pglyrp1	peptidoglycan recognition protein 1	protein_coding	1	Neutrophil
ENSMUSG00000028859	Csf3r	colony stimulating factor 3 receptor (granulocyte)	protein_coding	1	Neutrophil
ENSMUSG00000025503	Taldo1	transaldolase 1	protein_coding	8	Unassigned
ENSMUSG00000069516	Lyz2	lysozyme 2	protein_coding	2	Monocyte
ENSMUSG00000050708	Ftl1	ferritin light polypeptide 1	protein_coding	8	Unassigned
ENSMUSG00000024661	Fth1	ferritin heavy polypeptide 1	protein_coding	8	Unassigned
ENSMUSG00000064339	mt-Rnr2	mitochondrially encoded 16S rRNA	Mt_rRNA	8	Unassigned
ENSMUSG00000073412	Lst1	leukocyte specific transcript 1	protein_coding	2	Monocyte
ENSMUSG00000031584	Gsr	glutathione reductase	protein_coding	2	Monocyte
ENSMUSG00000051748	Wfdc21	WAP four-disulfide core domain 21	protein_coding	1	Neutrophil
ENSMUSG00000028367	Txn1	thioredoxin 1	protein_coding	1	Neutrophil
ENSMUSG00000026180	Cxcr2	chemokine (C-X-C motif) receptor 2	protein_coding	1	Neutrophil
ENSMUSG00000078238	Gm12854	predicted gene 12854	processed_pseudogene	1	Neutrophil
ENSMUSG00000106918	Mrpl33	mitochondrial ribosomal protein L33	protein_coding	2	Monocyte
ENSMUSG00000005800	Mmp8	matrix metallopeptidase 8	protein_coding	1	Neutrophil
ENSMUSG00000024190	Dusp1	dual specificity phosphatase 1	protein_coding	1	Neutrophil
ENSMUSG00000039105	Atp6v1g1	ATPase H+ transporting lysosomal V1 subunit G1	protein_coding	2	Monocyte
ENSMUSG00000027360	Hdc	histidine decarboxylase	protein_coding	1	Neutrophil
ENSMUSG00000002111	Spi1	spleen focus forming virus (SFFV) proviral integration oncogene	protein_coding	2	Monocyte
ENSMUSG00000054717	Hmgb2	high mobility group box 2	protein_coding	1	Neutrophil
ENSMUSG00000030126	Tmcc1	transmembrane and coiled coil domains 1	protein_coding	1	Neutrophil
ENSMUSG00000024856	Cdk2ap2	CDK2-associated protein 2	protein_coding	2	Monocyte
ENSMUSG00000023048	Prr13	proline rich 13	protein_coding	7	Memory-B-cell
ENSMUSG00000022564	Grina	glutamate receptor ionotropic N-methyl D-aspartate-associated protein 1 (glutamate binding)	protein_coding	1	Neutrophil
ENSMUSG00000052837	Junb	jun B proto-oncogene	protein_coding	1	Neutrophil
ENSMUSG00000021998	Lcp1	lymphocyte cytosolic protein 1	protein_coding	1	Neutrophil
ENSMUSG00000078122	F630028O10Rik	RIKEN cDNA F630028O10 gene	antisense	2	Monocyte
ENSMUSG00000017737	Mmp9	matrix metallopeptidase 9	protein_coding	1	Neutrophil
ENSMUSG00000032231	Anxa2	annexin A2	protein_coding	2	Monocyte
ENSMUSG00000025283	Sat1	spermidine/spermine N1-acetyl transferase 1	protein_coding	2	Monocyte
ENSMUSG00000004609	Cd33	CD33 antigen	protein_coding	1	Neutrophil
ENSMUSG00000048163	Selplg	selectin platelet (p-selectin) ligand	protein_coding	6	NK-cell
ENSMUSG00000024953	Prdx5	peroxiredoxin 5	protein_coding	2	Monocyte
ENSMUSG00000030144	Clec4d	C-type lectin domain family 4 member d	protein_coding	1	Neutrophil
ENSMUSG00000095028	Sirpb1b	signal-regulatory protein beta 1B	protein_coding	2	Monocyte
ENSMUSG00000026822	Lcn2	lipocalin 2	protein_coding	1	Neutrophil
ENSMUSG00000038612	Mcl1	myeloid cell leukemia sequence 1	protein_coding	7	Memory-B-cell
ENSMUSG00000079293	Clec7a	C-type lectin domain family 7 member a	polymorphic_pseudogene	1	Neutrophil
ENSMUSG00000097354	2310001H17Rik	RIKEN cDNA 2310001H17 gene	lincRNA	1	Neutrophil
ENSMUSG00000069662	Marcks	myristoylated alanine rich protein kinase C substrate	protein_coding	1	Neutrophil
ENSMUSG00000058624	Gda	guanine deaminase	protein_coding	2	Monocyte
ENSMUSG00000026360	Rgs2	regulator of G-protein signaling 2	protein_coding	2	Monocyte
ENSMUSG00000030342	Cd9	CD9 antigen	protein_coding	8	Unassigned
ENSMUSG00000027506	Tpd52	tumor protein D52	protein_coding	2	Monocyte
ENSMUSG00000027447	Cst3	cystatin C	protein_coding	2	Monocyte
ENSMUSG00000028249	Sdcbp	syndecan binding protein	protein_coding	8	Unassigned
ENSMUSG00000023913	Pla2g7	phospholipase A2 group VII (platelet-activating factor acetylhydrolase plasma)	protein_coding	2	Monocyte
ENSMUSG00000075706	Gpx4	glutathione peroxidase 4	protein_coding	8	Unassigned
ENSMUSG00000026457	Adipor1	adiponectin receptor 1	protein_coding	1	Neutrophil
ENSMUSG00000090192	Gm16556	predicted gene 16556	processed_transcript	1	Neutrophil
ENSMUSG00000025492	Ifitm3	interferon induced transmembrane protein 3	protein_coding	2	Monocyte
ENSMUSG00000092274	Neat1	nuclear paraspeckle assembly transcript 1 (non-protein coding)	lincRNA	1	Neutrophil
ENSMUSG00000005087	Cd44	CD44 antigen	protein_coding	1	Neutrophil
ENSMUSG00000071637	Cebpd	CCAAT/enhancer binding protein (C/EBP) delta	protein_coding	1	Neutrophil
ENSMUSG00000021281	Tnfaip2	tumor necrosis factor alpha-induced protein 2	protein_coding	1	Neutrophil
ENSMUSG00000049130	C5ar1	complement component 5a receptor 1	protein_coding	1	Neutrophil
ENSMUSG00000078763	Slfn1	schlafen 1	protein_coding	1	Neutrophil
ENSMUSG00000037095	Lrg1	leucine-rich alpha-2-glycoprotein 1	protein_coding	1	Neutrophil
ENSMUSG00000007891	Ctsd	cathepsin D	protein_coding	6	NK-cell
ENSMUSG00000013974	Mcemp1	mast cell expressed membrane protein 1	protein_coding	2	Monocyte
ENSMUSG00000024659	Anxa1	annexin A1	protein_coding	2	Monocyte
ENSMUSG00000025804	Ccr1	chemokine (C-C motif) receptor 1	protein_coding	1	Neutrophil
ENSMUSG00000029860	Zyx	zyxin	protein_coding	8	Unassigned
ENSMUSG00000039361	Picalm	phosphatidylinositol binding clathrin assembly protein	protein_coding	1	Neutrophil
ENSMUSG00000079597	Gm5483	predicted gene 5483	protein_coding	1	Neutrophil
ENSMUSG00000059498	Fcgr3	Fc receptor IgG low affinity III	protein_coding	2	Monocyte
ENSMUSG00000083041	Gm9835	glia maturation factor gamma pseudogene	processed_pseudogene	1	Neutrophil
ENSMUSG00000039899	Fgl2	fibrinogen-like protein 2	protein_coding	1	Neutrophil
ENSMUSG00000030536	Iqgap1	IQ motif containing GTPase activating protein 1	protein_coding	7	Memory-B-cell
ENSMUSG00000027287	Snap23	synaptosomal-associated protein 23	protein_coding	8	Unassigned
ENSMUSG00000001156	Mxd1	MAX dimerization protein 1	protein_coding	1	Neutrophil
ENSMUSG00000018102	Hist1h2bc	histone cluster 1 H2bc	protein_coding	8	Unassigned
ENSMUSG00000056888	Glipr1	GLI pathogenesis-related 1 (glioma)	protein_coding	1	Neutrophil
ENSMUSG00000035781	R3hdm4	R3H domain containing 4	protein_coding	8	Unassigned
ENSMUSG00000021250	Fos	FBJ osteosarcoma oncogene	protein_coding	2	Monocyte
ENSMUSG00000069792	Wfdc17	WAP four-disulfide core domain 17	protein_coding	2	Monocyte
ENSMUSG00000049313	Sorl1	sortilin-related receptor LDLR class A repeats-containing	protein_coding	1	Neutrophil
ENSMUSG00000025491	Ifitm1	interferon induced transmembrane protein 1	protein_coding	1	Neutrophil
ENSMUSG00000032712	2810474O19Rik	retroelement silencing factor 1	protein_coding	1	Neutrophil
ENSMUSG00000067235	H2-Q10	histocompatibility 2 Q region locus 10	protein_coding	1	Neutrophil
ENSMUSG00000038393	Txnip	thioredoxin interacting protein	protein_coding	1	Neutrophil
ENSMUSG00000101585	1600010M07Rik	RIKEN cDNA 1600010M07 gene	antisense	1	Neutrophil
ENSMUSG00000027878	Notch2	notch 2	protein_coding	2	Monocyte
ENSMUSG00000059657	Stfa2l1	stefin A2 like 1	protein_coding	1	Neutrophil
ENSMUSG00000034641	Cd300ld	CD300 molecule like family member d	protein_coding	1	Neutrophil
ENSMUSG00000021360	Gcnt2	glucosaminyl (N-acetyl) transferase 2 I-branching enzyme	protein_coding	1	Neutrophil
ENSMUSG00000026480	Ncf2	neutrophil cytosolic factor 2	protein_coding	2	Monocyte
ENSMUSG00000021094	Dhrs7	dehydrogenase/reductase (SDR family) member 7	protein_coding	1	Neutrophil
ENSMUSG00000110841	RP23-269H21.1	glutathione peroxidase 4 pseudogene 2	transcribed_processed_pseudogene	8	Unassigned
ENSMUSG00000021728	Emb	embigin	protein_coding	2	Monocyte
ENSMUSG00000027346	Gpcpd1	glycerophosphocholine phosphodiesterase 1	protein_coding	7	Memory-B-cell
ENSMUSG00000074677	Sirpb1c	signal-regulatory protein beta 1C	protein_coding	2	Monocyte
ENSMUSG00000074553	Eif1-ps1	eukaryotic translation initiation factor 1 pseudogene 1	processed_pseudogene	2	Monocyte
ENSMUSG00000052749	Trim30b	tripartite motif-containing 30B	protein_coding	1	Neutrophil
ENSMUSG00000052305	Hbb-bs	hemoglobin beta adult s chain	protein_coding	5	RBC
ENSMUSG00000021069	Pygl	liver glycogen phosphorylase	protein_coding	1	Neutrophil
ENSMUSG00000062593	Lilrb4a	predicted gene 49339	protein_coding	2	Monocyte
ENSMUSG00000004207	Psap	prosaposin	protein_coding	2	Monocyte
ENSMUSG00000026064	Ptp4a1	protein tyrosine phosphatase 4a1	protein_coding	2	Monocyte
ENSMUSG00000003039	Fam32a	family with sequence similarity 32 member A	protein_coding	2	Monocyte
ENSMUSG00000047798	Cd300lf	CD300 molecule like family member F	protein_coding	1	Neutrophil
ENSMUSG00000031490	Eif4ebp1	eukaryotic translation initiation factor 4E binding protein 1	protein_coding	2	Monocyte
ENSMUSG00000073982	Rhog	ras homolog family member G	protein_coding	2	Monocyte
ENSMUSG00000025993	Slc40a1	solute carrier family 40 (iron-regulated transporter) member 1	protein_coding	1	Neutrophil
ENSMUSG00000048534	Amica1	junction adhesion molecule like	protein_coding	1	Neutrophil
ENSMUSG00000044103	Il1f9	interleukin 1 family member 9	protein_coding	1	Neutrophil
ENSMUSG00000026073	Il1r2	interleukin 1 receptor type II	protein_coding	1	Neutrophil
ENSMUSG00000097589	Dleu2	deleted in lymphocytic leukemia 2	processed_transcript	2	Monocyte
ENSMUSG00000045730	Adrb2	adrenergic receptor beta 2	protein_coding	1	Neutrophil
ENSMUSG00000020120	Plek	pleckstrin	protein_coding	8	Unassigned
ENSMUSG00000039753	Fbxl5	F-box and leucine-rich repeat protein 5	protein_coding	1	Neutrophil
ENSMUSG00000013663	Pten	phosphatase and tensin homolog	protein_coding	1	Neutrophil
ENSMUSG00000030921	Trim30a	tripartite motif-containing 30A	protein_coding	2	Monocyte
ENSMUSG00000019210	Atp6v1e1	ATPase H+ transporting lysosomal V1 subunit E1	protein_coding	2	Monocyte
ENSMUSG00000044786	Zfp36	zinc finger protein 36	protein_coding	2	Monocyte
ENSMUSG00000053560	Ier2	immediate early response 2	protein_coding	2	Monocyte
ENSMUSG00000008730	Hipk1	homeodomain interacting protein kinase 1	protein_coding	1	Neutrophil
ENSMUSG00000008540	Mgst1	microsomal glutathione S-transferase 1	protein_coding	2	Monocyte
ENSMUSG00000037960	Card19	caspase recruitment domain family member 19	protein_coding	8	Unassigned
ENSMUSG00000058818	Pirb	paired Ig-like receptor B	protein_coding	2	Monocyte
ENSMUSG00000037926	Ssh2	slingshot protein phosphatase 2	protein_coding	2	Monocyte
ENSMUSG00000042599	Kdm7a	lysine (K)-specific demethylase 7A	protein_coding	2	Monocyte
ENSMUSG00000022663	Atg3	autophagy related 3	protein_coding	2	Monocyte
ENSMUSG00000044258	Ctla2a	cytotoxic T lymphocyte-associated protein 2 alpha	protein_coding	8	Unassigned
ENSMUSG00000046245	Pilra	paired immunoglobin-like type 2 receptor alpha	protein_coding	1	Neutrophil
ENSMUSG00000059182	Skap2	src family associated phosphoprotein 2	protein_coding	8	Unassigned
ENSMUSG00000052270	Fpr2	formyl peptide receptor 2	protein_coding	1	Neutrophil
ENSMUSG00000056529	Ptafr	platelet-activating factor receptor	protein_coding	1	Neutrophil
ENSMUSG00000050335	Lgals3	lectin galactose binding soluble 3	protein_coding	2	Monocyte
ENSMUSG00000047714	Ppp1r2	protein phosphatase 1 regulatory inhibitor subunit 2	protein_coding	8	Unassigned
ENSMUSG00000003031	Cdkn1b	cyclin-dependent kinase inhibitor 1B	protein_coding	4	T-cell
ENSMUSG00000026977	7-Mar	membrane-associated ring finger (C3HC4) 7	protein_coding	1	Neutrophil
ENSMUSG00000018171	Vmp1	vacuole membrane protein 1	protein_coding	2	Monocyte
ENSMUSG00000031799	Tpm4	tropomyosin 4	protein_coding	8	Unassigned
ENSMUSG00000073155	1810058I24Rik	RIKEN cDNA 1810058I24 gene	lincRNA	8	Unassigned
ENSMUSG00000040713	Creg1	cellular repressor of E1A-stimulated genes 1	protein_coding	8	Unassigned
ENSMUSG00000021910	Nisch	nischarin	protein_coding	7	Memory-B-cell
ENSMUSG00000104291	A130071D04Rik	RIKEN cDNA A130071D04 gene	TEC	6	NK-cell
ENSMUSG00000004880	Lbr	lamin B receptor	protein_coding	2	Monocyte
ENSMUSG00000002897	Il17ra	interleukin 17 receptor A	protein_coding	2	Monocyte
ENSMUSG00000062382	Ftl1-ps1	ferritin light polypeptide 1 pseudogene 1	protein_coding	2	Monocyte
ENSMUSG00000026158	Ogfrl1	opioid growth factor receptor-like 1	protein_coding	2	Monocyte
ENSMUSG00000020101	Vsir	V-set immunoregulatory receptor	protein_coding	2	Monocyte
ENSMUSG00000024691	Fam111a	family with sequence similarity 111 member A	protein_coding	2	Monocyte
ENSMUSG00000078780	Gm5150	predicted gene 5150	protein_coding	2	Monocyte
ENSMUSG00000050628	Ubald2	UBA-like domain containing 2	protein_coding	6	NK-cell
ENSMUSG00000035539	Ccdc180	coiled-coil domain containing 180	protein_coding	2	Monocyte
ENSMUSG00000032097	Ddx6	DEAD (Asp-Glu-Ala-Asp) box polypeptide 6	protein_coding	7	Memory-B-cell
ENSMUSG00000108291	Gm44292	predicted gene 44292	TEC	1	Neutrophil
ENSMUSG00000026970	Rbms1	RNA binding motif single stranded interacting protein 1	protein_coding	2	Monocyte
ENSMUSG00000002885	Adgre5	adhesion G protein-coupled receptor E5	protein_coding	7	Memory-B-cell
ENSMUSG00000016534	Lamp2	lysosomal-associated membrane protein 2	protein_coding	2	Monocyte
ENSMUSG00000031146	Plp2	proteolipid protein 2	protein_coding	7	Memory-B-cell
ENSMUSG00000030474	Siglece	sialic acid binding Ig-like lectin E	protein_coding	1	Neutrophil
ENSMUSG00000025825	Iscu	iron-sulfur cluster assembly enzyme	protein_coding	2	Monocyte
ENSMUSG00000034563	Ccpg1	cell cycle progression 1	protein_coding	1	Neutrophil
ENSMUSG00000037992	Rara	retinoic acid receptor alpha	protein_coding	2	Monocyte
ENSMUSG00000084960	B430010I23Rik	RIKEN cDNA B430010I23 gene	antisense	1	Neutrophil
ENSMUSG00000028480	Glipr2	GLI pathogenesis-related 2	protein_coding	8	Unassigned
ENSMUSG00000018476	Kdm6b	KDM1 lysine (K)-specific demethylase 6B	protein_coding	1	Neutrophil
ENSMUSG00000028874	Fgr	FGR proto-oncogene Src family tyrosine kinase	protein_coding	2	Monocyte
ENSMUSG00000045382	Cxcr4	chemokine (C-X-C motif) receptor 4	protein_coding	1	Neutrophil
ENSMUSG00000062248	Cks2	CDC28 protein kinase regulatory subunit 2	protein_coding	1	Neutrophil
ENSMUSG00000040710	St8sia4	ST8 alpha-N-acetyl-neuraminide alpha-2 8-sialyltransferase 4	protein_coding	2	Monocyte
ENSMUSG00000005533	Igf1r	insulin-like growth factor I receptor	protein_coding	1	Neutrophil
ENSMUSG00000036181	Hist1h1c	histone cluster 1 H1c	protein_coding	8	Unassigned
ENSMUSG00000022876	Samsn1	SAM domain SH3 domain and nuclear localization signals 1	protein_coding	2	Monocyte
ENSMUSG00000003038	Hmgn2	high mobility group nucleosomal binding domain 2	protein_coding	7	Memory-B-cell
ENSMUSG00000024590	Lmnb1	lamin B1	protein_coding	1	Neutrophil
ENSMUSG00000025795	Rassf3	Ras association (RalGDS/AF-6) domain family member 3	protein_coding	1	Neutrophil
ENSMUSG00000057143	Trim12c	tripartite motif-containing 12C	protein_coding	1	Neutrophil
ENSMUSG00000059518	Znhit1	zinc finger HIT domain containing 1	protein_coding	2	Monocyte
ENSMUSG00000004771	Rab11a	RAB11A member RAS oncogene family	protein_coding	8	Unassigned
ENSMUSG00000021866	Anxa11	annexin A11	protein_coding	7	Memory-B-cell
ENSMUSG00000055805	Fmnl1	formin-like 1	protein_coding	2	Monocyte
ENSMUSG00000044456	Rin3	Ras and Rab interactor 3	protein_coding	1	Neutrophil
ENSMUSG00000024011	Pi16	peptidase inhibitor 16	protein_coding	2	Monocyte
ENSMUSG00000037902	Sirpa	signal-regulatory protein alpha	protein_coding	2	Monocyte
ENSMUSG00000084289	Gm6977	predicted gene 6977	processed_pseudogene	2	Monocyte
ENSMUSG00000028657	Ppt1	palmitoyl-protein thioesterase 1	protein_coding	2	Monocyte
ENSMUSG00000014075	Tctex1d2	Tctex1 domain containing 2	protein_coding	1	Neutrophil
ENSMUSG00000030142	Clec4e	C-type lectin domain family 4 member e	protein_coding	2	Monocyte
ENSMUSG00000029366	Dck	deoxycytidine kinase	protein_coding	1	Neutrophil
ENSMUSG00000068566	Myadm	myeloid-associated differentiation marker	protein_coding	7	Memory-B-cell
ENSMUSG00000026981	Il1rn	interleukin 1 receptor antagonist	protein_coding	1	Neutrophil
ENSMUSG00000030830	Itgal	integrin alpha L	protein_coding	6	NK-cell
ENSMUSG00000028961	Pgd	phosphogluconate dehydrogenase	protein_coding	2	Monocyte
ENSMUSG00000044768	D1Ertd622e	DNA segment Chr 1 ERATO Doi 622 expressed	protein_coding	2	Monocyte
ENSMUSG00000048234	Rnf149	ring finger protein 149	protein_coding	1	Neutrophil
ENSMUSG00000053641	Dennd4a	DENN/MADD domain containing 4A	protein_coding	7	Memory-B-cell
ENSMUSG00000028266	Lmo4	LIM domain only 4	protein_coding	2	Monocyte
ENSMUSG00000042613	Pbxip1	pre B cell leukemia transcription factor interacting protein 1	protein_coding	7	Memory-B-cell
ENSMUSG00000030341	Tnfrsf1a	tumor necrosis factor receptor superfamily member 1a	protein_coding	2	Monocyte
ENSMUSG00000035493	Tgfbi	transforming growth factor beta induced	protein_coding	2	Monocyte
ENSMUSG00000024480	Ap3s1	adaptor-related protein complex 3 sigma 1 subunit	protein_coding	2	Monocyte
ENSMUSG00000028497	Hacd4	3-hydroxyacyl-CoA dehydratase 4	protein_coding	8	Unassigned
ENSMUSG00000058794	Nfe2	nuclear factor erythroid derived 2	protein_coding	8	Unassigned
ENSMUSG00000032322	Pstpip1	proline-serine-threonine phosphatase-interacting protein 1	protein_coding	2	Monocyte
ENSMUSG00000059108	Ifitm6	interferon induced transmembrane protein 6	protein_coding	2	Monocyte
ENSMUSG00000038212	Mfsd14b	major facilitator superfamily domain containing 14B	protein_coding	2	Monocyte
ENSMUSG00000015839	Nfe2l2	nuclear factor erythroid derived 2 like 2	protein_coding	2	Monocyte
ENSMUSG00000024014	Pim1	proviral integration site 1	protein_coding	7	Memory-B-cell
ENSMUSG00000034652	Cd300a	CD300A molecule	protein_coding	2	Monocyte
ENSMUSG00000098557	Kctd12	potassium channel tetramerisation domain containing 12	protein_coding	2	Monocyte
ENSMUSG00000024104	Fam21	WASH complex subunit 2`	protein_coding	2	Monocyte
ENSMUSG00000037966	Ninj1	ninjurin 1	protein_coding	8	Unassigned
ENSMUSG00000033720	Sfxn5	sideroflexin 5	protein_coding	1	Neutrophil
ENSMUSG00000041754	Trem3	triggering receptor expressed on myeloid cells 3	protein_coding	2	Monocyte
ENSMUSG00000022747	St3gal6	ST3 beta-galactoside alpha-2 3-sialyltransferase 6	protein_coding	6	NK-cell
ENSMUSG00000019960	Dusp6	dual specificity phosphatase 6	protein_coding	2	Monocyte
ENSMUSG00000084796	Mir142hg	Mir142 host gene (non-protein coding)	lincRNA	6	NK-cell
ENSMUSG00000015932	Dstn	destrin	protein_coding	2	Monocyte
ENSMUSG00000063193	Cd300lb	CD300 molecule like family member B	protein_coding	2	Monocyte
ENSMUSG00000015950	Ncf1	neutrophil cytosolic factor 1	protein_coding	7	Memory-B-cell
ENSMUSG00000020029	Nudt4	nudix (nucleoside diphosphate linked moiety X)-type motif 4	protein_coding	1	Neutrophil
ENSMUSG00000059714	Flot1	flotillin 1	protein_coding	2	Monocyte
ENSMUSG00000029082	Bst1	bone marrow stromal cell antigen 1	protein_coding	2	Monocyte
ENSMUSG00000032434	Cmtm6	CKLF-like MARVEL transmembrane domain containing 6	protein_coding	8	Unassigned
ENSMUSG00000030083	Abtb1	ankyrin repeat and BTB (POZ) domain containing 1	protein_coding	8	Unassigned
ENSMUSG00000024750	Zfand5	zinc finger AN1-type domain 5	protein_coding	8	Unassigned
ENSMUSG00000005054	Cstb	cystatin B	protein_coding	2	Monocyte
ENSMUSG00000030187	Klra2	killer cell lectin-like receptor subfamily A member 2	protein_coding	2	Monocyte
ENSMUSG00000024772	Ehd1	EH-domain containing 1	protein_coding	8	Unassigned
ENSMUSG00000053436	Mapk14	mitogen-activated protein kinase 14	protein_coding	2	Monocyte
ENSMUSG00000024300	Myo1f	myosin IF	protein_coding	2	Monocyte
ENSMUSG00000036402	Gng12	guanine nucleotide binding protein (G protein) gamma 12	protein_coding	2	Monocyte
ENSMUSG00000005514	Por	P450 (cytochrome) oxidoreductase	protein_coding	2	Monocyte
ENSMUSG00000064337	mt-Rnr1	mitochondrially encoded 12S rRNA	Mt_rRNA	8	Unassigned
ENSMUSG00000011148	Adssl1	adenylosuccinate synthetase like 1	protein_coding	2	Monocyte
ENSMUSG00000043004	Gng2	guanine nucleotide binding protein (G protein) gamma 2	protein_coding	7	Memory-B-cell
ENSMUSG00000029135	Fosl2	fos-like antigen 2	protein_coding	2	Monocyte
ENSMUSG00000032508	Myd88	myeloid differentiation primary response gene 88	protein_coding	2	Monocyte
ENSMUSG00000045636	Mtus1	mitochondrial tumor suppressor 1	protein_coding	2	Monocyte
ENSMUSG00000036533	Cdc42ep3	CDC42 effector protein (Rho GTPase binding) 3	protein_coding	2	Monocyte
ENSMUSG00000028557	Rnf11	ring finger protein 11	protein_coding	8	Unassigned
ENSMUSG00000030876	Mettl9	methyltransferase like 9	protein_coding	2	Monocyte
ENSMUSG00000028419	Chmp5	charged multivesicular body protein 5	protein_coding	7	Memory-B-cell
ENSMUSG00000024858	Grk2	G protein-coupled receptor kinase 2	protein_coding	2	Monocyte
ENSMUSG00000006273	Atp6v1b2	ATPase H+ transporting lysosomal V1 subunit B2	protein_coding	2	Monocyte
ENSMUSG00000021591	Glrx	glutaredoxin	protein_coding	2	Monocyte
ENSMUSG00000044811	Cd300c2	CD300C molecule 2	protein_coding	2	Monocyte
ENSMUSG00000030148	Clec4a2	C-type lectin domain family 4 member a2	protein_coding	2	Monocyte
ENSMUSG00000059326	Csf2ra	colony stimulating factor 2 receptor alpha low-affinity (granulocyte-macrophage)	protein_coding	2	Monocyte
ENSMUSG00000060216	Arrb2	arrestin beta 2	protein_coding	8	Unassigned
ENSMUSG00000019132	BC005537	cDNA sequence BC005537	protein_coding	2	Monocyte
ENSMUSG00000027508	Pag1	phosphoprotein associated with glycosphingolipid microdomains 1	protein_coding	5	RBC
ENSMUSG00000024066	Xdh	xanthine dehydrogenase	protein_coding	2	Monocyte
ENSMUSG00000029063	Nadk	NAD kinase	protein_coding	2	Monocyte
ENSMUSG00000066682	Pilrb2	paired immunoglobin-like type 2 receptor beta 2	protein_coding	2	Monocyte
ENSMUSG00000024456	Diaph1	diaphanous related formin 1	protein_coding	2	Monocyte
ENSMUSG00000070354	Gm21975	ecotropic viral integration site 2	protein_coding	2	Monocyte
ENSMUSG00000029922	Mkrn1	makorin ring finger protein 1	protein_coding	8	Unassigned
ENSMUSG00000058099	Nfam1	Nfat activating molecule with ITAM motif 1	protein_coding	2	Monocyte
ENSMUSG00000024236	Svil	supervillin	protein_coding	2	Monocyte
ENSMUSG00000032766	Gng11	guanine nucleotide binding protein (G protein) gamma 11	protein_coding	8	Unassigned
ENSMUSG00000030704	Rab6a	RAB6A member RAS oncogene family	protein_coding	2	Monocyte
ENSMUSG00000063065	Mapk3	mitogen-activated protein kinase 3	protein_coding	2	Monocyte
ENSMUSG00000026357	Rgs18	regulator of G-protein signaling 18	protein_coding	8	Unassigned
ENSMUSG00000034342	Cbl	Casitas B-lineage lymphoma	protein_coding	2	Monocyte
ENSMUSG00000022584	Ly6c2	lymphocyte antigen 6 complex locus C2	protein_coding	2	Monocyte
ENSMUSG00000045302	Preb	prolactin regulatory element binding	protein_coding	2	Monocyte
ENSMUSG00000038145	Snrk	SNF related kinase	protein_coding	2	Monocyte
ENSMUSG00000039232	Stx11	syntaxin 11	protein_coding	8	Unassigned
ENSMUSG00000071713	Csf2rb	colony stimulating factor 2 receptor beta low-affinity (granulocyte-macrophage)	protein_coding	2	Monocyte
ENSMUSG00000021123	Rdh12	retinol dehydrogenase 12	protein_coding	7	Memory-B-cell
ENSMUSG00000070780	Rbm47	RNA binding motif protein 47	protein_coding	2	Monocyte
ENSMUSG00000030589	Rasgrp4	RAS guanyl releasing protein 4	protein_coding	2	Monocyte
ENSMUSG00000030265	Kras	Kirsten rat sarcoma viral oncogene homolog	protein_coding	7	Memory-B-cell
ENSMUSG00000037363	Letm2	leucine zipper-EF-hand containing transmembrane protein 2	protein_coding	4	T-cell
ENSMUSG00000035004	Igsf6	immunoglobulin superfamily member 6	protein_coding	2	Monocyte
ENSMUSG00000039208	Metrnl	meteorin glial cell differentiation regulator-like	protein_coding	2	Monocyte
ENSMUSG00000028673	Fuca1	fucosidase alpha-L- 1 tissue	protein_coding	7	Memory-B-cell
ENSMUSG00000020458	Rtn4	reticulon 4	protein_coding	8	Unassigned
ENSMUSG00000020642	Rnf144a	ring finger protein 144A	protein_coding	1	Neutrophil
ENSMUSG00000024053	Emilin2	elastin microfibril interfacer 2	protein_coding	2	Monocyte
ENSMUSG00000030094	Xpc	xeroderma pigmentosum complementation group C	protein_coding	1	Neutrophil
ENSMUSG00000020432	Tcn2	transcobalamin 2	protein_coding	2	Monocyte
ENSMUSG00000056498	Tmem154	transmembrane protein 154	protein_coding	7	Memory-B-cell
ENSMUSG00000028064	Sema4a	sema domain immunoglobulin domain (Ig) transmembrane domain (TM) and short cytoplasmic domain (semaphorin) 4A	protein_coding	2	Monocyte
ENSMUSG00000017057	Il13ra1	interleukin 13 receptor alpha 1	protein_coding	2	Monocyte
ENSMUSG00000046805	Mpeg1	macrophage expressed gene 1	protein_coding	2	Monocyte
ENSMUSG00000022964	Tmem50b	transmembrane protein 50B	protein_coding	2	Monocyte
ENSMUSG00000038811	Gngt2	guanine nucleotide binding protein (G protein) gamma transducing activity polypeptide 2	protein_coding	2	Monocyte
ENSMUSG00000041777	Cir1	corepressor interacting with RBPJ 1	protein_coding	7	Memory-B-cell
ENSMUSG00000036944	Tmem71	transmembrane protein 71	protein_coding	4	T-cell
ENSMUSG00000020130	Tbc1d15	TBC1 domain family member 15	protein_coding	7	Memory-B-cell
ENSMUSG00000026879	Gsn	gelsolin	protein_coding	8	Unassigned
ENSMUSG00000084957	Bbip1	BBSome interacting protein 1	protein_coding	2	Monocyte
ENSMUSG00000034312	Iqsec1	IQ motif and Sec7 domain 1	protein_coding	7	Memory-B-cell
ENSMUSG00000001128	Cfp	complement factor properdin	protein_coding	2	Monocyte
ENSMUSG00000027215	Cd82	CD82 antigen	protein_coding	6	NK-cell
ENSMUSG00000032554	Trf	transferrin	protein_coding	2	Monocyte
ENSMUSG00000036943	Rab8b	RAB8B member RAS oncogene family	protein_coding	8	Unassigned
ENSMUSG00000039158	Akna	AT-hook transcription factor	protein_coding	7	Memory-B-cell
ENSMUSG00000030786	Itgam	integrin alpha M	protein_coding	2	Monocyte
ENSMUSG00000049988	Lrrc25	leucine rich repeat containing 25	protein_coding	2	Monocyte
ENSMUSG00000032280	Tle3	transducin-like enhancer of split 3	protein_coding	7	Memory-B-cell
ENSMUSG00000023904	Hcfc1r1	host cell factor C1 regulator 1 (XPO1-dependent)	protein_coding	7	Memory-B-cell
ENSMUSG00000022892	App	amyloid beta (A4) precursor protein	protein_coding	2	Monocyte
ENSMUSG00000032594	Ip6k1	inositol hexaphosphate kinase 1	protein_coding	7	Memory-B-cell
ENSMUSG00000039195	1110008P14Rik	RIKEN cDNA 1110008P14 gene	protein_coding	7	Memory-B-cell
ENSMUSG00000054364	Rhob	ras homolog family member B	protein_coding	2	Monocyte
ENSMUSG00000033355	Rtp4	receptor transporter protein 4	protein_coding	2	Monocyte
ENSMUSG00000031328	Flna	filamin alpha	protein_coding	2	Monocyte
ENSMUSG00000095677	Dynlt1f	dynein light chain Tctex-type 1F	protein_coding	7	Memory-B-cell
ENSMUSG00000021886	Gpr65	G-protein coupled receptor 65	protein_coding	6	NK-cell
ENSMUSG00000000787	Ddx3x	DEAD/H (Asp-Glu-Ala-Asp/His) box polypeptide 3 X-linked	protein_coding	2	Monocyte
ENSMUSG00000002058	Unc119	unc-119 lipid binding chaperone	protein_coding	7	Memory-B-cell
ENSMUSG00000027533	Fabp5	fatty acid binding protein 5 epidermal	protein_coding	2	Monocyte
ENSMUSG00000001891	Ugp2	UDP-glucose pyrophosphorylase 2	protein_coding	2	Monocyte
ENSMUSG00000039936	Pik3cd	phosphatidylinositol-4 5-bisphosphate 3-kinase catalytic subunit delta	protein_coding	7	Memory-B-cell
ENSMUSG00000022788	Fgd4	FYVE RhoGEF and PH domain containing 4	protein_coding	2	Monocyte
ENSMUSG00000032336	Nptn	neuroplastin	protein_coding	8	Unassigned
ENSMUSG00000030096	Slc6a6	solute carrier family 6 (neurotransmitter transporter taurine) member 6	protein_coding	2	Monocyte
ENSMUSG00000037260	Hgsnat	heparan-alpha-glucosaminide N-acetyltransferase	protein_coding	2	Monocyte
ENSMUSG00000078783	Gm9733	predicted gene 9733	protein_coding	2	Monocyte
ENSMUSG00000052915	Msl1	male specific lethal 1	protein_coding	2	Monocyte
ENSMUSG00000027130	Slc12a6	solute carrier family 12 member 6	protein_coding	7	Memory-B-cell
ENSMUSG00000000579	Dynlt1c	dynein light chain Tctex-type 1C	protein_coding	7	Memory-B-cell
ENSMUSG00000019832	Rab32	RAB32 member RAS oncogene family	protein_coding	2	Monocyte
ENSMUSG00000040659	Efhd2	EF hand domain containing 2	protein_coding	6	NK-cell
ENSMUSG00000026483	Fam129a	family with sequence similarity 129 member A	protein_coding	2	Monocyte
ENSMUSG00000030427	Lilra6	leukocyte immunoglobulin-like receptor subfamily A (with TM domain) member 6	protein_coding	2	Monocyte
ENSMUSG00000033192	Lpcat2	lysophosphatidylcholine acyltransferase 2	protein_coding	2	Monocyte
ENSMUSG00000030720	Cln3	ceroid lipofuscinosis neuronal 3 juvenile (Batten Spielmeyer-Vogt disease)	protein_coding	6	NK-cell
ENSMUSG00000015143	Actn1	actinin alpha 1	protein_coding	4	T-cell
ENSMUSG00000029705	Cux1	cut-like homeobox 1	protein_coding	7	Memory-B-cell
ENSMUSG00000108633	Gm44694	predicted gene 44694	TEC	2	Monocyte
ENSMUSG00000034998	Foxn2	forkhead box N2	protein_coding	2	Monocyte
ENSMUSG00000030530	Furin	furin (paired basic amino acid cleaving enzyme)	protein_coding	2	Monocyte
ENSMUSG00000033016	Nfatc1	nuclear factor of activated T cells cytoplasmic calcineurin dependent 1	protein_coding	7	Memory-B-cell
ENSMUSG00000047126	Cltc	clathrin heavy polypeptide (Hc)	protein_coding	7	Memory-B-cell
ENSMUSG00000026068	Il18rap	interleukin 18 receptor accessory protein	protein_coding	6	NK-cell
ENSMUSG00000038712	Fam63a	MINDY lysine 48 deubiquitinase 1	protein_coding	8	Unassigned
ENSMUSG00000041607	Mbp	myelin basic protein	protein_coding	8	Unassigned
ENSMUSG00000042759	Apobr	apolipoprotein B receptor	protein_coding	2	Monocyte
ENSMUSG00000028669	Pithd1	PITH (C-terminal proteasome-interacting domain of thioredoxin-like) domain containing 1	protein_coding	8	Unassigned
ENSMUSG00000017291	Taok1	TAO kinase 1	protein_coding	2	Monocyte
ENSMUSG00000037204	Atg101	autophagy related 101	protein_coding	2	Monocyte
ENSMUSG00000021457	Syk	spleen tyrosine kinase	protein_coding	7	Memory-B-cell
ENSMUSG00000002147	Stat6	signal transducer and activator of transcription 6	protein_coding	2	Monocyte
ENSMUSG00000024431	Nr3c1	nuclear receptor subfamily 3 group C member 1	protein_coding	7	Memory-B-cell
ENSMUSG00000000441	Raf1	v-raf-leukemia viral oncogene 1	protein_coding	7	Memory-B-cell
ENSMUSG00000018008	Cyth4	cytohesin 4	protein_coding	2	Monocyte
ENSMUSG00000045176	Borcs6	BLOC-1 related complex subunit 6	protein_coding	2	Monocyte
ENSMUSG00000047213	Ythdf3	YTH domain family 3	protein_coding	2	Monocyte
ENSMUSG00000053119	Chmp3	charged multivesicular body protein 3	protein_coding	2	Monocyte
ENSMUSG00000024404	Riok3	RIO kinase 3	protein_coding	8	Unassigned
ENSMUSG00000034158	Lrrc58	leucine rich repeat containing 58	protein_coding	2	Monocyte
ENSMUSG00000026987	Baz2b	bromodomain adjacent to zinc finger domain 2B	protein_coding	7	Memory-B-cell
ENSMUSG00000027288	Zfp106	zinc finger protein 106	protein_coding	7	Memory-B-cell
ENSMUSG00000029372	Ppbp	pro-platelet basic protein	protein_coding	8	Unassigned
ENSMUSG00000053158	Fes	feline sarcoma oncogene	protein_coding	2	Monocyte
ENSMUSG00000059436	Max	Max protein	protein_coding	8	Unassigned
ENSMUSG00000038366	Lasp1	LIM and SH3 protein 1	protein_coding	6	NK-cell
ENSMUSG00000053063	Clec12a	C-type lectin domain family 12 member a	protein_coding	2	Monocyte
ENSMUSG00000038733	Wdr26	WD repeat domain 26	protein_coding	2	Monocyte
ENSMUSG00000022372	Sla	src-like adaptor	protein_coding	2	Monocyte
ENSMUSG00000026626	Ppp2r5a	protein phosphatase 2 regulatory subunit B' alpha	protein_coding	2	Monocyte
ENSMUSG00000026737	Pip4k2a	phosphatidylinositol-5-phosphate 4-kinase type II alpha	protein_coding	2	Monocyte
ENSMUSG00000025025	Mxi1	MAX interactor 1 dimerization protein	protein_coding	8	Unassigned
ENSMUSG00000011256	Adam19	a disintegrin and metallopeptidase domain 19 (meltrin beta)	protein_coding	7	Memory-B-cell
ENSMUSG00000021990	Spata13	spermatogenesis associated 13	protein_coding	6	NK-cell
ENSMUSG00000046223	Plaur	plasminogen activator urokinase receptor	protein_coding	2	Monocyte
ENSMUSG00000030214	Plbd1	phospholipase B domain containing 1	protein_coding	2	Monocyte
ENSMUSG00000025220	Mgea5	meningioma expressed antigen 5 (hyaluronidase)	protein_coding	7	Memory-B-cell
ENSMUSG00000062078	Qk	quaking	protein_coding	2	Monocyte
ENSMUSG00000043131	Mob1a	MOB kinase activator 1A	protein_coding	2	Monocyte
ENSMUSG00000004451	Ralb	v-ral simian leukemia viral oncogene B	protein_coding	2	Monocyte
ENSMUSG00000035692	Isg15	ISG15 ubiquitin-like modifier	protein_coding	2	Monocyte
ENSMUSG00000014077	Chp1	calcineurin-like EF hand protein 1	protein_coding	2	Monocyte
ENSMUSG00000019873	Reep3	receptor accessory protein 3	protein_coding	2	Monocyte
ENSMUSG00000029373	Pf4	platelet factor 4	protein_coding	8	Unassigned
ENSMUSG00000024737	Slc15a3	solute carrier family 15 member 3	protein_coding	2	Monocyte
ENSMUSG00000038976	Ppp1r9b	protein phosphatase 1 regulatory subunit 9B	protein_coding	2	Monocyte
ENSMUSG00000066684	Pilrb1	paired immunoglobin-like type 2 receptor beta 1	protein_coding	2	Monocyte
ENSMUSG00000002985	Apoe	apolipoprotein E	protein_coding	2	Monocyte
ENSMUSG00000031402	Mpp1	membrane protein palmitoylated	protein_coding	2	Monocyte
ENSMUSG00000018209	Stk4	serine/threonine kinase 4	protein_coding	4	T-cell
ENSMUSG00000041870	Ankrd13a	ankyrin repeat domain 13a	protein_coding	7	Memory-B-cell
ENSMUSG00000042608	Stk40	serine/threonine kinase 40	protein_coding	2	Monocyte
ENSMUSG00000024948	Map4k2	mitogen-activated protein kinase kinase kinase kinase 2	protein_coding	7	Memory-B-cell
ENSMUSG00000031652	N4bp1	NEDD4 binding protein 1	protein_coding	2	Monocyte
ENSMUSG00000034928	Rnf44	ring finger protein 44	protein_coding	7	Memory-B-cell
ENSMUSG00000003847	Nfat5	nuclear factor of activated T cells 5	protein_coding	7	Memory-B-cell
ENSMUSG00000033545	Znrf1	zinc and ring finger 1	protein_coding	4	T-cell
ENSMUSG00000051853	Arf3	ADP-ribosylation factor 3	protein_coding	8	Unassigned
ENSMUSG00000053310	Nrgn	neurogranin	protein_coding	8	Unassigned
ENSMUSG00000028599	Tnfrsf1b	tumor necrosis factor receptor superfamily member 1b	protein_coding	2	Monocyte
ENSMUSG00000037731	Themis2	thymocyte selection associated family member 2	protein_coding	2	Monocyte
ENSMUSG00000026469	Xpr1	xenotropic and polytropic retrovirus receptor 1	protein_coding	2	Monocyte
ENSMUSG00000027782	Kpna4	karyopherin (importin) alpha 4	protein_coding	2	Monocyte
ENSMUSG00000018932	Map2k3	mitogen-activated protein kinase kinase 3	protein_coding	8	Unassigned
ENSMUSG00000026727	Rsu1	Ras suppressor protein 1	protein_coding	8	Unassigned
ENSMUSG00000037458	Azin1	antizyme inhibitor 1	protein_coding	7	Memory-B-cell
ENSMUSG00000044477	Zfand3	zinc finger AN1-type domain 3	protein_coding	8	Unassigned
ENSMUSG00000022636	Alcam	activated leukocyte cell adhesion molecule	protein_coding	2	Monocyte
ENSMUSG00000039770	Ypel5	yippee like 5	protein_coding	2	Monocyte
ENSMUSG00000028771	Ptpn12	protein tyrosine phosphatase non-receptor type 12	protein_coding	6	NK-cell
ENSMUSG00000027947	Il6ra	interleukin 6 receptor alpha	protein_coding	2	Monocyte
ENSMUSG00000034908	Sidt2	SID1 transmembrane family member 2	protein_coding	2	Monocyte
ENSMUSG00000018736	Ndel1	nudE neurodevelopment protein 1 like 1	protein_coding	2	Monocyte
ENSMUSG00000036918	Ttc7	tetratricopeptide repeat domain 7	protein_coding	2	Monocyte
ENSMUSG00000074342	I830077J02Rik	RIKEN cDNA I830077J02 gene	protein_coding	8	Unassigned
ENSMUSG00000020846	Rflnb	refilin B	protein_coding	4	T-cell
ENSMUSG00000036599	Chst12	carbohydrate sulfotransferase 12	protein_coding	8	Unassigned
ENSMUSG00000021895	Arhgef3	Rho guanine nucleotide exchange factor (GEF) 3	protein_coding	7	Memory-B-cell
ENSMUSG00000040907	Atp1a3	ATPase Na+/K+ transporting alpha 3 polypeptide	protein_coding	2	Monocyte
ENSMUSG00000028412	Slc44a1	solute carrier family 44 member 1	protein_coding	8	Unassigned
ENSMUSG00000059810	Rgs3	regulator of G-protein signaling 3	protein_coding	6	NK-cell
ENSMUSG00000020484	Xbp1	X-box binding protein 1	protein_coding	2	Monocyte
ENSMUSG00000004446	Bid	BH3 interacting domain death agonist	protein_coding	2	Monocyte
ENSMUSG00000054676	1600014C10Rik	RIKEN cDNA 1600014C10 gene	protein_coding	2	Monocyte
ENSMUSG00000005803	Sqrdl	sulfide quinone oxidoreductase	protein_coding	2	Monocyte
ENSMUSG00000037447	Arid5a	AT rich interactive domain 5A (MRF1-like)	protein_coding	7	Memory-B-cell
ENSMUSG00000031357	Syap1	synapse associated protein 1	protein_coding	2	Monocyte
ENSMUSG00000035596	Mboat7	membrane bound O-acyltransferase domain containing 7	protein_coding	2	Monocyte
ENSMUSG00000045854	Lyrm2	LYR motif containing 2	protein_coding	7	Memory-B-cell
ENSMUSG00000021693	Kif2a	kinesin family member 2A	protein_coding	8	Unassigned
ENSMUSG00000020572	Nampt	nicotinamide phosphoribosyltransferase	protein_coding	2	Monocyte
ENSMUSG00000005936	Kctd20	potassium channel tetramerisation domain containing 20	protein_coding	2	Monocyte
ENSMUSG00000039621	Prex1	phosphatidylinositol-3 4 5-trisphosphate-dependent Rac exchange factor 1	protein_coding	6	NK-cell
ENSMUSG00000025612	Bach1	BTB and CNC homology 1 basic leucine zipper transcription factor 1	protein_coding	2	Monocyte
ENSMUSG00000004530	Coro1c	coronin actin binding protein 1C	protein_coding	2	Monocyte
ENSMUSG00000049076	Acap2	ArfGAP with coiled-coil ankyrin repeat and PH domains 2	protein_coding	2	Monocyte
ENSMUSG00000032475	Nck1	non-catalytic region of tyrosine kinase adaptor protein 1	protein_coding	8	Unassigned
ENSMUSG00000054499	Dedd2	death effector domain-containing DNA binding protein 2	protein_coding	7	Memory-B-cell
ENSMUSG00000022200	Golph3	golgi phosphoprotein 3	protein_coding	7	Memory-B-cell
ENSMUSG00000030681	Mvp	major vault protein	protein_coding	7	Memory-B-cell
ENSMUSG00000017776	Crk	v-crk avian sarcoma virus CT10 oncogene homolog	protein_coding	2	Monocyte
ENSMUSG00000053101	Gpr141	G protein-coupled receptor 141	protein_coding	2	Monocyte
ENSMUSG00000046841	Ckap4	cytoskeleton-associated protein 4	protein_coding	7	Memory-B-cell
ENSMUSG00000035376	Hacd2	3-hydroxyacyl-CoA dehydratase 2	protein_coding	6	NK-cell
ENSMUSG00000003348	Mob3a	MOB kinase activator 3A	protein_coding	7	Memory-B-cell
ENSMUSG00000022867	Usp25	ubiquitin specific peptidase 25	protein_coding	2	Monocyte
ENSMUSG00000022433	Csnk1e	casein kinase 1 epsilon	protein_coding	8	Unassigned
ENSMUSG00000063439	B9d2	B9 protein domain 2	protein_coding	7	Memory-B-cell
ENSMUSG00000050721	Plekho2	pleckstrin homology domain containing family O member 2	protein_coding	8	Unassigned
ENSMUSG00000055024	Ep300	E1A binding protein p300	protein_coding	2	Monocyte
ENSMUSG00000056216	Cebpg	CCAAT/enhancer binding protein (C/EBP) gamma	protein_coding	8	Unassigned
ENSMUSG00000001729	Akt1	thymoma viral proto-oncogene 1	protein_coding	2	Monocyte
ENSMUSG00000031668	Eif2ak3	eukaryotic translation initiation factor 2 alpha kinase 3	protein_coding	7	Memory-B-cell
ENSMUSG00000044092	C130050O18Rik	RIKEN cDNA C130050O18 gene	protein_coding	2	Monocyte
ENSMUSG00000030703	Gdpd3	glycerophosphodiester phosphodiesterase domain containing 3	protein_coding	2	Monocyte
ENSMUSG00000021987	Mtmr6	myotubularin related protein 6	protein_coding	2	Monocyte
ENSMUSG00000049339	Fam134a	reticulophagy regulator family member 2	protein_coding	7	Memory-B-cell
ENSMUSG00000074093	Svip	small VCP/p97-interacting protein	protein_coding	2	Monocyte
ENSMUSG00000028494	Plin2	perilipin 2	protein_coding	2	Monocyte
ENSMUSG00000059883	Irak4	interleukin-1 receptor-associated kinase 4	protein_coding	2	Monocyte
ENSMUSG00000095788	Sirpb1a	signal-regulatory protein beta 1A	protein_coding	2	Monocyte
ENSMUSG00000040652	Oaz2	ornithine decarboxylase antizyme 2	protein_coding	8	Unassigned
ENSMUSG00000008318	Relt	RELT tumor necrosis factor receptor	protein_coding	7	Memory-B-cell
ENSMUSG00000038301	Snx10	sorting nexin 10	protein_coding	2	Monocyte
ENSMUSG00000008035	Mid1ip1	Mid1 interacting protein 1 (gastrulation specific G12-like (zebrafish))	protein_coding	8	Unassigned
ENSMUSG00000025779	Ly96	lymphocyte antigen 96	protein_coding	2	Monocyte
ENSMUSG00000027035	Cers6	ceramide synthase 6	protein_coding	2	Monocyte
ENSMUSG00000022010	Tsc22d1	TSC22 domain family member 1	protein_coding	8	Unassigned
ENSMUSG00000040613	Apobec1	apolipoprotein B mRNA editing enzyme catalytic polypeptide 1	protein_coding	2	Monocyte
ENSMUSG00000074417	Gm14548	predicted gene 14548	protein_coding	2	Monocyte
ENSMUSG00000050029	Rap2c	RAP2C member of RAS oncogene family	protein_coding	2	Monocyte
ENSMUSG00000074813	Gm14005	predicted gene 14005	lincRNA	2	Monocyte
ENSMUSG00000038679	Trps1	transcriptional repressor GATA binding 1	protein_coding	2	Monocyte
ENSMUSG00000052681	Rap1b	RAS related protein 1b	protein_coding	8	Unassigned
ENSMUSG00000028228	Cpne3	copine III	protein_coding	2	Monocyte
ENSMUSG00000038384	Setd1b	SET domain containing 1B	protein_coding	2	Monocyte
ENSMUSG00000058793	Cds2	CDP-diacylglycerol synthase (phosphatidate cytidylyltransferase) 2	protein_coding	8	Unassigned
ENSMUSG00000045679	Pqlc3	PQ loop repeat containing	protein_coding	2	Monocyte
ENSMUSG00000040363	Bcor	BCL6 interacting corepressor	protein_coding	7	Memory-B-cell
ENSMUSG00000025959	Klf7	Kruppel-like factor 7 (ubiquitous)	protein_coding	6	NK-cell
ENSMUSG00000026112	Coa5	cytochrome C oxidase assembly factor 5	protein_coding	7	Memory-B-cell
ENSMUSG00000030054	Gp9	glycoprotein 9 (platelet)	protein_coding	8	Unassigned
ENSMUSG00000004364	Cul3	cullin 3	protein_coding	2	Monocyte
ENSMUSG00000035248	Zcchc6	terminal uridylyl transferase 7	protein_coding	2	Monocyte
ENSMUSG00000024885	Aldh3b1	aldehyde dehydrogenase 3 family member B1	protein_coding	2	Monocyte
ENSMUSG00000021596	Mctp1	multiple C2 domains transmembrane 1	protein_coding	8	Unassigned
ENSMUSG00000046908	Ltb4r1	leukotriene B4 receptor 1	protein_coding	2	Monocyte
ENSMUSG00000026288	Inpp5d	inositol polyphosphate-5-phosphatase D	protein_coding	2	Monocyte
ENSMUSG00000040809	Chil3	chitinase-like 3	protein_coding	2	Monocyte
ENSMUSG00000002699	Lcp2	lymphocyte cytosolic protein 2	protein_coding	2	Monocyte
ENSMUSG00000018076	Med13l	mediator complex subunit 13-like	protein_coding	7	Memory-B-cell
ENSMUSG00000073489	Ifi204	interferon activated gene 204	protein_coding	2	Monocyte
ENSMUSG00000025498	Irf7	interferon regulatory factor 7	protein_coding	2	Monocyte
ENSMUSG00000027995	Tlr2	toll-like receptor 2	protein_coding	2	Monocyte
ENSMUSG00000028057	Rit1	Ras-like without CAAX 1	protein_coding	8	Unassigned
ENSMUSG00000056501	Cebpb	CCAAT/enhancer binding protein (C/EBP) beta	protein_coding	2	Monocyte
ENSMUSG00000030104	Edem1	ER degradation enhancer mannosidase alpha-like 1	protein_coding	2	Monocyte
ENSMUSG00000060131	Atp8b4	ATPase class I type 8B member 4	protein_coding	2	Monocyte
ENSMUSG00000016528	Mapkapk2	MAP kinase-activated protein kinase 2	protein_coding	2	Monocyte
ENSMUSG00000026177	Slc11a1	solute carrier family 11 (proton-coupled divalent metal ion transporters) member 1	protein_coding	2	Monocyte
ENSMUSG00000038175	Mylip	myosin regulatory light chain interacting protein	protein_coding	7	Memory-B-cell
ENSMUSG00000031400	G6pdx	glucose-6-phosphate dehydrogenase X-linked	protein_coding	2	Monocyte
ENSMUSG00000048249	Crebrf	CREB3 regulatory factor	protein_coding	7	Memory-B-cell
ENSMUSG00000003206	Ebi3	Epstein-Barr virus induced gene 3	protein_coding	2	Monocyte
ENSMUSG00000037465	Klf10	Kruppel-like factor 10	protein_coding	2	Monocyte
ENSMUSG00000002997	Prkar2b	protein kinase cAMP dependent regulatory type II beta	protein_coding	8	Unassigned
ENSMUSG00000029915	Clec5a	C-type lectin domain family 5 member a	protein_coding	2	Monocyte
ENSMUSG00000022799	Arhgap31	Rho GTPase activating protein 31	protein_coding	2	Monocyte
ENSMUSG00000034902	Pip5k1c	phosphatidylinositol-4-phosphate 5-kinase type 1 gamma	protein_coding	7	Memory-B-cell
ENSMUSG00000028779	Pef1	penta-EF hand domain containing 1	protein_coding	8	Unassigned
ENSMUSG00000106874	Gm20186	predicted gene 20186	lincRNA	4	T-cell
ENSMUSG00000036707	Cab39	calcium binding protein 39	protein_coding	7	Memory-B-cell
ENSMUSG00000022540	Rogdi	rogdi homolog	protein_coding	2	Monocyte
ENSMUSG00000048897	Zfp710	zinc finger protein 710	protein_coding	2	Monocyte
ENSMUSG00000028849	Map7d1	MAP7 domain containing 1	protein_coding	2	Monocyte
ENSMUSG00000057177	Gsk3a	glycogen synthase kinase 3 alpha	protein_coding	7	Memory-B-cell
ENSMUSG00000085148	Mir22hg	Mir22 host gene (non-protein coding)	processed_transcript	2	Monocyte
ENSMUSG00000061689	Dlgap4	DLG associated protein 4	protein_coding	8	Unassigned
ENSMUSG00000022114	Spry2	sprouty RTK signaling antagonist 2	protein_coding	6	NK-cell
ENSMUSG00000024621	Csf1r	colony stimulating factor 1 receptor	protein_coding	2	Monocyte
ENSMUSG00000047731	Wbp1l	WW domain binding protein 1 like	protein_coding	7	Memory-B-cell
ENSMUSG00000024976	Shoc2	Shoc2 leucine rich repeat scaffold protein	protein_coding	2	Monocyte
ENSMUSG00000024095	Hnrnpll	heterogeneous nuclear ribonucleoprotein L-like	protein_coding	2	Monocyte
ENSMUSG00000025234	Arih1	ariadne RBR E3 ubiquitin protein ligase 1	protein_coding	7	Memory-B-cell
ENSMUSG00000024942	Capn1	calpain 1	protein_coding	7	Memory-B-cell
ENSMUSG00000022973	Synj1	synaptojanin 1	protein_coding	2	Monocyte
ENSMUSG00000027333	Smox	spermine oxidase	protein_coding	8	Unassigned
ENSMUSG00000030339	Ltbr	lymphotoxin B receptor	protein_coding	2	Monocyte
ENSMUSG00000025889	Snca	synuclein alpha	protein_coding	8	Unassigned
ENSMUSG00000032570	Atp2c1	ATPase Ca++-sequestering	protein_coding	8	Unassigned
ENSMUSG00000019564	Arid3a	AT rich interactive domain 3A (BRIGHT-like)	protein_coding	7	Memory-B-cell
ENSMUSG00000024164	C3	complement component 3	protein_coding	2	Monocyte
ENSMUSG00000000628	Hk2	hexokinase 2	protein_coding	2	Monocyte
ENSMUSG00000032038	St3gal4	ST3 beta-galactoside alpha-2 3-sialyltransferase 4	protein_coding	2	Monocyte
ENSMUSG00000046062	Ppp1r15b	protein phosphatase 1 regulatory subunit 15B	protein_coding	2	Monocyte
ENSMUSG00000021068	Nin	ninein	protein_coding	2	Monocyte
ENSMUSG00000040152	Thbs1	thrombospondin 1	protein_coding	8	Unassigned
ENSMUSG00000021493	Pdlim7	PDZ and LIM domain 7	protein_coding	8	Unassigned
ENSMUSG00000027665	Pik3ca	phosphatidylinositol-4 5-bisphosphate 3-kinase catalytic subunit alpha	protein_coding	7	Memory-B-cell
ENSMUSG00000023927	Satb1	special AT-rich sequence binding protein 1	protein_coding	4	T-cell
ENSMUSG00000053175	Bcl3	B cell leukemia/lymphoma 3	protein_coding	7	Memory-B-cell
ENSMUSG00000067818	Myl9	myosin light polypeptide 9 regulatory	protein_coding	8	Unassigned
ENSMUSG00000098923	Tmem185b	transmembrane protein 185B	protein_coding	2	Monocyte
ENSMUSG00000028420	Tmem38b	transmembrane protein 38B	protein_coding	2	Monocyte
ENSMUSG00000015755	Tab2	TGF-beta activated kinase 1/MAP3K7 binding protein 2	protein_coding	2	Monocyte
ENSMUSG00000022710	Usp7	ubiquitin specific peptidase 7	protein_coding	7	Memory-B-cell
ENSMUSG00000057335	Cep170	centrosomal protein 170	protein_coding	8	Unassigned
ENSMUSG00000051510	Mafg	v-maf musculoaponeurotic fibrosarcoma oncogene family protein G (avian)	protein_coding	2	Monocyte
ENSMUSG00000089942	Pira2	paired-Ig-like receptor A2	protein_coding	2	Monocyte
ENSMUSG00000039145	Camk1d	calcium/calmodulin-dependent protein kinase ID	protein_coding	2	Monocyte
ENSMUSG00000055782	Abcd2	ATP-binding cassette sub-family D (ALD) member 2	protein_coding	2	Monocyte
ENSMUSG00000025060	Slk	STE20-like kinase	protein_coding	2	Monocyte
ENSMUSG00000036046	5031439G07Rik	RIKEN cDNA 5031439G07 gene	protein_coding	2	Monocyte
ENSMUSG00000032640	Chsy1	chondroitin sulfate synthase 1	protein_coding	6	NK-cell
ENSMUSG00000024052	Lpin2	lipin 2	protein_coding	8	Unassigned
ENSMUSG00000022037	Clu	clusterin	protein_coding	8	Unassigned
ENSMUSG00000019122	Ccl9	chemokine (C-C motif) ligand 9	protein_coding	2	Monocyte
ENSMUSG00000051495	Irf2bp2	interferon regulatory factor 2 binding protein 2	protein_coding	2	Monocyte
ENSMUSG00000024789	Jak2	Janus kinase 2	protein_coding	7	Memory-B-cell
ENSMUSG00000038059	Smim3	small integral membrane protein 3	protein_coding	8	Unassigned
ENSMUSG00000049103	Ccr2	chemokine (C-C motif) receptor 2	protein_coding	2	Monocyte
ENSMUSG00000068631	Gm7676	predicted gene 7676	processed_pseudogene	2	Monocyte
ENSMUSG00000018965	Ywhah	tyrosine 3-monooxygenase/tryptophan 5-monooxygenase activation protein eta polypeptide	protein_coding	8	Unassigned
ENSMUSG00000040253	Gbp7	guanylate binding protein 7	protein_coding	7	Memory-B-cell
ENSMUSG00000034297	Med13	mediator complex subunit 13	protein_coding	7	Memory-B-cell
ENSMUSG00000005413	Hmox1	heme oxygenase 1	protein_coding	2	Monocyte
ENSMUSG00000004568	Arhgef18	rho/rac guanine nucleotide exchange factor (GEF) 18	protein_coding	7	Memory-B-cell
ENSMUSG00000057137	Tmem140	transmembrane protein 140	protein_coding	8	Unassigned
ENSMUSG00000026872	Zeb2	zinc finger E-box binding homeobox 2	protein_coding	2	Monocyte
ENSMUSG00000031628	Casp3	caspase 3	protein_coding	8	Unassigned
ENSMUSG00000025270	Alas2	aminolevulinic acid synthase 2 erythroid	protein_coding	5	RBC
ENSMUSG00000026579	F5	coagulation factor V	protein_coding	8	Unassigned
ENSMUSG00000023092	Fhl1	four and a half LIM domains 1	protein_coding	8	Unassigned
ENSMUSG00000025314	Ptprj	protein tyrosine phosphatase receptor type J	protein_coding	7	Memory-B-cell
ENSMUSG00000022125	Cln5	ceroid-lipofuscinosis neuronal 5	protein_coding	2	Monocyte
ENSMUSG00000004709	Cd244	CD244 molecule A	protein_coding	6	NK-cell
ENSMUSG00000030159	Clec1b	C-type lectin domain family 1 member b	protein_coding	8	Unassigned
ENSMUSG00000051735	Rinl	Ras and Rab interactor-like	protein_coding	6	NK-cell
ENSMUSG00000022253	Nadk2	NAD kinase 2 mitochondrial	protein_coding	8	Unassigned
ENSMUSG00000006389	Mpl	myeloproliferative leukemia virus oncogene	protein_coding	8	Unassigned
ENSMUSG00000066026	Dhrs3	dehydrogenase/reductase (SDR family) member 3	protein_coding	8	Unassigned
ENSMUSG00000064353	mt-Td	mitochondrially encoded tRNA aspartic acid	Mt_tRNA	8	Unassigned
ENSMUSG00000003948	Mmd	monocyte to macrophage differentiation-associated	protein_coding	8	Unassigned
ENSMUSG00000005125	Ndrg1	N-myc downstream regulated gene 1	protein_coding	8	Unassigned
ENSMUSG00000074874	Ctla2b	cytotoxic T lymphocyte-associated protein 2 beta	protein_coding	8	Unassigned
ENSMUSG00000006262	Mob1b	MOB kinase activator 1B	protein_coding	8	Unassigned
ENSMUSG00000028124	Gclm	glutamate-cysteine ligase modifier subunit	protein_coding	8	Unassigned
ENSMUSG00000042042	Csgalnact2	chondroitin sulfate N-acetylgalactosaminyltransferase 2	protein_coding	2	Monocyte
ENSMUSG00000037683	Armc3	armadillo repeat containing 3	protein_coding	7	Memory-B-cell
ENSMUSG00000020644	Id2	inhibitor of DNA binding 2	protein_coding	6	NK-cell
ENSMUSG00000030844	Rgs10	regulator of G-protein signalling 10	protein_coding	8	Unassigned
ENSMUSG00000069515	Lyz1	lysozyme 1	protein_coding	2	Monocyte
ENSMUSG00000028793	Rnf19b	ring finger protein 19B	protein_coding	8	Unassigned
ENSMUSG00000034664	Itga2b	integrin alpha 2b	protein_coding	8	Unassigned
ENSMUSG00000034041	Lyl1	lymphoblastomic leukemia 1	protein_coding	2	Monocyte
ENSMUSG00000032109	Nlrx1	NLR family member X1	protein_coding	8	Unassigned
ENSMUSG00000043157	Arl11	ADP-ribosylation factor-like 11	protein_coding	2	Monocyte
ENSMUSG00000051506	Wdfy4	WD repeat and FYVE domain containing 4	protein_coding	7	Memory-B-cell
ENSMUSG00000075376	Rc3h2	ring finger and CCCH-type zinc finger domains 2	protein_coding	7	Memory-B-cell
ENSMUSG00000111378	RP24-282C4.3	predicted gene 47230	lincRNA	7	Memory-B-cell
ENSMUSG00000005583	Mef2c	myocyte enhancer factor 2C	protein_coding	3	B-cell
ENSMUSG00000039934	Gsap	gamma-secretase activating protein	protein_coding	6	NK-cell
ENSMUSG00000024042	Sik1	salt inducible kinase 1	protein_coding	7	Memory-B-cell
ENSMUSG00000078853	Igtp	interferon gamma induced GTPase	protein_coding	8	Unassigned
ENSMUSG00000024511	Rab27b	RAB27B member RAS oncogene family	protein_coding	8	Unassigned
ENSMUSG00000023993	Treml1	triggering receptor expressed on myeloid cells-like 1	protein_coding	8	Unassigned
ENSMUSG00000052212	Cd177	CD177 antigen	protein_coding	2	Monocyte
ENSMUSG00000047888	Tnrc6b	trinucleotide repeat containing 6b	protein_coding	7	Memory-B-cell
ENSMUSG00000079017	Ifi27l2a	interferon alpha-inducible protein 27 like 2A	protein_coding	2	Monocyte
ENSMUSG00000037979	Ccdc92	coiled-coil domain containing 92	protein_coding	8	Unassigned
ENSMUSG00000029761	Cald1	caldesmon 1	protein_coding	8	Unassigned
ENSMUSG00000029925	Tbxas1	thromboxane A synthase 1 platelet	protein_coding	8	Unassigned
ENSMUSG00000025862	Stag2	stromal antigen 2	protein_coding	8	Unassigned
ENSMUSG00000029098	Acox3	acyl-Coenzyme A oxidase 3 pristanoyl	protein_coding	7	Memory-B-cell
ENSMUSG00000038664	Herc1	HECT and RLD domain containing E3 ubiquitin protein ligase family member 1	protein_coding	7	Memory-B-cell
ENSMUSG00000007659	Bcl2l1	BCL2-like 1	protein_coding	8	Unassigned
ENSMUSG00000046814	Gchfr	GTP cyclohydrolase I feedback regulator	protein_coding	8	Unassigned
ENSMUSG00000026193	Fn1	fibronectin 1	protein_coding	2	Monocyte
ENSMUSG00000022365	Derl1	Der1-like domain family member 1	protein_coding	8	Unassigned
ENSMUSG00000026728	Vim	vimentin	protein_coding	7	Memory-B-cell
ENSMUSG00000018930	Ccl4	chemokine (C-C motif) ligand 4	protein_coding	6	NK-cell
ENSMUSG00000101970	1810026B05Rik	RIKEN cDNA 1810026B05 gene	processed_transcript	4	T-cell
ENSMUSG00000044080	S100a1	S100 calcium binding protein A1	protein_coding	8	Unassigned
ENSMUSG00000073421	H2-Ab1	histocompatibility 2 class II antigen A beta 1	protein_coding	3	B-cell
ENSMUSG00000039031	Arhgap18	Rho GTPase activating protein 18	protein_coding	8	Unassigned
ENSMUSG00000026473	Glul	glutamate-ammonia ligase (glutamine synthetase)	protein_coding	8	Unassigned
ENSMUSG00000000320	Alox12	arachidonate 12-lipoxygenase	protein_coding	8	Unassigned
ENSMUSG00000034248	Slc25a37	solute carrier family 25 member 37	protein_coding	5	RBC
ENSMUSG00000042726	Trafd1	TRAF type zinc finger domain containing 1	protein_coding	2	Monocyte
ENSMUSG00000002668	Dennd1c	DENN/MADD domain containing 1C	protein_coding	6	NK-cell
ENSMUSG00000018899	Irf1	interferon regulatory factor 1	protein_coding	6	NK-cell
ENSMUSG00000042590	Ipo11	importin 11	protein_coding	8	Unassigned
ENSMUSG00000047953	Gp5	glycoprotein 5 (platelet)	protein_coding	8	Unassigned
ENSMUSG00000028716	Pdzk1ip1	PDZK1 interacting protein 1	protein_coding	8	Unassigned
ENSMUSG00000050761	Gp1bb	glycoprotein Ib beta polypeptide	protein_coding	8	Unassigned
ENSMUSG00000037336	Mfsd2b	major facilitator superfamily domain containing 2B	protein_coding	8	Unassigned
ENSMUSG00000026922	Agpat2	1-acylglycerol-3-phosphate O-acyltransferase 2 (lysophosphatidic acid acyltransferase beta)	protein_coding	6	NK-cell
ENSMUSG00000059900	Tmem40	transmembrane protein 40	protein_coding	8	Unassigned
ENSMUSG00000027227	Sord	sorbitol dehydrogenase	protein_coding	8	Unassigned
ENSMUSG00000045658	Pid1	phosphotyrosine interaction domain containing 1	protein_coding	2	Monocyte
ENSMUSG00000022438	Parvb	parvin beta	protein_coding	8	Unassigned
ENSMUSG00000106093	Gm42722	predicted gene 42722	antisense	7	Memory-B-cell
ENSMUSG00000006360	Crip1	cysteine-rich protein 1 (intestinal)	protein_coding	7	Memory-B-cell
ENSMUSG00000029322	Plac8	placenta-specific 8	protein_coding	7	Memory-B-cell
ENSMUSG00000079419	Ms4a6c	membrane-spanning 4-domains subfamily A member 6C	protein_coding	2	Monocyte
ENSMUSG00000001020	S100a4	S100 calcium binding protein A4	protein_coding	2	Monocyte
ENSMUSG00000039109	F13a1	coagulation factor XIII A1 subunit	protein_coding	2	Monocyte
ENSMUSG00000064341	mt-Nd1	mitochondrially encoded NADH dehydrogenase 1	protein_coding	7	Memory-B-cell
ENSMUSG00000064357	mt-Atp6	mitochondrially encoded ATP synthase 6	protein_coding	4	T-cell
ENSMUSG00000064370	mt-Cytb	mitochondrially encoded cytochrome b	protein_coding	7	Memory-B-cell
ENSMUSG00000068220	Lgals1	lectin galactose binding soluble 1	protein_coding	6	NK-cell
ENSMUSG00000073940	Hbb-bt	hemoglobin beta adult t chain	protein_coding	5	RBC
ENSMUSG00000069917	Hba-a2	hemoglobin alpha adult chain 2	protein_coding	5	RBC
ENSMUSG00000022377	Asap1	ArfGAP with SH3 domain ankyrin repeat and PH domain1	protein_coding	8	Unassigned
ENSMUSG00000076617	Ighm	immunoglobulin heavy constant mu	IG_C_gene	7	Memory-B-cell
ENSMUSG00000029810	Tmem176b	transmembrane protein 176B	protein_coding	2	Monocyte
ENSMUSG00000031613	Hpgd	hydroxyprostaglandin dehydrogenase 15 (NAD)	protein_coding	2	Monocyte
ENSMUSG00000076609	Igkc	immunoglobulin kappa constant	IG_C_gene	3	B-cell
ENSMUSG00000029621	Arpc1a	actin related protein 2/3 complex subunit 1A	protein_coding	8	Unassigned
ENSMUSG00000019920	Lims1	LIM and senescent cell antigen-like domains 1	protein_coding	8	Unassigned
ENSMUSG00000003518	Dusp3	dual specificity phosphatase 3 (vaccinia virus phosphatase VH1-related)	protein_coding	8	Unassigned
ENSMUSG00000024965	Fermt3	fermitin family member 3	protein_coding	8	Unassigned
ENSMUSG00000026880	Stom	stomatin	protein_coding	8	Unassigned
ENSMUSG00000069919	Hba-a1	hemoglobin alpha adult chain 1	protein_coding	5	RBC
ENSMUSG00000024646	Cyb5a	cytochrome b5 type A (microsomal)	protein_coding	8	Unassigned
ENSMUSG00000025809	Itgb1	integrin beta 1 (fibronectin receptor beta)	protein_coding	8	Unassigned
ENSMUSG00000028955	Vamp3	vesicle-associated membrane protein 3	protein_coding	2	Monocyte
ENSMUSG00000034957	Cebpa	CCAAT/enhancer binding protein (C/EBP) alpha	protein_coding	2	Monocyte
ENSMUSG00000025544	Tm9sf2	transmembrane 9 superfamily member 2	protein_coding	2	Monocyte
ENSMUSG00000072596	Ear2	eosinophil-associated ribonuclease A family member 2	protein_coding	2	Monocyte
ENSMUSG00000054604	Cggbp1	CGG triplet repeat binding protein 1	protein_coding	2	Monocyte
ENSMUSG00000032525	Nktr	natural killer tumor recognition sequence	protein_coding	7	Memory-B-cell
ENSMUSG00000020922	Lsm12	LSM12 homolog	protein_coding	8	Unassigned
ENSMUSG00000030213	Atf7ip	activating transcription factor 7 interacting protein	protein_coding	7	Memory-B-cell
ENSMUSG00000052085	Dock8	dedicator of cytokinesis 8	protein_coding	2	Monocyte
ENSMUSG00000023034	Nr4a1	nuclear receptor subfamily 4 group A member 1	protein_coding	2	Monocyte
ENSMUSG00000107102	Gm42726	predicted gene 42726	antisense	7	Memory-B-cell
ENSMUSG00000040462	Os9	amplified in osteosarcoma	protein_coding	2	Monocyte
ENSMUSG00000046027	Stard5	StAR-related lipid transfer (START) domain containing 5	protein_coding	2	Monocyte
ENSMUSG00000020594	Pum2	pumilio RNA-binding family member 2	protein_coding	6	NK-cell
ENSMUSG00000055065	Ddx17	DEAD (Asp-Glu-Ala-Asp) box polypeptide 17	protein_coding	2	Monocyte
ENSMUSG00000075010	AW112010	expressed sequence AW112010	lincRNA	6	NK-cell
ENSMUSG00000071054	Safb	scaffold attachment factor B	protein_coding	6	NK-cell
ENSMUSG00000027366	Sppl2a	signal peptide peptidase like 2A	protein_coding	2	Monocyte
ENSMUSG00000098178	Gm42418	predicted gene 42418	lincRNA	5	RBC
ENSMUSG00000038619	Ensa	endosulfine alpha	protein_coding	7	Memory-B-cell
ENSMUSG00000085438	1700020I14Rik	RIKEN cDNA 1700020I14 gene	lincRNA	8	Unassigned
ENSMUSG00000022462	Slc38a2	solute carrier family 38 member 2	protein_coding	7	Memory-B-cell
ENSMUSG00000089832	Shkbp1	Sh3kbp1 binding protein 1	protein_coding	2	Monocyte
ENSMUSG00000028552	Eps15	epidermal growth factor receptor pathway substrate 15	protein_coding	7	Memory-B-cell
ENSMUSG00000020589	Fam49a	family with sequence similarity 49 member A	protein_coding	2	Monocyte
ENSMUSG00000036594	H2-Aa	histocompatibility 2 class II antigen A alpha	protein_coding	3	B-cell
ENSMUSG00000031672	Got2	glutamatic-oxaloacetic transaminase 2 mitochondrial	protein_coding	7	Memory-B-cell
ENSMUSG00000037234	Hook3	hook microtubule tethering protein 3	protein_coding	2	Monocyte
ENSMUSG00000042650	Alkbh5	alkB homolog 5 RNA demethylase	protein_coding	7	Memory-B-cell
ENSMUSG00000070868	Skint3	selection and upkeep of intraepithelial T cells 3	protein_coding	2	Monocyte
ENSMUSG00000026319	2310035C23Rik	RAB11 binding and LisH domain coiled-coil and HEAT repeat containing	protein_coding	2	Monocyte
ENSMUSG00000030016	Zfp638	zinc finger protein 638	protein_coding	2	Monocyte
ENSMUSG00000048100	Taf13	TATA-box binding protein associated factor 13	protein_coding	2	Monocyte
ENSMUSG00000031765	Mt1	metallothionein 1	protein_coding	2	Monocyte
ENSMUSG00000009291	Pttg1ip	pituitary tumor-transforming 1 interacting protein	protein_coding	8	Unassigned
ENSMUSG00000026031	Cflar	CASP8 and FADD-like apoptosis regulator	protein_coding	8	Unassigned
ENSMUSG00000055044	Pdlim1	PDZ and LIM domain 1 (elfin)	protein_coding	8	Unassigned
ENSMUSG00000028159	Dapp1	dual adaptor for phosphotyrosine and 3-phosphoinositides 1	protein_coding	8	Unassigned
ENSMUSG00000045210	Vcpip1	valosin containing protein (p97)/p47 complex interacting protein 1	protein_coding	2	Monocyte
ENSMUSG00000007415	Gatad1	GATA zinc finger domain containing 1	protein_coding	8	Unassigned
ENSMUSG00000025907	Rb1cc1	RB1-inducible coiled-coil 1	protein_coding	7	Memory-B-cell
ENSMUSG00000099881	2810013P06Rik	RIKEN cDNA 2810013P06 gene	bidirectional_promoter_lncRNA	7	Memory-B-cell
ENSMUSG00000024969	Mark2	MAP/microtubule affinity regulating kinase 2	protein_coding	6	NK-cell
ENSMUSG00000022451	Twf1	twinfilin actin binding protein 1	protein_coding	8	Unassigned
ENSMUSG00000026219	Trip12	thyroid hormone receptor interactor 12	protein_coding	7	Memory-B-cell
ENSMUSG00000030655	Smg1	SMG1 homolog phosphatidylinositol 3-kinase-related kinase (C. elegans)	protein_coding	7	Memory-B-cell
ENSMUSG00000026202	Tuba4a	tubulin alpha 4A	protein_coding	8	Unassigned
ENSMUSG00000005198	Polr2a	polymerase (RNA) II (DNA directed) polypeptide A	protein_coding	7	Memory-B-cell
ENSMUSG00000026960	Arl6ip6	ADP-ribosylation factor-like 6 interacting protein 6	protein_coding	2	Monocyte
ENSMUSG00000021488	Nsd1	nuclear receptor-binding SET-domain protein 1	protein_coding	7	Memory-B-cell
ENSMUSG00000014846	Tppp3	tubulin polymerization-promoting protein family member 3	protein_coding	7	Memory-B-cell
ENSMUSG00000036246	Gmip	Gem-interacting protein	protein_coding	7	Memory-B-cell
ENSMUSG00000102349	Gm37376	predicted gene 37376	TEC	6	NK-cell
ENSMUSG00000005506	Celf1	CUGBP Elav-like family member 1	protein_coding	7	Memory-B-cell
ENSMUSG00000053754	Chd8	chromodomain helicase DNA binding protein 8	protein_coding	6	NK-cell
ENSMUSG00000037965	Zc3h7a	zinc finger CCCH type containing 7 A	protein_coding	2	Monocyte
ENSMUSG00000004591	Pkn2	protein kinase N2	protein_coding	6	NK-cell
ENSMUSG00000001288	Rarg	retinoic acid receptor gamma	protein_coding	8	Unassigned
ENSMUSG00000056220	Pla2g4a	phospholipase A2 group IVA (cytosolic calcium-dependent)	protein_coding	8	Unassigned
ENSMUSG00000017843	Ppp2r5c	protein phosphatase 2 regulatory subunit B' gamma	protein_coding	6	NK-cell
ENSMUSG00000049659	Aftph	aftiphilin	protein_coding	2	Monocyte
ENSMUSG00000028059	Arhgef2	rho/rac guanine nucleotide exchange factor (GEF) 2	protein_coding	6	NK-cell
ENSMUSG00000003316	Glg1	golgi apparatus protein 1	protein_coding	7	Memory-B-cell
ENSMUSG00000076937	Iglc2	immunoglobulin lambda constant 2	IG_C_gene	7	Memory-B-cell
ENSMUSG00000021585	Cast	calpastatin	protein_coding	7	Memory-B-cell
ENSMUSG00000058672	Tubb2a	tubulin beta 2A class IIA	protein_coding	8	Unassigned
ENSMUSG00000038056	Kmt2c	lysine (K)-specific methyltransferase 2C	protein_coding	7	Memory-B-cell
ENSMUSG00000041112	Elmo1	engulfment and cell motility 1	protein_coding	7	Memory-B-cell
ENSMUSG00000061100	Retnla	resistin like alpha	protein_coding	7	Memory-B-cell
ENSMUSG00000043091	Tuba1c	tubulin alpha 1C	protein_coding	8	Unassigned
ENSMUSG00000032217	Rnf111	ring finger 111	protein_coding	7	Memory-B-cell
ENSMUSG00000007850	Hnrnph1	heterogeneous nuclear ribonucleoprotein H1	protein_coding	7	Memory-B-cell
ENSMUSG00000036087	Slain2	SLAIN motif family member 2	protein_coding	8	Unassigned
ENSMUSG00000031153	Gripap1	GRIP1 associated protein 1	protein_coding	7	Memory-B-cell
ENSMUSG00000025878	Uimc1	ubiquitin interaction motif containing 1	protein_coding	2	Monocyte
ENSMUSG00000060586	H2-Eb1	histocompatibility 2 class II antigen E beta	protein_coding	3	B-cell
ENSMUSG00000044791	Setd2	SET domain containing 2	protein_coding	7	Memory-B-cell
ENSMUSG00000040592	Cd79b	CD79B antigen	protein_coding	7	Memory-B-cell
ENSMUSG00000039852	Rere	arginine glutamic acid dipeptide (RE) repeats	protein_coding	7	Memory-B-cell
ENSMUSG00000003379	Cd79a	CD79A antigen (immunoglobulin-associated alpha)	protein_coding	3	B-cell
ENSMUSG00000048874	Phf3	PHD finger protein 3	protein_coding	7	Memory-B-cell
ENSMUSG00000078622	Ccdc47	coiled-coil domain containing 47	protein_coding	7	Memory-B-cell
ENSMUSG00000018507	Trpv2	transient receptor potential cation channel subfamily V member 2	protein_coding	7	Memory-B-cell
ENSMUSG00000106205	C230096K16Rik	RIKEN cDNA C230096K16 gene	TEC	4	T-cell
ENSMUSG00000027770	Dhx36	DEAH (Asp-Glu-Ala-His) box polypeptide 36	protein_coding	6	NK-cell
ENSMUSG00000018189	Uchl5	ubiquitin carboxyl-terminal esterase L5	protein_coding	7	Memory-B-cell
ENSMUSG00000094777	Hist1h2ap	histone cluster 1 H2ap	protein_coding	7	Memory-B-cell
ENSMUSG00000018425	Dhx40	DEAH (Asp-Glu-Ala-His) box polypeptide 40	protein_coding	2	Monocyte
ENSMUSG00000027510	Rbm38	RNA binding motif protein 38	protein_coding	8	Unassigned
ENSMUSG00000056602	Fry	FRY microtubule binding protein	protein_coding	7	Memory-B-cell
ENSMUSG00000003269	Cyth2	cytohesin 2	protein_coding	7	Memory-B-cell
ENSMUSG00000037012	Hk1	hexokinase 1	protein_coding	8	Unassigned
ENSMUSG00000052087	Rgs14	regulator of G-protein signaling 14	protein_coding	7	Memory-B-cell
ENSMUSG00000041235	Chd7	chromodomain helicase DNA binding protein 7	protein_coding	7	Memory-B-cell
ENSMUSG00000024921	Smarca2	SWI/SNF related matrix associated actin dependent regulator of chromatin subfamily a member 2	protein_coding	7	Memory-B-cell
ENSMUSG00000019809	Pex3	peroxisomal biogenesis factor 3	protein_coding	7	Memory-B-cell
ENSMUSG00000033943	Mga	MAX gene associated	protein_coding	7	Memory-B-cell
ENSMUSG00000020311	Erlec1	endoplasmic reticulum lectin 1	protein_coding	8	Unassigned
ENSMUSG00000039967	Zfp292	zinc finger protein 292	protein_coding	7	Memory-B-cell
ENSMUSG00000030748	Il4ra	interleukin 4 receptor alpha	protein_coding	7	Memory-B-cell
ENSMUSG00000028906	Epb41	erythrocyte membrane protein band 4.1	protein_coding	5	RBC
ENSMUSG00000022808	Snx4	sorting nexin 4	protein_coding	7	Memory-B-cell
ENSMUSG00000034634	Ly6d	lymphocyte antigen 6 complex locus D	protein_coding	7	Memory-B-cell
ENSMUSG00000025027	Xpnpep1	X-prolyl aminopeptidase (aminopeptidase P) 1 soluble	protein_coding	8	Unassigned
ENSMUSG00000001248	Gramd1a	GRAM domain containing 1A	protein_coding	4	T-cell
ENSMUSG00000034210	Efcab14	EF-hand calcium binding domain 14	protein_coding	7	Memory-B-cell
ENSMUSG00000037503	Fam168b	family with sequence similarity 168 member B	protein_coding	7	Memory-B-cell
ENSMUSG00000022634	Yaf2	YY1 associated factor 2	protein_coding	8	Unassigned
ENSMUSG00000057367	Birc2	baculoviral IAP repeat-containing 2	protein_coding	8	Unassigned
ENSMUSG00000035273	Hpse	heparanase	protein_coding	8	Unassigned
ENSMUSG00000026918	Brd3	bromodomain containing 3	protein_coding	7	Memory-B-cell
ENSMUSG00000035545	Leng8	leukocyte receptor cluster (LRC) member 8	protein_coding	6	NK-cell
ENSMUSG00000078495	Zfp984	zinc finger protein 984	protein_coding	7	Memory-B-cell
ENSMUSG00000026499	Acbd3	acyl-Coenzyme A binding domain containing 3	protein_coding	7	Memory-B-cell
ENSMUSG00000052684	Jun	jun proto-oncogene	protein_coding	7	Memory-B-cell
ENSMUSG00000027765	P2ry1	purinergic receptor P2Y G-protein coupled 1	protein_coding	8	Unassigned
ENSMUSG00000028437	Ubap1	ubiquitin-associated protein 1	protein_coding	8	Unassigned
ENSMUSG00000021709	Erbin	Erbb2 interacting protein	protein_coding	7	Memory-B-cell
ENSMUSG00000057229	Atp5sl	distal membrane arm assembly complex 2	protein_coding	7	Memory-B-cell
ENSMUSG00000011179	Odc1	ornithine decarboxylase structural 1	protein_coding	8	Unassigned
ENSMUSG00000056763	Cspp1	centrosome and spindle pole associated protein 1	protein_coding	7	Memory-B-cell
ENSMUSG00000101609	Kcnq1ot1	KCNQ1 overlapping transcript 1	antisense	7	Memory-B-cell
ENSMUSG00000006676	Usp19	ubiquitin specific peptidase 19	protein_coding	7	Memory-B-cell
ENSMUSG00000087658	Hotairm1	Hoxa transcript antisense RNA myeloid-specific 1	antisense	8	Unassigned
ENSMUSG00000042331	Specc1	sperm antigen with calponin homology and coiled-coil domains 1	protein_coding	8	Unassigned
ENSMUSG00000021555	Naa35	N(alpha)-acetyltransferase 35 NatC auxiliary subunit	protein_coding	7	Memory-B-cell
ENSMUSG00000052748	Swt1	SWT1 RNA endoribonuclease homolog (S. cerevisiae)	protein_coding	7	Memory-B-cell
ENSMUSG00000021395	Spin1	spindlin 1	protein_coding	7	Memory-B-cell
ENSMUSG00000028108	Ecm1	extracellular matrix protein 1	protein_coding	8	Unassigned
ENSMUSG00000029780	Nt5c3	5'-nucleotidase cytosolic III	protein_coding	8	Unassigned
ENSMUSG00000021687	Scamp1	secretory carrier membrane protein 1	protein_coding	8	Unassigned
ENSMUSG00000029613	Eif2ak1	eukaryotic translation initiation factor 2 alpha kinase 1	protein_coding	7	Memory-B-cell
ENSMUSG00000105906	Iglc1	immunoglobulin lambda constant 1	IG_C_gene	7	Memory-B-cell
ENSMUSG00000039656	Rxrb	retinoid X receptor beta	protein_coding	7	Memory-B-cell
ENSMUSG00000006127	Inpp5k	inositol polyphosphate 5-phosphatase K	protein_coding	7	Memory-B-cell
ENSMUSG00000030149	Klrk1	killer cell lectin-like receptor subfamily K member 1	protein_coding	6	NK-cell
ENSMUSG00000029578	Wipi2	WD repeat domain phosphoinositide interacting 2	protein_coding	7	Memory-B-cell
ENSMUSG00000042688	Mapk6	mitogen-activated protein kinase 6	protein_coding	8	Unassigned
ENSMUSG00000035401	Emsy	EMSY BRCA2-interacting transcriptional repressor	protein_coding	7	Memory-B-cell
ENSMUSG00000105547	Iglc3	immunoglobulin lambda constant 3	IG_C_gene	3	B-cell
ENSMUSG00000038886	Man2a2	mannosidase 2 alpha 2	protein_coding	7	Memory-B-cell
ENSMUSG00000022528	Hes1	hes family bHLH transcription factor 1	protein_coding	7	Memory-B-cell
ENSMUSG00000036249	Rbm43	RNA binding motif protein 43	protein_coding	7	Memory-B-cell
ENSMUSG00000020827	Mink1	misshapen-like kinase 1 (zebrafish)	protein_coding	8	Unassigned
ENSMUSG00000027714	Exosc9	exosome component 9	protein_coding	7	Memory-B-cell
ENSMUSG00000079018	Ly6c1	lymphocyte antigen 6 complex locus C1	protein_coding	4	T-cell
ENSMUSG00000034201	Gas2l1	growth arrest-specific 2 like 1	protein_coding	8	Unassigned
ENSMUSG00000025510	Cd151	CD151 antigen	protein_coding	8	Unassigned
ENSMUSG00000035042	Ccl5	chemokine (C-C motif) ligand 5	protein_coding	6	NK-cell
ENSMUSG00000089929	Bcl2a1b	B cell leukemia/lymphoma 2 related protein A1b	protein_coding	7	Memory-B-cell
ENSMUSG00000038150	Ormdl3	ORM1-like 3 (S. cerevisiae)	protein_coding	8	Unassigned
ENSMUSG00000063849	Ppcdc	phosphopantothenoylcysteine decarboxylase	protein_coding	7	Memory-B-cell
ENSMUSG00000020309	Chac2	ChaC cation transport regulator 2	protein_coding	8	Unassigned
ENSMUSG00000026544	Dusp23	dual specificity phosphatase 23	protein_coding	8	Unassigned
ENSMUSG00000036353	P2ry12	purinergic receptor P2Y G-protein coupled 12	protein_coding	8	Unassigned
ENSMUSG00000030269	Mtmr14	myotubularin related protein 14	protein_coding	8	Unassigned
ENSMUSG00000034189	Hsdl1	hydroxysteroid dehydrogenase like 1	protein_coding	7	Memory-B-cell
ENSMUSG00000024213	Nudt3	nudix (nucleotide diphosphate linked moiety X)-type motif 3	protein_coding	8	Unassigned
ENSMUSG00000025355	Mmp19	matrix metallopeptidase 19	protein_coding	8	Unassigned
ENSMUSG00000025139	Tollip	toll interacting protein	protein_coding	8	Unassigned
ENSMUSG00000029217	Tec	tec protein tyrosine kinase	protein_coding	5	RBC
ENSMUSG00000027999	Pla2g12a	phospholipase A2 group XIIA	protein_coding	8	Unassigned
ENSMUSG00000047250	Ptgs1	prostaglandin-endoperoxide synthase 1	protein_coding	8	Unassigned
ENSMUSG00000037148	Arhgap10	Rho GTPase activating protein 10	protein_coding	8	Unassigned
ENSMUSG00000045954	Sdpr	caveolae associated 2	protein_coding	8	Unassigned
ENSMUSG00000031667	Aktip	thymoma viral proto-oncogene 1 interacting protein	protein_coding	7	Memory-B-cell
ENSMUSG00000104710	Gm43603	predicted gene 31243	antisense	3	B-cell
ENSMUSG00000032261	Sh3bgrl2	SH3 domain binding glutamic acid-rich protein like 2	protein_coding	8	Unassigned
ENSMUSG00000020455	Trim11	tripartite motif-containing 11	protein_coding	7	Memory-B-cell
ENSMUSG00000078810	Gp6	glycoprotein 6 (platelet)	protein_coding	8	Unassigned
ENSMUSG00000023031	Cela1	chymotrypsin-like elastase family member 1	protein_coding	8	Unassigned
ENSMUSG00000038949	Cnst	consortin connexin sorting protein	protein_coding	8	Unassigned
ENSMUSG00000025163	Cd7	CD7 antigen	protein_coding	6	NK-cell
ENSMUSG00000022836	Mylk	myosin light polypeptide kinase	protein_coding	8	Unassigned
ENSMUSG00000015316	Slamf1	signaling lymphocytic activation molecule family member 1	protein_coding	8	Unassigned
ENSMUSG00000028063	Lmna	lamin A	protein_coding	8	Unassigned
ENSMUSG00000021559	Dapk1	death associated protein kinase 1	protein_coding	8	Unassigned
ENSMUSG00000076498	Trbc2	T cell receptor beta constant 2	TR_C_gene	4	T-cell
ENSMUSG00000050914	Ankrd37	ankyrin repeat domain 37	protein_coding	7	Memory-B-cell
ENSMUSG00000017493	Igfbp4	insulin-like growth factor binding protein 4	protein_coding	4	T-cell
ENSMUSG00000030729	Pgm2l1	phosphoglucomutase 2-like 1	protein_coding	8	Unassigned
ENSMUSG00000074918	Inafm2	InaF motif containing 2	protein_coding	8	Unassigned
ENSMUSG00000022817	Itgb5	integrin beta 5	protein_coding	8	Unassigned
ENSMUSG00000032093	Cd3e	CD3 antigen epsilon polypeptide	protein_coding	4	T-cell
ENSMUSG00000104213	Ighd	immunoglobulin heavy constant delta	IG_C_gene	3	B-cell
ENSMUSG00000034028	Cd226	CD226 antigen	protein_coding	8	Unassigned
ENSMUSG00000028035	Dnajb4	DnaJ heat shock protein family (Hsp40) member B4	protein_coding	8	Unassigned
ENSMUSG00000028496	Mllt3	myeloid/lymphoid or mixed-lineage leukemia; translocated to 3	protein_coding	8	Unassigned
ENSMUSG00000023132	Gzma	granzyme A	protein_coding	6	NK-cell
ENSMUSG00000087626	Gm15050	predicted gene 15050	antisense	8	Unassigned
ENSMUSG00000026355	Mcm6	minichromosome maintenance complex component 6	protein_coding	7	Memory-B-cell
ENSMUSG00000046876	Atxn1	ataxin 1	protein_coding	7	Memory-B-cell
ENSMUSG00000032411	Tfdp2	transcription factor Dp 2	protein_coding	8	Unassigned
ENSMUSG00000030165	Klrd1	killer cell lectin-like receptor subfamily D member 1	protein_coding	6	NK-cell
ENSMUSG00000054871	Tmem158	transmembrane protein 158	protein_coding	8	Unassigned
ENSMUSG00000004612	Nkg7	natural killer cell group 7 sequence	protein_coding	6	NK-cell
ENSMUSG00000054892	Txk	TXK tyrosine kinase	protein_coding	6	NK-cell
ENSMUSG00000020802	Ube2o	ubiquitin-conjugating enzyme E2O	protein_coding	8	Unassigned
ENSMUSG00000048406	B330016D10Rik	RIKEN cDNA B330016D10 gene	pseudogene	8	Unassigned
ENSMUSG00000000253	Gmpr	guanosine monophosphate reductase	protein_coding	8	Unassigned
ENSMUSG00000053977	Cd8a	CD8 antigen alpha chain	protein_coding	4	T-cell
ENSMUSG00000027111	Itga6	integrin alpha 6	protein_coding	8	Unassigned
ENSMUSG00000003882	Il7r	interleukin 7 receptor	protein_coding	4	T-cell
ENSMUSG00000026012	Cd28	CD28 antigen	protein_coding	4	T-cell
ENSMUSG00000002033	Cd3g	CD3 antigen gamma polypeptide	protein_coding	4	T-cell
ENSMUSG00000032387	Rbpms2	RNA binding protein with multiple splicing 2	protein_coding	8	Unassigned
ENSMUSG00000026989	Dapl1	death associated protein-like 1	protein_coding	4	T-cell
ENSMUSG00000025856	Pdgfa	platelet derived growth factor alpha	protein_coding	8	Unassigned
ENSMUSG00000020838	Slc6a4	solute carrier family 6 (neurotransmitter transporter serotonin) member 4	protein_coding	8	Unassigned
ENSMUSG00000000903	Vpreb3	pre-B lymphocyte gene 3	protein_coding	3	B-cell
ENSMUSG00000076928	Trac	T cell receptor alpha constant	TR_C_gene	4	T-cell
ENSMUSG00000105646	Gm43291	predicted gene 30211	lincRNA	3	B-cell
ENSMUSG00000105128	Gm42870	predicted gene 42870	TEC	3	B-cell
ENSMUSG00000102212	C230085N15Rik	RIKEN cDNA C230085N15 gene	TEC	4	T-cell
ENSMUSG00000041954	Tnfrsf18	tumor necrosis factor receptor superfamily member 18	protein_coding	6	NK-cell
ENSMUSG00000042106	Fam212a	inka box actin regulator 1	protein_coding	8	Unassigned
ENSMUSG00000003418	St8sia6	ST8 alpha-N-acetyl-neuraminide alpha-2 8-sialyltransferase 6	protein_coding	7	Memory-B-cell
ENSMUSG00000073538	E330020D12Rik	Riken cDNA E330020D12 gene	processed_transcript	7	Memory-B-cell
ENSMUSG00000053044	Cd8b1	CD8 antigen beta chain 1	protein_coding	4	T-cell
ENSMUSG00000037108	Zcwpw1	zinc finger CW type with PWWP domain 1	protein_coding	7	Memory-B-cell
ENSMUSG00000076490	Trbc1	T cell receptor beta constant region 1	TR_C_gene	4	T-cell
ENSMUSG00000049109	Themis	thymocyte selection associated	protein_coding	4	T-cell
ENSMUSG00000031132	Cd40lg	CD40 ligand	protein_coding	4	T-cell
ENSMUSG00000026070	Il18r1	interleukin 18 receptor 1	protein_coding	6	NK-cell
ENSMUSG00000041831	Sytl3	synaptotagmin-like 3	protein_coding	6	NK-cell
ENSMUSG00000030178	Klra13-ps	killer cell lectin-like receptor subfamily A member 13 pseudogene	transcribed_unprocessed_pseudogene	6	NK-cell
ENSMUSG00000030167	Klrc1	killer cell lectin-like receptor subfamily C member 1	protein_coding	6	NK-cell
ENSMUSG00000052736	Klrc2	killer cell lectin-like receptor subfamily C member 2	protein_coding	6	NK-cell
ENSMUSG00000084992	Gm13842	predicted gene 13842	lincRNA	8	Unassigned
ENSMUSG00000104876	Trdc	T cell receptor delta constant region	TR_C_gene	6	NK-cell
ENSMUSG00000026573	Xcl1	chemokine (C motif) ligand 1	protein_coding	6	NK-cell
ENSMUSG00000045827	Serpinb9	serine (or cysteine) peptidase inhibitor clade B member 9	protein_coding	6	NK-cell
ENSMUSG00000020689	Itgb3	integrin beta 3	protein_coding	8	Unassigned
ENSMUSG00000067599	Klra7	killer cell lectin-like receptor subfamily A member 7	protein_coding	6	NK-cell
ENSMUSG00000050241	Klre1	killer cell lectin-like receptor family E member 1	protein_coding	6	NK-cell
ENSMUSG00000051839	Gypa	glycophorin A	protein_coding	5	RBC
ENSMUSG00000030325	Klrb1c	killer cell lectin-like receptor subfamily B member 1C	protein_coding	6	NK-cell
ENSMUSG00000062524	Ncr1	natural cytotoxicity triggering receptor 1	protein_coding	6	NK-cell
ENSMUSG00000015437	Gzmb	granzyme B	protein_coding	6	NK-cell
ENSMUSG00000079852	Klra4	killer cell lectin-like receptor subfamily A member 4	protein_coding	6	NK-cell
ENSMUSG00000033024	Klra9	killer cell lectin-like receptor subfamily A member 9	protein_coding	6	NK-cell
ENSMUSG00000043932	Klri2	killer cell lectin-like receptor family I member 2	protein_coding	6	NK-cell
ENSMUSG00000089727	Klra8	killer cell lectin-like receptor subfamily A member 8	protein_coding	6	NK-cell
ENSMUSG00000030361	Klrb1a	killer cell lectin-like receptor subfamily B member 1A	protein_coding	6	NK-cell
ENSMUSG00000079853	Klra1	killer cell lectin-like receptor subfamily A member 1	protein_coding	6	NK-cell
ENSMUSG00000046768	Rhoj	ras homolog family member J	protein_coding	8	Unassigned
ENSMUSG00000025268	Maged2	melanoma antigen family D 2	protein_coding	8	Unassigned
ENSMUSG00000021675	F2rl2	coagulation factor II (thrombin) receptor-like 2	protein_coding	8	Unassigned
ENSMUSG00000031255	Sytl4	synaptotagmin-like 4	protein_coding	8	Unassigned
ENSMUSG00000061751	Kalrn	kalirin RhoGEF kinase	protein_coding	8	Unassigned
ENSMUSG00000046916	Myct1	myc target 1	protein_coding	8	Unassigned
ENSMUSG00000028005	Gucy1b3	guanylate cyclase 1 soluble beta 1	protein_coding	8	Unassigned
ENSMUSG00000063838	1700027J19Rik	CDC42 effector protein (Rho GTPase binding) 5	protein_coding	8	Unassigned
ENSMUSG00000001946	Esam	endothelial cell-specific adhesion molecule	protein_coding	8	Unassigned
ENSMUSG00000049493	Pls1	plastin 1 (I-isoform)	protein_coding	8	Unassigned
ENSMUSG00000031355	Arhgap6	Rho GTPase activating protein 6	protein_coding	8	Unassigned
ENSMUSG00000015053	Gata2	GATA binding protein 2	protein_coding	8	Unassigned
ENSMUSG00000032802	Srxn1	sulfiredoxin 1 homolog (S. cerevisiae)	protein_coding	8	Unassigned
ENSMUSG00000020439	Smtn	smoothelin	protein_coding	8	Unassigned
ENSMUSG00000031162	Gata1	GATA binding protein 1	protein_coding	8	Unassigned
ENSMUSG00000092060	Bend4	BEN domain containing 4	protein_coding	8	Unassigned
ENSMUSG00000054641	Mmrn1	multimerin 1	protein_coding	8	Unassigned
ENSMUSG00000036825	Ssx2ip	synovial sarcoma X 2 interacting protein	protein_coding	8	Unassigned
ENSMUSG00000073414	G6b	megakaryocyte and platelet inhibitory receptor G6b	protein_coding	8	Unassigned
ENSMUSG00000040009	Gnaz	guanine nucleotide binding protein alpha z subunit	protein_coding	8	Unassigned
