# Supplementary material for: Single-cell transcriptomics of the naked mole-rat reveals unexpected features of mammalian immunity
Source: PLoS Biol. 2019 Nov 21;17(11):e3000528. doi: 10.1371/journal.pbio.3000528 (PMC6894886; doi:10.1371/journal.pbio.3000528)
Supplement: S36 Table — For each marker gene in each of the converged clusters of the mouse LPS challenge circulating immune scRNA-seq data, provided are its Ensembl gene ID, gene symbol, gene description, gene biotype, and converged cluster and cell type. LPS, lipopolysaccharide; scRNA-seq, single-cell RNA-sequencing. (CSV) [file pbio.3000528.s048.csv]

gene_id	symbol	description	biotype	converged.cluster	converged.cell.type
ENSMUSG00000076609	Igkc	immunoglobulin kappa constant	IG_C_gene	1	B-cell.1
ENSMUSG00000076617	Ighm	immunoglobulin heavy constant mu	IG_C_gene	1	B-cell.1
ENSMUSG00000073421	H2-Ab1	histocompatibility 2 class II antigen A beta 1	protein_coding	9	B-cell.2
ENSMUSG00000034634	Ly6d	lymphocyte antigen 6 complex locus D	protein_coding	1	B-cell.1
ENSMUSG00000040592	Cd79b	CD79B antigen	protein_coding	1	B-cell.1
ENSMUSG00000024673	Ms4a1	membrane-spanning 4-domains subfamily A member 1	protein_coding	1	B-cell.1
ENSMUSG00000057098	Ebf1	early B cell factor 1	protein_coding	1	B-cell.1
ENSMUSG00000041515	Irf8	interferon regulatory factor 8	protein_coding	5	NK-cell
ENSMUSG00000019876	Pkib	protein kinase inhibitor beta cAMP dependent testis specific	protein_coding	1	B-cell.1
ENSMUSG00000105547	Iglc3	immunoglobulin lambda constant 3	IG_C_gene	1	B-cell.1
ENSMUSG00000076937	Iglc2	immunoglobulin lambda constant 2	IG_C_gene	1	B-cell.1
ENSMUSG00000099757	BE692007	expressed sequence BE692007	processed_transcript	1	B-cell.1
ENSMUSG00000014195	Dnajc7	DnaJ heat shock protein family (Hsp40) member C7	protein_coding	1	B-cell.1
ENSMUSG00000030156	Cd69	CD69 antigen	protein_coding	2	T-cell
ENSMUSG00000041481	Serpina3g	serine (or cysteine) peptidase inhibitor clade A member 3G	protein_coding	5	NK-cell
ENSMUSG00000105646	Gm43291	predicted gene 30211	lincRNA	1	B-cell.1
ENSMUSG00000109684	RP23-106I21.6	predicted gene 45745	TEC	1	B-cell.1
ENSMUSG00000105906	Iglc1	immunoglobulin lambda constant 1	IG_C_gene	1	B-cell.1
ENSMUSG00000086503	Xist	inactive X specific transcripts	lincRNA	9	B-cell.2
ENSMUSG00000000903	Vpreb3	pre-B lymphocyte gene 3	protein_coding	1	B-cell.1
ENSMUSG00000105703	Gm43305	predicted gene 43305	processed_transcript	5	NK-cell
ENSMUSG00000056054	S100a8	S100 calcium binding protein A8 (calgranulin A)	protein_coding	3	Neutrophil
ENSMUSG00000064360	mt-Nd3	mitochondrially encoded NADH dehydrogenase 3	protein_coding	9	B-cell.2
ENSMUSG00000050075	Gpr171	G protein-coupled receptor 171	protein_coding	5	NK-cell
ENSMUSG00000008193	Spib	Spi-B transcription factor (Spi-1/PU.1 related)	protein_coding	1	B-cell.1
ENSMUSG00000017009	Sdc4	syndecan 4	protein_coding	4	Monocyte
ENSMUSG00000064356	mt-Atp8	mitochondrially encoded ATP synthase 8	protein_coding	4	Monocyte
ENSMUSG00000015396	Cd83	CD83 antigen	protein_coding	9	B-cell.2
ENSMUSG00000028459	Cd72	CD72 antigen	protein_coding	1	B-cell.1
ENSMUSG00000066363	Serpina3f	serine (or cysteine) peptidase inhibitor clade A member 3F	protein_coding	1	B-cell.1
ENSMUSG00000078921	Tgtp2	T cell specific GTPase 2	protein_coding	7	Unassigned.2
ENSMUSG00000068105	Tnfrsf13c	tumor necrosis factor receptor superfamily member 13c	protein_coding	9	B-cell.2
ENSMUSG00000073940	Hbb-bt	hemoglobin beta adult t chain	protein_coding	8	RBC
ENSMUSG00000034459	Ifit1	interferon-induced protein with tetratricopeptide repeats 1	protein_coding	3	Neutrophil
ENSMUSG00000071076	Jund	jun D proto-oncogene	protein_coding	9	B-cell.2
ENSMUSG00000101609	Kcnq1ot1	KCNQ1 overlapping transcript 1	antisense	9	B-cell.2
ENSMUSG00000005447	Pafah1b3	platelet-activating factor acetylhydrolase isoform 1b subunit 3	protein_coding	1	B-cell.1
ENSMUSG00000006360	Crip1	cysteine-rich protein 1 (intestinal)	protein_coding	9	B-cell.2
ENSMUSG00000020641	Rsad2	radical S-adenosyl methionine domain containing 2	protein_coding	8	RBC
ENSMUSG00000030691	Fchsd2	FCH and double SH3 domains 2	protein_coding	1	B-cell.1
ENSMUSG00000074024	4632427E13Rik	RIKEN cDNA 4632427E13 gene	bidirectional_promoter_lncRNA	1	B-cell.1
ENSMUSG00000052749	Trim30b	tripartite motif-containing 30B	protein_coding	3	Neutrophil
ENSMUSG00000069917	Hba-a2	hemoglobin alpha adult chain 2	protein_coding	8	RBC
ENSMUSG00000075010	AW112010	expressed sequence AW112010	lincRNA	5	NK-cell
ENSMUSG00000030213	Atf7ip	activating transcription factor 7 interacting protein	protein_coding	8	RBC
ENSMUSG00000001525	Tubb5	tubulin beta 5 class I	protein_coding	9	B-cell.2
ENSMUSG00000040026	Saa3	serum amyloid A 3	protein_coding	4	Monocyte
ENSMUSG00000102212	C230085N15Rik	RIKEN cDNA C230085N15 gene	TEC	2	T-cell
ENSMUSG00000022747	St3gal6	ST3 beta-galactoside alpha-2 3-sialyltransferase 6	protein_coding	3	Neutrophil
ENSMUSG00000037944	Ccr7	chemokine (C-C motif) receptor 7	protein_coding	2	T-cell
ENSMUSG00000041959	S100a10	S100 calcium binding protein A10 (calpactin)	protein_coding	7	Unassigned.2
ENSMUSG00000056290	Ms4a4b	membrane-spanning 4-domains subfamily A member 4B	protein_coding	5	NK-cell
ENSMUSG00000027368	Dusp2	dual specificity phosphatase 2	protein_coding	4	Monocyte
ENSMUSG00000024516	Sec11c	SEC11 homolog C signal peptidase complex subunit	protein_coding	7	Unassigned.2
ENSMUSG00000069919	Hba-a1	hemoglobin alpha adult chain 1	protein_coding	8	RBC
ENSMUSG00000026872	Zeb2	zinc finger E-box binding homeobox 2	protein_coding	4	Monocyte
ENSMUSG00000027510	Rbm38	RNA binding motif protein 38	protein_coding	7	Unassigned.2
ENSMUSG00000031264	Btk	Bruton agammaglobulinemia tyrosine kinase	protein_coding	4	Monocyte
ENSMUSG00000025492	Ifitm3	interferon induced transmembrane protein 3	protein_coding	3	Neutrophil
ENSMUSG00000075705	Msrb1	methionine sulfoxide reductase B1	protein_coding	3	Neutrophil
ENSMUSG00000078616	Trim30c	tripartite motif-containing 30C	protein_coding	4	Monocyte
ENSMUSG00000024381	Bin1	bridging integrator 1	protein_coding	7	Unassigned.2
ENSMUSG00000037706	Cd81	CD81 antigen	protein_coding	7	Unassigned.2
ENSMUSG00000026547	Tagln2	transgelin 2	protein_coding	7	Unassigned.2
ENSMUSG00000020922	Lsm12	LSM12 homolog	protein_coding	7	Unassigned.2
ENSMUSG00000026520	Pycr2	pyrroline-5-carboxylate reductase family member 2	protein_coding	9	B-cell.2
ENSMUSG00000002985	Apoe	apolipoprotein E	protein_coding	4	Monocyte
ENSMUSG00000001909	Trmt1	tRNA methyltransferase 1	protein_coding	9	B-cell.2
ENSMUSG00000054428	Atpif1	ATPase inhibitory factor 1	protein_coding	7	Unassigned.2
ENSMUSG00000043279	Trim56	tripartite motif-containing 56	protein_coding	4	Monocyte
ENSMUSG00000026158	Ogfrl1	opioid growth factor receptor-like 1	protein_coding	4	Monocyte
ENSMUSG00000029455	Aldh2	aldehyde dehydrogenase 2 mitochondrial	protein_coding	7	Unassigned.2
ENSMUSG00000032690	Oas2	2'-5' oligoadenylate synthetase 2	protein_coding	4	Monocyte
ENSMUSG00000058006	Mdn1	midasin AAA ATPase 1	protein_coding	9	B-cell.2
ENSMUSG00000106636	Gm43813	predicted gene 43813	processed_transcript	9	B-cell.2
ENSMUSG00000002603	Tgfb1	transforming growth factor beta 1	protein_coding	7	Unassigned.2
ENSMUSG00000049932	H2afx	H2A histone family member X	protein_coding	9	B-cell.2
ENSMUSG00000032596	Uba7	ubiquitin-like modifier activating enzyme 7	protein_coding	7	Unassigned.2
ENSMUSG00000024085	Man2a1	mannosidase 2 alpha 1	protein_coding	4	Monocyte
ENSMUSG00000031722	Hp	haptoglobin	protein_coding	3	Neutrophil
ENSMUSG00000028245	Nsmaf	neutral sphingomyelinase (N-SMase) activation associated factor	protein_coding	8	RBC
ENSMUSG00000037921	Ddx60	DEAD (Asp-Glu-Ala-Asp) box polypeptide 60	protein_coding	3	Neutrophil
ENSMUSG00000024726	Carnmt1	carnosine N-methyltransferase 1	protein_coding	9	B-cell.2
ENSMUSG00000054072	Iigp1	interferon inducible GTPase 1	protein_coding	2	T-cell
ENSMUSG00000069516	Lyz2	lysozyme 2	protein_coding	4	Monocyte
ENSMUSG00000028266	Lmo4	LIM domain only 4	protein_coding	4	Monocyte
ENSMUSG00000024677	Ms4a6b	membrane-spanning 4-domains subfamily A member 6B	protein_coding	4	Monocyte
ENSMUSG00000022876	Samsn1	SAM domain SH3 domain and nuclear localization signals 1	protein_coding	3	Neutrophil
ENSMUSG00000021025	Nfkbia	nuclear factor of kappa light polypeptide gene enhancer in B cells inhibitor alpha	protein_coding	4	Monocyte
ENSMUSG00000046688	Tifa	TRAF-interacting protein with forkhead-associated domain	protein_coding	4	Monocyte
ENSMUSG00000060591	Ifitm2	interferon induced transmembrane protein 2	protein_coding	4	Monocyte
ENSMUSG00000003882	Il7r	interleukin 7 receptor	protein_coding	2	T-cell
ENSMUSG00000073155	1810058I24Rik	RIKEN cDNA 1810058I24 gene	lincRNA	7	Unassigned.2
ENSMUSG00000031453	Rasa3	RAS p21 protein activator 3	protein_coding	7	Unassigned.2
ENSMUSG00000046516	Cox17	cytochrome c oxidase assembly protein 17 copper chaperone	protein_coding	4	Monocyte
ENSMUSG00000031536	Polb	polymerase (DNA directed) beta	protein_coding	4	Monocyte
ENSMUSG00000024965	Fermt3	fermitin family member 3	protein_coding	7	Unassigned.2
ENSMUSG00000052681	Rap1b	RAS related protein 1b	protein_coding	7	Unassigned.2
ENSMUSG00000058715	Fcer1g	Fc receptor IgE high affinity I gamma polypeptide	protein_coding	3	Neutrophil
ENSMUSG00000036469	1-Mar	membrane-associated ring finger (C3HC4) 1	protein_coding	4	Monocyte
ENSMUSG00000020120	Plek	pleckstrin	protein_coding	7	Unassigned.2
ENSMUSG00000022651	Retnlg	resistin like gamma	protein_coding	3	Neutrophil
ENSMUSG00000034041	Lyl1	lymphoblastomic leukemia 1	protein_coding	7	Unassigned.2
ENSMUSG00000021453	Gadd45g	growth arrest and DNA-damage-inducible 45 gamma	protein_coding	5	NK-cell
ENSMUSG00000038147	Cd84	CD84 antigen	protein_coding	7	Unassigned.2
ENSMUSG00000040247	Tbc1d10c	TBC1 domain family member 10c	protein_coding	9	B-cell.2
ENSMUSG00000057137	Tmem140	transmembrane protein 140	protein_coding	7	Unassigned.2
ENSMUSG00000030091	Nup210	nucleoporin 210	protein_coding	2	T-cell
ENSMUSG00000078853	Igtp	interferon gamma induced GTPase	protein_coding	7	Unassigned.2
ENSMUSG00000003992	Ssbp2	single-stranded DNA binding protein 2	protein_coding	2	T-cell
ENSMUSG00000074141	Il4i1	interleukin 4 induced 1	protein_coding	4	Monocyte
ENSMUSG00000034855	Cxcl10	chemokine (C-X-C motif) ligand 10	protein_coding	4	Monocyte
ENSMUSG00000027219	Slc28a2	solute carrier family 28 (sodium-coupled nucleoside transporter) member 2	protein_coding	4	Monocyte
ENSMUSG00000074151	Nlrc5	NLR family CARD domain containing 5	protein_coding	4	Monocyte
ENSMUSG00000028496	Mllt3	myeloid/lymphoid or mixed-lineage leukemia; translocated to 3	protein_coding	7	Unassigned.2
ENSMUSG00000000326	Comt	catechol-O-methyltransferase	protein_coding	4	Monocyte
ENSMUSG00000020128	Vps54	VPS54 GARP complex subunit	protein_coding	4	Monocyte
ENSMUSG00000020311	Erlec1	endoplasmic reticulum lectin 1	protein_coding	7	Unassigned.2
ENSMUSG00000051748	Wfdc21	WAP four-disulfide core domain 21	protein_coding	3	Neutrophil
ENSMUSG00000033767	D930015E06Rik	transmembrane 131 like	protein_coding	8	RBC
ENSMUSG00000022528	Hes1	hes family bHLH transcription factor 1	protein_coding	9	B-cell.2
ENSMUSG00000030934	Oat	ornithine aminotransferase	protein_coding	9	B-cell.2
ENSMUSG00000054520	Sh3bp2	SH3-domain binding protein 2	protein_coding	4	Monocyte
ENSMUSG00000052305	Hbb-bs	hemoglobin beta adult s chain	protein_coding	8	RBC
ENSMUSG00000084760	Gm15472	predicted gene 15472	sense_intronic	5	NK-cell
ENSMUSG00000045973	Slc25a51	solute carrier family 25 member 51	protein_coding	8	RBC
ENSMUSG00000024695	Zfp91	zinc finger protein 91	protein_coding	4	Monocyte
ENSMUSG00000029501	Ankle2	ankyrin repeat and LEM domain containing 2	protein_coding	4	Monocyte
ENSMUSG00000021133	Susd6	sushi domain containing 6	protein_coding	4	Monocyte
ENSMUSG00000054604	Cggbp1	CGG triplet repeat binding protein 1	protein_coding	4	Monocyte
ENSMUSG00000022136	Dnajc3	DnaJ heat shock protein family (Hsp40) member C3	protein_coding	4	Monocyte
ENSMUSG00000036181	Hist1h1c	histone cluster 1 H1c	protein_coding	7	Unassigned.2
ENSMUSG00000027366	Sppl2a	signal peptide peptidase like 2A	protein_coding	4	Monocyte
ENSMUSG00000027828	Ssr3	signal sequence receptor gamma	protein_coding	4	Monocyte
ENSMUSG00000055200	Sertad3	SERTA domain containing 3	protein_coding	8	RBC
ENSMUSG00000003484	Cyp4f18	cytochrome P450 family 4 subfamily f polypeptide 18	protein_coding	9	B-cell.2
ENSMUSG00000033213	AA467197	expressed sequence AA467197	protein_coding	3	Neutrophil
ENSMUSG00000069792	Wfdc17	WAP four-disulfide core domain 17	protein_coding	4	Monocyte
ENSMUSG00000032661	Oas3	2'-5' oligoadenylate synthetase 3	protein_coding	4	Monocyte
ENSMUSG00000000628	Hk2	hexokinase 2	protein_coding	4	Monocyte
ENSMUSG00000000204	Slfn4	schlafen 4	protein_coding	3	Neutrophil
ENSMUSG00000055044	Pdlim1	PDZ and LIM domain 1 (elfin)	protein_coding	7	Unassigned.2
ENSMUSG00000038518	Jarid2	jumonji AT rich interactive domain 2	protein_coding	4	Monocyte
ENSMUSG00000057367	Birc2	baculoviral IAP repeat-containing 2	protein_coding	7	Unassigned.2
ENSMUSG00000041827	Oasl1	2'-5' oligoadenylate synthetase-like 1	protein_coding	4	Monocyte
ENSMUSG00000029561	Oasl2	2'-5' oligoadenylate synthetase-like 2	protein_coding	4	Monocyte
ENSMUSG00000027907	S100a11	S100 calcium binding protein A11	protein_coding	3	Neutrophil
ENSMUSG00000020227	Irak3	interleukin-1 receptor-associated kinase 3	protein_coding	3	Neutrophil
ENSMUSG00000018965	Ywhah	tyrosine 3-monooxygenase/tryptophan 5-monooxygenase activation protein eta polypeptide	protein_coding	7	Unassigned.2
ENSMUSG00000031155	Pim2	proviral integration site 2	protein_coding	5	NK-cell
ENSMUSG00000032946	Rasgrp2	RAS guanyl releasing protein 2	protein_coding	7	Unassigned.2
ENSMUSG00000031799	Tpm4	tropomyosin 4	protein_coding	7	Unassigned.2
ENSMUSG00000025283	Sat1	spermidine/spermine N1-acetyl transferase 1	protein_coding	4	Monocyte
ENSMUSG00000025232	Hexa	hexosaminidase A	protein_coding	7	Unassigned.2
ENSMUSG00000028035	Dnajb4	DnaJ heat shock protein family (Hsp40) member B4	protein_coding	7	Unassigned.2
ENSMUSG00000040528	Milr1	mast cell immunoglobulin like receptor 1	protein_coding	4	Monocyte
ENSMUSG00000027203	Dut	deoxyuridine triphosphatase	protein_coding	7	Unassigned.2
ENSMUSG00000024856	Cdk2ap2	CDK2-associated protein 2	protein_coding	4	Monocyte
ENSMUSG00000035692	Isg15	ISG15 ubiquitin-like modifier	protein_coding	8	RBC
ENSMUSG00000063856	Gpx1	glutathione peroxidase 1	protein_coding	8	RBC
ENSMUSG00000059108	Ifitm6	interferon induced transmembrane protein 6	protein_coding	3	Neutrophil
ENSMUSG00000032712	2810474O19Rik	retroelement silencing factor 1	protein_coding	3	Neutrophil
ENSMUSG00000049091	Sephs2	selenophosphate synthetase 2	protein_coding	7	Unassigned.2
ENSMUSG00000097589	Dleu2	deleted in lymphocytic leukemia 2	processed_transcript	4	Monocyte
ENSMUSG00000069874	Irgm2	immunity-related GTPase family M member 2	protein_coding	2	T-cell
ENSMUSG00000027398	Il1b	interleukin 1 beta	protein_coding	3	Neutrophil
ENSMUSG00000035042	Ccl5	chemokine (C-C motif) ligand 5	protein_coding	5	NK-cell
ENSMUSG00000036931	Nfkbid	nuclear factor of kappa light polypeptide gene enhancer in B cells inhibitor delta	protein_coding	9	B-cell.2
ENSMUSG00000022365	Derl1	Der1-like domain family member 1	protein_coding	7	Unassigned.2
ENSMUSG00000064373	Selenop	selenoprotein P	protein_coding	4	Monocyte
ENSMUSG00000001847	Rac1	Rac family small GTPase 1	protein_coding	7	Unassigned.2
ENSMUSG00000003518	Dusp3	dual specificity phosphatase 3 (vaccinia virus phosphatase VH1-related)	protein_coding	7	Unassigned.2
ENSMUSG00000007880	Arid1a	AT rich interactive domain 1A (SWI-like)	protein_coding	4	Monocyte
ENSMUSG00000052248	Zeb2os	zinc finger E-box binding homeobox 2 opposite strand	antisense	4	Monocyte
ENSMUSG00000043953	Ccrl2	chemokine (C-C motif) receptor-like 2	protein_coding	8	RBC
ENSMUSG00000032126	Hmbs	hydroxymethylbilane synthase	protein_coding	8	RBC
ENSMUSG00000040435	Ppp1r15a	protein phosphatase 1 regulatory subunit 15A	protein_coding	8	RBC
ENSMUSG00000021196	Pfkp	phosphofructokinase platelet	protein_coding	5	NK-cell
ENSMUSG00000033538	Casp4	caspase 4 apoptosis-related cysteine peptidase	protein_coding	4	Monocyte
ENSMUSG00000026430	Rassf5	Ras association (RalGDS/AF-6) domain family member 5	protein_coding	4	Monocyte
ENSMUSG00000042106	Fam212a	inka box actin regulator 1	protein_coding	7	Unassigned.2
ENSMUSG00000002111	Spi1	spleen focus forming virus (SFFV) proviral integration oncogene	protein_coding	4	Monocyte
ENSMUSG00000043421	Hilpda	hypoxia inducible lipid droplet associated	protein_coding	9	B-cell.2
ENSMUSG00000048534	Amica1	junction adhesion molecule like	protein_coding	2	T-cell
ENSMUSG00000024953	Prdx5	peroxiredoxin 5	protein_coding	3	Neutrophil
ENSMUSG00000022799	Arhgap31	Rho GTPase activating protein 31	protein_coding	4	Monocyte
ENSMUSG00000027293	Ehd4	EH-domain containing 4	protein_coding	4	Monocyte
ENSMUSG00000033545	Znrf1	zinc and ring finger 1	protein_coding	3	Neutrophil
ENSMUSG00000034640	Tiparp	TCDD-inducible poly(ADP-ribose) polymerase	protein_coding	4	Monocyte
ENSMUSG00000046805	Mpeg1	macrophage expressed gene 1	protein_coding	4	Monocyte
ENSMUSG00000020788	Atp2a3	ATPase Ca++ transporting ubiquitous	protein_coding	7	Unassigned.2
ENSMUSG00000029860	Zyx	zyxin	protein_coding	7	Unassigned.2
ENSMUSG00000054693	Adam10	a disintegrin and metallopeptidase domain 10	protein_coding	7	Unassigned.2
ENSMUSG00000018930	Ccl4	chemokine (C-C motif) ligand 4	protein_coding	5	NK-cell
ENSMUSG00000041997	Tlk1	tousled-like kinase 1	protein_coding	7	Unassigned.2
ENSMUSG00000026981	Il1rn	interleukin 1 receptor antagonist	protein_coding	3	Neutrophil
ENSMUSG00000092274	Neat1	nuclear paraspeckle assembly transcript 1 (non-protein coding)	lincRNA	3	Neutrophil
ENSMUSG00000038150	Ormdl3	ORM1-like 3 (S. cerevisiae)	protein_coding	7	Unassigned.2
ENSMUSG00000024937	Ehbp1l1	EH domain binding protein 1-like 1	protein_coding	4	Monocyte
ENSMUSG00000020009	Ifngr1	interferon gamma receptor 1	protein_coding	5	NK-cell
ENSMUSG00000025860	Xiap	X-linked inhibitor of apoptosis	protein_coding	4	Monocyte
ENSMUSG00000024750	Zfand5	zinc finger AN1-type domain 5	protein_coding	4	Monocyte
ENSMUSG00000054342	Kcnn4	potassium intermediate/small conductance calcium-activated channel subfamily N member 4	protein_coding	9	B-cell.2
ENSMUSG00000024014	Pim1	proviral integration site 1	protein_coding	5	NK-cell
ENSMUSG00000018008	Cyth4	cytohesin 4	protein_coding	4	Monocyte
ENSMUSG00000019795	Pcmt1	protein-L-isoaspartate (D-aspartate) O-methyltransferase 1	protein_coding	7	Unassigned.2
ENSMUSG00000047281	Sfn	stratifin	protein_coding	9	B-cell.2
ENSMUSG00000032411	Tfdp2	transcription factor Dp 2	protein_coding	8	RBC
ENSMUSG00000025809	Itgb1	integrin beta 1 (fibronectin receptor beta)	protein_coding	7	Unassigned.2
ENSMUSG00000025491	Ifitm1	interferon induced transmembrane protein 1	protein_coding	3	Neutrophil
ENSMUSG00000053898	Ech1	enoyl coenzyme A hydratase 1 peroxisomal	protein_coding	4	Monocyte
ENSMUSG00000026656	Fcgr2b	Fc receptor IgG low affinity IIb	protein_coding	4	Monocyte
ENSMUSG00000021591	Glrx	glutaredoxin	protein_coding	4	Monocyte
ENSMUSG00000015839	Nfe2l2	nuclear factor erythroid derived 2 like 2	protein_coding	4	Monocyte
ENSMUSG00000028159	Dapp1	dual adaptor for phosphotyrosine and 3-phosphoinositides 1	protein_coding	7	Unassigned.2
ENSMUSG00000090841	Myl6	myosin light polypeptide 6 alkali smooth muscle and non-muscle	protein_coding	7	Unassigned.2
ENSMUSG00000015316	Slamf1	signaling lymphocytic activation molecule family member 1	protein_coding	7	Unassigned.2
ENSMUSG00000023132	Gzma	granzyme A	protein_coding	5	NK-cell
ENSMUSG00000030159	Clec1b	C-type lectin domain family 1 member b	protein_coding	7	Unassigned.2
ENSMUSG00000003153	Slc2a3	solute carrier family 2 (facilitated glucose transporter) member 3	protein_coding	7	Unassigned.2
ENSMUSG00000019132	BC005537	cDNA sequence BC005537	protein_coding	4	Monocyte
ENSMUSG00000033499	Larp4b	La ribonucleoprotein domain family member 4B	protein_coding	9	B-cell.2
ENSMUSG00000008540	Mgst1	microsomal glutathione S-transferase 1	protein_coding	3	Neutrophil
ENSMUSG00000027555	Car13	carbonic anhydrase 13	protein_coding	4	Monocyte
ENSMUSG00000087477	Gm13822	predicted gene 13822	antisense	3	Neutrophil
ENSMUSG00000027900	Dram2	DNA-damage regulated autophagy modulator 2	protein_coding	4	Monocyte
ENSMUSG00000084796	Mir142hg	Mir142 host gene (non-protein coding)	lincRNA	5	NK-cell
ENSMUSG00000024646	Cyb5a	cytochrome b5 type A (microsomal)	protein_coding	7	Unassigned.2
ENSMUSG00000027306	Nusap1	nucleolar and spindle associated protein 1	protein_coding	8	RBC
ENSMUSG00000043740	B430306N03Rik	RIKEN cDNA B430306N03 gene	protein_coding	4	Monocyte
ENSMUSG00000032484	Ngp	neutrophilic granule protein	protein_coding	3	Neutrophil
ENSMUSG00000005054	Cstb	cystatin B	protein_coding	4	Monocyte
ENSMUSG00000000982	Ccl3	chemokine (C-C motif) ligand 3	protein_coding	3	Neutrophil
ENSMUSG00000026202	Tuba4a	tubulin alpha 4A	protein_coding	7	Unassigned.2
ENSMUSG00000027562	Car2	carbonic anhydrase 2	protein_coding	8	RBC
ENSMUSG00000036550	Cnot1	CCR4-NOT transcription complex subunit 1	protein_coding	9	B-cell.2
ENSMUSG00000047945	Marcksl1	MARCKS-like 1	protein_coding	3	Neutrophil
ENSMUSG00000013846	St3gal1	ST3 beta-galactoside alpha-2 3-sialyltransferase 1	protein_coding	7	Unassigned.2
ENSMUSG00000027381	Bcl2l11	BCL2-like 11 (apoptosis facilitator)	protein_coding	9	B-cell.2
ENSMUSG00000028684	Urod	uroporphyrinogen decarboxylase	protein_coding	8	RBC
ENSMUSG00000061751	Kalrn	kalirin RhoGEF kinase	protein_coding	7	Unassigned.2
ENSMUSG00000098178	Gm42418	predicted gene 42418	lincRNA	6	Unassigned.1
ENSMUSG00000032366	Tpm1	tropomyosin 1 alpha	protein_coding	7	Unassigned.2
ENSMUSG00000028465	Tln1	talin 1	protein_coding	7	Unassigned.2
ENSMUSG00000028494	Plin2	perilipin 2	protein_coding	4	Monocyte
ENSMUSG00000031154	Otud5	OTU domain containing 5	protein_coding	8	RBC
ENSMUSG00000037731	Themis2	thymocyte selection associated family member 2	protein_coding	3	Neutrophil
ENSMUSG00000034248	Slc25a37	solute carrier family 25 member 37	protein_coding	8	RBC
ENSMUSG00000049988	Lrrc25	leucine rich repeat containing 25	protein_coding	4	Monocyte
ENSMUSG00000076498	Trbc2	T cell receptor beta constant 2	TR_C_gene	2	T-cell
ENSMUSG00000054892	Txk	TXK tyrosine kinase	protein_coding	5	NK-cell
ENSMUSG00000032094	Cd3d	CD3 antigen delta polypeptide	protein_coding	2	T-cell
ENSMUSG00000031532	Saraf	store-operated calcium entry-associated regulatory factor	protein_coding	2	T-cell
ENSMUSG00000076928	Trac	T cell receptor alpha constant	TR_C_gene	2	T-cell
ENSMUSG00000053044	Cd8b1	CD8 antigen beta chain 1	protein_coding	2	T-cell
ENSMUSG00000026358	Rgs1	regulator of G-protein signaling 1	protein_coding	2	T-cell
ENSMUSG00000078763	Slfn1	schlafen 1	protein_coding	4	Monocyte
ENSMUSG00000017493	Igfbp4	insulin-like growth factor binding protein 4	protein_coding	2	T-cell
ENSMUSG00000086320	Gm12840	predicted gene 12840	lincRNA	2	T-cell
ENSMUSG00000076490	Trbc1	T cell receptor beta constant region 1	TR_C_gene	2	T-cell
ENSMUSG00000002033	Cd3g	CD3 antigen gamma polypeptide	protein_coding	2	T-cell
ENSMUSG00000027634	Ndrg3	N-myc downstream regulated gene 3	protein_coding	2	T-cell
ENSMUSG00000021756	Il6st	interleukin 6 signal transducer	protein_coding	2	T-cell
ENSMUSG00000022148	Fyb	FYN binding protein	protein_coding	4	Monocyte
ENSMUSG00000030742	Lat	linker for activation of T cells	protein_coding	7	Unassigned.2
ENSMUSG00000041483	Zfp281	zinc finger protein 281	protein_coding	2	T-cell
ENSMUSG00000004612	Nkg7	natural killer cell group 7 sequence	protein_coding	5	NK-cell
ENSMUSG00000034438	Gbp8	guanylate-binding protein 8	protein_coding	2	T-cell
ENSMUSG00000026989	Dapl1	death associated protein-like 1	protein_coding	2	T-cell
ENSMUSG00000038393	Txnip	thioredoxin interacting protein	protein_coding	3	Neutrophil
ENSMUSG00000026012	Cd28	CD28 antigen	protein_coding	2	T-cell
ENSMUSG00000030165	Klrd1	killer cell lectin-like receptor subfamily D member 1	protein_coding	5	NK-cell
ENSMUSG00000097113	Gm19705	predicted gene 19705	lincRNA	2	T-cell
ENSMUSG00000024778	Fas	Fas (TNF receptor superfamily member 6)	protein_coding	3	Neutrophil
ENSMUSG00000079018	Ly6c1	lymphocyte antigen 6 complex locus C1	protein_coding	2	T-cell
ENSMUSG00000024910	Ctsw	cathepsin W	protein_coding	5	NK-cell
ENSMUSG00000026223	Itm2c	integral membrane protein 2C	protein_coding	4	Monocyte
ENSMUSG00000026701	Prdx6	peroxiredoxin 6	protein_coding	7	Unassigned.2
ENSMUSG00000025790	Slco3a1	solute carrier organic anion transporter family member 3a1	protein_coding	4	Monocyte
ENSMUSG00000106874	Gm20186	predicted gene 20186	lincRNA	2	T-cell
ENSMUSG00000015437	Gzmb	granzyme B	protein_coding	5	NK-cell
ENSMUSG00000068129	Cst7	cystatin F (leukocystatin)	protein_coding	5	NK-cell
ENSMUSG00000016496	Cd274	CD274 antigen	protein_coding	7	Unassigned.2
ENSMUSG00000020644	Id2	inhibitor of DNA binding 2	protein_coding	5	NK-cell
ENSMUSG00000030844	Rgs10	regulator of G-protein signalling 10	protein_coding	7	Unassigned.2
ENSMUSG00000045827	Serpinb9	serine (or cysteine) peptidase inhibitor clade B member 9	protein_coding	5	NK-cell
ENSMUSG00000027947	Il6ra	interleukin 6 receptor alpha	protein_coding	4	Monocyte
ENSMUSG00000019907	Ppp1r12a	protein phosphatase 1 regulatory subunit 12A	protein_coding	5	NK-cell
ENSMUSG00000029922	Mkrn1	makorin ring finger protein 1	protein_coding	7	Unassigned.2
ENSMUSG00000022443	Myh9	myosin heavy polypeptide 9 non-muscle	protein_coding	7	Unassigned.2
ENSMUSG00000075706	Gpx4	glutathione peroxidase 4	protein_coding	7	Unassigned.2
ENSMUSG00000054717	Hmgb2	high mobility group box 2	protein_coding	3	Neutrophil
ENSMUSG00000104291	A130071D04Rik	RIKEN cDNA A130071D04 gene	TEC	4	Monocyte
ENSMUSG00000060131	Atp8b4	ATPase class I type 8B member 4	protein_coding	4	Monocyte
ENSMUSG00000037012	Hk1	hexokinase 1	protein_coding	7	Unassigned.2
ENSMUSG00000022564	Grina	glutamate receptor ionotropic N-methyl D-aspartate-associated protein 1 (glutamate binding)	protein_coding	8	RBC
ENSMUSG00000019866	Aim1	crystallin beta-gamma domain containing 1	protein_coding	4	Monocyte
ENSMUSG00000026219	Trip12	thyroid hormone receptor interactor 12	protein_coding	4	Monocyte
ENSMUSG00000026070	Il18r1	interleukin 18 receptor 1	protein_coding	5	NK-cell
ENSMUSG00000035247	Hectd1	HECT domain E3 ubiquitin protein ligase 1	protein_coding	5	NK-cell
ENSMUSG00000056692	D17Wsu92e	DNA segment Chr 17 Wayne State University 92 expressed	protein_coding	4	Monocyte
ENSMUSG00000028064	Sema4a	sema domain immunoglobulin domain (Ig) transmembrane domain (TM) and short cytoplasmic domain (semaphorin) 4A	protein_coding	4	Monocyte
ENSMUSG00000100150	Gm19585	predicted gene 19585	lincRNA	5	NK-cell
ENSMUSG00000037405	Icam1	intercellular adhesion molecule 1	protein_coding	5	NK-cell
ENSMUSG00000032508	Myd88	myeloid differentiation primary response gene 88	protein_coding	4	Monocyte
ENSMUSG00000034266	Batf	basic leucine zipper transcription factor ATF-like	protein_coding	4	Monocyte
ENSMUSG00000042349	Ikbke	inhibitor of kappaB kinase epsilon	protein_coding	4	Monocyte
ENSMUSG00000110841	RP23-269H21.1	glutathione peroxidase 4 pseudogene 2	transcribed_processed_pseudogene	7	Unassigned.2
ENSMUSG00000020101	Vsir	V-set immunoregulatory receptor	protein_coding	4	Monocyte
ENSMUSG00000064339	mt-Rnr2	mitochondrially encoded 16S rRNA	Mt_rRNA	7	Unassigned.2
ENSMUSG00000029570	Lfng	LFNG O-fucosylpeptide 3-beta-N-acetylglucosaminyltransferase	protein_coding	5	NK-cell
ENSMUSG00000039361	Picalm	phosphatidylinositol binding clathrin assembly protein	protein_coding	4	Monocyte
ENSMUSG00000032434	Cmtm6	CKLF-like MARVEL transmembrane domain containing 6	protein_coding	9	B-cell.2
ENSMUSG00000022521	Crebbp	CREB binding protein	protein_coding	2	T-cell
ENSMUSG00000039202	Abhd2	abhydrolase domain containing 2	protein_coding	7	Unassigned.2
ENSMUSG00000064337	mt-Rnr1	mitochondrially encoded 12S rRNA	Mt_rRNA	7	Unassigned.2
ENSMUSG00000002699	Lcp2	lymphocyte cytosolic protein 2	protein_coding	4	Monocyte
ENSMUSG00000000787	Ddx3x	DEAD/H (Asp-Glu-Ala-Asp/His) box polypeptide 3 X-linked	protein_coding	4	Monocyte
ENSMUSG00000058755	Osm	oncostatin M	protein_coding	3	Neutrophil
ENSMUSG00000021709	Erbin	Erbb2 interacting protein	protein_coding	4	Monocyte
ENSMUSG00000024679	Ms4a6d	membrane-spanning 4-domains subfamily A member 6D	protein_coding	4	Monocyte
ENSMUSG00000035356	Nfkbiz	nuclear factor of kappa light polypeptide gene enhancer in B cells inhibitor zeta	protein_coding	3	Neutrophil
ENSMUSG00000038301	Snx10	sorting nexin 10	protein_coding	4	Monocyte
ENSMUSG00000079419	Ms4a6c	membrane-spanning 4-domains subfamily A member 6C	protein_coding	4	Monocyte
ENSMUSG00000016528	Mapkapk2	MAP kinase-activated protein kinase 2	protein_coding	3	Neutrophil
ENSMUSG00000033159	Cnppd1	cyclin Pas1/PHO80 domain containing 1	protein_coding	9	B-cell.2
ENSMUSG00000068220	Lgals1	lectin galactose binding soluble 1	protein_coding	5	NK-cell
ENSMUSG00000038664	Herc1	HECT and RLD domain containing E3 ubiquitin protein ligase family member 1	protein_coding	8	RBC
ENSMUSG00000022377	Asap1	ArfGAP with SH3 domain ankyrin repeat and PH domain1	protein_coding	7	Unassigned.2
ENSMUSG00000021693	Kif2a	kinesin family member 2A	protein_coding	7	Unassigned.2
ENSMUSG00000030876	Mettl9	methyltransferase like 9	protein_coding	4	Monocyte
ENSMUSG00000019850	Tnfaip3	tumor necrosis factor alpha-induced protein 3	protein_coding	4	Monocyte
ENSMUSG00000007415	Gatad1	GATA zinc finger domain containing 1	protein_coding	7	Unassigned.2
ENSMUSG00000071379	Hpcal1	hippocalcin-like 1	protein_coding	4	Monocyte
ENSMUSG00000042842	Serpinb6b	serine (or cysteine) peptidase inhibitor clade B member 6b	protein_coding	5	NK-cell
ENSMUSG00000021990	Spata13	spermatogenesis associated 13	protein_coding	3	Neutrophil
ENSMUSG00000060467	Gm10080	predicted gene 10080	processed_pseudogene	7	Unassigned.2
ENSMUSG00000039168	Dap	death-associated protein	protein_coding	7	Unassigned.2
ENSMUSG00000036698	Ago2	argonaute RISC catalytic subunit 2	protein_coding	9	B-cell.2
ENSMUSG00000024066	Xdh	xanthine dehydrogenase	protein_coding	4	Monocyte
ENSMUSG00000028063	Lmna	lamin A	protein_coding	9	B-cell.2
ENSMUSG00000024404	Riok3	RIO kinase 3	protein_coding	4	Monocyte
ENSMUSG00000039934	Gsap	gamma-secretase activating protein	protein_coding	4	Monocyte
ENSMUSG00000034028	Cd226	CD226 antigen	protein_coding	7	Unassigned.2
ENSMUSG00000032336	Nptn	neuroplastin	protein_coding	7	Unassigned.2
ENSMUSG00000059714	Flot1	flotillin 1	protein_coding	4	Monocyte
ENSMUSG00000022973	Synj1	synaptojanin 1	protein_coding	4	Monocyte
ENSMUSG00000003226	Ranbp2	RAN binding protein 2	protein_coding	4	Monocyte
ENSMUSG00000024758	Rtn3	reticulon 3	protein_coding	7	Unassigned.2
ENSMUSG00000044258	Ctla2a	cytotoxic T lymphocyte-associated protein 2 alpha	protein_coding	7	Unassigned.2
ENSMUSG00000036894	Rap2b	RAP2B member of RAS oncogene family	protein_coding	7	Unassigned.2
ENSMUSG00000026767	Fam188a	MINDY lysine 48 deubiquitinase 3	protein_coding	4	Monocyte
ENSMUSG00000022969	Il10rb	interleukin 10 receptor beta	protein_coding	3	Neutrophil
ENSMUSG00000051495	Irf2bp2	interferon regulatory factor 2 binding protein 2	protein_coding	4	Monocyte
ENSMUSG00000027519	Rab22a	RAB22A member RAS oncogene family	protein_coding	7	Unassigned.2
ENSMUSG00000034765	Dusp5	dual specificity phosphatase 5	protein_coding	5	NK-cell
ENSMUSG00000030830	Itgal	integrin alpha L	protein_coding	4	Monocyte
ENSMUSG00000056216	Cebpg	CCAAT/enhancer binding protein (C/EBP) gamma	protein_coding	7	Unassigned.2
ENSMUSG00000038871	Bpgm	2 3-bisphosphoglycerate mutase	protein_coding	8	RBC
ENSMUSG00000030890	Ilk	integrin linked kinase	protein_coding	7	Unassigned.2
ENSMUSG00000079227	Ccr5	chemokine (C-C motif) receptor 5	protein_coding	5	NK-cell
ENSMUSG00000044786	Zfp36	zinc finger protein 36	protein_coding	3	Neutrophil
ENSMUSG00000061689	Dlgap4	DLG associated protein 4	protein_coding	7	Unassigned.2
ENSMUSG00000052736	Klrc2	killer cell lectin-like receptor subfamily C member 2	protein_coding	5	NK-cell
ENSMUSG00000098112	Bin2	bridging integrator 2	protein_coding	7	Unassigned.2
ENSMUSG00000050708	Ftl1	ferritin light polypeptide 1	protein_coding	7	Unassigned.2
ENSMUSG00000062593	Lilrb4a	predicted gene 49339	protein_coding	4	Monocyte
ENSMUSG00000066036	Ubr4	ubiquitin protein ligase E3 component n-recognin 4	protein_coding	4	Monocyte
ENSMUSG00000022102	Dok2	docking protein 2	protein_coding	5	NK-cell
ENSMUSG00000062232	Rapgef2	Rap guanine nucleotide exchange factor (GEF) 2	protein_coding	4	Monocyte
ENSMUSG00000029552	Tes	testis derived transcript	protein_coding	4	Monocyte
ENSMUSG00000045165	AI467606	expressed sequence AI467606	protein_coding	9	B-cell.2
ENSMUSG00000108291	Gm44292	predicted gene 44292	TEC	3	Neutrophil
ENSMUSG00000039501	Znfx1	zinc finger NFX1-type containing 1	protein_coding	4	Monocyte
ENSMUSG00000036943	Rab8b	RAB8B member RAS oncogene family	protein_coding	4	Monocyte
ENSMUSG00000020400	Tnip1	TNFAIP3 interacting protein 1	protein_coding	4	Monocyte
ENSMUSG00000042331	Specc1	sperm antigen with calponin homology and coiled-coil domains 1	protein_coding	8	RBC
ENSMUSG00000074874	Ctla2b	cytotoxic T lymphocyte-associated protein 2 beta	protein_coding	7	Unassigned.2
ENSMUSG00000062248	Cks2	CDC28 protein kinase regulatory subunit 2	protein_coding	3	Neutrophil
ENSMUSG00000028108	Ecm1	extracellular matrix protein 1	protein_coding	7	Unassigned.2
ENSMUSG00000032280	Tle3	transducin-like enhancer of split 3	protein_coding	4	Monocyte
ENSMUSG00000024456	Diaph1	diaphanous related formin 1	protein_coding	4	Monocyte
ENSMUSG00000031765	Mt1	metallothionein 1	protein_coding	4	Monocyte
ENSMUSG00000038058	Nod1	nucleotide-binding oligomerization domain containing 1	protein_coding	4	Monocyte
ENSMUSG00000002881	Nab1	Ngfi-A binding protein 1	protein_coding	4	Monocyte
ENSMUSG00000026470	Stx6	syntaxin 6	protein_coding	4	Monocyte
ENSMUSG00000031584	Gsr	glutathione reductase	protein_coding	4	Monocyte
ENSMUSG00000035781	R3hdm4	R3H domain containing 4	protein_coding	7	Unassigned.2
ENSMUSG00000031729	Ist1	increased sodium tolerance 1 homolog (yeast)	protein_coding	4	Monocyte
ENSMUSG00000023087	Noct	nocturnin	protein_coding	4	Monocyte
ENSMUSG00000069793	Slfn9	schlafen 9	protein_coding	4	Monocyte
ENSMUSG00000022895	Ets2	E26 avian leukemia oncogene 2 3' domain	protein_coding	3	Neutrophil
ENSMUSG00000058672	Tubb2a	tubulin beta 2A class IIA	protein_coding	7	Unassigned.2
ENSMUSG00000026155	Smap1	small ArfGAP 1	protein_coding	7	Unassigned.2
ENSMUSG00000031634	Ufsp2	UFM1-specific peptidase 2	protein_coding	4	Monocyte
ENSMUSG00000030167	Klrc1	killer cell lectin-like receptor subfamily C member 1	protein_coding	5	NK-cell
ENSMUSG00000021939	Ctsb	cathepsin B	protein_coding	4	Monocyte
ENSMUSG00000072235	Tuba1a	tubulin alpha 1A	protein_coding	7	Unassigned.2
ENSMUSG00000039109	F13a1	coagulation factor XIII A1 subunit	protein_coding	4	Monocyte
ENSMUSG00000030579	Tyrobp	TYRO protein tyrosine kinase binding protein	protein_coding	4	Monocyte
ENSMUSG00000001025	S100a6	S100 calcium binding protein A6 (calcyclin)	protein_coding	3	Neutrophil
ENSMUSG00000024190	Dusp1	dual specificity phosphatase 1	protein_coding	3	Neutrophil
ENSMUSG00000027360	Hdc	histidine decarboxylase	protein_coding	3	Neutrophil
ENSMUSG00000026073	Il1r2	interleukin 1 receptor type II	protein_coding	3	Neutrophil
ENSMUSG00000069662	Marcks	myristoylated alanine rich protein kinase C substrate	protein_coding	4	Monocyte
ENSMUSG00000051439	Cd14	CD14 antigen	protein_coding	3	Neutrophil
ENSMUSG00000006818	Sod2	superoxide dismutase 2 mitochondrial	protein_coding	4	Monocyte
ENSMUSG00000017002	Slpi	secretory leukocyte peptidase inhibitor	protein_coding	3	Neutrophil
ENSMUSG00000003541	Ier3	immediate early response 3	protein_coding	3	Neutrophil
ENSMUSG00000052270	Fpr2	formyl peptide receptor 2	protein_coding	4	Monocyte
ENSMUSG00000058427	Cxcl2	chemokine (C-X-C motif) ligand 2	protein_coding	3	Neutrophil
ENSMUSG00000030342	Cd9	CD9 antigen	protein_coding	7	Unassigned.2
ENSMUSG00000089929	Bcl2a1b	B cell leukemia/lymphoma 2 related protein A1b	protein_coding	4	Monocyte
ENSMUSG00000059498	Fcgr3	Fc receptor IgG low affinity III	protein_coding	4	Monocyte
ENSMUSG00000064246	Chil1	chitinase-like 1	protein_coding	3	Neutrophil
ENSMUSG00000044103	Il1f9	interleukin 1 family member 9	protein_coding	3	Neutrophil
ENSMUSG00000030474	Siglece	sialic acid binding Ig-like lectin E	protein_coding	3	Neutrophil
ENSMUSG00000025804	Ccr1	chemokine (C-C motif) receptor 1	protein_coding	4	Monocyte
ENSMUSG00000030413	Pglyrp1	peptidoglycan recognition protein 1	protein_coding	3	Neutrophil
ENSMUSG00000005800	Mmp8	matrix metallopeptidase 8	protein_coding	3	Neutrophil
ENSMUSG00000045551	Fpr1	formyl peptide receptor 1	protein_coding	3	Neutrophil
ENSMUSG00000026536	Ifi211	interferon activated gene 211	protein_coding	4	Monocyte
ENSMUSG00000078122	F630028O10Rik	RIKEN cDNA F630028O10 gene	antisense	3	Neutrophil
ENSMUSG00000047798	Cd300lf	CD300 molecule like family member F	protein_coding	3	Neutrophil
ENSMUSG00000053846	Lipg	lipase endothelial	protein_coding	3	Neutrophil
ENSMUSG00000073412	Lst1	leukocyte specific transcript 1	protein_coding	4	Monocyte
ENSMUSG00000037095	Lrg1	leucine-rich alpha-2-glycoprotein 1	protein_coding	3	Neutrophil
ENSMUSG00000059089	Fcgr4	Fc receptor IgG low affinity IV	protein_coding	4	Monocyte
ENSMUSG00000102037	Bcl2a1a	B cell leukemia/lymphoma 2 related protein A1a	protein_coding	4	Monocyte
ENSMUSG00000020407	Upp1	uridine phosphorylase 1	protein_coding	3	Neutrophil
ENSMUSG00000079597	Gm5483	predicted gene 5483	protein_coding	3	Neutrophil
ENSMUSG00000026180	Cxcr2	chemokine (C-X-C motif) receptor 2	protein_coding	3	Neutrophil
ENSMUSG00000023913	Pla2g7	phospholipase A2 group VII (platelet-activating factor acetylhydrolase plasma)	protein_coding	4	Monocyte
ENSMUSG00000022126	Acod1	aconitate decarboxylase 1	protein_coding	4	Monocyte
ENSMUSG00000058624	Gda	guanine deaminase	protein_coding	4	Monocyte
ENSMUSG00000015312	Gadd45b	growth arrest and DNA-damage-inducible 45 beta	protein_coding	3	Neutrophil
ENSMUSG00000042745	Id1	inhibitor of DNA binding 1	protein_coding	3	Neutrophil
ENSMUSG00000042265	Trem1	triggering receptor expressed on myeloid cells 1	protein_coding	3	Neutrophil
ENSMUSG00000003206	Ebi3	Epstein-Barr virus induced gene 3	protein_coding	4	Monocyte
ENSMUSG00000050335	Lgals3	lectin galactose binding soluble 3	protein_coding	4	Monocyte
ENSMUSG00000049130	C5ar1	complement component 5a receptor 1	protein_coding	4	Monocyte
ENSMUSG00000040152	Thbs1	thrombospondin 1	protein_coding	7	Unassigned.2
ENSMUSG00000004609	Cd33	CD33 antigen	protein_coding	3	Neutrophil
ENSMUSG00000032231	Anxa2	annexin A2	protein_coding	4	Monocyte
ENSMUSG00000058818	Pirb	paired Ig-like receptor B	protein_coding	4	Monocyte
ENSMUSG00000024737	Slc15a3	solute carrier family 15 member 3	protein_coding	4	Monocyte
ENSMUSG00000023048	Prr13	proline rich 13	protein_coding	7	Unassigned.2
ENSMUSG00000015932	Dstn	destrin	protein_coding	4	Monocyte
ENSMUSG00000027333	Smox	spermine oxidase	protein_coding	3	Neutrophil
ENSMUSG00000096719	Mrgpra2b	MAS-related GPR member A2B	protein_coding	3	Neutrophil
ENSMUSG00000021281	Tnfaip2	tumor necrosis factor alpha-induced protein 2	protein_coding	3	Neutrophil
ENSMUSG00000041754	Trem3	triggering receptor expressed on myeloid cells 3	protein_coding	3	Neutrophil
ENSMUSG00000013974	Mcemp1	mast cell expressed membrane protein 1	protein_coding	3	Neutrophil
ENSMUSG00000025059	Gk	glycerol kinase	protein_coding	4	Monocyte
ENSMUSG00000060063	Alox5ap	arachidonate 5-lipoxygenase activating protein	protein_coding	4	Monocyte
ENSMUSG00000024164	C3	complement component 3	protein_coding	3	Neutrophil
ENSMUSG00000028859	Csf3r	colony stimulating factor 3 receptor (granulocyte)	protein_coding	4	Monocyte
ENSMUSG00000030142	Clec4e	C-type lectin domain family 4 member e	protein_coding	4	Monocyte
ENSMUSG00000099974	Bcl2a1d	B cell leukemia/lymphoma 2 related protein A1d	protein_coding	4	Monocyte
ENSMUSG00000028874	Fgr	FGR proto-oncogene Src family tyrosine kinase	protein_coding	4	Monocyte
ENSMUSG00000056529	Ptafr	platelet-activating factor receptor	protein_coding	4	Monocyte
ENSMUSG00000056501	Cebpb	CCAAT/enhancer binding protein (C/EBP) beta	protein_coding	4	Monocyte
ENSMUSG00000022892	App	amyloid beta (A4) precursor protein	protein_coding	4	Monocyte
ENSMUSG00000030203	Dusp16	dual specificity phosphatase 16	protein_coding	3	Neutrophil
ENSMUSG00000059657	Stfa2l1	stefin A2 like 1	protein_coding	3	Neutrophil
ENSMUSG00000027737	Slc7a11	solute carrier family 7 (cationic amino acid transporter y+ system) member 11	protein_coding	3	Neutrophil
ENSMUSG00000018927	Ccl6	chemokine (C-C motif) ligand 6	protein_coding	4	Monocyte
ENSMUSG00000030187	Klra2	killer cell lectin-like receptor subfamily A member 2	protein_coding	4	Monocyte
ENSMUSG00000021125	Arg2	arginase type II	protein_coding	3	Neutrophil
ENSMUSG00000040809	Chil3	chitinase-like 3	protein_coding	4	Monocyte
ENSMUSG00000074342	I830077J02Rik	RIKEN cDNA I830077J02 gene	protein_coding	4	Monocyte
ENSMUSG00000002885	Adgre5	adhesion G protein-coupled receptor E5	protein_coding	9	B-cell.2
ENSMUSG00000030126	Tmcc1	transmembrane and coiled coil domains 1	protein_coding	3	Neutrophil
ENSMUSG00000046223	Plaur	plasminogen activator urokinase receptor	protein_coding	4	Monocyte
ENSMUSG00000058794	Nfe2	nuclear factor erythroid derived 2	protein_coding	7	Unassigned.2
ENSMUSG00000038357	Camp	cathelicidin antimicrobial peptide	protein_coding	3	Neutrophil
ENSMUSG00000021360	Gcnt2	glucosaminyl (N-acetyl) transferase 2 I-branching enzyme	protein_coding	4	Monocyte
ENSMUSG00000036053	Fmnl2	formin-like 2	protein_coding	3	Neutrophil
ENSMUSG00000033508	Asprv1	aspartic peptidase retroviral-like 1	protein_coding	3	Neutrophil
ENSMUSG00000030530	Furin	furin (paired basic amino acid cleaving enzyme)	protein_coding	4	Monocyte
ENSMUSG00000027995	Tlr2	toll-like receptor 2	protein_coding	3	Neutrophil
ENSMUSG00000005087	Cd44	CD44 antigen	protein_coding	4	Monocyte
ENSMUSG00000046245	Pilra	paired immunoglobin-like type 2 receptor alpha	protein_coding	3	Neutrophil
ENSMUSG00000019210	Atp6v1e1	ATPase H+ transporting lysosomal V1 subunit E1	protein_coding	4	Monocyte
ENSMUSG00000093973	Mrgpra2a	MAS-related GPR member A2A	protein_coding	3	Neutrophil
ENSMUSG00000020484	Xbp1	X-box binding protein 1	protein_coding	4	Monocyte
ENSMUSG00000073490	Ifi207	interferon activated gene 207	protein_coding	4	Monocyte
ENSMUSG00000053338	Tarm1	T cell-interacting activating receptor on myeloid cells 1	protein_coding	4	Monocyte
ENSMUSG00000022514	Il1rap	interleukin 1 receptor accessory protein	protein_coding	3	Neutrophil
ENSMUSG00000015947	Fcgr1	Fc receptor IgG high affinity I	protein_coding	4	Monocyte
ENSMUSG00000071713	Csf2rb	colony stimulating factor 2 receptor beta low-affinity (granulocyte-macrophage)	protein_coding	4	Monocyte
ENSMUSG00000030747	Dgat2	diacylglycerol O-acyltransferase 2	protein_coding	3	Neutrophil
ENSMUSG00000054855	Rnd1	Rho family GTPase 1	protein_coding	3	Neutrophil
ENSMUSG00000033192	Lpcat2	lysophosphatidylcholine acyltransferase 2	protein_coding	3	Neutrophil
ENSMUSG00000015950	Ncf1	neutrophil cytosolic factor 1	protein_coding	3	Neutrophil
ENSMUSG00000023034	Nr4a1	nuclear receptor subfamily 4 group A member 1	protein_coding	3	Neutrophil
ENSMUSG00000021871	Pnp	predicted gene 49342	protein_coding	4	Monocyte
ENSMUSG00000024590	Lmnb1	lamin B1	protein_coding	3	Neutrophil
ENSMUSG00000040943	Tet2	tet methylcytosine dioxygenase 2	protein_coding	4	Monocyte
ENSMUSG00000030786	Itgam	integrin alpha M	protein_coding	4	Monocyte
ENSMUSG00000045502	Hcar2	hydroxycarboxylic acid receptor 2	protein_coding	3	Neutrophil
ENSMUSG00000009633	G0s2	G0/G1 switch gene 2	protein_coding	3	Neutrophil
ENSMUSG00000036402	Gng12	guanine nucleotide binding protein (G protein) gamma 12	protein_coding	4	Monocyte
ENSMUSG00000048234	Rnf149	ring finger protein 149	protein_coding	4	Monocyte
ENSMUSG00000032786	Alas1	aminolevulinic acid synthase 1	protein_coding	4	Monocyte
ENSMUSG00000017737	Mmp9	matrix metallopeptidase 9	protein_coding	3	Neutrophil
ENSMUSG00000034343	Ube2f	ubiquitin-conjugating enzyme E2F (putative)	protein_coding	4	Monocyte
ENSMUSG00000032501	Trib1	tribbles pseudokinase 1	protein_coding	3	Neutrophil
ENSMUSG00000067297	Ifit1bl2	interferon induced protein with tetratricopeptide repeats 1B like 2	protein_coding	3	Neutrophil
ENSMUSG00000031504	Rab20	RAB20 member RAS oncogene family	protein_coding	4	Monocyte
ENSMUSG00000028599	Tnfrsf1b	tumor necrosis factor receptor superfamily member 1b	protein_coding	4	Monocyte
ENSMUSG00000029082	Bst1	bone marrow stromal cell antigen 1	protein_coding	4	Monocyte
ENSMUSG00000102051	I830127L07Rik	RIKEN cDNA I830127L07 gene	transcribed_unprocessed_pseudogene	4	Monocyte
ENSMUSG00000095028	Sirpb1b	signal-regulatory protein beta 1B	protein_coding	4	Monocyte
ENSMUSG00000068631	Gm7676	predicted gene 7676	processed_pseudogene	4	Monocyte
ENSMUSG00000030341	Tnfrsf1a	tumor necrosis factor receptor superfamily member 1a	protein_coding	4	Monocyte
ENSMUSG00000055805	Fmnl1	formin-like 1	protein_coding	3	Neutrophil
ENSMUSG00000042364	Snx18	sorting nexin 18	protein_coding	4	Monocyte
ENSMUSG00000046062	Ppp1r15b	protein phosphatase 1 regulatory subunit 15B	protein_coding	3	Neutrophil
ENSMUSG00000028793	Rnf19b	ring finger protein 19B	protein_coding	7	Unassigned.2
ENSMUSG00000037992	Rara	retinoic acid receptor alpha	protein_coding	4	Monocyte
ENSMUSG00000027533	Fabp5	fatty acid binding protein 5 epidermal	protein_coding	4	Monocyte
ENSMUSG00000071637	Cebpd	CCAAT/enhancer binding protein (C/EBP) delta	protein_coding	4	Monocyte
ENSMUSG00000026068	Il18rap	interleukin 18 receptor accessory protein	protein_coding	5	NK-cell
ENSMUSG00000025779	Ly96	lymphocyte antigen 96	protein_coding	4	Monocyte
ENSMUSG00000019920	Lims1	LIM and senescent cell antigen-like domains 1	protein_coding	7	Unassigned.2
ENSMUSG00000033066	Gas7	growth arrest specific 7	protein_coding	4	Monocyte
ENSMUSG00000052212	Cd177	CD177 antigen	protein_coding	4	Monocyte
ENSMUSG00000054364	Rhob	ras homolog family member B	protein_coding	4	Monocyte
ENSMUSG00000034595	Ppp1r18	protein phosphatase 1 regulatory subunit 18	protein_coding	5	NK-cell
ENSMUSG00000070780	Rbm47	RNA binding motif protein 47	protein_coding	4	Monocyte
ENSMUSG00000037966	Ninj1	ninjurin 1	protein_coding	7	Unassigned.2
ENSMUSG00000062382	Ftl1-ps1	ferritin light polypeptide 1 pseudogene 1	protein_coding	4	Monocyte
ENSMUSG00000022586	Ly6i	lymphocyte antigen 6 complex locus I	protein_coding	4	Monocyte
ENSMUSG00000021123	Rdh12	retinol dehydrogenase 12	protein_coding	3	Neutrophil
ENSMUSG00000024659	Anxa1	annexin A1	protein_coding	4	Monocyte
ENSMUSG00000030447	Cyfip1	cytoplasmic FMR1 interacting protein 1	protein_coding	4	Monocyte
ENSMUSG00000004730	Adgre1	adhesion G protein-coupled receptor E1	protein_coding	4	Monocyte
ENSMUSG00000039208	Metrnl	meteorin glial cell differentiation regulator-like	protein_coding	4	Monocyte
ENSMUSG00000025959	Klf7	Kruppel-like factor 7 (ubiquitous)	protein_coding	3	Neutrophil
ENSMUSG00000079427	Mthfsl	5 10-methenyltetrahydrofolate synthetase-like	protein_coding	4	Monocyte
ENSMUSG00000046908	Ltb4r1	leukotriene B4 receptor 1	protein_coding	4	Monocyte
ENSMUSG00000035004	Igsf6	immunoglobulin superfamily member 6	protein_coding	4	Monocyte
ENSMUSG00000034652	Cd300a	CD300A molecule	protein_coding	4	Monocyte
ENSMUSG00000025888	Casp1	caspase 1	protein_coding	4	Monocyte
ENSMUSG00000037960	Card19	caspase recruitment domain family member 19	protein_coding	7	Unassigned.2
ENSMUSG00000007891	Ctsd	cathepsin D	protein_coding	7	Unassigned.2
ENSMUSG00000053101	Gpr141	G protein-coupled receptor 141	protein_coding	4	Monocyte
ENSMUSG00000039232	Stx11	syntaxin 11	protein_coding	7	Unassigned.2
ENSMUSG00000025314	Ptprj	protein tyrosine phosphatase receptor type J	protein_coding	4	Monocyte
ENSMUSG00000032691	Nlrp3	NLR family pyrin domain containing 3	protein_coding	4	Monocyte
ENSMUSG00000033777	Tlr13	toll-like receptor 13	protein_coding	4	Monocyte
ENSMUSG00000062421	Arf2	ADP-ribosylation factor 2	protein_coding	4	Monocyte
ENSMUSG00000073987	Ggh	gamma-glutamyl hydrolase	protein_coding	4	Monocyte
ENSMUSG00000085148	Mir22hg	Mir22 host gene (non-protein coding)	processed_transcript	4	Monocyte
ENSMUSG00000026773	Pfkfb3	6-phosphofructo-2-kinase/fructose-2 6-biphosphatase 3	protein_coding	4	Monocyte
ENSMUSG00000056515	Rab31	RAB31 member RAS oncogene family	protein_coding	4	Monocyte
ENSMUSG00000007659	Bcl2l1	BCL2-like 1	protein_coding	8	RBC
ENSMUSG00000039899	Fgl2	fibrinogen-like protein 2	protein_coding	4	Monocyte
ENSMUSG00000040328	Olfr56	olfactory receptor 56	protein_coding	8	RBC
ENSMUSG00000028716	Pdzk1ip1	PDZK1 interacting protein 1	protein_coding	8	RBC
ENSMUSG00000017057	Il13ra1	interleukin 13 receptor alpha 1	protein_coding	4	Monocyte
ENSMUSG00000026177	Slc11a1	solute carrier family 11 (proton-coupled divalent metal ion transporters) member 1	protein_coding	4	Monocyte
ENSMUSG00000056749	Nfil3	nuclear factor interleukin 3 regulated	protein_coding	4	Monocyte
ENSMUSG00000019528	Gyg	glycogenin	protein_coding	4	Monocyte
ENSMUSG00000059326	Csf2ra	colony stimulating factor 2 receptor alpha low-affinity (granulocyte-macrophage)	protein_coding	4	Monocyte
ENSMUSG00000022534	Mefv	Mediterranean fever	protein_coding	4	Monocyte
ENSMUSG00000030148	Clec4a2	C-type lectin domain family 4 member a2	protein_coding	4	Monocyte
ENSMUSG00000042677	Zc3h12a	zinc finger CCCH type containing 12A	protein_coding	4	Monocyte
ENSMUSG00000066152	Slc31a2	solute carrier family 31 member 2	protein_coding	4	Monocyte
ENSMUSG00000005413	Hmox1	heme oxygenase 1	protein_coding	4	Monocyte
ENSMUSG00000074677	Sirpb1c	signal-regulatory protein beta 1C	protein_coding	4	Monocyte
ENSMUSG00000027287	Snap23	synaptosomal-associated protein 23	protein_coding	7	Unassigned.2
ENSMUSG00000053158	Fes	feline sarcoma oncogene	protein_coding	4	Monocyte
ENSMUSG00000000290	Itgb2	integrin beta 2	protein_coding	4	Monocyte
ENSMUSG00000032812	Arap1	ArfGAP with RhoGAP domain ankyrin repeat and PH domain 1	protein_coding	4	Monocyte
ENSMUSG00000029915	Clec5a	C-type lectin domain family 5 member a	protein_coding	4	Monocyte
ENSMUSG00000032020	Ubash3b	ubiquitin associated and SH3 domain containing B	protein_coding	7	Unassigned.2
ENSMUSG00000054203	Ifi205	interferon activated gene 205	protein_coding	4	Monocyte
ENSMUSG00000005803	Sqrdl	sulfide quinone oxidoreductase	protein_coding	4	Monocyte
ENSMUSG00000037993	Dhx38	DEAH (Asp-Glu-Ala-His) box polypeptide 38	protein_coding	4	Monocyte
ENSMUSG00000032038	St3gal4	ST3 beta-galactoside alpha-2 3-sialyltransferase 4	protein_coding	4	Monocyte
ENSMUSG00000044477	Zfand3	zinc finger AN1-type domain 3	protein_coding	7	Unassigned.2
ENSMUSG00000060477	Irak2	interleukin-1 receptor-associated kinase 2	protein_coding	9	B-cell.2
ENSMUSG00000021367	Edn1	endothelin 1	protein_coding	4	Monocyte
ENSMUSG00000047843	Bri3	brain protein I3	protein_coding	4	Monocyte
ENSMUSG00000021686	Ap3b1	adaptor-related protein complex 3 beta 1 subunit	protein_coding	4	Monocyte
ENSMUSG00000024053	Emilin2	elastin microfibril interfacer 2	protein_coding	4	Monocyte
ENSMUSG00000028420	Tmem38b	transmembrane protein 38B	protein_coding	4	Monocyte
ENSMUSG00000021250	Fos	FBJ osteosarcoma oncogene	protein_coding	4	Monocyte
ENSMUSG00000058099	Nfam1	Nfat activating molecule with ITAM motif 1	protein_coding	4	Monocyte
ENSMUSG00000027035	Cers6	ceramide synthase 6	protein_coding	4	Monocyte
ENSMUSG00000029313	Aff1	AF4/FMR2 family member 1	protein_coding	4	Monocyte
ENSMUSG00000078783	Gm9733	predicted gene 9733	protein_coding	4	Monocyte
ENSMUSG00000044350	Lacc1	laccase domain containing 1	protein_coding	4	Monocyte
ENSMUSG00000019832	Rab32	RAB32 member RAS oncogene family	protein_coding	4	Monocyte
ENSMUSG00000002797	Ggct	gamma-glutamyl cyclotransferase	protein_coding	4	Monocyte
ENSMUSG00000004771	Rab11a	RAB11A member RAS oncogene family	protein_coding	7	Unassigned.2
ENSMUSG00000029007	Agtrap	angiotensin II type I receptor-associated protein	protein_coding	4	Monocyte
ENSMUSG00000095762	Gm16378	predicted gene 16378	processed_pseudogene	9	B-cell.2
ENSMUSG00000035621	Midn	midnolin	protein_coding	9	B-cell.2
ENSMUSG00000060703	Cd302	CD302 antigen	protein_coding	4	Monocyte
ENSMUSG00000107304	Gm43775	predicted gene 43775	TEC	4	Monocyte
ENSMUSG00000036067	Slc2a6	solute carrier family 2 (facilitated glucose transporter) member 6	protein_coding	4	Monocyte
ENSMUSG00000018167	Stard3	START domain containing 3	protein_coding	4	Monocyte
ENSMUSG00000020300	Cpeb4	cytoplasmic polyadenylation element binding protein 4	protein_coding	8	RBC
ENSMUSG00000045664	Cdc42ep2	CDC42 effector protein (Rho GTPase binding) 2	protein_coding	4	Monocyte
ENSMUSG00000020696	Rffl	ring finger and FYVE like domain containing protein	protein_coding	8	RBC
ENSMUSG00000049037	Clec4a1	C-type lectin domain family 4 member a1	protein_coding	4	Monocyte
ENSMUSG00000033352	Map2k4	mitogen-activated protein kinase kinase 4	protein_coding	4	Monocyte
ENSMUSG00000026600	Soat1	sterol O-acyltransferase 1	protein_coding	4	Monocyte
ENSMUSG00000053063	Clec12a	C-type lectin domain family 12 member a	protein_coding	4	Monocyte
ENSMUSG00000030214	Plbd1	phospholipase B domain containing 1	protein_coding	4	Monocyte
ENSMUSG00000036390	Gadd45a	growth arrest and DNA-damage-inducible 45 alpha	protein_coding	8	RBC
ENSMUSG00000034480	Diaph2	diaphanous related formin 2	protein_coding	4	Monocyte
ENSMUSG00000042688	Mapk6	mitogen-activated protein kinase 6	protein_coding	4	Monocyte
ENSMUSG00000031328	Flna	filamin alpha	protein_coding	4	Monocyte
ENSMUSG00000078780	Gm5150	predicted gene 5150	protein_coding	4	Monocyte
ENSMUSG00000023206	Il15ra	interleukin 15 receptor alpha chain	protein_coding	4	Monocyte
ENSMUSG00000043832	Clec4a3	C-type lectin domain family 4 member a3	protein_coding	4	Monocyte
ENSMUSG00000023046	Igfbp6	insulin-like growth factor binding protein 6	protein_coding	4	Monocyte
ENSMUSG00000068040	Tm9sf4	transmembrane 9 superfamily protein member 4	protein_coding	4	Monocyte
ENSMUSG00000018774	Cd68	CD68 antigen	protein_coding	4	Monocyte
ENSMUSG00000001542	Ell2	elongation factor RNA polymerase II 2	protein_coding	4	Monocyte
ENSMUSG00000038059	Smim3	small integral membrane protein 3	protein_coding	7	Unassigned.2
ENSMUSG00000054499	Dedd2	death effector domain-containing DNA binding protein 2	protein_coding	9	B-cell.2
ENSMUSG00000020057	Dram1	DNA-damage regulated autophagy modulator 1	protein_coding	4	Monocyte
ENSMUSG00000030760	Acer3	alkaline ceramidase 3	protein_coding	4	Monocyte
ENSMUSG00000026357	Rgs18	regulator of G-protein signaling 18	protein_coding	7	Unassigned.2
ENSMUSG00000040212	Emp3	epithelial membrane protein 3	protein_coding	9	B-cell.2
ENSMUSG00000032554	Trf	transferrin	protein_coding	4	Monocyte
ENSMUSG00000022952	Runx1	runt related transcription factor 1	protein_coding	4	Monocyte
ENSMUSG00000029401	Rilpl2	Rab interacting lysosomal protein-like 2	protein_coding	4	Monocyte
ENSMUSG00000056091	St3gal5	ST3 beta-galactoside alpha-2 3-sialyltransferase 5	protein_coding	8	RBC
ENSMUSG00000034158	Lrrc58	leucine rich repeat containing 58	protein_coding	4	Monocyte
ENSMUSG00000039217	Il18	interleukin 18	protein_coding	4	Monocyte
ENSMUSG00000044092	C130050O18Rik	RIKEN cDNA C130050O18 gene	protein_coding	4	Monocyte
ENSMUSG00000030096	Slc6a6	solute carrier family 6 (neurotransmitter transporter taurine) member 6	protein_coding	4	Monocyte
ENSMUSG00000028497	Hacd4	3-hydroxyacyl-CoA dehydratase 4	protein_coding	7	Unassigned.2
ENSMUSG00000021493	Pdlim7	PDZ and LIM domain 7	protein_coding	7	Unassigned.2
ENSMUSG00000024521	Pmaip1	phorbol-12-myristate-13-acetate-induced protein 1	protein_coding	9	B-cell.2
ENSMUSG00000023067	Cdkn1a	cyclin-dependent kinase inhibitor 1A (P21)	protein_coding	4	Monocyte
ENSMUSG00000028437	Ubap1	ubiquitin-associated protein 1	protein_coding	7	Unassigned.2
ENSMUSG00000008318	Relt	RELT tumor necrosis factor receptor	protein_coding	9	B-cell.2
ENSMUSG00000018102	Hist1h2bc	histone cluster 1 H2bc	protein_coding	7	Unassigned.2
ENSMUSG00000069515	Lyz1	lysozyme 1	protein_coding	4	Monocyte
ENSMUSG00000030720	Cln3	ceroid lipofuscinosis neuronal 3 juvenile (Batten Spielmeyer-Vogt disease)	protein_coding	4	Monocyte
ENSMUSG00000055065	Ddx17	DEAD (Asp-Glu-Ala-Asp) box polypeptide 17	protein_coding	4	Monocyte
ENSMUSG00000044162	Tnip3	TNFAIP3 interacting protein 3	protein_coding	4	Monocyte
ENSMUSG00000004364	Cul3	cullin 3	protein_coding	4	Monocyte
ENSMUSG00000018932	Map2k3	mitogen-activated protein kinase kinase 3	protein_coding	7	Unassigned.2
ENSMUSG00000049076	Acap2	ArfGAP with coiled-coil ankyrin repeat and PH domains 2	protein_coding	4	Monocyte
ENSMUSG00000026879	Gsn	gelsolin	protein_coding	7	Unassigned.2
ENSMUSG00000040713	Creg1	cellular repressor of E1A-stimulated genes 1	protein_coding	8	RBC
ENSMUSG00000050721	Plekho2	pleckstrin homology domain containing family O member 2	protein_coding	7	Unassigned.2
ENSMUSG00000090231	Cfb	complement factor B	protein_coding	4	Monocyte
ENSMUSG00000024621	Csf1r	colony stimulating factor 1 receptor	protein_coding	4	Monocyte
ENSMUSG00000019873	Reep3	receptor accessory protein 3	protein_coding	4	Monocyte
ENSMUSG00000026728	Vim	vimentin	protein_coding	9	B-cell.2
ENSMUSG00000025044	Msr1	macrophage scavenger receptor 1	protein_coding	4	Monocyte
ENSMUSG00000045658	Pid1	phosphotyrosine interaction domain containing 1	protein_coding	4	Monocyte
ENSMUSG00000019122	Ccl9	chemokine (C-C motif) ligand 9	protein_coding	4	Monocyte
ENSMUSG00000055435	Maf	avian musculoaponeurotic fibrosarcoma oncogene homolog	protein_coding	4	Monocyte
ENSMUSG00000031444	F10	coagulation factor X	protein_coding	4	Monocyte
ENSMUSG00000049103	Ccr2	chemokine (C-C motif) receptor 2	protein_coding	4	Monocyte
ENSMUSG00000041926	Rnpep	arginyl aminopeptidase (aminopeptidase B)	protein_coding	4	Monocyte
ENSMUSG00000030717	Nupr1	nuclear protein transcription regulator 1	protein_coding	4	Monocyte
ENSMUSG00000026193	Fn1	fibronectin 1	protein_coding	4	Monocyte
ENSMUSG00000035385	Ccl2	chemokine (C-C motif) ligand 2	protein_coding	4	Monocyte
ENSMUSG00000029810	Tmem176b	transmembrane protein 176B	protein_coding	4	Monocyte
ENSMUSG00000026880	Stom	stomatin	protein_coding	4	Monocyte
ENSMUSG00000029413	Naaa	N-acylethanolamine acid amidase	protein_coding	4	Monocyte
ENSMUSG00000026271	Gpr35	G protein-coupled receptor 35	protein_coding	4	Monocyte
ENSMUSG00000020589	Fam49a	family with sequence similarity 49 member A	protein_coding	4	Monocyte
ENSMUSG00000004359	Spic	Spi-C transcription factor (Spi-1/PU.1 related)	protein_coding	4	Monocyte
ENSMUSG00000001131	Timp1	tissue inhibitor of metalloproteinase 1	protein_coding	4	Monocyte
ENSMUSG00000004709	Cd244	CD244 molecule A	protein_coding	5	NK-cell
ENSMUSG00000016664	Pacsin2	protein kinase C and casein kinase substrate in neurons 2	protein_coding	7	Unassigned.2
ENSMUSG00000035373	Ccl7	chemokine (C-C motif) ligand 7	protein_coding	4	Monocyte
ENSMUSG00000035352	Ccl12	chemokine (C-C motif) ligand 12	protein_coding	4	Monocyte
ENSMUSG00000062515	Fabp4	fatty acid binding protein 4 adipocyte	protein_coding	4	Monocyte
ENSMUSG00000026727	Rsu1	Ras suppressor protein 1	protein_coding	7	Unassigned.2
ENSMUSG00000060090	Rp2	retinitis pigmentosa 2 homolog	protein_coding	4	Monocyte
ENSMUSG00000109812	Gm45640	predicted gene 45640	TEC	4	Monocyte
ENSMUSG00000032965	Ift57	intraflagellar transport 57	protein_coding	4	Monocyte
ENSMUSG00000031367	Ap1s2	adaptor-related protein complex 1 sigma 2 subunit	protein_coding	4	Monocyte
ENSMUSG00000004451	Ralb	v-ral simian leukemia viral oncogene B	protein_coding	4	Monocyte
ENSMUSG00000030149	Klrk1	killer cell lectin-like receptor subfamily K member 1	protein_coding	5	NK-cell
ENSMUSG00000045854	Lyrm2	LYR motif containing 2	protein_coding	4	Monocyte
ENSMUSG00000072596	Ear2	eosinophil-associated ribonuclease A family member 2	protein_coding	4	Monocyte
ENSMUSG00000068329	Htra2	HtrA serine peptidase 2	protein_coding	4	Monocyte
ENSMUSG00000038178	Slc43a2	solute carrier family 43 member 2	protein_coding	4	Monocyte
ENSMUSG00000032740	Ccdc88a	coiled coil domain containing 88A	protein_coding	4	Monocyte
ENSMUSG00000096210	H1f0	H1 histone family member 0	protein_coding	4	Monocyte
ENSMUSG00000055541	Lair1	leukocyte-associated Ig-like receptor 1	protein_coding	4	Monocyte
ENSMUSG00000044080	S100a1	S100 calcium binding protein A1	protein_coding	7	Unassigned.2
ENSMUSG00000031762	Mt2	metallothionein 2	protein_coding	4	Monocyte
ENSMUSG00000003847	Nfat5	nuclear factor of activated T cells 5	protein_coding	4	Monocyte
ENSMUSG00000036241	Ube2r2	ubiquitin-conjugating enzyme E2R 2	protein_coding	4	Monocyte
ENSMUSG00000029925	Tbxas1	thromboxane A synthase 1 platelet	protein_coding	7	Unassigned.2
ENSMUSG00000068566	Myadm	myeloid-associated differentiation marker	protein_coding	9	B-cell.2
ENSMUSG00000036246	Gmip	Gem-interacting protein	protein_coding	4	Monocyte
ENSMUSG00000009291	Pttg1ip	pituitary tumor-transforming 1 interacting protein	protein_coding	7	Unassigned.2
ENSMUSG00000037815	Ctnna1	catenin (cadherin associated protein) alpha 1	protein_coding	7	Unassigned.2
ENSMUSG00000053310	Nrgn	neurogranin	protein_coding	7	Unassigned.2
ENSMUSG00000028965	Tnfrsf9	tumor necrosis factor receptor superfamily member 9	protein_coding	5	NK-cell
ENSMUSG00000020272	Stk10	serine/threonine kinase 10	protein_coding	9	B-cell.2
ENSMUSG00000029372	Ppbp	pro-platelet basic protein	protein_coding	7	Unassigned.2
ENSMUSG00000028057	Rit1	Ras-like without CAAX 1	protein_coding	7	Unassigned.2
ENSMUSG00000028124	Gclm	glutamate-cysteine ligase modifier subunit	protein_coding	7	Unassigned.2
ENSMUSG00000020309	Chac2	ChaC cation transport regulator 2	protein_coding	7	Unassigned.2
ENSMUSG00000062729	Ppox	protoporphyrinogen oxidase	protein_coding	8	RBC
ENSMUSG00000022438	Parvb	parvin beta	protein_coding	7	Unassigned.2
ENSMUSG00000073643	Wdfy1	WD repeat and FYVE domain containing 1	protein_coding	9	B-cell.2
ENSMUSG00000029761	Cald1	caldesmon 1	protein_coding	7	Unassigned.2
ENSMUSG00000024052	Lpin2	lipin 2	protein_coding	8	RBC
ENSMUSG00000034201	Gas2l1	growth arrest-specific 2 like 1	protein_coding	7	Unassigned.2
ENSMUSG00000029373	Pf4	platelet factor 4	protein_coding	7	Unassigned.2
ENSMUSG00000062524	Ncr1	natural cytotoxicity triggering receptor 1	protein_coding	5	NK-cell
ENSMUSG00000050241	Klre1	killer cell lectin-like receptor family E member 1	protein_coding	5	NK-cell
ENSMUSG00000030325	Klrb1c	killer cell lectin-like receptor subfamily B member 1C	protein_coding	5	NK-cell
ENSMUSG00000033024	Klra9	killer cell lectin-like receptor subfamily A member 9	protein_coding	5	NK-cell
ENSMUSG00000037202	Prf1	perforin 1 (pore forming protein)	protein_coding	5	NK-cell
ENSMUSG00000043932	Klri2	killer cell lectin-like receptor family I member 2	protein_coding	5	NK-cell
ENSMUSG00000026573	Xcl1	chemokine (C motif) ligand 1	protein_coding	5	NK-cell
ENSMUSG00000041831	Sytl3	synaptotagmin-like 3	protein_coding	5	NK-cell
ENSMUSG00000001444	Tbx21	T-box 21	protein_coding	5	NK-cell
ENSMUSG00000055170	Ifng	interferon gamma	protein_coding	5	NK-cell
ENSMUSG00000067599	Klra7	killer cell lectin-like receptor subfamily A member 7	protein_coding	5	NK-cell
ENSMUSG00000067591	Klra3	killer cell lectin-like receptor subfamily A member 3	protein_coding	5	NK-cell
ENSMUSG00000030154	Klrb1f	killer cell lectin-like receptor subfamily B member 1F	protein_coding	5	NK-cell
ENSMUSG00000030178	Klra13-ps	killer cell lectin-like receptor subfamily A member 13 pseudogene	transcribed_unprocessed_pseudogene	5	NK-cell
ENSMUSG00000037148	Arhgap10	Rho GTPase activating protein 10	protein_coding	7	Unassigned.2
ENSMUSG00000025889	Snca	synuclein alpha	protein_coding	8	RBC
ENSMUSG00000051839	Gypa	glycophorin A	protein_coding	8	RBC
ENSMUSG00000034449	Dhrs11	dehydrogenase/reductase (SDR family) member 11	protein_coding	8	RBC
ENSMUSG00000091694	Apol11b	apolipoprotein L 11b	protein_coding	8	RBC
ENSMUSG00000022010	Tsc22d1	TSC22 domain family member 1	protein_coding	7	Unassigned.2
ENSMUSG00000032766	Gng11	guanine nucleotide binding protein (G protein) gamma 11	protein_coding	7	Unassigned.2
ENSMUSG00000002997	Prkar2b	protein kinase cAMP dependent regulatory type II beta	protein_coding	7	Unassigned.2
ENSMUSG00000022037	Clu	clusterin	protein_coding	7	Unassigned.2
ENSMUSG00000000320	Alox12	arachidonate 12-lipoxygenase	protein_coding	7	Unassigned.2
ENSMUSG00000030054	Gp9	glycoprotein 9 (platelet)	protein_coding	7	Unassigned.2
ENSMUSG00000067818	Myl9	myosin light polypeptide 9 regulatory	protein_coding	7	Unassigned.2
ENSMUSG00000034664	Itga2b	integrin alpha 2b	protein_coding	7	Unassigned.2
ENSMUSG00000003948	Mmd	monocyte to macrophage differentiation-associated	protein_coding	7	Unassigned.2
ENSMUSG00000050761	Gp1bb	glycoprotein Ib beta polypeptide	protein_coding	7	Unassigned.2
ENSMUSG00000059900	Tmem40	transmembrane protein 40	protein_coding	7	Unassigned.2
ENSMUSG00000023993	Treml1	triggering receptor expressed on myeloid cells-like 1	protein_coding	7	Unassigned.2
ENSMUSG00000042590	Ipo11	importin 11	protein_coding	7	Unassigned.2
ENSMUSG00000023092	Fhl1	four and a half LIM domains 1	protein_coding	7	Unassigned.2
ENSMUSG00000032387	Rbpms2	RNA binding protein with multiple splicing 2	protein_coding	7	Unassigned.2
ENSMUSG00000047953	Gp5	glycoprotein 5 (platelet)	protein_coding	7	Unassigned.2
ENSMUSG00000045954	Sdpr	caveolae associated 2	protein_coding	7	Unassigned.2
ENSMUSG00000074918	Inafm2	InaF motif containing 2	protein_coding	7	Unassigned.2
ENSMUSG00000028005	Gucy1b3	guanylate cyclase 1 soluble beta 1	protein_coding	7	Unassigned.2
ENSMUSG00000020689	Itgb3	integrin beta 3	protein_coding	7	Unassigned.2
ENSMUSG00000078810	Gp6	glycoprotein 6 (platelet)	protein_coding	7	Unassigned.2
ENSMUSG00000022323	Rida	reactive intermediate imine deaminase A homolog	protein_coding	7	Unassigned.2
ENSMUSG00000025510	Cd151	CD151 antigen	protein_coding	7	Unassigned.2
ENSMUSG00000032802	Srxn1	sulfiredoxin 1 homolog (S. cerevisiae)	protein_coding	7	Unassigned.2
ENSMUSG00000024511	Rab27b	RAB27B member RAS oncogene family	protein_coding	7	Unassigned.2
ENSMUSG00000036353	P2ry12	purinergic receptor P2Y G-protein coupled 12	protein_coding	7	Unassigned.2
ENSMUSG00000037979	Ccdc92	coiled-coil domain containing 92	protein_coding	7	Unassigned.2
ENSMUSG00000001946	Esam	endothelial cell-specific adhesion molecule	protein_coding	7	Unassigned.2
ENSMUSG00000063838	1700027J19Rik	CDC42 effector protein (Rho GTPase binding) 5	protein_coding	7	Unassigned.2
ENSMUSG00000042066	Tmcc2	transmembrane and coiled-coil domains 2	protein_coding	8	RBC
ENSMUSG00000006574	Slc4a1	solute carrier family 4 (anion exchanger) member 1	protein_coding	8	RBC
ENSMUSG00000082101	Slfn14	schlafen 14	protein_coding	8	RBC
ENSMUSG00000002944	Cd36	CD36 molecule	protein_coding	8	RBC
ENSMUSG00000023926	Rhag	Rhesus blood group-associated A glycoprotein	protein_coding	8	RBC
ENSMUSG00000032586	Traip	TRAF-interacting protein	protein_coding	8	RBC
ENSMUSG00000008843	Cldn13	claudin 13	protein_coding	8	RBC
ENSMUSG00000047648	Fbxo30	F-box protein 30	protein_coding	8	RBC
ENSMUSG00000031974	Abcb10	ATP-binding cassette sub-family B (MDR/TAP) member 10	protein_coding	8	RBC
ENSMUSG00000014846	Tppp3	tubulin polymerization-promoting protein family member 3	protein_coding	9	B-cell.2
ENSMUSG00000022018	Rgcc	regulator of cell cycle	protein_coding	9	B-cell.2
