# Supplementary material for: Single-cell transcriptomics of the naked mole-rat reveals unexpected features of mammalian immunity
Source: PLoS Biol. 2019 Nov 21;17(11):e3000528. doi: 10.1371/journal.pbio.3000528 (PMC6894886; doi:10.1371/journal.pbio.3000528)
Supplement: S37 Table — For each marker gene in each of the converged clusters of the NM-R saline control circulating immune scRNA-seq data, provided are its RefSeq gene ID, gene symbol, and converged cluster and cell type. NM-R, naked mole-rat; scRNA-seq, single-cell RNA-sequencing. (CSV) [file pbio.3000528.s049.csv]

gene_id	symbol	converged.cluster	converged.cell.type
101712580	LOC101712580	1	B-cell
101723625	Cd74	1	B-cell
101716586	Rps28	3	T-cell
100913080	Rpl37a	5	Unassigned.2
101697160	Rps15a	3	T-cell
101725691	Rps19	3	T-cell
101706610	Gltscr2	3	T-cell
106007758	LOC106007758	3	T-cell
101716860	Rpl18a	3	T-cell
101718346	LOC101718346	1	B-cell
101722416	Rps18	3	T-cell
101703821	LOC101703821	8	Monocyte
101701934	Rpl6	8	Monocyte
101725058	Cd79a	1	B-cell
101716753	LOC101716753	1	B-cell
101713106	LOC101713106	8	Monocyte
101696629	LOC101696629	5	Unassigned.2
101720109	LOC101720109	5	Unassigned.2
101712603	Cd79b	1	B-cell
101702726	Rplp0	8	Monocyte
101704989	LOC101704989	1	B-cell
101719918	Eef1a1	3	T-cell
101717427	Rpl35	3	T-cell
101724344	Rps14	3	T-cell
101697086	Rpl13a	3	T-cell
101703655	Rpl8	3	T-cell
101705405	Rps27	3	T-cell
101725114	Rpl7	8	Monocyte
101702405	Ptma	8	Monocyte
101702556	Rplp2	3	T-cell
101723021	Rps2	3	T-cell
101718044	Rpl15	3	T-cell
101715689	LOC101715689	8	Monocyte
101702980	Rpl13	3	T-cell
101722866	Rps9	3	T-cell
101697345	LOC101697345	8	Monocyte
101705012	LOC101705012	8	Monocyte
101697243	Rpl12	3	T-cell
101724926	Rpl14	3	T-cell
101700029	Rps15	3	T-cell
101708382	Rps23	3	T-cell
101699803	Hsp90ab1	5	Unassigned.2
101696870	Rpl9	3	T-cell
101698463	LOC101698463	8	Monocyte
101723295	Rps6	3	T-cell
101709655	Rps12	8	Monocyte
101726314	Rps25	3	T-cell
101720279	Rpl10a	3	T-cell
101706007	Rps24	8	Monocyte
101712340	LOC101712340	1	B-cell
101718619	Rpl23	3	T-cell
101696444	Rps16	3	T-cell
101706300	Gm2a	1	B-cell
101704667	LOC101704667	8	Monocyte
101717085	Eef1b2	3	T-cell
101704219	LOC101704219	8	Monocyte
101701288	Rps8	8	Monocyte
101726784	Rps4x	8	Monocyte
101701225	Vpreb3	1	B-cell
101722625	Rps26	3	T-cell
101708527	LOC101708527	3	T-cell
101715903	LOC101715903	8	Monocyte
101713200	LOC101713200	1	B-cell
101698697	LOC101698697	3	T-cell
101723952	LOC101723952	5	Unassigned.2
101712926	Rpl5	3	T-cell
101724318	Cd72	1	B-cell
101696766	Rpl22l1	8	Monocyte
101718254	LOC101718254	8	Monocyte
101708030	Rbm38	1	B-cell
101704177	LOC101704177	1	B-cell
101706805	LOC101706805	8	Monocyte
101717769	Jchain	7	Ltf-high-neutrophil
101711804	LOC101711804	1	B-cell
101713304	Sod1	5	Unassigned.2
101702947	Anxa6	3	T-cell
101711558	Fam129c	1	B-cell
101712383	Id3	1	B-cell
101710411	Tmsb10	8	Monocyte
106008447	LOC106008447	1	B-cell
101715086	LOC101715086	5	Unassigned.2
101713096	Sag	5	Unassigned.2
101726087	Tagln2	4	Unassigned.1
101716073	Kiaa1551	3	T-cell
101702233	Scml4	3	T-cell
101700231	Psmd3	3	T-cell
101724403	Mrpl52	8	Monocyte
101713646	Mrps23	8	Monocyte
101704156	Esf1	3	T-cell
101718964	Vim	8	Monocyte
101715460	Marcksl1	5	Unassigned.2
101724147	Gimap6	3	T-cell
101720560	S100a4	8	Monocyte
101708875	Gpx4	8	Monocyte
101712613	Hmgn2	5	Unassigned.2
101701708	Tubb	5	Unassigned.2
101708544	F2r	5	Unassigned.2
101712052	Tp53i11	5	Unassigned.2
101707478	Ptp4a2	4	Unassigned.1
101708728	Usp42	8	Monocyte
101717518	LOC101717518	8	Monocyte
101712445	Rrbp1	8	Monocyte
101700927	Fermt3	4	Unassigned.1
101717727	Ets1	3	T-cell
101703277	S100a10	8	Monocyte
101705946	Fancd2	3	T-cell
101702792	LOC101702792	5	Unassigned.2
101703085	Cnp	5	Unassigned.2
101721124	Pabpc1	4	Unassigned.1
101726671	Rap1b	4	Unassigned.1
101719616	Plac8	7	Ltf-high-neutrophil
106009246	LOC106009246	5	Unassigned.2
101703695	Bin2	4	Unassigned.1
101714332	Itga2b	4	Unassigned.1
101712534	Cd3d	5	Unassigned.2
101719121	Lgals1	8	Monocyte
101704537	Ube2s	5	Unassigned.2
101718431	Tmem160	8	Monocyte
101708448	LOC101708448	4	Unassigned.1
101699359	6-Sep	5	Unassigned.2
101703338	Lpar6	8	Monocyte
101708379	Sh3glb1	8	Monocyte
101703376	Rab25	5	Unassigned.2
101713426	Tppp3	8	Monocyte
101702348	Wbp5	9	Unassigned.3
101696428	LOC101696428	6	Erythroid-cell
101712552	LOC101712552	5	Unassigned.2
101698510	Tfdp2	5	Unassigned.2
101701190	Fcer1a	8	Monocyte
101713370	Ccdc12	5	Unassigned.2
101697893	LOC101697893	5	Unassigned.2
101709255	Itm2a	8	Monocyte
101707051	Ada	5	Unassigned.2
101702763	Nucb2	8	Monocyte
101717182	Txn	7	Ltf-high-neutrophil
101717737	Actr6	4	Unassigned.1
101707795	Taok3	8	Monocyte
101704567	Lmna	8	Monocyte
101703514	LOC101703514	4	Unassigned.1
101696967	Ddit4	5	Unassigned.2
101717112	Anxa5	8	Monocyte
101710025	Zyx	4	Unassigned.1
101699221	Svip	7	Ltf-high-neutrophil
101716487	Myl9	4	Unassigned.1
101711455	Lat	5	Unassigned.2
101703172	LOC101703172	4	Unassigned.1
101709704	Ywhah	8	Monocyte
101696286	Fam162a	7	Ltf-high-neutrophil
101703487	C1qa	8	Monocyte
101704347	C1qc	8	Monocyte
101724056	Sfxn3	3	T-cell
101698630	Naa30	6	Erythroid-cell
101715738	Smc4	5	Unassigned.2
101708868	Hmox1	8	Monocyte
101704691	C1qb	8	Monocyte
101718418	Mto1	9	Unassigned.3
101719500	S100a9	7	Ltf-high-neutrophil
101712207	Pdlim1	4	Unassigned.1
101715448	Sepp1	8	Monocyte
101723154	Lyz	7	Ltf-high-neutrophil
101724655	Fcn1	7	Ltf-high-neutrophil
101696396	LOC101696396	4	Unassigned.1
101719243	Spink2	7	Ltf-high-neutrophil
101704080	Retn	7	Ltf-high-neutrophil
101696473	Dynll1	8	Monocyte
101698769	Camp	7	Ltf-high-neutrophil
101715881	Ets2	9	Unassigned.3
101711038	LOC101711038	7	Ltf-high-neutrophil
101706689	Wfdc2	7	Ltf-high-neutrophil
101708924	LOC101708924	7	Ltf-high-neutrophil
101703863	Mafb	8	Monocyte
101721549	Rsu1	4	Unassigned.1
101718107	Clu	8	Monocyte
101720077	LOC101720077	9	Unassigned.3
101719793	Ifrd1	4	Unassigned.1
101698820	Rgcc	3	T-cell
101718843	Klf9	9	Unassigned.3
101723330	Socs1	5	Unassigned.2
101720054	2-Mar	4	Unassigned.1
101714425	Syne1	7	Ltf-high-neutrophil
101705743	Hp	7	Ltf-high-neutrophil
101700638	Pglyrp1	7	Ltf-high-neutrophil
101709497	Bnip3l	6	Erythroid-cell
101696330	Tmc6	7	Ltf-high-neutrophil
101722627	LOC101722627	7	Ltf-high-neutrophil
101714727	LOC101714727	8	Monocyte
101706095	Cd55	7	Ltf-high-neutrophil
101714803	Npb	4	Unassigned.1
101712780	Spns1	5	Unassigned.2
101701245	Slc29a1	5	Unassigned.2
101716042	Ugcg	7	Ltf-high-neutrophil
101726398	Orm1	7	Ltf-high-neutrophil
101716327	LOC101716327	8	Monocyte
101714552	Tpm1	6	Erythroid-cell
101724995	Hemgn	7	Ltf-high-neutrophil
101706720	Rnase6	8	Monocyte
101701172	LOC101701172	8	Monocyte
101709970	Lmo2	4	Unassigned.1
101704996	Olfm4	7	Ltf-high-neutrophil
101717047	Gp1bb	4	Unassigned.1
101700822	Npc2	8	Monocyte
101709223	LOC101709223	5	Unassigned.2
101712197	Cd3g	5	Unassigned.2
101711464	Cd3e	5	Unassigned.2
101700773	Cd27	3	T-cell
101699088	Ldhb	3	T-cell
101714129	LOC101714129	5	Unassigned.2
101714396	Lck	5	Unassigned.2
101718163	Rgs10	4	Unassigned.1
101697199	Cd7	5	Unassigned.2
101707882	Tcf7	5	Unassigned.2
101702046	Dusp2	5	Unassigned.2
101714706	Tnfrsf4	5	Unassigned.2
101706694	Prkar2b	5	Unassigned.2
101711624	Znrf1	5	Unassigned.2
101719254	Atp6v0a4	5	Unassigned.2
101716842	Cd4	5	Unassigned.2
101719757	Cst7	5	Unassigned.2
101706487	Tspan7	7	Ltf-high-neutrophil
101708385	LOC101708385	9	Unassigned.3
101700358	Unc13d	4	Unassigned.1
101698637	Ppp1r14b	5	Unassigned.2
101701697	Syt1	5	Unassigned.2
101706859	Bpgm	6	Erythroid-cell
101699085	St3gal5	6	Erythroid-cell
101720265	Tuba4a	7	Ltf-high-neutrophil
101699011	Pcbp4	9	Unassigned.3
101703538	Ap1s1	4	Unassigned.1
101701726	Ap3b1	8	Monocyte
101711425	LOC101711425	7	Ltf-high-neutrophil
101704937	LOC101704937	6	Erythroid-cell
101715905	LOC101715905	5	Unassigned.2
101723404	LOC101723404	4	Unassigned.1
101722340	Ltf	7	Ltf-high-neutrophil
101699592	Alas2	6	Erythroid-cell
101713410	Bcl2l1	5	Unassigned.2
101725746	Gadd45a	5	Unassigned.2
101716243	Nrn1	5	Unassigned.2
101713103	Hecw2	4	Unassigned.1
101718562	Noa1	9	Unassigned.3
101714455	Znf438	5	Unassigned.2
101719402	Nrgn	4	Unassigned.1
101720612	Tubb1	4	Unassigned.1
101697287	Gp9	4	Unassigned.1
101709232	LOC101709232	4	Unassigned.1
101706349	LOC101706349	4	Unassigned.1
101715362	Ptn	4	Unassigned.1
101717206	Apoe	4	Unassigned.1
101705762	Ly6g6f	4	Unassigned.1
101707899	Smox	4	Unassigned.1
101700280	Fto	4	Unassigned.1
101699711	Tmem40	4	Unassigned.1
101724369	Ube2c	4	Unassigned.1
101707977	Ncoa4	6	Erythroid-cell
101715407	Kel	6	Erythroid-cell
101710754	Tmcc2	6	Erythroid-cell
101718529	LOC101718529	6	Erythroid-cell
101709599	LOC101709599	8	Monocyte
101723365	LOC101723365	5	Unassigned.2
101710406	Fam65a	5	Unassigned.2
101726742	Ptcra	5	Unassigned.2
101702826	Gper1	5	Unassigned.2
101713798	Tnnt1	5	Unassigned.2
101711594	Slc30a3	5	Unassigned.2
101722707	Arpp21	5	Unassigned.2
101698341	Ribc2	5	Unassigned.2
101723551	Rgs16	5	Unassigned.2
101705305	LOC101705305	6	Erythroid-cell
101719771	LOC101719771	7	Ltf-high-neutrophil
101708001	LOC101708001	8	Monocyte
101713941	LOC101713941	7	Ltf-high-neutrophil
101718570	Fn1	8	Monocyte
101703900	Cd36	8	Monocyte
101708582	LOC101708582	8	Monocyte
101710267	Sgms1	8	Monocyte
101721546	Ptrf	9	Unassigned.3
101697982	Cenpp	9	Unassigned.3
