# Supplementary material for: Single-cell transcriptomics of the naked mole-rat reveals unexpected features of mammalian immunity
Source: PLoS Biol. 2019 Nov 21;17(11):e3000528. doi: 10.1371/journal.pbio.3000528 (PMC6894886; doi:10.1371/journal.pbio.3000528)
Supplement: S38 Table — For each marker gene in each of the converged clusters of the NM-R LPS challenge circulating immune scRNA-seq data, provided are its RefSeq gene ID, gene symbol, and converged cluster and cell type. LPS, lipopolysaccharide; NM-R, naked mole-rat; scRNA-seq, single-cell RNA-sequencing. (CSV) [file pbio.3000528.s050.csv]

gene_id	symbol	converged.cluster	converged.cell.type
101723154	Lyz	5	Monocyte
101705743	Hp	1	Ltf-high-neutrophil
101700910	Clec4e	3	Neutrophil
101708924	LOC101708924	1	Ltf-high-neutrophil
101696396	LOC101696396	9	Unassigned.2
101714634	Ccl3	3	Neutrophil
101701899	Slpi	3	Neutrophil
101714583	Id1	3	Neutrophil
101719500	S100a9	1	Ltf-high-neutrophil
101698769	Camp	1	Ltf-high-neutrophil
101723625	Cd74	4	B-cell
101704996	Olfm4	1	Ltf-high-neutrophil
101722340	Ltf	1	Ltf-high-neutrophil
101713558	LOC101713558	3	Neutrophil
101704951	Cd24	1	Ltf-high-neutrophil
100913080	Rpl37a	8	Unassigned.1
101698463	LOC101698463	5	Monocyte
101715285	Rpl23a	2	T-cell
101716860	Rpl18a	2	T-cell
101705012	LOC101705012	5	Monocyte
106007758	LOC106007758	8	Unassigned.1
101698039	Cebpb	5	Monocyte
101720109	LOC101720109	8	Unassigned.1
101716586	Rps28	2	T-cell
101706897	Ptpn18	4	B-cell
101726671	Rap1b	9	Unassigned.2
101699547	LOC101699547	8	Unassigned.1
101700724	LOC101700724	8	Unassigned.1
101723829	Rpl32	2	T-cell
106009853	LOC106009853	8	Unassigned.1
101706353	LOC101706353	5	Monocyte
101696870	Rpl9	8	Unassigned.1
101705142	Rpl28	8	Unassigned.1
101702726	Rplp0	8	Unassigned.1
101724660	LOC101724660	8	Unassigned.1
101725114	Rpl7	8	Unassigned.1
101696629	LOC101696629	8	Unassigned.1
101713106	LOC101713106	8	Unassigned.1
101726726	Rilpl2	9	Unassigned.2
101704028	Rnasek	8	Unassigned.1
101702980	Rpl13	8	Unassigned.1
101706342	Il1rn	5	Monocyte
101712580	LOC101712580	4	B-cell
106007830	Cfd	3	Neutrophil
101706282	LOC101706282	1	Ltf-high-neutrophil
101697345	LOC101697345	5	Monocyte
101699122	Rpl36a	8	Unassigned.1
101698454	Rpl3	8	Unassigned.1
101717112	Anxa5	9	Unassigned.2
101726087	Tagln2	9	Unassigned.2
101696428	LOC101696428	6	Erythroid-cell
101709614	Rpl7a	8	Unassigned.1
101715270	Rpl4	8	Unassigned.1
101716516	Eef1g	8	Unassigned.1
101699593	Rpl29	8	Unassigned.1
101715903	LOC101715903	8	Unassigned.1
101725058	Cd79a	4	B-cell
101713551	LOC101713551	8	Unassigned.1
101722874	LOC101722874	8	Unassigned.1
101697243	Rpl12	8	Unassigned.1
101722540	LOC101722540	5	Monocyte
101700499	Crem	5	Monocyte
101716073	Kiaa1551	2	T-cell
101721193	Pilra	3	Neutrophil
101703823	Slc25a6	2	T-cell
101722444	LOC101722444	7	Mast-cell
101715834	Gnb2l1	8	Unassigned.1
101715689	LOC101715689	8	Unassigned.1
106010821	LOC106010821	8	Unassigned.1
101702405	Ptma	8	Unassigned.1
101704667	LOC101704667	5	Monocyte
101723021	Rps2	8	Unassigned.1
101720279	Rpl10a	8	Unassigned.1
101719121	Lgals1	7	Mast-cell
101702853	Elf1	7	Mast-cell
101712926	Rpl5	8	Unassigned.1
101708391	Rpl22	8	Unassigned.1
101718254	LOC101718254	7	Mast-cell
101708448	LOC101708448	9	Unassigned.2
101717305	LOC101717305	8	Unassigned.1
101708071	Id2	5	Monocyte
101716335	Mef2c	4	B-cell
101704185	Cirbp	8	Unassigned.1
101726102	Rnd1	3	Neutrophil
101696766	Rpl22l1	8	Unassigned.1
101716487	Myl9	9	Unassigned.2
101711324	Hnrnpa1	8	Unassigned.1
101716140	LOC101716140	8	Unassigned.1
101706043	Prrc2c	5	Monocyte
101724926	Rpl14	8	Unassigned.1
101703695	Bin2	9	Unassigned.2
101710145	LOC101710145	8	Unassigned.1
101703441	Pde4b	3	Neutrophil
101726784	Rps4x	8	Unassigned.1
101704581	LOC101704581	6	Erythroid-cell
101700202	Celf2	2	T-cell
101724874	LOC101724874	8	Unassigned.1
101721549	Rsu1	9	Unassigned.2
101703933	Il1a	5	Monocyte
101696569	Pnrc1	3	Neutrophil
101713777	Pnisr	8	Unassigned.1
101702947	Anxa6	2	T-cell
101703821	LOC101703821	5	Monocyte
101701288	Rps8	8	Unassigned.1
101722994	Prpf4b	8	Unassigned.1
101724430	Akna	7	Mast-cell
101709497	Bnip3l	6	Erythroid-cell
101705766	Atrx	8	Unassigned.1
101715138	Tnfaip2	3	Neutrophil
101710517	Ubald2	2	T-cell
101701484	Ncl	8	Unassigned.1
101712022	Ccni	8	Unassigned.1
101704219	LOC101704219	8	Unassigned.1
101709665	Cmtm7	4	B-cell
106008090	LOC106008090	8	Unassigned.1
101719937	Ddx39b	8	Unassigned.1
101701708	Tubb	8	Unassigned.1
101717802	LOC101717802	8	Unassigned.1
101720054	2-Mar	9	Unassigned.2
101698697	LOC101698697	8	Unassigned.1
101706610	Gltscr2	8	Unassigned.1
101724340	Mcl1	2	T-cell
101703058	Arf6	5	Monocyte
101699031	Cdc42se2	2	T-cell
101700353	Fis1	8	Unassigned.1
101716210	Sirt7	2	T-cell
101708527	LOC101708527	8	Unassigned.1
101703358	Rnpepl1	8	Unassigned.1
101710828	Arrdc4	3	Neutrophil
101712613	Hmgn2	8	Unassigned.1
101715861	LOC101715861	8	Unassigned.1
101704329	Slc35b3	8	Unassigned.1
101701172	LOC101701172	5	Monocyte
101711785	Ttf1	4	B-cell
101697519	Rpsa	8	Unassigned.1
101719667	Luc7l3	8	Unassigned.1
101719030	LOC101719030	3	Neutrophil
101708107	Tbl1xr1	8	Unassigned.1
101708315	Dpm3	8	Unassigned.1
101703758	Mrpl57	8	Unassigned.1
101700516	Fahd2a	8	Unassigned.1
101706981	Ppp4r3b	8	Unassigned.1
101717745	Sh3kbp1	8	Unassigned.1
101699308	Eif5b	8	Unassigned.1
101703115	Sun2	7	Mast-cell
101705164	LOC101705164	8	Unassigned.1
101717047	Gp1bb	9	Unassigned.2
101716649	Ss18l2	5	Monocyte
101722915	Ccrl2	3	Neutrophil
101717808	Pdcd5	8	Unassigned.1
101703121	LOC101703121	8	Unassigned.1
101706184	Nmt1	8	Unassigned.1
101721703	LOC101721703	2	T-cell
101702533	Nipbl	8	Unassigned.1
101704165	Nucks1	8	Unassigned.1
101712997	LOC101712997	7	Mast-cell
101698112	LOC101698112	8	Unassigned.1
101718787	Egln3	9	Unassigned.2
101717297	Efhc1	9	Unassigned.2
101704937	LOC101704937	6	Erythroid-cell
101701100	Snrpf	8	Unassigned.1
101698820	Rgcc	2	T-cell
101704138	Il4r	5	Monocyte
101719071	LOC101719071	2	T-cell
101709223	LOC101709223	2	T-cell
106007778	LOC106007778	8	Unassigned.1
101698567	LOC101698567	8	Unassigned.1
101706859	Bpgm	6	Erythroid-cell
101696577	Serbp1	8	Unassigned.1
101708441	Ehd1	5	Monocyte
101716915	Pnn	8	Unassigned.1
101711758	Suclg1	8	Unassigned.1
101715424	LOC101715424	9	Unassigned.2
101718383	Fos	5	Monocyte
101706455	LOC101706455	8	Unassigned.1
101706333	Tpr	8	Unassigned.1
101700358	Unc13d	9	Unassigned.2
101721082	Gng11	7	Mast-cell
101707734	Cxcl8	3	Neutrophil
101697988	LOC101697988	5	Monocyte
101705176	Cttn	9	Unassigned.2
101715474	LOC101715474	8	Unassigned.1
101715991	Atp5g1	8	Unassigned.1
101725906	Phb2	8	Unassigned.1
101699803	Hsp90ab1	8	Unassigned.1
101708017	Xdh	9	Unassigned.2
101723837	Athl1	4	B-cell
101714797	Tmem243	4	B-cell
101700195	Mrpl28	8	Unassigned.1
101707958	LOC101707958	8	Unassigned.1
101708506	LOC101708506	8	Unassigned.1
101712951	Mycbp2	7	Mast-cell
101715086	LOC101715086	8	Unassigned.1
106007578	Bglap	7	Mast-cell
101726428	Bscl2	2	T-cell
101705550	LOC101705550	8	Unassigned.1
101717517	Elof1	8	Unassigned.1
101720265	Tuba4a	9	Unassigned.2
101709461	Sdhaf4	9	Unassigned.2
101713096	Sag	4	B-cell
101706805	LOC101706805	8	Unassigned.1
101711280	LOC101711280	8	Unassigned.1
101717085	Eef1b2	8	Unassigned.1
101709114	Vps36	5	Monocyte
101701927	LOC101701927	8	Unassigned.1
101716550	Ppm1g	8	Unassigned.1
101706734	Hpgds	7	Mast-cell
101709725	LOC101709725	8	Unassigned.1
101723868	Ahsp	6	Erythroid-cell
101721462	Prmt1	8	Unassigned.1
101705553	Calcoco1	6	Erythroid-cell
101709925	Nop56	8	Unassigned.1
101719151	Nono	8	Unassigned.1
101709765	Slc7a11	3	Neutrophil
101699254	Cxcr4	4	B-cell
101699973	Vps11	9	Unassigned.2
101703204	LOC101703204	8	Unassigned.1
101705419	Txnip	2	T-cell
101709580	Adipor1	8	Unassigned.1
101726017	Tma16	8	Unassigned.1
101711940	Hdc	7	Mast-cell
101698434	Rspry1	8	Unassigned.1
101712445	Rrbp1	5	Monocyte
101722238	Timp1	5	Monocyte
101699592	Alas2	6	Erythroid-cell
101697872	LOC101697872	8	Unassigned.1
101702558	Ptprcap	4	B-cell
106007697	LOC106007697	8	Unassigned.1
101717601	Arl4a	6	Erythroid-cell
101712534	Cd3d	2	T-cell
101709127	Lsm7	8	Unassigned.1
101701769	Tp53	8	Unassigned.1
101715093	Rsf1	8	Unassigned.1
101711464	Cd3e	2	T-cell
101709336	Cnpy2	8	Unassigned.1
101704358	Cst6	8	Unassigned.1
101696346	Kdm2b	8	Unassigned.1
101726401	Timm10	8	Unassigned.1
101710448	Bptf	8	Unassigned.1
101702895	Tp53inp1	4	B-cell
101706704	Nsmaf	5	Monocyte
101699348	Hmces	2	T-cell
101716060	Tecr	8	Unassigned.1
101708338	Ubl4a	2	T-cell
101719434	Ubtf	8	Unassigned.1
101715738	Smc4	8	Unassigned.1
101716362	Znrd1	8	Unassigned.1
101700582	Ctsh	5	Monocyte
101711645	Sf3a2	8	Unassigned.1
101718348	Gcdh	8	Unassigned.1
101719115	Fhl2	9	Unassigned.2
101712197	Cd3g	2	T-cell
101711471	Abhd17b	4	B-cell
101700345	Tpp2	8	Unassigned.1
101715472	Jak3	2	T-cell
106008178	LOC106008178	8	Unassigned.1
101716685	Mrps26	8	Unassigned.1
101703263	Nop58	8	Unassigned.1
101713013	B4galt7	8	Unassigned.1
101702324	Ipo7	8	Unassigned.1
101714369	Med16	8	Unassigned.1
101713304	Sod1	8	Unassigned.1
101713886	Cd244	5	Monocyte
101701714	Ctnnbl1	8	Unassigned.1
101716426	Batf	5	Monocyte
101700075	LOC101700075	8	Unassigned.1
101699359	6-Sep	9	Unassigned.2
101726631	Gzma	7	Mast-cell
101713155	Bbx	8	Unassigned.1
101716765	Nudcd2	8	Unassigned.1
101716824	Pla2g7	3	Neutrophil
101697806	Isca1	6	Erythroid-cell
101711558	Fam129c	4	B-cell
101715965	Snapc5	8	Unassigned.1
101713506	Dtwd1	8	Unassigned.1
101709232	LOC101709232	9	Unassigned.2
101717737	Actr6	9	Unassigned.2
101710177	Mrpl36	8	Unassigned.1
101713117	4-Sep	9	Unassigned.2
101705873	LOC101705873	2	T-cell
101704035	LOC101704035	8	Unassigned.1
101721384	LOC101721384	3	Neutrophil
101714783	Tomm70a	8	Unassigned.1
101700773	Cd27	2	T-cell
101723532	Nme1	8	Unassigned.1
101720177	Capn2	5	Monocyte
101723945	Mtmr12	9	Unassigned.2
101708721	Skap1	2	T-cell
101707718	Iqgap2	8	Unassigned.1
101709350	Erbb2ip	5	Monocyte
101714332	Itga2b	9	Unassigned.2
101699088	Ldhb	2	T-cell
101714600	LOC101714600	7	Mast-cell
101720035	Csrp1	5	Monocyte
101701727	LOC101701727	8	Unassigned.1
101724147	Gimap6	2	T-cell
101711455	Lat	2	T-cell
101725585	LOC101725585	8	Unassigned.1
101723775	LOC101723775	2	T-cell
101702552	Ubb	6	Erythroid-cell
101725992	Mif	4	B-cell
101723071	Tsc22d3	2	T-cell
101706785	Evl	2	T-cell
101714129	LOC101714129	2	T-cell
101714962	Cd247	2	T-cell
101704740	Myc	2	T-cell
101710077	Il7r	2	T-cell
101724849	LOC101724849	2	T-cell
101703277	S100a10	5	Monocyte
101700525	Npm3	8	Unassigned.1
101699352	Icos	2	T-cell
101705946	Fancd2	2	T-cell
101716160	Rnaseh2c	8	Unassigned.1
101714396	Lck	2	T-cell
101722987	Mfng	8	Unassigned.1
101720902	Gadd45gip1	8	Unassigned.1
101718163	Rgs10	9	Unassigned.2
101712006	LOC101712006	8	Unassigned.1
101720889	LOC101720889	4	B-cell
101726722	Ranbp1	8	Unassigned.1
101707812	Cd99	8	Unassigned.1
101711399	LOC101711399	2	T-cell
106008289	LOC106008289	8	Unassigned.1
101710466	Gpx1	8	Unassigned.1
101704274	Mrpl27	8	Unassigned.1
101708544	F2r	9	Unassigned.2
101725091	Aqp7	4	B-cell
101723561	Tmpo	8	Unassigned.1
101702512	LOC101702512	8	Unassigned.1
101722289	Anp32b	8	Unassigned.1
101720560	S100a4	5	Monocyte
101708195	LOC101708195	8	Unassigned.1
101726745	Fcgrt	5	Monocyte
101714730	Mrpl50	8	Unassigned.1
101697061	Tcf25	5	Monocyte
101717230	Tufm	8	Unassigned.1
101708310	Lsm3	8	Unassigned.1
101710070	Ccng2	8	Unassigned.1
101713646	Mrps23	5	Monocyte
101708402	Pin1	8	Unassigned.1
101710892	Nob1	8	Unassigned.1
101720482	LOC101720482	8	Unassigned.1
101711624	Znrf1	8	Unassigned.1
101725601	Cebpz	5	Monocyte
101726764	Emg1	8	Unassigned.1
101709255	Itm2a	8	Unassigned.1
101715554	Ptbp1	8	Unassigned.1
101709783	LOC101709783	9	Unassigned.2
101705091	Pip4k2a	9	Unassigned.2
101703177	Cwf19l2	8	Unassigned.1
101708031	Mrpl12	8	Unassigned.1
101709349	Cfdp1	8	Unassigned.1
101702504	Pdcl3	8	Unassigned.1
101719814	Arl6ip4	8	Unassigned.1
101716782	Fmnl1	7	Mast-cell
101697799	LOC101697799	5	Monocyte
101725775	Qtrt1	8	Unassigned.1
101696967	Ddit4	5	Monocyte
101715869	LOC101715869	8	Unassigned.1
101717401	Zc3h8	5	Monocyte
101709711	Apex1	8	Unassigned.1
101721070	Lyrm2	8	Unassigned.1
101709947	Polr1c	8	Unassigned.1
101718296	Gcfc2	8	Unassigned.1
101714169	Lpxn	4	B-cell
101712215	P4hb	8	Unassigned.1
101718082	Adora2a	5	Monocyte
101710506	Thumpd2	8	Unassigned.1
101697030	Gpr132	5	Monocyte
101713726	Naa15	8	Unassigned.1
101697246	Rfc1	4	B-cell
101708481	LOC101708481	8	Unassigned.1
101712666	Usf1	5	Monocyte
101701391	Impdh2	8	Unassigned.1
101704567	Lmna	9	Unassigned.2
101705754	Ldoc1l	8	Unassigned.1
101718877	Mrpl19	8	Unassigned.1
101720283	Cd38	5	Monocyte
101702180	Chd9	8	Unassigned.1
101722375	Dnajc2	8	Unassigned.1
101706474	Dusp22	9	Unassigned.2
101724967	Mcm7	8	Unassigned.1
101703172	LOC101703172	9	Unassigned.2
101700646	Atpaf2	8	Unassigned.1
101709008	Ctsb	5	Monocyte
101703691	Pik3r1	8	Unassigned.1
101703538	Ap1s1	9	Unassigned.2
101714661	Mrps35	8	Unassigned.1
101714241	Snx5	8	Unassigned.1
101724978	Pfkl	8	Unassigned.1
101717033	LOC101717033	9	Unassigned.2
101697542	Tlk1	9	Unassigned.2
101714359	Tex10	8	Unassigned.1
101718247	Gga2	4	B-cell
101721614	Fdps	8	Unassigned.1
101713648	Gstk1	8	Unassigned.1
101716608	Arpc5l	8	Unassigned.1
106009817	LOC106009817	8	Unassigned.1
101703514	LOC101703514	9	Unassigned.2
101699756	Scrn2	8	Unassigned.1
101712409	Ahnak	7	Mast-cell
101706300	Gm2a	4	B-cell
101703807	LOC101703807	9	Unassigned.2
101716557	Fscn1	7	Mast-cell
101718101	LOC101718101	8	Unassigned.1
101723195	Sf3b3	8	Unassigned.1
101710500	Zmynd8	8	Unassigned.1
101708749	Esd	8	Unassigned.1
101708029	Lgals3bp	5	Monocyte
101700350	LOC101700350	8	Unassigned.1
101723979	Trmt1	8	Unassigned.1
101698177	Gbp6	5	Monocyte
101718093	Acp5	4	B-cell
101713656	Atg4c	8	Unassigned.1
101703694	Cmtm3	8	Unassigned.1
101709814	LOC101709814	8	Unassigned.1
101696484	Lmbrd1	4	B-cell
101711289	Nkg7	7	Mast-cell
101712207	Pdlim1	9	Unassigned.2
101702995	Eci1	8	Unassigned.1
101698657	Atp5s	6	Erythroid-cell
101700427	Cd151	8	Unassigned.1
101701375	Mtfr1l	9	Unassigned.2
101699018	Ssbp3	6	Erythroid-cell
101723851	Isyna1	8	Unassigned.1
101712905	Zfp36l1	8	Unassigned.1
101721217	B3galt6	8	Unassigned.1
101709624	Tmem140	9	Unassigned.2
101703701	Rb1	8	Unassigned.1
101705990	Irf8	4	B-cell
101698280	Adam10	9	Unassigned.2
101704177	LOC101704177	4	B-cell
101719297	Adck5	9	Unassigned.2
101714803	Npb	9	Unassigned.2
101725475	Cux1	8	Unassigned.1
101723404	LOC101723404	9	Unassigned.2
101715936	Acp2	5	Monocyte
101724524	Tubb4a	9	Unassigned.2
101716753	LOC101716753	4	B-cell
101703863	Mafb	5	Monocyte
101710552	Cdkn1a	5	Monocyte
101701604	Mefv	5	Monocyte
101717531	Cxcl10	5	Monocyte
101718161	Alpk2	5	Monocyte
101725560	LOC101725560	7	Mast-cell
101722087	LOC101722087	5	Monocyte
101716692	Btg3	9	Unassigned.2
101713536	F11r	9	Unassigned.2
101712759	Notch2	5	Monocyte
101718346	LOC101718346	4	B-cell
101704989	LOC101704989	4	B-cell
101712603	Cd79b	4	B-cell
101712340	LOC101712340	4	B-cell
101719747	Ifi30	5	Monocyte
101701225	Vpreb3	4	B-cell
101718461	Pou2f2	5	Monocyte
101724318	Cd72	4	B-cell
101705375	LOC101705375	4	B-cell
101713200	LOC101713200	4	B-cell
101700523	Tnfrsf13c	4	B-cell
101706816	Fcmr	4	B-cell
101724990	Epsti1	5	Monocyte
101699543	Pvalb	8	Unassigned.1
101715385	Tnip3	5	Monocyte
101710346	Batf3	5	Monocyte
101703487	C1qa	5	Monocyte
101705007	Ebi3	5	Monocyte
101711238	Ccl24	5	Monocyte
101701190	Fcer1a	7	Mast-cell
101700822	Npc2	9	Unassigned.2
101717411	Treml1	9	Unassigned.2
101717206	Apoe	9	Unassigned.2
101721546	Ptrf	8	Unassigned.1
101718529	LOC101718529	6	Erythroid-cell
101705305	LOC101705305	6	Erythroid-cell
101710754	Tmcc2	6	Erythroid-cell
101716029	Chac2	8	Unassigned.1
101712783	Aqp1	8	Unassigned.1
101715397	LOC101715397	8	Unassigned.1
101707899	Smox	9	Unassigned.2
101705915	LOC101705915	8	Unassigned.1
101709875	Slc41a3	9	Unassigned.2
101719339	Tsc22d1	8	Unassigned.1
101715950	Cpa3	7	Mast-cell
101714023	LOC101714023	7	Mast-cell
101719271	Rbp1	7	Mast-cell
101708655	Prg3	7	Mast-cell
101703025	Ms4a2	7	Mast-cell
101709345	LOC101709345	7	Mast-cell
101724855	Gcsaml	7	Mast-cell
101700540	Armc9	8	Unassigned.1
101708095	Gata1	8	Unassigned.1
101709970	Lmo2	8	Unassigned.1
101702547	Stmn1	9	Unassigned.2
101712702	Asic4	8	Unassigned.1
101703578	Ddah2	9	Unassigned.2
101697769	Sparc	9	Unassigned.2
101705243	Rcan1	9	Unassigned.2
101719402	Nrgn	9	Unassigned.2
101697287	Gp9	9	Unassigned.2
101706349	LOC101706349	9	Unassigned.2
101704539	LOC101704539	9	Unassigned.2
101720612	Tubb1	9	Unassigned.2
101700280	Fto	9	Unassigned.2
101705762	Ly6g6f	9	Unassigned.2
101699711	Tmem40	9	Unassigned.2
101715362	Ptn	9	Unassigned.2
101724369	Ube2c	9	Unassigned.2
101700812	Rbpms2	9	Unassigned.2
106007771	LOC106007771	9	Unassigned.2
101705143	Ly6g6d	9	Unassigned.2
101718674	Scara3	9	Unassigned.2
101723364	Penk	9	Unassigned.2
101713103	Hecw2	9	Unassigned.2
101707480	Cald1	9	Unassigned.2
101720065	Bphl	9	Unassigned.2
