# Supplementary material for: Single-cell transcriptomics of the naked mole-rat reveals unexpected features of mammalian immunity
Source: PLoS Biol. 2019 Nov 21;17(11):e3000528. doi: 10.1371/journal.pbio.3000528 (PMC6894886; doi:10.1371/journal.pbio.3000528)
Supplement: S43 Table — For each scRNA-seq sample provided are the species, sex, tissue, condition, biological replicate, technical replicate, number of reads, percentage of mapped reads, percentage of confidently mapped reads, percentage of confidently mapped intergenic reads, percentage of confidently mapped intronic reads, percentage of confidently mapped exonic reads, percentage of confidently mapped transcriptomic reads, percentage of antisense to gene mapped reads, number of filtered cell-less barcodes, number of multiplet filtered barcodes, number of retained barcodes, number of filtered genes, number of retained genes across all cells, and number of variable genes across the replicates. scRNA-seq, single-cell RNA-sequencing. (CSV) [file pbio.3000528.s055.csv]

animal_sample_name	sample_name	species	sex	tissue	condition	biological_replicate	technical_replicate	number_reads	percentage_mapped_reads	percentage_confidently_mapped_reads	percentage_confidently_intergenic_mapped_reads	percentage_confidently_intronic_mapped_reads	percentage_confidently_exonic_mapped_reads	percentage_confidently_transcriptomic_mapped_reads	percentage_antisense_to_gene_mapped_reads	cell_absence_filtered_barcodes	multiplet_filtered_barcodes	retained_barcodes	filtered_genes	retained_genes_across_all_cells	species_tissue_condition_variable_genes
619_365_1	nmr_1.1	NMR	F	spleen	NA	1	1	129289673	93.4	89.7	10.2	12.9	66.6	64.1	0.4	734022	19	3239	0	4455	2231
619_365_2	nmr_1.2	NMR	F	spleen	NA	1	2	153657907	93.8	89.7	10	12.7	67	64.5	0.4	733847	17	3416	0	4628	2231
621_117_1	nmr_2.1	NMR	F	spleen	NA	2	1	130214927	93.2	89	10.8	15.3	62.9	60.3	0.4	734173	1	3106	0	4616	2231
621_117_2	nmr_2.2	NMR	F	spleen	NA	2	2	136163503	94.1	89.7	11.1	16.1	62.5	59.9	0.5	734165	6	3109	0	3877	2231
633_309_1	nmr_3.1	NMR	M	spleen	NA	3	1	91737534	94	89.3	12.5	15	61.8	59.3	0.4	733046	22	4212	0	3703	2231
633_309_2	nmr_3.2	NMR	M	spleen	NA	3	2	113876515	93.3	89.4	12.5	14.5	62.4	59.9	0.4	732729	23	4528	0	3637	2231
634_594_1	nmr_4.1	NMR	M	spleen	NA	4	1	96892182	94.2	90.1	11.1	14.5	64.5	62	0.4	733140	23	4117	0	3241	2231
634_594_2	nmr_4.2	NMR	M	spleen	NA	4	2	134752314	93.5	89.6	10.8	14.2	64.7	62.1	0.4	733031	27	4222	0	3746	2231
Mouse1_1	mouse_1.1	mouse	F	spleen	NA	1	1	129206356	94.1	82.1	2.7	16	63.5	59.5	1.5	733425	2	3853	0	4942	1136
Mouse1_2	mouse_1.2	mouse	F	spleen	NA	1	2	155797699	94.3	82.1	2.7	15.4	64	60.1	1.4	733747	1	3532	0	5635	1136
Mouse2_1	mouse_2.1	mouse	F	spleen	NA	2	1	155797699	94.3	82.1	2.7	15.4	64	60.1	1.4	732212	2	5066	0	5270	1136
Mouse2_2	mouse_2.2	mouse	F	spleen	NA	2	2	129197432	94.1	81.9	2.7	15.4	63.8	59.9	1.3	731506	22	5752	0	3625	1136
Mouse3_1	mouse_3.1	mouse	M	spleen	NA	3	1	129054473	94.4	82.3	2.6	15.8	63.9	59.8	1.5	734465	23	2792	0	3940	1136
Mouse3_2	mouse_3.2	mouse	M	spleen	NA	3	2	105857368	93.9	81.4	2.7	14.6	64	60	1.5	734554	23	2703	0	3698	1136
Mouse4_1	mouse_4.1	mouse	M	spleen	NA	4	1	102856510	94.2	81.8	2.7	14.1	65	61.3	1.3	729625	54	7601	0	2794	1136
Mouse4_2	mouse_4.2	mouse	M	spleen	NA	4	2	104119248	94.3	81.8	2.8	15.6	63.3	59.3	1.5	729464	27	7789	0	3686	1136
nmr_CIC_1	nmr.CIC_1	NMR	M	circulating immune cells	NA	1	1	FAILED	FAILED	FAILED	FAILED	FAILED	FAILED	FAILED	FAILED	FAILED	FAILED	FAILED	FAILED	FAILED	FAILED
nmr_CIC_2	nmr.CIC_2	NMR	M	circulating immune cells	NA	2	1	128634250	47.5	45.9	5.4	7.6	32.8	31.6	0.2	733505	3	3772	0	2773	2202
nmr_CIC_3	nmr.CIC_3	NMR	F	circulating immune cells	NA	3	1	135004171	47.2	45.7	5.6	7.5	32.5	31.1	0.2	733892	4	3384	0	2501	2202
nmr_CIC_4	nmr.CIC_4	NMR	F	circulating immune cells	NA	4	1	118583023	47.6	46.1	5.5	7.7	33	31.7	0.2	733899	5	3376	0	2191	2202
mouse_CIC_1	mouse.CIC_1	mouse	M	circulating immune cells	NA	1	1	143649273	48.6	31.4	0.3	1.9	29.1	28.1	0.2	733011	3	4266	0	1195	2295
mouse_CIC_2	mouse.CIC_2	mouse	M	circulating immune cells	NA	2	1	144011135	48.7	35.6	0.5	2.2	33	31.9	0.2	733172	12	4096	0	1758	2295
mouse_CIC_3	mouse.CIC_3	mouse	F	circulating immune cells	NA	3	1	147867362	48.3	32.1	0.5	3	28.6	27.4	0.3	733537	3	3740	0	2171	2295
mouse_CIC_4	mouse.CIC_4	mouse	F	circulating immune cells	NA	4	1	146270359	48.1	32.3	0.6	3	28.8	27.6	0.3	733627	3	3650	0	2203	2295
nmr.spleen.saline_1_1	nmr.spleen.saline_1_1	NMR	M	spleen	saline	1	1	152830322	67.7	65.6	7.3	10.1	48.2	46.4	0.3	735039	1	2240	0	2951	2958
nmr.spleen.saline_1_2	nmr.spleen.saline_1_2	NMR	M	spleen	saline	1	2	141694666	67.8	65.6	7.3	10	48.2	46.4	0.3	734672	28	2580	0	2190	2958
nmr.spleen.saline_2_1	nmr.spleen.saline_2_1	NMR	F	spleen	saline	2	1	164046353	67.4	65.3	5.1	6.1	54.1	52.4	0.2	732878	50	4352	0	2254	2958
nmr.spleen.saline_2_2	nmr.spleen.saline_2_2	NMR	F	spleen	saline	2	2	164239105	66.8	64.7	5.1	6.1	53.5	51.8	0.2	733047	51	4182	0	2276	2958
nmr.spleen.LPS_1_1	nmr.spleen.LPS_1_1	NMR	M	spleen	LPS	1	1	148509436	68.2	66.4	6.1	8.3	52	50.3	0.3	734493	40	2747	0	2296	2555
nmr.spleen.LPS_1_2	nmr.spleen.LPS_1_2	NMR	M	spleen	LPS	1	2	141263291	67	65.4	6.2	8.1	51.1	49.2	0.3	734818	2	2460	0	3603	2555
nmr.spleen.LPS_2_1	nmr.spleen.LPS_2_1	NMR	F	spleen	LPS	2	1	154969187	67.8	65.7	6.2	8.4	51.2	49.5	0.3	733440	4	3836	0	2542	2555
nmr.spleen.LPS_2_2	nmr.spleen.LPS_2_2	NMR	F	spleen	LPS	2	2	166762343	67.6	65.7	6.3	8.8	50.7	48.9	0.3	733825	19	3436	0	2225	2555
nmr.CIC.saline_1_1	nmr.CIC.saline_1_1	NMR	M	circulating immune cells	saline	1	1	152200352	67.2	65.7	7.4	10.7	47.7	45.9	0.3	735356	7	1917	0	1721	1886
nmr.CIC.saline_1_2	nmr.CIC.saline_1_2	NMR	M	circulating immune cells	saline	1	2	124896366	67.1	65.5	7.6	10.9	47.1	45.2	0.3	735161	24	2095	0	1161	1886
nmr.CIC.saline_2_1	nmr.CIC.saline_2_1	NMR	F	circulating immune cells	saline	2	1	143658051	67.5	66	6.2	8.6	51.1	49.4	0.3	735176	20	2084	0	1168	1886
nmr.CIC.saline_2_2	nmr.CIC.saline_2_2	NMR	F	circulating immune cells	saline	2	2	162145872	68	66.3	6.5	9.4	50.4	48.8	0.3	735079	4	2197	0	1642	1886
nmr.CIC.LPS_1_1	nmr.CIC.LPS_1_1	NMR	M	circulating immune cells	LPS	1	1	128874648	67.2	65.9	5.2	7.5	53.2	51.5	0.3	734937	3	2340	0	1742	2670
nmr.CIC.LPS_1_2	nmr.CIC.LPS_1_2	NMR	M	circulating immune cells	LPS	1	2	144319635	67.5	66.3	5	7.1	54.2	52.5	0.3	735049	2	2229	0	2266	2670
nmr.CIC.LPS_2_1	nmr.CIC.LPS_2_1	NMR	F	circulating immune cells	LPS	2	1	123989080	67.8	66.5	5.1	6.9	54.5	52.8	0.3	736590	9	681	0	1673	2670
nmr.CIC.LPS_2_2	nmr.CIC.LPS_2_2	NMR	F	circulating immune cells	LPS	2	2	152948128	67.6	66.1	5	6.6	54.5	52.8	0.3	736620	4	656	0	1669	2670
Mouse 156 Spleen 1	mouse.spleen.saline_1_1	mouse	M	spleen	saline	1	1	188784687	96	84.3	3.5	23.2	57.5	53	2.2	736208	6	1066	0	2021	2305
Mouse 156 Spleen 2	mouse.spleen.saline_1_2	mouse	M	spleen	saline	1	2	184508521	95.8	83.2	3.5	20.8	58.9	54.7	1.9	735002	3	2275	0	2984	2305
Mouse 159 Spleen 1	mouse.spleen.saline_2_1	mouse	F	spleen	saline	2	1	193811412	95.5	83	3.7	18.2	61.2	57	1.8	734464	26	2790	0	2567	2305
Mouse 159 Spleen 1	mouse.spleen.saline_2_2	mouse	F	spleen	saline	2	2	190829992	95.8	83.8	3.5	18.9	61.4	57.2	1.9	734389	7	2884	0	2990	2305
Mouse 157 Spleen 1	mouse.spleen.LPS_1_1	mouse	M	spleen	LPS	1	1	196825716	95.7	83.1	3.7	19	60.4	56.3	1.9	735022	1	2257	0	3117	1839
Mouse 157 Spleen 2	mouse.spleen.LPS_1_2	mouse	M	spleen	LPS	1	2	185568656	95	83	3.6	18.4	61	56.7	1.9	735017	1	2262	0	2860	1839
Mouse 160 Spleen 1	mouse.spleen.LPS_2_1	mouse	F	spleen	LPS	2	1	216704067	95.8	83.6	3.4	16.5	63.7	59.5	1.9	734229	3	3048	0	3790	1839
Mouse 160 Spleen 2	mouse.spleen.LPS_2_2	mouse	F	spleen	LPS	2	2	208290964	95.7	83.5	3.4	16.4	63.6	59.5	1.8	734198	6	3076	0	3494	1839
Mouse 156 CIC 1	mouse.CIC.saline_1_1	mouse	M	circulating immune cells	saline	1	1	175222172	96.5	74.9	2.4	14.2	58.4	55.1	1.4	736030	1	1249	0	2031	2821
Mouse 156 CIC 2	mouse.CIC.saline_1_2	mouse	M	circulating immune cells	saline	1	2	177309220	96.7	79.5	2.4	14.4	62.7	59.5	1.3	735881	1	1398	0	1937	2821
Mouse 159 CIC 1	mouse.CIC.saline_2_1	mouse	F	circulating immune cells	saline	2	1	220499857	96.7	74.2	2	10	62.2	58.9	1.2	735606	3	1671	0	3300	2821
Mouse 159 CIC 2	mouse.CIC.saline_2_2	mouse	F	circulating immune cells	saline	2	2	186929553	96.6	78.1	2.1	10.2	65.8	62.6	1.1	735613	24	1643	0	2536	2821
Mouse 157 CIC 1	mouse.CIC.LPS_1_1	mouse	M	circulating immune cells	LPS	1	1	196781652	96.4	73.2	2	8.3	62.8	60.2	1	736016	3	1261	0	2415	2679
Mouse 157 CIC 2	mouse.CIC.LPS_1_2	mouse	M	circulating immune cells	LPS	1	2	183156519	96.5	70.7	2	8.4	60.3	57.6	1	735879	9	1392	0	2117	2679
Mouse 160 CIC 1	mouse.CIC.LPS_2_1	mouse	F	circulating immune cells	LPS	2	1	196554135	97.1	63.8	0.8	3.4	59.6	57.4	0.4	736652	4	624	0	2521	2679
Mouse 160 CIC 2	mouse.CIC.LPS_2_2	mouse	F	circulating immune cells	LPS	2	2	193873490	97.2	64.1	0.8	3.4	59.9	57.7	0.4	736677	2	601	0	2626	2679
