# Supplementary material for: Single-cell transcriptomics of the naked mole-rat reveals unexpected features of mammalian immunity
Source: PLoS Biol. 2019 Nov 21;17(11):e3000528. doi: 10.1371/journal.pbio.3000528 (PMC6894886; doi:10.1371/journal.pbio.3000528)
Supplement: S44 Table — For each converged cluster in each of the scRNA-seq datasets provided are the Ensembl or RefSeq genes IDs (for mouse and NM-R genes, respectively), ortholog Ensembl gene ID (only for NM-R genes), gene symbol, ortholog gene symbol (only for NM-R genes), converged cluster, converged cell type, ImmGen cell type, ImmGen TPM, species, dataset, and established cell type the gene is associated with. NM-R, naked mole-rat; scRNA-seq, single-cell RNA-sequencing; TPM, transcripts per million. (CSV) [file pbio.3000528.s056.csv]

gene_id	ortholog.gene_id	symbol	ortholog.symbol	converged.cluster	converged.cell.type	immgen.cell.type	immgen.tpm	species	dataset	established.cell.type.marker
ENSMUSG00000003379	NA	Cd79a	NA	2	B-cell	B.T1.Sp	14342.4519260734	mouse	spleen	B-cell
ENSMUSG00000003379	NA	Cd79a	NA	2	B-cell	B.PB.Sp	2530.18335635658	mouse	spleen	B-cell
ENSMUSG00000003379	NA	Cd79a	NA	2	B-cell	B.GC.CB.Sp	4604.24596608922	mouse	spleen	B-cell
ENSMUSG00000003379	NA	Cd79a	NA	2	B-cell	B.Sp	8400.97679613594	mouse	spleen	B-cell
ENSMUSG00000003379	NA	Cd79a	NA	2	B-cell	B.Fo.Sp	9321.4389838517	mouse	spleen	B-cell
ENSMUSG00000003379	NA	Cd79a	NA	2	B-cell	B.MZ.Sp	9298.6897935679	mouse	spleen	B-cell
ENSMUSG00000003379	NA	Cd79a	NA	2	B-cell	B.mem.Sp	13536.2792156716	mouse	spleen	B-cell
ENSMUSG00000003379	NA	Cd79a	NA	2	B-cell	B.GC.CC.Sp	5333.11636765971	mouse	spleen	B-cell
ENSMUSG00000003379	NA	Cd79a	NA	2	B-cell	B.PC.Sp	5051.94642177749	mouse	spleen	B-cell
ENSMUSG00000003379	NA	Cd79a	NA	2	B-cell	T.4.Nve.Sp	19.0761942114505	mouse	spleen	B-cell
ENSMUSG00000003379	NA	Cd79a	NA	2	B-cell	T.8.Nve.Sp	7.01268275324678	mouse	spleen	B-cell
ENSMUSG00000003379	NA	Cd79a	NA	2	B-cell	T8.TN.P14.Sp	12.7351836588271	mouse	spleen	B-cell
ENSMUSG00000003379	NA	Cd79a	NA	2	B-cell	T8.TE.LCMV.d7.Sp	6.43936862973023	mouse	spleen	B-cell
ENSMUSG00000003379	NA	Cd79a	NA	2	B-cell	T8.MP.LCMV.d7.Sp	2.90131711862225	mouse	spleen	B-cell
ENSMUSG00000003379	NA	Cd79a	NA	2	B-cell	T8.Tem.LCMV.d180.Sp	3.62272858304548	mouse	spleen	B-cell
ENSMUSG00000003379	NA	Cd79a	NA	2	B-cell	Treg.4.25hi.Sp	18.521519236207	mouse	spleen	B-cell
ENSMUSG00000003379	NA	Cd79a	NA	2	B-cell	NKT.Sp.LPS.3hr	3.55359775440617	mouse	spleen	B-cell
ENSMUSG00000003379	NA	Cd79a	NA	2	B-cell	NKT.Sp.LPS.18hr	4.11982614403778	mouse	spleen	B-cell
ENSMUSG00000003379	NA	Cd79a	NA	2	B-cell	NKT.Sp	6.46323580301855	mouse	spleen	B-cell
ENSMUSG00000003379	NA	Cd79a	NA	2	B-cell	NKT.Sp.LPS.3d	94.697726865452	mouse	spleen	B-cell
ENSMUSG00000003379	NA	Cd79a	NA	2	B-cell	NK.27-11b+.Sp	6.44205346593797	mouse	spleen	B-cell
ENSMUSG00000003379	NA	Cd79a	NA	2	B-cell	NK.27+11b-.Sp	5.32304622033799	mouse	spleen	B-cell
ENSMUSG00000003379	NA	Cd79a	NA	2	B-cell	NK.27+11b+.Sp	2.9087710967878	mouse	spleen	B-cell
ENSMUSG00000003379	NA	Cd79a	NA	2	B-cell	DC.4+.Sp	7.50848319756749	mouse	spleen	B-cell
ENSMUSG00000003379	NA	Cd79a	NA	2	B-cell	DC.8+.Sp	2.52766567039316	mouse	spleen	B-cell
ENSMUSG00000003379	NA	Cd79a	NA	2	B-cell	DC.pDC.Sp	10.7166134031854	mouse	spleen	B-cell
ENSMUSG00000003379	NA	Cd79a	NA	2	B-cell	MF.PC	9.07298259081259	mouse	spleen	B-cell
ENSMUSG00000003379	NA	Cd79a	NA	2	B-cell	MF.RP.Sp	34.61	mouse	spleen	B-cell
ENSMUSG00000003379	NA	Cd79a	NA	2	B-cell	Mo.6C+II-.Bl	2.23398	mouse	spleen	B-cell
ENSMUSG00000003379	NA	Cd79a	NA	2	B-cell	Mo.6C-II-.Bl	13.2276	mouse	spleen	B-cell
ENSMUSG00000003379	NA	Cd79a	NA	2	B-cell	GN.Sp	21.021262260448	mouse	spleen	B-cell
ENSMUSG00000003379	NA	Cd79a	NA	2	B-cell	MC.heparinase.PC	1.68000562632605	mouse	spleen	B-cell
ENSMUSG00000003379	NA	Cd79a	NA	2	B-cell	Ba.Sp	20.9959	mouse	spleen	B-cell
ENSMUSG00000003379	NA	Cd79a	NA	2	B-cell	Eo.Sp	26.0517	mouse	spleen	B-cell
ENSMUSG00000036594	NA	H2-Aa	NA	3	CD8-dendritic-cell.1	B.T1.Sp	10448.3218039423	mouse	spleen	NA
ENSMUSG00000036594	NA	H2-Aa	NA	3	CD8-dendritic-cell.1	B.PB.Sp	7949.92440833451	mouse	spleen	NA
ENSMUSG00000036594	NA	H2-Aa	NA	3	CD8-dendritic-cell.1	B.GC.CB.Sp	8879.38074873752	mouse	spleen	NA
ENSMUSG00000036594	NA	H2-Aa	NA	3	CD8-dendritic-cell.1	B.Sp	18730.1185049835	mouse	spleen	NA
ENSMUSG00000036594	NA	H2-Aa	NA	3	CD8-dendritic-cell.1	B.Fo.Sp	27698.3224436813	mouse	spleen	NA
ENSMUSG00000036594	NA	H2-Aa	NA	3	CD8-dendritic-cell.1	B.MZ.Sp	24001.1587932293	mouse	spleen	NA
ENSMUSG00000036594	NA	H2-Aa	NA	3	CD8-dendritic-cell.1	B.mem.Sp	8350.99384362048	mouse	spleen	NA
ENSMUSG00000036594	NA	H2-Aa	NA	3	CD8-dendritic-cell.1	B.GC.CC.Sp	16408.4249200149	mouse	spleen	NA
ENSMUSG00000036594	NA	H2-Aa	NA	3	CD8-dendritic-cell.1	B.PC.Sp	2422.60894296059	mouse	spleen	NA
ENSMUSG00000036594	NA	H2-Aa	NA	3	CD8-dendritic-cell.1	T.4.Nve.Sp	1.48222117584413	mouse	spleen	NA
ENSMUSG00000036594	NA	H2-Aa	NA	3	CD8-dendritic-cell.1	T.8.Nve.Sp	5.87745570903287	mouse	spleen	NA
ENSMUSG00000036594	NA	H2-Aa	NA	3	CD8-dendritic-cell.1	T8.TN.P14.Sp	0.1	mouse	spleen	NA
ENSMUSG00000036594	NA	H2-Aa	NA	3	CD8-dendritic-cell.1	T8.TE.LCMV.d7.Sp	1.73279739666263	mouse	spleen	NA
ENSMUSG00000036594	NA	H2-Aa	NA	3	CD8-dendritic-cell.1	T8.MP.LCMV.d7.Sp	1.28917711224931	mouse	spleen	NA
ENSMUSG00000036594	NA	H2-Aa	NA	3	CD8-dendritic-cell.1	T8.Tem.LCMV.d180.Sp	0.1	mouse	spleen	NA
ENSMUSG00000036594	NA	H2-Aa	NA	3	CD8-dendritic-cell.1	Treg.4.25hi.Sp	10.2693312552781	mouse	spleen	NA
ENSMUSG00000036594	NA	H2-Aa	NA	3	CD8-dendritic-cell.1	NKT.Sp.LPS.3hr	6.88046794986865	mouse	spleen	NA
ENSMUSG00000036594	NA	H2-Aa	NA	3	CD8-dendritic-cell.1	NKT.Sp.LPS.18hr	34.5926800586796	mouse	spleen	NA
ENSMUSG00000036594	NA	H2-Aa	NA	3	CD8-dendritic-cell.1	NKT.Sp	29.0880742137512	mouse	spleen	NA
ENSMUSG00000036594	NA	H2-Aa	NA	3	CD8-dendritic-cell.1	NKT.Sp.LPS.3d	163.602243964979	mouse	spleen	NA
ENSMUSG00000036594	NA	H2-Aa	NA	3	CD8-dendritic-cell.1	NK.27-11b+.Sp	15.5021298458494	mouse	spleen	NA
ENSMUSG00000036594	NA	H2-Aa	NA	3	CD8-dendritic-cell.1	NK.27+11b-.Sp	17.6339557627413	mouse	spleen	NA
ENSMUSG00000036594	NA	H2-Aa	NA	3	CD8-dendritic-cell.1	NK.27+11b+.Sp	6.05393921311335	mouse	spleen	NA
ENSMUSG00000036594	NA	H2-Aa	NA	3	CD8-dendritic-cell.1	DC.4+.Sp	73539.1685066367	mouse	spleen	NA
ENSMUSG00000036594	NA	H2-Aa	NA	3	CD8-dendritic-cell.1	DC.8+.Sp	95953.2783867602	mouse	spleen	NA
ENSMUSG00000036594	NA	H2-Aa	NA	3	CD8-dendritic-cell.1	DC.pDC.Sp	19985.9784028502	mouse	spleen	NA
ENSMUSG00000036594	NA	H2-Aa	NA	3	CD8-dendritic-cell.1	MF.PC	351.488483414435	mouse	spleen	NA
ENSMUSG00000036594	NA	H2-Aa	NA	3	CD8-dendritic-cell.1	GN.Sp	1173.02230194964	mouse	spleen	NA
ENSMUSG00000036594	NA	H2-Aa	NA	3	CD8-dendritic-cell.1	MC.heparinase.PC	0.1	mouse	spleen	NA
ENSMUSG00000060586	NA	H2-Eb1	NA	3	CD8-dendritic-cell.1	B.T1.Sp	7785.68018223734	mouse	spleen	APC
ENSMUSG00000060586	NA	H2-Eb1	NA	3	CD8-dendritic-cell.1	B.T1.Sp	7785.68018223734	mouse	spleen	B-cell
ENSMUSG00000060586	NA	H2-Eb1	NA	3	CD8-dendritic-cell.1	B.PB.Sp	6149.66088603603	mouse	spleen	APC
ENSMUSG00000060586	NA	H2-Eb1	NA	3	CD8-dendritic-cell.1	B.PB.Sp	6149.66088603603	mouse	spleen	B-cell
ENSMUSG00000060586	NA	H2-Eb1	NA	3	CD8-dendritic-cell.1	B.GC.CB.Sp	8710.81664616696	mouse	spleen	APC
ENSMUSG00000060586	NA	H2-Eb1	NA	3	CD8-dendritic-cell.1	B.GC.CB.Sp	8710.81664616696	mouse	spleen	B-cell
ENSMUSG00000060586	NA	H2-Eb1	NA	3	CD8-dendritic-cell.1	B.Sp	13090.1664702302	mouse	spleen	APC
ENSMUSG00000060586	NA	H2-Eb1	NA	3	CD8-dendritic-cell.1	B.Sp	13090.1664702302	mouse	spleen	B-cell
ENSMUSG00000060586	NA	H2-Eb1	NA	3	CD8-dendritic-cell.1	B.Fo.Sp	18065.8720773659	mouse	spleen	APC
ENSMUSG00000060586	NA	H2-Eb1	NA	3	CD8-dendritic-cell.1	B.Fo.Sp	18065.8720773659	mouse	spleen	B-cell
ENSMUSG00000060586	NA	H2-Eb1	NA	3	CD8-dendritic-cell.1	B.MZ.Sp	16819.0777713954	mouse	spleen	APC
ENSMUSG00000060586	NA	H2-Eb1	NA	3	CD8-dendritic-cell.1	B.MZ.Sp	16819.0777713954	mouse	spleen	B-cell
ENSMUSG00000060586	NA	H2-Eb1	NA	3	CD8-dendritic-cell.1	B.mem.Sp	5850.72951841192	mouse	spleen	APC
ENSMUSG00000060586	NA	H2-Eb1	NA	3	CD8-dendritic-cell.1	B.mem.Sp	5850.72951841192	mouse	spleen	B-cell
ENSMUSG00000060586	NA	H2-Eb1	NA	3	CD8-dendritic-cell.1	B.GC.CC.Sp	14162.8317133027	mouse	spleen	APC
ENSMUSG00000060586	NA	H2-Eb1	NA	3	CD8-dendritic-cell.1	B.GC.CC.Sp	14162.8317133027	mouse	spleen	B-cell
ENSMUSG00000060586	NA	H2-Eb1	NA	3	CD8-dendritic-cell.1	B.PC.Sp	1980.42379733677	mouse	spleen	APC
ENSMUSG00000060586	NA	H2-Eb1	NA	3	CD8-dendritic-cell.1	B.PC.Sp	1980.42379733677	mouse	spleen	B-cell
ENSMUSG00000060586	NA	H2-Eb1	NA	3	CD8-dendritic-cell.1	T.4.Nve.Sp	0.786595671551859	mouse	spleen	APC
ENSMUSG00000060586	NA	H2-Eb1	NA	3	CD8-dendritic-cell.1	T.4.Nve.Sp	0.786595671551859	mouse	spleen	B-cell
ENSMUSG00000060586	NA	H2-Eb1	NA	3	CD8-dendritic-cell.1	T.8.Nve.Sp	2.50450232682928	mouse	spleen	APC
ENSMUSG00000060586	NA	H2-Eb1	NA	3	CD8-dendritic-cell.1	T.8.Nve.Sp	2.50450232682928	mouse	spleen	B-cell
ENSMUSG00000060586	NA	H2-Eb1	NA	3	CD8-dendritic-cell.1	T8.TN.P14.Sp	0.742109965875428	mouse	spleen	APC
ENSMUSG00000060586	NA	H2-Eb1	NA	3	CD8-dendritic-cell.1	T8.TN.P14.Sp	0.742109965875428	mouse	spleen	B-cell
ENSMUSG00000060586	NA	H2-Eb1	NA	3	CD8-dendritic-cell.1	T8.TE.LCMV.d7.Sp	0.1	mouse	spleen	APC
ENSMUSG00000060586	NA	H2-Eb1	NA	3	CD8-dendritic-cell.1	T8.TE.LCMV.d7.Sp	0.1	mouse	spleen	B-cell
ENSMUSG00000060586	NA	H2-Eb1	NA	3	CD8-dendritic-cell.1	T8.MP.LCMV.d7.Sp	4.53338501752557	mouse	spleen	APC
ENSMUSG00000060586	NA	H2-Eb1	NA	3	CD8-dendritic-cell.1	T8.MP.LCMV.d7.Sp	4.53338501752557	mouse	spleen	B-cell
ENSMUSG00000060586	NA	H2-Eb1	NA	3	CD8-dendritic-cell.1	T8.Tem.LCMV.d180.Sp	0.1	mouse	spleen	APC
ENSMUSG00000060586	NA	H2-Eb1	NA	3	CD8-dendritic-cell.1	T8.Tem.LCMV.d180.Sp	0.1	mouse	spleen	B-cell
ENSMUSG00000060586	NA	H2-Eb1	NA	3	CD8-dendritic-cell.1	Treg.4.25hi.Sp	9.17311157840336	mouse	spleen	APC
ENSMUSG00000060586	NA	H2-Eb1	NA	3	CD8-dendritic-cell.1	Treg.4.25hi.Sp	9.17311157840336	mouse	spleen	B-cell
ENSMUSG00000060586	NA	H2-Eb1	NA	3	CD8-dendritic-cell.1	NKT.Sp.LPS.3hr	8.16471302001556	mouse	spleen	APC
ENSMUSG00000060586	NA	H2-Eb1	NA	3	CD8-dendritic-cell.1	NKT.Sp.LPS.3hr	8.16471302001556	mouse	spleen	B-cell
ENSMUSG00000060586	NA	H2-Eb1	NA	3	CD8-dendritic-cell.1	NKT.Sp.LPS.18hr	17.8629315941876	mouse	spleen	APC
ENSMUSG00000060586	NA	H2-Eb1	NA	3	CD8-dendritic-cell.1	NKT.Sp.LPS.18hr	17.8629315941876	mouse	spleen	B-cell
ENSMUSG00000060586	NA	H2-Eb1	NA	3	CD8-dendritic-cell.1	NKT.Sp	17.0686288080495	mouse	spleen	APC
ENSMUSG00000060586	NA	H2-Eb1	NA	3	CD8-dendritic-cell.1	NKT.Sp	17.0686288080495	mouse	spleen	B-cell
ENSMUSG00000060586	NA	H2-Eb1	NA	3	CD8-dendritic-cell.1	NKT.Sp.LPS.3d	199.80631227151	mouse	spleen	APC
ENSMUSG00000060586	NA	H2-Eb1	NA	3	CD8-dendritic-cell.1	NKT.Sp.LPS.3d	199.80631227151	mouse	spleen	B-cell
ENSMUSG00000060586	NA	H2-Eb1	NA	3	CD8-dendritic-cell.1	NK.27-11b+.Sp	0.1	mouse	spleen	APC
ENSMUSG00000060586	NA	H2-Eb1	NA	3	CD8-dendritic-cell.1	NK.27-11b+.Sp	0.1	mouse	spleen	B-cell
ENSMUSG00000060586	NA	H2-Eb1	NA	3	CD8-dendritic-cell.1	NK.27+11b-.Sp	18.9556677499836	mouse	spleen	APC
ENSMUSG00000060586	NA	H2-Eb1	NA	3	CD8-dendritic-cell.1	NK.27+11b-.Sp	18.9556677499836	mouse	spleen	B-cell
ENSMUSG00000060586	NA	H2-Eb1	NA	3	CD8-dendritic-cell.1	NK.27+11b+.Sp	1.95701624139655	mouse	spleen	APC
ENSMUSG00000060586	NA	H2-Eb1	NA	3	CD8-dendritic-cell.1	NK.27+11b+.Sp	1.95701624139655	mouse	spleen	B-cell
ENSMUSG00000060586	NA	H2-Eb1	NA	3	CD8-dendritic-cell.1	DC.4+.Sp	57368.5420706941	mouse	spleen	APC
ENSMUSG00000060586	NA	H2-Eb1	NA	3	CD8-dendritic-cell.1	DC.4+.Sp	57368.5420706941	mouse	spleen	B-cell
ENSMUSG00000060586	NA	H2-Eb1	NA	3	CD8-dendritic-cell.1	DC.8+.Sp	66771.2512680651	mouse	spleen	APC
ENSMUSG00000060586	NA	H2-Eb1	NA	3	CD8-dendritic-cell.1	DC.8+.Sp	66771.2512680651	mouse	spleen	B-cell
ENSMUSG00000060586	NA	H2-Eb1	NA	3	CD8-dendritic-cell.1	DC.pDC.Sp	8289.52622432673	mouse	spleen	APC
ENSMUSG00000060586	NA	H2-Eb1	NA	3	CD8-dendritic-cell.1	DC.pDC.Sp	8289.52622432673	mouse	spleen	B-cell
ENSMUSG00000060586	NA	H2-Eb1	NA	3	CD8-dendritic-cell.1	MF.PC	155.451389674779	mouse	spleen	APC
ENSMUSG00000060586	NA	H2-Eb1	NA	3	CD8-dendritic-cell.1	MF.PC	155.451389674779	mouse	spleen	B-cell
ENSMUSG00000060586	NA	H2-Eb1	NA	3	CD8-dendritic-cell.1	MF.RP.Sp	2478.71	mouse	spleen	APC
ENSMUSG00000060586	NA	H2-Eb1	NA	3	CD8-dendritic-cell.1	MF.RP.Sp	2478.71	mouse	spleen	B-cell
ENSMUSG00000060586	NA	H2-Eb1	NA	3	CD8-dendritic-cell.1	Mo.6C+II-.Bl	638.212	mouse	spleen	APC
ENSMUSG00000060586	NA	H2-Eb1	NA	3	CD8-dendritic-cell.1	Mo.6C+II-.Bl	638.212	mouse	spleen	B-cell
ENSMUSG00000060586	NA	H2-Eb1	NA	3	CD8-dendritic-cell.1	Mo.6C-II-.Bl	598.791	mouse	spleen	APC
ENSMUSG00000060586	NA	H2-Eb1	NA	3	CD8-dendritic-cell.1	Mo.6C-II-.Bl	598.791	mouse	spleen	B-cell
ENSMUSG00000060586	NA	H2-Eb1	NA	3	CD8-dendritic-cell.1	GN.Sp	539.135283984099	mouse	spleen	APC
ENSMUSG00000060586	NA	H2-Eb1	NA	3	CD8-dendritic-cell.1	GN.Sp	539.135283984099	mouse	spleen	B-cell
ENSMUSG00000060586	NA	H2-Eb1	NA	3	CD8-dendritic-cell.1	MC.heparinase.PC	1.68000562632605	mouse	spleen	APC
ENSMUSG00000060586	NA	H2-Eb1	NA	3	CD8-dendritic-cell.1	MC.heparinase.PC	1.68000562632605	mouse	spleen	B-cell
ENSMUSG00000060586	NA	H2-Eb1	NA	3	CD8-dendritic-cell.1	Ba.Sp	2.98422	mouse	spleen	APC
ENSMUSG00000060586	NA	H2-Eb1	NA	3	CD8-dendritic-cell.1	Ba.Sp	2.98422	mouse	spleen	B-cell
ENSMUSG00000060586	NA	H2-Eb1	NA	3	CD8-dendritic-cell.1	Eo.Sp	14.2264	mouse	spleen	APC
ENSMUSG00000060586	NA	H2-Eb1	NA	3	CD8-dendritic-cell.1	Eo.Sp	14.2264	mouse	spleen	B-cell
ENSMUSG00000034634	NA	Ly6d	NA	17	Plasmacytoid-dendritic-cell	B.T1.Sp	9176.63237314308	mouse	spleen	B-cell
ENSMUSG00000034634	NA	Ly6d	NA	17	Plasmacytoid-dendritic-cell	B.T1.Sp	9176.63237314308	mouse	spleen	Memory-B-cell
ENSMUSG00000034634	NA	Ly6d	NA	17	Plasmacytoid-dendritic-cell	B.PB.Sp	1601.2715563467	mouse	spleen	B-cell
ENSMUSG00000034634	NA	Ly6d	NA	17	Plasmacytoid-dendritic-cell	B.PB.Sp	1601.2715563467	mouse	spleen	Memory-B-cell
ENSMUSG00000034634	NA	Ly6d	NA	17	Plasmacytoid-dendritic-cell	B.GC.CB.Sp	207.148089423545	mouse	spleen	B-cell
ENSMUSG00000034634	NA	Ly6d	NA	17	Plasmacytoid-dendritic-cell	B.GC.CB.Sp	207.148089423545	mouse	spleen	Memory-B-cell
ENSMUSG00000034634	NA	Ly6d	NA	17	Plasmacytoid-dendritic-cell	B.Sp	4411.4887968392	mouse	spleen	B-cell
ENSMUSG00000034634	NA	Ly6d	NA	17	Plasmacytoid-dendritic-cell	B.Sp	4411.4887968392	mouse	spleen	Memory-B-cell
ENSMUSG00000034634	NA	Ly6d	NA	17	Plasmacytoid-dendritic-cell	B.Fo.Sp	3980.4962559404	mouse	spleen	B-cell
ENSMUSG00000034634	NA	Ly6d	NA	17	Plasmacytoid-dendritic-cell	B.Fo.Sp	3980.4962559404	mouse	spleen	Memory-B-cell
ENSMUSG00000034634	NA	Ly6d	NA	17	Plasmacytoid-dendritic-cell	B.MZ.Sp	6598.70885879877	mouse	spleen	B-cell
ENSMUSG00000034634	NA	Ly6d	NA	17	Plasmacytoid-dendritic-cell	B.MZ.Sp	6598.70885879877	mouse	spleen	Memory-B-cell
ENSMUSG00000034634	NA	Ly6d	NA	17	Plasmacytoid-dendritic-cell	B.mem.Sp	11167.9839773446	mouse	spleen	B-cell
ENSMUSG00000034634	NA	Ly6d	NA	17	Plasmacytoid-dendritic-cell	B.mem.Sp	11167.9839773446	mouse	spleen	Memory-B-cell
ENSMUSG00000034634	NA	Ly6d	NA	17	Plasmacytoid-dendritic-cell	B.GC.CC.Sp	895.506964045019	mouse	spleen	B-cell
ENSMUSG00000034634	NA	Ly6d	NA	17	Plasmacytoid-dendritic-cell	B.GC.CC.Sp	895.506964045019	mouse	spleen	Memory-B-cell
ENSMUSG00000034634	NA	Ly6d	NA	17	Plasmacytoid-dendritic-cell	B.PC.Sp	3568.48657839436	mouse	spleen	B-cell
ENSMUSG00000034634	NA	Ly6d	NA	17	Plasmacytoid-dendritic-cell	B.PC.Sp	3568.48657839436	mouse	spleen	Memory-B-cell
ENSMUSG00000034634	NA	Ly6d	NA	17	Plasmacytoid-dendritic-cell	T.4.Nve.Sp	0.1	mouse	spleen	B-cell
ENSMUSG00000034634	NA	Ly6d	NA	17	Plasmacytoid-dendritic-cell	T.4.Nve.Sp	0.1	mouse	spleen	Memory-B-cell
ENSMUSG00000034634	NA	Ly6d	NA	17	Plasmacytoid-dendritic-cell	T.8.Nve.Sp	1.30225116341464	mouse	spleen	B-cell
ENSMUSG00000034634	NA	Ly6d	NA	17	Plasmacytoid-dendritic-cell	T.8.Nve.Sp	1.30225116341464	mouse	spleen	Memory-B-cell
ENSMUSG00000034634	NA	Ly6d	NA	17	Plasmacytoid-dendritic-cell	T8.TN.P14.Sp	0.1	mouse	spleen	B-cell
ENSMUSG00000034634	NA	Ly6d	NA	17	Plasmacytoid-dendritic-cell	T8.TN.P14.Sp	0.1	mouse	spleen	Memory-B-cell
ENSMUSG00000034634	NA	Ly6d	NA	17	Plasmacytoid-dendritic-cell	T8.TE.LCMV.d7.Sp	0.1	mouse	spleen	B-cell
ENSMUSG00000034634	NA	Ly6d	NA	17	Plasmacytoid-dendritic-cell	T8.TE.LCMV.d7.Sp	0.1	mouse	spleen	Memory-B-cell
ENSMUSG00000034634	NA	Ly6d	NA	17	Plasmacytoid-dendritic-cell	T8.MP.LCMV.d7.Sp	0.1	mouse	spleen	B-cell
ENSMUSG00000034634	NA	Ly6d	NA	17	Plasmacytoid-dendritic-cell	T8.MP.LCMV.d7.Sp	0.1	mouse	spleen	Memory-B-cell
ENSMUSG00000034634	NA	Ly6d	NA	17	Plasmacytoid-dendritic-cell	T8.Tem.LCMV.d180.Sp	0.1	mouse	spleen	B-cell
ENSMUSG00000034634	NA	Ly6d	NA	17	Plasmacytoid-dendritic-cell	T8.Tem.LCMV.d180.Sp	0.1	mouse	spleen	Memory-B-cell
ENSMUSG00000034634	NA	Ly6d	NA	17	Plasmacytoid-dendritic-cell	Treg.4.25hi.Sp	7.11481300385334	mouse	spleen	B-cell
ENSMUSG00000034634	NA	Ly6d	NA	17	Plasmacytoid-dendritic-cell	Treg.4.25hi.Sp	7.11481300385334	mouse	spleen	Memory-B-cell
ENSMUSG00000034634	NA	Ly6d	NA	17	Plasmacytoid-dendritic-cell	NKT.Sp.LPS.3hr	0.1	mouse	spleen	B-cell
ENSMUSG00000034634	NA	Ly6d	NA	17	Plasmacytoid-dendritic-cell	NKT.Sp.LPS.3hr	0.1	mouse	spleen	Memory-B-cell
ENSMUSG00000034634	NA	Ly6d	NA	17	Plasmacytoid-dendritic-cell	NKT.Sp.LPS.18hr	1.66965653347963	mouse	spleen	B-cell
ENSMUSG00000034634	NA	Ly6d	NA	17	Plasmacytoid-dendritic-cell	NKT.Sp.LPS.18hr	1.66965653347963	mouse	spleen	Memory-B-cell
ENSMUSG00000034634	NA	Ly6d	NA	17	Plasmacytoid-dendritic-cell	NKT.Sp	0.1	mouse	spleen	B-cell
ENSMUSG00000034634	NA	Ly6d	NA	17	Plasmacytoid-dendritic-cell	NKT.Sp	0.1	mouse	spleen	Memory-B-cell
ENSMUSG00000034634	NA	Ly6d	NA	17	Plasmacytoid-dendritic-cell	NKT.Sp.LPS.3d	60.8294049012778	mouse	spleen	B-cell
ENSMUSG00000034634	NA	Ly6d	NA	17	Plasmacytoid-dendritic-cell	NKT.Sp.LPS.3d	60.8294049012778	mouse	spleen	Memory-B-cell
ENSMUSG00000034634	NA	Ly6d	NA	17	Plasmacytoid-dendritic-cell	NK.27-11b+.Sp	0.1	mouse	spleen	B-cell
ENSMUSG00000034634	NA	Ly6d	NA	17	Plasmacytoid-dendritic-cell	NK.27-11b+.Sp	0.1	mouse	spleen	Memory-B-cell
ENSMUSG00000034634	NA	Ly6d	NA	17	Plasmacytoid-dendritic-cell	NK.27+11b-.Sp	0.1	mouse	spleen	B-cell
ENSMUSG00000034634	NA	Ly6d	NA	17	Plasmacytoid-dendritic-cell	NK.27+11b-.Sp	0.1	mouse	spleen	Memory-B-cell
ENSMUSG00000034634	NA	Ly6d	NA	17	Plasmacytoid-dendritic-cell	NK.27+11b+.Sp	0.1	mouse	spleen	B-cell
ENSMUSG00000034634	NA	Ly6d	NA	17	Plasmacytoid-dendritic-cell	NK.27+11b+.Sp	0.1	mouse	spleen	Memory-B-cell
ENSMUSG00000034634	NA	Ly6d	NA	17	Plasmacytoid-dendritic-cell	DC.4+.Sp	9.63373496721137	mouse	spleen	B-cell
ENSMUSG00000034634	NA	Ly6d	NA	17	Plasmacytoid-dendritic-cell	DC.4+.Sp	9.63373496721137	mouse	spleen	Memory-B-cell
ENSMUSG00000034634	NA	Ly6d	NA	17	Plasmacytoid-dendritic-cell	DC.8+.Sp	72.7909559181329	mouse	spleen	B-cell
ENSMUSG00000034634	NA	Ly6d	NA	17	Plasmacytoid-dendritic-cell	DC.8+.Sp	72.7909559181329	mouse	spleen	Memory-B-cell
ENSMUSG00000034634	NA	Ly6d	NA	17	Plasmacytoid-dendritic-cell	DC.pDC.Sp	6744.11006302277	mouse	spleen	B-cell
ENSMUSG00000034634	NA	Ly6d	NA	17	Plasmacytoid-dendritic-cell	DC.pDC.Sp	6744.11006302277	mouse	spleen	Memory-B-cell
ENSMUSG00000034634	NA	Ly6d	NA	17	Plasmacytoid-dendritic-cell	MF.PC	3.94159441318318	mouse	spleen	B-cell
ENSMUSG00000034634	NA	Ly6d	NA	17	Plasmacytoid-dendritic-cell	MF.PC	3.94159441318318	mouse	spleen	Memory-B-cell
ENSMUSG00000034634	NA	Ly6d	NA	17	Plasmacytoid-dendritic-cell	MF.RP.Sp	22.8751	mouse	spleen	B-cell
ENSMUSG00000034634	NA	Ly6d	NA	17	Plasmacytoid-dendritic-cell	MF.RP.Sp	22.8751	mouse	spleen	Memory-B-cell
ENSMUSG00000034634	NA	Ly6d	NA	17	Plasmacytoid-dendritic-cell	Mo.6C+II-.Bl	0.811326	mouse	spleen	B-cell
ENSMUSG00000034634	NA	Ly6d	NA	17	Plasmacytoid-dendritic-cell	Mo.6C+II-.Bl	0.811326	mouse	spleen	Memory-B-cell
ENSMUSG00000034634	NA	Ly6d	NA	17	Plasmacytoid-dendritic-cell	Mo.6C-II-.Bl	3.51318	mouse	spleen	B-cell
ENSMUSG00000034634	NA	Ly6d	NA	17	Plasmacytoid-dendritic-cell	Mo.6C-II-.Bl	3.51318	mouse	spleen	Memory-B-cell
ENSMUSG00000034634	NA	Ly6d	NA	17	Plasmacytoid-dendritic-cell	GN.Sp	5.53674791413816	mouse	spleen	B-cell
ENSMUSG00000034634	NA	Ly6d	NA	17	Plasmacytoid-dendritic-cell	GN.Sp	5.53674791413816	mouse	spleen	Memory-B-cell
ENSMUSG00000034634	NA	Ly6d	NA	17	Plasmacytoid-dendritic-cell	MC.heparinase.PC	0.890002813163025	mouse	spleen	B-cell
ENSMUSG00000034634	NA	Ly6d	NA	17	Plasmacytoid-dendritic-cell	MC.heparinase.PC	0.890002813163025	mouse	spleen	Memory-B-cell
ENSMUSG00000034634	NA	Ly6d	NA	17	Plasmacytoid-dendritic-cell	Ba.Sp	0.1	mouse	spleen	B-cell
ENSMUSG00000034634	NA	Ly6d	NA	17	Plasmacytoid-dendritic-cell	Ba.Sp	0.1	mouse	spleen	Memory-B-cell
ENSMUSG00000034634	NA	Ly6d	NA	17	Plasmacytoid-dendritic-cell	Eo.Sp	6.63734	mouse	spleen	B-cell
ENSMUSG00000034634	NA	Ly6d	NA	17	Plasmacytoid-dendritic-cell	Eo.Sp	6.63734	mouse	spleen	Memory-B-cell
ENSMUSG00000029322	NA	Plac8	NA	17	Plasmacytoid-dendritic-cell	B.T1.Sp	2203.78099994652	mouse	spleen	NA
ENSMUSG00000029322	NA	Plac8	NA	17	Plasmacytoid-dendritic-cell	B.PB.Sp	1608.63355243274	mouse	spleen	NA
ENSMUSG00000029322	NA	Plac8	NA	17	Plasmacytoid-dendritic-cell	B.GC.CB.Sp	8.67885605077846	mouse	spleen	NA
ENSMUSG00000029322	NA	Plac8	NA	17	Plasmacytoid-dendritic-cell	B.Sp	2652.57842961993	mouse	spleen	NA
ENSMUSG00000029322	NA	Plac8	NA	17	Plasmacytoid-dendritic-cell	B.Fo.Sp	758.091758289281	mouse	spleen	NA
ENSMUSG00000029322	NA	Plac8	NA	17	Plasmacytoid-dendritic-cell	B.MZ.Sp	5792.07416114885	mouse	spleen	NA
ENSMUSG00000029322	NA	Plac8	NA	17	Plasmacytoid-dendritic-cell	B.mem.Sp	2595.49204200228	mouse	spleen	NA
ENSMUSG00000029322	NA	Plac8	NA	17	Plasmacytoid-dendritic-cell	B.GC.CC.Sp	280.544795817756	mouse	spleen	NA
ENSMUSG00000029322	NA	Plac8	NA	17	Plasmacytoid-dendritic-cell	B.PC.Sp	1759.33122452487	mouse	spleen	NA
ENSMUSG00000029322	NA	Plac8	NA	17	Plasmacytoid-dendritic-cell	T.4.Nve.Sp	0.1	mouse	spleen	NA
ENSMUSG00000029322	NA	Plac8	NA	17	Plasmacytoid-dendritic-cell	T.8.Nve.Sp	534.215290859436	mouse	spleen	NA
ENSMUSG00000029322	NA	Plac8	NA	17	Plasmacytoid-dendritic-cell	T8.TN.P14.Sp	1239.0436652637	mouse	spleen	NA
ENSMUSG00000029322	NA	Plac8	NA	17	Plasmacytoid-dendritic-cell	T8.TE.LCMV.d7.Sp	2413.36248326988	mouse	spleen	NA
ENSMUSG00000029322	NA	Plac8	NA	17	Plasmacytoid-dendritic-cell	T8.MP.LCMV.d7.Sp	2849.96312770861	mouse	spleen	NA
ENSMUSG00000029322	NA	Plac8	NA	17	Plasmacytoid-dendritic-cell	T8.Tem.LCMV.d180.Sp	671.766916500672	mouse	spleen	NA
ENSMUSG00000029322	NA	Plac8	NA	17	Plasmacytoid-dendritic-cell	Treg.4.25hi.Sp	2.53471270841868	mouse	spleen	NA
ENSMUSG00000029322	NA	Plac8	NA	17	Plasmacytoid-dendritic-cell	NKT.Sp.LPS.3hr	3876.87004744969	mouse	spleen	NA
ENSMUSG00000029322	NA	Plac8	NA	17	Plasmacytoid-dendritic-cell	NKT.Sp.LPS.18hr	1419.34282944974	mouse	spleen	NA
ENSMUSG00000029322	NA	Plac8	NA	17	Plasmacytoid-dendritic-cell	NKT.Sp	446.940558611969	mouse	spleen	NA
ENSMUSG00000029322	NA	Plac8	NA	17	Plasmacytoid-dendritic-cell	NKT.Sp.LPS.3d	838.632936906105	mouse	spleen	NA
ENSMUSG00000029322	NA	Plac8	NA	17	Plasmacytoid-dendritic-cell	NK.27-11b+.Sp	1.91201527598228	mouse	spleen	NA
ENSMUSG00000029322	NA	Plac8	NA	17	Plasmacytoid-dendritic-cell	NK.27+11b-.Sp	46.9440158227093	mouse	spleen	NA
ENSMUSG00000029322	NA	Plac8	NA	17	Plasmacytoid-dendritic-cell	NK.27+11b+.Sp	24.2877046075411	mouse	spleen	NA
ENSMUSG00000029322	NA	Plac8	NA	17	Plasmacytoid-dendritic-cell	DC.4+.Sp	1629.50506216528	mouse	spleen	NA
ENSMUSG00000029322	NA	Plac8	NA	17	Plasmacytoid-dendritic-cell	DC.8+.Sp	3349.20834380322	mouse	spleen	NA
ENSMUSG00000029322	NA	Plac8	NA	17	Plasmacytoid-dendritic-cell	DC.pDC.Sp	8480.41239568817	mouse	spleen	NA
ENSMUSG00000029322	NA	Plac8	NA	17	Plasmacytoid-dendritic-cell	MF.PC	8.0467049552867	mouse	spleen	NA
ENSMUSG00000029322	NA	Plac8	NA	17	Plasmacytoid-dendritic-cell	GN.Sp	5972.27004239466	mouse	spleen	NA
ENSMUSG00000029322	NA	Plac8	NA	17	Plasmacytoid-dendritic-cell	MC.heparinase.PC	2.47000843948908	mouse	spleen	NA
ENSMUSG00000073421	NA	H2-Ab1	NA	3	CD8-dendritic-cell.1	B.T1.Sp	20940.7646312948	mouse	spleen	APC
ENSMUSG00000073421	NA	H2-Ab1	NA	3	CD8-dendritic-cell.1	B.T1.Sp	20940.7646312948	mouse	spleen	B-cell
ENSMUSG00000073421	NA	H2-Ab1	NA	3	CD8-dendritic-cell.1	B.PB.Sp	19495.0135526384	mouse	spleen	APC
ENSMUSG00000073421	NA	H2-Ab1	NA	3	CD8-dendritic-cell.1	B.PB.Sp	19495.0135526384	mouse	spleen	B-cell
ENSMUSG00000073421	NA	H2-Ab1	NA	3	CD8-dendritic-cell.1	B.GC.CB.Sp	18769.7337215257	mouse	spleen	APC
ENSMUSG00000073421	NA	H2-Ab1	NA	3	CD8-dendritic-cell.1	B.GC.CB.Sp	18769.7337215257	mouse	spleen	B-cell
ENSMUSG00000073421	NA	H2-Ab1	NA	3	CD8-dendritic-cell.1	B.Sp	28364.7580206935	mouse	spleen	APC
ENSMUSG00000073421	NA	H2-Ab1	NA	3	CD8-dendritic-cell.1	B.Sp	28364.7580206935	mouse	spleen	B-cell
ENSMUSG00000073421	NA	H2-Ab1	NA	3	CD8-dendritic-cell.1	B.Fo.Sp	44255.7409898661	mouse	spleen	APC
ENSMUSG00000073421	NA	H2-Ab1	NA	3	CD8-dendritic-cell.1	B.Fo.Sp	44255.7409898661	mouse	spleen	B-cell
ENSMUSG00000073421	NA	H2-Ab1	NA	3	CD8-dendritic-cell.1	B.MZ.Sp	38673.8867462167	mouse	spleen	APC
ENSMUSG00000073421	NA	H2-Ab1	NA	3	CD8-dendritic-cell.1	B.MZ.Sp	38673.8867462167	mouse	spleen	B-cell
ENSMUSG00000073421	NA	H2-Ab1	NA	3	CD8-dendritic-cell.1	B.mem.Sp	15668.6797111981	mouse	spleen	APC
ENSMUSG00000073421	NA	H2-Ab1	NA	3	CD8-dendritic-cell.1	B.mem.Sp	15668.6797111981	mouse	spleen	B-cell
ENSMUSG00000073421	NA	H2-Ab1	NA	3	CD8-dendritic-cell.1	B.GC.CC.Sp	33020.3562517126	mouse	spleen	APC
ENSMUSG00000073421	NA	H2-Ab1	NA	3	CD8-dendritic-cell.1	B.GC.CC.Sp	33020.3562517126	mouse	spleen	B-cell
ENSMUSG00000073421	NA	H2-Ab1	NA	3	CD8-dendritic-cell.1	B.PC.Sp	6525.89690719021	mouse	spleen	APC
ENSMUSG00000073421	NA	H2-Ab1	NA	3	CD8-dendritic-cell.1	B.PC.Sp	6525.89690719021	mouse	spleen	B-cell
ENSMUSG00000073421	NA	H2-Ab1	NA	3	CD8-dendritic-cell.1	T.4.Nve.Sp	1.48222117584413	mouse	spleen	APC
ENSMUSG00000073421	NA	H2-Ab1	NA	3	CD8-dendritic-cell.1	T.4.Nve.Sp	1.48222117584413	mouse	spleen	B-cell
ENSMUSG00000073421	NA	H2-Ab1	NA	3	CD8-dendritic-cell.1	T.8.Nve.Sp	5.24255663133778	mouse	spleen	APC
ENSMUSG00000073421	NA	H2-Ab1	NA	3	CD8-dendritic-cell.1	T.8.Nve.Sp	5.24255663133778	mouse	spleen	B-cell
ENSMUSG00000073421	NA	H2-Ab1	NA	3	CD8-dendritic-cell.1	T8.TN.P14.Sp	0.1	mouse	spleen	APC
ENSMUSG00000073421	NA	H2-Ab1	NA	3	CD8-dendritic-cell.1	T8.TN.P14.Sp	0.1	mouse	spleen	B-cell
ENSMUSG00000073421	NA	H2-Ab1	NA	3	CD8-dendritic-cell.1	T8.TE.LCMV.d7.Sp	3.36559479332527	mouse	spleen	APC
ENSMUSG00000073421	NA	H2-Ab1	NA	3	CD8-dendritic-cell.1	T8.TE.LCMV.d7.Sp	3.36559479332527	mouse	spleen	B-cell
ENSMUSG00000073421	NA	H2-Ab1	NA	3	CD8-dendritic-cell.1	T8.MP.LCMV.d7.Sp	0.503035001593233	mouse	spleen	APC
ENSMUSG00000073421	NA	H2-Ab1	NA	3	CD8-dendritic-cell.1	T8.MP.LCMV.d7.Sp	0.503035001593233	mouse	spleen	B-cell
ENSMUSG00000073421	NA	H2-Ab1	NA	3	CD8-dendritic-cell.1	T8.Tem.LCMV.d180.Sp	0.1	mouse	spleen	APC
ENSMUSG00000073421	NA	H2-Ab1	NA	3	CD8-dendritic-cell.1	T8.Tem.LCMV.d180.Sp	0.1	mouse	spleen	B-cell
ENSMUSG00000073421	NA	H2-Ab1	NA	3	CD8-dendritic-cell.1	Treg.4.25hi.Sp	22.5440128518399	mouse	spleen	APC
ENSMUSG00000073421	NA	H2-Ab1	NA	3	CD8-dendritic-cell.1	Treg.4.25hi.Sp	22.5440128518399	mouse	spleen	B-cell
ENSMUSG00000073421	NA	H2-Ab1	NA	3	CD8-dendritic-cell.1	NKT.Sp.LPS.3hr	28.1997680111108	mouse	spleen	APC
ENSMUSG00000073421	NA	H2-Ab1	NA	3	CD8-dendritic-cell.1	NKT.Sp.LPS.3hr	28.1997680111108	mouse	spleen	B-cell
ENSMUSG00000073421	NA	H2-Ab1	NA	3	CD8-dendritic-cell.1	NKT.Sp.LPS.18hr	32.2697354919691	mouse	spleen	APC
ENSMUSG00000073421	NA	H2-Ab1	NA	3	CD8-dendritic-cell.1	NKT.Sp.LPS.18hr	32.2697354919691	mouse	spleen	B-cell
ENSMUSG00000073421	NA	H2-Ab1	NA	3	CD8-dendritic-cell.1	NKT.Sp	19.1897074090557	mouse	spleen	APC
ENSMUSG00000073421	NA	H2-Ab1	NA	3	CD8-dendritic-cell.1	NKT.Sp	19.1897074090557	mouse	spleen	B-cell
ENSMUSG00000073421	NA	H2-Ab1	NA	3	CD8-dendritic-cell.1	NKT.Sp.LPS.3d	297.907658650497	mouse	spleen	APC
ENSMUSG00000073421	NA	H2-Ab1	NA	3	CD8-dendritic-cell.1	NKT.Sp.LPS.3d	297.907658650497	mouse	spleen	B-cell
ENSMUSG00000073421	NA	H2-Ab1	NA	3	CD8-dendritic-cell.1	NK.27-11b+.Sp	1.00600763799114	mouse	spleen	APC
ENSMUSG00000073421	NA	H2-Ab1	NA	3	CD8-dendritic-cell.1	NK.27-11b+.Sp	1.00600763799114	mouse	spleen	B-cell
ENSMUSG00000073421	NA	H2-Ab1	NA	3	CD8-dendritic-cell.1	NK.27+11b-.Sp	54.9323868313225	mouse	spleen	APC
ENSMUSG00000073421	NA	H2-Ab1	NA	3	CD8-dendritic-cell.1	NK.27+11b-.Sp	54.9323868313225	mouse	spleen	B-cell
ENSMUSG00000073421	NA	H2-Ab1	NA	3	CD8-dendritic-cell.1	NK.27+11b+.Sp	5.26491150057295	mouse	spleen	APC
ENSMUSG00000073421	NA	H2-Ab1	NA	3	CD8-dendritic-cell.1	NK.27+11b+.Sp	5.26491150057295	mouse	spleen	B-cell
ENSMUSG00000073421	NA	H2-Ab1	NA	3	CD8-dendritic-cell.1	DC.4+.Sp	110399.20893944	mouse	spleen	APC
ENSMUSG00000073421	NA	H2-Ab1	NA	3	CD8-dendritic-cell.1	DC.4+.Sp	110399.20893944	mouse	spleen	B-cell
ENSMUSG00000073421	NA	H2-Ab1	NA	3	CD8-dendritic-cell.1	DC.8+.Sp	133065.190453066	mouse	spleen	APC
ENSMUSG00000073421	NA	H2-Ab1	NA	3	CD8-dendritic-cell.1	DC.8+.Sp	133065.190453066	mouse	spleen	B-cell
ENSMUSG00000073421	NA	H2-Ab1	NA	3	CD8-dendritic-cell.1	DC.pDC.Sp	29829.4303239969	mouse	spleen	APC
ENSMUSG00000073421	NA	H2-Ab1	NA	3	CD8-dendritic-cell.1	DC.pDC.Sp	29829.4303239969	mouse	spleen	B-cell
ENSMUSG00000073421	NA	H2-Ab1	NA	3	CD8-dendritic-cell.1	MF.PC	444.385134016298	mouse	spleen	APC
ENSMUSG00000073421	NA	H2-Ab1	NA	3	CD8-dendritic-cell.1	MF.PC	444.385134016298	mouse	spleen	B-cell
ENSMUSG00000073421	NA	H2-Ab1	NA	3	CD8-dendritic-cell.1	MF.RP.Sp	7106.2	mouse	spleen	APC
ENSMUSG00000073421	NA	H2-Ab1	NA	3	CD8-dendritic-cell.1	MF.RP.Sp	7106.2	mouse	spleen	B-cell
ENSMUSG00000073421	NA	H2-Ab1	NA	3	CD8-dendritic-cell.1	Mo.6C+II-.Bl	2525.48	mouse	spleen	APC
ENSMUSG00000073421	NA	H2-Ab1	NA	3	CD8-dendritic-cell.1	Mo.6C+II-.Bl	2525.48	mouse	spleen	B-cell
ENSMUSG00000073421	NA	H2-Ab1	NA	3	CD8-dendritic-cell.1	Mo.6C-II-.Bl	1521.34	mouse	spleen	APC
ENSMUSG00000073421	NA	H2-Ab1	NA	3	CD8-dendritic-cell.1	Mo.6C-II-.Bl	1521.34	mouse	spleen	B-cell
ENSMUSG00000073421	NA	H2-Ab1	NA	3	CD8-dendritic-cell.1	GN.Sp	1662.73627398991	mouse	spleen	APC
ENSMUSG00000073421	NA	H2-Ab1	NA	3	CD8-dendritic-cell.1	GN.Sp	1662.73627398991	mouse	spleen	B-cell
ENSMUSG00000073421	NA	H2-Ab1	NA	3	CD8-dendritic-cell.1	MC.heparinase.PC	31.700112526521	mouse	spleen	APC
ENSMUSG00000073421	NA	H2-Ab1	NA	3	CD8-dendritic-cell.1	MC.heparinase.PC	31.700112526521	mouse	spleen	B-cell
ENSMUSG00000073421	NA	H2-Ab1	NA	3	CD8-dendritic-cell.1	Ba.Sp	28.6873	mouse	spleen	APC
ENSMUSG00000073421	NA	H2-Ab1	NA	3	CD8-dendritic-cell.1	Ba.Sp	28.6873	mouse	spleen	B-cell
ENSMUSG00000073421	NA	H2-Ab1	NA	3	CD8-dendritic-cell.1	Eo.Sp	56.042	mouse	spleen	APC
ENSMUSG00000073421	NA	H2-Ab1	NA	3	CD8-dendritic-cell.1	Eo.Sp	56.042	mouse	spleen	B-cell
ENSMUSG00000008668	NA	Rps18	NA	4	Naive-CD8-T-cell	B.T1.Sp	407.469427779716	mouse	spleen	NA
ENSMUSG00000008668	NA	Rps18	NA	4	Naive-CD8-T-cell	B.PB.Sp	557.285307707151	mouse	spleen	NA
ENSMUSG00000008668	NA	Rps18	NA	4	Naive-CD8-T-cell	B.GC.CB.Sp	915.083721317427	mouse	spleen	NA
ENSMUSG00000008668	NA	Rps18	NA	4	Naive-CD8-T-cell	B.Sp	829.788716293886	mouse	spleen	NA
ENSMUSG00000008668	NA	Rps18	NA	4	Naive-CD8-T-cell	B.Fo.Sp	610.056250049727	mouse	spleen	NA
ENSMUSG00000008668	NA	Rps18	NA	4	Naive-CD8-T-cell	B.MZ.Sp	1008.85365450656	mouse	spleen	NA
ENSMUSG00000008668	NA	Rps18	NA	4	Naive-CD8-T-cell	B.mem.Sp	467.490516038546	mouse	spleen	NA
ENSMUSG00000008668	NA	Rps18	NA	4	Naive-CD8-T-cell	B.GC.CC.Sp	810.067270872011	mouse	spleen	NA
ENSMUSG00000008668	NA	Rps18	NA	4	Naive-CD8-T-cell	B.PC.Sp	558.774780761275	mouse	spleen	NA
ENSMUSG00000008668	NA	Rps18	NA	4	Naive-CD8-T-cell	T.4.Nve.Sp	757.290660105102	mouse	spleen	NA
ENSMUSG00000008668	NA	Rps18	NA	4	Naive-CD8-T-cell	T.8.Nve.Sp	1026.48193099798	mouse	spleen	NA
ENSMUSG00000008668	NA	Rps18	NA	4	Naive-CD8-T-cell	T8.TN.P14.Sp	1265.24741016524	mouse	spleen	NA
ENSMUSG00000008668	NA	Rps18	NA	4	Naive-CD8-T-cell	T8.TE.LCMV.d7.Sp	662.614162554983	mouse	spleen	NA
ENSMUSG00000008668	NA	Rps18	NA	4	Naive-CD8-T-cell	T8.MP.LCMV.d7.Sp	828.069788516846	mouse	spleen	NA
ENSMUSG00000008668	NA	Rps18	NA	4	Naive-CD8-T-cell	T8.Tem.LCMV.d180.Sp	784.494231158127	mouse	spleen	NA
ENSMUSG00000008668	NA	Rps18	NA	4	Naive-CD8-T-cell	Treg.4.25hi.Sp	803.64897719171	mouse	spleen	NA
ENSMUSG00000008668	NA	Rps18	NA	4	Naive-CD8-T-cell	NKT.Sp.LPS.3hr	840.325974114259	mouse	spleen	NA
ENSMUSG00000008668	NA	Rps18	NA	4	Naive-CD8-T-cell	NKT.Sp.LPS.18hr	1155.99946903583	mouse	spleen	NA
ENSMUSG00000008668	NA	Rps18	NA	4	Naive-CD8-T-cell	NKT.Sp	518.350204845844	mouse	spleen	NA
ENSMUSG00000008668	NA	Rps18	NA	4	Naive-CD8-T-cell	NKT.Sp.LPS.3d	698.488156364695	mouse	spleen	NA
ENSMUSG00000008668	NA	Rps18	NA	4	Naive-CD8-T-cell	NK.27-11b+.Sp	251.970123361536	mouse	spleen	NA
ENSMUSG00000008668	NA	Rps18	NA	4	Naive-CD8-T-cell	NK.27+11b-.Sp	632.809608640296	mouse	spleen	NA
ENSMUSG00000008668	NA	Rps18	NA	4	Naive-CD8-T-cell	NK.27+11b+.Sp	480.729448235147	mouse	spleen	NA
ENSMUSG00000008668	NA	Rps18	NA	4	Naive-CD8-T-cell	DC.4+.Sp	549.085447966335	mouse	spleen	NA
ENSMUSG00000008668	NA	Rps18	NA	4	Naive-CD8-T-cell	DC.8+.Sp	846.204171307068	mouse	spleen	NA
ENSMUSG00000008668	NA	Rps18	NA	4	Naive-CD8-T-cell	DC.pDC.Sp	371.323719688324	mouse	spleen	NA
ENSMUSG00000008668	NA	Rps18	NA	4	Naive-CD8-T-cell	MF.PC	780.152985942466	mouse	spleen	NA
ENSMUSG00000008668	NA	Rps18	NA	4	Naive-CD8-T-cell	GN.Sp	146.65854029072	mouse	spleen	NA
ENSMUSG00000008668	NA	Rps18	NA	4	Naive-CD8-T-cell	MC.heparinase.PC	160.470571072094	mouse	spleen	NA
ENSMUSG00000040952	NA	Rps19	NA	6	Unassigned	B.T1.Sp	1029.24381754876	mouse	spleen	NA
ENSMUSG00000040952	NA	Rps19	NA	6	Unassigned	B.PB.Sp	1130.51255154447	mouse	spleen	NA
ENSMUSG00000040952	NA	Rps19	NA	6	Unassigned	B.GC.CB.Sp	1975.66997019882	mouse	spleen	NA
ENSMUSG00000040952	NA	Rps19	NA	6	Unassigned	B.Sp	1859.28608494503	mouse	spleen	NA
ENSMUSG00000040952	NA	Rps19	NA	6	Unassigned	B.Fo.Sp	1517.98709486615	mouse	spleen	NA
ENSMUSG00000040952	NA	Rps19	NA	6	Unassigned	B.MZ.Sp	2133.07416976848	mouse	spleen	NA
ENSMUSG00000040952	NA	Rps19	NA	6	Unassigned	B.mem.Sp	1267.00323406213	mouse	spleen	NA
ENSMUSG00000040952	NA	Rps19	NA	6	Unassigned	B.GC.CC.Sp	1916.94467002518	mouse	spleen	NA
ENSMUSG00000040952	NA	Rps19	NA	6	Unassigned	B.PC.Sp	1043.75203725191	mouse	spleen	NA
ENSMUSG00000040952	NA	Rps19	NA	6	Unassigned	T.4.Nve.Sp	1671.89199726711	mouse	spleen	NA
ENSMUSG00000040952	NA	Rps19	NA	6	Unassigned	T.8.Nve.Sp	1909.40376341713	mouse	spleen	NA
ENSMUSG00000040952	NA	Rps19	NA	6	Unassigned	T8.TN.P14.Sp	2233.84773480265	mouse	spleen	NA
ENSMUSG00000040952	NA	Rps19	NA	6	Unassigned	T8.TE.LCMV.d7.Sp	1059.55740197371	mouse	spleen	NA
ENSMUSG00000040952	NA	Rps19	NA	6	Unassigned	T8.MP.LCMV.d7.Sp	1264.61691749372	mouse	spleen	NA
ENSMUSG00000040952	NA	Rps19	NA	6	Unassigned	T8.Tem.LCMV.d180.Sp	1269.45653275739	mouse	spleen	NA
ENSMUSG00000040952	NA	Rps19	NA	6	Unassigned	Treg.4.25hi.Sp	1522.88605755798	mouse	spleen	NA
ENSMUSG00000040952	NA	Rps19	NA	6	Unassigned	NKT.Sp.LPS.3hr	1529.276207973	mouse	spleen	NA
ENSMUSG00000040952	NA	Rps19	NA	6	Unassigned	NKT.Sp.LPS.18hr	1832.86112457288	mouse	spleen	NA
ENSMUSG00000040952	NA	Rps19	NA	6	Unassigned	NKT.Sp	796.211501577654	mouse	spleen	NA
ENSMUSG00000040952	NA	Rps19	NA	6	Unassigned	NKT.Sp.LPS.3d	1368.84735662111	mouse	spleen	NA
ENSMUSG00000040952	NA	Rps19	NA	6	Unassigned	NK.27-11b+.Sp	304.518566365023	mouse	spleen	NA
ENSMUSG00000040952	NA	Rps19	NA	6	Unassigned	NK.27+11b-.Sp	684.438866644032	mouse	spleen	NA
ENSMUSG00000040952	NA	Rps19	NA	6	Unassigned	NK.27+11b+.Sp	525.725860719953	mouse	spleen	NA
ENSMUSG00000040952	NA	Rps19	NA	6	Unassigned	DC.4+.Sp	1315.38690474229	mouse	spleen	NA
ENSMUSG00000040952	NA	Rps19	NA	6	Unassigned	DC.8+.Sp	1697.32829891762	mouse	spleen	NA
ENSMUSG00000040952	NA	Rps19	NA	6	Unassigned	DC.pDC.Sp	497.600604693339	mouse	spleen	NA
ENSMUSG00000040952	NA	Rps19	NA	6	Unassigned	MF.PC	1947.4081154014	mouse	spleen	NA
ENSMUSG00000040952	NA	Rps19	NA	6	Unassigned	GN.Sp	322.325622815597	mouse	spleen	NA
ENSMUSG00000040952	NA	Rps19	NA	6	Unassigned	MC.heparinase.PC	167.580596390561	mouse	spleen	NA
ENSMUSG00000024353	NA	Mzb1	NA	19	Plasma-cell	B.T1.Sp	1039.29405014201	mouse	spleen	Memory-B-cell
ENSMUSG00000024353	NA	Mzb1	NA	19	Plasma-cell	B.PB.Sp	23719.3402544952	mouse	spleen	Memory-B-cell
ENSMUSG00000024353	NA	Mzb1	NA	19	Plasma-cell	B.GC.CB.Sp	3181.56833228138	mouse	spleen	Memory-B-cell
ENSMUSG00000024353	NA	Mzb1	NA	19	Plasma-cell	B.Sp	1481.2094899642	mouse	spleen	Memory-B-cell
ENSMUSG00000024353	NA	Mzb1	NA	19	Plasma-cell	B.Fo.Sp	891.461872933161	mouse	spleen	Memory-B-cell
ENSMUSG00000024353	NA	Mzb1	NA	19	Plasma-cell	B.MZ.Sp	3193.95979595073	mouse	spleen	Memory-B-cell
ENSMUSG00000024353	NA	Mzb1	NA	19	Plasma-cell	B.mem.Sp	1563.93367954544	mouse	spleen	Memory-B-cell
ENSMUSG00000024353	NA	Mzb1	NA	19	Plasma-cell	B.GC.CC.Sp	2055.95111834144	mouse	spleen	Memory-B-cell
ENSMUSG00000024353	NA	Mzb1	NA	19	Plasma-cell	B.PC.Sp	16555.8922264745	mouse	spleen	Memory-B-cell
ENSMUSG00000024353	NA	Mzb1	NA	19	Plasma-cell	T.4.Nve.Sp	2.16881684739599	mouse	spleen	Memory-B-cell
ENSMUSG00000024353	NA	Mzb1	NA	19	Plasma-cell	T.8.Nve.Sp	1.43577652904129	mouse	spleen	Memory-B-cell
ENSMUSG00000024353	NA	Mzb1	NA	19	Plasma-cell	T8.TN.P14.Sp	0.1	mouse	spleen	Memory-B-cell
ENSMUSG00000024353	NA	Mzb1	NA	19	Plasma-cell	T8.TE.LCMV.d7.Sp	0.1	mouse	spleen	Memory-B-cell
ENSMUSG00000024353	NA	Mzb1	NA	19	Plasma-cell	T8.MP.LCMV.d7.Sp	0.1	mouse	spleen	Memory-B-cell
ENSMUSG00000024353	NA	Mzb1	NA	19	Plasma-cell	T8.Tem.LCMV.d180.Sp	0.1	mouse	spleen	Memory-B-cell
ENSMUSG00000024353	NA	Mzb1	NA	19	Plasma-cell	Treg.4.25hi.Sp	1.05506437667404	mouse	spleen	Memory-B-cell
ENSMUSG00000024353	NA	Mzb1	NA	19	Plasma-cell	NKT.Sp.LPS.3hr	0.1	mouse	spleen	Memory-B-cell
ENSMUSG00000024353	NA	Mzb1	NA	19	Plasma-cell	NKT.Sp.LPS.18hr	3.76253191145247	mouse	spleen	Memory-B-cell
ENSMUSG00000024353	NA	Mzb1	NA	19	Plasma-cell	NKT.Sp	0.1	mouse	spleen	Memory-B-cell
ENSMUSG00000024353	NA	Mzb1	NA	19	Plasma-cell	NKT.Sp.LPS.3d	339.95109281292	mouse	spleen	Memory-B-cell
ENSMUSG00000024353	NA	Mzb1	NA	19	Plasma-cell	NK.27-11b+.Sp	0.1	mouse	spleen	Memory-B-cell
ENSMUSG00000024353	NA	Mzb1	NA	19	Plasma-cell	NK.27+11b-.Sp	0.1	mouse	spleen	Memory-B-cell
ENSMUSG00000024353	NA	Mzb1	NA	19	Plasma-cell	NK.27+11b+.Sp	0.1	mouse	spleen	Memory-B-cell
ENSMUSG00000024353	NA	Mzb1	NA	19	Plasma-cell	DC.4+.Sp	3.67481977992455	mouse	spleen	Memory-B-cell
ENSMUSG00000024353	NA	Mzb1	NA	19	Plasma-cell	DC.8+.Sp	2.47101783063541	mouse	spleen	Memory-B-cell
ENSMUSG00000024353	NA	Mzb1	NA	19	Plasma-cell	DC.pDC.Sp	399.974779464071	mouse	spleen	Memory-B-cell
ENSMUSG00000024353	NA	Mzb1	NA	19	Plasma-cell	MF.PC	3.43308674211282	mouse	spleen	Memory-B-cell
ENSMUSG00000024353	NA	Mzb1	NA	19	Plasma-cell	MF.RP.Sp	5.19545	mouse	spleen	Memory-B-cell
ENSMUSG00000024353	NA	Mzb1	NA	19	Plasma-cell	Mo.6C+II-.Bl	0.1	mouse	spleen	Memory-B-cell
ENSMUSG00000024353	NA	Mzb1	NA	19	Plasma-cell	Mo.6C-II-.Bl	0.1	mouse	spleen	Memory-B-cell
ENSMUSG00000024353	NA	Mzb1	NA	19	Plasma-cell	GN.Sp	0.55306232617818	mouse	spleen	Memory-B-cell
ENSMUSG00000024353	NA	Mzb1	NA	19	Plasma-cell	MC.heparinase.PC	2.47000843948908	mouse	spleen	Memory-B-cell
ENSMUSG00000024353	NA	Mzb1	NA	19	Plasma-cell	Ba.Sp	0.544823	mouse	spleen	Memory-B-cell
ENSMUSG00000024353	NA	Mzb1	NA	19	Plasma-cell	Eo.Sp	4.45823	mouse	spleen	Memory-B-cell
ENSMUSG00000031320	NA	Rps4x	NA	4	Naive-CD8-T-cell	B.T1.Sp	2281.50279866765	mouse	spleen	NA
ENSMUSG00000031320	NA	Rps4x	NA	4	Naive-CD8-T-cell	B.PB.Sp	1975.34303230035	mouse	spleen	NA
ENSMUSG00000031320	NA	Rps4x	NA	4	Naive-CD8-T-cell	B.GC.CB.Sp	2332.24495095395	mouse	spleen	NA
ENSMUSG00000031320	NA	Rps4x	NA	4	Naive-CD8-T-cell	B.Sp	3115.33229734696	mouse	spleen	NA
ENSMUSG00000031320	NA	Rps4x	NA	4	Naive-CD8-T-cell	B.Fo.Sp	2835.75264395568	mouse	spleen	NA
ENSMUSG00000031320	NA	Rps4x	NA	4	Naive-CD8-T-cell	B.MZ.Sp	3775.336064618	mouse	spleen	NA
ENSMUSG00000031320	NA	Rps4x	NA	4	Naive-CD8-T-cell	B.mem.Sp	1899.35510870252	mouse	spleen	NA
ENSMUSG00000031320	NA	Rps4x	NA	4	Naive-CD8-T-cell	B.GC.CC.Sp	2364.2897195915	mouse	spleen	NA
ENSMUSG00000031320	NA	Rps4x	NA	4	Naive-CD8-T-cell	B.PC.Sp	2831.51133568799	mouse	spleen	NA
ENSMUSG00000031320	NA	Rps4x	NA	4	Naive-CD8-T-cell	T.4.Nve.Sp	3751.4091147184	mouse	spleen	NA
ENSMUSG00000031320	NA	Rps4x	NA	4	Naive-CD8-T-cell	T.8.Nve.Sp	3860.7624786405	mouse	spleen	NA
ENSMUSG00000031320	NA	Rps4x	NA	4	Naive-CD8-T-cell	T8.TN.P14.Sp	5147.19214762491	mouse	spleen	NA
ENSMUSG00000031320	NA	Rps4x	NA	4	Naive-CD8-T-cell	T8.TE.LCMV.d7.Sp	2251.24335674751	mouse	spleen	NA
ENSMUSG00000031320	NA	Rps4x	NA	4	Naive-CD8-T-cell	T8.MP.LCMV.d7.Sp	2674.40391349646	mouse	spleen	NA
ENSMUSG00000031320	NA	Rps4x	NA	4	Naive-CD8-T-cell	T8.Tem.LCMV.d180.Sp	3300.89668231361	mouse	spleen	NA
ENSMUSG00000031320	NA	Rps4x	NA	4	Naive-CD8-T-cell	Treg.4.25hi.Sp	3036.58615949565	mouse	spleen	NA
ENSMUSG00000031320	NA	Rps4x	NA	4	Naive-CD8-T-cell	NKT.Sp.LPS.3hr	3190.88455768305	mouse	spleen	NA
ENSMUSG00000031320	NA	Rps4x	NA	4	Naive-CD8-T-cell	NKT.Sp.LPS.18hr	3387.67113822507	mouse	spleen	NA
ENSMUSG00000031320	NA	Rps4x	NA	4	Naive-CD8-T-cell	NKT.Sp	1971.99607273542	mouse	spleen	NA
ENSMUSG00000031320	NA	Rps4x	NA	4	Naive-CD8-T-cell	NKT.Sp.LPS.3d	2912.77568891898	mouse	spleen	NA
ENSMUSG00000031320	NA	Rps4x	NA	4	Naive-CD8-T-cell	NK.27-11b+.Sp	1635.443786574	mouse	spleen	NA
ENSMUSG00000031320	NA	Rps4x	NA	4	Naive-CD8-T-cell	NK.27+11b-.Sp	2353.0944617035	mouse	spleen	NA
ENSMUSG00000031320	NA	Rps4x	NA	4	Naive-CD8-T-cell	NK.27+11b+.Sp	1781.2917783818	mouse	spleen	NA
ENSMUSG00000031320	NA	Rps4x	NA	4	Naive-CD8-T-cell	DC.4+.Sp	2864.20736155148	mouse	spleen	NA
ENSMUSG00000031320	NA	Rps4x	NA	4	Naive-CD8-T-cell	DC.8+.Sp	3632.59245969117	mouse	spleen	NA
ENSMUSG00000031320	NA	Rps4x	NA	4	Naive-CD8-T-cell	DC.pDC.Sp	2058.8080259162	mouse	spleen	NA
ENSMUSG00000031320	NA	Rps4x	NA	4	Naive-CD8-T-cell	MF.PC	3306.26641664271	mouse	spleen	NA
ENSMUSG00000031320	NA	Rps4x	NA	4	Naive-CD8-T-cell	GN.Sp	832.071728812913	mouse	spleen	NA
ENSMUSG00000031320	NA	Rps4x	NA	4	Naive-CD8-T-cell	MC.heparinase.PC	747.442661252222	mouse	spleen	NA
ENSMUSG00000075602	NA	Ly6a	NA	17	Plasmacytoid-dendritic-cell	B.T1.Sp	343.147939182919	mouse	spleen	NA
ENSMUSG00000075602	NA	Ly6a	NA	17	Plasmacytoid-dendritic-cell	B.PB.Sp	6237.08696253016	mouse	spleen	NA
ENSMUSG00000075602	NA	Ly6a	NA	17	Plasmacytoid-dendritic-cell	B.GC.CB.Sp	492.681046272125	mouse	spleen	NA
ENSMUSG00000075602	NA	Ly6a	NA	17	Plasmacytoid-dendritic-cell	B.Sp	1374.99150748432	mouse	spleen	NA
ENSMUSG00000075602	NA	Ly6a	NA	17	Plasmacytoid-dendritic-cell	B.Fo.Sp	1042.82502646582	mouse	spleen	NA
ENSMUSG00000075602	NA	Ly6a	NA	17	Plasmacytoid-dendritic-cell	B.MZ.Sp	3400.46602560069	mouse	spleen	NA
ENSMUSG00000075602	NA	Ly6a	NA	17	Plasmacytoid-dendritic-cell	B.mem.Sp	819.408081055805	mouse	spleen	NA
ENSMUSG00000075602	NA	Ly6a	NA	17	Plasmacytoid-dendritic-cell	B.GC.CC.Sp	791.445249323279	mouse	spleen	NA
ENSMUSG00000075602	NA	Ly6a	NA	17	Plasmacytoid-dendritic-cell	B.PC.Sp	6880.12049158779	mouse	spleen	NA
ENSMUSG00000075602	NA	Ly6a	NA	17	Plasmacytoid-dendritic-cell	T.4.Nve.Sp	789.498104605417	mouse	spleen	NA
ENSMUSG00000075602	NA	Ly6a	NA	17	Plasmacytoid-dendritic-cell	T.8.Nve.Sp	160.463344840804	mouse	spleen	NA
ENSMUSG00000075602	NA	Ly6a	NA	17	Plasmacytoid-dendritic-cell	T8.TN.P14.Sp	323.678893064088	mouse	spleen	NA
ENSMUSG00000075602	NA	Ly6a	NA	17	Plasmacytoid-dendritic-cell	T8.TE.LCMV.d7.Sp	1494.99048332087	mouse	spleen	NA
ENSMUSG00000075602	NA	Ly6a	NA	17	Plasmacytoid-dendritic-cell	T8.MP.LCMV.d7.Sp	2467.02427728589	mouse	spleen	NA
ENSMUSG00000075602	NA	Ly6a	NA	17	Plasmacytoid-dendritic-cell	T8.Tem.LCMV.d180.Sp	1543.05511937392	mouse	spleen	NA
ENSMUSG00000075602	NA	Ly6a	NA	17	Plasmacytoid-dendritic-cell	Treg.4.25hi.Sp	549.927435722922	mouse	spleen	NA
ENSMUSG00000075602	NA	Ly6a	NA	17	Plasmacytoid-dendritic-cell	NKT.Sp.LPS.3hr	18248.2686277183	mouse	spleen	NA
ENSMUSG00000075602	NA	Ly6a	NA	17	Plasmacytoid-dendritic-cell	NKT.Sp.LPS.18hr	4973.97199339612	mouse	spleen	NA
ENSMUSG00000075602	NA	Ly6a	NA	17	Plasmacytoid-dendritic-cell	NKT.Sp	1572.52626954592	mouse	spleen	NA
ENSMUSG00000075602	NA	Ly6a	NA	17	Plasmacytoid-dendritic-cell	NKT.Sp.LPS.3d	2324.16761064505	mouse	spleen	NA
ENSMUSG00000075602	NA	Ly6a	NA	17	Plasmacytoid-dendritic-cell	NK.27-11b+.Sp	0.1	mouse	spleen	NA
ENSMUSG00000075602	NA	Ly6a	NA	17	Plasmacytoid-dendritic-cell	NK.27+11b-.Sp	0.432502964137699	mouse	spleen	NA
ENSMUSG00000075602	NA	Ly6a	NA	17	Plasmacytoid-dendritic-cell	NK.27+11b+.Sp	0.1	mouse	spleen	NA
ENSMUSG00000075602	NA	Ly6a	NA	17	Plasmacytoid-dendritic-cell	DC.4+.Sp	30.3685216080302	mouse	spleen	NA
ENSMUSG00000075602	NA	Ly6a	NA	17	Plasmacytoid-dendritic-cell	DC.8+.Sp	103.759183871784	mouse	spleen	NA
ENSMUSG00000075602	NA	Ly6a	NA	17	Plasmacytoid-dendritic-cell	DC.pDC.Sp	4201.21934748576	mouse	spleen	NA
ENSMUSG00000075602	NA	Ly6a	NA	17	Plasmacytoid-dendritic-cell	MF.PC	3.94159441318318	mouse	spleen	NA
ENSMUSG00000075602	NA	Ly6a	NA	17	Plasmacytoid-dendritic-cell	GN.Sp	47.3149562300328	mouse	spleen	NA
ENSMUSG00000075602	NA	Ly6a	NA	17	Plasmacytoid-dendritic-cell	MC.heparinase.PC	759.292703449667	mouse	spleen	NA
ENSMUSG00000000740	NA	Rpl13	NA	6	Unassigned	B.T1.Sp	1242.30874852565	mouse	spleen	NA
ENSMUSG00000000740	NA	Rpl13	NA	6	Unassigned	B.PB.Sp	1745.61219883974	mouse	spleen	NA
ENSMUSG00000000740	NA	Rpl13	NA	6	Unassigned	B.GC.CB.Sp	2259.56951980985	mouse	spleen	NA
ENSMUSG00000000740	NA	Rpl13	NA	6	Unassigned	B.Sp	2467.62543914798	mouse	spleen	NA
ENSMUSG00000000740	NA	Rpl13	NA	6	Unassigned	B.Fo.Sp	2152.87898651788	mouse	spleen	NA
ENSMUSG00000000740	NA	Rpl13	NA	6	Unassigned	B.MZ.Sp	3106.60018883498	mouse	spleen	NA
ENSMUSG00000000740	NA	Rpl13	NA	6	Unassigned	B.mem.Sp	1275.25130199222	mouse	spleen	NA
ENSMUSG00000000740	NA	Rpl13	NA	6	Unassigned	B.GC.CC.Sp	2125.01852834394	mouse	spleen	NA
ENSMUSG00000000740	NA	Rpl13	NA	6	Unassigned	B.PC.Sp	1773.59526148047	mouse	spleen	NA
ENSMUSG00000000740	NA	Rpl13	NA	6	Unassigned	T.4.Nve.Sp	2295.14265080644	mouse	spleen	NA
ENSMUSG00000000740	NA	Rpl13	NA	6	Unassigned	T.8.Nve.Sp	2814.22166430795	mouse	spleen	NA
ENSMUSG00000000740	NA	Rpl13	NA	6	Unassigned	T8.TN.P14.Sp	3815.21053379369	mouse	spleen	NA
ENSMUSG00000000740	NA	Rpl13	NA	6	Unassigned	T8.TE.LCMV.d7.Sp	1610.3811541696	mouse	spleen	NA
ENSMUSG00000000740	NA	Rpl13	NA	6	Unassigned	T8.MP.LCMV.d7.Sp	2151.81740050322	mouse	spleen	NA
ENSMUSG00000000740	NA	Rpl13	NA	6	Unassigned	T8.Tem.LCMV.d180.Sp	2481.27516532503	mouse	spleen	NA
ENSMUSG00000000740	NA	Rpl13	NA	6	Unassigned	Treg.4.25hi.Sp	2335.94855603115	mouse	spleen	NA
ENSMUSG00000000740	NA	Rpl13	NA	6	Unassigned	NKT.Sp.LPS.3hr	2452.90843731251	mouse	spleen	NA
ENSMUSG00000000740	NA	Rpl13	NA	6	Unassigned	NKT.Sp.LPS.18hr	3128.54535823474	mouse	spleen	NA
ENSMUSG00000000740	NA	Rpl13	NA	6	Unassigned	NKT.Sp	1566.1630337429	mouse	spleen	NA
ENSMUSG00000000740	NA	Rpl13	NA	6	Unassigned	NKT.Sp.LPS.3d	2360.37167895159	mouse	spleen	NA
ENSMUSG00000000740	NA	Rpl13	NA	6	Unassigned	NK.27-11b+.Sp	972.246195564492	mouse	spleen	NA
ENSMUSG00000000740	NA	Rpl13	NA	6	Unassigned	NK.27+11b-.Sp	1680.94770920571	mouse	spleen	NA
ENSMUSG00000000740	NA	Rpl13	NA	6	Unassigned	NK.27+11b+.Sp	1419.35681005531	mouse	spleen	NA
ENSMUSG00000000740	NA	Rpl13	NA	6	Unassigned	DC.4+.Sp	1727.27364935755	mouse	spleen	NA
ENSMUSG00000000740	NA	Rpl13	NA	6	Unassigned	DC.8+.Sp	2401.48253321349	mouse	spleen	NA
ENSMUSG00000000740	NA	Rpl13	NA	6	Unassigned	DC.pDC.Sp	1231.92339286577	mouse	spleen	NA
ENSMUSG00000000740	NA	Rpl13	NA	6	Unassigned	MF.PC	2396.65374440026	mouse	spleen	NA
ENSMUSG00000000740	NA	Rpl13	NA	6	Unassigned	GN.Sp	651.681074411251	mouse	spleen	NA
ENSMUSG00000000740	NA	Rpl13	NA	6	Unassigned	MC.heparinase.PC	468.571668205674	mouse	spleen	NA
ENSMUSG00000067274	NA	Rplp0	NA	4	Naive-CD8-T-cell	B.T1.Sp	2917.34751406724	mouse	spleen	NA
ENSMUSG00000067274	NA	Rplp0	NA	4	Naive-CD8-T-cell	B.PB.Sp	5922.43892906824	mouse	spleen	NA
ENSMUSG00000067274	NA	Rplp0	NA	4	Naive-CD8-T-cell	B.GC.CB.Sp	6003.59210887744	mouse	spleen	NA
ENSMUSG00000067274	NA	Rplp0	NA	4	Naive-CD8-T-cell	B.Sp	5119.36108567364	mouse	spleen	NA
ENSMUSG00000067274	NA	Rplp0	NA	4	Naive-CD8-T-cell	B.Fo.Sp	4066.64832472721	mouse	spleen	NA
ENSMUSG00000067274	NA	Rplp0	NA	4	Naive-CD8-T-cell	B.MZ.Sp	6780.14568100602	mouse	spleen	NA
ENSMUSG00000067274	NA	Rplp0	NA	4	Naive-CD8-T-cell	B.mem.Sp	2944.66025104284	mouse	spleen	NA
ENSMUSG00000067274	NA	Rplp0	NA	4	Naive-CD8-T-cell	B.GC.CC.Sp	6096.73272264687	mouse	spleen	NA
ENSMUSG00000067274	NA	Rplp0	NA	4	Naive-CD8-T-cell	B.PC.Sp	5389.52862972685	mouse	spleen	NA
ENSMUSG00000067274	NA	Rplp0	NA	4	Naive-CD8-T-cell	T.4.Nve.Sp	7439.1066671668	mouse	spleen	NA
ENSMUSG00000067274	NA	Rplp0	NA	4	Naive-CD8-T-cell	T.8.Nve.Sp	8552.47411161294	mouse	spleen	NA
ENSMUSG00000067274	NA	Rplp0	NA	4	Naive-CD8-T-cell	T8.TN.P14.Sp	9039.1921981268	mouse	spleen	NA
ENSMUSG00000067274	NA	Rplp0	NA	4	Naive-CD8-T-cell	T8.TE.LCMV.d7.Sp	6888.54718988197	mouse	spleen	NA
ENSMUSG00000067274	NA	Rplp0	NA	4	Naive-CD8-T-cell	T8.MP.LCMV.d7.Sp	8610.54898408783	mouse	spleen	NA
ENSMUSG00000067274	NA	Rplp0	NA	4	Naive-CD8-T-cell	T8.Tem.LCMV.d180.Sp	7158.28448074842	mouse	spleen	NA
ENSMUSG00000067274	NA	Rplp0	NA	4	Naive-CD8-T-cell	Treg.4.25hi.Sp	5785.27267900583	mouse	spleen	NA
ENSMUSG00000067274	NA	Rplp0	NA	4	Naive-CD8-T-cell	NKT.Sp.LPS.3hr	5789.75990645066	mouse	spleen	NA
ENSMUSG00000067274	NA	Rplp0	NA	4	Naive-CD8-T-cell	NKT.Sp.LPS.18hr	8324.36054214819	mouse	spleen	NA
ENSMUSG00000067274	NA	Rplp0	NA	4	Naive-CD8-T-cell	NKT.Sp	3644.82006272896	mouse	spleen	NA
ENSMUSG00000067274	NA	Rplp0	NA	4	Naive-CD8-T-cell	NKT.Sp.LPS.3d	5621.07357288173	mouse	spleen	NA
ENSMUSG00000067274	NA	Rplp0	NA	4	Naive-CD8-T-cell	NK.27-11b+.Sp	2102.03772013944	mouse	spleen	NA
ENSMUSG00000067274	NA	Rplp0	NA	4	Naive-CD8-T-cell	NK.27+11b-.Sp	3749.51775782031	mouse	spleen	NA
ENSMUSG00000067274	NA	Rplp0	NA	4	Naive-CD8-T-cell	NK.27+11b+.Sp	2969.63447226764	mouse	spleen	NA
ENSMUSG00000067274	NA	Rplp0	NA	4	Naive-CD8-T-cell	DC.4+.Sp	5114.16404691834	mouse	spleen	NA
ENSMUSG00000067274	NA	Rplp0	NA	4	Naive-CD8-T-cell	DC.8+.Sp	9191.97349228224	mouse	spleen	NA
ENSMUSG00000067274	NA	Rplp0	NA	4	Naive-CD8-T-cell	DC.pDC.Sp	3444.08943867829	mouse	spleen	NA
ENSMUSG00000067274	NA	Rplp0	NA	4	Naive-CD8-T-cell	MF.PC	5609.54004373074	mouse	spleen	NA
ENSMUSG00000067274	NA	Rplp0	NA	4	Naive-CD8-T-cell	GN.Sp	2305.4481331949	mouse	spleen	NA
ENSMUSG00000067274	NA	Rplp0	NA	4	Naive-CD8-T-cell	MC.heparinase.PC	873.053108545143	mouse	spleen	NA
ENSMUSG00000025290	NA	Rps24	NA	4	Naive-CD8-T-cell	B.T1.Sp	881.840406181096	mouse	spleen	NA
ENSMUSG00000025290	NA	Rps24	NA	4	Naive-CD8-T-cell	B.PB.Sp	1289.60445231319	mouse	spleen	NA
ENSMUSG00000025290	NA	Rps24	NA	4	Naive-CD8-T-cell	B.GC.CB.Sp	1170.83747627265	mouse	spleen	NA
ENSMUSG00000025290	NA	Rps24	NA	4	Naive-CD8-T-cell	B.Sp	1656.50630021071	mouse	spleen	NA
ENSMUSG00000025290	NA	Rps24	NA	4	Naive-CD8-T-cell	B.Fo.Sp	1428.71062496689	mouse	spleen	NA
ENSMUSG00000025290	NA	Rps24	NA	4	Naive-CD8-T-cell	B.MZ.Sp	1916.51494747323	mouse	spleen	NA
ENSMUSG00000025290	NA	Rps24	NA	4	Naive-CD8-T-cell	B.mem.Sp	687.438994174333	mouse	spleen	NA
ENSMUSG00000025290	NA	Rps24	NA	4	Naive-CD8-T-cell	B.GC.CC.Sp	1125.48606617484	mouse	spleen	NA
ENSMUSG00000025290	NA	Rps24	NA	4	Naive-CD8-T-cell	B.PC.Sp	2322.76068427134	mouse	spleen	NA
ENSMUSG00000025290	NA	Rps24	NA	4	Naive-CD8-T-cell	T.4.Nve.Sp	1660.2429380075	mouse	spleen	NA
ENSMUSG00000025290	NA	Rps24	NA	4	Naive-CD8-T-cell	T.8.Nve.Sp	1965.1199191049	mouse	spleen	NA
ENSMUSG00000025290	NA	Rps24	NA	4	Naive-CD8-T-cell	T8.TN.P14.Sp	2661.29257965518	mouse	spleen	NA
ENSMUSG00000025290	NA	Rps24	NA	4	Naive-CD8-T-cell	T8.TE.LCMV.d7.Sp	925.649256169147	mouse	spleen	NA
ENSMUSG00000025290	NA	Rps24	NA	4	Naive-CD8-T-cell	T8.MP.LCMV.d7.Sp	1202.36786454446	mouse	spleen	NA
ENSMUSG00000025290	NA	Rps24	NA	4	Naive-CD8-T-cell	T8.Tem.LCMV.d180.Sp	1718.01730566518	mouse	spleen	NA
ENSMUSG00000025290	NA	Rps24	NA	4	Naive-CD8-T-cell	Treg.4.25hi.Sp	1401.6200749242	mouse	spleen	NA
ENSMUSG00000025290	NA	Rps24	NA	4	Naive-CD8-T-cell	NKT.Sp.LPS.3hr	1687.06993277376	mouse	spleen	NA
ENSMUSG00000025290	NA	Rps24	NA	4	Naive-CD8-T-cell	NKT.Sp.LPS.18hr	1783.95312773792	mouse	spleen	NA
ENSMUSG00000025290	NA	Rps24	NA	4	Naive-CD8-T-cell	NKT.Sp	877.519514616225	mouse	spleen	NA
ENSMUSG00000025290	NA	Rps24	NA	4	Naive-CD8-T-cell	NKT.Sp.LPS.3d	1653.80841038864	mouse	spleen	NA
ENSMUSG00000025290	NA	Rps24	NA	4	Naive-CD8-T-cell	NK.27-11b+.Sp	685.947781959292	mouse	spleen	NA
ENSMUSG00000025290	NA	Rps24	NA	4	Naive-CD8-T-cell	NK.27+11b-.Sp	1184.96220139688	mouse	spleen	NA
ENSMUSG00000025290	NA	Rps24	NA	4	Naive-CD8-T-cell	NK.27+11b+.Sp	938.466202670455	mouse	spleen	NA
ENSMUSG00000025290	NA	Rps24	NA	4	Naive-CD8-T-cell	DC.4+.Sp	1177.739123992	mouse	spleen	NA
ENSMUSG00000025290	NA	Rps24	NA	4	Naive-CD8-T-cell	DC.8+.Sp	1376.74699131358	mouse	spleen	NA
ENSMUSG00000025290	NA	Rps24	NA	4	Naive-CD8-T-cell	DC.pDC.Sp	725.017168988786	mouse	spleen	NA
ENSMUSG00000025290	NA	Rps24	NA	4	Naive-CD8-T-cell	MF.PC	1234.50638815293	mouse	spleen	NA
ENSMUSG00000025290	NA	Rps24	NA	4	Naive-CD8-T-cell	GN.Sp	360.550263807108	mouse	spleen	NA
ENSMUSG00000025290	NA	Rps24	NA	4	Naive-CD8-T-cell	MC.heparinase.PC	310.571105573069	mouse	spleen	NA
ENSMUSG00000003429	NA	Rps11	NA	3	CD8-dendritic-cell.1	B.T1.Sp	3657.71464843663	mouse	spleen	NA
ENSMUSG00000003429	NA	Rps11	NA	3	CD8-dendritic-cell.1	B.PB.Sp	3136.28504134895	mouse	spleen	NA
ENSMUSG00000003429	NA	Rps11	NA	3	CD8-dendritic-cell.1	B.GC.CB.Sp	3605.20696038535	mouse	spleen	NA
ENSMUSG00000003429	NA	Rps11	NA	3	CD8-dendritic-cell.1	B.Sp	3986.61686691968	mouse	spleen	NA
ENSMUSG00000003429	NA	Rps11	NA	3	CD8-dendritic-cell.1	B.Fo.Sp	3466.92327495066	mouse	spleen	NA
ENSMUSG00000003429	NA	Rps11	NA	3	CD8-dendritic-cell.1	B.MZ.Sp	4748.35424529841	mouse	spleen	NA
ENSMUSG00000003429	NA	Rps11	NA	3	CD8-dendritic-cell.1	B.mem.Sp	2659.27710066166	mouse	spleen	NA
ENSMUSG00000003429	NA	Rps11	NA	3	CD8-dendritic-cell.1	B.GC.CC.Sp	4220.2119146174	mouse	spleen	NA
ENSMUSG00000003429	NA	Rps11	NA	3	CD8-dendritic-cell.1	B.PC.Sp	2817.24729873239	mouse	spleen	NA
ENSMUSG00000003429	NA	Rps11	NA	3	CD8-dendritic-cell.1	T.4.Nve.Sp	5058.6184820082	mouse	spleen	NA
ENSMUSG00000003429	NA	Rps11	NA	3	CD8-dendritic-cell.1	T.8.Nve.Sp	5412.02605823146	mouse	spleen	NA
ENSMUSG00000003429	NA	Rps11	NA	3	CD8-dendritic-cell.1	T8.TN.P14.Sp	5379.99582461532	mouse	spleen	NA
ENSMUSG00000003429	NA	Rps11	NA	3	CD8-dendritic-cell.1	T8.TE.LCMV.d7.Sp	5032.02059221322	mouse	spleen	NA
ENSMUSG00000003429	NA	Rps11	NA	3	CD8-dendritic-cell.1	T8.MP.LCMV.d7.Sp	6375.13690206471	mouse	spleen	NA
ENSMUSG00000003429	NA	Rps11	NA	3	CD8-dendritic-cell.1	T8.Tem.LCMV.d180.Sp	3621.46498337075	mouse	spleen	NA
ENSMUSG00000003429	NA	Rps11	NA	3	CD8-dendritic-cell.1	Treg.4.25hi.Sp	4443.48826463004	mouse	spleen	NA
ENSMUSG00000003429	NA	Rps11	NA	3	CD8-dendritic-cell.1	NKT.Sp.LPS.3hr	3818.16791391152	mouse	spleen	NA
ENSMUSG00000003429	NA	Rps11	NA	3	CD8-dendritic-cell.1	NKT.Sp.LPS.18hr	3188.02580302679	mouse	spleen	NA
ENSMUSG00000003429	NA	Rps11	NA	3	CD8-dendritic-cell.1	NKT.Sp	2801.33780572883	mouse	spleen	NA
ENSMUSG00000003429	NA	Rps11	NA	3	CD8-dendritic-cell.1	NKT.Sp.LPS.3d	4087.65609912447	mouse	spleen	NA
ENSMUSG00000003429	NA	Rps11	NA	3	CD8-dendritic-cell.1	NK.27-11b+.Sp	2393.77217957259	mouse	spleen	NA
ENSMUSG00000003429	NA	Rps11	NA	3	CD8-dendritic-cell.1	NK.27+11b-.Sp	4202.09635581689	mouse	spleen	NA
ENSMUSG00000003429	NA	Rps11	NA	3	CD8-dendritic-cell.1	NK.27+11b+.Sp	3493.48399968411	mouse	spleen	NA
ENSMUSG00000003429	NA	Rps11	NA	3	CD8-dendritic-cell.1	DC.4+.Sp	3418.37205642732	mouse	spleen	NA
ENSMUSG00000003429	NA	Rps11	NA	3	CD8-dendritic-cell.1	DC.8+.Sp	7188.46623381271	mouse	spleen	NA
ENSMUSG00000003429	NA	Rps11	NA	3	CD8-dendritic-cell.1	DC.pDC.Sp	3219.91241994737	mouse	spleen	NA
ENSMUSG00000003429	NA	Rps11	NA	3	CD8-dendritic-cell.1	MF.PC	3394.59112935164	mouse	spleen	NA
ENSMUSG00000003429	NA	Rps11	NA	3	CD8-dendritic-cell.1	GN.Sp	1267.02377780829	mouse	spleen	NA
ENSMUSG00000003429	NA	Rps11	NA	3	CD8-dendritic-cell.1	MC.heparinase.PC	539.671921390346	mouse	spleen	NA
ENSMUSG00000047139	NA	Cd24a	NA	1	Marginal-zone-B-cell	B.T1.Sp	7850.00167083413	mouse	spleen	NA
ENSMUSG00000047139	NA	Cd24a	NA	1	Marginal-zone-B-cell	B.PB.Sp	3218.61240583718	mouse	spleen	NA
ENSMUSG00000047139	NA	Cd24a	NA	1	Marginal-zone-B-cell	B.GC.CB.Sp	3625.6029955488	mouse	spleen	NA
ENSMUSG00000047139	NA	Cd24a	NA	1	Marginal-zone-B-cell	B.Sp	3505.29342183603	mouse	spleen	NA
ENSMUSG00000047139	NA	Cd24a	NA	1	Marginal-zone-B-cell	B.Fo.Sp	1957.81372412992	mouse	spleen	NA
ENSMUSG00000047139	NA	Cd24a	NA	1	Marginal-zone-B-cell	B.MZ.Sp	3211.93981962996	mouse	spleen	NA
ENSMUSG00000047139	NA	Cd24a	NA	1	Marginal-zone-B-cell	B.mem.Sp	6266.43214208856	mouse	spleen	NA
ENSMUSG00000047139	NA	Cd24a	NA	1	Marginal-zone-B-cell	B.GC.CC.Sp	2913.94442213462	mouse	spleen	NA
ENSMUSG00000047139	NA	Cd24a	NA	1	Marginal-zone-B-cell	B.PC.Sp	2726.90839801354	mouse	spleen	NA
ENSMUSG00000047139	NA	Cd24a	NA	1	Marginal-zone-B-cell	T.4.Nve.Sp	7.65255238707045	mouse	spleen	NA
ENSMUSG00000047139	NA	Cd24a	NA	1	Marginal-zone-B-cell	T.8.Nve.Sp	0.1	mouse	spleen	NA
ENSMUSG00000047139	NA	Cd24a	NA	1	Marginal-zone-B-cell	T8.TN.P14.Sp	0.1	mouse	spleen	NA
ENSMUSG00000047139	NA	Cd24a	NA	1	Marginal-zone-B-cell	T8.TE.LCMV.d7.Sp	11.2161332745129	mouse	spleen	NA
ENSMUSG00000047139	NA	Cd24a	NA	1	Marginal-zone-B-cell	T8.MP.LCMV.d7.Sp	2.08196185374886	mouse	spleen	NA
ENSMUSG00000047139	NA	Cd24a	NA	1	Marginal-zone-B-cell	T8.Tem.LCMV.d180.Sp	0.1	mouse	spleen	NA
ENSMUSG00000047139	NA	Cd24a	NA	1	Marginal-zone-B-cell	Treg.4.25hi.Sp	23.4780336655103	mouse	spleen	NA
ENSMUSG00000047139	NA	Cd24a	NA	1	Marginal-zone-B-cell	NKT.Sp.LPS.3hr	2.36015598328955	mouse	spleen	NA
ENSMUSG00000047139	NA	Cd24a	NA	1	Marginal-zone-B-cell	NKT.Sp.LPS.18hr	2.71609422246605	mouse	spleen	NA
ENSMUSG00000047139	NA	Cd24a	NA	1	Marginal-zone-B-cell	NKT.Sp	5.04918340234776	mouse	spleen	NA
ENSMUSG00000047139	NA	Cd24a	NA	1	Marginal-zone-B-cell	NKT.Sp.LPS.3d	92.3619805230951	mouse	spleen	NA
ENSMUSG00000047139	NA	Cd24a	NA	1	Marginal-zone-B-cell	NK.27-11b+.Sp	19.1261603978139	mouse	spleen	NA
ENSMUSG00000047139	NA	Cd24a	NA	1	Marginal-zone-B-cell	NK.27+11b-.Sp	0.87860687275744	mouse	spleen	NA
ENSMUSG00000047139	NA	Cd24a	NA	1	Marginal-zone-B-cell	NK.27+11b+.Sp	4.38289684926063	mouse	spleen	NA
ENSMUSG00000047139	NA	Cd24a	NA	1	Marginal-zone-B-cell	DC.4+.Sp	44.3658937154039	mouse	spleen	NA
ENSMUSG00000047139	NA	Cd24a	NA	1	Marginal-zone-B-cell	DC.8+.Sp	1574.52572048561	mouse	spleen	NA
ENSMUSG00000047139	NA	Cd24a	NA	1	Marginal-zone-B-cell	DC.pDC.Sp	96.7293933922325	mouse	spleen	NA
ENSMUSG00000047139	NA	Cd24a	NA	1	Marginal-zone-B-cell	MF.PC	2024.74388018944	mouse	spleen	NA
ENSMUSG00000047139	NA	Cd24a	NA	1	Marginal-zone-B-cell	GN.Sp	5112.8488595156	mouse	spleen	NA
ENSMUSG00000047139	NA	Cd24a	NA	1	Marginal-zone-B-cell	MC.heparinase.PC	269.490959288592	mouse	spleen	NA
ENSMUSG00000037706	NA	Cd81	NA	1	Marginal-zone-B-cell	B.T1.Sp	2266.09244202467	mouse	spleen	NA
ENSMUSG00000037706	NA	Cd81	NA	1	Marginal-zone-B-cell	B.PB.Sp	6917.2531483647	mouse	spleen	NA
ENSMUSG00000037706	NA	Cd81	NA	1	Marginal-zone-B-cell	B.GC.CB.Sp	1849.47817724822	mouse	spleen	NA
ENSMUSG00000037706	NA	Cd81	NA	1	Marginal-zone-B-cell	B.Sp	3783.0942990911	mouse	spleen	NA
ENSMUSG00000037706	NA	Cd81	NA	1	Marginal-zone-B-cell	B.Fo.Sp	2255.91792100197	mouse	spleen	NA
ENSMUSG00000037706	NA	Cd81	NA	1	Marginal-zone-B-cell	B.MZ.Sp	4718.0434879799	mouse	spleen	NA
ENSMUSG00000037706	NA	Cd81	NA	1	Marginal-zone-B-cell	B.mem.Sp	1919.15047173474	mouse	spleen	NA
ENSMUSG00000037706	NA	Cd81	NA	1	Marginal-zone-B-cell	B.GC.CC.Sp	2114.4686600028	mouse	spleen	NA
ENSMUSG00000037706	NA	Cd81	NA	1	Marginal-zone-B-cell	B.PC.Sp	7714.5666534908	mouse	spleen	NA
ENSMUSG00000037706	NA	Cd81	NA	1	Marginal-zone-B-cell	T.4.Nve.Sp	292.272726785336	mouse	spleen	NA
ENSMUSG00000037706	NA	Cd81	NA	1	Marginal-zone-B-cell	T.8.Nve.Sp	40.6741467105323	mouse	spleen	NA
ENSMUSG00000037706	NA	Cd81	NA	1	Marginal-zone-B-cell	T8.TN.P14.Sp	36.5052883904071	mouse	spleen	NA
ENSMUSG00000037706	NA	Cd81	NA	1	Marginal-zone-B-cell	T8.TE.LCMV.d7.Sp	6.17271573541478	mouse	spleen	NA
ENSMUSG00000037706	NA	Cd81	NA	1	Marginal-zone-B-cell	T8.MP.LCMV.d7.Sp	2.51156737871594	mouse	spleen	NA
ENSMUSG00000037706	NA	Cd81	NA	1	Marginal-zone-B-cell	T8.Tem.LCMV.d180.Sp	2.44848572203032	mouse	spleen	NA
ENSMUSG00000037706	NA	Cd81	NA	1	Marginal-zone-B-cell	Treg.4.25hi.Sp	940.663592759153	mouse	spleen	NA
ENSMUSG00000037706	NA	Cd81	NA	1	Marginal-zone-B-cell	NKT.Sp.LPS.3hr	232.966827705889	mouse	spleen	NA
ENSMUSG00000037706	NA	Cd81	NA	1	Marginal-zone-B-cell	NKT.Sp.LPS.18hr	315.71541895551	mouse	spleen	NA
ENSMUSG00000037706	NA	Cd81	NA	1	Marginal-zone-B-cell	NKT.Sp	337.351497559983	mouse	spleen	NA
ENSMUSG00000037706	NA	Cd81	NA	1	Marginal-zone-B-cell	NKT.Sp.LPS.3d	299.075531821675	mouse	spleen	NA
ENSMUSG00000037706	NA	Cd81	NA	1	Marginal-zone-B-cell	NK.27-11b+.Sp	0.1	mouse	spleen	NA
ENSMUSG00000037706	NA	Cd81	NA	1	Marginal-zone-B-cell	NK.27+11b-.Sp	0.87860687275744	mouse	spleen	NA
ENSMUSG00000037706	NA	Cd81	NA	1	Marginal-zone-B-cell	NK.27+11b+.Sp	2.38640019970622	mouse	spleen	NA
ENSMUSG00000037706	NA	Cd81	NA	1	Marginal-zone-B-cell	DC.4+.Sp	2251.7607244639	mouse	spleen	NA
ENSMUSG00000037706	NA	Cd81	NA	1	Marginal-zone-B-cell	DC.8+.Sp	7826.07108333376	mouse	spleen	NA
ENSMUSG00000037706	NA	Cd81	NA	1	Marginal-zone-B-cell	DC.pDC.Sp	280.063079902791	mouse	spleen	NA
ENSMUSG00000037706	NA	Cd81	NA	1	Marginal-zone-B-cell	MF.PC	4101.43707601418	mouse	spleen	NA
ENSMUSG00000037706	NA	Cd81	NA	1	Marginal-zone-B-cell	GN.Sp	869.914238763289	mouse	spleen	NA
ENSMUSG00000037706	NA	Cd81	NA	1	Marginal-zone-B-cell	MC.heparinase.PC	13387.4876718606	mouse	spleen	NA
ENSMUSG00000007892	NA	Rplp1	NA	4	Naive-CD8-T-cell	B.T1.Sp	1338.12096591463	mouse	spleen	NA
ENSMUSG00000007892	NA	Rplp1	NA	4	Naive-CD8-T-cell	B.PB.Sp	2027.04967376881	mouse	spleen	NA
ENSMUSG00000007892	NA	Rplp1	NA	4	Naive-CD8-T-cell	B.GC.CB.Sp	2233.80522220583	mouse	spleen	NA
ENSMUSG00000007892	NA	Rplp1	NA	4	Naive-CD8-T-cell	B.Sp	2472.08213771356	mouse	spleen	NA
ENSMUSG00000007892	NA	Rplp1	NA	4	Naive-CD8-T-cell	B.Fo.Sp	1720.96145433538	mouse	spleen	NA
ENSMUSG00000007892	NA	Rplp1	NA	4	Naive-CD8-T-cell	B.MZ.Sp	3457.15940560673	mouse	spleen	NA
ENSMUSG00000007892	NA	Rplp1	NA	4	Naive-CD8-T-cell	B.mem.Sp	1299.44563458716	mouse	spleen	NA
ENSMUSG00000007892	NA	Rplp1	NA	4	Naive-CD8-T-cell	B.GC.CC.Sp	2193.15339455308	mouse	spleen	NA
ENSMUSG00000007892	NA	Rplp1	NA	4	Naive-CD8-T-cell	B.PC.Sp	2555.73995454626	mouse	spleen	NA
ENSMUSG00000007892	NA	Rplp1	NA	4	Naive-CD8-T-cell	T.4.Nve.Sp	3016.63501509885	mouse	spleen	NA
ENSMUSG00000007892	NA	Rplp1	NA	4	Naive-CD8-T-cell	T.8.Nve.Sp	3556.70105213063	mouse	spleen	NA
ENSMUSG00000007892	NA	Rplp1	NA	4	Naive-CD8-T-cell	T8.TN.P14.Sp	5305.34797741114	mouse	spleen	NA
ENSMUSG00000007892	NA	Rplp1	NA	4	Naive-CD8-T-cell	T8.TE.LCMV.d7.Sp	1880.08339084367	mouse	spleen	NA
ENSMUSG00000007892	NA	Rplp1	NA	4	Naive-CD8-T-cell	T8.MP.LCMV.d7.Sp	2474.69075042686	mouse	spleen	NA
ENSMUSG00000007892	NA	Rplp1	NA	4	Naive-CD8-T-cell	T8.Tem.LCMV.d180.Sp	2350.93420775235	mouse	spleen	NA
ENSMUSG00000007892	NA	Rplp1	NA	4	Naive-CD8-T-cell	Treg.4.25hi.Sp	2264.25969685213	mouse	spleen	NA
ENSMUSG00000007892	NA	Rplp1	NA	4	Naive-CD8-T-cell	NKT.Sp.LPS.3hr	2994.75789737263	mouse	spleen	NA
ENSMUSG00000007892	NA	Rplp1	NA	4	Naive-CD8-T-cell	NKT.Sp.LPS.18hr	3061.85798291687	mouse	spleen	NA
ENSMUSG00000007892	NA	Rplp1	NA	4	Naive-CD8-T-cell	NKT.Sp	1567.57708614357	mouse	spleen	NA
ENSMUSG00000007892	NA	Rplp1	NA	4	Naive-CD8-T-cell	NKT.Sp.LPS.3d	2482.99836192532	mouse	spleen	NA
ENSMUSG00000007892	NA	Rplp1	NA	4	Naive-CD8-T-cell	NK.27-11b+.Sp	979.494256668421	mouse	spleen	NA
ENSMUSG00000007892	NA	Rplp1	NA	4	Naive-CD8-T-cell	NK.27+11b-.Sp	2097.15689703763	mouse	spleen	NA
ENSMUSG00000007892	NA	Rplp1	NA	4	Naive-CD8-T-cell	NK.27+11b+.Sp	1643.77409191393	mouse	spleen	NA
ENSMUSG00000007892	NA	Rplp1	NA	4	Naive-CD8-T-cell	DC.4+.Sp	1929.51012275133	mouse	spleen	NA
ENSMUSG00000007892	NA	Rplp1	NA	4	Naive-CD8-T-cell	DC.8+.Sp	3666.52198456084	mouse	spleen	NA
ENSMUSG00000007892	NA	Rplp1	NA	4	Naive-CD8-T-cell	DC.pDC.Sp	1324.39333438424	mouse	spleen	NA
ENSMUSG00000007892	NA	Rplp1	NA	4	Naive-CD8-T-cell	MF.PC	2855.69486317098	mouse	spleen	NA
ENSMUSG00000007892	NA	Rplp1	NA	4	Naive-CD8-T-cell	GN.Sp	505.897177471716	mouse	spleen	NA
ENSMUSG00000007892	NA	Rplp1	NA	4	Naive-CD8-T-cell	MC.heparinase.PC	1405.51500461702	mouse	spleen	NA
ENSMUSG00000005583	NA	Mef2c	NA	2	B-cell	B.T1.Sp	2087.19830186483	mouse	spleen	B-cell
ENSMUSG00000005583	NA	Mef2c	NA	2	B-cell	B.PB.Sp	2264.03338953096	mouse	spleen	B-cell
ENSMUSG00000005583	NA	Mef2c	NA	2	B-cell	B.GC.CB.Sp	3086.60120229242	mouse	spleen	B-cell
ENSMUSG00000005583	NA	Mef2c	NA	2	B-cell	B.Sp	3119.78899591255	mouse	spleen	B-cell
ENSMUSG00000005583	NA	Mef2c	NA	2	B-cell	B.Fo.Sp	4686.02293062452	mouse	spleen	B-cell
ENSMUSG00000005583	NA	Mef2c	NA	2	B-cell	B.MZ.Sp	2406.67707552147	mouse	spleen	B-cell
ENSMUSG00000005583	NA	Mef2c	NA	2	B-cell	B.mem.Sp	2562.49977028191	mouse	spleen	B-cell
ENSMUSG00000005583	NA	Mef2c	NA	2	B-cell	B.GC.CC.Sp	4031.76578604107	mouse	spleen	B-cell
ENSMUSG00000005583	NA	Mef2c	NA	2	B-cell	B.PC.Sp	4262.6697102339	mouse	spleen	B-cell
ENSMUSG00000005583	NA	Mef2c	NA	2	B-cell	T.4.Nve.Sp	4.21957402931116	mouse	spleen	B-cell
ENSMUSG00000005583	NA	Mef2c	NA	2	B-cell	T.8.Nve.Sp	1.30225116341464	mouse	spleen	B-cell
ENSMUSG00000005583	NA	Mef2c	NA	2	B-cell	T8.TN.P14.Sp	3.73962613947652	mouse	spleen	B-cell
ENSMUSG00000005583	NA	Mef2c	NA	2	B-cell	T8.TE.LCMV.d7.Sp	2.09304150659822	mouse	spleen	B-cell
ENSMUSG00000005583	NA	Mef2c	NA	2	B-cell	T8.MP.LCMV.d7.Sp	0.503035001593233	mouse	spleen	B-cell
ENSMUSG00000005583	NA	Mef2c	NA	2	B-cell	T8.Tem.LCMV.d180.Sp	0.1	mouse	spleen	B-cell
ENSMUSG00000005583	NA	Mef2c	NA	2	B-cell	Treg.4.25hi.Sp	2.05718052008166	mouse	spleen	B-cell
ENSMUSG00000005583	NA	Mef2c	NA	2	B-cell	NKT.Sp.LPS.3hr	1.90812478663164	mouse	spleen	B-cell
ENSMUSG00000005583	NA	Mef2c	NA	2	B-cell	NKT.Sp.LPS.18hr	14.4182784219941	mouse	spleen	B-cell
ENSMUSG00000005583	NA	Mef2c	NA	2	B-cell	NKT.Sp	14.2405240067079	mouse	spleen	B-cell
ENSMUSG00000005583	NA	Mef2c	NA	2	B-cell	NKT.Sp.LPS.3d	28.1289561082821	mouse	spleen	B-cell
ENSMUSG00000005583	NA	Mef2c	NA	2	B-cell	NK.27-11b+.Sp	200.327687996042	mouse	spleen	B-cell
ENSMUSG00000005583	NA	Mef2c	NA	2	B-cell	NK.27+11b-.Sp	478.218540890156	mouse	spleen	B-cell
ENSMUSG00000005583	NA	Mef2c	NA	2	B-cell	NK.27+11b+.Sp	350.088764033006	mouse	spleen	B-cell
ENSMUSG00000005583	NA	Mef2c	NA	2	B-cell	DC.4+.Sp	951.946544876271	mouse	spleen	B-cell
ENSMUSG00000005583	NA	Mef2c	NA	2	B-cell	DC.8+.Sp	340.541435192538	mouse	spleen	B-cell
ENSMUSG00000005583	NA	Mef2c	NA	2	B-cell	DC.pDC.Sp	2547.82115252237	mouse	spleen	B-cell
ENSMUSG00000005583	NA	Mef2c	NA	2	B-cell	MF.PC	504.976735600001	mouse	spleen	B-cell
ENSMUSG00000005583	NA	Mef2c	NA	2	B-cell	MF.RP.Sp	22.4118	mouse	spleen	B-cell
ENSMUSG00000005583	NA	Mef2c	NA	2	B-cell	Mo.6C+II-.Bl	709.989	mouse	spleen	B-cell
ENSMUSG00000005583	NA	Mef2c	NA	2	B-cell	Mo.6C-II-.Bl	1596.75	mouse	spleen	B-cell
ENSMUSG00000005583	NA	Mef2c	NA	2	B-cell	GN.Sp	343.500383707178	mouse	spleen	B-cell
ENSMUSG00000005583	NA	Mef2c	NA	2	B-cell	MC.heparinase.PC	2.47000843948908	mouse	spleen	B-cell
ENSMUSG00000005583	NA	Mef2c	NA	2	B-cell	Ba.Sp	21.1259	mouse	spleen	B-cell
ENSMUSG00000005583	NA	Mef2c	NA	2	B-cell	Eo.Sp	45.4661	mouse	spleen	B-cell
ENSMUSG00000026616	NA	Cr2	NA	1	Marginal-zone-B-cell	B.T1.Sp	1303.28015959136	mouse	spleen	B-cell
ENSMUSG00000026616	NA	Cr2	NA	1	Marginal-zone-B-cell	B.PB.Sp	112.202344595619	mouse	spleen	B-cell
ENSMUSG00000026616	NA	Cr2	NA	1	Marginal-zone-B-cell	B.GC.CB.Sp	955.766742790123	mouse	spleen	B-cell
ENSMUSG00000026616	NA	Cr2	NA	1	Marginal-zone-B-cell	B.Sp	5316.19860565384	mouse	spleen	B-cell
ENSMUSG00000026616	NA	Cr2	NA	1	Marginal-zone-B-cell	B.Fo.Sp	3623.9266546638	mouse	spleen	B-cell
ENSMUSG00000026616	NA	Cr2	NA	1	Marginal-zone-B-cell	B.MZ.Sp	15278.65678521	mouse	spleen	B-cell
ENSMUSG00000026616	NA	Cr2	NA	1	Marginal-zone-B-cell	B.mem.Sp	760.021991959142	mouse	spleen	B-cell
ENSMUSG00000026616	NA	Cr2	NA	1	Marginal-zone-B-cell	B.GC.CC.Sp	1988.1292449235	mouse	spleen	B-cell
ENSMUSG00000026616	NA	Cr2	NA	1	Marginal-zone-B-cell	B.PC.Sp	161.75908549688	mouse	spleen	B-cell
ENSMUSG00000026616	NA	Cr2	NA	1	Marginal-zone-B-cell	T.4.Nve.Sp	21.8225768976579	mouse	spleen	B-cell
ENSMUSG00000026616	NA	Cr2	NA	1	Marginal-zone-B-cell	T.8.Nve.Sp	14.0588908721202	mouse	spleen	B-cell
ENSMUSG00000026616	NA	Cr2	NA	1	Marginal-zone-B-cell	T8.TN.P14.Sp	17.4459960742784	mouse	spleen	B-cell
ENSMUSG00000026616	NA	Cr2	NA	1	Marginal-zone-B-cell	T8.TE.LCMV.d7.Sp	7.3516778065217	mouse	spleen	B-cell
ENSMUSG00000026616	NA	Cr2	NA	1	Marginal-zone-B-cell	T8.MP.LCMV.d7.Sp	8.1208442468039	mouse	spleen	B-cell
ENSMUSG00000026616	NA	Cr2	NA	1	Marginal-zone-B-cell	T8.Tem.LCMV.d180.Sp	5.9712143050758	mouse	spleen	B-cell
ENSMUSG00000026616	NA	Cr2	NA	1	Marginal-zone-B-cell	Treg.4.25hi.Sp	21.4808158996963	mouse	spleen	B-cell
ENSMUSG00000026616	NA	Cr2	NA	1	Marginal-zone-B-cell	NKT.Sp.LPS.3hr	12.775828285625	mouse	spleen	B-cell
ENSMUSG00000026616	NA	Cr2	NA	1	Marginal-zone-B-cell	NKT.Sp.LPS.18hr	20.6073149703133	mouse	spleen	B-cell
ENSMUSG00000026616	NA	Cr2	NA	1	Marginal-zone-B-cell	NKT.Sp	22.7248384107326	mouse	spleen	B-cell
ENSMUSG00000026616	NA	Cr2	NA	1	Marginal-zone-B-cell	NKT.Sp.LPS.3d	84.1868683248462	mouse	spleen	B-cell
ENSMUSG00000026616	NA	Cr2	NA	1	Marginal-zone-B-cell	NK.27-11b+.Sp	23.6561985877696	mouse	spleen	B-cell
ENSMUSG00000026616	NA	Cr2	NA	1	Marginal-zone-B-cell	NK.27+11b-.Sp	25.971429474109	mouse	spleen	B-cell
ENSMUSG00000026616	NA	Cr2	NA	1	Marginal-zone-B-cell	NK.27+11b+.Sp	31.0074247985018	mouse	spleen	B-cell
ENSMUSG00000026616	NA	Cr2	NA	1	Marginal-zone-B-cell	DC.4+.Sp	74.805137948284	mouse	spleen	B-cell
ENSMUSG00000026616	NA	Cr2	NA	1	Marginal-zone-B-cell	DC.8+.Sp	2.09572267751452	mouse	spleen	B-cell
ENSMUSG00000026616	NA	Cr2	NA	1	Marginal-zone-B-cell	DC.pDC.Sp	16.3698304261176	mouse	spleen	B-cell
ENSMUSG00000026616	NA	Cr2	NA	1	Marginal-zone-B-cell	MF.PC	15.2167549638901	mouse	spleen	B-cell
ENSMUSG00000026616	NA	Cr2	NA	1	Marginal-zone-B-cell	MF.RP.Sp	15.5406	mouse	spleen	B-cell
ENSMUSG00000026616	NA	Cr2	NA	1	Marginal-zone-B-cell	Mo.6C+II-.Bl	8.07661	mouse	spleen	B-cell
ENSMUSG00000026616	NA	Cr2	NA	1	Marginal-zone-B-cell	Mo.6C-II-.Bl	7.8095	mouse	spleen	B-cell
ENSMUSG00000026616	NA	Cr2	NA	1	Marginal-zone-B-cell	GN.Sp	26.319913793374	mouse	spleen	B-cell
ENSMUSG00000026616	NA	Cr2	NA	1	Marginal-zone-B-cell	MC.heparinase.PC	31.700112526521	mouse	spleen	B-cell
ENSMUSG00000026616	NA	Cr2	NA	1	Marginal-zone-B-cell	Ba.Sp	15.5015	mouse	spleen	B-cell
ENSMUSG00000026616	NA	Cr2	NA	1	Marginal-zone-B-cell	Eo.Sp	9.74618	mouse	spleen	B-cell
ENSMUSG00000049517	NA	Rps23	NA	4	Naive-CD8-T-cell	B.T1.Sp	434.940063534598	mouse	spleen	NA
ENSMUSG00000049517	NA	Rps23	NA	4	Naive-CD8-T-cell	B.PB.Sp	558.857669472269	mouse	spleen	NA
ENSMUSG00000049517	NA	Rps23	NA	4	Naive-CD8-T-cell	B.GC.CB.Sp	716.732989976815	mouse	spleen	NA
ENSMUSG00000049517	NA	Rps23	NA	4	Naive-CD8-T-cell	B.Sp	802.305741806085	mouse	spleen	NA
ENSMUSG00000049517	NA	Rps23	NA	4	Naive-CD8-T-cell	B.Fo.Sp	573.295052304491	mouse	spleen	NA
ENSMUSG00000049517	NA	Rps23	NA	4	Naive-CD8-T-cell	B.MZ.Sp	879.560238238139	mouse	spleen	NA
ENSMUSG00000049517	NA	Rps23	NA	4	Naive-CD8-T-cell	B.mem.Sp	345.968981868524	mouse	spleen	NA
ENSMUSG00000049517	NA	Rps23	NA	4	Naive-CD8-T-cell	B.GC.CC.Sp	714.214414185539	mouse	spleen	NA
ENSMUSG00000049517	NA	Rps23	NA	4	Naive-CD8-T-cell	B.PC.Sp	615.830928583703	mouse	spleen	NA
ENSMUSG00000049517	NA	Rps23	NA	4	Naive-CD8-T-cell	T.4.Nve.Sp	737.063669867464	mouse	spleen	NA
ENSMUSG00000049517	NA	Rps23	NA	4	Naive-CD8-T-cell	T.8.Nve.Sp	908.739844303588	mouse	spleen	NA
ENSMUSG00000049517	NA	Rps23	NA	4	Naive-CD8-T-cell	T8.TN.P14.Sp	1180.48889466968	mouse	spleen	NA
ENSMUSG00000049517	NA	Rps23	NA	4	Naive-CD8-T-cell	T8.TE.LCMV.d7.Sp	562.339623570997	mouse	spleen	NA
ENSMUSG00000049517	NA	Rps23	NA	4	Naive-CD8-T-cell	T8.MP.LCMV.d7.Sp	795.667565249145	mouse	spleen	NA
ENSMUSG00000049517	NA	Rps23	NA	4	Naive-CD8-T-cell	T8.Tem.LCMV.d180.Sp	826.766974154673	mouse	spleen	NA
ENSMUSG00000049517	NA	Rps23	NA	4	Naive-CD8-T-cell	Treg.4.25hi.Sp	642.451483283558	mouse	spleen	NA
ENSMUSG00000049517	NA	Rps23	NA	4	Naive-CD8-T-cell	NKT.Sp.LPS.3hr	825.484763741362	mouse	spleen	NA
ENSMUSG00000049517	NA	Rps23	NA	4	Naive-CD8-T-cell	NKT.Sp.LPS.18hr	1093.89703060398	mouse	spleen	NA
ENSMUSG00000049517	NA	Rps23	NA	4	Naive-CD8-T-cell	NKT.Sp	468.858370822367	mouse	spleen	NA
ENSMUSG00000049517	NA	Rps23	NA	4	Naive-CD8-T-cell	NKT.Sp.LPS.3d	822.282712509607	mouse	spleen	NA
ENSMUSG00000049517	NA	Rps23	NA	4	Naive-CD8-T-cell	NK.27-11b+.Sp	490.250132153206	mouse	spleen	NA
ENSMUSG00000049517	NA	Rps23	NA	4	Naive-CD8-T-cell	NK.27+11b-.Sp	665.026091266783	mouse	spleen	NA
ENSMUSG00000049517	NA	Rps23	NA	4	Naive-CD8-T-cell	NK.27+11b+.Sp	541.254784690201	mouse	spleen	NA
ENSMUSG00000049517	NA	Rps23	NA	4	Naive-CD8-T-cell	DC.4+.Sp	766.546552703853	mouse	spleen	NA
ENSMUSG00000049517	NA	Rps23	NA	4	Naive-CD8-T-cell	DC.8+.Sp	945.995144710219	mouse	spleen	NA
ENSMUSG00000049517	NA	Rps23	NA	4	Naive-CD8-T-cell	DC.pDC.Sp	403.69134850154	mouse	spleen	NA
ENSMUSG00000049517	NA	Rps23	NA	4	Naive-CD8-T-cell	MF.PC	779.098921426784	mouse	spleen	NA
ENSMUSG00000049517	NA	Rps23	NA	4	Naive-CD8-T-cell	GN.Sp	249.491375470789	mouse	spleen	NA
ENSMUSG00000049517	NA	Rps23	NA	4	Naive-CD8-T-cell	MC.heparinase.PC	122.550436040269	mouse	spleen	NA
ENSMUSG00000022587	NA	Ly6e	NA	17	Plasmacytoid-dendritic-cell	B.T1.Sp	20709.6092816501	mouse	spleen	NA
ENSMUSG00000022587	NA	Ly6e	NA	17	Plasmacytoid-dendritic-cell	B.PB.Sp	13888.8316611956	mouse	spleen	NA
ENSMUSG00000022587	NA	Ly6e	NA	17	Plasmacytoid-dendritic-cell	B.GC.CB.Sp	4688.66348670117	mouse	spleen	NA
ENSMUSG00000022587	NA	Ly6e	NA	17	Plasmacytoid-dendritic-cell	B.Sp	13816.6083364213	mouse	spleen	NA
ENSMUSG00000022587	NA	Ly6e	NA	17	Plasmacytoid-dendritic-cell	B.Fo.Sp	16684.5959648696	mouse	spleen	NA
ENSMUSG00000022587	NA	Ly6e	NA	17	Plasmacytoid-dendritic-cell	B.MZ.Sp	15962.8256108621	mouse	spleen	NA
ENSMUSG00000022587	NA	Ly6e	NA	17	Plasmacytoid-dendritic-cell	B.mem.Sp	18479.6212617734	mouse	spleen	NA
ENSMUSG00000022587	NA	Ly6e	NA	17	Plasmacytoid-dendritic-cell	B.GC.CC.Sp	6469.7738152204	mouse	spleen	NA
ENSMUSG00000022587	NA	Ly6e	NA	17	Plasmacytoid-dendritic-cell	B.PC.Sp	22330.4498540028	mouse	spleen	NA
ENSMUSG00000022587	NA	Ly6e	NA	17	Plasmacytoid-dendritic-cell	T.4.Nve.Sp	5454.13805887776	mouse	spleen	NA
ENSMUSG00000022587	NA	Ly6e	NA	17	Plasmacytoid-dendritic-cell	T.8.Nve.Sp	4749.53171489016	mouse	spleen	NA
ENSMUSG00000022587	NA	Ly6e	NA	17	Plasmacytoid-dendritic-cell	T8.TN.P14.Sp	4378.86332913151	mouse	spleen	NA
ENSMUSG00000022587	NA	Ly6e	NA	17	Plasmacytoid-dendritic-cell	T8.TE.LCMV.d7.Sp	4124.60939726072	mouse	spleen	NA
ENSMUSG00000022587	NA	Ly6e	NA	17	Plasmacytoid-dendritic-cell	T8.MP.LCMV.d7.Sp	8298.41474894948	mouse	spleen	NA
ENSMUSG00000022587	NA	Ly6e	NA	17	Plasmacytoid-dendritic-cell	T8.Tem.LCMV.d180.Sp	6162.52653460756	mouse	spleen	NA
ENSMUSG00000022587	NA	Ly6e	NA	17	Plasmacytoid-dendritic-cell	Treg.4.25hi.Sp	10075.409913545	mouse	spleen	NA
ENSMUSG00000022587	NA	Ly6e	NA	17	Plasmacytoid-dendritic-cell	NKT.Sp.LPS.3hr	35932.744095167	mouse	spleen	NA
ENSMUSG00000022587	NA	Ly6e	NA	17	Plasmacytoid-dendritic-cell	NKT.Sp.LPS.18hr	11630.4217574041	mouse	spleen	NA
ENSMUSG00000022587	NA	Ly6e	NA	17	Plasmacytoid-dendritic-cell	NKT.Sp	16652.6880964995	mouse	spleen	NA
ENSMUSG00000022587	NA	Ly6e	NA	17	Plasmacytoid-dendritic-cell	NKT.Sp.LPS.3d	15931.0579280448	mouse	spleen	NA
ENSMUSG00000022587	NA	Ly6e	NA	17	Plasmacytoid-dendritic-cell	NK.27-11b+.Sp	1190.59403632036	mouse	spleen	NA
ENSMUSG00000022587	NA	Ly6e	NA	17	Plasmacytoid-dendritic-cell	NK.27+11b-.Sp	4247.40438762574	mouse	spleen	NA
ENSMUSG00000022587	NA	Ly6e	NA	17	Plasmacytoid-dendritic-cell	NK.27+11b+.Sp	3270.96609113754	mouse	spleen	NA
ENSMUSG00000022587	NA	Ly6e	NA	17	Plasmacytoid-dendritic-cell	DC.4+.Sp	4574.74433071651	mouse	spleen	NA
ENSMUSG00000022587	NA	Ly6e	NA	17	Plasmacytoid-dendritic-cell	DC.8+.Sp	12343.0878959809	mouse	spleen	NA
ENSMUSG00000022587	NA	Ly6e	NA	17	Plasmacytoid-dendritic-cell	DC.pDC.Sp	22292.9434373096	mouse	spleen	NA
ENSMUSG00000022587	NA	Ly6e	NA	17	Plasmacytoid-dendritic-cell	MF.PC	4833.78759495658	mouse	spleen	NA
ENSMUSG00000022587	NA	Ly6e	NA	17	Plasmacytoid-dendritic-cell	GN.Sp	9599.38842588009	mouse	spleen	NA
ENSMUSG00000022587	NA	Ly6e	NA	17	Plasmacytoid-dendritic-cell	MC.heparinase.PC	8145.02900371079	mouse	spleen	NA
ENSMUSG00000015340	NA	Cybb	NA	17	Plasmacytoid-dendritic-cell	B.T1.Sp	1571.95637758423	mouse	spleen	NA
ENSMUSG00000015340	NA	Cybb	NA	17	Plasmacytoid-dendritic-cell	B.PB.Sp	2348.89620543515	mouse	spleen	NA
ENSMUSG00000015340	NA	Cybb	NA	17	Plasmacytoid-dendritic-cell	B.GC.CB.Sp	1587.17616117352	mouse	spleen	NA
ENSMUSG00000015340	NA	Cybb	NA	17	Plasmacytoid-dendritic-cell	B.Sp	2049.43855707684	mouse	spleen	NA
ENSMUSG00000015340	NA	Cybb	NA	17	Plasmacytoid-dendritic-cell	B.Fo.Sp	1700.29867909797	mouse	spleen	NA
ENSMUSG00000015340	NA	Cybb	NA	17	Plasmacytoid-dendritic-cell	B.MZ.Sp	4394.86521006236	mouse	spleen	NA
ENSMUSG00000015340	NA	Cybb	NA	17	Plasmacytoid-dendritic-cell	B.mem.Sp	2310.1088916211	mouse	spleen	NA
ENSMUSG00000015340	NA	Cybb	NA	17	Plasmacytoid-dendritic-cell	B.GC.CC.Sp	1918.58599447104	mouse	spleen	NA
ENSMUSG00000015340	NA	Cybb	NA	17	Plasmacytoid-dendritic-cell	B.PC.Sp	4314.97117907113	mouse	spleen	NA
ENSMUSG00000015340	NA	Cybb	NA	17	Plasmacytoid-dendritic-cell	T.4.Nve.Sp	0.1	mouse	spleen	NA
ENSMUSG00000015340	NA	Cybb	NA	17	Plasmacytoid-dendritic-cell	T.8.Nve.Sp	0.70112558170732	mouse	spleen	NA
ENSMUSG00000015340	NA	Cybb	NA	17	Plasmacytoid-dendritic-cell	T8.TN.P14.Sp	0.1	mouse	spleen	NA
ENSMUSG00000015340	NA	Cybb	NA	17	Plasmacytoid-dendritic-cell	T8.TE.LCMV.d7.Sp	0.1	mouse	spleen	NA
ENSMUSG00000015340	NA	Cybb	NA	17	Plasmacytoid-dendritic-cell	T8.MP.LCMV.d7.Sp	0.1	mouse	spleen	NA
ENSMUSG00000015340	NA	Cybb	NA	17	Plasmacytoid-dendritic-cell	T8.Tem.LCMV.d180.Sp	5.9712143050758	mouse	spleen	NA
ENSMUSG00000015340	NA	Cybb	NA	17	Plasmacytoid-dendritic-cell	Treg.4.25hi.Sp	4.01436104016332	mouse	spleen	NA
ENSMUSG00000015340	NA	Cybb	NA	17	Plasmacytoid-dendritic-cell	NKT.Sp.LPS.3hr	18.2550816846368	mouse	spleen	NA
ENSMUSG00000015340	NA	Cybb	NA	17	Plasmacytoid-dendritic-cell	NKT.Sp.LPS.18hr	7.45050883167446	mouse	spleen	NA
ENSMUSG00000015340	NA	Cybb	NA	17	Plasmacytoid-dendritic-cell	NKT.Sp	4.34215720201237	mouse	spleen	NA
ENSMUSG00000015340	NA	Cybb	NA	17	Plasmacytoid-dendritic-cell	NKT.Sp.LPS.3d	66.6687707571699	mouse	spleen	NA
ENSMUSG00000015340	NA	Cybb	NA	17	Plasmacytoid-dendritic-cell	NK.27-11b+.Sp	5.53604582794683	mouse	spleen	NA
ENSMUSG00000015340	NA	Cybb	NA	17	Plasmacytoid-dendritic-cell	NK.27+11b-.Sp	0.765005928275397	mouse	spleen	NA
ENSMUSG00000015340	NA	Cybb	NA	17	Plasmacytoid-dendritic-cell	NK.27+11b+.Sp	4.38289684926063	mouse	spleen	NA
ENSMUSG00000015340	NA	Cybb	NA	17	Plasmacytoid-dendritic-cell	DC.4+.Sp	2862.65636539412	mouse	spleen	NA
ENSMUSG00000015340	NA	Cybb	NA	17	Plasmacytoid-dendritic-cell	DC.8+.Sp	534.257027656792	mouse	spleen	NA
ENSMUSG00000015340	NA	Cybb	NA	17	Plasmacytoid-dendritic-cell	DC.pDC.Sp	8246.69355885783	mouse	spleen	NA
ENSMUSG00000015340	NA	Cybb	NA	17	Plasmacytoid-dendritic-cell	MF.PC	15032.0165861756	mouse	spleen	NA
ENSMUSG00000015340	NA	Cybb	NA	17	Plasmacytoid-dendritic-cell	GN.Sp	18539.0875368437	mouse	spleen	NA
ENSMUSG00000015340	NA	Cybb	NA	17	Plasmacytoid-dendritic-cell	MC.heparinase.PC	0.1	mouse	spleen	NA
ENSMUSG00000049775	NA	Tmsb4x	NA	3	CD8-dendritic-cell.1	B.T1.Sp	6916.67007067436	mouse	spleen	NA
ENSMUSG00000049775	NA	Tmsb4x	NA	3	CD8-dendritic-cell.1	B.PB.Sp	3439.4806694823	mouse	spleen	NA
ENSMUSG00000049775	NA	Tmsb4x	NA	3	CD8-dendritic-cell.1	B.GC.CB.Sp	5147.9215876919	mouse	spleen	NA
ENSMUSG00000049775	NA	Tmsb4x	NA	3	CD8-dendritic-cell.1	B.Sp	5328.08313516208	mouse	spleen	NA
ENSMUSG00000049775	NA	Tmsb4x	NA	3	CD8-dendritic-cell.1	B.Fo.Sp	4545.50173420314	mouse	spleen	NA
ENSMUSG00000049775	NA	Tmsb4x	NA	3	CD8-dendritic-cell.1	B.MZ.Sp	5870.45565608488	mouse	spleen	NA
ENSMUSG00000049775	NA	Tmsb4x	NA	3	CD8-dendritic-cell.1	B.mem.Sp	6666.73837229569	mouse	spleen	NA
ENSMUSG00000049775	NA	Tmsb4x	NA	3	CD8-dendritic-cell.1	B.GC.CC.Sp	6403.87067533068	mouse	spleen	NA
ENSMUSG00000049775	NA	Tmsb4x	NA	3	CD8-dendritic-cell.1	B.PC.Sp	884.470291247635	mouse	spleen	NA
ENSMUSG00000049775	NA	Tmsb4x	NA	3	CD8-dendritic-cell.1	T.4.Nve.Sp	6153.2092653187	mouse	spleen	NA
ENSMUSG00000049775	NA	Tmsb4x	NA	3	CD8-dendritic-cell.1	T.8.Nve.Sp	6520.56613705911	mouse	spleen	NA
ENSMUSG00000049775	NA	Tmsb4x	NA	3	CD8-dendritic-cell.1	T8.TN.P14.Sp	7451.77237109435	mouse	spleen	NA
ENSMUSG00000049775	NA	Tmsb4x	NA	3	CD8-dendritic-cell.1	T8.TE.LCMV.d7.Sp	18861.5454633026	mouse	spleen	NA
ENSMUSG00000049775	NA	Tmsb4x	NA	3	CD8-dendritic-cell.1	T8.MP.LCMV.d7.Sp	14614.9909169343	mouse	spleen	NA
ENSMUSG00000049775	NA	Tmsb4x	NA	3	CD8-dendritic-cell.1	T8.Tem.LCMV.d180.Sp	9625.36873174127	mouse	spleen	NA
ENSMUSG00000049775	NA	Tmsb4x	NA	3	CD8-dendritic-cell.1	Treg.4.25hi.Sp	7720.21629150573	mouse	spleen	NA
ENSMUSG00000049775	NA	Tmsb4x	NA	3	CD8-dendritic-cell.1	NKT.Sp.LPS.3hr	5249.11182935562	mouse	spleen	NA
ENSMUSG00000049775	NA	Tmsb4x	NA	3	CD8-dendritic-cell.1	NKT.Sp.LPS.18hr	2059.20019782861	mouse	spleen	NA
ENSMUSG00000049775	NA	Tmsb4x	NA	3	CD8-dendritic-cell.1	NKT.Sp	6352.73041001352	mouse	spleen	NA
ENSMUSG00000049775	NA	Tmsb4x	NA	3	CD8-dendritic-cell.1	NKT.Sp.LPS.3d	6367.34452926474	mouse	spleen	NA
ENSMUSG00000049775	NA	Tmsb4x	NA	3	CD8-dendritic-cell.1	NK.27-11b+.Sp	8749.41576008042	mouse	spleen	NA
ENSMUSG00000049775	NA	Tmsb4x	NA	3	CD8-dendritic-cell.1	NK.27+11b-.Sp	10380.0572126888	mouse	spleen	NA
ENSMUSG00000049775	NA	Tmsb4x	NA	3	CD8-dendritic-cell.1	NK.27+11b+.Sp	10962.1938915781	mouse	spleen	NA
ENSMUSG00000049775	NA	Tmsb4x	NA	3	CD8-dendritic-cell.1	DC.4+.Sp	13615.9103162298	mouse	spleen	NA
ENSMUSG00000049775	NA	Tmsb4x	NA	3	CD8-dendritic-cell.1	DC.8+.Sp	35372.6450269314	mouse	spleen	NA
ENSMUSG00000049775	NA	Tmsb4x	NA	3	CD8-dendritic-cell.1	DC.pDC.Sp	4369.56586403623	mouse	spleen	NA
ENSMUSG00000049775	NA	Tmsb4x	NA	3	CD8-dendritic-cell.1	MF.PC	9368.70706969601	mouse	spleen	NA
ENSMUSG00000049775	NA	Tmsb4x	NA	3	CD8-dendritic-cell.1	GN.Sp	19643.4586078577	mouse	spleen	NA
ENSMUSG00000049775	NA	Tmsb4x	NA	3	CD8-dendritic-cell.1	MC.heparinase.PC	1901.6367712834	mouse	spleen	NA
ENSMUSG00000004207	NA	Psap	NA	23	Red-pulp-macrophage	B.T1.Sp	1735.44016110109	mouse	spleen	NA
ENSMUSG00000004207	NA	Psap	NA	23	Red-pulp-macrophage	B.PB.Sp	2602.32123356678	mouse	spleen	NA
ENSMUSG00000004207	NA	Psap	NA	23	Red-pulp-macrophage	B.GC.CB.Sp	159.476884750985	mouse	spleen	NA
ENSMUSG00000004207	NA	Psap	NA	23	Red-pulp-macrophage	B.Sp	1409.90231291477	mouse	spleen	NA
ENSMUSG00000004207	NA	Psap	NA	23	Red-pulp-macrophage	B.Fo.Sp	691.666760883134	mouse	spleen	NA
ENSMUSG00000004207	NA	Psap	NA	23	Red-pulp-macrophage	B.MZ.Sp	2212.90702190052	mouse	spleen	NA
ENSMUSG00000004207	NA	Psap	NA	23	Red-pulp-macrophage	B.mem.Sp	1258.75516613204	mouse	spleen	NA
ENSMUSG00000004207	NA	Psap	NA	23	Red-pulp-macrophage	B.GC.CC.Sp	432.170878139909	mouse	spleen	NA
ENSMUSG00000004207	NA	Psap	NA	23	Red-pulp-macrophage	B.PC.Sp	1003.33726587769	mouse	spleen	NA
ENSMUSG00000004207	NA	Psap	NA	23	Red-pulp-macrophage	T.4.Nve.Sp	546.858937565399	mouse	spleen	NA
ENSMUSG00000004207	NA	Psap	NA	23	Red-pulp-macrophage	T.8.Nve.Sp	573.585617788229	mouse	spleen	NA
ENSMUSG00000004207	NA	Psap	NA	23	Red-pulp-macrophage	T8.TN.P14.Sp	646.414678500714	mouse	spleen	NA
ENSMUSG00000004207	NA	Psap	NA	23	Red-pulp-macrophage	T8.TE.LCMV.d7.Sp	772.849270546281	mouse	spleen	NA
ENSMUSG00000004207	NA	Psap	NA	23	Red-pulp-macrophage	T8.MP.LCMV.d7.Sp	549.392959000609	mouse	spleen	NA
ENSMUSG00000004207	NA	Psap	NA	23	Red-pulp-macrophage	T8.Tem.LCMV.d180.Sp	660.02448789052	mouse	spleen	NA
ENSMUSG00000004207	NA	Psap	NA	23	Red-pulp-macrophage	Treg.4.25hi.Sp	502.672792640561	mouse	spleen	NA
ENSMUSG00000004207	NA	Psap	NA	23	Red-pulp-macrophage	NKT.Sp.LPS.3hr	510.399166685863	mouse	spleen	NA
ENSMUSG00000004207	NA	Psap	NA	23	Red-pulp-macrophage	NKT.Sp.LPS.18hr	613.252503981742	mouse	spleen	NA
ENSMUSG00000004207	NA	Psap	NA	23	Red-pulp-macrophage	NKT.Sp	752.37587715686	mouse	spleen	NA
ENSMUSG00000004207	NA	Psap	NA	23	Red-pulp-macrophage	NKT.Sp.LPS.3d	664.619834400521	mouse	spleen	NA
ENSMUSG00000004207	NA	Psap	NA	23	Red-pulp-macrophage	NK.27-11b+.Sp	765.676454102512	mouse	spleen	NA
ENSMUSG00000004207	NA	Psap	NA	23	Red-pulp-macrophage	NK.27+11b-.Sp	639.390671742747	mouse	spleen	NA
ENSMUSG00000004207	NA	Psap	NA	23	Red-pulp-macrophage	NK.27+11b+.Sp	529.348267530995	mouse	spleen	NA
ENSMUSG00000004207	NA	Psap	NA	23	Red-pulp-macrophage	DC.4+.Sp	5229.99960768726	mouse	spleen	NA
ENSMUSG00000004207	NA	Psap	NA	23	Red-pulp-macrophage	DC.8+.Sp	18166.383298275	mouse	spleen	NA
ENSMUSG00000004207	NA	Psap	NA	23	Red-pulp-macrophage	DC.pDC.Sp	9726.71179440443	mouse	spleen	NA
ENSMUSG00000004207	NA	Psap	NA	23	Red-pulp-macrophage	MF.PC	4158.22321389313	mouse	spleen	NA
ENSMUSG00000004207	NA	Psap	NA	23	Red-pulp-macrophage	GN.Sp	5144.71300528812	mouse	spleen	NA
ENSMUSG00000004207	NA	Psap	NA	23	Red-pulp-macrophage	MC.heparinase.PC	1413.41503274865	mouse	spleen	NA
ENSMUSG00000002985	NA	Apoe	NA	16	Macrophage.4	B.T1.Sp	331.087660071019	mouse	spleen	APC
ENSMUSG00000002985	NA	Apoe	NA	16	Macrophage.4	B.PB.Sp	7834.31203129591	mouse	spleen	APC
ENSMUSG00000002985	NA	Apoe	NA	16	Macrophage.4	B.GC.CB.Sp	5992.93186739887	mouse	spleen	APC
ENSMUSG00000002985	NA	Apoe	NA	16	Macrophage.4	B.Sp	1224.94932244281	mouse	spleen	APC
ENSMUSG00000002985	NA	Apoe	NA	16	Macrophage.4	B.Fo.Sp	1247.07228242328	mouse	spleen	APC
ENSMUSG00000002985	NA	Apoe	NA	16	Macrophage.4	B.MZ.Sp	1802.60717704037	mouse	spleen	APC
ENSMUSG00000002985	NA	Apoe	NA	16	Macrophage.4	B.mem.Sp	858.998807120246	mouse	spleen	APC
ENSMUSG00000002985	NA	Apoe	NA	16	Macrophage.4	B.GC.CC.Sp	3904.24341597661	mouse	spleen	APC
ENSMUSG00000002985	NA	Apoe	NA	16	Macrophage.4	B.PC.Sp	4039.19979792939	mouse	spleen	APC
ENSMUSG00000002985	NA	Apoe	NA	16	Macrophage.4	T.4.Nve.Sp	39.2222443377051	mouse	spleen	APC
ENSMUSG00000002985	NA	Apoe	NA	16	Macrophage.4	T.8.Nve.Sp	35.2307658519534	mouse	spleen	APC
ENSMUSG00000002985	NA	Apoe	NA	16	Macrophage.4	T8.TN.P14.Sp	46.34395353722	mouse	spleen	APC
ENSMUSG00000002985	NA	Apoe	NA	16	Macrophage.4	T8.TE.LCMV.d7.Sp	8.43241013632845	mouse	spleen	APC
ENSMUSG00000002985	NA	Apoe	NA	16	Macrophage.4	T8.MP.LCMV.d7.Sp	10.4659853170852	mouse	spleen	APC
ENSMUSG00000002985	NA	Apoe	NA	16	Macrophage.4	T8.Tem.LCMV.d180.Sp	18.8878857762426	mouse	spleen	APC
ENSMUSG00000002985	NA	Apoe	NA	16	Macrophage.4	Treg.4.25hi.Sp	64.423640245022	mouse	spleen	APC
ENSMUSG00000002985	NA	Apoe	NA	16	Macrophage.4	NKT.Sp.LPS.3hr	37.7662569592473	mouse	spleen	APC
ENSMUSG00000002985	NA	Apoe	NA	16	Macrophage.4	NKT.Sp.LPS.18hr	96.8525302239356	mouse	spleen	APC
ENSMUSG00000002985	NA	Apoe	NA	16	Macrophage.4	NKT.Sp	61.6112794291793	mouse	spleen	APC
ENSMUSG00000002985	NA	Apoe	NA	16	Macrophage.4	NKT.Sp.LPS.3d	67.8366439283483	mouse	spleen	APC
ENSMUSG00000002985	NA	Apoe	NA	16	Macrophage.4	NK.27-11b+.Sp	47.2123971755392	mouse	spleen	APC
ENSMUSG00000002985	NA	Apoe	NA	16	Macrophage.4	NK.27+11b-.Sp	9.53198380964603	mouse	spleen	APC
ENSMUSG00000002985	NA	Apoe	NA	16	Macrophage.4	NK.27+11b+.Sp	19.6219172693567	mouse	spleen	APC
ENSMUSG00000002985	NA	Apoe	NA	16	Macrophage.4	DC.4+.Sp	2245.73251019383	mouse	spleen	APC
ENSMUSG00000002985	NA	Apoe	NA	16	Macrophage.4	DC.8+.Sp	3272.41100190155	mouse	spleen	APC
ENSMUSG00000002985	NA	Apoe	NA	16	Macrophage.4	DC.pDC.Sp	1411.46722433193	mouse	spleen	APC
ENSMUSG00000002985	NA	Apoe	NA	16	Macrophage.4	MF.PC	192258.950657833	mouse	spleen	APC
ENSMUSG00000002985	NA	Apoe	NA	16	Macrophage.4	MF.RP.Sp	56490.6	mouse	spleen	APC
ENSMUSG00000002985	NA	Apoe	NA	16	Macrophage.4	Mo.6C+II-.Bl	17312.3	mouse	spleen	APC
ENSMUSG00000002985	NA	Apoe	NA	16	Macrophage.4	Mo.6C-II-.Bl	45176.8	mouse	spleen	APC
ENSMUSG00000002985	NA	Apoe	NA	16	Macrophage.4	GN.Sp	4073.99524722791	mouse	spleen	APC
ENSMUSG00000002985	NA	Apoe	NA	16	Macrophage.4	MC.heparinase.PC	16772.6497262642	mouse	spleen	APC
ENSMUSG00000002985	NA	Apoe	NA	16	Macrophage.4	Ba.Sp	1308.75	mouse	spleen	APC
ENSMUSG00000002985	NA	Apoe	NA	16	Macrophage.4	Eo.Sp	373.709	mouse	spleen	APC
ENSMUSG00000037563	NA	Rps16	NA	4	Naive-CD8-T-cell	B.T1.Sp	369.948559431584	mouse	spleen	NA
ENSMUSG00000037563	NA	Rps16	NA	4	Naive-CD8-T-cell	B.PB.Sp	411.081448553757	mouse	spleen	NA
ENSMUSG00000037563	NA	Rps16	NA	4	Naive-CD8-T-cell	B.GC.CB.Sp	683.86321062242	mouse	spleen	NA
ENSMUSG00000037563	NA	Rps16	NA	4	Naive-CD8-T-cell	B.Sp	699.058891703265	mouse	spleen	NA
ENSMUSG00000037563	NA	Rps16	NA	4	Naive-CD8-T-cell	B.Fo.Sp	483.344927434417	mouse	spleen	NA
ENSMUSG00000037563	NA	Rps16	NA	4	Naive-CD8-T-cell	B.MZ.Sp	682.489862739966	mouse	spleen	NA
ENSMUSG00000037563	NA	Rps16	NA	4	Naive-CD8-T-cell	B.mem.Sp	281.084180818467	mouse	spleen	NA
ENSMUSG00000037563	NA	Rps16	NA	4	Naive-CD8-T-cell	B.GC.CC.Sp	654.352118190205	mouse	spleen	NA
ENSMUSG00000037563	NA	Rps16	NA	4	Naive-CD8-T-cell	B.PC.Sp	487.45459598324	mouse	spleen	NA
ENSMUSG00000037563	NA	Rps16	NA	4	Naive-CD8-T-cell	T.4.Nve.Sp	639.616912778813	mouse	spleen	NA
ENSMUSG00000037563	NA	Rps16	NA	4	Naive-CD8-T-cell	T.8.Nve.Sp	756.8925323491	mouse	spleen	NA
ENSMUSG00000037563	NA	Rps16	NA	4	Naive-CD8-T-cell	T8.TN.P14.Sp	994.165671619556	mouse	spleen	NA
ENSMUSG00000037563	NA	Rps16	NA	4	Naive-CD8-T-cell	T8.TE.LCMV.d7.Sp	432.847998301283	mouse	spleen	NA
ENSMUSG00000037563	NA	Rps16	NA	4	Naive-CD8-T-cell	T8.MP.LCMV.d7.Sp	621.337091551764	mouse	spleen	NA
ENSMUSG00000037563	NA	Rps16	NA	4	Naive-CD8-T-cell	T8.Tem.LCMV.d180.Sp	611.880530588898	mouse	spleen	NA
ENSMUSG00000037563	NA	Rps16	NA	4	Naive-CD8-T-cell	Treg.4.25hi.Sp	564.959177874036	mouse	spleen	NA
ENSMUSG00000037563	NA	Rps16	NA	4	Naive-CD8-T-cell	NKT.Sp.LPS.3hr	565.569898054319	mouse	spleen	NA
ENSMUSG00000037563	NA	Rps16	NA	4	Naive-CD8-T-cell	NKT.Sp.LPS.18hr	726.268259633823	mouse	spleen	NA
ENSMUSG00000037563	NA	Rps16	NA	4	Naive-CD8-T-cell	NKT.Sp	393.206567386479	mouse	spleen	NA
ENSMUSG00000037563	NA	Rps16	NA	4	Naive-CD8-T-cell	NKT.Sp.LPS.3d	637.758751463417	mouse	spleen	NA
ENSMUSG00000037563	NA	Rps16	NA	4	Naive-CD8-T-cell	NK.27-11b+.Sp	270.99628375935	mouse	spleen	NA
ENSMUSG00000037563	NA	Rps16	NA	4	Naive-CD8-T-cell	NK.27+11b-.Sp	484.247690817013	mouse	spleen	NA
ENSMUSG00000037563	NA	Rps16	NA	4	Naive-CD8-T-cell	NK.27+11b+.Sp	333.002308838329	mouse	spleen	NA
ENSMUSG00000037563	NA	Rps16	NA	4	Naive-CD8-T-cell	DC.4+.Sp	404.870256654169	mouse	spleen	NA
ENSMUSG00000037563	NA	Rps16	NA	4	Naive-CD8-T-cell	DC.8+.Sp	606.768962424765	mouse	spleen	NA
ENSMUSG00000037563	NA	Rps16	NA	4	Naive-CD8-T-cell	DC.pDC.Sp	292.592501026717	mouse	spleen	NA
ENSMUSG00000037563	NA	Rps16	NA	4	Naive-CD8-T-cell	MF.PC	501.995156773968	mouse	spleen	NA
ENSMUSG00000037563	NA	Rps16	NA	4	Naive-CD8-T-cell	GN.Sp	203.426578553037	mouse	spleen	NA
ENSMUSG00000037563	NA	Rps16	NA	4	Naive-CD8-T-cell	MC.heparinase.PC	73.5702616241613	mouse	spleen	NA
ENSMUSG00000041515	NA	Irf8	NA	17	Plasmacytoid-dendritic-cell	B.T1.Sp	2879.82664571911	mouse	spleen	APC
ENSMUSG00000041515	NA	Irf8	NA	17	Plasmacytoid-dendritic-cell	B.PB.Sp	1487.16039484799	mouse	spleen	APC
ENSMUSG00000041515	NA	Irf8	NA	17	Plasmacytoid-dendritic-cell	B.GC.CB.Sp	3387.28571461663	mouse	spleen	APC
ENSMUSG00000041515	NA	Irf8	NA	17	Plasmacytoid-dendritic-cell	B.Sp	2308.66985697529	mouse	spleen	APC
ENSMUSG00000041515	NA	Irf8	NA	17	Plasmacytoid-dendritic-cell	B.Fo.Sp	2578.38965281766	mouse	spleen	APC
ENSMUSG00000041515	NA	Irf8	NA	17	Plasmacytoid-dendritic-cell	B.MZ.Sp	1654.97449715229	mouse	spleen	APC
ENSMUSG00000041515	NA	Irf8	NA	17	Plasmacytoid-dendritic-cell	B.mem.Sp	3142.06401016971	mouse	spleen	APC
ENSMUSG00000041515	NA	Irf8	NA	17	Plasmacytoid-dendritic-cell	B.GC.CC.Sp	3500.61028227482	mouse	spleen	APC
ENSMUSG00000041515	NA	Irf8	NA	17	Plasmacytoid-dendritic-cell	B.PC.Sp	858.319556829023	mouse	spleen	APC
ENSMUSG00000041515	NA	Irf8	NA	17	Plasmacytoid-dendritic-cell	T.4.Nve.Sp	25.2645850881576	mouse	spleen	APC
ENSMUSG00000041515	NA	Irf8	NA	17	Plasmacytoid-dendritic-cell	T.8.Nve.Sp	19.7033440883012	mouse	spleen	APC
ENSMUSG00000041515	NA	Irf8	NA	17	Plasmacytoid-dendritic-cell	T8.TN.P14.Sp	21.0826132152077	mouse	spleen	APC
ENSMUSG00000041515	NA	Irf8	NA	17	Plasmacytoid-dendritic-cell	T8.TE.LCMV.d7.Sp	160.217218315423	mouse	spleen	APC
ENSMUSG00000041515	NA	Irf8	NA	17	Plasmacytoid-dendritic-cell	T8.MP.LCMV.d7.Sp	136.523090175228	mouse	spleen	APC
ENSMUSG00000041515	NA	Irf8	NA	17	Plasmacytoid-dendritic-cell	T8.Tem.LCMV.d180.Sp	15.3651571931971	mouse	spleen	APC
ENSMUSG00000041515	NA	Irf8	NA	17	Plasmacytoid-dendritic-cell	Treg.4.25hi.Sp	81.7559543253554	mouse	spleen	APC
ENSMUSG00000041515	NA	Irf8	NA	17	Plasmacytoid-dendritic-cell	NKT.Sp.LPS.3hr	594.284349080945	mouse	spleen	APC
ENSMUSG00000041515	NA	Irf8	NA	17	Plasmacytoid-dendritic-cell	NKT.Sp.LPS.18hr	116.800055001319	mouse	spleen	APC
ENSMUSG00000041515	NA	Irf8	NA	17	Plasmacytoid-dendritic-cell	NKT.Sp	119.587427856682	mouse	spleen	APC
ENSMUSG00000041515	NA	Irf8	NA	17	Plasmacytoid-dendritic-cell	NKT.Sp.LPS.3d	147.252019568481	mouse	spleen	APC
ENSMUSG00000041515	NA	Irf8	NA	17	Plasmacytoid-dendritic-cell	NK.27-11b+.Sp	2281.42723246169	mouse	spleen	APC
ENSMUSG00000041515	NA	Irf8	NA	17	Plasmacytoid-dendritic-cell	NK.27+11b-.Sp	1468.63493998815	mouse	spleen	APC
ENSMUSG00000041515	NA	Irf8	NA	17	Plasmacytoid-dendritic-cell	NK.27+11b+.Sp	2501.21908861545	mouse	spleen	APC
ENSMUSG00000041515	NA	Irf8	NA	17	Plasmacytoid-dendritic-cell	DC.4+.Sp	315.535807799124	mouse	spleen	APC
ENSMUSG00000041515	NA	Irf8	NA	17	Plasmacytoid-dendritic-cell	DC.8+.Sp	11714.1352859455	mouse	spleen	APC
ENSMUSG00000041515	NA	Irf8	NA	17	Plasmacytoid-dendritic-cell	DC.pDC.Sp	23857.8915587393	mouse	spleen	APC
ENSMUSG00000041515	NA	Irf8	NA	17	Plasmacytoid-dendritic-cell	MF.PC	936.054563608548	mouse	spleen	APC
ENSMUSG00000041515	NA	Irf8	NA	17	Plasmacytoid-dendritic-cell	MF.RP.Sp	2920.85	mouse	spleen	APC
ENSMUSG00000041515	NA	Irf8	NA	17	Plasmacytoid-dendritic-cell	Mo.6C+II-.Bl	1760.13	mouse	spleen	APC
ENSMUSG00000041515	NA	Irf8	NA	17	Plasmacytoid-dendritic-cell	Mo.6C-II-.Bl	989.301	mouse	spleen	APC
ENSMUSG00000041515	NA	Irf8	NA	17	Plasmacytoid-dendritic-cell	GN.Sp	836.032970200892	mouse	spleen	APC
ENSMUSG00000041515	NA	Irf8	NA	17	Plasmacytoid-dendritic-cell	MC.heparinase.PC	1.68000562632605	mouse	spleen	APC
ENSMUSG00000041515	NA	Irf8	NA	17	Plasmacytoid-dendritic-cell	Ba.Sp	1.83479	mouse	spleen	APC
ENSMUSG00000041515	NA	Irf8	NA	17	Plasmacytoid-dendritic-cell	Eo.Sp	3.08683	mouse	spleen	APC
ENSMUSG00000031838	NA	Ifi30	NA	20	CD8-dendritic-cell.2	B.T1.Sp	138.123194280627	mouse	spleen	NA
ENSMUSG00000031838	NA	Ifi30	NA	20	CD8-dendritic-cell.2	B.PB.Sp	28.8390656501639	mouse	spleen	NA
ENSMUSG00000031838	NA	Ifi30	NA	20	CD8-dendritic-cell.2	B.GC.CB.Sp	16.4669918645071	mouse	spleen	NA
ENSMUSG00000031838	NA	Ifi30	NA	20	CD8-dendritic-cell.2	B.Sp	57.2942982583968	mouse	spleen	NA
ENSMUSG00000031838	NA	Ifi30	NA	20	CD8-dendritic-cell.2	B.Fo.Sp	37.9554107146027	mouse	spleen	NA
ENSMUSG00000031838	NA	Ifi30	NA	20	CD8-dendritic-cell.2	B.MZ.Sp	40.6876873087131	mouse	spleen	NA
ENSMUSG00000031838	NA	Ifi30	NA	20	CD8-dendritic-cell.2	B.mem.Sp	94.1279744030487	mouse	spleen	NA
ENSMUSG00000031838	NA	Ifi30	NA	20	CD8-dendritic-cell.2	B.GC.CC.Sp	55.236974503769	mouse	spleen	NA
ENSMUSG00000031838	NA	Ifi30	NA	20	CD8-dendritic-cell.2	B.PC.Sp	9.60935797040468	mouse	spleen	NA
ENSMUSG00000031838	NA	Ifi30	NA	20	CD8-dendritic-cell.2	T.4.Nve.Sp	4.25569336027281	mouse	spleen	NA
ENSMUSG00000031838	NA	Ifi30	NA	20	CD8-dendritic-cell.2	T.8.Nve.Sp	2.53775295004224	mouse	spleen	NA
ENSMUSG00000031838	NA	Ifi30	NA	20	CD8-dendritic-cell.2	T8.TN.P14.Sp	0.742109965875428	mouse	spleen	NA
ENSMUSG00000031838	NA	Ifi30	NA	20	CD8-dendritic-cell.2	T8.TE.LCMV.d7.Sp	5.04518779779797	mouse	spleen	NA
ENSMUSG00000031838	NA	Ifi30	NA	20	CD8-dendritic-cell.2	T8.MP.LCMV.d7.Sp	2.49828211702902	mouse	spleen	NA
ENSMUSG00000031838	NA	Ifi30	NA	20	CD8-dendritic-cell.2	T8.Tem.LCMV.d180.Sp	5.9712143050758	mouse	spleen	NA
ENSMUSG00000031838	NA	Ifi30	NA	20	CD8-dendritic-cell.2	Treg.4.25hi.Sp	3.58388061855988	mouse	spleen	NA
ENSMUSG00000031838	NA	Ifi30	NA	20	CD8-dendritic-cell.2	NKT.Sp.LPS.3hr	2.48688354223325	mouse	spleen	NA
ENSMUSG00000031838	NA	Ifi30	NA	20	CD8-dendritic-cell.2	NKT.Sp.LPS.18hr	1.50373192157173	mouse	spleen	NA
ENSMUSG00000031838	NA	Ifi30	NA	20	CD8-dendritic-cell.2	NKT.Sp	0.807026200335395	mouse	spleen	NA
ENSMUSG00000031838	NA	Ifi30	NA	20	CD8-dendritic-cell.2	NKT.Sp.LPS.3d	2.43574634235684	mouse	spleen	NA
ENSMUSG00000031838	NA	Ifi30	NA	20	CD8-dendritic-cell.2	NK.27-11b+.Sp	0.1	mouse	spleen	NA
ENSMUSG00000031838	NA	Ifi30	NA	20	CD8-dendritic-cell.2	NK.27+11b-.Sp	3.43332951068542	mouse	spleen	NA
ENSMUSG00000031838	NA	Ifi30	NA	20	CD8-dendritic-cell.2	NK.27+11b+.Sp	0.1	mouse	spleen	NA
ENSMUSG00000031838	NA	Ifi30	NA	20	CD8-dendritic-cell.2	DC.4+.Sp	212.387472670392	mouse	spleen	NA
ENSMUSG00000031838	NA	Ifi30	NA	20	CD8-dendritic-cell.2	DC.8+.Sp	226.895467062626	mouse	spleen	NA
ENSMUSG00000031838	NA	Ifi30	NA	20	CD8-dendritic-cell.2	DC.pDC.Sp	54.1471234290779	mouse	spleen	NA
ENSMUSG00000031838	NA	Ifi30	NA	20	CD8-dendritic-cell.2	MF.PC	76.9967243173598	mouse	spleen	NA
ENSMUSG00000031838	NA	Ifi30	NA	20	CD8-dendritic-cell.2	GN.Sp	29.3210955929084	mouse	spleen	NA
ENSMUSG00000031838	NA	Ifi30	NA	20	CD8-dendritic-cell.2	MC.heparinase.PC	0.1	mouse	spleen	NA
ENSMUSG00000034892	NA	Rps29	NA	4	Naive-CD8-T-cell	B.T1.Sp	117.352713587912	mouse	spleen	NA
ENSMUSG00000034892	NA	Rps29	NA	4	Naive-CD8-T-cell	B.PB.Sp	128.035224141395	mouse	spleen	NA
ENSMUSG00000034892	NA	Rps29	NA	4	Naive-CD8-T-cell	B.GC.CB.Sp	188.221133392404	mouse	spleen	NA
ENSMUSG00000034892	NA	Rps29	NA	4	Naive-CD8-T-cell	B.Sp	185.052990471958	mouse	spleen	NA
ENSMUSG00000034892	NA	Rps29	NA	4	Naive-CD8-T-cell	B.Fo.Sp	139.592869050331	mouse	spleen	NA
ENSMUSG00000034892	NA	Rps29	NA	4	Naive-CD8-T-cell	B.MZ.Sp	183.843994257287	mouse	spleen	NA
ENSMUSG00000034892	NA	Rps29	NA	4	Naive-CD8-T-cell	B.mem.Sp	72.6829977848095	mouse	spleen	NA
ENSMUSG00000034892	NA	Rps29	NA	4	Naive-CD8-T-cell	B.GC.CC.Sp	150.961195503963	mouse	spleen	NA
ENSMUSG00000034892	NA	Rps29	NA	4	Naive-CD8-T-cell	B.PC.Sp	149.872388033874	mouse	spleen	NA
ENSMUSG00000034892	NA	Rps29	NA	4	Naive-CD8-T-cell	T.4.Nve.Sp	195.304879215207	mouse	spleen	NA
ENSMUSG00000034892	NA	Rps29	NA	4	Naive-CD8-T-cell	T.8.Nve.Sp	202.806571927696	mouse	spleen	NA
ENSMUSG00000034892	NA	Rps29	NA	4	Naive-CD8-T-cell	T8.TN.P14.Sp	244.231173970196	mouse	spleen	NA
ENSMUSG00000034892	NA	Rps29	NA	4	Naive-CD8-T-cell	T8.TE.LCMV.d7.Sp	87.9249360623916	mouse	spleen	NA
ENSMUSG00000034892	NA	Rps29	NA	4	Naive-CD8-T-cell	T8.MP.LCMV.d7.Sp	112.825902131207	mouse	spleen	NA
ENSMUSG00000034892	NA	Rps29	NA	4	Naive-CD8-T-cell	T8.Tem.LCMV.d180.Sp	148.05460048791	mouse	spleen	NA
ENSMUSG00000034892	NA	Rps29	NA	4	Naive-CD8-T-cell	Treg.4.25hi.Sp	129.003582886716	mouse	spleen	NA
ENSMUSG00000034892	NA	Rps29	NA	4	Naive-CD8-T-cell	NKT.Sp.LPS.3hr	186.131233956046	mouse	spleen	NA
ENSMUSG00000034892	NA	Rps29	NA	4	Naive-CD8-T-cell	NKT.Sp.LPS.18hr	224.128804380052	mouse	spleen	NA
ENSMUSG00000034892	NA	Rps29	NA	4	Naive-CD8-T-cell	NKT.Sp	81.4080130385704	mouse	spleen	NA
ENSMUSG00000034892	NA	Rps29	NA	4	Naive-CD8-T-cell	NKT.Sp.LPS.3d	125.062429316091	mouse	spleen	NA
ENSMUSG00000034892	NA	Rps29	NA	4	Naive-CD8-T-cell	NK.27-11b+.Sp	66.2385575733531	mouse	spleen	NA
ENSMUSG00000034892	NA	Rps29	NA	4	Naive-CD8-T-cell	NK.27+11b-.Sp	129.814549942608	mouse	spleen	NA
ENSMUSG00000034892	NA	Rps29	NA	4	Naive-CD8-T-cell	NK.27+11b+.Sp	108.200775223759	mouse	spleen	NA
ENSMUSG00000034892	NA	Rps29	NA	4	Naive-CD8-T-cell	DC.4+.Sp	182.469014528009	mouse	spleen	NA
ENSMUSG00000034892	NA	Rps29	NA	4	Naive-CD8-T-cell	DC.8+.Sp	297.505987622063	mouse	spleen	NA
ENSMUSG00000034892	NA	Rps29	NA	4	Naive-CD8-T-cell	DC.pDC.Sp	80.861535219361	mouse	spleen	NA
ENSMUSG00000034892	NA	Rps29	NA	4	Naive-CD8-T-cell	MF.PC	226.971734272359	mouse	spleen	NA
ENSMUSG00000034892	NA	Rps29	NA	4	Naive-CD8-T-cell	GN.Sp	63.0084982425973	mouse	spleen	NA
ENSMUSG00000034892	NA	Rps29	NA	4	Naive-CD8-T-cell	MC.heparinase.PC	35.6501265923361	mouse	spleen	NA
ENSMUSG00000021190	NA	Lgmn	NA	23	Red-pulp-macrophage	B.T1.Sp	519.362017317895	mouse	spleen	NA
ENSMUSG00000021190	NA	Lgmn	NA	23	Red-pulp-macrophage	B.PB.Sp	2554.43209345452	mouse	spleen	NA
ENSMUSG00000021190	NA	Lgmn	NA	23	Red-pulp-macrophage	B.GC.CB.Sp	762.703759750309	mouse	spleen	NA
ENSMUSG00000021190	NA	Lgmn	NA	23	Red-pulp-macrophage	B.Sp	930.807217113911	mouse	spleen	NA
ENSMUSG00000021190	NA	Lgmn	NA	23	Red-pulp-macrophage	B.Fo.Sp	615.078754191339	mouse	spleen	NA
ENSMUSG00000021190	NA	Lgmn	NA	23	Red-pulp-macrophage	B.MZ.Sp	1150.11072956927	mouse	spleen	NA
ENSMUSG00000021190	NA	Lgmn	NA	23	Red-pulp-macrophage	B.mem.Sp	493.334462219501	mouse	spleen	NA
ENSMUSG00000021190	NA	Lgmn	NA	23	Red-pulp-macrophage	B.GC.CC.Sp	733.185613343099	mouse	spleen	NA
ENSMUSG00000021190	NA	Lgmn	NA	23	Red-pulp-macrophage	B.PC.Sp	991.450568414688	mouse	spleen	NA
ENSMUSG00000021190	NA	Lgmn	NA	23	Red-pulp-macrophage	T.4.Nve.Sp	139.677249262036	mouse	spleen	NA
ENSMUSG00000021190	NA	Lgmn	NA	23	Red-pulp-macrophage	T.8.Nve.Sp	5.8436822130451	mouse	spleen	NA
ENSMUSG00000021190	NA	Lgmn	NA	23	Red-pulp-macrophage	T8.TN.P14.Sp	3.52659248370048	mouse	spleen	NA
ENSMUSG00000021190	NA	Lgmn	NA	23	Red-pulp-macrophage	T8.TE.LCMV.d7.Sp	1.54097643974233	mouse	spleen	NA
ENSMUSG00000021190	NA	Lgmn	NA	23	Red-pulp-macrophage	T8.MP.LCMV.d7.Sp	1.28917711224931	mouse	spleen	NA
ENSMUSG00000021190	NA	Lgmn	NA	23	Red-pulp-macrophage	T8.Tem.LCMV.d180.Sp	0.1	mouse	spleen	NA
ENSMUSG00000021190	NA	Lgmn	NA	23	Red-pulp-macrophage	Treg.4.25hi.Sp	58.613179493513	mouse	spleen	NA
ENSMUSG00000021190	NA	Lgmn	NA	23	Red-pulp-macrophage	NKT.Sp.LPS.3hr	56.4791573217886	mouse	spleen	NA
ENSMUSG00000021190	NA	Lgmn	NA	23	Red-pulp-macrophage	NKT.Sp.LPS.18hr	32.1425104481214	mouse	spleen	NA
ENSMUSG00000021190	NA	Lgmn	NA	23	Red-pulp-macrophage	NKT.Sp	15.6545764073787	mouse	spleen	NA
ENSMUSG00000021190	NA	Lgmn	NA	23	Red-pulp-macrophage	NKT.Sp.LPS.3d	53.8221658742073	mouse	spleen	NA
ENSMUSG00000021190	NA	Lgmn	NA	23	Red-pulp-macrophage	NK.27-11b+.Sp	3.72403055196455	mouse	spleen	NA
ENSMUSG00000021190	NA	Lgmn	NA	23	Red-pulp-macrophage	NK.27+11b-.Sp	9.10247963964315	mouse	spleen	NA
ENSMUSG00000021190	NA	Lgmn	NA	23	Red-pulp-macrophage	NK.27+11b+.Sp	6.17017288657824	mouse	spleen	NA
ENSMUSG00000021190	NA	Lgmn	NA	23	Red-pulp-macrophage	DC.4+.Sp	650.520942004192	mouse	spleen	NA
ENSMUSG00000021190	NA	Lgmn	NA	23	Red-pulp-macrophage	DC.8+.Sp	645.568738461115	mouse	spleen	NA
ENSMUSG00000021190	NA	Lgmn	NA	23	Red-pulp-macrophage	DC.pDC.Sp	479.809711153965	mouse	spleen	NA
ENSMUSG00000021190	NA	Lgmn	NA	23	Red-pulp-macrophage	MF.PC	4400.51735881109	mouse	spleen	NA
ENSMUSG00000021190	NA	Lgmn	NA	23	Red-pulp-macrophage	GN.Sp	290.382387076747	mouse	spleen	NA
ENSMUSG00000021190	NA	Lgmn	NA	23	Red-pulp-macrophage	MC.heparinase.PC	0.890002813163025	mouse	spleen	NA
ENSMUSG00000069662	NA	Marcks	NA	23	Red-pulp-macrophage	B.T1.Sp	211.824899964458	mouse	spleen	NA
ENSMUSG00000069662	NA	Marcks	NA	23	Red-pulp-macrophage	B.PB.Sp	661.861812744875	mouse	spleen	NA
ENSMUSG00000069662	NA	Marcks	NA	23	Red-pulp-macrophage	B.GC.CB.Sp	33.7129676423861	mouse	spleen	NA
ENSMUSG00000069662	NA	Marcks	NA	23	Red-pulp-macrophage	B.Sp	323.953429099493	mouse	spleen	NA
ENSMUSG00000069662	NA	Marcks	NA	23	Red-pulp-macrophage	B.Fo.Sp	153.952759692832	mouse	spleen	NA
ENSMUSG00000069662	NA	Marcks	NA	23	Red-pulp-macrophage	B.MZ.Sp	1207.13328227228	mouse	spleen	NA
ENSMUSG00000069662	NA	Marcks	NA	23	Red-pulp-macrophage	B.mem.Sp	364.664602510066	mouse	spleen	NA
ENSMUSG00000069662	NA	Marcks	NA	23	Red-pulp-macrophage	B.GC.CC.Sp	107.796505228423	mouse	spleen	NA
ENSMUSG00000069662	NA	Marcks	NA	23	Red-pulp-macrophage	B.PC.Sp	2.47733949260117	mouse	spleen	NA
ENSMUSG00000069662	NA	Marcks	NA	23	Red-pulp-macrophage	T.4.Nve.Sp	11.5417014898608	mouse	spleen	NA
ENSMUSG00000069662	NA	Marcks	NA	23	Red-pulp-macrophage	T.8.Nve.Sp	3.40592926300286	mouse	spleen	NA
ENSMUSG00000069662	NA	Marcks	NA	23	Red-pulp-macrophage	T8.TN.P14.Sp	4.59476976112799	mouse	spleen	NA
ENSMUSG00000069662	NA	Marcks	NA	23	Red-pulp-macrophage	T8.TE.LCMV.d7.Sp	0.1	mouse	spleen	NA
ENSMUSG00000069662	NA	Marcks	NA	23	Red-pulp-macrophage	T8.MP.LCMV.d7.Sp	1.29581974309278	mouse	spleen	NA
ENSMUSG00000069662	NA	Marcks	NA	23	Red-pulp-macrophage	T8.Tem.LCMV.d180.Sp	0.1	mouse	spleen	NA
ENSMUSG00000069662	NA	Marcks	NA	23	Red-pulp-macrophage	Treg.4.25hi.Sp	3.63093238529346	mouse	spleen	NA
ENSMUSG00000069662	NA	Marcks	NA	23	Red-pulp-macrophage	NKT.Sp.LPS.3hr	27.7477368144529	mouse	spleen	NA
ENSMUSG00000069662	NA	Marcks	NA	23	Red-pulp-macrophage	NKT.Sp.LPS.18hr	0.980513077078525	mouse	spleen	NA
ENSMUSG00000069662	NA	Marcks	NA	23	Red-pulp-macrophage	NKT.Sp	2.22107860100618	mouse	spleen	NA
ENSMUSG00000069662	NA	Marcks	NA	23	Red-pulp-macrophage	NKT.Sp.LPS.3d	10.6108585406058	mouse	spleen	NA
ENSMUSG00000069662	NA	Marcks	NA	23	Red-pulp-macrophage	NK.27-11b+.Sp	2.81802291397342	mouse	spleen	NA
ENSMUSG00000069662	NA	Marcks	NA	23	Red-pulp-macrophage	NK.27+11b-.Sp	8.76167680619702	mouse	spleen	NA
ENSMUSG00000069662	NA	Marcks	NA	23	Red-pulp-macrophage	NK.27+11b+.Sp	2.45614040378515	mouse	spleen	NA
ENSMUSG00000069662	NA	Marcks	NA	23	Red-pulp-macrophage	DC.4+.Sp	2032.72136728089	mouse	spleen	NA
ENSMUSG00000069662	NA	Marcks	NA	23	Red-pulp-macrophage	DC.8+.Sp	2139.79617303942	mouse	spleen	NA
ENSMUSG00000069662	NA	Marcks	NA	23	Red-pulp-macrophage	DC.pDC.Sp	281.284374494253	mouse	spleen	NA
ENSMUSG00000069662	NA	Marcks	NA	23	Red-pulp-macrophage	MF.PC	164.886568469736	mouse	spleen	NA
ENSMUSG00000069662	NA	Marcks	NA	23	Red-pulp-macrophage	GN.Sp	2420.67270409693	mouse	spleen	NA
ENSMUSG00000069662	NA	Marcks	NA	23	Red-pulp-macrophage	MC.heparinase.PC	34.0701209660101	mouse	spleen	NA
ENSMUSG00000052160	NA	Pld4	NA	17	Plasmacytoid-dendritic-cell	B.T1.Sp	3297.24630609208	mouse	spleen	NA
ENSMUSG00000052160	NA	Pld4	NA	17	Plasmacytoid-dendritic-cell	B.PB.Sp	2431.24131945217	mouse	spleen	NA
ENSMUSG00000052160	NA	Pld4	NA	17	Plasmacytoid-dendritic-cell	B.GC.CB.Sp	832.207709119256	mouse	spleen	NA
ENSMUSG00000052160	NA	Pld4	NA	17	Plasmacytoid-dendritic-cell	B.Sp	2129.65913125745	mouse	spleen	NA
ENSMUSG00000052160	NA	Pld4	NA	17	Plasmacytoid-dendritic-cell	B.Fo.Sp	1170.69351178659	mouse	spleen	NA
ENSMUSG00000052160	NA	Pld4	NA	17	Plasmacytoid-dendritic-cell	B.MZ.Sp	2940.94598376108	mouse	spleen	NA
ENSMUSG00000052160	NA	Pld4	NA	17	Plasmacytoid-dendritic-cell	B.mem.Sp	3639.14757075659	mouse	spleen	NA
ENSMUSG00000052160	NA	Pld4	NA	17	Plasmacytoid-dendritic-cell	B.GC.CC.Sp	1469.78792851876	mouse	spleen	NA
ENSMUSG00000052160	NA	Pld4	NA	17	Plasmacytoid-dendritic-cell	B.PC.Sp	332.927528964164	mouse	spleen	NA
ENSMUSG00000052160	NA	Pld4	NA	17	Plasmacytoid-dendritic-cell	T.4.Nve.Sp	0.1	mouse	spleen	NA
ENSMUSG00000052160	NA	Pld4	NA	17	Plasmacytoid-dendritic-cell	T.8.Nve.Sp	3.63972937104319	mouse	spleen	NA
ENSMUSG00000052160	NA	Pld4	NA	17	Plasmacytoid-dendritic-cell	T8.TN.P14.Sp	0.742109965875428	mouse	spleen	NA
ENSMUSG00000052160	NA	Pld4	NA	17	Plasmacytoid-dendritic-cell	T8.TE.LCMV.d7.Sp	51.9846340575887	mouse	spleen	NA
ENSMUSG00000052160	NA	Pld4	NA	17	Plasmacytoid-dendritic-cell	T8.MP.LCMV.d7.Sp	134.536651170494	mouse	spleen	NA
ENSMUSG00000052160	NA	Pld4	NA	17	Plasmacytoid-dendritic-cell	T8.Tem.LCMV.d180.Sp	2.44848572203032	mouse	spleen	NA
ENSMUSG00000052160	NA	Pld4	NA	17	Plasmacytoid-dendritic-cell	Treg.4.25hi.Sp	3.44272531835913	mouse	spleen	NA
ENSMUSG00000052160	NA	Pld4	NA	17	Plasmacytoid-dendritic-cell	NKT.Sp.LPS.3hr	7.22472636678634	mouse	spleen	NA
ENSMUSG00000052160	NA	Pld4	NA	17	Plasmacytoid-dendritic-cell	NKT.Sp.LPS.18hr	3.95390153212989	mouse	spleen	NA
ENSMUSG00000052160	NA	Pld4	NA	17	Plasmacytoid-dendritic-cell	NKT.Sp	0.1	mouse	spleen	NA
ENSMUSG00000052160	NA	Pld4	NA	17	Plasmacytoid-dendritic-cell	NKT.Sp.LPS.3d	59.6615317300994	mouse	spleen	NA
ENSMUSG00000052160	NA	Pld4	NA	17	Plasmacytoid-dendritic-cell	NK.27-11b+.Sp	3.72403055196455	mouse	spleen	NA
ENSMUSG00000052160	NA	Pld4	NA	17	Plasmacytoid-dendritic-cell	NK.27+11b-.Sp	6.21525403757748	mouse	spleen	NA
ENSMUSG00000052160	NA	Pld4	NA	17	Plasmacytoid-dendritic-cell	NK.27+11b+.Sp	1.93376950670357	mouse	spleen	NA
ENSMUSG00000052160	NA	Pld4	NA	17	Plasmacytoid-dendritic-cell	DC.4+.Sp	5744.76861832794	mouse	spleen	NA
ENSMUSG00000052160	NA	Pld4	NA	17	Plasmacytoid-dendritic-cell	DC.8+.Sp	3330.91217534895	mouse	spleen	NA
ENSMUSG00000052160	NA	Pld4	NA	17	Plasmacytoid-dendritic-cell	DC.pDC.Sp	13805.3531561719	mouse	spleen	NA
ENSMUSG00000052160	NA	Pld4	NA	17	Plasmacytoid-dendritic-cell	MF.PC	3480.85494296123	mouse	spleen	NA
ENSMUSG00000052160	NA	Pld4	NA	17	Plasmacytoid-dendritic-cell	GN.Sp	2506.01196382405	mouse	spleen	NA
ENSMUSG00000052160	NA	Pld4	NA	17	Plasmacytoid-dendritic-cell	MC.heparinase.PC	128.870458545573	mouse	spleen	NA
ENSMUSG00000022528	NA	Hes1	NA	1	Marginal-zone-B-cell	B.T1.Sp	184.354264209576	mouse	spleen	NA
ENSMUSG00000022528	NA	Hes1	NA	1	Marginal-zone-B-cell	B.PB.Sp	62.058943277712	mouse	spleen	NA
ENSMUSG00000022528	NA	Hes1	NA	1	Marginal-zone-B-cell	B.GC.CB.Sp	17.6365967961148	mouse	spleen	NA
ENSMUSG00000022528	NA	Hes1	NA	1	Marginal-zone-B-cell	B.Sp	189.509689037548	mouse	spleen	NA
ENSMUSG00000022528	NA	Hes1	NA	1	Marginal-zone-B-cell	B.Fo.Sp	150.512541380263	mouse	spleen	NA
ENSMUSG00000022528	NA	Hes1	NA	1	Marginal-zone-B-cell	B.MZ.Sp	367.481186181606	mouse	spleen	NA
ENSMUSG00000022528	NA	Hes1	NA	1	Marginal-zone-B-cell	B.mem.Sp	257.98959061421	mouse	spleen	NA
ENSMUSG00000022528	NA	Hes1	NA	1	Marginal-zone-B-cell	B.GC.CC.Sp	48.6439867664345	mouse	spleen	NA
ENSMUSG00000022528	NA	Hes1	NA	1	Marginal-zone-B-cell	B.PC.Sp	2.47733949260117	mouse	spleen	NA
ENSMUSG00000022528	NA	Hes1	NA	1	Marginal-zone-B-cell	T.4.Nve.Sp	0.1	mouse	spleen	NA
ENSMUSG00000022528	NA	Hes1	NA	1	Marginal-zone-B-cell	T.8.Nve.Sp	0.1	mouse	spleen	NA
ENSMUSG00000022528	NA	Hes1	NA	1	Marginal-zone-B-cell	T8.TN.P14.Sp	0.1	mouse	spleen	NA
ENSMUSG00000022528	NA	Hes1	NA	1	Marginal-zone-B-cell	T8.TE.LCMV.d7.Sp	2.83692753037441	mouse	spleen	NA
ENSMUSG00000022528	NA	Hes1	NA	1	Marginal-zone-B-cell	T8.MP.LCMV.d7.Sp	0.496392370749771	mouse	spleen	NA
ENSMUSG00000022528	NA	Hes1	NA	1	Marginal-zone-B-cell	T8.Tem.LCMV.d180.Sp	0.1	mouse	spleen	NA
ENSMUSG00000022528	NA	Hes1	NA	1	Marginal-zone-B-cell	Treg.4.25hi.Sp	1.05506437667404	mouse	spleen	NA
ENSMUSG00000022528	NA	Hes1	NA	1	Marginal-zone-B-cell	NKT.Sp.LPS.3hr	0.1	mouse	spleen	NA
ENSMUSG00000022528	NA	Hes1	NA	1	Marginal-zone-B-cell	NKT.Sp.LPS.18hr	4.14527115280731	mouse	spleen	NA
ENSMUSG00000022528	NA	Hes1	NA	1	Marginal-zone-B-cell	NKT.Sp	1.51405240067079	mouse	spleen	NA
ENSMUSG00000022528	NA	Hes1	NA	1	Marginal-zone-B-cell	NKT.Sp.LPS.3d	0.1	mouse	spleen	NA
ENSMUSG00000022528	NA	Hes1	NA	1	Marginal-zone-B-cell	NK.27-11b+.Sp	47.2123971755392	mouse	spleen	NA
ENSMUSG00000022528	NA	Hes1	NA	1	Marginal-zone-B-cell	NK.27+11b-.Sp	7.8860687275744	mouse	spleen	NA
ENSMUSG00000022528	NA	Hes1	NA	1	Marginal-zone-B-cell	NK.27+11b+.Sp	5.31140496995891	mouse	spleen	NA
ENSMUSG00000022528	NA	Hes1	NA	1	Marginal-zone-B-cell	DC.4+.Sp	134.415713151639	mouse	spleen	NA
ENSMUSG00000022528	NA	Hes1	NA	1	Marginal-zone-B-cell	DC.8+.Sp	146.851494772235	mouse	spleen	NA
ENSMUSG00000022528	NA	Hes1	NA	1	Marginal-zone-B-cell	DC.pDC.Sp	4.62904870312263	mouse	spleen	NA
ENSMUSG00000022528	NA	Hes1	NA	1	Marginal-zone-B-cell	MF.PC	32.1132867765265	mouse	spleen	NA
ENSMUSG00000022528	NA	Hes1	NA	1	Marginal-zone-B-cell	GN.Sp	24.3052519024477	mouse	spleen	NA
ENSMUSG00000022528	NA	Hes1	NA	1	Marginal-zone-B-cell	MC.heparinase.PC	693.722469957136	mouse	spleen	NA
ENSMUSG00000008193	NA	Spib	NA	17	Plasmacytoid-dendritic-cell	B.T1.Sp	8057.03646225508	mouse	spleen	NA
ENSMUSG00000008193	NA	Spib	NA	17	Plasmacytoid-dendritic-cell	B.PB.Sp	193.048069764006	mouse	spleen	NA
ENSMUSG00000008193	NA	Spib	NA	17	Plasmacytoid-dendritic-cell	B.GC.CB.Sp	3138.19784226887	mouse	spleen	NA
ENSMUSG00000008193	NA	Spib	NA	17	Plasmacytoid-dendritic-cell	B.Sp	3722.92886845564	mouse	spleen	NA
ENSMUSG00000008193	NA	Spib	NA	17	Plasmacytoid-dendritic-cell	B.Fo.Sp	2509.62157316937	mouse	spleen	NA
ENSMUSG00000008193	NA	Spib	NA	17	Plasmacytoid-dendritic-cell	B.MZ.Sp	2602.93110529455	mouse	spleen	NA
ENSMUSG00000008193	NA	Spib	NA	17	Plasmacytoid-dendritic-cell	B.mem.Sp	8388.38508490356	mouse	spleen	NA
ENSMUSG00000008193	NA	Spib	NA	17	Plasmacytoid-dendritic-cell	B.GC.CC.Sp	2531.93114658094	mouse	spleen	NA
ENSMUSG00000008193	NA	Spib	NA	17	Plasmacytoid-dendritic-cell	B.PC.Sp	23.8733949260117	mouse	spleen	NA
ENSMUSG00000008193	NA	Spib	NA	17	Plasmacytoid-dendritic-cell	T.4.Nve.Sp	2.84638268620744	mouse	spleen	NA
ENSMUSG00000008193	NA	Spib	NA	17	Plasmacytoid-dendritic-cell	T.8.Nve.Sp	1.43577652904129	mouse	spleen	NA
ENSMUSG00000008193	NA	Spib	NA	17	Plasmacytoid-dendritic-cell	T8.TN.P14.Sp	0.1	mouse	spleen	NA
ENSMUSG00000008193	NA	Spib	NA	17	Plasmacytoid-dendritic-cell	T8.TE.LCMV.d7.Sp	0.1	mouse	spleen	NA
ENSMUSG00000008193	NA	Spib	NA	17	Plasmacytoid-dendritic-cell	T8.MP.LCMV.d7.Sp	0.1	mouse	spleen	NA
ENSMUSG00000008193	NA	Spib	NA	17	Plasmacytoid-dendritic-cell	T8.Tem.LCMV.d180.Sp	0.1	mouse	spleen	NA
ENSMUSG00000008193	NA	Spib	NA	17	Plasmacytoid-dendritic-cell	Treg.4.25hi.Sp	0.1	mouse	spleen	NA
ENSMUSG00000008193	NA	Spib	NA	17	Plasmacytoid-dendritic-cell	NKT.Sp.LPS.3hr	0.1	mouse	spleen	NA
ENSMUSG00000008193	NA	Spib	NA	17	Plasmacytoid-dendritic-cell	NKT.Sp.LPS.18hr	0.814588465170629	mouse	spleen	NA
ENSMUSG00000008193	NA	Spib	NA	17	Plasmacytoid-dendritic-cell	NKT.Sp	2.22107860100618	mouse	spleen	NA
ENSMUSG00000008193	NA	Spib	NA	17	Plasmacytoid-dendritic-cell	NKT.Sp.LPS.3d	25.7932097659252	mouse	spleen	NA
ENSMUSG00000008193	NA	Spib	NA	17	Plasmacytoid-dendritic-cell	NK.27-11b+.Sp	0.1	mouse	spleen	NA
ENSMUSG00000008193	NA	Spib	NA	17	Plasmacytoid-dendritic-cell	NK.27+11b-.Sp	0.1	mouse	spleen	NA
ENSMUSG00000008193	NA	Spib	NA	17	Plasmacytoid-dendritic-cell	NK.27+11b+.Sp	0.1	mouse	spleen	NA
ENSMUSG00000008193	NA	Spib	NA	17	Plasmacytoid-dendritic-cell	DC.4+.Sp	467.901075486484	mouse	spleen	NA
ENSMUSG00000008193	NA	Spib	NA	17	Plasmacytoid-dendritic-cell	DC.8+.Sp	221.453652221385	mouse	spleen	NA
ENSMUSG00000008193	NA	Spib	NA	17	Plasmacytoid-dendritic-cell	DC.pDC.Sp	4372.08497874696	mouse	spleen	NA
ENSMUSG00000008193	NA	Spib	NA	17	Plasmacytoid-dendritic-cell	MF.PC	7.274681155296	mouse	spleen	NA
ENSMUSG00000008193	NA	Spib	NA	17	Plasmacytoid-dendritic-cell	GN.Sp	6.44287256649452	mouse	spleen	NA
ENSMUSG00000008193	NA	Spib	NA	17	Plasmacytoid-dendritic-cell	MC.heparinase.PC	0.1	mouse	spleen	NA
ENSMUSG00000030342	NA	Cd9	NA	22	Granulocyte	B.T1.Sp	64.4214885967973	mouse	spleen	NA
ENSMUSG00000030342	NA	Cd9	NA	22	Granulocyte	B.PB.Sp	543.542895265204	mouse	spleen	NA
ENSMUSG00000030342	NA	Cd9	NA	22	Granulocyte	B.GC.CB.Sp	46.6297399413681	mouse	spleen	NA
ENSMUSG00000030342	NA	Cd9	NA	22	Granulocyte	B.Sp	332.866826230672	mouse	spleen	NA
ENSMUSG00000030342	NA	Cd9	NA	22	Granulocyte	B.Fo.Sp	21.1301169842342	mouse	spleen	NA
ENSMUSG00000030342	NA	Cd9	NA	22	Granulocyte	B.MZ.Sp	878.962027331071	mouse	spleen	NA
ENSMUSG00000030342	NA	Cd9	NA	22	Granulocyte	B.mem.Sp	124.370890146719	mouse	spleen	NA
ENSMUSG00000030342	NA	Cd9	NA	22	Granulocyte	B.GC.CC.Sp	33.8301216019513	mouse	spleen	NA
ENSMUSG00000030342	NA	Cd9	NA	22	Granulocyte	B.PC.Sp	656.245699957923	mouse	spleen	NA
ENSMUSG00000030342	NA	Cd9	NA	22	Granulocyte	T.4.Nve.Sp	379.844950939509	mouse	spleen	NA
ENSMUSG00000030342	NA	Cd9	NA	22	Granulocyte	T.8.Nve.Sp	159.492802294331	mouse	spleen	NA
ENSMUSG00000030342	NA	Cd9	NA	22	Granulocyte	T8.TN.P14.Sp	141.844421777997	mouse	spleen	NA
ENSMUSG00000030342	NA	Cd9	NA	22	Granulocyte	T8.TE.LCMV.d7.Sp	137.722937397762	mouse	spleen	NA
ENSMUSG00000030342	NA	Cd9	NA	22	Granulocyte	T8.MP.LCMV.d7.Sp	403.974723324446	mouse	spleen	NA
ENSMUSG00000030342	NA	Cd9	NA	22	Granulocyte	T8.Tem.LCMV.d180.Sp	98.7364003252734	mouse	spleen	NA
ENSMUSG00000030342	NA	Cd9	NA	22	Granulocyte	Treg.4.25hi.Sp	325.081970106473	mouse	spleen	NA
ENSMUSG00000030342	NA	Cd9	NA	22	Granulocyte	NKT.Sp.LPS.3hr	79.733309728606	mouse	spleen	NA
ENSMUSG00000030342	NA	Cd9	NA	22	Granulocyte	NKT.Sp.LPS.18hr	48.1576704474428	mouse	spleen	NA
ENSMUSG00000030342	NA	Cd9	NA	22	Granulocyte	NKT.Sp	195.946257492904	mouse	spleen	NA
ENSMUSG00000030342	NA	Cd9	NA	22	Granulocyte	NKT.Sp.LPS.3d	112.215824433128	mouse	spleen	NA
ENSMUSG00000030342	NA	Cd9	NA	22	Granulocyte	NK.27-11b+.Sp	1698.86432123338	mouse	spleen	NA
ENSMUSG00000030342	NA	Cd9	NA	22	Granulocyte	NK.27+11b-.Sp	1222.55474150069	mouse	spleen	NA
ENSMUSG00000030342	NA	Cd9	NA	22	Granulocyte	NK.27+11b+.Sp	1502.84458051428	mouse	spleen	NA
ENSMUSG00000030342	NA	Cd9	NA	22	Granulocyte	DC.4+.Sp	980.098973812646	mouse	spleen	NA
ENSMUSG00000030342	NA	Cd9	NA	22	Granulocyte	DC.8+.Sp	2359.86736857325	mouse	spleen	NA
ENSMUSG00000030342	NA	Cd9	NA	22	Granulocyte	DC.pDC.Sp	37.488933368675	mouse	spleen	NA
ENSMUSG00000030342	NA	Cd9	NA	22	Granulocyte	MF.PC	8495.58979340563	mouse	spleen	NA
ENSMUSG00000030342	NA	Cd9	NA	22	Granulocyte	GN.Sp	3580.07213595281	mouse	spleen	NA
ENSMUSG00000030342	NA	Cd9	NA	22	Granulocyte	MC.heparinase.PC	416.431482536914	mouse	spleen	NA
ENSMUSG00000030844	NA	Rgs10	NA	17	Plasmacytoid-dendritic-cell	B.T1.Sp	36.9508528419151	mouse	spleen	NA
ENSMUSG00000030844	NA	Rgs10	NA	17	Plasmacytoid-dendritic-cell	B.PB.Sp	397.757099910555	mouse	spleen	NA
ENSMUSG00000030844	NA	Rgs10	NA	17	Plasmacytoid-dendritic-cell	B.GC.CB.Sp	338.872493412217	mouse	spleen	NA
ENSMUSG00000030844	NA	Rgs10	NA	17	Plasmacytoid-dendritic-cell	B.Sp	157.570015984157	mouse	spleen	NA
ENSMUSG00000030844	NA	Rgs10	NA	17	Plasmacytoid-dendritic-cell	B.Fo.Sp	12.4014600236393	mouse	spleen	NA
ENSMUSG00000030844	NA	Rgs10	NA	17	Plasmacytoid-dendritic-cell	B.MZ.Sp	447.422407627531	mouse	spleen	NA
ENSMUSG00000030844	NA	Rgs10	NA	17	Plasmacytoid-dendritic-cell	B.mem.Sp	25.3940749856155	mouse	spleen	NA
ENSMUSG00000030844	NA	Rgs10	NA	17	Plasmacytoid-dendritic-cell	B.GC.CC.Sp	239.415735972309	mouse	spleen	NA
ENSMUSG00000030844	NA	Rgs10	NA	17	Plasmacytoid-dendritic-cell	B.PC.Sp	806.018087991797	mouse	spleen	NA
ENSMUSG00000030844	NA	Rgs10	NA	17	Plasmacytoid-dendritic-cell	T.4.Nve.Sp	672.32937114603	mouse	spleen	NA
ENSMUSG00000030844	NA	Rgs10	NA	17	Plasmacytoid-dendritic-cell	T.8.Nve.Sp	659.341320632576	mouse	spleen	NA
ENSMUSG00000030844	NA	Rgs10	NA	17	Plasmacytoid-dendritic-cell	T8.TN.P14.Sp	694.581952937013	mouse	spleen	NA
ENSMUSG00000030844	NA	Rgs10	NA	17	Plasmacytoid-dendritic-cell	T8.TE.LCMV.d7.Sp	7.95053848118766	mouse	spleen	NA
ENSMUSG00000030844	NA	Rgs10	NA	17	Plasmacytoid-dendritic-cell	T8.MP.LCMV.d7.Sp	153.773883673616	mouse	spleen	NA
ENSMUSG00000030844	NA	Rgs10	NA	17	Plasmacytoid-dendritic-cell	T8.Tem.LCMV.d180.Sp	232.600086481002	mouse	spleen	NA
ENSMUSG00000030844	NA	Rgs10	NA	17	Plasmacytoid-dendritic-cell	Treg.4.25hi.Sp	1014.37977766826	mouse	spleen	NA
ENSMUSG00000030844	NA	Rgs10	NA	17	Plasmacytoid-dendritic-cell	NKT.Sp.LPS.3hr	25.7220811698472	mouse	spleen	NA
ENSMUSG00000030844	NA	Rgs10	NA	17	Plasmacytoid-dendritic-cell	NKT.Sp.LPS.18hr	78.0940509583006	mouse	spleen	NA
ENSMUSG00000030844	NA	Rgs10	NA	17	Plasmacytoid-dendritic-cell	NKT.Sp	183.926812087203	mouse	spleen	NA
ENSMUSG00000030844	NA	Rgs10	NA	17	Plasmacytoid-dendritic-cell	NKT.Sp.LPS.3d	168.273736649692	mouse	spleen	NA
ENSMUSG00000030844	NA	Rgs10	NA	17	Plasmacytoid-dendritic-cell	NK.27-11b+.Sp	5.53604582794683	mouse	spleen	NA
ENSMUSG00000030844	NA	Rgs10	NA	17	Plasmacytoid-dendritic-cell	NK.27+11b-.Sp	26.5228344579024	mouse	spleen	NA
ENSMUSG00000030844	NA	Rgs10	NA	17	Plasmacytoid-dendritic-cell	NK.27+11b+.Sp	6.88946039503971	mouse	spleen	NA
ENSMUSG00000030844	NA	Rgs10	NA	17	Plasmacytoid-dendritic-cell	DC.4+.Sp	538.235216961225	mouse	spleen	NA
ENSMUSG00000030844	NA	Rgs10	NA	17	Plasmacytoid-dendritic-cell	DC.8+.Sp	1175.17248520887	mouse	spleen	NA
ENSMUSG00000030844	NA	Rgs10	NA	17	Plasmacytoid-dendritic-cell	DC.pDC.Sp	791.95308272539	mouse	spleen	NA
ENSMUSG00000030844	NA	Rgs10	NA	17	Plasmacytoid-dendritic-cell	MF.PC	2340.01813819938	mouse	spleen	NA
ENSMUSG00000030844	NA	Rgs10	NA	17	Plasmacytoid-dendritic-cell	GN.Sp	194.390875051933	mouse	spleen	NA
ENSMUSG00000030844	NA	Rgs10	NA	17	Plasmacytoid-dendritic-cell	MC.heparinase.PC	1315.45468391644	mouse	spleen	NA
ENSMUSG00000003545	NA	Fosb	NA	22	Granulocyte	B.T1.Sp	0.1	mouse	spleen	NA
ENSMUSG00000003545	NA	Fosb	NA	22	Granulocyte	B.PB.Sp	2.49946648811609	mouse	spleen	NA
ENSMUSG00000003545	NA	Fosb	NA	22	Granulocyte	B.GC.CB.Sp	22.491508192724	mouse	spleen	NA
ENSMUSG00000003545	NA	Fosb	NA	22	Granulocyte	B.Sp	11.2417464139734	mouse	spleen	NA
ENSMUSG00000003545	NA	Fosb	NA	22	Granulocyte	B.Fo.Sp	9.04353515046762	mouse	spleen	NA
ENSMUSG00000003545	NA	Fosb	NA	22	Granulocyte	B.MZ.Sp	0.46957261940996	mouse	spleen	NA
ENSMUSG00000003545	NA	Fosb	NA	22	Granulocyte	B.mem.Sp	27.0436885716339	mouse	spleen	NA
ENSMUSG00000003545	NA	Fosb	NA	22	Granulocyte	B.GC.CC.Sp	13.2230903218333	mouse	spleen	NA
ENSMUSG00000003545	NA	Fosb	NA	22	Granulocyte	B.PC.Sp	0.1	mouse	spleen	NA
ENSMUSG00000003545	NA	Fosb	NA	22	Granulocyte	T.4.Nve.Sp	2.18687651287682	mouse	spleen	NA
ENSMUSG00000003545	NA	Fosb	NA	22	Granulocyte	T.8.Nve.Sp	1.66957663708162	mouse	spleen	NA
ENSMUSG00000003545	NA	Fosb	NA	22	Granulocyte	T8.TN.P14.Sp	0.1	mouse	spleen	NA
ENSMUSG00000003545	NA	Fosb	NA	22	Granulocyte	T8.TE.LCMV.d7.Sp	0.820488219871164	mouse	spleen	NA
ENSMUSG00000003545	NA	Fosb	NA	22	Granulocyte	T8.MP.LCMV.d7.Sp	5.33281238986857	mouse	spleen	NA
ENSMUSG00000003545	NA	Fosb	NA	22	Granulocyte	T8.Tem.LCMV.d180.Sp	0.1	mouse	spleen	NA
ENSMUSG00000003545	NA	Fosb	NA	22	Granulocyte	Treg.4.25hi.Sp	1.57964833174464	mouse	spleen	NA
ENSMUSG00000003545	NA	Fosb	NA	22	Granulocyte	NKT.Sp.LPS.3hr	4.42173588780859	mouse	spleen	NA
ENSMUSG00000003545	NA	Fosb	NA	22	Granulocyte	NKT.Sp.LPS.18hr	2.38424499865026	mouse	spleen	NA
ENSMUSG00000003545	NA	Fosb	NA	22	Granulocyte	NKT.Sp	0.807026200335395	mouse	spleen	NA
ENSMUSG00000003545	NA	Fosb	NA	22	Granulocyte	NKT.Sp.LPS.3d	54.9900390453857	mouse	spleen	NA
ENSMUSG00000003545	NA	Fosb	NA	22	Granulocyte	NK.27-11b+.Sp	0.1	mouse	spleen	NA
ENSMUSG00000003545	NA	Fosb	NA	22	Granulocyte	NK.27+11b-.Sp	0.87860687275744	mouse	spleen	NA
ENSMUSG00000003545	NA	Fosb	NA	22	Granulocyte	NK.27+11b+.Sp	1.91052277201059	mouse	spleen	NA
ENSMUSG00000003545	NA	Fosb	NA	22	Granulocyte	DC.4+.Sp	216.051451759888	mouse	spleen	NA
ENSMUSG00000003545	NA	Fosb	NA	22	Granulocyte	DC.8+.Sp	209.244649501614	mouse	spleen	NA
ENSMUSG00000003545	NA	Fosb	NA	22	Granulocyte	DC.pDC.Sp	5.05316873449161	mouse	spleen	NA
ENSMUSG00000003545	NA	Fosb	NA	22	Granulocyte	MF.PC	1.12627763552588	mouse	spleen	NA
ENSMUSG00000003545	NA	Fosb	NA	22	Granulocyte	GN.Sp	9.84887953845605	mouse	spleen	NA
ENSMUSG00000003545	NA	Fosb	NA	22	Granulocyte	MC.heparinase.PC	273.440973354407	mouse	spleen	NA
ENSMUSG00000003484	NA	Cyp4f18	NA	22	Granulocyte	B.T1.Sp	1033.93392609227	mouse	spleen	NA
ENSMUSG00000003484	NA	Cyp4f18	NA	22	Granulocyte	B.PB.Sp	321.828493747419	mouse	spleen	NA
ENSMUSG00000003484	NA	Cyp4f18	NA	22	Granulocyte	B.GC.CB.Sp	538.762965927223	mouse	spleen	NA
ENSMUSG00000003484	NA	Cyp4f18	NA	22	Granulocyte	B.Sp	1291.05701783238	mouse	spleen	NA
ENSMUSG00000003484	NA	Cyp4f18	NA	22	Granulocyte	B.Fo.Sp	1580.17391798129	mouse	spleen	NA
ENSMUSG00000003484	NA	Cyp4f18	NA	22	Granulocyte	B.MZ.Sp	1766.81093253993	mouse	spleen	NA
ENSMUSG00000003484	NA	Cyp4f18	NA	22	Granulocyte	B.mem.Sp	1784.98190007191	mouse	spleen	NA
ENSMUSG00000003484	NA	Cyp4f18	NA	22	Granulocyte	B.GC.CC.Sp	484.758903579588	mouse	spleen	NA
ENSMUSG00000003484	NA	Cyp4f18	NA	22	Granulocyte	B.PC.Sp	879.715612262433	mouse	spleen	NA
ENSMUSG00000003484	NA	Cyp4f18	NA	22	Granulocyte	T.4.Nve.Sp	0.1	mouse	spleen	NA
ENSMUSG00000003484	NA	Cyp4f18	NA	22	Granulocyte	T.8.Nve.Sp	1.0684510553743	mouse	spleen	NA
ENSMUSG00000003484	NA	Cyp4f18	NA	22	Granulocyte	T8.TN.P14.Sp	1.17118627597481	mouse	spleen	NA
ENSMUSG00000003484	NA	Cyp4f18	NA	22	Granulocyte	T8.TE.LCMV.d7.Sp	0.1	mouse	spleen	NA
ENSMUSG00000003484	NA	Cyp4f18	NA	22	Granulocyte	T8.MP.LCMV.d7.Sp	0.1	mouse	spleen	NA
ENSMUSG00000003484	NA	Cyp4f18	NA	22	Granulocyte	T8.Tem.LCMV.d180.Sp	5.9712143050758	mouse	spleen	NA
ENSMUSG00000003484	NA	Cyp4f18	NA	22	Granulocyte	Treg.4.25hi.Sp	6.01859332697856	mouse	spleen	NA
ENSMUSG00000003484	NA	Cyp4f18	NA	22	Granulocyte	NKT.Sp.LPS.3hr	1.90812478663164	mouse	spleen	NA
ENSMUSG00000003484	NA	Cyp4f18	NA	22	Granulocyte	NKT.Sp.LPS.18hr	4.03023655843846	mouse	spleen	NA
ENSMUSG00000003484	NA	Cyp4f18	NA	22	Granulocyte	NKT.Sp	0.1	mouse	spleen	NA
ENSMUSG00000003484	NA	Cyp4f18	NA	22	Granulocyte	NKT.Sp.LPS.3d	46.8149268471368	mouse	spleen	NA
ENSMUSG00000003484	NA	Cyp4f18	NA	22	Granulocyte	NK.27-11b+.Sp	0.1	mouse	spleen	NA
ENSMUSG00000003484	NA	Cyp4f18	NA	22	Granulocyte	NK.27+11b-.Sp	0.1	mouse	spleen	NA
ENSMUSG00000003484	NA	Cyp4f18	NA	22	Granulocyte	NK.27+11b+.Sp	0.1	mouse	spleen	NA
ENSMUSG00000003484	NA	Cyp4f18	NA	22	Granulocyte	DC.4+.Sp	273.164435753125	mouse	spleen	NA
ENSMUSG00000003484	NA	Cyp4f18	NA	22	Granulocyte	DC.8+.Sp	54.4288792943714	mouse	spleen	NA
ENSMUSG00000003484	NA	Cyp4f18	NA	22	Granulocyte	DC.pDC.Sp	243.209005456099	mouse	spleen	NA
ENSMUSG00000003484	NA	Cyp4f18	NA	22	Granulocyte	MF.PC	78.3143049619615	mouse	spleen	NA
ENSMUSG00000003484	NA	Cyp4f18	NA	22	Granulocyte	GN.Sp	6309.44242647978	mouse	spleen	NA
ENSMUSG00000003484	NA	Cyp4f18	NA	22	Granulocyte	MC.heparinase.PC	14.3200506369345	mouse	spleen	NA
ENSMUSG00000026480	NA	Ncf2	NA	22	Granulocyte	B.T1.Sp	604.453986607408	mouse	spleen	NA
ENSMUSG00000026480	NA	Ncf2	NA	22	Granulocyte	B.PB.Sp	162.809269674973	mouse	spleen	NA
ENSMUSG00000026480	NA	Ncf2	NA	22	Granulocyte	B.GC.CB.Sp	329.724855673301	mouse	spleen	NA
ENSMUSG00000026480	NA	Ncf2	NA	22	Granulocyte	B.Sp	605.468221825888	mouse	spleen	NA
ENSMUSG00000026480	NA	Ncf2	NA	22	Granulocyte	B.Fo.Sp	483.1007519494	mouse	spleen	NA
ENSMUSG00000026480	NA	Ncf2	NA	22	Granulocyte	B.MZ.Sp	683.048604518118	mouse	spleen	NA
ENSMUSG00000026480	NA	Ncf2	NA	22	Granulocyte	B.mem.Sp	403.155586183829	mouse	spleen	NA
ENSMUSG00000026480	NA	Ncf2	NA	22	Granulocyte	B.GC.CC.Sp	366.96638583675	mouse	spleen	NA
ENSMUSG00000026480	NA	Ncf2	NA	22	Granulocyte	B.PC.Sp	133.231011585666	mouse	spleen	NA
ENSMUSG00000026480	NA	Ncf2	NA	22	Granulocyte	T.4.Nve.Sp	22.536262067431	mouse	spleen	NA
ENSMUSG00000026480	NA	Ncf2	NA	22	Granulocyte	T.8.Nve.Sp	7.01268275324678	mouse	spleen	NA
ENSMUSG00000026480	NA	Ncf2	NA	22	Granulocyte	T8.TN.P14.Sp	1.38421993175086	mouse	spleen	NA
ENSMUSG00000026480	NA	Ncf2	NA	22	Granulocyte	T8.TE.LCMV.d7.Sp	3.36559479332527	mouse	spleen	NA
ENSMUSG00000026480	NA	Ncf2	NA	22	Granulocyte	T8.MP.LCMV.d7.Sp	3.70074449096525	mouse	spleen	NA
ENSMUSG00000026480	NA	Ncf2	NA	22	Granulocyte	T8.Tem.LCMV.d180.Sp	5.9712143050758	mouse	spleen	NA
ENSMUSG00000026480	NA	Ncf2	NA	22	Granulocyte	Treg.4.25hi.Sp	16.4161688949234	mouse	spleen	NA
ENSMUSG00000026480	NA	Ncf2	NA	22	Granulocyte	NKT.Sp.LPS.3hr	22.2874381946445	mouse	spleen	NA
ENSMUSG00000026480	NA	Ncf2	NA	22	Granulocyte	NKT.Sp.LPS.18hr	7.28458421976657	mouse	spleen	NA
ENSMUSG00000026480	NA	Ncf2	NA	22	Granulocyte	NKT.Sp	12.1194454057017	mouse	spleen	NA
ENSMUSG00000026480	NA	Ncf2	NA	22	Granulocyte	NKT.Sp.LPS.3d	25.7932097659252	mouse	spleen	NA
ENSMUSG00000026480	NA	Ncf2	NA	22	Granulocyte	NK.27-11b+.Sp	16.4081374838405	mouse	spleen	NA
ENSMUSG00000026480	NA	Ncf2	NA	22	Granulocyte	NK.27+11b-.Sp	30.8536728610009	mouse	spleen	NA
ENSMUSG00000026480	NA	Ncf2	NA	22	Granulocyte	NK.27+11b+.Sp	26.1912143183236	mouse	spleen	NA
ENSMUSG00000026480	NA	Ncf2	NA	22	Granulocyte	DC.4+.Sp	689.576097238179	mouse	spleen	NA
ENSMUSG00000026480	NA	Ncf2	NA	22	Granulocyte	DC.8+.Sp	173.092472957599	mouse	spleen	NA
ENSMUSG00000026480	NA	Ncf2	NA	22	Granulocyte	DC.pDC.Sp	161.715046524413	mouse	spleen	NA
ENSMUSG00000026480	NA	Ncf2	NA	22	Granulocyte	MF.PC	1473.06036465239	mouse	spleen	NA
ENSMUSG00000026480	NA	Ncf2	NA	22	Granulocyte	GN.Sp	3365.26298921745	mouse	spleen	NA
ENSMUSG00000026480	NA	Ncf2	NA	22	Granulocyte	MC.heparinase.PC	273.440973354407	mouse	spleen	NA
ENSMUSG00000030579	NA	Tyrobp	NA	11	Neutrophil.1	B.T1.Sp	205.124744902291	mouse	spleen	NA
ENSMUSG00000030579	NA	Tyrobp	NA	11	Neutrophil.1	B.PB.Sp	979.445661262743	mouse	spleen	NA
ENSMUSG00000030579	NA	Tyrobp	NA	11	Neutrophil.1	B.GC.CB.Sp	1.2427126407181	mouse	spleen	NA
ENSMUSG00000030579	NA	Tyrobp	NA	11	Neutrophil.1	B.Sp	181.339075000634	mouse	spleen	NA
ENSMUSG00000030579	NA	Tyrobp	NA	11	Neutrophil.1	B.Fo.Sp	90.8269059979552	mouse	spleen	NA
ENSMUSG00000030579	NA	Tyrobp	NA	11	Neutrophil.1	B.MZ.Sp	390.116884676859	mouse	spleen	NA
ENSMUSG00000030579	NA	Tyrobp	NA	11	Neutrophil.1	B.mem.Sp	183.207108048042	mouse	spleen	NA
ENSMUSG00000030579	NA	Tyrobp	NA	11	Neutrophil.1	B.GC.CC.Sp	20.8849460382168	mouse	spleen	NA
ENSMUSG00000030579	NA	Tyrobp	NA	11	Neutrophil.1	B.PC.Sp	0.1	mouse	spleen	NA
ENSMUSG00000030579	NA	Tyrobp	NA	11	Neutrophil.1	T.4.Nve.Sp	1.49125100858455	mouse	spleen	NA
ENSMUSG00000030579	NA	Tyrobp	NA	11	Neutrophil.1	T.8.Nve.Sp	5.20930600812482	mouse	spleen	NA
ENSMUSG00000030579	NA	Tyrobp	NA	11	Neutrophil.1	T8.TN.P14.Sp	6.09804134574948	mouse	spleen	NA
ENSMUSG00000030579	NA	Tyrobp	NA	11	Neutrophil.1	T8.TE.LCMV.d7.Sp	25.6914525579713	mouse	spleen	NA
ENSMUSG00000030579	NA	Tyrobp	NA	11	Neutrophil.1	T8.MP.LCMV.d7.Sp	6.5020616095875	mouse	spleen	NA
ENSMUSG00000030579	NA	Tyrobp	NA	11	Neutrophil.1	T8.Tem.LCMV.d180.Sp	22.410614359288	mouse	spleen	NA
ENSMUSG00000030579	NA	Tyrobp	NA	11	Neutrophil.1	Treg.4.25hi.Sp	4.39778969503317	mouse	spleen	NA
ENSMUSG00000030579	NA	Tyrobp	NA	11	Neutrophil.1	NKT.Sp.LPS.3hr	15.5788187646027	mouse	spleen	NA
ENSMUSG00000030579	NA	Tyrobp	NA	11	Neutrophil.1	NKT.Sp.LPS.18hr	5.24259885933278	mouse	spleen	NA
ENSMUSG00000030579	NA	Tyrobp	NA	11	Neutrophil.1	NKT.Sp	32.6232052154282	mouse	spleen	NA
ENSMUSG00000030579	NA	Tyrobp	NA	11	Neutrophil.1	NKT.Sp.LPS.3d	43.3113073336015	mouse	spleen	NA
ENSMUSG00000030579	NA	Tyrobp	NA	11	Neutrophil.1	NK.27-11b+.Sp	5956.19421215374	mouse	spleen	NA
ENSMUSG00000030579	NA	Tyrobp	NA	11	Neutrophil.1	NK.27+11b-.Sp	7128.7720316024	mouse	spleen	NA
ENSMUSG00000030579	NA	Tyrobp	NA	11	Neutrophil.1	NK.27+11b+.Sp	7042.45398013919	mouse	spleen	NA
ENSMUSG00000030579	NA	Tyrobp	NA	11	Neutrophil.1	DC.4+.Sp	4177.088994938	mouse	spleen	NA
ENSMUSG00000030579	NA	Tyrobp	NA	11	Neutrophil.1	DC.8+.Sp	2612.42684550248	mouse	spleen	NA
ENSMUSG00000030579	NA	Tyrobp	NA	11	Neutrophil.1	DC.pDC.Sp	8655.2874491099	mouse	spleen	NA
ENSMUSG00000030579	NA	Tyrobp	NA	11	Neutrophil.1	MF.PC	12704.1696288832	mouse	spleen	NA
ENSMUSG00000030579	NA	Tyrobp	NA	11	Neutrophil.1	GN.Sp	14824.6659824758	mouse	spleen	NA
ENSMUSG00000030579	NA	Tyrobp	NA	11	Neutrophil.1	MC.heparinase.PC	2809.35000360772	mouse	spleen	NA
ENSMUSG00000003283	NA	Hck	NA	9	Monocyte	B.T1.Sp	2982.33901817026	mouse	spleen	NA
ENSMUSG00000003283	NA	Hck	NA	9	Monocyte	B.PB.Sp	551.340951528936	mouse	spleen	NA
ENSMUSG00000003283	NA	Hck	NA	9	Monocyte	B.GC.CB.Sp	13.4333866569764	mouse	spleen	NA
ENSMUSG00000003283	NA	Hck	NA	9	Monocyte	B.Sp	1213.06479293457	mouse	spleen	NA
ENSMUSG00000003283	NA	Hck	NA	9	Monocyte	B.Fo.Sp	377.20845139935	mouse	spleen	NA
ENSMUSG00000003283	NA	Hck	NA	9	Monocyte	B.MZ.Sp	1565.33168809695	mouse	spleen	NA
ENSMUSG00000003283	NA	Hck	NA	9	Monocyte	B.mem.Sp	2603.74010993237	mouse	spleen	NA
ENSMUSG00000003283	NA	Hck	NA	9	Monocyte	B.GC.CC.Sp	115.490396358991	mouse	spleen	NA
ENSMUSG00000003283	NA	Hck	NA	9	Monocyte	B.PC.Sp	16.7413764482082	mouse	spleen	NA
ENSMUSG00000003283	NA	Hck	NA	9	Monocyte	T.4.Nve.Sp	0.447812752146136	mouse	spleen	NA
ENSMUSG00000003283	NA	Hck	NA	9	Monocyte	T.8.Nve.Sp	0.70112558170732	mouse	spleen	NA
ENSMUSG00000003283	NA	Hck	NA	9	Monocyte	T8.TN.P14.Sp	2.45540620772567	mouse	spleen	NA
ENSMUSG00000003283	NA	Hck	NA	9	Monocyte	T8.TE.LCMV.d7.Sp	0.1	mouse	spleen	NA
ENSMUSG00000003283	NA	Hck	NA	9	Monocyte	T8.MP.LCMV.d7.Sp	1.28917711224931	mouse	spleen	NA
ENSMUSG00000003283	NA	Hck	NA	9	Monocyte	T8.Tem.LCMV.d180.Sp	18.8878857762426	mouse	spleen	NA
ENSMUSG00000003283	NA	Hck	NA	9	Monocyte	Treg.4.25hi.Sp	0.577532188337019	mouse	spleen	NA
ENSMUSG00000003283	NA	Hck	NA	9	Monocyte	NKT.Sp.LPS.3hr	18.0375508266628	mouse	spleen	NA
ENSMUSG00000003283	NA	Hck	NA	9	Monocyte	NKT.Sp.LPS.18hr	5.24259885933278	mouse	spleen	NA
ENSMUSG00000003283	NA	Hck	NA	9	Monocyte	NKT.Sp	0.807026200335395	mouse	spleen	NA
ENSMUSG00000003283	NA	Hck	NA	9	Monocyte	NKT.Sp.LPS.3d	32.8004487929957	mouse	spleen	NA
ENSMUSG00000003283	NA	Hck	NA	9	Monocyte	NK.27-11b+.Sp	3.72403055196455	mouse	spleen	NA
ENSMUSG00000003283	NA	Hck	NA	9	Monocyte	NK.27+11b-.Sp	0.1	mouse	spleen	NA
ENSMUSG00000003283	NA	Hck	NA	9	Monocyte	NK.27+11b+.Sp	1.00526138600529	mouse	spleen	NA
ENSMUSG00000003283	NA	Hck	NA	9	Monocyte	DC.4+.Sp	3028.73619940602	mouse	spleen	NA
ENSMUSG00000003283	NA	Hck	NA	9	Monocyte	DC.8+.Sp	2084.25619677648	mouse	spleen	NA
ENSMUSG00000003283	NA	Hck	NA	9	Monocyte	DC.pDC.Sp	274.552977194357	mouse	spleen	NA
ENSMUSG00000003283	NA	Hck	NA	9	Monocyte	MF.PC	698.67506143878	mouse	spleen	NA
ENSMUSG00000003283	NA	Hck	NA	9	Monocyte	GN.Sp	4031.64562844669	mouse	spleen	NA
ENSMUSG00000003283	NA	Hck	NA	9	Monocyte	MC.heparinase.PC	0.1	mouse	spleen	NA
ENSMUSG00000002111	NA	Spi1	NA	11	Neutrophil.1	B.T1.Sp	578.323381864959	mouse	spleen	NA
ENSMUSG00000002111	NA	Spi1	NA	11	Neutrophil.1	B.PB.Sp	446.518903448577	mouse	spleen	NA
ENSMUSG00000002111	NA	Spi1	NA	11	Neutrophil.1	B.GC.CB.Sp	591.834718972668	mouse	spleen	NA
ENSMUSG00000002111	NA	Spi1	NA	11	Neutrophil.1	B.Sp	482.166228177916	mouse	spleen	NA
ENSMUSG00000002111	NA	Spi1	NA	11	Neutrophil.1	B.Fo.Sp	553.946937229334	mouse	spleen	NA
ENSMUSG00000002111	NA	Spi1	NA	11	Neutrophil.1	B.MZ.Sp	418.609209954364	mouse	spleen	NA
ENSMUSG00000002111	NA	Spi1	NA	11	Neutrophil.1	B.mem.Sp	733.078303387509	mouse	spleen	NA
ENSMUSG00000002111	NA	Spi1	NA	11	Neutrophil.1	B.GC.CC.Sp	496.825344600551	mouse	spleen	NA
ENSMUSG00000002111	NA	Spi1	NA	11	Neutrophil.1	B.PC.Sp	149.872388033874	mouse	spleen	NA
ENSMUSG00000002111	NA	Spi1	NA	11	Neutrophil.1	T.4.Nve.Sp	0.1	mouse	spleen	NA
ENSMUSG00000002111	NA	Spi1	NA	11	Neutrophil.1	T.8.Nve.Sp	0.1	mouse	spleen	NA
ENSMUSG00000002111	NA	Spi1	NA	11	Neutrophil.1	T8.TN.P14.Sp	0.1	mouse	spleen	NA
ENSMUSG00000002111	NA	Spi1	NA	11	Neutrophil.1	T8.TE.LCMV.d7.Sp	0.1	mouse	spleen	NA
ENSMUSG00000002111	NA	Spi1	NA	11	Neutrophil.1	T8.MP.LCMV.d7.Sp	0.503035001593233	mouse	spleen	NA
ENSMUSG00000002111	NA	Spi1	NA	11	Neutrophil.1	T8.Tem.LCMV.d180.Sp	0.1	mouse	spleen	NA
ENSMUSG00000002111	NA	Spi1	NA	11	Neutrophil.1	Treg.4.25hi.Sp	1.05506437667404	mouse	spleen	NA
ENSMUSG00000002111	NA	Spi1	NA	11	Neutrophil.1	NKT.Sp.LPS.3hr	3.26421837660537	mouse	spleen	NA
ENSMUSG00000002111	NA	Spi1	NA	11	Neutrophil.1	NKT.Sp.LPS.18hr	0.1	mouse	spleen	NA
ENSMUSG00000002111	NA	Spi1	NA	11	Neutrophil.1	NKT.Sp	0.1	mouse	spleen	NA
ENSMUSG00000002111	NA	Spi1	NA	11	Neutrophil.1	NKT.Sp.LPS.3d	7.10723902707052	mouse	spleen	NA
ENSMUSG00000002111	NA	Spi1	NA	11	Neutrophil.1	NK.27-11b+.Sp	0.1	mouse	spleen	NA
ENSMUSG00000002111	NA	Spi1	NA	11	Neutrophil.1	NK.27+11b-.Sp	0.87860687275744	mouse	spleen	NA
ENSMUSG00000002111	NA	Spi1	NA	11	Neutrophil.1	NK.27+11b+.Sp	0.1	mouse	spleen	NA
ENSMUSG00000002111	NA	Spi1	NA	11	Neutrophil.1	DC.4+.Sp	2446.75159273974	mouse	spleen	NA
ENSMUSG00000002111	NA	Spi1	NA	11	Neutrophil.1	DC.8+.Sp	2172.50625632466	mouse	spleen	NA
ENSMUSG00000002111	NA	Spi1	NA	11	Neutrophil.1	DC.pDC.Sp	252.151286511931	mouse	spleen	NA
ENSMUSG00000002111	NA	Spi1	NA	11	Neutrophil.1	MF.PC	1563.88593539643	mouse	spleen	NA
ENSMUSG00000002111	NA	Spi1	NA	11	Neutrophil.1	GN.Sp	5253.29552573578	mouse	spleen	NA
ENSMUSG00000002111	NA	Spi1	NA	11	Neutrophil.1	MC.heparinase.PC	410.11146003161	mouse	spleen	NA
ENSMUSG00000017009	NA	Sdc4	NA	17	Plasmacytoid-dendritic-cell	B.T1.Sp	3458.72004309029	mouse	spleen	NA
ENSMUSG00000017009	NA	Sdc4	NA	17	Plasmacytoid-dendritic-cell	B.PB.Sp	804.73930599736	mouse	spleen	NA
ENSMUSG00000017009	NA	Sdc4	NA	17	Plasmacytoid-dendritic-cell	B.GC.CB.Sp	39.1576164048513	mouse	spleen	NA
ENSMUSG00000017009	NA	Sdc4	NA	17	Plasmacytoid-dendritic-cell	B.Sp	2205.42300687247	mouse	spleen	NA
ENSMUSG00000017009	NA	Sdc4	NA	17	Plasmacytoid-dendritic-cell	B.Fo.Sp	2055.44264891804	mouse	spleen	NA
ENSMUSG00000017009	NA	Sdc4	NA	17	Plasmacytoid-dendritic-cell	B.MZ.Sp	2351.74449084398	mouse	spleen	NA
ENSMUSG00000017009	NA	Sdc4	NA	17	Plasmacytoid-dendritic-cell	B.mem.Sp	4440.85977356153	mouse	spleen	NA
ENSMUSG00000017009	NA	Sdc4	NA	17	Plasmacytoid-dendritic-cell	B.GC.CC.Sp	259.518128855791	mouse	spleen	NA
ENSMUSG00000017009	NA	Sdc4	NA	17	Plasmacytoid-dendritic-cell	B.PC.Sp	1547.74800968336	mouse	spleen	NA
ENSMUSG00000017009	NA	Sdc4	NA	17	Plasmacytoid-dendritic-cell	T.4.Nve.Sp	0.447812752146136	mouse	spleen	NA
ENSMUSG00000017009	NA	Sdc4	NA	17	Plasmacytoid-dendritic-cell	T.8.Nve.Sp	1.90337674512196	mouse	spleen	NA
ENSMUSG00000017009	NA	Sdc4	NA	17	Plasmacytoid-dendritic-cell	T8.TN.P14.Sp	0.1	mouse	spleen	NA
ENSMUSG00000017009	NA	Sdc4	NA	17	Plasmacytoid-dendritic-cell	T8.TE.LCMV.d7.Sp	0.1	mouse	spleen	NA
ENSMUSG00000017009	NA	Sdc4	NA	17	Plasmacytoid-dendritic-cell	T8.MP.LCMV.d7.Sp	1.3091050047797	mouse	spleen	NA
ENSMUSG00000017009	NA	Sdc4	NA	17	Plasmacytoid-dendritic-cell	T8.Tem.LCMV.d180.Sp	3.62272858304548	mouse	spleen	NA
ENSMUSG00000017009	NA	Sdc4	NA	17	Plasmacytoid-dendritic-cell	Treg.4.25hi.Sp	347.086438135433	mouse	spleen	NA
ENSMUSG00000017009	NA	Sdc4	NA	17	Plasmacytoid-dendritic-cell	NKT.Sp.LPS.3hr	45.3769534841113	mouse	spleen	NA
ENSMUSG00000017009	NA	Sdc4	NA	17	Plasmacytoid-dendritic-cell	NKT.Sp.LPS.18hr	17.4293023352938	mouse	spleen	NA
ENSMUSG00000017009	NA	Sdc4	NA	17	Plasmacytoid-dendritic-cell	NKT.Sp	10.7053930050309	mouse	spleen	NA
ENSMUSG00000017009	NA	Sdc4	NA	17	Plasmacytoid-dendritic-cell	NKT.Sp.LPS.3d	84.1868683248462	mouse	spleen	NA
ENSMUSG00000017009	NA	Sdc4	NA	17	Plasmacytoid-dendritic-cell	NK.27-11b+.Sp	149.591260268538	mouse	spleen	NA
ENSMUSG00000017009	NA	Sdc4	NA	17	Plasmacytoid-dendritic-cell	NK.27+11b-.Sp	178.802981197695	mouse	spleen	NA
ENSMUSG00000017009	NA	Sdc4	NA	17	Plasmacytoid-dendritic-cell	NK.27+11b+.Sp	136.276182190781	mouse	spleen	NA
ENSMUSG00000017009	NA	Sdc4	NA	17	Plasmacytoid-dendritic-cell	DC.4+.Sp	386.388781524755	mouse	spleen	NA
ENSMUSG00000017009	NA	Sdc4	NA	17	Plasmacytoid-dendritic-cell	DC.8+.Sp	157.037423051564	mouse	spleen	NA
ENSMUSG00000017009	NA	Sdc4	NA	17	Plasmacytoid-dendritic-cell	DC.pDC.Sp	3715.638399227	mouse	spleen	NA
ENSMUSG00000017009	NA	Sdc4	NA	17	Plasmacytoid-dendritic-cell	MF.PC	69.8359366021415	mouse	spleen	NA
ENSMUSG00000017009	NA	Sdc4	NA	17	Plasmacytoid-dendritic-cell	GN.Sp	7.39723437260193	mouse	spleen	NA
ENSMUSG00000017009	NA	Sdc4	NA	17	Plasmacytoid-dendritic-cell	MC.heparinase.PC	19.8500703290756	mouse	spleen	NA
ENSMUSG00000079547	NA	H2-DMb1	NA	17	Plasmacytoid-dendritic-cell	B.T1.Sp	236.615473694473	mouse	spleen	NA
ENSMUSG00000079547	NA	H2-DMb1	NA	17	Plasmacytoid-dendritic-cell	B.PB.Sp	296.670409285324	mouse	spleen	NA
ENSMUSG00000079547	NA	H2-DMb1	NA	17	Plasmacytoid-dendritic-cell	B.GC.CB.Sp	423.145379345935	mouse	spleen	NA
ENSMUSG00000079547	NA	H2-DMb1	NA	17	Plasmacytoid-dendritic-cell	B.Sp	350.69362049303	mouse	spleen	NA
ENSMUSG00000079547	NA	H2-DMb1	NA	17	Plasmacytoid-dendritic-cell	B.Fo.Sp	532.186171287228	mouse	spleen	NA
ENSMUSG00000079547	NA	H2-DMb1	NA	17	Plasmacytoid-dendritic-cell	B.MZ.Sp	356.193404177424	mouse	spleen	NA
ENSMUSG00000079547	NA	H2-DMb1	NA	17	Plasmacytoid-dendritic-cell	B.mem.Sp	177.158524899308	mouse	spleen	NA
ENSMUSG00000079547	NA	H2-DMb1	NA	17	Plasmacytoid-dendritic-cell	B.GC.CC.Sp	425.357528348518	mouse	spleen	NA
ENSMUSG00000079547	NA	H2-DMb1	NA	17	Plasmacytoid-dendritic-cell	B.PC.Sp	78.5522032558386	mouse	spleen	NA
ENSMUSG00000079547	NA	H2-DMb1	NA	17	Plasmacytoid-dendritic-cell	T.4.Nve.Sp	0.795625504292273	mouse	spleen	NA
ENSMUSG00000079547	NA	H2-DMb1	NA	17	Plasmacytoid-dendritic-cell	T.8.Nve.Sp	0.1	mouse	spleen	NA
ENSMUSG00000079547	NA	H2-DMb1	NA	17	Plasmacytoid-dendritic-cell	T8.TN.P14.Sp	0.1	mouse	spleen	NA
ENSMUSG00000079547	NA	H2-DMb1	NA	17	Plasmacytoid-dendritic-cell	T8.TE.LCMV.d7.Sp	0.1	mouse	spleen	NA
ENSMUSG00000079547	NA	H2-DMb1	NA	17	Plasmacytoid-dendritic-cell	T8.MP.LCMV.d7.Sp	0.906070003186467	mouse	spleen	NA
ENSMUSG00000079547	NA	H2-DMb1	NA	17	Plasmacytoid-dendritic-cell	T8.Tem.LCMV.d180.Sp	0.1	mouse	spleen	NA
ENSMUSG00000079547	NA	H2-DMb1	NA	17	Plasmacytoid-dendritic-cell	Treg.4.25hi.Sp	0.1	mouse	spleen	NA
ENSMUSG00000079547	NA	H2-DMb1	NA	17	Plasmacytoid-dendritic-cell	NKT.Sp.LPS.3hr	1.45609358997373	mouse	spleen	NA
ENSMUSG00000079547	NA	H2-DMb1	NA	17	Plasmacytoid-dendritic-cell	NKT.Sp.LPS.18hr	1.66965653347963	mouse	spleen	NA
ENSMUSG00000079547	NA	H2-DMb1	NA	17	Plasmacytoid-dendritic-cell	NKT.Sp	0.1	mouse	spleen	NA
ENSMUSG00000079547	NA	H2-DMb1	NA	17	Plasmacytoid-dendritic-cell	NKT.Sp.LPS.3d	0.1	mouse	spleen	NA
ENSMUSG00000079547	NA	H2-DMb1	NA	17	Plasmacytoid-dendritic-cell	NK.27-11b+.Sp	26.374221501743	mouse	spleen	NA
ENSMUSG00000079547	NA	H2-DMb1	NA	17	Plasmacytoid-dendritic-cell	NK.27+11b-.Sp	11.6489024082627	mouse	spleen	NA
ENSMUSG00000079547	NA	H2-DMb1	NA	17	Plasmacytoid-dendritic-cell	NK.27+11b+.Sp	13.1223604244688	mouse	spleen	NA
ENSMUSG00000079547	NA	H2-DMb1	NA	17	Plasmacytoid-dendritic-cell	DC.4+.Sp	1055.66803715255	mouse	spleen	NA
ENSMUSG00000079547	NA	H2-DMb1	NA	17	Plasmacytoid-dendritic-cell	DC.8+.Sp	1747.91577479603	mouse	spleen	NA
ENSMUSG00000079547	NA	H2-DMb1	NA	17	Plasmacytoid-dendritic-cell	DC.pDC.Sp	679.357085128197	mouse	spleen	NA
ENSMUSG00000079547	NA	H2-DMb1	NA	17	Plasmacytoid-dendritic-cell	MF.PC	114.196973031827	mouse	spleen	NA
ENSMUSG00000079547	NA	H2-DMb1	NA	17	Plasmacytoid-dendritic-cell	GN.Sp	143.908008231151	mouse	spleen	NA
ENSMUSG00000079547	NA	H2-DMb1	NA	17	Plasmacytoid-dendritic-cell	MC.heparinase.PC	44.3401575371294	mouse	spleen	NA
ENSMUSG00000051314	NA	Ffar2	NA	12	CD4-dendritic-cell	B.T1.Sp	0.1	mouse	spleen	NA
ENSMUSG00000051314	NA	Ffar2	NA	12	CD4-dendritic-cell	B.PB.Sp	17.6779101771083	mouse	spleen	NA
ENSMUSG00000051314	NA	Ffar2	NA	12	CD4-dendritic-cell	B.GC.CB.Sp	19.9386376700595	mouse	spleen	NA
ENSMUSG00000051314	NA	Ffar2	NA	12	CD4-dendritic-cell	B.Sp	99.6329346314957	mouse	spleen	NA
ENSMUSG00000051314	NA	Ffar2	NA	12	CD4-dendritic-cell	B.Fo.Sp	24.8805455704473	mouse	spleen	NA
ENSMUSG00000051314	NA	Ffar2	NA	12	CD4-dendritic-cell	B.MZ.Sp	581.811073100498	mouse	spleen	NA
ENSMUSG00000051314	NA	Ffar2	NA	12	CD4-dendritic-cell	B.mem.Sp	52.3377635572493	mouse	spleen	NA
ENSMUSG00000051314	NA	Ffar2	NA	12	CD4-dendritic-cell	B.GC.CC.Sp	123.728015375183	mouse	spleen	NA
ENSMUSG00000051314	NA	Ffar2	NA	12	CD4-dendritic-cell	B.PC.Sp	0.1	mouse	spleen	NA
ENSMUSG00000051314	NA	Ffar2	NA	12	CD4-dendritic-cell	T.4.Nve.Sp	1.14343825643841	mouse	spleen	NA
ENSMUSG00000051314	NA	Ffar2	NA	12	CD4-dendritic-cell	T.8.Nve.Sp	0.70112558170732	mouse	spleen	NA
ENSMUSG00000051314	NA	Ffar2	NA	12	CD4-dendritic-cell	T8.TN.P14.Sp	0.1	mouse	spleen	NA
ENSMUSG00000051314	NA	Ffar2	NA	12	CD4-dendritic-cell	T8.TE.LCMV.d7.Sp	2.64510657345411	mouse	spleen	NA
ENSMUSG00000051314	NA	Ffar2	NA	12	CD4-dendritic-cell	T8.MP.LCMV.d7.Sp	0.1	mouse	spleen	NA
ENSMUSG00000051314	NA	Ffar2	NA	12	CD4-dendritic-cell	T8.Tem.LCMV.d180.Sp	0.1	mouse	spleen	NA
ENSMUSG00000051314	NA	Ffar2	NA	12	CD4-dendritic-cell	Treg.4.25hi.Sp	0.1	mouse	spleen	NA
ENSMUSG00000051314	NA	Ffar2	NA	12	CD4-dendritic-cell	NKT.Sp.LPS.3hr	1150.27350379641	mouse	spleen	NA
ENSMUSG00000051314	NA	Ffar2	NA	12	CD4-dendritic-cell	NKT.Sp.LPS.18hr	161.348927699739	mouse	spleen	NA
ENSMUSG00000051314	NA	Ffar2	NA	12	CD4-dendritic-cell	NKT.Sp	55.9550698264962	mouse	spleen	NA
ENSMUSG00000051314	NA	Ffar2	NA	12	CD4-dendritic-cell	NKT.Sp.LPS.3d	196.302692757974	mouse	spleen	NA
ENSMUSG00000051314	NA	Ffar2	NA	12	CD4-dendritic-cell	NK.27-11b+.Sp	1.00600763799114	mouse	spleen	NA
ENSMUSG00000051314	NA	Ffar2	NA	12	CD4-dendritic-cell	NK.27+11b-.Sp	0.1	mouse	spleen	NA
ENSMUSG00000051314	NA	Ffar2	NA	12	CD4-dendritic-cell	NK.27+11b+.Sp	1.91052277201059	mouse	spleen	NA
ENSMUSG00000051314	NA	Ffar2	NA	12	CD4-dendritic-cell	DC.4+.Sp	3084.94395493915	mouse	spleen	NA
ENSMUSG00000051314	NA	Ffar2	NA	12	CD4-dendritic-cell	DC.8+.Sp	322.765842069231	mouse	spleen	NA
ENSMUSG00000051314	NA	Ffar2	NA	12	CD4-dendritic-cell	DC.pDC.Sp	6.68151303899946	mouse	spleen	NA
ENSMUSG00000051314	NA	Ffar2	NA	12	CD4-dendritic-cell	MF.PC	0.1	mouse	spleen	NA
ENSMUSG00000051314	NA	Ffar2	NA	12	CD4-dendritic-cell	GN.Sp	442.850582847906	mouse	spleen	NA
ENSMUSG00000051314	NA	Ffar2	NA	12	CD4-dendritic-cell	MC.heparinase.PC	0.1	mouse	spleen	NA
ENSMUSG00000074342	NA	I830077J02Rik	NA	17	Plasmacytoid-dendritic-cell	B.T1.Sp	24.220558223799	mouse	spleen	NA
ENSMUSG00000074342	NA	I830077J02Rik	NA	17	Plasmacytoid-dendritic-cell	B.PB.Sp	203.054828530621	mouse	spleen	NA
ENSMUSG00000074342	NA	I830077J02Rik	NA	17	Plasmacytoid-dendritic-cell	B.GC.CB.Sp	0.1	mouse	spleen	NA
ENSMUSG00000074342	NA	I830077J02Rik	NA	17	Plasmacytoid-dendritic-cell	B.Sp	185.052990471958	mouse	spleen	NA
ENSMUSG00000074342	NA	I830077J02Rik	NA	17	Plasmacytoid-dendritic-cell	B.Fo.Sp	0.560927421993522	mouse	spleen	NA
ENSMUSG00000074342	NA	I830077J02Rik	NA	17	Plasmacytoid-dendritic-cell	B.MZ.Sp	1012.89405241612	mouse	spleen	NA
ENSMUSG00000074342	NA	I830077J02Rik	NA	17	Plasmacytoid-dendritic-cell	B.mem.Sp	24.2943325949365	mouse	spleen	NA
ENSMUSG00000074342	NA	I830077J02Rik	NA	17	Plasmacytoid-dendritic-cell	B.GC.CC.Sp	2.19946642693267	mouse	spleen	NA
ENSMUSG00000074342	NA	I830077J02Rik	NA	17	Plasmacytoid-dendritic-cell	B.PC.Sp	11.9866974630059	mouse	spleen	NA
ENSMUSG00000074342	NA	I830077J02Rik	NA	17	Plasmacytoid-dendritic-cell	T.4.Nve.Sp	0.1	mouse	spleen	NA
ENSMUSG00000074342	NA	I830077J02Rik	NA	17	Plasmacytoid-dendritic-cell	T.8.Nve.Sp	0.70112558170732	mouse	spleen	NA
ENSMUSG00000074342	NA	I830077J02Rik	NA	17	Plasmacytoid-dendritic-cell	T8.TN.P14.Sp	1.17118627597481	mouse	spleen	NA
ENSMUSG00000074342	NA	I830077J02Rik	NA	17	Plasmacytoid-dendritic-cell	T8.TE.LCMV.d7.Sp	4.51652053484711	mouse	spleen	NA
ENSMUSG00000074342	NA	I830077J02Rik	NA	17	Plasmacytoid-dendritic-cell	T8.MP.LCMV.d7.Sp	0.496392370749771	mouse	spleen	NA
ENSMUSG00000074342	NA	I830077J02Rik	NA	17	Plasmacytoid-dendritic-cell	T8.Tem.LCMV.d180.Sp	1.27424286101516	mouse	spleen	NA
ENSMUSG00000074342	NA	I830077J02Rik	NA	17	Plasmacytoid-dendritic-cell	Treg.4.25hi.Sp	0.577532188337019	mouse	spleen	NA
ENSMUSG00000074342	NA	I830077J02Rik	NA	17	Plasmacytoid-dendritic-cell	NKT.Sp.LPS.3hr	9.5567308699027	mouse	spleen	NA
ENSMUSG00000074342	NA	I830077J02Rik	NA	17	Plasmacytoid-dendritic-cell	NKT.Sp.LPS.18hr	2.19287537797284	mouse	spleen	NA
ENSMUSG00000074342	NA	I830077J02Rik	NA	17	Plasmacytoid-dendritic-cell	NKT.Sp	0.1	mouse	spleen	NA
ENSMUSG00000074342	NA	I830077J02Rik	NA	17	Plasmacytoid-dendritic-cell	NKT.Sp.LPS.3d	1.26787317117842	mouse	spleen	NA
ENSMUSG00000074342	NA	I830077J02Rik	NA	17	Plasmacytoid-dendritic-cell	NK.27-11b+.Sp	1.00600763799114	mouse	spleen	NA
ENSMUSG00000074342	NA	I830077J02Rik	NA	17	Plasmacytoid-dendritic-cell	NK.27+11b-.Sp	1.65721374551488	mouse	spleen	NA
ENSMUSG00000074342	NA	I830077J02Rik	NA	17	Plasmacytoid-dendritic-cell	NK.27+11b+.Sp	0.1	mouse	spleen	NA
ENSMUSG00000074342	NA	I830077J02Rik	NA	17	Plasmacytoid-dendritic-cell	DC.4+.Sp	2737.0174814241	mouse	spleen	NA
ENSMUSG00000074342	NA	I830077J02Rik	NA	17	Plasmacytoid-dendritic-cell	DC.8+.Sp	1076.8920553964	mouse	spleen	NA
ENSMUSG00000074342	NA	I830077J02Rik	NA	17	Plasmacytoid-dendritic-cell	DC.pDC.Sp	1252.18057040047	mouse	spleen	NA
ENSMUSG00000074342	NA	I830077J02Rik	NA	17	Plasmacytoid-dendritic-cell	MF.PC	298.515234603402	mouse	spleen	NA
ENSMUSG00000074342	NA	I830077J02Rik	NA	17	Plasmacytoid-dendritic-cell	GN.Sp	1188.09923923041	mouse	spleen	NA
ENSMUSG00000074342	NA	I830077J02Rik	NA	17	Plasmacytoid-dendritic-cell	MC.heparinase.PC	711.892534659886	mouse	spleen	NA
ENSMUSG00000021200	NA	Asb2	NA	23	Red-pulp-macrophage	B.T1.Sp	0.1	mouse	spleen	NA
ENSMUSG00000021200	NA	Asb2	NA	23	Red-pulp-macrophage	B.PB.Sp	1287.58616820531	mouse	spleen	NA
ENSMUSG00000021200	NA	Asb2	NA	23	Red-pulp-macrophage	B.GC.CB.Sp	12.0770724035209	mouse	spleen	NA
ENSMUSG00000021200	NA	Asb2	NA	23	Red-pulp-macrophage	B.Sp	110.774681045469	mouse	spleen	NA
ENSMUSG00000021200	NA	Asb2	NA	23	Red-pulp-macrophage	B.Fo.Sp	1.70903835122573	mouse	spleen	NA
ENSMUSG00000021200	NA	Asb2	NA	23	Red-pulp-macrophage	B.MZ.Sp	726.584572480794	mouse	spleen	NA
ENSMUSG00000021200	NA	Asb2	NA	23	Red-pulp-macrophage	B.mem.Sp	66.084543440736	mouse	spleen	NA
ENSMUSG00000021200	NA	Asb2	NA	23	Red-pulp-macrophage	B.GC.CC.Sp	44.6519054758981	mouse	spleen	NA
ENSMUSG00000021200	NA	Asb2	NA	23	Red-pulp-macrophage	B.PC.Sp	9.60935797040468	mouse	spleen	NA
ENSMUSG00000021200	NA	Asb2	NA	23	Red-pulp-macrophage	T.4.Nve.Sp	0.786595671551859	mouse	spleen	NA
ENSMUSG00000021200	NA	Asb2	NA	23	Red-pulp-macrophage	T.8.Nve.Sp	1.20197642100095	mouse	spleen	NA
ENSMUSG00000021200	NA	Asb2	NA	23	Red-pulp-macrophage	T8.TN.P14.Sp	0.1	mouse	spleen	NA
ENSMUSG00000021200	NA	Asb2	NA	23	Red-pulp-macrophage	T8.TE.LCMV.d7.Sp	6.29434328061999	mouse	spleen	NA
ENSMUSG00000021200	NA	Asb2	NA	23	Red-pulp-macrophage	T8.MP.LCMV.d7.Sp	39.2121575672161	mouse	spleen	NA
ENSMUSG00000021200	NA	Asb2	NA	23	Red-pulp-macrophage	T8.Tem.LCMV.d180.Sp	56.4636573287277	mouse	spleen	NA
ENSMUSG00000021200	NA	Asb2	NA	23	Red-pulp-macrophage	Treg.4.25hi.Sp	0.624583955070601	mouse	spleen	NA
ENSMUSG00000021200	NA	Asb2	NA	23	Red-pulp-macrophage	NKT.Sp.LPS.3hr	2028.50710978261	mouse	spleen	NA
ENSMUSG00000021200	NA	Asb2	NA	23	Red-pulp-macrophage	NKT.Sp.LPS.18hr	1842.7016603197	mouse	spleen	NA
ENSMUSG00000021200	NA	Asb2	NA	23	Red-pulp-macrophage	NKT.Sp	2061.08137397767	mouse	spleen	NA
ENSMUSG00000021200	NA	Asb2	NA	23	Red-pulp-macrophage	NKT.Sp.LPS.3d	2666.35444980033	mouse	spleen	NA
ENSMUSG00000021200	NA	Asb2	NA	23	Red-pulp-macrophage	NK.27-11b+.Sp	11.8780992938848	mouse	spleen	NA
ENSMUSG00000021200	NA	Asb2	NA	23	Red-pulp-macrophage	NK.27+11b-.Sp	179.127692484325	mouse	spleen	NA
ENSMUSG00000021200	NA	Asb2	NA	23	Red-pulp-macrophage	NK.27+11b+.Sp	10.8359602247626	mouse	spleen	NA
ENSMUSG00000021200	NA	Asb2	NA	23	Red-pulp-macrophage	DC.4+.Sp	7084.4542337831	mouse	spleen	NA
ENSMUSG00000021200	NA	Asb2	NA	23	Red-pulp-macrophage	DC.8+.Sp	3280.77467351557	mouse	spleen	NA
ENSMUSG00000021200	NA	Asb2	NA	23	Red-pulp-macrophage	DC.pDC.Sp	69.4426697962829	mouse	spleen	NA
ENSMUSG00000021200	NA	Asb2	NA	23	Red-pulp-macrophage	MF.PC	0.1	mouse	spleen	NA
ENSMUSG00000021200	NA	Asb2	NA	23	Red-pulp-macrophage	GN.Sp	8.74034229988612	mouse	spleen	NA
ENSMUSG00000021200	NA	Asb2	NA	23	Red-pulp-macrophage	MC.heparinase.PC	0.1	mouse	spleen	NA
ENSMUSG00000052684	NA	Jun	NA	22	Granulocyte	B.T1.Sp	57.7213335346309	mouse	spleen	NA
ENSMUSG00000052684	NA	Jun	NA	22	Granulocyte	B.PB.Sp	84.7721012889882	mouse	spleen	NA
ENSMUSG00000052684	NA	Jun	NA	22	Granulocyte	B.GC.CB.Sp	77.4621793389282	mouse	spleen	NA
ENSMUSG00000052684	NA	Jun	NA	22	Granulocyte	B.Sp	74.3783094264893	mouse	spleen	NA
ENSMUSG00000052684	NA	Jun	NA	22	Granulocyte	B.Fo.Sp	95.5334118356621	mouse	spleen	NA
ENSMUSG00000052684	NA	Jun	NA	22	Granulocyte	B.MZ.Sp	31.8397113850016	mouse	spleen	NA
ENSMUSG00000052684	NA	Jun	NA	22	Granulocyte	B.mem.Sp	315.176194929514	mouse	spleen	NA
ENSMUSG00000052684	NA	Jun	NA	22	Granulocyte	B.GC.CC.Sp	102.394619254179	mouse	spleen	NA
ENSMUSG00000052684	NA	Jun	NA	22	Granulocyte	B.PC.Sp	128.476332600463	mouse	spleen	NA
ENSMUSG00000052684	NA	Jun	NA	22	Granulocyte	T.4.Nve.Sp	7.0381953774419	mouse	spleen	NA
ENSMUSG00000052684	NA	Jun	NA	22	Granulocyte	T.8.Nve.Sp	15.5619662627759	mouse	spleen	NA
ENSMUSG00000052684	NA	Jun	NA	22	Granulocyte	T8.TN.P14.Sp	18.5171823502533	mouse	spleen	NA
ENSMUSG00000052684	NA	Jun	NA	22	Granulocyte	T8.TE.LCMV.d7.Sp	20.7275054819483	mouse	spleen	NA
ENSMUSG00000052684	NA	Jun	NA	22	Granulocyte	T8.MP.LCMV.d7.Sp	53.53094680997	mouse	spleen	NA
ENSMUSG00000052684	NA	Jun	NA	22	Granulocyte	T8.Tem.LCMV.d180.Sp	21.2363714982729	mouse	spleen	NA
ENSMUSG00000052684	NA	Jun	NA	22	Granulocyte	Treg.4.25hi.Sp	66.2586591476318	mouse	spleen	NA
ENSMUSG00000052684	NA	Jun	NA	22	Granulocyte	NKT.Sp.LPS.3hr	391.168718249422	mouse	spleen	NA
ENSMUSG00000052684	NA	Jun	NA	22	Granulocyte	NKT.Sp.LPS.18hr	136.502127811051	mouse	spleen	NA
ENSMUSG00000052684	NA	Jun	NA	22	Granulocyte	NKT.Sp	25.5529432120742	mouse	spleen	NA
ENSMUSG00000052684	NA	Jun	NA	22	Granulocyte	NKT.Sp.LPS.3d	287.396800109891	mouse	spleen	NA
ENSMUSG00000052684	NA	Jun	NA	22	Granulocyte	NK.27-11b+.Sp	34.5282902436633	mouse	spleen	NA
ENSMUSG00000052684	NA	Jun	NA	22	Granulocyte	NK.27+11b-.Sp	19.1745697696393	mouse	spleen	NA
ENSMUSG00000052684	NA	Jun	NA	22	Granulocyte	NK.27+11b+.Sp	50.0999581095489	mouse	spleen	NA
ENSMUSG00000052684	NA	Jun	NA	22	Granulocyte	DC.4+.Sp	1917.24245311304	mouse	spleen	NA
ENSMUSG00000052684	NA	Jun	NA	22	Granulocyte	DC.8+.Sp	700.718227037928	mouse	spleen	NA
ENSMUSG00000052684	NA	Jun	NA	22	Granulocyte	DC.pDC.Sp	173.132219460891	mouse	spleen	NA
ENSMUSG00000052684	NA	Jun	NA	22	Granulocyte	MF.PC	172.11219223865	mouse	spleen	NA
ENSMUSG00000052684	NA	Jun	NA	22	Granulocyte	GN.Sp	111.421850938661	mouse	spleen	NA
ENSMUSG00000052684	NA	Jun	NA	22	Granulocyte	MC.heparinase.PC	3258.86160429748	mouse	spleen	NA
ENSMUSG00000021250	NA	Fos	NA	22	Granulocyte	B.T1.Sp	12.1602791118995	mouse	spleen	Monocyte
ENSMUSG00000021250	NA	Fos	NA	22	Granulocyte	B.PB.Sp	4.06275600870739	mouse	spleen	Monocyte
ENSMUSG00000021250	NA	Fos	NA	22	Granulocyte	B.GC.CB.Sp	114.076520408287	mouse	spleen	Monocyte
ENSMUSG00000021250	NA	Fos	NA	22	Granulocyte	B.Sp	9.75618022544361	mouse	spleen	Monocyte
ENSMUSG00000021250	NA	Fos	NA	22	Granulocyte	B.Fo.Sp	36.5156352730957	mouse	spleen	Monocyte
ENSMUSG00000021250	NA	Fos	NA	22	Granulocyte	B.MZ.Sp	2.73884252144183	mouse	spleen	Monocyte
ENSMUSG00000021250	NA	Fos	NA	22	Granulocyte	B.mem.Sp	133.168829272151	mouse	spleen	Monocyte
ENSMUSG00000021250	NA	Fos	NA	22	Granulocyte	B.GC.CC.Sp	70.6255045277589	mouse	spleen	Monocyte
ENSMUSG00000021250	NA	Fos	NA	22	Granulocyte	B.PC.Sp	0.1	mouse	spleen	Monocyte
ENSMUSG00000021250	NA	Fos	NA	22	Granulocyte	T.4.Nve.Sp	15.9549092748757	mouse	spleen	Monocyte
ENSMUSG00000021250	NA	Fos	NA	22	Granulocyte	T.8.Nve.Sp	8.54900876711544	mouse	spleen	Monocyte
ENSMUSG00000021250	NA	Fos	NA	22	Granulocyte	T8.TN.P14.Sp	15.3006145237815	mouse	spleen	Monocyte
ENSMUSG00000021250	NA	Fos	NA	22	Granulocyte	T8.TE.LCMV.d7.Sp	19.5999775443315	mouse	spleen	Monocyte
ENSMUSG00000021250	NA	Fos	NA	22	Granulocyte	T8.MP.LCMV.d7.Sp	15.0122950589496	mouse	spleen	Monocyte
ENSMUSG00000021250	NA	Fos	NA	22	Granulocyte	T8.Tem.LCMV.d180.Sp	2.44848572203032	mouse	spleen	Monocyte
ENSMUSG00000021250	NA	Fos	NA	22	Granulocyte	Treg.4.25hi.Sp	59.6623474036542	mouse	spleen	Monocyte
ENSMUSG00000021250	NA	Fos	NA	22	Granulocyte	NKT.Sp.LPS.3hr	17.2242917323772	mouse	spleen	Monocyte
ENSMUSG00000021250	NA	Fos	NA	22	Granulocyte	NKT.Sp.LPS.18hr	35.0395638768642	mouse	spleen	Monocyte
ENSMUSG00000021250	NA	Fos	NA	22	Granulocyte	NKT.Sp	0.1	mouse	spleen	Monocyte
ENSMUSG00000021250	NA	Fos	NA	22	Granulocyte	NKT.Sp.LPS.3d	137.909034199053	mouse	spleen	Monocyte
ENSMUSG00000021250	NA	Fos	NA	22	Granulocyte	NK.27-11b+.Sp	3.72403055196455	mouse	spleen	Monocyte
ENSMUSG00000021250	NA	Fos	NA	22	Granulocyte	NK.27+11b-.Sp	16.6364468703282	mouse	spleen	Monocyte
ENSMUSG00000021250	NA	Fos	NA	22	Granulocyte	NK.27+11b+.Sp	22.8368255897612	mouse	spleen	Monocyte
ENSMUSG00000021250	NA	Fos	NA	22	Granulocyte	DC.4+.Sp	2748.51599451208	mouse	spleen	Monocyte
ENSMUSG00000021250	NA	Fos	NA	22	Granulocyte	DC.8+.Sp	3311.71243222875	mouse	spleen	Monocyte
ENSMUSG00000021250	NA	Fos	NA	22	Granulocyte	DC.pDC.Sp	5.74129689057096	mouse	spleen	Monocyte
ENSMUSG00000021250	NA	Fos	NA	22	Granulocyte	MF.PC	112.181466934316	mouse	spleen	Monocyte
ENSMUSG00000021250	NA	Fos	NA	22	Granulocyte	MF.RP.Sp	4260.17	mouse	spleen	Monocyte
ENSMUSG00000021250	NA	Fos	NA	22	Granulocyte	Mo.6C+II-.Bl	4887.55	mouse	spleen	Monocyte
ENSMUSG00000021250	NA	Fos	NA	22	Granulocyte	Mo.6C-II-.Bl	2360.68	mouse	spleen	Monocyte
ENSMUSG00000021250	NA	Fos	NA	22	Granulocyte	GN.Sp	718.568824686541	mouse	spleen	Monocyte
ENSMUSG00000021250	NA	Fos	NA	22	Granulocyte	MC.heparinase.PC	3593.03279426544	mouse	spleen	Monocyte
ENSMUSG00000021250	NA	Fos	NA	22	Granulocyte	Ba.Sp	1385.72	mouse	spleen	Monocyte
ENSMUSG00000021250	NA	Fos	NA	22	Granulocyte	Eo.Sp	2327.21	mouse	spleen	Monocyte
ENSMUSG00000034663	NA	Bmp2k	NA	20	CD8-dendritic-cell.2	B.T1.Sp	411.489520817016	mouse	spleen	NA
ENSMUSG00000034663	NA	Bmp2k	NA	20	CD8-dendritic-cell.2	B.PB.Sp	375.089401861981	mouse	spleen	NA
ENSMUSG00000034663	NA	Bmp2k	NA	20	CD8-dendritic-cell.2	B.GC.CB.Sp	1330.94382258449	mouse	spleen	NA
ENSMUSG00000034663	NA	Bmp2k	NA	20	CD8-dendritic-cell.2	B.Sp	964.975239450096	mouse	spleen	NA
ENSMUSG00000034663	NA	Bmp2k	NA	20	CD8-dendritic-cell.2	B.Fo.Sp	1071.20447690892	mouse	spleen	NA
ENSMUSG00000034663	NA	Bmp2k	NA	20	CD8-dendritic-cell.2	B.MZ.Sp	1778.46312082403	mouse	spleen	NA
ENSMUSG00000034663	NA	Bmp2k	NA	20	CD8-dendritic-cell.2	B.mem.Sp	486.736007875428	mouse	spleen	NA
ENSMUSG00000034663	NA	Bmp2k	NA	20	CD8-dendritic-cell.2	B.GC.CC.Sp	1106.77128564379	mouse	spleen	NA
ENSMUSG00000034663	NA	Bmp2k	NA	20	CD8-dendritic-cell.2	B.PC.Sp	313.908813023355	mouse	spleen	NA
ENSMUSG00000034663	NA	Bmp2k	NA	20	CD8-dendritic-cell.2	T.4.Nve.Sp	167.190576012543	mouse	spleen	NA
ENSMUSG00000034663	NA	Bmp2k	NA	20	CD8-dendritic-cell.2	T.8.Nve.Sp	93.8043836449427	mouse	spleen	NA
ENSMUSG00000034663	NA	Bmp2k	NA	20	CD8-dendritic-cell.2	T8.TN.P14.Sp	179.719882769006	mouse	spleen	NA
ENSMUSG00000034663	NA	Bmp2k	NA	20	CD8-dendritic-cell.2	T8.TE.LCMV.d7.Sp	150.860148508458	mouse	spleen	NA
ENSMUSG00000034663	NA	Bmp2k	NA	20	CD8-dendritic-cell.2	T8.MP.LCMV.d7.Sp	159.30561445144	mouse	spleen	NA
ENSMUSG00000034663	NA	Bmp2k	NA	20	CD8-dendritic-cell.2	T8.Tem.LCMV.d180.Sp	105.781857491364	mouse	spleen	NA
ENSMUSG00000034663	NA	Bmp2k	NA	20	CD8-dendritic-cell.2	Treg.4.25hi.Sp	267.166434538494	mouse	spleen	NA
ENSMUSG00000034663	NA	Bmp2k	NA	20	CD8-dendritic-cell.2	NKT.Sp.LPS.3hr	38.1444543375848	mouse	spleen	NA
ENSMUSG00000034663	NA	Bmp2k	NA	20	CD8-dendritic-cell.2	NKT.Sp.LPS.18hr	54.7935908139466	mouse	spleen	NA
ENSMUSG00000034663	NA	Bmp2k	NA	20	CD8-dendritic-cell.2	NKT.Sp	102.618799048632	mouse	spleen	NA
ENSMUSG00000034663	NA	Bmp2k	NA	20	CD8-dendritic-cell.2	NKT.Sp.LPS.3d	139.076907370232	mouse	spleen	NA
ENSMUSG00000034663	NA	Bmp2k	NA	20	CD8-dendritic-cell.2	NK.27-11b+.Sp	112.444947110901	mouse	spleen	NA
ENSMUSG00000034663	NA	Bmp2k	NA	20	CD8-dendritic-cell.2	NK.27+11b-.Sp	205.625225766003	mouse	spleen	NA
ENSMUSG00000034663	NA	Bmp2k	NA	20	CD8-dendritic-cell.2	NK.27+11b+.Sp	135.964393172957	mouse	spleen	NA
ENSMUSG00000034663	NA	Bmp2k	NA	20	CD8-dendritic-cell.2	DC.4+.Sp	1285.72164691409	mouse	spleen	NA
ENSMUSG00000034663	NA	Bmp2k	NA	20	CD8-dendritic-cell.2	DC.8+.Sp	1547.75164190426	mouse	spleen	NA
ENSMUSG00000034663	NA	Bmp2k	NA	20	CD8-dendritic-cell.2	DC.pDC.Sp	1940.65932254093	mouse	spleen	NA
ENSMUSG00000034663	NA	Bmp2k	NA	20	CD8-dendritic-cell.2	MF.PC	554.70997983533	mouse	spleen	NA
ENSMUSG00000034663	NA	Bmp2k	NA	20	CD8-dendritic-cell.2	GN.Sp	596.997712027199	mouse	spleen	NA
ENSMUSG00000034663	NA	Bmp2k	NA	20	CD8-dendritic-cell.2	MC.heparinase.PC	685.032439012343	mouse	spleen	NA
ENSMUSG00000000594	NA	Gm2a	NA	3	CD8-dendritic-cell.1	B.T1.Sp	2440.96648914721	mouse	spleen	NA
ENSMUSG00000000594	NA	Gm2a	NA	3	CD8-dendritic-cell.1	B.PB.Sp	2753.91515332164	mouse	spleen	NA
ENSMUSG00000000594	NA	Gm2a	NA	3	CD8-dendritic-cell.1	B.GC.CB.Sp	268.848292174907	mouse	spleen	NA
ENSMUSG00000000594	NA	Gm2a	NA	3	CD8-dendritic-cell.1	B.Sp	2551.55992879991	mouse	spleen	NA
ENSMUSG00000000594	NA	Gm2a	NA	3	CD8-dendritic-cell.1	B.Fo.Sp	2192.86333070785	mouse	spleen	NA
ENSMUSG00000000594	NA	Gm2a	NA	3	CD8-dendritic-cell.1	B.MZ.Sp	4367.46296966278	mouse	spleen	NA
ENSMUSG00000000594	NA	Gm2a	NA	3	CD8-dendritic-cell.1	B.mem.Sp	2510.26200672466	mouse	spleen	NA
ENSMUSG00000000594	NA	Gm2a	NA	3	CD8-dendritic-cell.1	B.GC.CC.Sp	633.339199058171	mouse	spleen	NA
ENSMUSG00000000594	NA	Gm2a	NA	3	CD8-dendritic-cell.1	B.PC.Sp	2422.60894296059	mouse	spleen	NA
ENSMUSG00000000594	NA	Gm2a	NA	3	CD8-dendritic-cell.1	T.4.Nve.Sp	1130.6843547953	mouse	spleen	NA
ENSMUSG00000000594	NA	Gm2a	NA	3	CD8-dendritic-cell.1	T.8.Nve.Sp	1153.64409187873	mouse	spleen	NA
ENSMUSG00000000594	NA	Gm2a	NA	3	CD8-dendritic-cell.1	T8.TN.P14.Sp	1127.70649053036	mouse	spleen	NA
ENSMUSG00000000594	NA	Gm2a	NA	3	CD8-dendritic-cell.1	T8.TE.LCMV.d7.Sp	1722.34667377235	mouse	spleen	NA
ENSMUSG00000000594	NA	Gm2a	NA	3	CD8-dendritic-cell.1	T8.MP.LCMV.d7.Sp	1907.18583574415	mouse	spleen	NA
ENSMUSG00000000594	NA	Gm2a	NA	3	CD8-dendritic-cell.1	T8.Tem.LCMV.d180.Sp	783.319988297112	mouse	spleen	NA
ENSMUSG00000000594	NA	Gm2a	NA	3	CD8-dendritic-cell.1	Treg.4.25hi.Sp	1187.32823409808	mouse	spleen	NA
ENSMUSG00000000594	NA	Gm2a	NA	3	CD8-dendritic-cell.1	NKT.Sp.LPS.3hr	291.203032957945	mouse	spleen	NA
ENSMUSG00000000594	NA	Gm2a	NA	3	CD8-dendritic-cell.1	NKT.Sp.LPS.18hr	260.843713080176	mouse	spleen	NA
ENSMUSG00000000594	NA	Gm2a	NA	3	CD8-dendritic-cell.1	NKT.Sp	744.59858895317	mouse	spleen	NA
ENSMUSG00000000594	NA	Gm2a	NA	3	CD8-dendritic-cell.1	NKT.Sp.LPS.3d	964.763239393375	mouse	spleen	NA
ENSMUSG00000000594	NA	Gm2a	NA	3	CD8-dendritic-cell.1	NK.27-11b+.Sp	116.974985300857	mouse	spleen	NA
ENSMUSG00000000594	NA	Gm2a	NA	3	CD8-dendritic-cell.1	NK.27+11b-.Sp	240.734636638028	mouse	spleen	NA
ENSMUSG00000000594	NA	Gm2a	NA	3	CD8-dendritic-cell.1	NK.27+11b+.Sp	221.780973499957	mouse	spleen	NA
ENSMUSG00000000594	NA	Gm2a	NA	3	CD8-dendritic-cell.1	DC.4+.Sp	17544.1393218083	mouse	spleen	NA
ENSMUSG00000000594	NA	Gm2a	NA	3	CD8-dendritic-cell.1	DC.8+.Sp	33176.430507951	mouse	spleen	NA
ENSMUSG00000000594	NA	Gm2a	NA	3	CD8-dendritic-cell.1	DC.pDC.Sp	5693.28180915501	mouse	spleen	NA
ENSMUSG00000000594	NA	Gm2a	NA	3	CD8-dendritic-cell.1	MF.PC	4233.78103876265	mouse	spleen	NA
ENSMUSG00000000594	NA	Gm2a	NA	3	CD8-dendritic-cell.1	GN.Sp	8615.88026596889	mouse	spleen	NA
ENSMUSG00000000594	NA	Gm2a	NA	3	CD8-dendritic-cell.1	MC.heparinase.PC	2385.11849293917	mouse	spleen	NA
ENSMUSG00000034708	NA	Grn	NA	17	Plasmacytoid-dendritic-cell	B.T1.Sp	970.952468507909	mouse	spleen	NA
ENSMUSG00000034708	NA	Grn	NA	17	Plasmacytoid-dendritic-cell	B.PB.Sp	4649.19404801379	mouse	spleen	NA
ENSMUSG00000034708	NA	Grn	NA	17	Plasmacytoid-dendritic-cell	B.GC.CB.Sp	107.247073190835	mouse	spleen	NA
ENSMUSG00000034708	NA	Grn	NA	17	Plasmacytoid-dendritic-cell	B.Sp	785.964513732257	mouse	spleen	NA
ENSMUSG00000034708	NA	Grn	NA	17	Plasmacytoid-dendritic-cell	B.Fo.Sp	307.075178229337	mouse	spleen	NA
ENSMUSG00000034708	NA	Grn	NA	17	Plasmacytoid-dendritic-cell	B.MZ.Sp	1765.80745003376	mouse	spleen	NA
ENSMUSG00000034708	NA	Grn	NA	17	Plasmacytoid-dendritic-cell	B.mem.Sp	1165.82693411967	mouse	spleen	NA
ENSMUSG00000034708	NA	Grn	NA	17	Plasmacytoid-dendritic-cell	B.GC.CC.Sp	365.389761950326	mouse	spleen	NA
ENSMUSG00000034708	NA	Grn	NA	17	Plasmacytoid-dendritic-cell	B.PC.Sp	2660.34289222071	mouse	spleen	NA
ENSMUSG00000034708	NA	Grn	NA	17	Plasmacytoid-dendritic-cell	T.4.Nve.Sp	77.9605565923025	mouse	spleen	NA
ENSMUSG00000034708	NA	Grn	NA	17	Plasmacytoid-dendritic-cell	T.8.Nve.Sp	38.2026202645023	mouse	spleen	NA
ENSMUSG00000034708	NA	Grn	NA	17	Plasmacytoid-dendritic-cell	T8.TN.P14.Sp	107.794539595316	mouse	spleen	NA
ENSMUSG00000034708	NA	Grn	NA	17	Plasmacytoid-dendritic-cell	T8.TE.LCMV.d7.Sp	92.2571424329787	mouse	spleen	NA
ENSMUSG00000034708	NA	Grn	NA	17	Plasmacytoid-dendritic-cell	T8.MP.LCMV.d7.Sp	144.380034130804	mouse	spleen	NA
ENSMUSG00000034708	NA	Grn	NA	17	Plasmacytoid-dendritic-cell	T8.Tem.LCMV.d180.Sp	108.130343213395	mouse	spleen	NA
ENSMUSG00000034708	NA	Grn	NA	17	Plasmacytoid-dendritic-cell	Treg.4.25hi.Sp	64.0542406321546	mouse	spleen	NA
ENSMUSG00000034708	NA	Grn	NA	17	Plasmacytoid-dendritic-cell	NKT.Sp.LPS.3hr	853.686348636732	mouse	spleen	NA
ENSMUSG00000034708	NA	Grn	NA	17	Plasmacytoid-dendritic-cell	NKT.Sp.LPS.18hr	143.880209871119	mouse	spleen	NA
ENSMUSG00000034708	NA	Grn	NA	17	Plasmacytoid-dendritic-cell	NKT.Sp	171.907366681501	mouse	spleen	NA
ENSMUSG00000034708	NA	Grn	NA	17	Plasmacytoid-dendritic-cell	NKT.Sp.LPS.3d	203.309931785045	mouse	spleen	NA
ENSMUSG00000034708	NA	Grn	NA	17	Plasmacytoid-dendritic-cell	NK.27-11b+.Sp	75.2986339532645	mouse	spleen	NA
ENSMUSG00000034708	NA	Grn	NA	17	Plasmacytoid-dendritic-cell	NK.27+11b-.Sp	135.068198414344	mouse	spleen	NA
ENSMUSG00000034708	NA	Grn	NA	17	Plasmacytoid-dendritic-cell	NK.27+11b+.Sp	138.957776880267	mouse	spleen	NA
ENSMUSG00000034708	NA	Grn	NA	17	Plasmacytoid-dendritic-cell	DC.4+.Sp	1587.09076221739	mouse	spleen	NA
ENSMUSG00000034708	NA	Grn	NA	17	Plasmacytoid-dendritic-cell	DC.8+.Sp	2993.99117643863	mouse	spleen	NA
ENSMUSG00000034708	NA	Grn	NA	17	Plasmacytoid-dendritic-cell	DC.pDC.Sp	15985.5210972744	mouse	spleen	NA
ENSMUSG00000034708	NA	Grn	NA	17	Plasmacytoid-dendritic-cell	MF.PC	19756.6444791831	mouse	spleen	NA
ENSMUSG00000034708	NA	Grn	NA	17	Plasmacytoid-dendritic-cell	GN.Sp	3322.77537105307	mouse	spleen	NA
ENSMUSG00000034708	NA	Grn	NA	17	Plasmacytoid-dendritic-cell	MC.heparinase.PC	2809.35000360772	mouse	spleen	NA
ENSMUSG00000038811	NA	Gngt2	NA	16	Macrophage.4	B.T1.Sp	164.923814529293	mouse	spleen	NA
ENSMUSG00000038811	NA	Gngt2	NA	16	Macrophage.4	B.PB.Sp	225.940655408112	mouse	spleen	NA
ENSMUSG00000038811	NA	Gngt2	NA	16	Macrophage.4	B.GC.CB.Sp	251.497464342892	mouse	spleen	NA
ENSMUSG00000038811	NA	Gngt2	NA	16	Macrophage.4	B.Sp	133.800956967681	mouse	spleen	NA
ENSMUSG00000038811	NA	Gngt2	NA	16	Macrophage.4	B.Fo.Sp	122.173608881475	mouse	spleen	NA
ENSMUSG00000038811	NA	Gngt2	NA	16	Macrophage.4	B.MZ.Sp	213.092065376246	mouse	spleen	NA
ENSMUSG00000038811	NA	Gngt2	NA	16	Macrophage.4	B.mem.Sp	136.468056444188	mouse	spleen	NA
ENSMUSG00000038811	NA	Gngt2	NA	16	Macrophage.4	B.GC.CC.Sp	240.392825644243	mouse	spleen	NA
ENSMUSG00000038811	NA	Gngt2	NA	16	Macrophage.4	B.PC.Sp	14.364036955607	mouse	spleen	NA
ENSMUSG00000038811	NA	Gngt2	NA	16	Macrophage.4	T.4.Nve.Sp	24.3024153263829	mouse	spleen	NA
ENSMUSG00000038811	NA	Gngt2	NA	16	Macrophage.4	T.8.Nve.Sp	49.08938198166	mouse	spleen	NA
ENSMUSG00000038811	NA	Gngt2	NA	16	Macrophage.4	T8.TN.P14.Sp	40.138896532789	mouse	spleen	NA
ENSMUSG00000038811	NA	Gngt2	NA	16	Macrophage.4	T8.TE.LCMV.d7.Sp	17.1952577943076	mouse	spleen	NA
ENSMUSG00000038811	NA	Gngt2	NA	16	Macrophage.4	T8.MP.LCMV.d7.Sp	22.9268572122581	mouse	spleen	NA
ENSMUSG00000038811	NA	Gngt2	NA	16	Macrophage.4	T8.Tem.LCMV.d180.Sp	18.8878857762426	mouse	spleen	NA
ENSMUSG00000038811	NA	Gngt2	NA	16	Macrophage.4	Treg.4.25hi.Sp	42.3700705690532	mouse	spleen	NA
ENSMUSG00000038811	NA	Gngt2	NA	16	Macrophage.4	NKT.Sp.LPS.3hr	82.2299513490731	mouse	spleen	NA
ENSMUSG00000038811	NA	Gngt2	NA	16	Macrophage.4	NKT.Sp.LPS.18hr	29.3228561554992	mouse	spleen	NA
ENSMUSG00000038811	NA	Gngt2	NA	16	Macrophage.4	NKT.Sp	60.1972270285085	mouse	spleen	NA
ENSMUSG00000038811	NA	Gngt2	NA	16	Macrophage.4	NKT.Sp.LPS.3d	56.1579122165641	mouse	spleen	NA
ENSMUSG00000038811	NA	Gngt2	NA	16	Macrophage.4	NK.27-11b+.Sp	13.6901145698671	mouse	spleen	NA
ENSMUSG00000038811	NA	Gngt2	NA	16	Macrophage.4	NK.27+11b-.Sp	23.7326100617019	mouse	spleen	NA
ENSMUSG00000038811	NA	Gngt2	NA	16	Macrophage.4	NK.27+11b+.Sp	29.7657663929588	mouse	spleen	NA
ENSMUSG00000038811	NA	Gngt2	NA	16	Macrophage.4	DC.4+.Sp	638.750135566471	mouse	spleen	NA
ENSMUSG00000038811	NA	Gngt2	NA	16	Macrophage.4	DC.8+.Sp	125.263157457986	mouse	spleen	NA
ENSMUSG00000038811	NA	Gngt2	NA	16	Macrophage.4	DC.pDC.Sp	177.947424066847	mouse	spleen	NA
ENSMUSG00000038811	NA	Gngt2	NA	16	Macrophage.4	MF.PC	1919.04237410952	mouse	spleen	NA
ENSMUSG00000038811	NA	Gngt2	NA	16	Macrophage.4	GN.Sp	658.148813198875	mouse	spleen	NA
ENSMUSG00000038811	NA	Gngt2	NA	16	Macrophage.4	MC.heparinase.PC	0.890002813163025	mouse	spleen	NA
ENSMUSG00000089929	NA	Bcl2a1b	NA	20	CD8-dendritic-cell.2	B.T1.Sp	8.8102015808163	mouse	spleen	NA
ENSMUSG00000089929	NA	Bcl2a1b	NA	20	CD8-dendritic-cell.2	B.PB.Sp	26.5213974728915	mouse	spleen	NA
ENSMUSG00000089929	NA	Bcl2a1b	NA	20	CD8-dendritic-cell.2	B.GC.CB.Sp	23.0031320194449	mouse	spleen	NA
ENSMUSG00000089929	NA	Bcl2a1b	NA	20	CD8-dendritic-cell.2	B.Sp	32.0396730533904	mouse	spleen	NA
ENSMUSG00000089929	NA	Bcl2a1b	NA	20	CD8-dendritic-cell.2	B.Fo.Sp	26.7433951961825	mouse	spleen	NA
ENSMUSG00000089929	NA	Bcl2a1b	NA	20	CD8-dendritic-cell.2	B.MZ.Sp	52.4404100021322	mouse	spleen	NA
ENSMUSG00000089929	NA	Bcl2a1b	NA	20	CD8-dendritic-cell.2	B.mem.Sp	5.59871195339466	mouse	spleen	NA
ENSMUSG00000089929	NA	Bcl2a1b	NA	20	CD8-dendritic-cell.2	B.GC.CC.Sp	70.9260691904356	mouse	spleen	NA
ENSMUSG00000089929	NA	Bcl2a1b	NA	20	CD8-dendritic-cell.2	B.PC.Sp	14.364036955607	mouse	spleen	NA
ENSMUSG00000089929	NA	Bcl2a1b	NA	20	CD8-dendritic-cell.2	T.4.Nve.Sp	5.27204211848998	mouse	spleen	NA
ENSMUSG00000089929	NA	Bcl2a1b	NA	20	CD8-dendritic-cell.2	T.8.Nve.Sp	11.8549380301183	mouse	spleen	NA
ENSMUSG00000089929	NA	Bcl2a1b	NA	20	CD8-dendritic-cell.2	T8.TN.P14.Sp	9.30859117512662	mouse	spleen	NA
ENSMUSG00000089929	NA	Bcl2a1b	NA	20	CD8-dendritic-cell.2	T8.TE.LCMV.d7.Sp	47.834766417057	mouse	spleen	NA
ENSMUSG00000089929	NA	Bcl2a1b	NA	20	CD8-dendritic-cell.2	T8.MP.LCMV.d7.Sp	47.3326412766719	mouse	spleen	NA
ENSMUSG00000089929	NA	Bcl2a1b	NA	20	CD8-dendritic-cell.2	T8.Tem.LCMV.d180.Sp	32.9788001084245	mouse	spleen	NA
ENSMUSG00000089929	NA	Bcl2a1b	NA	20	CD8-dendritic-cell.2	Treg.4.25hi.Sp	23.767358786913	mouse	spleen	NA
ENSMUSG00000089929	NA	Bcl2a1b	NA	20	CD8-dendritic-cell.2	NKT.Sp.LPS.3hr	423.208054173016	mouse	spleen	NA
ENSMUSG00000089929	NA	Bcl2a1b	NA	20	CD8-dendritic-cell.2	NKT.Sp.LPS.18hr	129.917097462086	mouse	spleen	NA
ENSMUSG00000089929	NA	Bcl2a1b	NA	20	CD8-dendritic-cell.2	NKT.Sp	82.1150392389058	mouse	spleen	NA
ENSMUSG00000089929	NA	Bcl2a1b	NA	20	CD8-dendritic-cell.2	NKT.Sp.LPS.3d	91.1941073519167	mouse	spleen	NA
ENSMUSG00000089929	NA	Bcl2a1b	NA	20	CD8-dendritic-cell.2	NK.27-11b+.Sp	7.34806110392911	mouse	spleen	NA
ENSMUSG00000089929	NA	Bcl2a1b	NA	20	CD8-dendritic-cell.2	NK.27+11b-.Sp	7.43166494964623	mouse	spleen	NA
ENSMUSG00000089929	NA	Bcl2a1b	NA	20	CD8-dendritic-cell.2	NK.27+11b+.Sp	6.62280357958089	mouse	spleen	NA
ENSMUSG00000089929	NA	Bcl2a1b	NA	20	CD8-dendritic-cell.2	DC.4+.Sp	347.742352010594	mouse	spleen	NA
ENSMUSG00000089929	NA	Bcl2a1b	NA	20	CD8-dendritic-cell.2	DC.8+.Sp	336.123803155441	mouse	spleen	NA
ENSMUSG00000089929	NA	Bcl2a1b	NA	20	CD8-dendritic-cell.2	DC.pDC.Sp	3.94092054704328	mouse	spleen	NA
ENSMUSG00000089929	NA	Bcl2a1b	NA	20	CD8-dendritic-cell.2	MF.PC	92.8855030812406	mouse	spleen	NA
ENSMUSG00000089929	NA	Bcl2a1b	NA	20	CD8-dendritic-cell.2	GN.Sp	13.5376943528829	mouse	spleen	NA
ENSMUSG00000089929	NA	Bcl2a1b	NA	20	CD8-dendritic-cell.2	MC.heparinase.PC	0.1	mouse	spleen	NA
ENSMUSG00000025804	NA	Ccr1	NA	11	Neutrophil.1	B.T1.Sp	81.1718762522132	mouse	spleen	NA
ENSMUSG00000025804	NA	Ccr1	NA	11	Neutrophil.1	B.PB.Sp	14.3332023070091	mouse	spleen	NA
ENSMUSG00000025804	NA	Ccr1	NA	11	Neutrophil.1	B.GC.CB.Sp	1.8520948776049	mouse	spleen	NA
ENSMUSG00000025804	NA	Ccr1	NA	11	Neutrophil.1	B.Sp	87.0056220289925	mouse	spleen	NA
ENSMUSG00000025804	NA	Ccr1	NA	11	Neutrophil.1	B.Fo.Sp	9.17732216636966	mouse	spleen	NA
ENSMUSG00000025804	NA	Ccr1	NA	11	Neutrophil.1	B.MZ.Sp	457.823842137494	mouse	spleen	NA
ENSMUSG00000025804	NA	Ccr1	NA	11	Neutrophil.1	B.mem.Sp	117.222564607306	mouse	spleen	NA
ENSMUSG00000025804	NA	Ccr1	NA	11	Neutrophil.1	B.GC.CC.Sp	15.270977233675	mouse	spleen	NA
ENSMUSG00000025804	NA	Ccr1	NA	11	Neutrophil.1	B.PC.Sp	0.1	mouse	spleen	NA
ENSMUSG00000025804	NA	Ccr1	NA	11	Neutrophil.1	T.4.Nve.Sp	0.1	mouse	spleen	NA
ENSMUSG00000025804	NA	Ccr1	NA	11	Neutrophil.1	T.8.Nve.Sp	0.1	mouse	spleen	NA
ENSMUSG00000025804	NA	Ccr1	NA	11	Neutrophil.1	T8.TN.P14.Sp	1.17118627597481	mouse	spleen	NA
ENSMUSG00000025804	NA	Ccr1	NA	11	Neutrophil.1	T8.TE.LCMV.d7.Sp	0.652065066855889	mouse	spleen	NA
ENSMUSG00000025804	NA	Ccr1	NA	11	Neutrophil.1	T8.MP.LCMV.d7.Sp	2.90795974946571	mouse	spleen	NA
ENSMUSG00000025804	NA	Ccr1	NA	11	Neutrophil.1	T8.Tem.LCMV.d180.Sp	0.1	mouse	spleen	NA
ENSMUSG00000025804	NA	Ccr1	NA	11	Neutrophil.1	Treg.4.25hi.Sp	0.1	mouse	spleen	NA
ENSMUSG00000025804	NA	Ccr1	NA	11	Neutrophil.1	NKT.Sp.LPS.3hr	1.90812478663164	mouse	spleen	NA
ENSMUSG00000025804	NA	Ccr1	NA	11	Neutrophil.1	NKT.Sp.LPS.18hr	0.814588465170629	mouse	spleen	NA
ENSMUSG00000025804	NA	Ccr1	NA	11	Neutrophil.1	NKT.Sp	9.29134060436013	mouse	spleen	NA
ENSMUSG00000025804	NA	Ccr1	NA	11	Neutrophil.1	NKT.Sp.LPS.3d	10.6108585406058	mouse	spleen	NA
ENSMUSG00000025804	NA	Ccr1	NA	11	Neutrophil.1	NK.27-11b+.Sp	0.1	mouse	spleen	NA
ENSMUSG00000025804	NA	Ccr1	NA	11	Neutrophil.1	NK.27+11b-.Sp	0.1	mouse	spleen	NA
ENSMUSG00000025804	NA	Ccr1	NA	11	Neutrophil.1	NK.27+11b+.Sp	3.88377268687203	mouse	spleen	NA
ENSMUSG00000025804	NA	Ccr1	NA	11	Neutrophil.1	DC.4+.Sp	40.6205369629933	mouse	spleen	NA
ENSMUSG00000025804	NA	Ccr1	NA	11	Neutrophil.1	DC.8+.Sp	110.676383795587	mouse	spleen	NA
ENSMUSG00000025804	NA	Ccr1	NA	11	Neutrophil.1	DC.pDC.Sp	45.8452899998801	mouse	spleen	NA
ENSMUSG00000025804	NA	Ccr1	NA	11	Neutrophil.1	MF.PC	3915.32422568867	mouse	spleen	NA
ENSMUSG00000025804	NA	Ccr1	NA	11	Neutrophil.1	GN.Sp	5754.53561962555	mouse	spleen	NA
ENSMUSG00000025804	NA	Ccr1	NA	11	Neutrophil.1	MC.heparinase.PC	8.79003094479328	mouse	spleen	NA
ENSMUSG00000021411	NA	Pxdc1	NA	2	B-cell	B.T1.Sp	253.365861349889	mouse	spleen	NA
ENSMUSG00000021411	NA	Pxdc1	NA	2	B-cell	B.PB.Sp	39.9456889159904	mouse	spleen	NA
ENSMUSG00000021411	NA	Pxdc1	NA	2	B-cell	B.GC.CB.Sp	279.807397367943	mouse	spleen	NA
ENSMUSG00000021411	NA	Pxdc1	NA	2	B-cell	B.Sp	632.951196313689	mouse	spleen	NA
ENSMUSG00000021411	NA	Pxdc1	NA	2	B-cell	B.Fo.Sp	778.045797916626	mouse	spleen	NA
ENSMUSG00000021411	NA	Pxdc1	NA	2	B-cell	B.MZ.Sp	394.608756634844	mouse	spleen	NA
ENSMUSG00000021411	NA	Pxdc1	NA	2	B-cell	B.mem.Sp	157.363161867087	mouse	spleen	NA
ENSMUSG00000021411	NA	Pxdc1	NA	2	B-cell	B.GC.CC.Sp	297.391782107202	mouse	spleen	NA
ENSMUSG00000021411	NA	Pxdc1	NA	2	B-cell	B.PC.Sp	28.628073911214	mouse	spleen	NA
ENSMUSG00000021411	NA	Pxdc1	NA	2	B-cell	T.4.Nve.Sp	0.1	mouse	spleen	NA
ENSMUSG00000021411	NA	Pxdc1	NA	2	B-cell	T.8.Nve.Sp	0.70112558170732	mouse	spleen	NA
ENSMUSG00000021411	NA	Pxdc1	NA	2	B-cell	T8.TN.P14.Sp	0.1	mouse	spleen	NA
ENSMUSG00000021411	NA	Pxdc1	NA	2	B-cell	T8.TE.LCMV.d7.Sp	0.1	mouse	spleen	NA
ENSMUSG00000021411	NA	Pxdc1	NA	2	B-cell	T8.MP.LCMV.d7.Sp	0.906070003186467	mouse	spleen	NA
ENSMUSG00000021411	NA	Pxdc1	NA	2	B-cell	T8.Tem.LCMV.d180.Sp	2.44848572203032	mouse	spleen	NA
ENSMUSG00000021411	NA	Pxdc1	NA	2	B-cell	Treg.4.25hi.Sp	0.1	mouse	spleen	NA
ENSMUSG00000021411	NA	Pxdc1	NA	2	B-cell	NKT.Sp.LPS.3hr	94.2362175800661	mouse	spleen	NA
ENSMUSG00000021411	NA	Pxdc1	NA	2	B-cell	NKT.Sp.LPS.18hr	12.0057442696842	mouse	spleen	NA
ENSMUSG00000021411	NA	Pxdc1	NA	2	B-cell	NKT.Sp	82.1150392389058	mouse	spleen	NA
ENSMUSG00000021411	NA	Pxdc1	NA	2	B-cell	NKT.Sp.LPS.3d	158.930751280265	mouse	spleen	NA
ENSMUSG00000021411	NA	Pxdc1	NA	2	B-cell	NK.27-11b+.Sp	1.00600763799114	mouse	spleen	NA
ENSMUSG00000021411	NA	Pxdc1	NA	2	B-cell	NK.27+11b-.Sp	3.54693045516746	mouse	spleen	NA
ENSMUSG00000021411	NA	Pxdc1	NA	2	B-cell	NK.27+11b+.Sp	0.552630693002647	mouse	spleen	NA
ENSMUSG00000021411	NA	Pxdc1	NA	2	B-cell	DC.4+.Sp	35.5944068161966	mouse	spleen	NA
ENSMUSG00000021411	NA	Pxdc1	NA	2	B-cell	DC.8+.Sp	12.6672957286471	mouse	spleen	NA
ENSMUSG00000021411	NA	Pxdc1	NA	2	B-cell	DC.pDC.Sp	0.398076035194409	mouse	spleen	NA
ENSMUSG00000021411	NA	Pxdc1	NA	2	B-cell	MF.PC	0.1	mouse	spleen	NA
ENSMUSG00000021411	NA	Pxdc1	NA	2	B-cell	GN.Sp	1.45918697853454	mouse	spleen	NA
ENSMUSG00000021411	NA	Pxdc1	NA	2	B-cell	MC.heparinase.PC	0.1	mouse	spleen	NA
ENSMUSG00000025314	NA	Ptprj	NA	23	Red-pulp-macrophage	B.T1.Sp	616.514265719307	mouse	spleen	NA
ENSMUSG00000025314	NA	Ptprj	NA	23	Red-pulp-macrophage	B.PB.Sp	175.17013370707	mouse	spleen	NA
ENSMUSG00000025314	NA	Ptprj	NA	23	Red-pulp-macrophage	B.GC.CB.Sp	137.14746701107	mouse	spleen	NA
ENSMUSG00000025314	NA	Ptprj	NA	23	Red-pulp-macrophage	B.Sp	398.974521620248	mouse	spleen	NA
ENSMUSG00000025314	NA	Ptprj	NA	23	Red-pulp-macrophage	B.Fo.Sp	265.278017462679	mouse	spleen	NA
ENSMUSG00000025314	NA	Ptprj	NA	23	Red-pulp-macrophage	B.MZ.Sp	722.186501611724	mouse	spleen	NA
ENSMUSG00000025314	NA	Ptprj	NA	23	Red-pulp-macrophage	B.mem.Sp	594.510762161963	mouse	spleen	NA
ENSMUSG00000025314	NA	Ptprj	NA	23	Red-pulp-macrophage	B.GC.CC.Sp	132.252373181771	mouse	spleen	NA
ENSMUSG00000025314	NA	Ptprj	NA	23	Red-pulp-macrophage	B.PC.Sp	61.9108268076304	mouse	spleen	NA
ENSMUSG00000025314	NA	Ptprj	NA	23	Red-pulp-macrophage	T.4.Nve.Sp	3.20322527109399	mouse	spleen	NA
ENSMUSG00000025314	NA	Ptprj	NA	23	Red-pulp-macrophage	T.8.Nve.Sp	1.30225116341464	mouse	spleen	NA
ENSMUSG00000025314	NA	Ptprj	NA	23	Red-pulp-macrophage	T8.TN.P14.Sp	4.38474510389925	mouse	spleen	NA
ENSMUSG00000025314	NA	Ptprj	NA	23	Red-pulp-macrophage	T8.TE.LCMV.d7.Sp	62.3288449787403	mouse	spleen	NA
ENSMUSG00000025314	NA	Ptprj	NA	23	Red-pulp-macrophage	T8.MP.LCMV.d7.Sp	56.5160921123513	mouse	spleen	NA
ENSMUSG00000025314	NA	Ptprj	NA	23	Red-pulp-macrophage	T8.Tem.LCMV.d180.Sp	121.047014684561	mouse	spleen	NA
ENSMUSG00000025314	NA	Ptprj	NA	23	Red-pulp-macrophage	Treg.4.25hi.Sp	17.7616764474685	mouse	spleen	NA
ENSMUSG00000025314	NA	Ptprj	NA	23	Red-pulp-macrophage	NKT.Sp.LPS.3hr	48.8135817578076	mouse	spleen	NA
ENSMUSG00000025314	NA	Ptprj	NA	23	Red-pulp-macrophage	NKT.Sp.LPS.18hr	49.268252713259	mouse	spleen	NA
ENSMUSG00000025314	NA	Ptprj	NA	23	Red-pulp-macrophage	NKT.Sp	87.0642226412535	mouse	spleen	NA
ENSMUSG00000025314	NA	Ptprj	NA	23	Red-pulp-macrophage	NKT.Sp.LPS.3d	50.318546360672	mouse	spleen	NA
ENSMUSG00000025314	NA	Ptprj	NA	23	Red-pulp-macrophage	NK.27-11b+.Sp	20.9381756737962	mouse	spleen	NA
ENSMUSG00000025314	NA	Ptprj	NA	23	Red-pulp-macrophage	NK.27+11b-.Sp	37.7475337713358	mouse	spleen	NA
ENSMUSG00000025314	NA	Ptprj	NA	23	Red-pulp-macrophage	NK.27+11b+.Sp	23.5561130982227	mouse	spleen	NA
ENSMUSG00000025314	NA	Ptprj	NA	23	Red-pulp-macrophage	DC.4+.Sp	418.345048653147	mouse	spleen	NA
ENSMUSG00000025314	NA	Ptprj	NA	23	Red-pulp-macrophage	DC.8+.Sp	282.683741653603	mouse	spleen	NA
ENSMUSG00000025314	NA	Ptprj	NA	23	Red-pulp-macrophage	DC.pDC.Sp	431.340898980452	mouse	spleen	NA
ENSMUSG00000025314	NA	Ptprj	NA	23	Red-pulp-macrophage	MF.PC	359.652393031717	mouse	spleen	NA
ENSMUSG00000025314	NA	Ptprj	NA	23	Red-pulp-macrophage	GN.Sp	405.415746961126	mouse	spleen	NA
ENSMUSG00000025314	NA	Ptprj	NA	23	Red-pulp-macrophage	MC.heparinase.PC	26.1700928343798	mouse	spleen	NA
ENSMUSG00000027907	NA	S100a11	NA	11	Neutrophil.1	B.T1.Sp	105.292434476012	mouse	spleen	NA
ENSMUSG00000027907	NA	S100a11	NA	11	Neutrophil.1	B.PB.Sp	37.0826986664267	mouse	spleen	NA
ENSMUSG00000027907	NA	S100a11	NA	11	Neutrophil.1	B.GC.CB.Sp	16.6055092166318	mouse	spleen	NA
ENSMUSG00000027907	NA	S100a11	NA	11	Neutrophil.1	B.Sp	76.606658709284	mouse	spleen	NA
ENSMUSG00000027907	NA	S100a11	NA	11	Neutrophil.1	B.Fo.Sp	79.776738782097	mouse	spleen	NA
ENSMUSG00000027907	NA	S100a11	NA	11	Neutrophil.1	B.MZ.Sp	84.8757327416987	mouse	spleen	NA
ENSMUSG00000027907	NA	S100a11	NA	11	Neutrophil.1	B.mem.Sp	67.1842858314149	mouse	spleen	NA
ENSMUSG00000027907	NA	S100a11	NA	11	Neutrophil.1	B.GC.CC.Sp	30.1427160086186	mouse	spleen	NA
ENSMUSG00000027907	NA	S100a11	NA	11	Neutrophil.1	B.PC.Sp	50.0241293446246	mouse	spleen	NA
ENSMUSG00000027907	NA	S100a11	NA	11	Neutrophil.1	T.4.Nve.Sp	21.1540408915869	mouse	spleen	NA
ENSMUSG00000027907	NA	S100a11	NA	11	Neutrophil.1	T.8.Nve.Sp	64.418345751584	mouse	spleen	NA
ENSMUSG00000027907	NA	S100a11	NA	11	Neutrophil.1	T8.TN.P14.Sp	57.4879016056148	mouse	spleen	NA
ENSMUSG00000027907	NA	S100a11	NA	11	Neutrophil.1	T8.TE.LCMV.d7.Sp	317.022046229711	mouse	spleen	NA
ENSMUSG00000027907	NA	S100a11	NA	11	Neutrophil.1	T8.MP.LCMV.d7.Sp	280.845145570951	mouse	spleen	NA
ENSMUSG00000027907	NA	S100a11	NA	11	Neutrophil.1	T8.Tem.LCMV.d180.Sp	110.478828935425	mouse	spleen	NA
ENSMUSG00000027907	NA	S100a11	NA	11	Neutrophil.1	Treg.4.25hi.Sp	10.0741096673426	mouse	spleen	NA
ENSMUSG00000027907	NA	S100a11	NA	11	Neutrophil.1	NKT.Sp.LPS.3hr	131.522291862482	mouse	spleen	NA
ENSMUSG00000027907	NA	S100a11	NA	11	Neutrophil.1	NKT.Sp.LPS.18hr	66.4692658948932	mouse	spleen	NA
ENSMUSG00000027907	NA	S100a11	NA	11	Neutrophil.1	NKT.Sp	96.2555632456136	mouse	spleen	NA
ENSMUSG00000027907	NA	S100a11	NA	11	Neutrophil.1	NKT.Sp.LPS.3d	143.748400054946	mouse	spleen	NA
ENSMUSG00000027907	NA	S100a11	NA	11	Neutrophil.1	NK.27-11b+.Sp	132.377115146706	mouse	spleen	NA
ENSMUSG00000027907	NA	S100a11	NA	11	Neutrophil.1	NK.27+11b-.Sp	150.820335768442	mouse	spleen	NA
ENSMUSG00000027907	NA	S100a11	NA	11	Neutrophil.1	NK.27+11b+.Sp	162.309960305882	mouse	spleen	NA
ENSMUSG00000027907	NA	S100a11	NA	11	Neutrophil.1	DC.4+.Sp	458.747712031814	mouse	spleen	NA
ENSMUSG00000027907	NA	S100a11	NA	11	Neutrophil.1	DC.8+.Sp	470.786588979216	mouse	spleen	NA
ENSMUSG00000027907	NA	S100a11	NA	11	Neutrophil.1	DC.pDC.Sp	89.2076642048045	mouse	spleen	NA
ENSMUSG00000027907	NA	S100a11	NA	11	Neutrophil.1	MF.PC	98.0307846989477	mouse	spleen	NA
ENSMUSG00000027907	NA	S100a11	NA	11	Neutrophil.1	GN.Sp	2322.87352925593	mouse	spleen	NA
ENSMUSG00000027907	NA	S100a11	NA	11	Neutrophil.1	MC.heparinase.PC	102.800365711193	mouse	spleen	NA
ENSMUSG00000025503	NA	Taldo1	NA	22	Granulocyte	B.T1.Sp	1105.62558525745	mouse	spleen	NA
ENSMUSG00000025503	NA	Taldo1	NA	22	Granulocyte	B.PB.Sp	1551.89150718993	mouse	spleen	NA
ENSMUSG00000025503	NA	Taldo1	NA	22	Granulocyte	B.GC.CB.Sp	1432.81657203408	mouse	spleen	NA
ENSMUSG00000025503	NA	Taldo1	NA	22	Granulocyte	B.Sp	943.434529716414	mouse	spleen	NA
ENSMUSG00000025503	NA	Taldo1	NA	22	Granulocyte	B.Fo.Sp	1107.40308617349	mouse	spleen	NA
ENSMUSG00000025503	NA	Taldo1	NA	22	Granulocyte	B.MZ.Sp	941.822573836032	mouse	spleen	NA
ENSMUSG00000025503	NA	Taldo1	NA	22	Granulocyte	B.mem.Sp	1034.95758962888	mouse	spleen	NA
ENSMUSG00000025503	NA	Taldo1	NA	22	Granulocyte	B.GC.CC.Sp	1238.16419960362	mouse	spleen	NA
ENSMUSG00000025503	NA	Taldo1	NA	22	Granulocyte	B.PC.Sp	841.678180380814	mouse	spleen	NA
ENSMUSG00000025503	NA	Taldo1	NA	22	Granulocyte	T.4.Nve.Sp	768.384548842817	mouse	spleen	NA
ENSMUSG00000025503	NA	Taldo1	NA	22	Granulocyte	T.8.Nve.Sp	838.502674385723	mouse	spleen	NA
ENSMUSG00000025503	NA	Taldo1	NA	22	Granulocyte	T8.TN.P14.Sp	754.475105436636	mouse	spleen	NA
ENSMUSG00000025503	NA	Taldo1	NA	22	Granulocyte	T8.TE.LCMV.d7.Sp	1471.55101319564	mouse	spleen	NA
ENSMUSG00000025503	NA	Taldo1	NA	22	Granulocyte	T8.MP.LCMV.d7.Sp	1412.36484349862	mouse	spleen	NA
ENSMUSG00000025503	NA	Taldo1	NA	22	Granulocyte	T8.Tem.LCMV.d180.Sp	749.266945327672	mouse	spleen	NA
ENSMUSG00000025503	NA	Taldo1	NA	22	Granulocyte	Treg.4.25hi.Sp	759.885229248909	mouse	spleen	NA
ENSMUSG00000025503	NA	Taldo1	NA	22	Granulocyte	NKT.Sp.LPS.3hr	1159.15057770498	mouse	spleen	NA
ENSMUSG00000025503	NA	Taldo1	NA	22	Granulocyte	NKT.Sp.LPS.18hr	585.754102631964	mouse	spleen	NA
ENSMUSG00000025503	NA	Taldo1	NA	22	Granulocyte	NKT.Sp	838.633073597778	mouse	spleen	NA
ENSMUSG00000025503	NA	Taldo1	NA	22	Granulocyte	NKT.Sp.LPS.3d	955.420254023947	mouse	spleen	NA
ENSMUSG00000025503	NA	Taldo1	NA	22	Granulocyte	NK.27-11b+.Sp	751.180331894654	mouse	spleen	NA
ENSMUSG00000025503	NA	Taldo1	NA	22	Granulocyte	NK.27+11b-.Sp	922.88758850314	mouse	spleen	NA
ENSMUSG00000025503	NA	Taldo1	NA	22	Granulocyte	NK.27+11b+.Sp	855.409124839145	mouse	spleen	NA
ENSMUSG00000025503	NA	Taldo1	NA	22	Granulocyte	DC.4+.Sp	3087.01303129514	mouse	spleen	NA
ENSMUSG00000025503	NA	Taldo1	NA	22	Granulocyte	DC.8+.Sp	4379.43649696841	mouse	spleen	NA
ENSMUSG00000025503	NA	Taldo1	NA	22	Granulocyte	DC.pDC.Sp	1975.29235831209	mouse	spleen	NA
ENSMUSG00000025503	NA	Taldo1	NA	22	Granulocyte	MF.PC	3344.31370596937	mouse	spleen	NA
ENSMUSG00000025503	NA	Taldo1	NA	22	Granulocyte	GN.Sp	13001.8407192234	mouse	spleen	NA
ENSMUSG00000025503	NA	Taldo1	NA	22	Granulocyte	MC.heparinase.PC	1097.41390748344	mouse	spleen	NA
ENSMUSG00000037894	NA	H2afz	NA	14	NK-cell.1	B.T1.Sp	249.345768312589	mouse	spleen	NA
ENSMUSG00000037894	NA	H2afz	NA	14	NK-cell.1	B.PB.Sp	592.541120231298	mouse	spleen	NA
ENSMUSG00000037894	NA	H2afz	NA	14	NK-cell.1	B.GC.CB.Sp	1240.63858116338	mouse	spleen	NA
ENSMUSG00000037894	NA	H2afz	NA	14	NK-cell.1	B.Sp	218.478229713879	mouse	spleen	NA
ENSMUSG00000037894	NA	H2afz	NA	14	NK-cell.1	B.Fo.Sp	193.061979420855	mouse	spleen	NA
ENSMUSG00000037894	NA	H2afz	NA	14	NK-cell.1	B.MZ.Sp	205.720812949262	mouse	spleen	NA
ENSMUSG00000037894	NA	H2afz	NA	14	NK-cell.1	B.mem.Sp	273.935855279054	mouse	spleen	NA
ENSMUSG00000037894	NA	H2afz	NA	14	NK-cell.1	B.GC.CC.Sp	924.41920850358	mouse	spleen	NA
ENSMUSG00000037894	NA	H2afz	NA	14	NK-cell.1	B.PC.Sp	230.701930782314	mouse	spleen	NA
ENSMUSG00000037894	NA	H2afz	NA	14	NK-cell.1	T.4.Nve.Sp	241.604773689615	mouse	spleen	NA
ENSMUSG00000037894	NA	H2afz	NA	14	NK-cell.1	T.8.Nve.Sp	278.241296522279	mouse	spleen	NA
ENSMUSG00000037894	NA	H2afz	NA	14	NK-cell.1	T8.TN.P14.Sp	375.689800299998	mouse	spleen	NA
ENSMUSG00000037894	NA	H2afz	NA	14	NK-cell.1	T8.TE.LCMV.d7.Sp	1552.19003151305	mouse	spleen	NA
ENSMUSG00000037894	NA	H2afz	NA	14	NK-cell.1	T8.MP.LCMV.d7.Sp	716.548514239433	mouse	spleen	NA
ENSMUSG00000037894	NA	H2afz	NA	14	NK-cell.1	T8.Tem.LCMV.d180.Sp	536.728987483928	mouse	spleen	NA
ENSMUSG00000037894	NA	H2afz	NA	14	NK-cell.1	Treg.4.25hi.Sp	593.640032138439	mouse	spleen	NA
ENSMUSG00000037894	NA	H2afz	NA	14	NK-cell.1	NKT.Sp.LPS.3hr	238.42315572871	mouse	spleen	NA
ENSMUSG00000037894	NA	H2afz	NA	14	NK-cell.1	NKT.Sp.LPS.18hr	412.684763808892	mouse	spleen	NA
ENSMUSG00000037894	NA	H2afz	NA	14	NK-cell.1	NKT.Sp	280.789401533152	mouse	spleen	NA
ENSMUSG00000037894	NA	H2afz	NA	14	NK-cell.1	NKT.Sp.LPS.3d	313.090009875816	mouse	spleen	NA
ENSMUSG00000037894	NA	H2afz	NA	14	NK-cell.1	NK.27-11b+.Sp	1629.10173310807	mouse	spleen	NA
ENSMUSG00000037894	NA	H2afz	NA	14	NK-cell.1	NK.27+11b-.Sp	1628.50353943435	mouse	spleen	NA
ENSMUSG00000037894	NA	H2afz	NA	14	NK-cell.1	NK.27+11b+.Sp	1717.21100018807	mouse	spleen	NA
ENSMUSG00000037894	NA	H2afz	NA	14	NK-cell.1	DC.4+.Sp	939.380238492511	mouse	spleen	NA
ENSMUSG00000037894	NA	H2afz	NA	14	NK-cell.1	DC.8+.Sp	1370.1333876466	mouse	spleen	NA
ENSMUSG00000037894	NA	H2afz	NA	14	NK-cell.1	DC.pDC.Sp	221.803746610708	mouse	spleen	NA
ENSMUSG00000037894	NA	H2afz	NA	14	NK-cell.1	MF.PC	1326.64073648075	mouse	spleen	NA
ENSMUSG00000037894	NA	H2afz	NA	14	NK-cell.1	GN.Sp	1091.89961683705	mouse	spleen	NA
ENSMUSG00000037894	NA	H2afz	NA	14	NK-cell.1	MC.heparinase.PC	617.092197080323	mouse	spleen	NA
ENSMUSG00000026872	NA	Zeb2	NA	23	Red-pulp-macrophage	B.T1.Sp	783.34812676725	mouse	spleen	NA
ENSMUSG00000026872	NA	Zeb2	NA	23	Red-pulp-macrophage	B.PB.Sp	453.508196958502	mouse	spleen	NA
ENSMUSG00000026872	NA	Zeb2	NA	23	Red-pulp-macrophage	B.GC.CB.Sp	45.9846579151078	mouse	spleen	NA
ENSMUSG00000026872	NA	Zeb2	NA	23	Red-pulp-macrophage	B.Sp	322.467862910964	mouse	spleen	NA
ENSMUSG00000026872	NA	Zeb2	NA	23	Red-pulp-macrophage	B.Fo.Sp	184.73342189916	mouse	spleen	NA
ENSMUSG00000026872	NA	Zeb2	NA	23	Red-pulp-macrophage	B.MZ.Sp	283.947906912726	mouse	spleen	NA
ENSMUSG00000026872	NA	Zeb2	NA	23	Red-pulp-macrophage	B.mem.Sp	702.835387643838	mouse	spleen	NA
ENSMUSG00000026872	NA	Zeb2	NA	23	Red-pulp-macrophage	B.GC.CC.Sp	114.278126906785	mouse	spleen	NA
ENSMUSG00000026872	NA	Zeb2	NA	23	Red-pulp-macrophage	B.PC.Sp	19.1187159408094	mouse	spleen	NA
ENSMUSG00000026872	NA	Zeb2	NA	23	Red-pulp-macrophage	T.4.Nve.Sp	2.17784668013641	mouse	spleen	NA
ENSMUSG00000026872	NA	Zeb2	NA	23	Red-pulp-macrophage	T.8.Nve.Sp	1.30225116341464	mouse	spleen	NA
ENSMUSG00000026872	NA	Zeb2	NA	23	Red-pulp-macrophage	T8.TN.P14.Sp	1.17118627597481	mouse	spleen	NA
ENSMUSG00000026872	NA	Zeb2	NA	23	Red-pulp-macrophage	T8.TE.LCMV.d7.Sp	1154.91901766415	mouse	spleen	NA
ENSMUSG00000026872	NA	Zeb2	NA	23	Red-pulp-macrophage	T8.MP.LCMV.d7.Sp	103.392196803334	mouse	spleen	NA
ENSMUSG00000026872	NA	Zeb2	NA	23	Red-pulp-macrophage	T8.Tem.LCMV.d180.Sp	1032.25947483233	mouse	spleen	NA
ENSMUSG00000026872	NA	Zeb2	NA	23	Red-pulp-macrophage	Treg.4.25hi.Sp	8.2650989684629	mouse	spleen	NA
ENSMUSG00000026872	NA	Zeb2	NA	23	Red-pulp-macrophage	NKT.Sp.LPS.3hr	14.837408190144	mouse	spleen	NA
ENSMUSG00000026872	NA	Zeb2	NA	23	Red-pulp-macrophage	NKT.Sp.LPS.18hr	13.0776269674402	mouse	spleen	NA
ENSMUSG00000026872	NA	Zeb2	NA	23	Red-pulp-macrophage	NKT.Sp	6.46323580301855	mouse	spleen	NA
ENSMUSG00000026872	NA	Zeb2	NA	23	Red-pulp-macrophage	NKT.Sp.LPS.3d	12.9466048829626	mouse	spleen	NA
ENSMUSG00000026872	NA	Zeb2	NA	23	Red-pulp-macrophage	NK.27-11b+.Sp	3099.55212956768	mouse	spleen	NA
ENSMUSG00000026872	NA	Zeb2	NA	23	Red-pulp-macrophage	NK.27+11b-.Sp	1123.62136125284	mouse	spleen	NA
ENSMUSG00000026872	NA	Zeb2	NA	23	Red-pulp-macrophage	NK.27+11b+.Sp	1551.82032103032	mouse	spleen	NA
ENSMUSG00000026872	NA	Zeb2	NA	23	Red-pulp-macrophage	DC.4+.Sp	989.740862952967	mouse	spleen	NA
ENSMUSG00000026872	NA	Zeb2	NA	23	Red-pulp-macrophage	DC.8+.Sp	144.959178240696	mouse	spleen	NA
ENSMUSG00000026872	NA	Zeb2	NA	23	Red-pulp-macrophage	DC.pDC.Sp	1689.6776811468	mouse	spleen	NA
ENSMUSG00000026872	NA	Zeb2	NA	23	Red-pulp-macrophage	MF.PC	2163.34555704808	mouse	spleen	NA
ENSMUSG00000026872	NA	Zeb2	NA	23	Red-pulp-macrophage	GN.Sp	1299.44001811149	mouse	spleen	NA
ENSMUSG00000026872	NA	Zeb2	NA	23	Red-pulp-macrophage	MC.heparinase.PC	2610.26929469063	mouse	spleen	NA
ENSMUSG00000075010	NA	AW112010	NA	14	NK-cell.1	B.T1.Sp	158.893674973343	mouse	spleen	NA
ENSMUSG00000075010	NA	AW112010	NA	14	NK-cell.1	B.PB.Sp	1258.50176482271	mouse	spleen	NA
ENSMUSG00000075010	NA	AW112010	NA	14	NK-cell.1	B.GC.CB.Sp	86.1985732746635	mouse	spleen	NA
ENSMUSG00000075010	NA	AW112010	NA	14	NK-cell.1	B.Sp	238.533373259031	mouse	spleen	NA
ENSMUSG00000075010	NA	AW112010	NA	14	NK-cell.1	B.Fo.Sp	237.078221214528	mouse	spleen	NA
ENSMUSG00000075010	NA	AW112010	NA	14	NK-cell.1	B.MZ.Sp	553.892523222868	mouse	spleen	NA
ENSMUSG00000075010	NA	AW112010	NA	14	NK-cell.1	B.mem.Sp	277.235082451091	mouse	spleen	NA
ENSMUSG00000075010	NA	AW112010	NA	14	NK-cell.1	B.GC.CC.Sp	116.579502975291	mouse	spleen	NA
ENSMUSG00000075010	NA	AW112010	NA	14	NK-cell.1	B.PC.Sp	511.227990909252	mouse	spleen	NA
ENSMUSG00000075010	NA	AW112010	NA	14	NK-cell.1	T.4.Nve.Sp	590.494046231544	mouse	spleen	NA
ENSMUSG00000075010	NA	AW112010	NA	14	NK-cell.1	T.8.Nve.Sp	1485.19574788604	mouse	spleen	NA
ENSMUSG00000075010	NA	AW112010	NA	14	NK-cell.1	T8.TN.P14.Sp	1864.05437294573	mouse	spleen	NA
ENSMUSG00000075010	NA	AW112010	NA	14	NK-cell.1	T8.TE.LCMV.d7.Sp	5978.85651537282	mouse	spleen	NA
ENSMUSG00000075010	NA	AW112010	NA	14	NK-cell.1	T8.MP.LCMV.d7.Sp	6096.60302160829	mouse	spleen	NA
ENSMUSG00000075010	NA	AW112010	NA	14	NK-cell.1	T8.Tem.LCMV.d180.Sp	4327.18494284087	mouse	spleen	NA
ENSMUSG00000075010	NA	AW112010	NA	14	NK-cell.1	Treg.4.25hi.Sp	758.266475497239	mouse	spleen	NA
ENSMUSG00000075010	NA	AW112010	NA	14	NK-cell.1	NKT.Sp.LPS.3hr	19979.2592519719	mouse	spleen	NA
ENSMUSG00000075010	NA	AW112010	NA	14	NK-cell.1	NKT.Sp.LPS.18hr	4227.79303489118	mouse	spleen	NA
ENSMUSG00000075010	NA	AW112010	NA	14	NK-cell.1	NKT.Sp	5555.2048560352	mouse	spleen	NA
ENSMUSG00000075010	NA	AW112010	NA	14	NK-cell.1	NKT.Sp.LPS.3d	4520.93704563166	mouse	spleen	NA
ENSMUSG00000075010	NA	AW112010	NA	14	NK-cell.1	NK.27-11b+.Sp	16272.9031859588	mouse	spleen	NA
ENSMUSG00000075010	NA	AW112010	NA	14	NK-cell.1	NK.27+11b-.Sp	14173.8001166638	mouse	spleen	NA
ENSMUSG00000075010	NA	AW112010	NA	14	NK-cell.1	NK.27+11b+.Sp	16046.344821963	mouse	spleen	NA
ENSMUSG00000075010	NA	AW112010	NA	14	NK-cell.1	DC.4+.Sp	787.649025140337	mouse	spleen	NA
ENSMUSG00000075010	NA	AW112010	NA	14	NK-cell.1	DC.8+.Sp	3082.17304482057	mouse	spleen	NA
ENSMUSG00000075010	NA	AW112010	NA	14	NK-cell.1	DC.pDC.Sp	132.306030285019	mouse	spleen	NA
ENSMUSG00000075010	NA	AW112010	NA	14	NK-cell.1	MF.PC	116.457470671488	mouse	spleen	NA
ENSMUSG00000075010	NA	AW112010	NA	14	NK-cell.1	GN.Sp	96.4357871811121	mouse	spleen	NA
ENSMUSG00000075010	NA	AW112010	NA	14	NK-cell.1	MC.heparinase.PC	3.2600112526521	mouse	spleen	NA
ENSMUSG00000054364	NA	Rhob	NA	23	Red-pulp-macrophage	B.T1.Sp	7.47017056838302	mouse	spleen	NA
ENSMUSG00000054364	NA	Rhob	NA	23	Red-pulp-macrophage	B.PB.Sp	88.1440752627019	mouse	spleen	NA
ENSMUSG00000054364	NA	Rhob	NA	23	Red-pulp-macrophage	B.GC.CB.Sp	8.66458250143235	mouse	spleen	NA
ENSMUSG00000054364	NA	Rhob	NA	23	Red-pulp-macrophage	B.Sp	12.7273126025032	mouse	spleen	NA
ENSMUSG00000054364	NA	Rhob	NA	23	Red-pulp-macrophage	B.Fo.Sp	18.0894198545182	mouse	spleen	NA
ENSMUSG00000054364	NA	Rhob	NA	23	Red-pulp-macrophage	B.MZ.Sp	10.6553700857673	mouse	spleen	NA
ENSMUSG00000054364	NA	Rhob	NA	23	Red-pulp-macrophage	B.mem.Sp	22.0948478135787	mouse	spleen	NA
ENSMUSG00000054364	NA	Rhob	NA	23	Red-pulp-macrophage	B.GC.CC.Sp	4.9157312976288	mouse	spleen	NA
ENSMUSG00000054364	NA	Rhob	NA	23	Red-pulp-macrophage	B.PC.Sp	54.7788083298269	mouse	spleen	NA
ENSMUSG00000054364	NA	Rhob	NA	23	Red-pulp-macrophage	T.4.Nve.Sp	11.1758290722339	mouse	spleen	NA
ENSMUSG00000054364	NA	Rhob	NA	23	Red-pulp-macrophage	T.8.Nve.Sp	3.74000411345688	mouse	spleen	NA
ENSMUSG00000054364	NA	Rhob	NA	23	Red-pulp-macrophage	T8.TN.P14.Sp	5.02384607122738	mouse	spleen	NA
ENSMUSG00000054364	NA	Rhob	NA	23	Red-pulp-macrophage	T8.TE.LCMV.d7.Sp	1.37255328672705	mouse	spleen	NA
ENSMUSG00000054364	NA	Rhob	NA	23	Red-pulp-macrophage	T8.MP.LCMV.d7.Sp	1.30246237393624	mouse	spleen	NA
ENSMUSG00000054364	NA	Rhob	NA	23	Red-pulp-macrophage	T8.Tem.LCMV.d180.Sp	1.27424286101516	mouse	spleen	NA
ENSMUSG00000054364	NA	Rhob	NA	23	Red-pulp-macrophage	Treg.4.25hi.Sp	18.3733494150051	mouse	spleen	NA
ENSMUSG00000054364	NA	Rhob	NA	23	Red-pulp-macrophage	NKT.Sp.LPS.3hr	6.39251249329733	mouse	spleen	NA
ENSMUSG00000054364	NA	Rhob	NA	23	Red-pulp-macrophage	NKT.Sp.LPS.18hr	10.7811915193111	mouse	spleen	NA
ENSMUSG00000054364	NA	Rhob	NA	23	Red-pulp-macrophage	NKT.Sp	5.75620960268316	mouse	spleen	NA
ENSMUSG00000054364	NA	Rhob	NA	23	Red-pulp-macrophage	NKT.Sp.LPS.3d	11.7787317117842	mouse	spleen	NA
[truncated: 200,723 more rows]
