# Supplementary material for: Single-cell transcriptomics of the naked mole-rat reveals unexpected features of mammalian immunity
Source: PLoS Biol. 2019 Nov 21;17(11):e3000528. doi: 10.1371/journal.pbio.3000528 (PMC6894886; doi:10.1371/journal.pbio.3000528)
Supplement: S45 Table — For each differential expressed-gene count contrast (in each converged cluster), provided are the converged cluster cell type, effect size, standard error of effect size, p-value, and adjusted p-value (q-value). NM-R, naked mole-rat. (CSV) [file pbio.3000528.s057.csv]

cell.type	effect.size	effect.error	p.value	q.value
Erythroid cells 1	-0.77483118	0.018192219	0	0
Erythroid cells 2	0.511885645	0.013311796	0	0
Erythroid cells 3	-0.114258897	0.023168463	8.15E-07	2.45E-06
Neutrophils 1	-0.611011007	0.008100749	0	0
Neutrophils 2	-0.434485915	0.025088819	3.45E-67	4.14E-66
Naive T-cells	-0.154344011	0.00832409	9.49E-77	1.33E-75
Macrophages 1	0.380641636	0.010298236	4.70E-299	7.99E-298
Neutrophils 3	-0.59769172	0.044089423	7.27E-42	5.81E-41
B-cells	-0.101018304	0.009529167	2.95E-26	2.06E-25
CD8 T-cells	0.218379133	0.016085497	5.55E-42	4.99E-41
RP macrophages	-0.991626071	0.011398261	0	0
Mast cells	-0.279455861	0.027871893	1.17E-23	7.00E-23
Unassigned 1	0.621536842	0.0311741	1.92E-88	2.88E-87
Plasma cells	0.091462313	0.022736739	5.75E-05	0.000115086
Macrophages 2	0.772596833	0.042052828	2.20E-75	2.86E-74
Ltf-high neutrophils	0.504209536	0.022518297	4.81E-111	7.69E-110
Unassigned 2	0.759373174	0.045106655	1.35E-63	1.49E-62
Timeless-high DCs	0.31288035	0.019088653	2.22E-60	2.22E-59
Multiplets	0.441955529	0.061328257	5.75E-13	2.87E-12
Unassigned 3	0.225070621	0.036845185	1.01E-09	4.02E-09
Unassigned 4	0.203376184	0.054691915	0.000200347	0.000200347
