# Supplementary material for: Single-cell transcriptomics of the naked mole-rat reveals unexpected features of mammalian immunity
Source: PLoS Biol. 2019 Nov 21;17(11):e3000528. doi: 10.1371/journal.pbio.3000528 (PMC6894886; doi:10.1371/journal.pbio.3000528)
Supplement: S46 Table — For each differential expressed-gene count contrast (in each converged cluster), provided are the converged cluster cell type, effect size, standard error of effect size, p-value, and adjusted p-value (q-value). NM-R, naked mole-rat. (CSV) [file pbio.3000528.s058.csv]

cell.type	effect.size	effect.error	p.value	q.value
Erythroid cells	-0.926186008	0.019349436	0	0
B-cells	-0.139092043	0.011362096	1.86E-34	1.49E-33
Neutrophils	-0.52556948	0.009861819	0	0
T-cells	-0.017899555	0.010003486	0.073561406	0.203537731
Monocytes	0.676466876	0.017438316	0	0
Mast cells	-0.075387872	0.041285148	0.06784591	0.203537731
Unassigned 1	0.308709609	0.033258728	1.66E-20	8.31E-20
Plasma cells	0.482073915	0.047974177	9.32E-24	6.52E-23
Timeless-high DCs	0.239665193	0.037778781	2.24E-10	8.96E-10
Ltf-high neutrophils	0.06148	0.037461539	0.100766311	0.203537731
Unassigned 2	-0.858845947	0.035304506	1.02E-130	9.18E-130
CD8 T-cells	0.269445844	0.027862874	4.03E-22	2.42E-21
