# Supplementary material for: Single-cell transcriptomics of the naked mole-rat reveals unexpected features of mammalian immunity
Source: PLoS Biol. 2019 Nov 21;17(11):e3000528. doi: 10.1371/journal.pbio.3000528 (PMC6894886; doi:10.1371/journal.pbio.3000528)
Supplement: S47 Table — For each species provided are the species name, phylogenetic group, phylogenetic group type, species scientific name, genome assembly, whether Ensembl was the source, annotation release version, name of GTF file, name of genome sequence fasta file, name of protein sequences fasta file, name of transcript sequences fasta file, name of cDNA sequences fasta file, name of ncRNA sequence fasta file, genome sequence fasta file FTP URL, transcript sequences fasta file FTP URL, protein sequences fasta file FTP URL, cDNA sequences fasta file FTP URL, ncRNA sequences fasta file FTP URL, GTF FTP URL, taxon Entrez ID, assembly level, genome representation level, genome sequence release date, Entrez assembly ID, sequencing technology, genome assembler used, and genome coverage. ncRNA, noncoding RNA. (CSV) [file pbio.3000528.s059.csv]

species.label	group	group.type	species.scientiific.name	genome.assembly	ensembl	release	gtf	dna.fasta	protein.fasta	transcript.fasta	cdna.fasta	ncrna.fasta	dna.fasta.ftp	cdna.fasta.ftp	ncrna.fasta.ftp	protein.fasta.ftp	gtf.ftp	taxid	assembly_level	genome_rep	seq_rel_date	ncbi.assembly.id	sequencing.technology	assembler	genome.coverage	illumina	soap.denovo
Human	Haplorrhini	suborder	homo_sapiens	hg38	0	25	gencode.v25.primary_assembly.annotation.NKR.patch0.1.gtf	GRCh38.primary_assembly.genome.NKR.patch0.1.fa	gencode.v25.pc_translations.NKR.patch0.1.fa	gencode.v25.primary_assembly.annotation.NKR.patch0.1.fa			NA	NA	NA	NA	NA	9606	Chromosome	Full	12/21/17	GCF_000001405.38	NA	NA	NA	0	0
Mouse	Myomorpha	suborder	mus_musculus	mm10	0	12	gencode.vM20.primary_assembly.annotation.NM_001267808.1.gtf	mm10.fa	gencode.vM20.pc_translations.NP_001254737.1.fa	gencode.vM20.primary_assembly.annotation.NM_001267808.1.fa			NA	NA	NA	NA	NA	10090	Chromosome	Full	9/15/17	GCF_000001635.26	NA	NA	NA	0	0
Rat	Myomorpha	suborder	rattus_norvegicus	Rnor_6.0	1	95	Rattus_norvegicus.Rnor_6.0.95.gtf	Rattus_norvegicus.Rnor_6.0.dna.toplevel.fa	Rattus_norvegicus.Rnor_6.0.pep.all.fa	Rattus_norvegicus.Rnor_6.0.cdna.all.ncrna.fa	Rattus_norvegicus.Rnor_6.0.cdna.all.fa	Rattus_norvegicus.Rnor_6.0.ncrna.fa	ftp://ftp.ensembl.org/pub/release-95/fasta/rattus_norvegicus/dna/Rattus_norvegicus.Rnor_6.0.dna.toplevel.fa.gz	ftp://ftp.ensembl.org/pub/release-95/fasta/rattus_norvegicus/cdna/Rattus_norvegicus.Rnor_6.0.cdna.all.fa.gz	ftp://ftp.ensembl.org/pub/release-95/fasta/rattus_norvegicus/ncrna/Rattus_norvegicus.Rnor_6.0.ncrna.fa.gz	ftp://ftp.ensembl.org/pub/release-95/fasta/rattus_norvegicus/pep/Rattus_norvegicus.Rnor_6.0.pep.all.fa.gz	ftp://ftp.ensembl.org/pub/release-95/gtf/rattus_norvegicus/Rattus_norvegicus.Rnor_6.0.95.gtf.gz	10116	Chromosome	Full	7/1/14	GCF_000001895.5	Sanger; SOLiD; PacBio	Atlas Assembly suite v. 2.0; CLCbio v. 1.0; Velvet v. 1.0; PBjelly v. 2.0	3x BAC; 6x WGS ABI Sanger reads; 10.0x PacBio	0	0
Guinea pig	Hystricomorpha	suborder	cavia_porcellus	Cavpor3.0	1	95	Cavia_porcellus.Cavpor3.0.95.gtf	Cavia_porcellus.Cavpor3.0.dna.toplevel.fa	Cavia_porcellus.Cavpor3.0.pep.all.fa	Cavia_porcellus.Cavpor3.0.cdna.all.ncrna.fa	Cavia_porcellus.Cavpor3.0.cdna.all.fa	Cavia_porcellus.Cavpor3.0.ncrna.fa	ftp://ftp.ensembl.org/pub/release-95/fasta/cavia_porcellus/dna/Cavia_porcellus.Cavpor3.0.dna.toplevel.fa.gz	ftp://ftp.ensembl.org/pub/release-95/fasta/cavia_porcellus/cdna/Cavia_porcellus.Cavpor3.0.cdna.all.fa.gz	ftp://ftp.ensembl.org/pub/release-95/fasta/cavia_porcellus/ncrna/Cavia_porcellus.Cavpor3.0.ncrna.fa.gz	ftp://ftp.ensembl.org/pub/release-95/fasta/cavia_porcellus/pep/Cavia_porcellus.Cavpor3.0.pep.all.fa.gz	ftp://ftp.ensembl.org/pub/release-95/gtf/cavia_porcellus/Cavia_porcellus.Cavpor3.0.95.gtf.gz	10141	Scaffold	Full	3/3/08	GCF_000151735.1	Sanger	NA	6.8x	0	0
Naked mole-rat	Hystricomorpha	suborder	heterocephalus_glaber	hetGla2	0	NA	GCF_000247695.1_HetGla_female_1.0_genomic.gtf	GCF_000247695.1_HetGla_female_1.0_genomic.fna	GCF_000247695.1_HetGla_female_1.0_protein.faa	GCF_000247695.1_HetGla_female_1.0_rna.fna			NA	NA	NA	NA	NA	NA	NA	NA	NA	NA	Illumina HiSeq	AllPaths v. R39605	90x	1	0
Chinchilla	Hystricomorpha	suborder	chinchilla_lanigera	ChiLan1.0	1	95	Chinchilla_lanigera.ChiLan1.0.95.gtf	Chinchilla_lanigera.ChiLan1.0.dna.toplevel.fa	Chinchilla_lanigera.ChiLan1.0.pep.all.fa	Chinchilla_lanigera.ChiLan1.0.cdna.all.ncrna.fa	Chinchilla_lanigera.ChiLan1.0.cdna.all.fa	Chinchilla_lanigera.ChiLan1.0.ncrna.fa	ftp://ftp.ensembl.org/pub/release-95/fasta/chinchilla_lanigera/dna/Chinchilla_lanigera.ChiLan1.0.dna.toplevel.fa.gz	ftp://ftp.ensembl.org/pub/release-95/fasta/chinchilla_lanigera/cdna/Chinchilla_lanigera.ChiLan1.0.cdna.all.fa.gz	ftp://ftp.ensembl.org/pub/release-95/fasta/chinchilla_lanigera/ncrna/Chinchilla_lanigera.ChiLan1.0.ncrna.fa.gz	ftp://ftp.ensembl.org/pub/release-95/fasta/chinchilla_lanigera/pep/Chinchilla_lanigera.ChiLan1.0.pep.all.fa.gz	ftp://ftp.ensembl.org/pub/release-95/gtf/chinchilla_lanigera/Chinchilla_lanigera.ChiLan1.0.95.gtf.gz	34839	Scaffold	Full	8/28/12	GCF_000276665.1	Illumina HiSeq	ALLPATHS v. R40776	87x	1	0
Jerboa	Myomorpha	suborder	jaculus_jaculus	JacJac1.0	1	95	Jaculus_jaculus.JacJac1.0.95.gtf	Jaculus_jaculus.JacJac1.0.dna.toplevel.fa	Jaculus_jaculus.JacJac1.0.pep.all.fa	Jaculus_jaculus.JacJac1.0.cdna.all.ncrna.fa	Jaculus_jaculus.JacJac1.0.cdna.all.fa	Jaculus_jaculus.JacJac1.0.ncrna.fa	ftp://ftp.ensembl.org/pub/release-95/fasta/jaculus_jaculus/dna/Jaculus_jaculus.JacJac1.0.dna.toplevel.fa.gz	ftp://ftp.ensembl.org/pub/release-95/fasta/jaculus_jaculus/cdna/Jaculus_jaculus.JacJac1.0.cdna.all.fa.gz	ftp://ftp.ensembl.org/pub/release-95/fasta/jaculus_jaculus/ncrna/Jaculus_jaculus.JacJac1.0.ncrna.fa.gz	ftp://ftp.ensembl.org/pub/release-95/fasta/jaculus_jaculus/pep/Jaculus_jaculus.JacJac1.0.pep.all.fa.gz	ftp://ftp.ensembl.org/pub/release-95/gtf/jaculus_jaculus/Jaculus_jaculus.JacJac1.0.95.gtf.gz	51337	Scaffold	Full	7/30/12	GCF_000280705.1	Illumina Hi-Seq	ALLPATHS v. R41689 HAPLOIDIFY=True	78x	1	0
Deer mouse	Myomorpha	suborder	peromyscus_maniculatus_bairdii	Pman_1.0	1	95	Peromyscus_maniculatus_bairdii.Pman_1.0.95.gtf	Peromyscus_maniculatus_bairdii.Pman_1.0.dna.toplevel.fa	Peromyscus_maniculatus_bairdii.Pman_1.0.pep.all.fa	Peromyscus_maniculatus_bairdii.Pman_1.0.cdna.all.ncrna.fa	Peromyscus_maniculatus_bairdii.Pman_1.0.cdna.all.fa	Peromyscus_maniculatus_bairdii.Pman_1.0.ncrna.fa	ftp://ftp.ensembl.org/pub/release-95/fasta/peromyscus_maniculatus_bairdii/dna/Peromyscus_maniculatus_bairdii.Pman_1.0.dna.toplevel.fa.gz	ftp://ftp.ensembl.org/pub/release-95/fasta/peromyscus_maniculatus_bairdii/cdna/Peromyscus_maniculatus_bairdii.Pman_1.0.cdna.all.fa.gz	ftp://ftp.ensembl.org/pub/release-95/fasta/peromyscus_maniculatus_bairdii/ncrna/Peromyscus_maniculatus_bairdii.Pman_1.0.ncrna.fa.gz	ftp://ftp.ensembl.org/pub/release-95/fasta/peromyscus_maniculatus_bairdii/pep/Peromyscus_maniculatus_bairdii.Pman_1.0.pep.all.fa.gz	ftp://ftp.ensembl.org/pub/release-95/gtf/peromyscus_maniculatus_bairdii/Peromyscus_maniculatus_bairdii.Pman_1.0.95.gtf.gz	230844	Scaffold	Full	12/3/13	GCF_000500345.1	FLX 454; Illumina HiSeq	Newbler v. 2.3 and 2.5; AllPaths v. 41070; ATLAS-gapfill v. 2.2; ATLAS-link v. 1.0	110.0x	0	0
Chinese hamster	Myomorpha	suborder	cricetulus_griseus_crigri	CriGri_1.0	1	95	Cricetulus_griseus_crigri.CriGri_1.0.95.gtf	Cricetulus_griseus_crigri.CriGri_1.0.dna.toplevel.fa	Cricetulus_griseus_crigri.CriGri_1.0.pep.all.fa	Cricetulus_griseus_crigri.CriGri_1.0.cdna.all.ncrna.fa	Cricetulus_griseus_crigri.CriGri_1.0.cdna.all.fa	Cricetulus_griseus_crigri.CriGri_1.0.ncrna.fa	ftp://ftp.ensembl.org/pub/release-95/fasta/cricetulus_griseus_crigri/dna/Cricetulus_griseus_crigri.CriGri_1.0.dna.toplevel.fa.gz	ftp://ftp.ensembl.org/pub/release-95/fasta/cricetulus_griseus_crigri/cdna/Cricetulus_griseus_crigri.CriGri_1.0.cdna.all.fa.gz	ftp://ftp.ensembl.org/pub/release-95/fasta/cricetulus_griseus_crigri/ncrna/Cricetulus_griseus_crigri.CriGri_1.0.ncrna.fa.gz	ftp://ftp.ensembl.org/pub/release-95/fasta/cricetulus_griseus_crigri/pep/Cricetulus_griseus_crigri.CriGri_1.0.pep.all.fa.gz	ftp://ftp.ensembl.org/pub/release-95/gtf/cricetulus_griseus_crigri/Cricetulus_griseus_crigri.CriGri_1.0.95.gtf.gz	10029	Scaffold	Full	8/23/11	GCF_000223135.1	Illumina GA Iix	SOAPdenovo v. 1.05	130x	1	1
Damarland mole-rat	Hystricomorpha	suborder	fukomys_damarensis	DMR_v1.0	1	95	Fukomys_damarensis.DMR_v1.0.95.gtf	Fukomys_damarensis.DMR_v1.0.dna.toplevel.fa	Fukomys_damarensis.DMR_v1.0.pep.all.fa	Fukomys_damarensis.DMR_v1.0.cdna.all.ncrna.fa	Fukomys_damarensis.DMR_v1.0.cdna.all.fa	Fukomys_damarensis.DMR_v1.0.ncrna.fa	ftp://ftp.ensembl.org/pub/release-95/fasta/fukomys_damarensis/dna/Fukomys_damarensis.DMR_v1.0.dna.toplevel.fa.gz	ftp://ftp.ensembl.org/pub/release-95/fasta/fukomys_damarensis/cdna/Fukomys_damarensis.DMR_v1.0.cdna.all.fa.gz	ftp://ftp.ensembl.org/pub/release-95/fasta/fukomys_damarensis/ncrna/Fukomys_damarensis.DMR_v1.0.ncrna.fa.gz	ftp://ftp.ensembl.org/pub/release-95/fasta/fukomys_damarensis/pep/Fukomys_damarensis.DMR_v1.0.pep.all.fa.gz	ftp://ftp.ensembl.org/pub/release-95/gtf/fukomys_damarensis/Fukomys_damarensis.DMR_v1.0.95.gtf.gz	885580	Scaffold	Full	9/4/14	GCF_000743615.1	Illumina Hiseq 2000	SOAPdenovo v. 1.06	140x	1	1
Golden hamster	Myomorpha	suborder	mesocricetus_auratus	MesAur1.0	1	95	Mesocricetus_auratus.MesAur1.0.95.gtf	Mesocricetus_auratus.MesAur1.0.dna.toplevel.fa	Mesocricetus_auratus.MesAur1.0.pep.all.fa	Mesocricetus_auratus.MesAur1.0.cdna.all.ncrna.fa	Mesocricetus_auratus.MesAur1.0.cdna.all.fa	Mesocricetus_auratus.MesAur1.0.ncrna.fa	ftp://ftp.ensembl.org/pub/release-95/fasta/mesocricetus_auratus/dna/Mesocricetus_auratus.MesAur1.0.dna.toplevel.fa.gz	ftp://ftp.ensembl.org/pub/release-95/fasta/mesocricetus_auratus/cdna/Mesocricetus_auratus.MesAur1.0.cdna.all.fa.gz	ftp://ftp.ensembl.org/pub/release-95/fasta/mesocricetus_auratus/ncrna/Mesocricetus_auratus.MesAur1.0.ncrna.fa.gz	ftp://ftp.ensembl.org/pub/release-95/fasta/mesocricetus_auratus/pep/Mesocricetus_auratus.MesAur1.0.pep.all.fa.gz	ftp://ftp.ensembl.org/pub/release-95/gtf/mesocricetus_auratus/Mesocricetus_auratus.MesAur1.0.95.gtf.gz	10036	Scaffold	Full	3/29/13	GCF_000349665.1	Illumina HiSeq	allpaths v. R44683	115x	1	0
Prairie vole	Myomorpha	suborder	microtus_ochrogaster	MicOch1.0	1	95	Microtus_ochrogaster.MicOch1.0.95.gtf	Microtus_ochrogaster.MicOch1.0.dna.toplevel.fa	Microtus_ochrogaster.MicOch1.0.pep.all.fa	Microtus_ochrogaster.MicOch1.0.cdna.all.ncrna.fa	Microtus_ochrogaster.MicOch1.0.cdna.all.fa	Microtus_ochrogaster.MicOch1.0.ncrna.fa	ftp://ftp.ensembl.org/pub/release-95/fasta/microtus_ochrogaster/dna/Microtus_ochrogaster.MicOch1.0.dna.toplevel.fa.gz	ftp://ftp.ensembl.org/pub/release-95/fasta/microtus_ochrogaster/cdna/Microtus_ochrogaster.MicOch1.0.cdna.all.fa.gz	ftp://ftp.ensembl.org/pub/release-95/fasta/microtus_ochrogaster/ncrna/Microtus_ochrogaster.MicOch1.0.ncrna.fa.gz	ftp://ftp.ensembl.org/pub/release-95/fasta/microtus_ochrogaster/pep/Microtus_ochrogaster.MicOch1.0.pep.all.fa.gz	ftp://ftp.ensembl.org/pub/release-95/gtf/microtus_ochrogaster/Microtus_ochrogaster.MicOch1.0.95.gtf.gz	79684	Chromosome	Full	12/7/12	GCF_000317375.1	Illumina Hi-Seq	allpaths v. R41985 HAPLOIDIFY=True SPRS_WRITE_SEPS=True	94x	1	0
Blind mole-rat	Myomorpha	suborder	nannospalax_galili	S.galili_v1.0	1	95	Nannospalax_galili.S.galili_v1.0.95.gtf	Nannospalax_galili.S.galili_v1.0.dna.toplevel.fa	Nannospalax_galili.S.galili_v1.0.pep.all.fa	Nannospalax_galili.S.galili_v1.0.cdna.all.ncrna.fa	Nannospalax_galili.S.galili_v1.0.cdna.all.fa	Nannospalax_galili.S.galili_v1.0.ncrna.fa	ftp://ftp.ensembl.org/pub/release-95/fasta/nannospalax_galili/dna/Nannospalax_galili.S.galili_v1.0.dna.toplevel.fa.gz	ftp://ftp.ensembl.org/pub/release-95/fasta/nannospalax_galili/cdna/Nannospalax_galili.S.galili_v1.0.cdna.all.fa.gz	ftp://ftp.ensembl.org/pub/release-95/fasta/nannospalax_galili/ncrna/Nannospalax_galili.S.galili_v1.0.ncrna.fa.gz	ftp://ftp.ensembl.org/pub/release-95/fasta/nannospalax_galili/pep/Nannospalax_galili.S.galili_v1.0.pep.all.fa.gz	ftp://ftp.ensembl.org/pub/release-95/gtf/nannospalax_galili/Nannospalax_galili.S.galili_v1.0.95.gtf.gz	1026970	Scaffold	Full	6/5/14	GCF_000622305.1	Illumina HiSeq 2000	SOAPdenovo v. 2.04.4	86x	1	1
Rabbit	Lagomorpha	order	oryctolagus_cuniculus	OryCun2.0	1	95	Oryctolagus_cuniculus.OryCun2.0.95.gtf	Oryctolagus_cuniculus.OryCun2.0.dna.toplevel.fa	Oryctolagus_cuniculus.OryCun2.0.pep.all.fa	Oryctolagus_cuniculus.OryCun2.0.cdna.all.ncrna.fa	Oryctolagus_cuniculus.OryCun2.0.cdna.all.fa	Oryctolagus_cuniculus.OryCun2.0.ncrna.fa	ftp://ftp.ensembl.org/pub/release-95/fasta/oryctolagus_cuniculus/dna/Oryctolagus_cuniculus.OryCun2.0.dna.toplevel.fa.gz	ftp://ftp.ensembl.org/pub/release-95/fasta/oryctolagus_cuniculus/cdna/Oryctolagus_cuniculus.OryCun2.0.cdna.all.fa.gz	ftp://ftp.ensembl.org/pub/release-95/fasta/oryctolagus_cuniculus/ncrna/Oryctolagus_cuniculus.OryCun2.0.ncrna.fa.gz	ftp://ftp.ensembl.org/pub/release-95/fasta/oryctolagus_cuniculus/pep/Oryctolagus_cuniculus.OryCun2.0.pep.all.fa.gz	ftp://ftp.ensembl.org/pub/release-95/gtf/oryctolagus_cuniculus/Oryctolagus_cuniculus.OryCun2.0.95.gtf.gz	9986	Chromosome	Full	10/20/09	GCF_000003625.3	ABI	NA	7.48X	0	0
Platypus	Monotremata	order	ornithorhynchus_anatinus	OANA5	1	95	Ornithorhynchus_anatinus.OANA5.95.gtf	Ornithorhynchus_anatinus.OANA5.dna.toplevel.fa	Ornithorhynchus_anatinus.OANA5.pep.all.fa	Ornithorhynchus_anatinus.OANA5.cdna.all.ncrna.fa	Ornithorhynchus_anatinus.OANA5.cdna.all.fa	Ornithorhynchus_anatinus.OANA5.ncrna.fa	ftp://ftp.ensembl.org/pub/release-95/fasta/ornithorhynchus_anatinus/dna/Ornithorhynchus_anatinus.OANA5.dna.toplevel.fa.gz	ftp://ftp.ensembl.org/pub/release-95/fasta/ornithorhynchus_anatinus/cdna/Ornithorhynchus_anatinus.OANA5.cdna.all.fa.gz	ftp://ftp.ensembl.org/pub/release-95/fasta/ornithorhynchus_anatinus/ncrna/Ornithorhynchus_anatinus.OANA5.ncrna.fa.gz	ftp://ftp.ensembl.org/pub/release-95/fasta/ornithorhynchus_anatinus/pep/Ornithorhynchus_anatinus.OANA5.pep.all.fa.gz	ftp://ftp.ensembl.org/pub/release-95/gtf/ornithorhynchus_anatinus/Ornithorhynchus_anatinus.OANA5.95.gtf.gz	9258	Chromosome	Full	6/17/11	GCF_000002275.2	NA	NA	6x	NA	NA
Tasmanaian devil	Dasyuromorphia	order	sarcophilus_harrisii	DEVIL7.0	1	95	Sarcophilus_harrisii.DEVIL7.0.95.gtf	Sarcophilus_harrisii.DEVIL7.0.dna.toplevel.fa	Sarcophilus_harrisii.DEVIL7.0.pep.all.fa	Sarcophilus_harrisii.DEVIL7.0.cdna.all.ncrna.fa	Sarcophilus_harrisii.DEVIL7.0.cdna.all.fa	Sarcophilus_harrisii.DEVIL7.0.ncrna.fa	ftp://ftp.ensembl.org/pub/release-95/fasta/sarcophilus_harrisii/dna/Sarcophilus_harrisii.DEVIL7.0.dna.toplevel.fa.gz	ftp://ftp.ensembl.org/pub/release-95/fasta/sarcophilus_harrisii/cdna/Sarcophilus_harrisii.DEVIL7.0.cdna.all.fa.gz	ftp://ftp.ensembl.org/pub/release-95/fasta/sarcophilus_harrisii/ncrna/Sarcophilus_harrisii.DEVIL7.0.ncrna.fa.gz	ftp://ftp.ensembl.org/pub/release-95/fasta/sarcophilus_harrisii/pep/Sarcophilus_harrisii.DEVIL7.0.pep.all.fa.gz	ftp://ftp.ensembl.org/pub/release-95/gtf/sarcophilus_harrisii/Sarcophilus_harrisii.DEVIL7.0.95.gtf.gz	9305	Scaffold	Full	2/17/11	GCF_000189315.1	Illumina HiSeq2000	Phusion2 v. 1.0	85x	1	0
Wallaby	Diprotodontia	order	notamacropus_eugenii	Meug_1.0	1	95	Notamacropus_eugenii.Meug_1.0.95.gtf	Notamacropus_eugenii.Meug_1.0.dna.toplevel.fa	Notamacropus_eugenii.Meug_1.0.pep.all.fa	Notamacropus_eugenii.Meug_1.0.cdna.all.ncrna.fa	Notamacropus_eugenii.Meug_1.0.cdna.all.fa	Notamacropus_eugenii.Meug_1.0.ncrna.fa	ftp://ftp.ensembl.org/pub/release-95/fasta/notamacropus_eugenii/dna/Notamacropus_eugenii.Meug_1.0.dna.toplevel.fa.gz	ftp://ftp.ensembl.org/pub/release-95/fasta/notamacropus_eugenii/cdna/Notamacropus_eugenii.Meug_1.0.cdna.all.fa.gz	ftp://ftp.ensembl.org/pub/release-95/fasta/notamacropus_eugenii/ncrna/Notamacropus_eugenii.Meug_1.0.ncrna.fa.gz	ftp://ftp.ensembl.org/pub/release-95/fasta/notamacropus_eugenii/pep/Notamacropus_eugenii.Meug_1.0.pep.all.fa.gz	ftp://ftp.ensembl.org/pub/release-95/gtf/notamacropus_eugenii/Notamacropus_eugenii.Meug_1.0.95.gtf.gz	NA	NA	NA	NA	GCA_000004035.1	ABI 3730	NA	2x	0	0
Koala	Diprotodontia	order	phascolarctos_cinereus	phaCin_tgac_v2.0	1	95	Phascolarctos_cinereus.phaCin_tgac_v2.0.95.gtf	Phascolarctos_cinereus.phaCin_tgac_v2.0.dna.toplevel.fa	Phascolarctos_cinereus.phaCin_tgac_v2.0.pep.all.fa	Phascolarctos_cinereus.phaCin_tgac_v2.0.cdna.all.ncrna.fa	Phascolarctos_cinereus.phaCin_tgac_v2.0.cdna.all.fa	Phascolarctos_cinereus.phaCin_tgac_v2.0.ncrna.fa	ftp://ftp.ensembl.org/pub/release-95/fasta/phascolarctos_cinereus/dna/Phascolarctos_cinereus.phaCin_tgac_v2.0.dna.toplevel.fa.gz	ftp://ftp.ensembl.org/pub/release-95/fasta/phascolarctos_cinereus/cdna/Phascolarctos_cinereus.phaCin_tgac_v2.0.cdna.all.fa.gz	ftp://ftp.ensembl.org/pub/release-95/fasta/phascolarctos_cinereus/ncrna/Phascolarctos_cinereus.phaCin_tgac_v2.0.ncrna.fa.gz	ftp://ftp.ensembl.org/pub/release-95/fasta/phascolarctos_cinereus/pep/Phascolarctos_cinereus.phaCin_tgac_v2.0.pep.all.fa.gz	ftp://ftp.ensembl.org/pub/release-95/gtf/phascolarctos_cinereus/Phascolarctos_cinereus.phaCin_tgac_v2.0.95.gtf.gz	38626	Contig	Full	4/18/17	GCF_002099425.1	PacBio	Falcon v. 0.3.0	57.3x	0	0
Opossum	Didelphimorphia	order	monodelphis_domestica	monDom5	1	95	Monodelphis_domestica.monDom5.95.gtf	Monodelphis_domestica.monDom5.dna.toplevel.fa	Monodelphis_domestica.monDom5.pep.all.fa	Monodelphis_domestica.monDom5.cdna.all.ncrna.fa	Monodelphis_domestica.monDom5.cdna.all.fa	Monodelphis_domestica.monDom5.ncrna.fa	ftp://ftp.ensembl.org/pub/release-95/fasta/monodelphis_domestica/dna/Monodelphis_domestica.monDom5.dna.toplevel.fa.gz	ftp://ftp.ensembl.org/pub/release-95/fasta/monodelphis_domestica/cdna/Monodelphis_domestica.monDom5.cdna.all.fa.gz	ftp://ftp.ensembl.org/pub/release-95/fasta/monodelphis_domestica/ncrna/Monodelphis_domestica.monDom5.ncrna.fa.gz	ftp://ftp.ensembl.org/pub/release-95/fasta/monodelphis_domestica/pep/Monodelphis_domestica.monDom5.pep.all.fa.gz	ftp://ftp.ensembl.org/pub/release-95/gtf/monodelphis_domestica/Monodelphis_domestica.monDom5.95.gtf.gz	13616	Chromosome	Full	1/25/07	GCF_000002295.2	NA	NA	NA	NA	NA
Sloth	Pilosa	order	choloepus_hoffmanni	choHof1	1	95	Choloepus_hoffmanni.choHof1.95.gtf	Choloepus_hoffmanni.choHof1.dna.toplevel.fa	Choloepus_hoffmanni.choHof1.pep.all.fa	Choloepus_hoffmanni.choHof1.cdna.all.ncrna.fa	Choloepus_hoffmanni.choHof1.cdna.all.fa	Choloepus_hoffmanni.choHof1.ncrna.fa	ftp://ftp.ensembl.org/pub/release-95/fasta/choloepus_hoffmanni/dna/Choloepus_hoffmanni.choHof1.dna.toplevel.fa.gz	ftp://ftp.ensembl.org/pub/release-95/fasta/choloepus_hoffmanni/cdna/Choloepus_hoffmanni.choHof1.cdna.all.fa.gz	ftp://ftp.ensembl.org/pub/release-95/fasta/choloepus_hoffmanni/ncrna/Choloepus_hoffmanni.choHof1.ncrna.fa.gz	ftp://ftp.ensembl.org/pub/release-95/fasta/choloepus_hoffmanni/pep/Choloepus_hoffmanni.choHof1.pep.all.fa.gz	ftp://ftp.ensembl.org/pub/release-95/gtf/choloepus_hoffmanni/Choloepus_hoffmanni.choHof1.95.gtf.gz	NA	NA	NA	NA	GCA_000164785.1	NA	NA	2.18X	NA	NA
Armadillo	Cingulata	order	dasypus_novemcinctus	Dasnov3.0	1	95	Dasypus_novemcinctus.Dasnov3.0.95.gtf	Dasypus_novemcinctus.Dasnov3.0.dna.toplevel.fa	Dasypus_novemcinctus.Dasnov3.0.pep.all.fa	Dasypus_novemcinctus.Dasnov3.0.cdna.all.ncrna.fa	Dasypus_novemcinctus.Dasnov3.0.cdna.all.fa	Dasypus_novemcinctus.Dasnov3.0.ncrna.fa	ftp://ftp.ensembl.org/pub/release-95/fasta/dasypus_novemcinctus/dna/Dasypus_novemcinctus.Dasnov3.0.dna.toplevel.fa.gz	ftp://ftp.ensembl.org/pub/release-95/fasta/dasypus_novemcinctus/cdna/Dasypus_novemcinctus.Dasnov3.0.cdna.all.fa.gz	ftp://ftp.ensembl.org/pub/release-95/fasta/dasypus_novemcinctus/ncrna/Dasypus_novemcinctus.Dasnov3.0.ncrna.fa.gz	ftp://ftp.ensembl.org/pub/release-95/fasta/dasypus_novemcinctus/pep/Dasypus_novemcinctus.Dasnov3.0.pep.all.fa.gz	ftp://ftp.ensembl.org/pub/release-95/gtf/dasypus_novemcinctus/Dasypus_novemcinctus.Dasnov3.0.95.gtf.gz	9361	Scaffold	Full	1/6/12	GCF_000208655.1	Sanger	Celera Assembler v. 6.0; Atlas-Link; Atlas-Gap-Fill	6x	0	0
European hedgehog	Eulipotyphla	order	erinaceus_europaeus	HEDGEHOG	1	95	Erinaceus_europaeus.HEDGEHOG.95.gtf	Erinaceus_europaeus.HEDGEHOG.dna.toplevel.fa	Erinaceus_europaeus.HEDGEHOG.pep.all.fa	Erinaceus_europaeus.HEDGEHOG.cdna.all.ncrna.fa	Erinaceus_europaeus.HEDGEHOG.cdna.all.fa	Erinaceus_europaeus.HEDGEHOG.ncrna.fa	ftp://ftp.ensembl.org/pub/release-95/fasta/erinaceus_europaeus/dna/Erinaceus_europaeus.HEDGEHOG.dna.toplevel.fa.gz	ftp://ftp.ensembl.org/pub/release-95/fasta/erinaceus_europaeus/cdna/Erinaceus_europaeus.HEDGEHOG.cdna.all.fa.gz	ftp://ftp.ensembl.org/pub/release-95/fasta/erinaceus_europaeus/ncrna/Erinaceus_europaeus.HEDGEHOG.ncrna.fa.gz	ftp://ftp.ensembl.org/pub/release-95/fasta/erinaceus_europaeus/pep/Erinaceus_europaeus.HEDGEHOG.pep.all.fa.gz	ftp://ftp.ensembl.org/pub/release-95/gtf/erinaceus_europaeus/Erinaceus_europaeus.HEDGEHOG.95.gtf.gz	9365	Scaffold	Full	9/19/12	GCF_000296755.1	Illumina Hi-Seq	allpaths v. R41008	79x	1	0
Common shrew	Eulipotyphla	order	sorex_araneus	COMMON_SHREW1	1	95	Sorex_araneus.COMMON_SHREW1.95.gtf	Sorex_araneus.COMMON_SHREW1.dna.toplevel.fa	Sorex_araneus.COMMON_SHREW1.pep.all.fa	Sorex_araneus.COMMON_SHREW1.cdna.all.ncrna.fa	Sorex_araneus.COMMON_SHREW1.cdna.all.fa	Sorex_araneus.COMMON_SHREW1.ncrna.fa	ftp://ftp.ensembl.org/pub/release-95/fasta/sorex_araneus/dna/Sorex_araneus.COMMON_SHREW1.dna.toplevel.fa.gz	ftp://ftp.ensembl.org/pub/release-95/fasta/sorex_araneus/cdna/Sorex_araneus.COMMON_SHREW1.cdna.all.fa.gz	ftp://ftp.ensembl.org/pub/release-95/fasta/sorex_araneus/ncrna/Sorex_araneus.COMMON_SHREW1.ncrna.fa.gz	ftp://ftp.ensembl.org/pub/release-95/fasta/sorex_araneus/pep/Sorex_araneus.COMMON_SHREW1.pep.all.fa.gz	ftp://ftp.ensembl.org/pub/release-95/gtf/sorex_araneus/Sorex_araneus.COMMON_SHREW1.95.gtf.gz	42254	Scaffold	Full	8/27/12	GCF_000181275.1	Illumina Hi-Seq	Allpaths v. R41070	120x	1	0
Little brown bat	Chiroptera	order	myotis_lucifugus	Myoluc2.0	1	95	Myotis_lucifugus.Myoluc2.0.95.gtf	Myotis_lucifugus.Myoluc2.0.dna.toplevel.fa	Myotis_lucifugus.Myoluc2.0.pep.all.fa	Myotis_lucifugus.Myoluc2.0.cdna.all.ncrna.fa	Myotis_lucifugus.Myoluc2.0.cdna.all.fa	Myotis_lucifugus.Myoluc2.0.ncrna.fa	ftp://ftp.ensembl.org/pub/release-95/fasta/myotis_lucifugus/dna/Myotis_lucifugus.Myoluc2.0.dna.toplevel.fa.gz	ftp://ftp.ensembl.org/pub/release-95/fasta/myotis_lucifugus/cdna/Myotis_lucifugus.Myoluc2.0.cdna.all.fa.gz	ftp://ftp.ensembl.org/pub/release-95/fasta/myotis_lucifugus/ncrna/Myotis_lucifugus.Myoluc2.0.ncrna.fa.gz	ftp://ftp.ensembl.org/pub/release-95/fasta/myotis_lucifugus/pep/Myotis_lucifugus.Myoluc2.0.pep.all.fa.gz	ftp://ftp.ensembl.org/pub/release-95/gtf/myotis_lucifugus/Myotis_lucifugus.Myoluc2.0.95.gtf.gz	59463	Scaffold	Full	9/14/10	GCF_000147115.1	Sanger	Arachne v. Dev. Jan 2010	7x	0	0
Cat	Carnivora	order	felis_catus	Felis_catus_9.0	1	95	Felis_catus.Felis_catus_9.0.95.gtf	Felis_catus.Felis_catus_9.0.dna.toplevel.fa	Felis_catus.Felis_catus_9.0.pep.all.fa	Felis_catus.Felis_catus_9.0.cdna.all.ncrna.fa	Felis_catus.Felis_catus_9.0.cdna.all.fa	Felis_catus.Felis_catus_9.0.ncrna.fa	ftp://ftp.ensembl.org/pub/release-95/fasta/felis_catus/dna/Felis_catus.Felis_catus_9.0.dna.toplevel.fa.gz	ftp://ftp.ensembl.org/pub/release-95/fasta/felis_catus/cdna/Felis_catus.Felis_catus_9.0.cdna.all.fa.gz	ftp://ftp.ensembl.org/pub/release-95/fasta/felis_catus/ncrna/Felis_catus.Felis_catus_9.0.ncrna.fa.gz	ftp://ftp.ensembl.org/pub/release-95/fasta/felis_catus/pep/Felis_catus.Felis_catus_9.0.pep.all.fa.gz	ftp://ftp.ensembl.org/pub/release-95/gtf/felis_catus/Felis_catus.Felis_catus_9.0.95.gtf.gz	9685	Chromosome	Full	11/20/17	GCF_000181335.3	PacBio; 454 Titanium; Illumina; Sanger dideoxy sequencing	WTDBG v. 1.2; Chromonomer v. 1.0.7	72x	0	0
Dog	Carnivora	order	canis_familiaris	CanFam3.1	1	95	Canis_familiaris.CanFam3.1.95.gtf	Canis_familiaris.CanFam3.1.dna.toplevel.fa	Canis_familiaris.CanFam3.1.pep.all.fa	Canis_familiaris.CanFam3.1.cdna.all.ncrna.fa	Canis_familiaris.CanFam3.1.cdna.all.fa	Canis_familiaris.CanFam3.1.ncrna.fa	ftp://ftp.ensembl.org/pub/release-95/fasta/canis_familiaris/dna/Canis_familiaris.CanFam3.1.dna.toplevel.fa.gz	ftp://ftp.ensembl.org/pub/release-95/fasta/canis_familiaris/cdna/Canis_familiaris.CanFam3.1.cdna.all.fa.gz	ftp://ftp.ensembl.org/pub/release-95/fasta/canis_familiaris/ncrna/Canis_familiaris.CanFam3.1.ncrna.fa.gz	ftp://ftp.ensembl.org/pub/release-95/fasta/canis_familiaris/pep/Canis_familiaris.CanFam3.1.pep.all.fa.gz	ftp://ftp.ensembl.org/pub/release-95/gtf/canis_familiaris/Canis_familiaris.CanFam3.1.95.gtf.gz	9615	Chromosome	Full	11/2/11	GCF_000002285.3	Sanger	Arachne v. April 2010	7x plus >90Mb finished sequence	0	0
Dingo	Carnivora	order	canis_lupus_dingo	ASM325472v1	1	95	Canis_lupus_dingo.ASM325472v1.95.gtf	Canis_lupus_dingo.ASM325472v1.dna.toplevel.fa	Canis_lupus_dingo.ASM325472v1.pep.all.fa	Canis_lupus_dingo.ASM325472v1.cdna.all.ncrna.fa	Canis_lupus_dingo.ASM325472v1.cdna.all.fa	Canis_lupus_dingo.ASM325472v1.ncrna.fa	ftp://ftp.ensembl.org/pub/release-95/fasta/canis_lupus_dingo/dna/Canis_lupus_dingo.ASM325472v1.dna.toplevel.fa.gz	ftp://ftp.ensembl.org/pub/release-95/fasta/canis_lupus_dingo/cdna/Canis_lupus_dingo.ASM325472v1.cdna.all.fa.gz	ftp://ftp.ensembl.org/pub/release-95/fasta/canis_lupus_dingo/ncrna/Canis_lupus_dingo.ASM325472v1.ncrna.fa.gz	ftp://ftp.ensembl.org/pub/release-95/fasta/canis_lupus_dingo/pep/Canis_lupus_dingo.ASM325472v1.pep.all.fa.gz	ftp://ftp.ensembl.org/pub/release-95/gtf/canis_lupus_dingo/Canis_lupus_dingo.ASM325472v1.95.gtf.gz	286419	Scaffold	Full	6/18/18	GCF_003254725.1	PacBio; Illumina (10X Chromium)	FALCON v. OCTOBER-2017; BioNano v. OCTOBER-2017	60.0x	0	0
Horse	Perissodactyla	order	equus_caballus	EquCab3.0	1	95	Equus_caballus.EquCab3.0.95.gtf	Equus_caballus.EquCab3.0.dna.toplevel.fa	Equus_caballus.EquCab3.0.pep.all.fa	Equus_caballus.EquCab3.0.cdna.all.ncrna.fa	Equus_caballus.EquCab3.0.cdna.all.fa	Equus_caballus.EquCab3.0.ncrna.fa	ftp://ftp.ensembl.org/pub/release-95/fasta/equus_caballus/dna/Equus_caballus.EquCab3.0.dna.toplevel.fa.gz	ftp://ftp.ensembl.org/pub/release-95/fasta/equus_caballus/cdna/Equus_caballus.EquCab3.0.cdna.all.fa.gz	ftp://ftp.ensembl.org/pub/release-95/fasta/equus_caballus/ncrna/Equus_caballus.EquCab3.0.ncrna.fa.gz	ftp://ftp.ensembl.org/pub/release-95/fasta/equus_caballus/pep/Equus_caballus.EquCab3.0.pep.all.fa.gz	ftp://ftp.ensembl.org/pub/release-95/gtf/equus_caballus/Equus_caballus.EquCab3.0.95.gtf.gz	9796	Chromosome	Full	1/5/18	GCF_002863925.1	Sanger; Illumina HiSeq; PacBio	Celera Assembler v. 2017; HiRise v. 2017	88x	0	0
Donkey	Perissodactyla	order	equus_asinus_asinus	ASM303372v1	1	95	Equus_asinus_asinus.ASM303372v1.95.gtf	Equus_asinus_asinus.ASM303372v1.dna.toplevel.fa	Equus_asinus_asinus.ASM303372v1.pep.all.fa	Equus_asinus_asinus.ASM303372v1.cdna.all.ncrna.fa	Equus_asinus_asinus.ASM303372v1.cdna.all.fa	Equus_asinus_asinus.ASM303372v1.ncrna.fa	ftp://ftp.ensembl.org/pub/release-95/fasta/equus_asinus_asinus/dna/Equus_asinus_asinus.ASM303372v1.dna.toplevel.fa.gz	ftp://ftp.ensembl.org/pub/release-95/fasta/equus_asinus_asinus/cdna/Equus_asinus_asinus.ASM303372v1.cdna.all.fa.gz	ftp://ftp.ensembl.org/pub/release-95/fasta/equus_asinus_asinus/ncrna/Equus_asinus_asinus.ASM303372v1.ncrna.fa.gz	ftp://ftp.ensembl.org/pub/release-95/fasta/equus_asinus_asinus/pep/Equus_asinus_asinus.ASM303372v1.pep.all.fa.gz	ftp://ftp.ensembl.org/pub/release-95/gtf/equus_asinus_asinus/Equus_asinus_asinus.ASM303372v1.95.gtf.gz	9793	Scaffold	Full	10/2/15	GCF_001305755.1	Illumina MiSeq; 454; Illumina HiSeq	Newbler v. 2.8	42.4x	0	0
Dolphin	Cetacea	order	tursiops_truncatus	turTru1	1	95	Tursiops_truncatus.turTru1.95.gtf	Tursiops_truncatus.turTru1.dna.toplevel.fa	Tursiops_truncatus.turTru1.pep.all.fa	Tursiops_truncatus.turTru1.cdna.all.ncrna.fa	Tursiops_truncatus.turTru1.cdna.all.fa	Tursiops_truncatus.turTru1.ncrna.fa	ftp://ftp.ensembl.org/pub/release-95/fasta/tursiops_truncatus/dna/Tursiops_truncatus.turTru1.dna.toplevel.fa.gz	ftp://ftp.ensembl.org/pub/release-95/fasta/tursiops_truncatus/cdna/Tursiops_truncatus.turTru1.cdna.all.fa.gz	ftp://ftp.ensembl.org/pub/release-95/fasta/tursiops_truncatus/ncrna/Tursiops_truncatus.turTru1.ncrna.fa.gz	ftp://ftp.ensembl.org/pub/release-95/fasta/tursiops_truncatus/pep/Tursiops_truncatus.turTru1.pep.all.fa.gz	ftp://ftp.ensembl.org/pub/release-95/gtf/tursiops_truncatus/Tursiops_truncatus.turTru1.95.gtf.gz	9739	Scaffold	Full	12/28/16	GCF_001922835.1	Illumina HiSeq	Meraculous v. 2.2.2.5; HiRise v. 1.3.0-116-gf50c3ce	114.5x	1	0
Cow	Ruminantia	suborder	bos_taurus	ARS-UCD1.2	1	95	Bos_taurus.ARS-UCD1.2.95.gtf	Bos_taurus.ARS-UCD1.2.dna.toplevel.fa	Bos_taurus.ARS-UCD1.2.pep.all.fa	Bos_taurus.ARS-UCD1.2.cdna.all.ncrna.fa	Bos_taurus.ARS-UCD1.2.cdna.all.fa	Bos_taurus.ARS-UCD1.2.ncrna.fa	ftp://ftp.ensembl.org/pub/release-95/fasta/bos_taurus/dna/Bos_taurus.ARS-UCD1.2.dna.toplevel.fa.gz	ftp://ftp.ensembl.org/pub/release-95/fasta/bos_taurus/cdna/Bos_taurus.ARS-UCD1.2.cdna.all.fa.gz	ftp://ftp.ensembl.org/pub/release-95/fasta/bos_taurus/ncrna/Bos_taurus.ARS-UCD1.2.ncrna.fa.gz	ftp://ftp.ensembl.org/pub/release-95/fasta/bos_taurus/pep/Bos_taurus.ARS-UCD1.2.pep.all.fa.gz	ftp://ftp.ensembl.org/pub/release-95/gtf/bos_taurus/Bos_taurus.ARS-UCD1.2.95.gtf.gz	9913	Chromosome	Full	4/11/18	GCF_002263795.1	PacBio; Illumina NextSeq 500; Illumina HiSeq; Illumina GAII	Falcon v. FEB-2016	80.0x	0	0
Goat	Ruminantia	suborder	capra_hircus	ARS1	1	95	Capra_hircus.ARS1.95.gtf	Capra_hircus.ARS1.dna.toplevel.fa	Capra_hircus.ARS1.pep.all.fa	Capra_hircus.ARS1.cdna.all.ncrna.fa	Capra_hircus.ARS1.cdna.all.fa	Capra_hircus.ARS1.ncrna.fa	ftp://ftp.ensembl.org/pub/release-95/fasta/capra_hircus/dna/Capra_hircus.ARS1.dna.toplevel.fa.gz	ftp://ftp.ensembl.org/pub/release-95/fasta/capra_hircus/cdna/Capra_hircus.ARS1.cdna.all.fa.gz	ftp://ftp.ensembl.org/pub/release-95/fasta/capra_hircus/ncrna/Capra_hircus.ARS1.ncrna.fa.gz	ftp://ftp.ensembl.org/pub/release-95/fasta/capra_hircus/pep/Capra_hircus.ARS1.pep.all.fa.gz	ftp://ftp.ensembl.org/pub/release-95/gtf/capra_hircus/Capra_hircus.ARS1.95.gtf.gz	9925	Chromosome	Full	8/24/16	GCF_001704415.1	PacBio	Celera Assembler v. 8.2; BioNano Genomics Irys v. APRIL-2015; Lachesis Hi-C v	50x	0	0
Sheep	Ruminantia	suborder	ovis_aries	Oar_v3.1	1	95	Ovis_aries.Oar_v3.1.95.gtf	Ovis_aries.Oar_v3.1.dna.toplevel.fa	Ovis_aries.Oar_v3.1.pep.all.fa	Ovis_aries.Oar_v3.1.cdna.all.ncrna.fa	Ovis_aries.Oar_v3.1.cdna.all.fa	Ovis_aries.Oar_v3.1.ncrna.fa	ftp://ftp.ensembl.org/pub/release-95/fasta/ovis_aries/dna/Ovis_aries.Oar_v3.1.dna.toplevel.fa.gz	ftp://ftp.ensembl.org/pub/release-95/fasta/ovis_aries/cdna/Ovis_aries.Oar_v3.1.cdna.all.fa.gz	ftp://ftp.ensembl.org/pub/release-95/fasta/ovis_aries/ncrna/Ovis_aries.Oar_v3.1.ncrna.fa.gz	ftp://ftp.ensembl.org/pub/release-95/fasta/ovis_aries/pep/Ovis_aries.Oar_v3.1.pep.all.fa.gz	ftp://ftp.ensembl.org/pub/release-95/gtf/ovis_aries/Ovis_aries.Oar_v3.1.95.gtf.gz	634772	Complete Genome	Full	4/9/09	GCF_002826845.1	HiSeq X Ten; PacBio RS II	celera v. 8.2; Phase PGA v. 1.0; PBJelly2 v. 14.9.9; Pilon v. 1.8; Chromosomer v. 0.1.4	126.0x	0	0
Pig	Cetartiodactyla	no.rank	sus_scrofa	Sscrofa11.1	1	95	Sus_scrofa.Sscrofa11.1.95.gtf	Sus_scrofa.Sscrofa11.1.dna.toplevel.fa	Sus_scrofa.Sscrofa11.1.pep.all.fa	Sus_scrofa.Sscrofa11.1.cdna.all.ncrna.fa	Sus_scrofa.Sscrofa11.1.cdna.all.fa	Sus_scrofa.Sscrofa11.1.ncrna.fa	ftp://ftp.ensembl.org/pub/release-95/fasta/sus_scrofa/dna/Sus_scrofa.Sscrofa11.1.dna.toplevel.fa.gz	ftp://ftp.ensembl.org/pub/release-95/fasta/sus_scrofa/cdna/Sus_scrofa.Sscrofa11.1.cdna.all.fa.gz	ftp://ftp.ensembl.org/pub/release-95/fasta/sus_scrofa/ncrna/Sus_scrofa.Sscrofa11.1.ncrna.fa.gz	ftp://ftp.ensembl.org/pub/release-95/fasta/sus_scrofa/pep/Sus_scrofa.Sscrofa11.1.pep.all.fa.gz	ftp://ftp.ensembl.org/pub/release-95/gtf/sus_scrofa/Sus_scrofa.Sscrofa11.1.95.gtf.gz	9823	Chromosome	Full	2/7/17	GCF_000003025.6	PacBio	Falcon v. OCT-2015	65x	0	0
Mouse lemur	Strepsirrhini	suborder	microcebus_murinus	Mmur_3.0	1	95	Microcebus_murinus.Mmur_3.0.95.gtf	Microcebus_murinus.Mmur_3.0.dna.toplevel.fa	Microcebus_murinus.Mmur_3.0.pep.all.fa	Microcebus_murinus.Mmur_3.0.cdna.all.ncrna.fa	Microcebus_murinus.Mmur_3.0.cdna.all.fa	Microcebus_murinus.Mmur_3.0.ncrna.fa	ftp://ftp.ensembl.org/pub/release-95/fasta/microcebus_murinus/dna/Microcebus_murinus.Mmur_3.0.dna.toplevel.fa.gz	ftp://ftp.ensembl.org/pub/release-95/fasta/microcebus_murinus/cdna/Microcebus_murinus.Mmur_3.0.cdna.all.fa.gz	ftp://ftp.ensembl.org/pub/release-95/fasta/microcebus_murinus/ncrna/Microcebus_murinus.Mmur_3.0.ncrna.fa.gz	ftp://ftp.ensembl.org/pub/release-95/fasta/microcebus_murinus/pep/Microcebus_murinus.Mmur_3.0.pep.all.fa.gz	ftp://ftp.ensembl.org/pub/release-95/gtf/microcebus_murinus/Microcebus_murinus.Mmur_3.0.95.gtf.gz	30608	Chromosome	Full	2/6/17	GCF_000165445.2	Illumina; PacBio RS; PacBio RSII	AllPathsLG v. 41070; Atlas Link v. 1.0; Atlas GapFill v. 2.0; PBJelly2 v. 14.9.9; Lachesis v. shendurelab-LACHESIS-2151de9; BioNano IrysSolve v. 2.1	221.6x	0	0
Marmoset	Strepsirrhini	suborder	callithrix_jacchus	ASM275486v1	1	95	Callithrix_jacchus.ASM275486v1.95.gtf	Callithrix_jacchus.ASM275486v1.dna.toplevel.fa	Callithrix_jacchus.ASM275486v1.pep.all.fa	Callithrix_jacchus.ASM275486v1.cdna.all.ncrna.fa	Callithrix_jacchus.ASM275486v1.cdna.all.fa	Callithrix_jacchus.ASM275486v1.ncrna.fa	ftp://ftp.ensembl.org/pub/release-95/fasta/callithrix_jacchus/dna/Callithrix_jacchus.ASM275486v1.dna.toplevel.fa.gz	ftp://ftp.ensembl.org/pub/release-95/fasta/callithrix_jacchus/cdna/Callithrix_jacchus.ASM275486v1.cdna.all.fa.gz	ftp://ftp.ensembl.org/pub/release-95/fasta/callithrix_jacchus/ncrna/Callithrix_jacchus.ASM275486v1.ncrna.fa.gz	ftp://ftp.ensembl.org/pub/release-95/fasta/callithrix_jacchus/pep/Callithrix_jacchus.ASM275486v1.pep.all.fa.gz	ftp://ftp.ensembl.org/pub/release-95/gtf/callithrix_jacchus/Callithrix_jacchus.ASM275486v1.95.gtf.gz	9483	Chromosome	Full	1/22/10	GCF_000004665.1	ABI 3730	PCAP v. 2009	6.6x	0	0
Mas night monkey	Haplorrhini	suborder	aotus_nancymaae	Anan_2.0	1	95	Aotus_nancymaae.Anan_2.0.95.gtf	Aotus_nancymaae.Anan_2.0.dna.toplevel.fa	Aotus_nancymaae.Anan_2.0.pep.all.fa	Aotus_nancymaae.Anan_2.0.cdna.all.ncrna.fa	Aotus_nancymaae.Anan_2.0.cdna.all.fa	Aotus_nancymaae.Anan_2.0.ncrna.fa	ftp://ftp.ensembl.org/pub/release-95/fasta/aotus_nancymaae/dna/Aotus_nancymaae.Anan_2.0.dna.toplevel.fa.gz	ftp://ftp.ensembl.org/pub/release-95/fasta/aotus_nancymaae/cdna/Aotus_nancymaae.Anan_2.0.cdna.all.fa.gz	ftp://ftp.ensembl.org/pub/release-95/fasta/aotus_nancymaae/ncrna/Aotus_nancymaae.Anan_2.0.ncrna.fa.gz	ftp://ftp.ensembl.org/pub/release-95/fasta/aotus_nancymaae/pep/Aotus_nancymaae.Anan_2.0.pep.all.fa.gz	ftp://ftp.ensembl.org/pub/release-95/gtf/aotus_nancymaae/Aotus_nancymaae.Anan_2.0.95.gtf.gz	37293	Scaffold	Full	6/9/17	GCF_000952055.2	PacBio RSII; PacBio Sequel; Illumina	PBJelly2 v. 14.9.9; AllPathsLG v. 48744; Atlas Link v. 1.1; Atlas GapFill v. 2.2	132.4x	0	0
Sooty mangabey	Haplorrhini	suborder	cercocebus_atys	Caty_1.0	1	95	Cercocebus_atys.Caty_1.0.95.gtf	Cercocebus_atys.Caty_1.0.dna.toplevel.fa	Cercocebus_atys.Caty_1.0.pep.all.fa	Cercocebus_atys.Caty_1.0.cdna.all.ncrna.fa	Cercocebus_atys.Caty_1.0.cdna.all.fa	Cercocebus_atys.Caty_1.0.ncrna.fa	ftp://ftp.ensembl.org/pub/release-95/fasta/cercocebus_atys/dna/Cercocebus_atys.Caty_1.0.dna.toplevel.fa.gz	ftp://ftp.ensembl.org/pub/release-95/fasta/cercocebus_atys/cdna/Cercocebus_atys.Caty_1.0.cdna.all.fa.gz	ftp://ftp.ensembl.org/pub/release-95/fasta/cercocebus_atys/ncrna/Cercocebus_atys.Caty_1.0.ncrna.fa.gz	ftp://ftp.ensembl.org/pub/release-95/fasta/cercocebus_atys/pep/Cercocebus_atys.Caty_1.0.pep.all.fa.gz	ftp://ftp.ensembl.org/pub/release-95/gtf/cercocebus_atys/Cercocebus_atys.Caty_1.0.95.gtf.gz	9531	Scaffold	Full	3/19/15	GCF_000955945.1	Illumina; PacBio RS	AllPathsLG v. 41070; Atlas Link v. 1.0; Atlas GapFill v. 2.0; PBJelly2 v. 14.9.9	192.0x	0	0
Baboon	Haplorrhini	suborder	papio_anubis	Panu_3.0	1	95	Papio_anubis.Panu_3.0.95.gtf	Papio_anubis.Panu_3.0.dna.toplevel.fa	Papio_anubis.Panu_3.0.pep.all.fa	Papio_anubis.Panu_3.0.cdna.all.ncrna.fa	Papio_anubis.Panu_3.0.cdna.all.fa	Papio_anubis.Panu_3.0.ncrna.fa	ftp://ftp.ensembl.org/pub/release-95/fasta/papio_anubis/dna/Papio_anubis.Panu_3.0.dna.toplevel.fa.gz	ftp://ftp.ensembl.org/pub/release-95/fasta/papio_anubis/cdna/Papio_anubis.Panu_3.0.cdna.all.fa.gz	ftp://ftp.ensembl.org/pub/release-95/fasta/papio_anubis/ncrna/Papio_anubis.Panu_3.0.ncrna.fa.gz	ftp://ftp.ensembl.org/pub/release-95/fasta/papio_anubis/pep/Papio_anubis.Panu_3.0.pep.all.fa.gz	ftp://ftp.ensembl.org/pub/release-95/gtf/papio_anubis/Papio_anubis.Panu_3.0.95.gtf.gz	9555	Chromosome	Full	4/20/17	GCF_000264685.3	Sanger 3730; 454 FLX; Illumina; PacBio	CABOG v. 6.1; ATLAS-LINK v. 1.0; ATLAS-GAPFILL v. 2.0; PBJelly2 v. 14.9.9; Pilon v. 1.18	104.0x	0	0
Macaque	Haplorrhini	suborder	macaca_mulatta	Mmul_8.0.1	1	95	Macaca_mulatta.Mmul_8.0.1.95.gtf	Macaca_mulatta.Mmul_8.0.1.dna.toplevel.fa	Macaca_mulatta.Mmul_8.0.1.pep.all.fa	Macaca_mulatta.Mmul_8.0.1.cdna.all.ncrna.fa	Macaca_mulatta.Mmul_8.0.1.cdna.all.fa	Macaca_mulatta.Mmul_8.0.1.ncrna.fa	ftp://ftp.ensembl.org/pub/release-95/fasta/macaca_mulatta/dna/Macaca_mulatta.Mmul_8.0.1.dna.toplevel.fa.gz	ftp://ftp.ensembl.org/pub/release-95/fasta/macaca_mulatta/cdna/Macaca_mulatta.Mmul_8.0.1.cdna.all.fa.gz	ftp://ftp.ensembl.org/pub/release-95/fasta/macaca_mulatta/ncrna/Macaca_mulatta.Mmul_8.0.1.ncrna.fa.gz	ftp://ftp.ensembl.org/pub/release-95/fasta/macaca_mulatta/pep/Macaca_mulatta.Mmul_8.0.1.pep.all.fa.gz	ftp://ftp.ensembl.org/pub/release-95/gtf/macaca_mulatta/Macaca_mulatta.Mmul_8.0.1.95.gtf.gz	9544	Chromosome	Full	11/30/15	GCF_000772875.2	PacBio; Illumina	NA	47.4x	0	0
Pig-tailed macaque	Haplorrhini	suborder	macaca_nemestrina	Mnem_1.0	1	95	Macaca_nemestrina.Mnem_1.0.95.gtf	Macaca_nemestrina.Mnem_1.0.dna.toplevel.fa	Macaca_nemestrina.Mnem_1.0.pep.all.fa	Macaca_nemestrina.Mnem_1.0.cdna.all.ncrna.fa	Macaca_nemestrina.Mnem_1.0.cdna.all.fa	Macaca_nemestrina.Mnem_1.0.ncrna.fa	ftp://ftp.ensembl.org/pub/release-95/fasta/macaca_nemestrina/dna/Macaca_nemestrina.Mnem_1.0.dna.toplevel.fa.gz	ftp://ftp.ensembl.org/pub/release-95/fasta/macaca_nemestrina/cdna/Macaca_nemestrina.Mnem_1.0.cdna.all.fa.gz	ftp://ftp.ensembl.org/pub/release-95/fasta/macaca_nemestrina/ncrna/Macaca_nemestrina.Mnem_1.0.ncrna.fa.gz	ftp://ftp.ensembl.org/pub/release-95/fasta/macaca_nemestrina/pep/Macaca_nemestrina.Mnem_1.0.pep.all.fa.gz	ftp://ftp.ensembl.org/pub/release-95/gtf/macaca_nemestrina/Macaca_nemestrina.Mnem_1.0.95.gtf.gz	9545	Scaffold	Full	3/19/15	GCF_000956065.1	Illumina; PacBio RS; PacBio RSII	AllPathsLG v. 48744; Atlas Link v. 1.1; Atlas GapFill v. 2.2; PBJelly2 v. 14.9.9	113.1x	0	0
Green monkey	Haplorrhini	suborder	chlorocebus_sabaeus	ChlSab1.1	1	95	Chlorocebus_sabaeus.ChlSab1.1.95.gtf	Chlorocebus_sabaeus.ChlSab1.1.dna.toplevel.fa	Chlorocebus_sabaeus.ChlSab1.1.pep.all.fa	Chlorocebus_sabaeus.ChlSab1.1.cdna.all.ncrna.fa	Chlorocebus_sabaeus.ChlSab1.1.cdna.all.fa	Chlorocebus_sabaeus.ChlSab1.1.ncrna.fa	ftp://ftp.ensembl.org/pub/release-95/fasta/chlorocebus_sabaeus/dna/Chlorocebus_sabaeus.ChlSab1.1.dna.toplevel.fa.gz	ftp://ftp.ensembl.org/pub/release-95/fasta/chlorocebus_sabaeus/cdna/Chlorocebus_sabaeus.ChlSab1.1.cdna.all.fa.gz	ftp://ftp.ensembl.org/pub/release-95/fasta/chlorocebus_sabaeus/ncrna/Chlorocebus_sabaeus.ChlSab1.1.ncrna.fa.gz	ftp://ftp.ensembl.org/pub/release-95/fasta/chlorocebus_sabaeus/pep/Chlorocebus_sabaeus.ChlSab1.1.pep.all.fa.gz	ftp://ftp.ensembl.org/pub/release-95/gtf/chlorocebus_sabaeus/Chlorocebus_sabaeus.ChlSab1.1.95.gtf.gz	60711	Chromosome	Full	3/25/14	GCF_000409795.2	454 Titanium; Illumina HiSeq; ABI	ALLPATHS and Newbler v. 13-Feb-2013	95x	0	0
Orangutan	Haplorrhini	suborder	pongo_abelii	PPYG2	1	95	Pongo_abelii.PPYG2.95.gtf	Pongo_abelii.PPYG2.dna.toplevel.fa	Pongo_abelii.PPYG2.pep.all.fa	Pongo_abelii.PPYG2.cdna.all.ncrna.fa	Pongo_abelii.PPYG2.cdna.all.fa	Pongo_abelii.PPYG2.ncrna.fa	ftp://ftp.ensembl.org/pub/release-95/fasta/pongo_abelii/dna/Pongo_abelii.PPYG2.dna.toplevel.fa.gz	ftp://ftp.ensembl.org/pub/release-95/fasta/pongo_abelii/cdna/Pongo_abelii.PPYG2.cdna.all.fa.gz	ftp://ftp.ensembl.org/pub/release-95/fasta/pongo_abelii/ncrna/Pongo_abelii.PPYG2.ncrna.fa.gz	ftp://ftp.ensembl.org/pub/release-95/fasta/pongo_abelii/pep/Pongo_abelii.PPYG2.pep.all.fa.gz	ftp://ftp.ensembl.org/pub/release-95/gtf/pongo_abelii/Pongo_abelii.PPYG2.95.gtf.gz	9601	Chromosome	Full	1/19/18	GCF_002880775.1	PacBio; Illumina NextSeq 500; BioNano Saphyr (two enzyme)	101.2x	Falcon v. (git hash: 91e700c4) Nov 2015; BioNano Access Hybrid Scaffolds	0	0
Gorilla	Haplorrhini	suborder	gorilla_gorilla	gorGor4	1	95	Gorilla_gorilla.gorGor4.95.gtf	Gorilla_gorilla.gorGor4.dna.toplevel.fa	Gorilla_gorilla.gorGor4.pep.all.fa	Gorilla_gorilla.gorGor4.cdna.all.ncrna.fa	Gorilla_gorilla.gorGor4.cdna.all.fa	Gorilla_gorilla.gorGor4.ncrna.fa	ftp://ftp.ensembl.org/pub/release-95/fasta/gorilla_gorilla/dna/Gorilla_gorilla.gorGor4.dna.toplevel.fa.gz	ftp://ftp.ensembl.org/pub/release-95/fasta/gorilla_gorilla/cdna/Gorilla_gorilla.gorGor4.cdna.all.fa.gz	ftp://ftp.ensembl.org/pub/release-95/fasta/gorilla_gorilla/ncrna/Gorilla_gorilla.gorGor4.ncrna.fa.gz	ftp://ftp.ensembl.org/pub/release-95/fasta/gorilla_gorilla/pep/Gorilla_gorilla.gorGor4.pep.all.fa.gz	ftp://ftp.ensembl.org/pub/release-95/gtf/gorilla_gorilla/Gorilla_gorilla.gorGor4.95.gtf.gz	9595	Chromosome	Full	12/19/14	GCF_000151905.2	WGS capillary;Solexa	NA	80x	0	0
Bonobo	Haplorrhini	suborder	pan_paniscus	panpan1.1	1	95	Pan_paniscus.panpan1.1.95.gtf	Pan_paniscus.panpan1.1.dna.toplevel.fa	Pan_paniscus.panpan1.1.pep.all.fa	Pan_paniscus.panpan1.1.cdna.all.ncrna.fa	Pan_paniscus.panpan1.1.cdna.all.fa	Pan_paniscus.panpan1.1.ncrna.fa	ftp://ftp.ensembl.org/pub/release-95/fasta/pan_paniscus/dna/Pan_paniscus.panpan1.1.dna.toplevel.fa.gz	ftp://ftp.ensembl.org/pub/release-95/fasta/pan_paniscus/cdna/Pan_paniscus.panpan1.1.cdna.all.fa.gz	ftp://ftp.ensembl.org/pub/release-95/fasta/pan_paniscus/ncrna/Pan_paniscus.panpan1.1.ncrna.fa.gz	ftp://ftp.ensembl.org/pub/release-95/fasta/pan_paniscus/pep/Pan_paniscus.panpan1.1.pep.all.fa.gz	ftp://ftp.ensembl.org/pub/release-95/gtf/pan_paniscus/Pan_paniscus.panpan1.1.95.gtf.gz	9597	Chromosome	Full	8/18/15	GCF_000258655.2	454 GS FLX; 454 GS FLX Titanium	Celera Assembler v. 5.4.3	26x	0	0
Chimpanzee	Haplorrhini	suborder	pan_troglodytes	Pan_tro_3.0	1	95	Pan_troglodytes.Pan_tro_3.0.95.gtf	Pan_troglodytes.Pan_tro_3.0.dna.toplevel.fa	Pan_troglodytes.Pan_tro_3.0.pep.all.fa	Pan_troglodytes.Pan_tro_3.0.cdna.all.ncrna.fa	Pan_troglodytes.Pan_tro_3.0.cdna.all.fa	Pan_troglodytes.Pan_tro_3.0.ncrna.fa	ftp://ftp.ensembl.org/pub/release-95/fasta/pan_troglodytes/dna/Pan_troglodytes.Pan_tro_3.0.dna.toplevel.fa.gz	ftp://ftp.ensembl.org/pub/release-95/fasta/pan_troglodytes/cdna/Pan_troglodytes.Pan_tro_3.0.cdna.all.fa.gz	ftp://ftp.ensembl.org/pub/release-95/fasta/pan_troglodytes/ncrna/Pan_troglodytes.Pan_tro_3.0.ncrna.fa.gz	ftp://ftp.ensembl.org/pub/release-95/fasta/pan_troglodytes/pep/Pan_troglodytes.Pan_tro_3.0.pep.all.fa.gz	ftp://ftp.ensembl.org/pub/release-95/gtf/pan_troglodytes/Pan_troglodytes.Pan_tro_3.0.95.gtf.gz	2170194	Complete Genome	Full	8/24/18	GCF_003032755.1	PacBio; Illumina HiSeq	Falcon v. (git hash: 91e700c4) Nov 2015	124x	0	0
Gibbon	Haplorrhini	suborder	nomascus_leucogenys	Nleu_3.0	1	95	Nomascus_leucogenys.Nleu_3.0.95.gtf	Nomascus_leucogenys.Nleu_3.0.dna.toplevel.fa	Nomascus_leucogenys.Nleu_3.0.pep.all.fa	Nomascus_leucogenys.Nleu_3.0.cdna.all.ncrna.fa	Nomascus_leucogenys.Nleu_3.0.cdna.all.fa	Nomascus_leucogenys.Nleu_3.0.ncrna.fa	ftp://ftp.ensembl.org/pub/release-95/fasta/nomascus_leucogenys/dna/Nomascus_leucogenys.Nleu_3.0.dna.toplevel.fa.gz	ftp://ftp.ensembl.org/pub/release-95/fasta/nomascus_leucogenys/cdna/Nomascus_leucogenys.Nleu_3.0.cdna.all.fa.gz	ftp://ftp.ensembl.org/pub/release-95/fasta/nomascus_leucogenys/ncrna/Nomascus_leucogenys.Nleu_3.0.ncrna.fa.gz	ftp://ftp.ensembl.org/pub/release-95/fasta/nomascus_leucogenys/pep/Nomascus_leucogenys.Nleu_3.0.pep.all.fa.gz	ftp://ftp.ensembl.org/pub/release-95/gtf/nomascus_leucogenys/Nomascus_leucogenys.Nleu_3.0.95.gtf.gz	61853	Chromosome	Full	12/8/12	GCF_000146795.2	Sanger	Arachne Assembler; assisted with Human NCBI build 36 (UCSC hg18); Phrap for	5.6x	0	0
Tarsier	Haplorrhini	suborder	carlito_syrichta	Tarsius_syrichta-2.0.1	1	95	Carlito_syrichta.Tarsius_syrichta-2.0.1.95.gtf	Carlito_syrichta.Tarsius_syrichta-2.0.1.dna.toplevel.fa	Carlito_syrichta.Tarsius_syrichta-2.0.1.pep.all.fa	Carlito_syrichta.Tarsius_syrichta-2.0.1.cdna.all.ncrna.fa	Carlito_syrichta.Tarsius_syrichta-2.0.1.cdna.all.fa	Carlito_syrichta.Tarsius_syrichta-2.0.1.ncrna.fa	ftp://ftp.ensembl.org/pub/release-95/fasta/carlito_syrichta/dna/Carlito_syrichta.Tarsius_syrichta-2.0.1.dna.toplevel.fa.gz	ftp://ftp.ensembl.org/pub/release-95/fasta/carlito_syrichta/cdna/Carlito_syrichta.Tarsius_syrichta-2.0.1.cdna.all.fa.gz	ftp://ftp.ensembl.org/pub/release-95/fasta/carlito_syrichta/ncrna/Carlito_syrichta.Tarsius_syrichta-2.0.1.ncrna.fa.gz	ftp://ftp.ensembl.org/pub/release-95/fasta/carlito_syrichta/pep/Carlito_syrichta.Tarsius_syrichta-2.0.1.pep.all.fa.gz	ftp://ftp.ensembl.org/pub/release-95/gtf/carlito_syrichta/Carlito_syrichta.Tarsius_syrichta-2.0.1.95.gtf.gz	1868482	Scaffold	Full	9/18/13	GCF_000164805.1	Sanger; 454; Illumina	Celera v. DEC-2012	48x	0	0
