# Supplementary material for: Single-cell transcriptomics of the naked mole-rat reveals unexpected features of mammalian immunity
Source: PLoS Biol. 2019 Nov 21;17(11):e3000528. doi: 10.1371/journal.pbio.3000528 (PMC6894886; doi:10.1371/journal.pbio.3000528)
Supplement: S48 Table — For each one-to-one NM-R mouse orthologous gene, provided are the NM-R and mouse RefSeq and Ensembl gene IDs, respectively, and their gene symbols. NM-R, naked mole-rat. (CSV) [file pbio.3000528.s060.csv]

nmr.gene_id	nmr.symbol	mouse.gene_id	mouse.symbol
101697136	Uso1	ENSMUSG00000029407	Uso1
101697508	G3bp2	ENSMUSG00000029405	G3bp2
101699009	Cdkl2	ENSMUSG00000029403	Cdkl2
101699016	LOC101699016	ENSMUSG00000096035	Gm1045
101700191	Rchy1	ENSMUSG00000029397	Rchy1
101700445	Parm1	ENSMUSG00000034981	Parm1
101702780	Btc	ENSMUSG00000082361	Btc
101700802	Areg	ENSMUSG00000029378	Areg
101701158	Ereg	ENSMUSG00000029377	Ereg
101704232	Epgn	ENSMUSG00000035020	Epgn
101703156	Mthfd2l	ENSMUSG00000029376	Mthfd2l
101705558	LOC101705558	ENSMUSG00000029380	Cxcl1
101706767	LOC101706767	ENSMUSG00000029372	Ppbp
101707377	LOC101707377	ENSMUSG00000029371	Cxcl5
101712174	Plxnb1	ENSMUSG00000053646	Plxnb1
101712758	Ccdc51	ENSMUSG00000025645	Ccdc51
101713360	LOC101713360	ENSMUSG00000108608	Gm6916
101715729	Atrip	ENSMUSG00000025646	Atrip
101713609	Shisa5	ENSMUSG00000025647	Shisa5
101715376	Trex1	ENSMUSG00000049734	Trex1
101716744	Pfkfb4	ENSMUSG00000025648	Pfkfb4
101718464	Ucn2	ENSMUSG00000049699	Ucn2
101718816	Col7a1	ENSMUSG00000025650	Col7a1
101719627	LOC101719627	ENSMUSG00000025651	Uqcrc1
101720202	Tmem89	ENSMUSG00000025652	Tmem89
101721623	Slc26a6	ENSMUSG00000023259	Slc26a6
101720569	Celsr3	ENSMUSG00000023473	Celsr3
101723141	Nckipsd	ENSMUSG00000032598	Nckipsd
101724338	Ip6k2	ENSMUSG00000032599	Ip6k2
101725430	Slc25a20	ENSMUSG00000032602	Slc25a20
101696643	Arih2	ENSMUSG00000064145	Arih2
101709408	P4htm	ENSMUSG00000006675	P4htm
101698003	Wdr6	ENSMUSG00000066357	Wdr6
101698378	Dalrd3	ENSMUSG00000019039	Dalrd3
101699477	Ndufaf3	ENSMUSG00000070283	Ndufaf3
101701391	Impdh2	ENSMUSG00000062867	Impdh2
101700081	Qrich1	ENSMUSG00000006673	Qrich1
101702219	Qars	ENSMUSG00000032604	Qars
101703047	Usp19	ENSMUSG00000006676	Usp19
101706277	Lamb2	ENSMUSG00000052911	Lamb2
101707120	Ccdc71	ENSMUSG00000049305	Ccdc71
101707489	Klhdc8b	ENSMUSG00000032609	Klhdc8b
101709764	LOC101709764	ENSMUSG00000050641	BC048562
101709039	Ccdc36	ENSMUSG00000047220	Ccdc36
101708675	LOC101708675	ENSMUSG00000032611	1700102P08Rik
101710103	Usp4	ENSMUSG00000032612	Usp4
101710466	Gpx1	ENSMUSG00000063856	Gpx1
101711062	Tcta	ENSMUSG00000039461	Tcta
101711434	Amt	ENSMUSG00000032607	Amt
101713139	Nicn1	ENSMUSG00000032606	Nicn1
101714190	Dag1	ENSMUSG00000039952	Dag1
101715247	Bsn	ENSMUSG00000032589	Bsn
101715825	Apeh	ENSMUSG00000032590	Apeh
101716165	Mst1	ENSMUSG00000032591	Mst1
101717442	Rnf123	ENSMUSG00000041528	Rnf123
101717098	Amigo3	ENSMUSG00000032593	Amigo3
101716745	Gmppb	ENSMUSG00000070284	Gmppb
101718022	Ip6k1	ENSMUSG00000032594	Ip6k1
101718817	Cdhr4	ENSMUSG00000032595	Cdhr4
101719156	Fam212a	ENSMUSG00000042106	Fam212a
101719508	Uba7	ENSMUSG00000032596	Uba7
101719854	Traip	ENSMUSG00000032586	Traip
101720452	Camkv	ENSMUSG00000032936	Camkv
101711203	LOC101711203	ENSMUSG00000066368	Actl11
101720807	Mst1r	ENSMUSG00000032584	Mst1r
101722803	Mon1a	ENSMUSG00000032583	Mon1a
101723619	Rbm6	ENSMUSG00000032582	Rbm6
101723983	Rbm5	ENSMUSG00000032580	Rbm5
101725304	Sema3f	ENSMUSG00000034684	Sema3f
101696407	Gnat1	ENSMUSG00000034837	Gnat1
101696761	Slc38a3	ENSMUSG00000010064	Slc38a3
101698645	Gnai2	ENSMUSG00000032562	Gnai2
101699010	Sema3b	ENSMUSG00000057969	Sema3b
101699841	Ifrd2	ENSMUSG00000010048	Ifrd2
101701738	Hyal3	ENSMUSG00000036091	Hyal3
106008957	Nat6	ENSMUSG00000079334	Nat6
101701149	Hyal1	ENSMUSG00000010051	Hyal1
101709759	Hyal2	ENSMUSG00000010047	Hyal2
101704367	LOC101704367	ENSMUSG00000037190	Cyb561d2
101709400	Tusc2	ENSMUSG00000010054	Tusc2
101707605	Rassf1	ENSMUSG00000010067	Rassf1
101707239	Zmynd10	ENSMUSG00000010044	Zmynd10
101705186	Nprl2	ENSMUSG00000010057	Nprl2
101710348	Tmem115	ENSMUSG00000010045	Tmem115
101710707	Cacna2d2	ENSMUSG00000010066	Cacna2d2
101712282	LOC101712282	ENSMUSG00000037977	6430571L13Rik
101712874	Hemk1	ENSMUSG00000032579	Hemk1
101716746	Cish	ENSMUSG00000032578	Cish
101717099	Mapkapk3	ENSMUSG00000032577	Mapkapk3
101718931	Dock3	ENSMUSG00000039716	Dock3
101719750	Manf	ENSMUSG00000032575	Manf
101720102	Rbm15b	ENSMUSG00000074102	Rbm15b
101720808	Vprbp	ENSMUSG00000040325	Vprbp
101721867	Rad54l2	ENSMUSG00000040661	Rad54l2
101722453	Tex264	ENSMUSG00000040813	Tex264
101722804	Grm2	ENSMUSG00000023192	Grm2
101723373	Iqcf6	ENSMUSG00000091129	Iqcf6
101725172	Iqcf5	ENSMUSG00000066382	Iqcf5
101714413	LOC101714413	ENSMUSG00000066383	Iqcf1
101715123	Rrp9	ENSMUSG00000041506	Rrp9
101725931	Parp3	ENSMUSG00000023249	Parp3
101726543	Gpr62	ENSMUSG00000091735	Gpr62
101699011	Pcbp4	ENSMUSG00000023495	Pcbp4
101698120	Abhd14b	ENSMUSG00000042073	Abhd14b
101697510	Abhd14a	ENSMUSG00000042210	Abhd14a
101696409	Acy1	ENSMUSG00000023262	Acy1
101699593	Rpl29	ENSMUSG00000078240	Gm3550
101699953	Dusp7	ENSMUSG00000053716	Dusp7
101700310	Poc1a	ENSMUSG00000023345	Poc1a
101701151	Alas1	ENSMUSG00000032786	Alas1
101715478	Tlr9	ENSMUSG00000045322	Tlr9
101703392	Twf2	ENSMUSG00000023277	Twf2
101704234	Ppm1m	ENSMUSG00000020253	Ppm1m
101704836	Wdr82	ENSMUSG00000020257	Wdr82
101705421	Glyctk	ENSMUSG00000020258	Glyctk
101715830	Col6a6	ENSMUSG00000043719	Col6a6
101707122	Pik3r4	ENSMUSG00000032571	Pik3r4
101716870	LOC101716870	ENSMUSG00000024360	Etf1
101707859	Atp2c1	ENSMUSG00000032570	Atp2c1
101707490	Aste1	ENSMUSG00000032567	Aste1
101708450	Nek11	ENSMUSG00000035032	Nek11
101709761	Nudt16	ENSMUSG00000032565	Nudt16
101710105	Mrpl3	ENSMUSG00000032563	Mrpl3
101710708	Cpne4	ENSMUSG00000032564	Cpne4
101711436	Acpp	ENSMUSG00000032561	Acpp
101719278	Dnajc13	ENSMUSG00000032560	Dnajc13
101712996	Acad11	ENSMUSG00000090150	Acad11
101712630	Ackr4	ENSMUSG00000079355	Ackr4
101712064	Uba5	ENSMUSG00000032557	Uba5
101713364	Nphp3	ENSMUSG00000032558	Nphp3
101714067	Tmem108	ENSMUSG00000042757	Tmem108
101716747	Bfsp2	ENSMUSG00000032556	Bfsp2
101715117	Cdv3	ENSMUSG00000032803	Cdv3
101717100	Topbp1	ENSMUSG00000032555	Topbp1
101718231	LOC101718231	ENSMUSG00000033688	1300017J02Rik
101719398	LOC101719398	ENSMUSG00000032554	Trf
101719981	Srprb	ENSMUSG00000032553	Srprb
101720322	Rab6b	ENSMUSG00000032549	Rab6b
101721732	Slco2a1	ENSMUSG00000032548	Slco2a1
101722098	Ryk	ENSMUSG00000032547	Ryk
101723019	Amotl2	ENSMUSG00000032531	Amotl2
101724802	Anapc13	ENSMUSG00000035048	Anapc13
101723985	Cep63	ENSMUSG00000032534	Cep63
101725933	Ky	ENSMUSG00000035606	Ky
101726285	Ephb1	ENSMUSG00000032537	Ephb1
101697272	Ppp2r3a	ENSMUSG00000043154	Ppp2r3a
101698122	Msl2	ENSMUSG00000066415	Msl2
101699369	Pccb	ENSMUSG00000032527	Pccb
101698509	Stag1	ENSMUSG00000037286	Stag1
101701647	Slc35g2	ENSMUSG00000070287	Slc35g2
101702437	Nck1	ENSMUSG00000032475	Nck1
101721740	Il20rb	ENSMUSG00000044244	Il20rb
101704710	Sox14	ENSMUSG00000053747	Sox14
101705422	Cldn18	ENSMUSG00000032473	Cldn18
101706148	Dzip1l	ENSMUSG00000037784	Dzip1l
101723146	A4gnt	ENSMUSG00000037953	A4gnt
101707241	Dbr1	ENSMUSG00000032469	Dbr1
101707861	Armc8	ENSMUSG00000032468	Armc8
101723496	Nme9	ENSMUSG00000046242	Nme9
101709042	Mras	ENSMUSG00000032470	Mras
101711197	Esyt3	ENSMUSG00000037681	Esyt3
101711930	Cep70	ENSMUSG00000056267	Cep70
101713493	Faim	ENSMUSG00000032463	Faim
101715249	Pik3cb	ENSMUSG00000032462	Pik3cb
101716168	Foxl2	ENSMUSG00000050397	Foxl2
101724570	LOC101724570	ENSMUSG00000091080	Prr23a1
101716512	Mrps22	ENSMUSG00000032459	Mrps22
101717102	Copb2	ENSMUSG00000032458	Copb2
101718467	Rbp2	ENSMUSG00000032454	Rbp2
101719271	Rbp1	ENSMUSG00000046402	Rbp1
101719982	Nmnat3	ENSMUSG00000032456	Nmnat3
101724928	Clstn2	ENSMUSG00000032452	Clstn2
101721515	Trim42	ENSMUSG00000032451	Trim42
106009195	LOC106009195	ENSMUSG00000053862	Slc51b
101722907	Spsb4	ENSMUSG00000046997	Spsb4
101723262	Pxylp1	ENSMUSG00000043587	Pxylp1
101723622	Zbtb38	ENSMUSG00000040433	Zbtb38
101725433	Rasa2	ENSMUSG00000032413	Rasa2
101726050	LOC101726050	ENSMUSG00000099564	Gm28729
101696646	Rnf7	ENSMUSG00000051234	Rnf7
101697891	Atp1b3	ENSMUSG00000032412	Atp1b3
101698510	Tfdp2	ENSMUSG00000032411	Tfdp2
101700083	Gk5	ENSMUSG00000041440	Gk5
101701152	Xrn1	ENSMUSG00000032410	Xrn1
101701996	Atr	ENSMUSG00000032409	Atr
101702339	Pls1	ENSMUSG00000049493	Pls1
101696653	Trpc1	ENSMUSG00000032839	Trpc1
101703624	Pcolce2	ENSMUSG00000015354	Pcolce2
101704368	Paqr9	ENSMUSG00000064225	Paqr9
101705423	U2surp	ENSMUSG00000032407	U2surp
101706657	Chst2	ENSMUSG00000033350	Chst2
101707022	Slc9a9	ENSMUSG00000031129	Slc9a9
101707609	LOC101707609	ENSMUSG00000045414	1190002N15Rik
101708679	Plod2	ENSMUSG00000032374	Plod2
101709290	Plscr4	ENSMUSG00000032377	Plscr4
101709876	LOC101709876	ENSMUSG00000032372	Plscr2
101710962	Plscr5	ENSMUSG00000095654	Plscr5
101712065	Zic4	ENSMUSG00000036972	Zic4
101711693	Zic1	ENSMUSG00000032368	Zic1
101714068	Agtr1	ENSMUSG00000049115	Agtr1a
101715608	Cpb1	ENSMUSG00000011463	Cpb1
101715950	Cpa3	ENSMUSG00000001865	Cpa3
101716513	Gyg1	ENSMUSG00000019528	Gyg
101719751	Hltf	ENSMUSG00000002428	Hltf
101717679	Hps3	ENSMUSG00000027615	Hps3
101717103	Cp	ENSMUSG00000003617	Cp
101721271	Tm4sf1	ENSMUSG00000027800	Tm4sf1
101721869	Tm4sf4	ENSMUSG00000027801	Tm4sf4
101722908	Wwtr1	ENSMUSG00000027803	Wwtr1
101723492	Commd2	ENSMUSG00000036513	Commd2
101723852	Ankub1	ENSMUSG00000074591	Ankub1
101725061	Rnf13	ENSMUSG00000036503	Rnf13
101725935	Pfn2	ENSMUSG00000027805	Pfn2
101697639	Tsc22d2	ENSMUSG00000027806	Tsc22d2
101698878	Serp1	ENSMUSG00000027808	Serp1
101699237	Eif2a	ENSMUSG00000027810	Eif2a
101699594	LOC101699594	ENSMUSG00000075700	Selenot
101707131	Erich6	ENSMUSG00000070471	Erich6
101699954	Siah2	ENSMUSG00000036432	Siah2
101700311	Clrn1	ENSMUSG00000043850	Clrn1
101703502	Med12l	ENSMUSG00000056476	Med12l
106009187	Gpr171	ENSMUSG00000050075	Gpr171
101703159	P2ry14	ENSMUSG00000036381	P2ry14
106009172	Gpr87	ENSMUSG00000051431	Gpr87
101702781	P2ry13	ENSMUSG00000036362	P2ry13
101701294	P2ry12	ENSMUSG00000036353	P2ry12
101700938	Igsf10	ENSMUSG00000036334	Igsf10
101704584	Aadacl2	ENSMUSG00000090527	Gm5538
101705307	LOC101705307	ENSMUSG00000091376	Aadacl2
101706048	LOC101706048	ENSMUSG00000027761	Aadac
101706771	Sucnr1	ENSMUSG00000027762	Sucnr1
101707864	Mbnl1	ENSMUSG00000027763	Mbnl1
101710468	P2ry1	ENSMUSG00000027765	P2ry1
101711564	Rap2b	ENSMUSG00000036894	Rap2b
101713494	Arhgef26	ENSMUSG00000036885	Arhgef26
101714069	Dhx36	ENSMUSG00000027770	Dhx36
101714407	Gpr149	ENSMUSG00000043441	Gpr149
101715828	Mme	ENSMUSG00000027820	Mme
101717211	Plch1	ENSMUSG00000036834	Plch1
101718469	LOC101718469	ENSMUSG00000048581	E130311K13Rik
101719162	Slc33a1	ENSMUSG00000027822	Slc33a1
101719752	Gmps	ENSMUSG00000027823	Gmps
101720103	LOC101720103	ENSMUSG00000027824	Vmn2r1
101720455	Kcnab1	ENSMUSG00000027827	Kcnab1
101721516	Ssr3	ENSMUSG00000027828	Ssr3
101721870	Tiparp	ENSMUSG00000034640	Tiparp
101712881	Lekr1	ENSMUSG00000074579	Lekr1
101723623	Ccnl1	ENSMUSG00000027829	Ccnl1
101724343	Veph1	ENSMUSG00000027831	Veph1
101723987	Ptx3	ENSMUSG00000027832	Ptx3
101725435	Shox2	ENSMUSG00000027833	Shox2
101696287	Mlf1	ENSMUSG00000048416	Mlf1
101697641	Gfm1	ENSMUSG00000027774	Gfm1
101697275	Lxn	ENSMUSG00000047557	Lxn
101698009	Rarres1	ENSMUSG00000049404	Rarres1
101698383	Mfsd1	ENSMUSG00000027775	Mfsd1
101701392	Il12a	ENSMUSG00000027776	Il12a
101702095	LOC101702095	ENSMUSG00000046999	1110032F04Rik
101702438	Ift80	ENSMUSG00000027778	Ift80
101715738	Smc4	ENSMUSG00000034349	Smc4
101703051	Trim59	ENSMUSG00000034317	Trim59
101704586	Arl14	ENSMUSG00000098207	Arl14
101705935	Ppm1l	ENSMUSG00000027784	Ppm1l
101706281	B3galnt1	ENSMUSG00000043300	B3galnt1
101707382	Nmd3	ENSMUSG00000027787	Nmd3
101708568	Sptssb	ENSMUSG00000043461	Sptssb
101717451	Otol1	ENSMUSG00000027788	Otol1
101711933	Si	ENSMUSG00000027790	Sis
101712288	Slitrk3	ENSMUSG00000048304	Slitrk3
101712877	Bche	ENSMUSG00000027792	Bche
101722695	Zbbx	ENSMUSG00000034151	Zbbx
101714408	Serpini2	ENSMUSG00000034139	Serpini2
101723032	Wdr49	ENSMUSG00000104301	Wdr49
101715120	LOC101715120	ENSMUSG00000089901	Gm8113
101715475	Pdcd10	ENSMUSG00000027835	Pdcd10
101716288	Serpini1	ENSMUSG00000027834	Serpini1
101716863	Golim4	ENSMUSG00000034109	Golim4
101724814	LOC101724814	ENSMUSG00000063600	Egfem1
101718355	Mecom	ENSMUSG00000027684	Mecom
101720685	Actrt3	ENSMUSG00000037737	Actrt3
101721275	Mynn	ENSMUSG00000037730	Mynn
101726293	Lrrc34	ENSMUSG00000027702	Lrrc34
101721871	Lrriq4	ENSMUSG00000027703	Lrriq4
101726664	Lrrc31	ENSMUSG00000074653	Lrrc31
101722228	Samd7	ENSMUSG00000051860	Samd7
101722582	Sec62	ENSMUSG00000027706	Sec62
101723988	Phc3	ENSMUSG00000037652	Phc3
101697279	Prkci	ENSMUSG00000037643	Prkci
101725063	Skil	ENSMUSG00000027660	Skil
101725821	Cldn11	ENSMUSG00000037625	Cldn11
101726545	Slc7a14	ENSMUSG00000069072	Slc7a14
101696766	Rpl22l1	ENSMUSG00000039221	Rpl22l1
101697895	Eif5a2	ENSMUSG00000050192	Eif5a2
101699012	Slc2a2	ENSMUSG00000027690	Slc2a2
101699596	Tnik	ENSMUSG00000027692	Tnik
101700438	Pld1	ENSMUSG00000027695	Pld1
101698391	Tmem212	ENSMUSG00000043164	Tmem212
101701030	Fndc3b	ENSMUSG00000039286	Fndc3b
101702096	Ghsr	ENSMUSG00000051136	Ghsr
101702439	Tnfsf10	ENSMUSG00000039304	Tnfsf10
101703160	Nceh1	ENSMUSG00000027698	Nceh1
101704002	Ect2	ENSMUSG00000027699	Ect2
101704370	Spata16	ENSMUSG00000039335	Spata16
101705799	Nlgn1	ENSMUSG00000063887	Nlgn1
101707025	Naaladl2	ENSMUSG00000102758	Naaladl2
101708107	Tbl1xr1	ENSMUSG00000027630	Tbl1xr1
101701652	LOC101701652	ENSMUSG00000056223	Spata31
101709984	Kcnmb2	ENSMUSG00000037610	Kcnmb2
101710711	Zmat3	ENSMUSG00000027663	Zmat3
101711934	Pik3ca	ENSMUSG00000027665	Pik3ca
101712289	Kcnmb3	ENSMUSG00000091091	Kcnmb3
101713970	Znf639	ENSMUSG00000027667	Zfp639
101715379	Mfn1	ENSMUSG00000027668	Mfn1
101714761	Gnb4	ENSMUSG00000027669	Gnb4
101716407	Actl6a	ENSMUSG00000027671	Actl6a
101715829	Mrpl47	ENSMUSG00000037531	Mrpl47
101716995	Ndufb5	ENSMUSG00000027673	Ndufb5
101717563	Usp13	ENSMUSG00000056900	Usp13
101718357	Pex5l	ENSMUSG00000027674	Pex5l
101719861	Ttc14	ENSMUSG00000027677	Ttc14
101720210	Ccdc39	ENSMUSG00000027676	Ccdc39
101721153	Fxr1	ENSMUSG00000027680	Fxr1
101722454	Dnajc19	ENSMUSG00000027679	Dnajc19
106009284	LOC106009284	ENSMUSG00000105265	Sox2ot
101723266	Sox2	ENSMUSG00000074637	Sox2
101725306	Atp11b	ENSMUSG00000037400	Atp11b
101725693	Dcun1d1	ENSMUSG00000027708	Dcun1d1
101704843	Mccc1	ENSMUSG00000027709	Mccc1
101726660	Lmln	ENSMUSG00000022802	Lmln
101696530	Rpl35a	ENSMUSG00000060636	Rpl35a
101697383	Iqcg	ENSMUSG00000035578	Iqcg
101705568	Lrch3	ENSMUSG00000022801	Lrch3
101698267	Fyttd1	ENSMUSG00000022800	Fyttd1
101699241	Kiaa0226	ENSMUSG00000035629	Rubcn
101700440	Muc20	ENSMUSG00000035638	Muc20
101700798	Muc4	ENSMUSG00000079620	Muc4
101701156	Tnk2	ENSMUSG00000022791	Tnk2
100913079	Tfrc	ENSMUSG00000022797	Tfrc
101704371	Zdhhc19	ENSMUSG00000052363	Zdhhc19
101704713	Slc51a	ENSMUSG00000035699	Slc51a
101705565	Pcyt1a	ENSMUSG00000005615	Pcyt1a
101705938	Tctex1d2	ENSMUSG00000014075	Tctex1d2
101706773	Tm4sf19	ENSMUSG00000079625	Tm4sf19
101707384	Ubxn7	ENSMUSG00000053774	Ubxn7
101708108	Rnf168	ENSMUSG00000014074	Rnf168
101705944	Smco1	ENSMUSG00000046345	Smco1
101708802	Wdr53	ENSMUSG00000022787	Wdr53
101708452	Fbxo45	ENSMUSG00000035764	Fbxo45
101709402	Nrros	ENSMUSG00000052384	Nrros
101711066	Cep19	ENSMUSG00000035790	Cep19
101706286	Pigx	ENSMUSG00000023791	Pigx
101710712	Pak2	ENSMUSG00000022781	Pak2
101712765	Senp5	ENSMUSG00000022772	Senp5
101713846	Ncbp2	ENSMUSG00000022774	Ncbp2
101714762	Pigz	ENSMUSG00000045625	Pigz
101707389	Mfi2	ENSMUSG00000022780	Mfi2
101716409	Dlg1	ENSMUSG00000022770	Dlg1
101721736	Bdh1	ENSMUSG00000046598	Bdh1
101723269	Apod	ENSMUSG00000022548	Apod
101708807	Ppp1r2	ENSMUSG00000047714	Ppp1r2
101723627	Acap2	ENSMUSG00000049076	Acap2
101724924	Xxylt1	ENSMUSG00000047434	Xxylt1
101725694	Fam43a	ENSMUSG00000046546	Fam43a
101726054	Lsg1	ENSMUSG00000022538	Lsg1
101726426	Atp13a3	ENSMUSG00000022533	Atp13a3
101709884	Gp5	ENSMUSG00000047953	Gp5
101696532	Lrrc15	ENSMUSG00000052316	Lrrc15
101696901	Cpn2	ENSMUSG00000023176	Cpn2
101697897	Hes1	ENSMUSG00000022528	Hes1
101698766	Opa1	ENSMUSG00000038084	Opa1
101700201	Atp13a4	ENSMUSG00000038094	Atp13a4
101699850	Atp13a5	ENSMUSG00000048939	Atp13a5
101700575	Hrasls	ENSMUSG00000022525	Hrasls
101701742	Mb21d2	ENSMUSG00000051065	Mb21d2
101702098	Fgf12	ENSMUSG00000022523	Fgf12
101704004	Ccdc50	ENSMUSG00000038127	Ccdc50
101710246	Uts2b	ENSMUSG00000056423	Uts2b
101705056	Ostn	ENSMUSG00000052276	Ostn
101706662	Gmnc	ENSMUSG00000068428	Gmnc
101707386	Il1rap	ENSMUSG00000022514	Il1rap
101711335	Tmem207	ENSMUSG00000091972	Tmem207
101708685	Cldn16	ENSMUSG00000038148	Cldn16
101709404	Cldn1	ENSMUSG00000022512	Cldn1
101709763	P3h2	ENSMUSG00000038168	P3h2
101710600	Tp63	ENSMUSG00000022510	Trp63
101711439	Tprg1	ENSMUSG00000048399	Tprg
101712406	Lpp	ENSMUSG00000033306	Lpp
101713721	Bcl6	ENSMUSG00000022508	Bcl6
101712772	Rtp2	ENSMUSG00000047531	Rtp2
101715255	Sst	ENSMUSG00000004366	Sst
101715954	Rtp4	ENSMUSG00000033355	Rtp4
101716867	Masp1	ENSMUSG00000022887	Masp1
101717682	Rtp1	ENSMUSG00000033383	Rtp1
101718025	St6gal1	ENSMUSG00000022885	St6gal1
101718713	Adipoq	ENSMUSG00000022878	Adipoq
101719049	Rfc4	ENSMUSG00000022881	Rfc4
101719864	Eif4a2	ENSMUSG00000022884	Eif4a2
101721023	Kng1	ENSMUSG00000022875	Kng1
101722102	Hrg	ENSMUSG00000022877	Hrg
101722455	Fetub	ENSMUSG00000022871	Fetub
101723028	Ahsg	ENSMUSG00000022868	Ahsg
101724347	Dnajb11	ENSMUSG00000004460	Dnajb11
101724693	Tbccd1	ENSMUSG00000004462	Tbccd1
101725823	Crygs	ENSMUSG00000033501	Crygs
101726548	Dgkg	ENSMUSG00000022861	Dgkg
101696771	Etv5	ENSMUSG00000013089	Etv5
101714544	Tra2b	ENSMUSG00000022858	Tra2b
101697516	Senp2	ENSMUSG00000022855	Senp2
101699015	Liph	ENSMUSG00000044626	Liph
101698126	Tmem41a	ENSMUSG00000022856	Tmem41a
101700680	Map3k13	ENSMUSG00000033618	Map3k13
101699730	Ehhadh	ENSMUSG00000022853	Ehhadh
101701999	LOC101701999	ENSMUSG00000043391	2510009E07Rik
101715959	Vps8	ENSMUSG00000033653	Vps8
101702571	Ephb3	ENSMUSG00000005958	Ephb3
101703283	LOC101703283	ENSMUSG00000090356	Teddm3
101704243	Chrd	ENSMUSG00000006958	Chrd
101705058	Thpo	ENSMUSG00000022847	Thpo
101706663	Polr2h	ENSMUSG00000021018	Polr2h
101708110	Clcn2	ENSMUSG00000022843	Clcn2
101707028	Fam131a	ENSMUSG00000050821	Fam131a
101709881	Eif4g1	ENSMUSG00000045983	Eif4g1
101711698	Psmd2	ENSMUSG00000006998	Psmd2
101712068	Ece2	ENSMUSG00000022842	Ece2
101714073	Camk2n2	ENSMUSG00000051146	Camk2n2
101714764	Alg3	ENSMUSG00000033809	Alg3
101714412	Vwa5b2	ENSMUSG00000046613	Vwa5b2
101715381	Abcf3	ENSMUSG00000003234	Abcf3
101716647	Ap2m1	ENSMUSG00000022841	Ap2m1
101716996	Dvl3	ENSMUSG00000003233	Dvl3
101717780	Eif2b5	ENSMUSG00000003235	Eif2b5
101718472	Abcc5	ENSMUSG00000022822	Abcc5
101719514	Parl	ENSMUSG00000033918	Parl
101720106	Map6d1	ENSMUSG00000041205	Map6d1
101720457	Yeats2	ENSMUSG00000041215	Yeats2
101721024	Klhl24	ENSMUSG00000062901	Klhl24
101722339	Klhl6	ENSMUSG00000043008	Klhl6
101723270	B3gnt5	ENSMUSG00000022686	B3gnt5
101725065	Lamp3	ENSMUSG00000041247	Lamp3
101726055	Osbpl11	ENSMUSG00000022807	Osbpl11
101698388	Spink8	ENSMUSG00000050074	Spink8
101696650	Nme6	ENSMUSG00000032478	Nme6
101698769	Camp	ENSMUSG00000038357	Camp
101699133	Cdc25a	ENSMUSG00000032477	Cdc25a
101702000	Map4	ENSMUSG00000032479	Map4
101700443	Dhx30	ENSMUSG00000032480	Dhx30
101706151	Smarcc1	ENSMUSG00000032481	Smarcc1
101706513	Cspg5	ENSMUSG00000032482	Cspg5
101707387	Elp6	ENSMUSG00000054836	Elp6
101707740	Scap	ENSMUSG00000032485	Scap
101708332	Ptpn23	ENSMUSG00000036057	Ptpn23
101708924	LOC101708924	ENSMUSG00000032484	Ngp
101710603	Klhl18	ENSMUSG00000054792	Klhl18
101709297	Kif9	ENSMUSG00000032489	Kif9
101719404	Setd2	ENSMUSG00000044791	Setd2
101711815	LOC101711815	ENSMUSG00000032491	Nradd
101713722	Nbeal2	ENSMUSG00000056724	Nbeal2
101713370	Ccdc12	ENSMUSG00000019659	Ccdc12
101715956	Pth1r	ENSMUSG00000032492	Pth1r
101716754	Myl3	ENSMUSG00000059741	Myl3
101717781	Prss45	ENSMUSG00000047257	Prss45
101720108	Prss50	ENSMUSG00000048752	Prss50
101720816	Tmie	ENSMUSG00000049555	Tmie
101718135	Als2cl	ENSMUSG00000044037	Als2cl
106010152	LOC106010152	ENSMUSG00000096393	Gm590
101721157	Tdgf1	ENSMUSG00000032494	Tdgf1
101721631	Lrrc2	ENSMUSG00000032495	Lrrc2
101721977	Rtp3	ENSMUSG00000066319	Rtp3
101722340	Ltf	ENSMUSG00000032496	Ltf
101722915	Ccrl2	ENSMUSG00000043953	Ccrl2
101723738	Ccr5	ENSMUSG00000079227	Ccr5
101724105	Ccr2	ENSMUSG00000049103	Ccr2
101724462	Ccr3	ENSMUSG00000035448	Ccr3
101724812	Ccr1	ENSMUSG00000025804	Ccr1
101725439	Xcr1	ENSMUSG00000060509	Xcr1
101726184	Fyco1	ENSMUSG00000025241	Fyco1
101725825	Cxcr6	ENSMUSG00000048521	Cxcr6
101721877	Ccr9	ENSMUSG00000029530	Ccr9
101697012	Lztfl1	ENSMUSG00000025245	Lztfl1
101697646	Slc6a20	ENSMUSG00000036814	Slc6a20a
101699134	Sacm1l	ENSMUSG00000025240	Sacm1l
101699485	Limd1	ENSMUSG00000025239	Limd1
101699853	Lars2	ENSMUSG00000035202	Lars2
101700444	Tmem158	ENSMUSG00000054871	Tmem158
101700801	Cdcp1	ENSMUSG00000035498	Cdcp1
101701397	Clec3b	ENSMUSG00000025784	Clec3b
101703631	Exosc7	ENSMUSG00000025785	Exosc7
101701745	Zdhhc3	ENSMUSG00000025786	Zdhhc3
101704718	Tmem42	ENSMUSG00000066233	Tmem42
101705312	Kif15	ENSMUSG00000036768	Kif15
101705688	Kiaa1143	ENSMUSG00000032551	1110059G10Rik
101722919	LOC101722919	ENSMUSG00000057895	Zfp105
101723275	LOC101723275	ENSMUSG00000063488	Zkscan7
101707247	Znf445	ENSMUSG00000047036	Zfp445
101707614	Tcaim	ENSMUSG00000046603	Tcaim
101708455	Abhd5	ENSMUSG00000032540	Abhd5
101709988	Ano10	ENSMUSG00000037949	Ano10
101709406	Snrk	ENSMUSG00000038145	Snrk
101711700	Pomgnt2	ENSMUSG00000066235	Pomgnt2
101711069	Fam198a	ENSMUSG00000038233	Fam198a
101712770	Ackr2	ENSMUSG00000044534	Ackr2
101713147	Higd1a	ENSMUSG00000038412	Higd1a
101713723	Ccdc13	ENSMUSG00000079235	Ccdc13
101714074	Hhatl	ENSMUSG00000032523	Hhatl
101714895	Klhl40	ENSMUSG00000074001	Klhl40
101715256	Zbtb47	ENSMUSG00000013419	Zfp651
101715614	Nktr	ENSMUSG00000032525	Nktr
101716649	Ss18l2	ENSMUSG00000032526	Deb1
101717219	Sec22c	ENSMUSG00000061536	Sec22c
101718234	Vipr1	ENSMUSG00000032528	Vipr1
101719515	Cck	ENSMUSG00000032532	Cck
101720212	LOC101720212	ENSMUSG00000032536	Trak1
101722341	Ulk4	ENSMUSG00000040936	Ulk4
101720578	Ctnnb1	ENSMUSG00000006932	Ctnnb1
101724926	Rpl14	ENSMUSG00000025794	Rpl14
101696417	Entpd3	ENSMUSG00000041608	Entpd3
101725941	Eif1b	ENSMUSG00000006941	Eif1b
101726549	Myrip	ENSMUSG00000041794	Myrip
101697147	Mobp	ENSMUSG00000032517	Mobp
101697519	Rpsa	ENSMUSG00000032518	Rpsa
101697900	Slc25a38	ENSMUSG00000032519	Slc25a38
101699733	Kalrn	ENSMUSG00000061751	Kalrn
101699019	Umps	ENSMUSG00000022814	Umps
101702445	Itgb5	ENSMUSG00000022817	Itgb5
101722346	Muc13	ENSMUSG00000022824	Muc13
101703400	Slc12a8	ENSMUSG00000035506	Slc12a8
101703761	Znf148	ENSMUSG00000022811	Zfp148
101704723	Snx4	ENSMUSG00000022808	Snx4
101706054	Ccr8	ENSMUSG00000042262	Ccr8
101706400	Cx3cr1	ENSMUSG00000052336	Cx3cr1
101706778	Xirp1	ENSMUSG00000079243	Xirp1
101708115	Csrnp1	ENSMUSG00000032515	Csrnp1
101709051	Ttc21a	ENSMUSG00000032514	Ttc21a
101708689	Gorasp1	ENSMUSG00000032513	Gorasp1
101709412	Wdr48	ENSMUSG00000032512	Wdr48
101723747	Scn11a	ENSMUSG00000034115	Scn11a
101724114	Scn10a	ENSMUSG00000034533	Scn10a
101710111	Scn5a	ENSMUSG00000032511	Scn5a
101710473	Exog	ENSMUSG00000042787	Exog
101711703	Acvr2b	ENSMUSG00000061393	Acvr2b
101712072	Xylb	ENSMUSG00000035769	Xylb
101713505	Acaa1	ENSMUSG00000010651	Acaa1b
101712637	Myd88	ENSMUSG00000032508	Myd88
101714901	Oxsr1	ENSMUSG00000036737	Oxsr1
101715617	Lmcd1	ENSMUSG00000057604	Lmcd1
101716175	Ssuh2	ENSMUSG00000034387	Ssu2
101716522	Cav3	ENSMUSG00000062694	Cav3
101716873	Oxtr	ENSMUSG00000049112	Oxtr
101717786	Rad18	ENSMUSG00000030254	Rad18
101718363	Srgap3	ENSMUSG00000030257	Srgap3
101719405	Thumpd3	ENSMUSG00000030264	Thumpd3
101719991	Setd5	ENSMUSG00000034269	Setd5
101723996	Lhfpl4	ENSMUSG00000042873	Lhfpl4
101724817	Mtmr14	ENSMUSG00000030269	Mtmr14
101725443	Cpne9	ENSMUSG00000030270	Cpne9
101726294	Brpf1	ENSMUSG00000001632	Brpf1
101697522	Ogg1	ENSMUSG00000030271	Ogg1
101697150	Camk1	ENSMUSG00000030272	Camk1
101698522	Tada3	ENSMUSG00000048930	Tada3
101698887	Rpusd3	ENSMUSG00000051169	Rpusd3
101699734	Cidec	ENSMUSG00000030278	Cidec
101700580	LOC101700580	ENSMUSG00000043088	Il17re
101701402	Il17rc	ENSMUSG00000030281	Il17rc
101702933	Creld1	ENSMUSG00000030284	Creld1
101703763	Prrt3	ENSMUSG00000045009	Prrt3
101705316	Emc3	ENSMUSG00000030286	Emc3
101705946	Fancd2	ENSMUSG00000034023	Fancd2
101706519	Fancd2os	ENSMUSG00000033963	Fancd2os
101706890	Brk1	ENSMUSG00000033940	Brk1
101707619	Atp2b2	ENSMUSG00000030302	Atp2b2
101709886	Sec13	ENSMUSG00000030298	Sec13
101710248	Ghrl	ENSMUSG00000064177	Ghrl
101710843	Tatdn2	ENSMUSG00000056952	Tatdn2
101697284	Irak2	ENSMUSG00000060477	Irak2
101697654	Vhl	ENSMUSG00000033933	Vhl
101712186	Rfx7	ENSMUSG00000037674	Rfx7
101712885	Nedd4	ENSMUSG00000032216	Nedd4
101714311	Prtg	ENSMUSG00000036030	Prtg
101714662	Pygo1	ENSMUSG00000034910	Pygo1
101715618	Ccpg1	ENSMUSG00000034563	Ccpg1
106009876	LOC106009876	ENSMUSG00000086158	Ccpg1os
101715263	Pigb	ENSMUSG00000079469	Pigb
101718718	Rab27a	ENSMUSG00000032202	Rab27a
101721388	Rsl24d1	ENSMUSG00000032215	Rsl24d1
101722108	Unc13c	ENSMUSG00000062151	Unc13c
101723150	Wdr72	ENSMUSG00000044976	Wdr72
101725703	Onecut1	ENSMUSG00000043013	Onecut1
101726666	Fam214a	ENSMUSG00000034858	Fam214a
106009881	Arpp19	ENSMUSG00000007656	Arpp19
101697151	Myo5a	ENSMUSG00000034593	Myo5a
101698272	Myo5c	ENSMUSG00000033590	Myo5c
101698655	Gnb5	ENSMUSG00000032192	Gnb5
101700948	Bcl2l10	ENSMUSG00000032191	Bcl2l10
101700449	Mapk6	ENSMUSG00000042688	Mapk6
101701751	Leo1	ENSMUSG00000042487	Leo1
101702107	Tmod3	ENSMUSG00000058587	Tmod3
101702934	Tmod2	ENSMUSG00000032186	Tmod2
101703634	Lysmd2	ENSMUSG00000032184	Lysmd2
101704377	Scg3	ENSMUSG00000032181	Scg3
101705947	Dmxl2	ENSMUSG00000041268	Dmxl2
101707620	Gldn	ENSMUSG00000046167	Gldn
101702005	LOC101702005	ENSMUSG00000032274	Cyp19a1
101707980	Tnfaip8l3	ENSMUSG00000074345	Tnfaip8l3
101708335	Ap4e1	ENSMUSG00000001998	Ap4e1
101708930	Sppl2a	ENSMUSG00000027366	Sppl2a
101709993	Trpm7	ENSMUSG00000027365	Trpm7
101710362	Usp8	ENSMUSG00000027363	Usp8
101710719	Catsper2	ENSMUSG00000033486	Catsper2
101711074	Gabpb1	ENSMUSG00000027361	Gabpb1
101711940	Hdc	ENSMUSG00000027360	Hdc
101712294	Slc27a2	ENSMUSG00000027359	Slc27a2
101712888	Atp8b4	ENSMUSG00000060131	Atp8b4
101713506	Dtwd1	ENSMUSG00000023330	Dtwd1
101705201	Fam227b	ENSMUSG00000027209	Fam227b
101714076	Fgf7	ENSMUSG00000027208	Fgf7
101714414	Galk2	ENSMUSG00000027207	Galk2
101715017	Cops2	ENSMUSG00000027206	Cops2
101715833	Secisbp2l	ENSMUSG00000035093	Secisbp2l
101717788	Shc4	ENSMUSG00000035109	Shc4
101717455	Eid1	ENSMUSG00000091337	Eid1
101718142	Cep152	ENSMUSG00000068394	Cep152
101718482	Fbn1	ENSMUSG00000027204	Fbn1
101718828	Dut	ENSMUSG00000027203	Dut
101719170	Slc12a1	ENSMUSG00000027202	Slc12a1
101722110	Ctxn2	ENSMUSG00000074872	Ctxn2
101720331	Myef2	ENSMUSG00000027201	Myef2
101719993	Slc24a5	ENSMUSG00000035183	Slc24a5
101723276	Sema6d	ENSMUSG00000027200	Sema6d
101725445	Sqrdl	ENSMUSG00000005803	Sqrdl
101707035	Bloc1s6	ENSMUSG00000005804	Bloc1s6
101707394	Slc30a4	ENSMUSG00000005802	Slc30a4
101725830	LOC101725830	ENSMUSG00000033213	AA467197
101696418	Gatm	ENSMUSG00000027199	Gatm
101707748	Slc28a2	ENSMUSG00000027219	Slc28a2
101696776	Shf	ENSMUSG00000033256	Shf
101698133	Duox1	ENSMUSG00000033268	Duox1
101698524	Duoxa1	ENSMUSG00000027224	Duoxa1
101708812	Duoxa2	ENSMUSG00000027225	Duoxa2
101698889	Duox2	ENSMUSG00000068452	Duox2
101699735	Sord	ENSMUSG00000027227	Sord
101701654	LOC101701654	ENSMUSG00000027229	Terb2
101700450	Trim69	ENSMUSG00000033368	Trim69
101702003	Dlgap5	ENSMUSG00000037544	Dlgap5
101702345	Lgals3	ENSMUSG00000050335	Lgals3
101703169	Mapk1ip1l	ENSMUSG00000021840	Mapk1ip1l
101704725	Socs4	ENSMUSG00000048379	Socs4
101705065	Wdhd1	ENSMUSG00000037572	Wdhd1
101706667	Gch1	ENSMUSG00000037580	Gch1
101707256	Samd4a	ENSMUSG00000021838	Samd4
101709052	Cgrrf1	ENSMUSG00000055128	Cgrrf1
101709653	Gmfb	ENSMUSG00000062014	Gmfb
101709995	Cnih1	ENSMUSG00000015759	Cnih1
101710612	Cdkn3	ENSMUSG00000037628	Cdkn3
101711207	Bmp4	ENSMUSG00000021835	Bmp4
101712889	Ddhd1	ENSMUSG00000037697	Ddhd1
101714078	Fermt2	ENSMUSG00000037712	Fermt2
101715482	Gnpnat1	ENSMUSG00000037722	Gnpnat1
101716297	Psmc6	ENSMUSG00000021832	Psmc6
101716653	Ero1a	ENSMUSG00000021831	Ero1l
101717003	Gpr137c	ENSMUSG00000049092	Gpr137c
101717343	Txndc16	ENSMUSG00000021830	Txndc16
101718143	Ptger2	ENSMUSG00000037759	Ptger2
101710975	Ptgdr	ENSMUSG00000071489	Ptgdr
101718483	Nid2	ENSMUSG00000021806	Nid2
101719056	LOC101719056	ENSMUSG00000021807	2700060E02Rik
101719408	Gng2	ENSMUSG00000043004	Gng2
101719759	Frmd6	ENSMUSG00000048285	Frmd6
101720919	Tmx1	ENSMUSG00000021072	Tmx1
101721984	Trim9	ENSMUSG00000021071	Trim9
101723998	Pygl	ENSMUSG00000021069	Pygl
101724819	Abhd12b	ENSMUSG00000090121	Abhd12b
101725944	Nin	ENSMUSG00000021068	Nin
101726669	Sav1	ENSMUSG00000021067	Sav1
101696537	Atl1	ENSMUSG00000021066	Atl1
101697393	Map4k5	ENSMUSG00000034761	Map4k5
101700321	Cdkl1	ENSMUSG00000020990	Cdkl1
101698657	Atp5s	ENSMUSG00000054894	Atp5s
101702109	L2hgdh	ENSMUSG00000020988	L2hgdh
101701753	Sos2	ENSMUSG00000034801	Sos2
101701405	Vcpkmt	ENSMUSG00000049882	Vcpkmt
101703058	Arf6	ENSMUSG00000044147	Arf6
101703766	Nemf	ENSMUSG00000020982	Nemf
101703403	Klhdc2	ENSMUSG00000020978	Klhdc2
101706520	Klhdc1	ENSMUSG00000051890	Klhdc1
101705066	Pole2	ENSMUSG00000020974	Pole2
101704134	Dnaaf2	ENSMUSG00000020973	Dnaaf2
101707621	Mgat2	ENSMUSG00000043998	Mgat2
101708337	Lrr1	ENSMUSG00000034883	Lrr1
101708932	Rps29	ENSMUSG00000034892	Rps29
101711448	Mdga2	ENSMUSG00000034912	Mdga2
101716301	LOC101716301	ENSMUSG00000034239	Gm884
101713375	Mis18bp1	ENSMUSG00000047534	Mis18bp1
101713730	Fancm	ENSMUSG00000055884	Fancm
101714079	Fkbp3	ENSMUSG00000020949	Fkbp3
101714905	Prpf39	ENSMUSG00000035597	Prpf39
101716655	Fam179b	ENSMUSG00000035614	Fam179b
101717902	Klhl28	ENSMUSG00000020948	Klhl28
101718032	LOC101718032	ENSMUSG00000047227	Gm527
101718367	Fscb	ENSMUSG00000043060	Fscb
101720116	LOC101720116	ENSMUSG00000053742	Gm5114
101721879	Golgb1	ENSMUSG00000034243	Golgb1
101723153	Hcls1	ENSMUSG00000022831	Hcls1
101723744	Fbxo40	ENSMUSG00000047746	Fbxo40
101721523	Polq	ENSMUSG00000034206	Polq
101724698	Stxbp5l	ENSMUSG00000022829	Stxbp5l
101725574	Gtf2e1	ENSMUSG00000022828	Gtf2e1
101726190	Rabl3	ENSMUSG00000022827	Rabl3
101696300	Hgd	ENSMUSG00000022821	Hgd
101696660	Ndufb4	ENSMUSG00000022820	Ndufb4
101697020	Fstl1	ENSMUSG00000022816	Fstl1
101698274	LOC101698274	ENSMUSG00000108763	Gm36028
101697903	Lrrc58	ENSMUSG00000034158	Lrrc58
101700687	Gpr156	ENSMUSG00000046961	Gpr156
101701301	Gsk3b	ENSMUSG00000022812	Gsk3b
101722589	Nr1i2	ENSMUSG00000022809	Nr1i2
101702347	Maats1	ENSMUSG00000022805	Maats1
101704845	Popdc2	ENSMUSG00000022803	Popdc2
101703405	Pla1a	ENSMUSG00000002847	Pla1a
101705433	Adprh	ENSMUSG00000002844	Adprh
101722924	Cd80	ENSMUSG00000075122	Cd80
101706057	Timmdc1	ENSMUSG00000002846	Timmdc1
101707033	Poglut1	ENSMUSG00000034064	Poglut1
101706406	Tmem39a	ENSMUSG00000002845	Tmem39a
101707746	Arhgap31	ENSMUSG00000022799	Arhgap31
101723638	B4galt4	ENSMUSG00000022793	B4galt4
101708339	Upk1b	ENSMUSG00000049436	Upk1b
101724000	LOC101724000	ENSMUSG00000022798	4930435E12Rik
101708934	Igsf11	ENSMUSG00000022790	Igsf11
101709306	Lsamp	ENSMUSG00000061080	Lsamp
101709889	Gap43	ENSMUSG00000047261	Gap43
101710846	Zbtb20	ENSMUSG00000022708	Zbtb20
101713509	Tigit	ENSMUSG00000071552	Tigit
101713857	Drd3	ENSMUSG00000022705	Drd3
101714546	Qtrtd1	ENSMUSG00000022704	Qtrtd1
101715127	Kiaa1407	ENSMUSG00000022701	Ccdc191
101716416	Zdhhc23	ENSMUSG00000036304	Zdhhc23
101696780	Gramd1c	ENSMUSG00000036292	Gramd1c
101717344	Atp6v1a	ENSMUSG00000052459	Atp6v1a
101717688	Naa50	ENSMUSG00000022698	Naa50
101718241	Kiaa2018	ENSMUSG00000068284	Usf3
101719171	Sidt1	ENSMUSG00000022696	Sidt1
101697906	Spice1	ENSMUSG00000043065	Spice1
101698277	Cfap44	ENSMUSG00000071550	Cfap44
101720114	Boc	ENSMUSG00000022687	Boc
101721393	LOC101721393	ENSMUSG00000036208	Nepro
101723387	Gtpbp8	ENSMUSG00000022668	Gtpbp8
101724227	Cd200r1	ENSMUSG00000022667	Cd200r1
101726064	Ccdc80	ENSMUSG00000022665	Ccdc80
101726437	Slc35a5	ENSMUSG00000022664	Slc35a5
101697524	Atg3	ENSMUSG00000022663	Atg3
101698891	Btla	ENSMUSG00000052013	Btla
101699493	Cd200	ENSMUSG00000022661	Cd200
101699738	Slc9c1	ENSMUSG00000033210	Slc9c1
101700094	Gcsam	ENSMUSG00000022659	Gcsam
101699858	LOC101699858	ENSMUSG00000033187	BC016579
101700207	Tmprss7	ENSMUSG00000033177	Tmprss7
101700807	Tagln3	ENSMUSG00000022658	Tagln3
101701879	Abhd10	ENSMUSG00000033157	Abhd10
101702937	Phldb2	ENSMUSG00000033149	Phldb2
101704486	Plcxd2	ENSMUSG00000087141	Plcxd2
101705809	Pvrl3	ENSMUSG00000022656	Nectin3
101707747	Dppa4	ENSMUSG00000058550	Dppa4
101705810	Dppa2	ENSMUSG00000072419	Dppa2
101706157	Morc1	ENSMUSG00000022652	Morc1
101706523	LOC101706523	ENSMUSG00000030775	Trat1
101709890	Dzip3	ENSMUSG00000064061	Dzip3
101709541	Kiaa1524	ENSMUSG00000033031	C330027C09Rik
101707986	Myh15	ENSMUSG00000092009	Myh15
101711942	Ift57	ENSMUSG00000032965	Ift57
101712296	Cd47	ENSMUSG00000055447	Cd47
101713155	Bbx	ENSMUSG00000022641	Bbx
101715962	Ccdc54	ENSMUSG00000050685	Ccdc54
101719173	Cblb	ENSMUSG00000022637	Cblb
101720697	Alcam	ENSMUSG00000022636	Alcam
101715020	Scn2a	ENSMUSG00000075318	Scn2a
101716077	Scn3a	ENSMUSG00000057182	Scn3a
101716418	Slc38a11	ENSMUSG00000061171	Slc38a11
101714215	Cobll1	ENSMUSG00000034903	Cobll1
101717007	Grb14	ENSMUSG00000026888	Grb14
101718593	Fign	ENSMUSG00000075324	Fign
101719176	Kcnh7	ENSMUSG00000059742	Kcnh7
101720587	Gca	ENSMUSG00000026893	Gca
101721395	Ifih1	ENSMUSG00000026896	Ifih1
101722237	Fap	ENSMUSG00000000392	Fap
101722590	Gcg	ENSMUSG00000000394	Gcg
101722925	Dpp4	ENSMUSG00000035000	Dpp4
101724116	Slc4a10	ENSMUSG00000026904	Slc4a10
101696910	Tbr1	ENSMUSG00000035033	Tbr1
101697286	Psmd14	ENSMUSG00000026914	Psmd14
101698139	Tank	ENSMUSG00000064289	Tank
101700095	Rbms1	ENSMUSG00000026970	Rbms1
101701540	Itgb6	ENSMUSG00000026971	Itgb6
101716305	Pla2r1	ENSMUSG00000054580	Pla2r1
101704599	7-Mar	ENSMUSG00000026977	7-Mar
101704252	Baz2b	ENSMUSG00000026987	Baz2b
101705204	Wdsub1	ENSMUSG00000026988	Wdsub1
101705811	Tanc1	ENSMUSG00000035168	Tanc1
101706894	Dapl1	ENSMUSG00000026989	Dapl1
101707627	Pkp4	ENSMUSG00000026991	Pkp4
101709656	Ccdc148	ENSMUSG00000036641	Ccdc148
101709997	Upp2	ENSMUSG00000026839	Upp2
101711343	Acvr1	ENSMUSG00000026836	Acvr1
101712645	Acvr1c	ENSMUSG00000026834	Acvr1c
101713514	Cytip	ENSMUSG00000026832	Cytip
101714209	Ermn	ENSMUSG00000026830	Ermn
101714551	Galnt5	ENSMUSG00000026828	Galnt5
101715967	Gpd2	ENSMUSG00000026827	Gpd2
101717009	Nr4a2	ENSMUSG00000026826	Nr4a2
101718832	Kcnj3	ENSMUSG00000026824	Kcnj3
101719996	Galnt13	ENSMUSG00000060988	Galnt13
101720336	Rprm	ENSMUSG00000075334	Rprm
101722116	Arl6ip6	ENSMUSG00000026960	Arl6ip6
101723039	Bin1	ENSMUSG00000024381	Bin1
101725837	Ercc3	ENSMUSG00000024382	Ercc3
101726195	Map3k2	ENSMUSG00000024383	Map3k2
101696423	Proc	ENSMUSG00000024386	Proc
101697657	Iws1	ENSMUSG00000024384	Iws1
101697288	Myo7b	ENSMUSG00000024388	Myo7b
101700327	Lims2	ENSMUSG00000024395	Lims2
101699497	Gpr17	ENSMUSG00000052229	Gpr17
101701758	Sft2d3	ENSMUSG00000044982	Sft2d3
101702113	Wdr33	ENSMUSG00000024400	Wdr33
101703872	Polr2d	ENSMUSG00000024258	Polr2d
101704490	Ammecr1l	ENSMUSG00000041915	Ammecr1l
101706158	Ccdc115	ENSMUSG00000042111	Ccdc115
101705813	Imp4	ENSMUSG00000026127	Imp4
101706897	Ptpn18	ENSMUSG00000026126	Ptpn18
101709058	LOC101709058	ENSMUSG00000026124	Cfc1
101710850	Amer3	ENSMUSG00000045174	Amer3
101713627	Arhgef4	ENSMUSG00000037509	Arhgef4
101711829	Fam168b	ENSMUSG00000037503	Fam168b
101715021	Plekhb2	ENSMUSG00000026123	Plekhb2
101717791	Hs6st1	ENSMUSG00000045216	Hs6st1
101718371	Uggt1	ENSMUSG00000037470	Uggt1
101726564	LOC101726564	ENSMUSG00000024260	Sap130
101719062	Gypc	ENSMUSG00000090523	Gypc
101721163	Cntnap5	ENSMUSG00000070695	Cntnap5a
101722350	Tsn	ENSMUSG00000026374	Tsn
101722926	Nifk	ENSMUSG00000026377	Nifk
101723506	Clasp1	ENSMUSG00000064302	Clasp1
101697022	Tfcp2l1	ENSMUSG00000026380	Tfcp2l1
101697659	Gli2	ENSMUSG00000048402	Gli2
101700814	Inhbb	ENSMUSG00000037035	Inhbb
101699253	Ralb	ENSMUSG00000004451	Ralb
101699610	Tmem185b	ENSMUSG00000098923	Tmem185b
101700951	Epb41l5	ENSMUSG00000026383	Epb41l5
101701882	Ptpn4	ENSMUSG00000026384	Ptpn4
101702940	Tmem177	ENSMUSG00000036975	Tmem177
101701171	LOC101701171	ENSMUSG00000036962	Cfap221
101703639	Sctr	ENSMUSG00000026387	Sctr
101703290	Tmem37	ENSMUSG00000050777	Tmem37
101705205	Dbi	ENSMUSG00000026385	Dbi
101701544	LOC101701544	ENSMUSG00000026388	3110009E18Rik
101706294	Steap3	ENSMUSG00000026389	Steap3
101708122	C1ql2	ENSMUSG00000036907	C1ql2
101708814	Marco	ENSMUSG00000026390	Marco
101709192	En1	ENSMUSG00000058665	En1
101709894	Insig2	ENSMUSG00000003721	Insig2
101712191	Ccdc93	ENSMUSG00000026339	Ccdc93
101713011	LOC101713011	ENSMUSG00000050534	Htr5b
101713381	Ddx18	ENSMUSG00000001674	Ddx18
101716881	Dpp10	ENSMUSG00000036815	Dpp10
101718942	Actr3	ENSMUSG00000026341	Actr3
101719641	Slc35f5	ENSMUSG00000026342	Slc35f5
101720338	Gpr39	ENSMUSG00000026343	Gpr39
101719998	Lypd1	ENSMUSG00000026344	Lypd1
101720700	Nckap5	ENSMUSG00000049690	Nckap5
101721991	Mgat5	ENSMUSG00000036155	Mgat5
101722815	Tmem163	ENSMUSG00000026347	Tmem163
101705072	Acmsd	ENSMUSG00000026348	Acmsd
101724118	Ccnt2	ENSMUSG00000026349	Ccnt2
101725578	Map3k19	ENSMUSG00000051590	Map3k19
101726563	Rab3gap1	ENSMUSG00000036104	Rab3gap1
101726197	Zranb3	ENSMUSG00000036086	Zranb3
101697023	R3hdm1	ENSMUSG00000056211	R3hdm1
101697764	Ubxn4	ENSMUSG00000026353	Ubxn4
101697396	Lct	ENSMUSG00000026354	Lct
101698140	Mcm6	ENSMUSG00000026355	Mcm6
101698896	Dars	ENSMUSG00000026356	Dars
101699254	Cxcr4	ENSMUSG00000045382	Cxcr4
101701883	Thsd7b	ENSMUSG00000042581	Thsd7b
101702942	Hnmt	ENSMUSG00000026986	Hnmt
101703641	Spopl	ENSMUSG00000026771	Spopl
101704383	Nxph2	ENSMUSG00000069132	Nxph2
101705699	Lrp1b	ENSMUSG00000049252	Lrp1b
101706061	Kynu	ENSMUSG00000026866	Kynu
101707990	Arhgap15	ENSMUSG00000049744	Arhgap15
101708696	Gtdc1	ENSMUSG00000036890	Gtdc1
101710481	Zeb2	ENSMUSG00000026872	Zeb2
101712649	Prr16	ENSMUSG00000073565	Prr16
101707270	Fam170a	ENSMUSG00000035420	Fam170a
101713520	Hsd17b4	ENSMUSG00000024507	Hsd17b4
101714316	Tnfaip8	ENSMUSG00000062210	Tnfaip8
101715839	Dmxl1	ENSMUSG00000037416	Dmxl1
101717118	Dtwd2	ENSMUSG00000024505	Dtwd2
101717792	Sema6a	ENSMUSG00000019647	Sema6a
101718834	Commd10	ENSMUSG00000042705	Commd10
101719872	Arl14epl	ENSMUSG00000073568	Arl14epl
101719527	Lvrn	ENSMUSG00000024481	Lvrn
101720828	Ap3s1	ENSMUSG00000024480	Ap3s1
101721642	Atg12	ENSMUSG00000032905	Atg12
101721993	Cdo1	ENSMUSG00000033022	Cdo1
101722352	LOC101722352	ENSMUSG00000033184	Tmed7
101722929	Fem1c	ENSMUSG00000033319	Fem1c
101709778	LOC101709778	ENSMUSG00000071855	Ccdc112
101723510	Pggt1b	ENSMUSG00000024477	Pggt1b
101724705	Trim36	ENSMUSG00000033949	Trim36
101725711	Kcnn2	ENSMUSG00000054477	Kcnn2
101726442	Ythdc2	ENSMUSG00000034653	Ythdc2
101696544	Mcc	ENSMUSG00000071856	Mcc
101697533	Dcp2	ENSMUSG00000024472	Dcp2
101698142	Myot	ENSMUSG00000024471	Myot
101699147	LOC101699147	ENSMUSG00000038071	Npy6r
101699501	Hnrnpa0	ENSMUSG00000007836	Hnrnpa0
101699865	Klhl3	ENSMUSG00000014164	Klhl3
101701044	Spock1	ENSMUSG00000056222	Spock1
101701658	Trpc7	ENSMUSG00000021541	Trpc7
101702009	Smad5	ENSMUSG00000021540	Smad5
101702581	Tgfbi	ENSMUSG00000035493	Tgfbi
101703644	Lect2	ENSMUSG00000021539	Lect2
101704018	Fbxl21	ENSMUSG00000035509	Fbxl21
101713016	Il9	ENSMUSG00000021538	Il9
101704386	Slc25a48	ENSMUSG00000021509	Slc25a48
101705206	Cxcl14	ENSMUSG00000021508	Cxcl14
101705578	Neurog1	ENSMUSG00000048904	Neurog1
101713741	Tifab	ENSMUSG00000049625	Tifab
101706296	LOC101706296	ENSMUSG00000015937	H2afy
101707993	Pitx1	ENSMUSG00000021506	Pitx1
101708699	Catsper3	ENSMUSG00000021499	Catsper3
101709065	Pcbd2	ENSMUSG00000021496	Pcbd2
101710255	Txndc15	ENSMUSG00000021497	Txndc15
101710853	LOC101710853	ENSMUSG00000045767	B230219D22Rik
101711832	Ddx46	ENSMUSG00000021500	Ddx46
101712651	Camlg	ENSMUSG00000021501	Caml
101713013	B4galt7	ENSMUSG00000021504	B4galt7
101713382	Tmed9	ENSMUSG00000058569	Tmed9
101713737	Fam193b	ENSMUSG00000021495	Fam193b
101714558	Ddx41	ENSMUSG00000021494	Ddx41
101715135	Dok3	ENSMUSG00000035711	Dok3
101715491	Pdlim7	ENSMUSG00000021493	Pdlim7
101717698	Dbn1	ENSMUSG00000034675	Dbn1
101720000	Prr7	ENSMUSG00000034686	Prr7
101718249	Grk6	ENSMUSG00000074886	Grk6
101720589	F12	ENSMUSG00000021492	F12
101722241	Pfn3	ENSMUSG00000044444	Pfn3
101721402	Slc34a1	ENSMUSG00000021490	Slc34a1
101722596	Rgs14	ENSMUSG00000052087	Rgs14
101724120	Lman2	ENSMUSG00000021484	Lman2
101696667	Mxd3	ENSMUSG00000021485	Mxd3
101726307	Prelid1	ENSMUSG00000021486	Prelid1
101724474	Rab24	ENSMUSG00000034789	Rab24
101698401	Nsd1	ENSMUSG00000021488	Nsd1
101700214	Fgfr4	ENSMUSG00000005320	Fgfr4
101702798	Znf346	ENSMUSG00000021481	Zfp346
101703646	Uimc1	ENSMUSG00000025878	Uimc1
101706410	Hk3	ENSMUSG00000025877	Hk3
101705817	Unc5a	ENSMUSG00000025876	Unc5a
101707756	Tspan17	ENSMUSG00000025875	Tspan17
101715494	Eif4e1b	ENSMUSG00000074895	Eif4e1b
101708817	Sncb	ENSMUSG00000034891	Sncb
101709196	Gprin1	ENSMUSG00000069227	Gprin1
101709548	Cdhr2	ENSMUSG00000034918	Cdhr2
101710120	Rnf44	ENSMUSG00000034928	Rnf44
101712781	Faf2	ENSMUSG00000025873	Faf2
101713269	Cltb	ENSMUSG00000047547	Cltb
101713870	Higd2a	ENSMUSG00000025868	Higd2a
101714216	Nop16	ENSMUSG00000025869	Nop16
101714560	Arl10	ENSMUSG00000025870	Arl10
101715279	Kiaa1191	ENSMUSG00000025871	4833439L19Rik
101716531	Simc1	ENSMUSG00000043183	Simc1
101717461	Thoc3	ENSMUSG00000025872	Thoc3
101717793	Cplx2	ENSMUSG00000025867	Cplx2
101718597	Hrh2	ENSMUSG00000034987	Hrh2
101719287	Sfxn1	ENSMUSG00000021474	Sfxn1
101720342	Drd1	ENSMUSG00000021478	Drd1
101721042	Msx2	ENSMUSG00000021469	Msx2
101721403	LOC101721403	ENSMUSG00000020297	Nsg2
101717234	LOC101717234	ENSMUSG00000020299	4930524B15Rik
101721995	Cpeb4	ENSMUSG00000020300	Cpeb4
101723040	Bod1	ENSMUSG00000044502	Bod1
101723645	Stc2	ENSMUSG00000020303	Stc2
101724475	Nkx2-5	ENSMUSG00000015579	Nkx2-5
101724941	Bnip1	ENSMUSG00000024191	Bnip1
101703638	Crebrf	ENSMUSG00000048249	Crebrf
101726308	Atp6v0e1	ENSMUSG00000015575	Atp6v0e
101697164	Ergic1	ENSMUSG00000001576	Ergic1
101697768	Neurl1b	ENSMUSG00000034413	Neurl1b
101698402	Sh3pxd2b	ENSMUSG00000040711	Sh3pxd2b
101699030	Ubtd2	ENSMUSG00000044949	Ubtd2
101699385	Efcab9	ENSMUSG00000044056	Efcab9
101700102	Stk10	ENSMUSG00000020272	Stk10
101718253	Fbxw11	ENSMUSG00000020271	Fbxw11
101701414	Smim23	ENSMUSG00000020270	Smim23
101718946	Fgf18	ENSMUSG00000057967	Fgf18
101702946	Tlx3	ENSMUSG00000040610	Tlx3
101703296	Ranbp17	ENSMUSG00000040594	Ranbp17
101703647	Gabrp	ENSMUSG00000020159	Gabrp
101704389	Kcnip1	ENSMUSG00000053519	Kcnip1
101704020	Kcnmb1	ENSMUSG00000020155	Kcnmb1
101705208	Lcp2	ENSMUSG00000002699	Lcp2
101706412	Foxi1	ENSMUSG00000047861	Foxi1
101707633	Dock2	ENSMUSG00000020143	Dock2
101707266	Fam196b	ENSMUSG00000069911	Fam196b
101707996	Spdl1	ENSMUSG00000069910	Spdl1
101709199	Slit3	ENSMUSG00000056427	Slit3
101710621	Pank3	ENSMUSG00000018846	Pank3
101711578	LOC101711578	ENSMUSG00000051062	Fbll1
101712302	Rars	ENSMUSG00000018848	Rars
101712895	Wwc1	ENSMUSG00000018849	Wwc1
101713979	Tenm2	ENSMUSG00000049336	Tenm2
101724236	Mat2b	ENSMUSG00000042032	Mat2b
101717355	Hmmr	ENSMUSG00000020330	Hmmr
101716765	Nudcd2	ENSMUSG00000020328	Nudcd2
101717912	Ccng1	ENSMUSG00000020326	Ccng1
101718598	Gabrg2	ENSMUSG00000020436	Gabrg2
101719179	Gabra1	ENSMUSG00000010803	Gabra1
101720123	Gabra6	ENSMUSG00000020428	Gabra6
101721168	Gabrb2	ENSMUSG00000007653	Gabrb2
101722473	Atp10b	ENSMUSG00000055415	Atp10b
101723041	Pttg1	ENSMUSG00000020415	Pttg1
101724360	Slu7	ENSMUSG00000020409	Slu7
101725582	C1qtnf2	ENSMUSG00000046491	C1qtnf2
101726311	Ccnjl	ENSMUSG00000044707	Ccnjl
101725952	Fabp6	ENSMUSG00000020405	Fabp6
101697665	Pwwp2a	ENSMUSG00000044950	Pwwp2a
101700103	Ttc1	ENSMUSG00000041278	Ttc1
101700459	Adra1b	ENSMUSG00000050541	Adra1b
101701309	Il12b	ENSMUSG00000004296	Il12b
101701660	Ublcp1	ENSMUSG00000041231	Ublcp1
101702012	Rnf145	ENSMUSG00000019189	Rnf145
101702802	Ebf1	ENSMUSG00000057098	Ebf1
101704961	Clint1	ENSMUSG00000006169	Clint1
101705581	Lsm11	ENSMUSG00000044847	Lsm11
101705954	Thg1l	ENSMUSG00000011254	Thg1l
101706675	Sox30	ENSMUSG00000040489	Sox30
101707880	Adam19	ENSMUSG00000011256	Adam19
101707267	Nipal4	ENSMUSG00000020411	Nipal4
101708581	Cyfip2	ENSMUSG00000020340	Cyfip2
101708246	Fndc9	ENSMUSG00000048721	Fndc9
101710258	Itk	ENSMUSG00000020395	Itk
101710623	Fam71b	ENSMUSG00000020401	Fam71b
101711948	Med7	ENSMUSG00000020397	Med7
101700332	Havcr1	ENSMUSG00000040405	Havcr1
101712531	Timd4	ENSMUSG00000055546	Timd4
101701416	Havcr2	ENSMUSG00000020399	Havcr2
101712896	Sgcd	ENSMUSG00000020354	Sgcd
101714422	Mrpl22	ENSMUSG00000020514	Mrpl22
101715025	Gemin5	ENSMUSG00000037275	Gemin5
101717232	Cnot8	ENSMUSG00000020515	Cnot8
101720343	Larp1	ENSMUSG00000037331	Larp1
101721169	Hand1	ENSMUSG00000037335	Hand1
101721532	Sap30l	ENSMUSG00000020519	Sap30l
101722354	Galnt10	ENSMUSG00000020520	Galnt10
101723164	Mfap3	ENSMUSG00000020522	Mfap3
101724007	Fam114a2	ENSMUSG00000020523	Fam114a2
101724828	Gria1	ENSMUSG00000020524	Gria1
101703178	Nmur2	ENSMUSG00000037393	Nmur2
101726680	Glra1	ENSMUSG00000000263	Glra1
101696790	G3bp1	ENSMUSG00000018583	G3bp1
101697402	Atox1	ENSMUSG00000018585	Atox1
101697769	Sparc	ENSMUSG00000018593	Sparc
101698666	Fat2	ENSMUSG00000055333	Fat2
101699256	Slc36a1	ENSMUSG00000020261	Slc36a1
101700331	Sec24a	ENSMUSG00000036391	Sec24a
101701175	Sar1b	ENSMUSG00000020386	Sar1b
101702240	Jade2	ENSMUSG00000020387	Jade2
101705444	Cdkn2aipnl	ENSMUSG00000020392	Cdkn2aipnl
101706676	Ube2b	ENSMUSG00000020390	Ube2b
101704258	Cdkl3	ENSMUSG00000020389	Cdkl3
101707511	Ppp2ca	ENSMUSG00000020349	Ppp2ca
101704606	Skp1	ENSMUSG00000036309	Skp1a
101707882	Tcf7	ENSMUSG00000000782	Tcf7
101708247	Vdac1	ENSMUSG00000020402	Vdac1
101708821	LOC101708821	ENSMUSG00000036275	9530068E07Rik
101709902	Fstl4	ENSMUSG00000036264	Fstl4
101710260	Hspa4	ENSMUSG00000020361	Hspa4
101711579	Zcchc10	ENSMUSG00000018239	Zcchc10
101710985	Aff4	ENSMUSG00000049470	Aff4
101712195	Leap2	ENSMUSG00000036216	Leap2
101712532	LOC101712532	ENSMUSG00000044894	Uqcrq
101712897	Gdf9	ENSMUSG00000018238	Gdf9
101713740	Shroom1	ENSMUSG00000018387	Shroom1
101715026	Sowaha	ENSMUSG00000044352	Sowaha
101715391	8-Sep	ENSMUSG00000018398	8-Sep
101717121	Kif3a	ENSMUSG00000018395	Kif3a
101706414	Il4	ENSMUSG00000000869	Il4
101718152	Il13	ENSMUSG00000020383	Il13
101719180	Rad50	ENSMUSG00000020380	Rad50
101719528	Il5	ENSMUSG00000036117	Il5
101719873	Irf1	ENSMUSG00000018899	Irf1
101720927	Slc22a5	ENSMUSG00000018900	Slc22a5
101721755	Slc22a4	ENSMUSG00000020334	Slc22a4
101723285	Pdlim4	ENSMUSG00000020388	Pdlim4
101724121	P4ha2	ENSMUSG00000018906	P4ha2
101724943	Csf2	ENSMUSG00000018916	Csf2
101725324	Acsl6	ENSMUSG00000020333	Acsl6
101707513	Meikin	ENSMUSG00000020332	Meikin
101696429	Fnip1	ENSMUSG00000035992	Fnip1
101697165	Rapgef6	ENSMUSG00000037533	Rapgef6
101699031	Cdc42se2	ENSMUSG00000052298	Cdc42se2
101700105	Lyrm7	ENSMUSG00000020268	Lyrm7
101700957	Hint1	ENSMUSG00000020267	Hint1
101701549	Gpx3	ENSMUSG00000018339	Gpx3
101701889	Tnip1	ENSMUSG00000020400	Tnip1
101702947	Anxa6	ENSMUSG00000018340	Anxa6
101705211	Ccdc69	ENSMUSG00000049588	Ccdc69
101706300	Gm2a	ENSMUSG00000000594	Gm2a
101708584	Slc36a3	ENSMUSG00000049491	Slc36a3
101706906	Slc36a2	ENSMUSG00000020264	Slc36a2
101707512	Irgm	ENSMUSG00000046879	Irgm1
101708940	LOC101708940	ENSMUSG00000058163	Gm5431
101709777	N4bp3	ENSMUSG00000001053	N4bp3
101710856	Rmnd5b	ENSMUSG00000001054	Rmnd5b
101712653	Nhp2	ENSMUSG00000001056	Nhp2
101714563	Hnrnpab	ENSMUSG00000020358	Hnrnpab
101713270	Phykpl	ENSMUSG00000020359	Phykpl
101708942	Col23a1	ENSMUSG00000063564	Col23a1
101715392	Clk4	ENSMUSG00000020385	Clk4
101716311	Prop1	ENSMUSG00000044542	Prop1
101710725	LOC101710725	ENSMUSG00000061952	Olfr1377
101717357	LOC101717357	ENSMUSG00000048728	Zfp454
101717017	LOC101717017	ENSMUSG00000000617	Grm6
101711085	Znf879	ENSMUSG00000044296	Zfp879
106007614	Znf354c	ENSMUSG00000044807	Zfp354c
101711463	Adamts2	ENSMUSG00000036545	Adamts2
101719069	Rufy1	ENSMUSG00000020375	Rufy1
101720219	Hnrnph1	ENSMUSG00000007850	Hnrnph1
101721044	Cby3	ENSMUSG00000050087	Cby3
101711836	Canx	ENSMUSG00000020368	Canx
101721888	Maml1	ENSMUSG00000050567	Maml1
101722474	Ltc4s	ENSMUSG00000020377	Ltc4s
101723043	Mgat4b	ENSMUSG00000036620	Mgat4b
101724587	Sqstm1	ENSMUSG00000015837	Sqstm1
101725457	LOC101725457	ENSMUSG00000020381	3010026O09Rik
101726313	Tbc1d9b	ENSMUSG00000036644	Tbc1d9b
101696670	Rnf130	ENSMUSG00000020376	Rnf130
101697667	Rasgef1c	ENSMUSG00000020374	Rasgef1c
101698286	Mapk9	ENSMUSG00000020366	Mapk9
101700106	Cnot6	ENSMUSG00000020362	Cnot6
101701176	Scgb3a1	ENSMUSG00000064057	Scgb3a1
101702013	Flt4	ENSMUSG00000020357	Flt4
101713272	LOC101713272	ENSMUSG00000108167	Olfr1386
101715745	Tmem121	ENSMUSG00000049036	Tmem121
101716083	LOC101716083	ENSMUSG00000037466	4930427A07Rik
101718254	LOC101718254	ENSMUSG00000006360	Crip1
101718602	Crip2	ENSMUSG00000006356	Crip2
101721757	LOC101721757	ENSMUSG00000021144	Mta1
101722600	Pacs2	ENSMUSG00000021143	Pacs2
101723395	Brf1	ENSMUSG00000011158	Brf1
101724477	Btbd6	ENSMUSG00000002803	Btbd6
101725199	Nudt14	ENSMUSG00000002804	Nudt14
101696431	Jag2	ENSMUSG00000002799	Jag2
101697030	Gpr132	ENSMUSG00000021298	Gpr132
101697404	Cdca4	ENSMUSG00000047832	Cdca4
101697771	LOC101697771	ENSMUSG00000037594	BC022687
101697171	Ahnak2	ENSMUSG00000072812	Ahnak2
101698668	Pld4	ENSMUSG00000052160	Pld4
101699032	Cep170b	ENSMUSG00000072825	Cep170b
101700333	Zbtb42	ENSMUSG00000037638	Zbtb42
101700695	Akt1	ENSMUSG00000001729	Akt1
101701551	Siva1	ENSMUSG00000064326	Siva1
101702121	Adssl1	ENSMUSG00000011148	Adssl1
101702688	Inf2	ENSMUSG00000037679	Inf2
101705705	Tmem179	ENSMUSG00000054013	Tmem179
101704735	LOC101704735	ENSMUSG00000043122	A530016L24Rik
101698290	Kif26a	ENSMUSG00000021294	Kif26a
101706066	Aspg	ENSMUSG00000037686	Aspg
101699035	Tdrd9	ENSMUSG00000054003	Tdrd9
106007708	Rd3l	ENSMUSG00000091402	Rd3l
101707999	LOC101707999	ENSMUSG00000021290	2010107E04Rik
101709202	Ppp1r13b	ENSMUSG00000021285	Ppp1r13b
101708351	Zfyve21	ENSMUSG00000021286	Zfyve21
101699387	Xrcc3	ENSMUSG00000021287	Xrcc3
101710626	Klc1	ENSMUSG00000021288	Klc1
101710003	Apopt1	ENSMUSG00000037787	Apopt1
101711718	Bag5	ENSMUSG00000049792	Bag5
101712089	Trmt61a	ENSMUSG00000060950	Trmt61a
101712656	Ckb	ENSMUSG00000001270	Ckb
101713017	Mark3	ENSMUSG00000007411	Mark3
101714778	Eif5	ENSMUSG00000021282	Eif5
101715138	Tnfaip2	ENSMUSG00000021281	Tnfaip2
101715976	Exoc3l4	ENSMUSG00000021280	Exoc3l4
101717464	Cdc42bpb	ENSMUSG00000021279	Cdc42bpb
101718043	Amn	ENSMUSG00000021278	Amn
101718736	Traf3	ENSMUSG00000021277	Traf3
101719777	Rcor1	ENSMUSG00000037896	Rcor1
101721997	Ankrd9	ENSMUSG00000037904	Ankrd9
101720478	Tecpr2	ENSMUSG00000021275	Tecpr2
101720127	Cinp	ENSMUSG00000021276	Cinp
101722355	Znf839	ENSMUSG00000021271	Zfp839
101700466	Mok	ENSMUSG00000056458	Mok
101723167	Wdr20	ENSMUSG00000037957	Wdr20
101725326	Hsp90aa1	ENSMUSG00000021270	Hsp90aa1
101725715	Dync1h1	ENSMUSG00000018707	Dync1h1
101726315	Ppp2r5c	ENSMUSG00000017843	Ppp2r5c
101697914	Dio3	ENSMUSG00000075707	Dio3
101701180	Rtl1	ENSMUSG00000085925	Rtl1
101700819	Dlk1	ENSMUSG00000040856	Dlk1
101702122	Begain	ENSMUSG00000040867	Begain
101702243	Wdr25	ENSMUSG00000040877	Wdr25
101703651	Wars	ENSMUSG00000021266	Wars
101704964	Slc25a47	ENSMUSG00000048856	Slc25a47
101705332	Slc25a29	ENSMUSG00000021265	Slc25a29
101705706	Yy1	ENSMUSG00000021264	Yy1
101706415	Degs2	ENSMUSG00000021263	Degs2
101706785	Evl	ENSMUSG00000021262	Evl
101707759	Eml1	ENSMUSG00000058070	Eml1
101708822	LOC101708822	ENSMUSG00000021259	Cyp46a1
101702950	Hhipl1	ENSMUSG00000021260	Hhipl1
101709661	Ccdc85c	ENSMUSG00000084883	Ccdc85c
101710005	Ccnk	ENSMUSG00000021258	Ccnk
101710371	Setd3	ENSMUSG00000056770	Setd3
101712090	Bcl11b	ENSMUSG00000048251	Bcl11b
101713744	Vrk1	ENSMUSG00000021115	Vrk1
101714424	Papola	ENSMUSG00000021111	Papola
101715028	Ak7	ENSMUSG00000041323	Ak7
101716184	Gskip	ENSMUSG00000044715	Gskip
101716535	Atg2b	ENSMUSG00000041341	Atg2b
101717359	LOC101717359	ENSMUSG00000066366	Serpina1a
101717918	Serpina11	ENSMUSG00000063232	Serpina11
101718737	Serpina9	ENSMUSG00000058260	Serpina9
101719070	Serpina12	ENSMUSG00000041567	Serpina12
101719422	Serpina5	ENSMUSG00000041550	Serpina5
101719778	Serpina3	ENSMUSG00000066361	Serpina3c
101720709	Gsc	ENSMUSG00000021095	Gsc
101721048	Dicer1	ENSMUSG00000041415	Dicer1
101721644	Clmn	ENSMUSG00000021097	Clmn
101722356	Syne3	ENSMUSG00000054150	Syne3
101722704	Glrx5	ENSMUSG00000021102	Glrx5
101704738	Tcl1a	ENSMUSG00000041359	Tcl1
106007962	LOC106007962	ENSMUSG00000094910	D430019H16Rik
101723648	Bdkrb2	ENSMUSG00000021070	Bdkrb2
101724010	Bdkrb1	ENSMUSG00000041347	Bdkrb1
101724363	Trip11	ENSMUSG00000021188	Trip11
101725084	Atxn3	ENSMUSG00000021189	Atxn3
101696793	Cpsf2	ENSMUSG00000041781	Cpsf2
101697167	Slc24a4	ENSMUSG00000041771	Slc24a4
101706535	Rin3	ENSMUSG00000044456	Rin3
101698288	Lgmn	ENSMUSG00000021190	Lgmn
101699261	Golga5	ENSMUSG00000021192	Golga5
101700108	Chga	ENSMUSG00000021194	Chga
101700462	Itpk1	ENSMUSG00000057963	Itpk1
101701177	Tmem251	ENSMUSG00000046675	Tmem251
101701765	LOC101701765	ENSMUSG00000091931	AK010878
101702354	Ubr7	ENSMUSG00000041712	Ubr7
101702948	Btbd7	ENSMUSG00000041702	Btbd7
101703652	Unc79	ENSMUSG00000021198	Unc79
101704025	Prima1	ENSMUSG00000041669	Prima1
101704608	Fam181a	ENSMUSG00000096753	Fam181a
101706168	Asb2	ENSMUSG00000021200	Asb2
101706786	Otub2	ENSMUSG00000021203	Otub2
101707760	LOC101707760	ENSMUSG00000064215	Ifi27
101708472	Ppp4r4	ENSMUSG00000021209	Ppp4r4
106007989	Serpina10	ENSMUSG00000061947	Serpina10
101710127	Serpina6	ENSMUSG00000060807	Serpina6
101709553	Fbln5	ENSMUSG00000021186	Fbln5
101710124	Tc2n	ENSMUSG00000021187	Tc2n
101710491	Catsperb	ENSMUSG00000047014	Catsperb
101710488	Ppp4r3a	ENSMUSG00000041846	Smek1
101711088	Ccdc88c	ENSMUSG00000021182	Ccdc88c
101711465	Gpr68	ENSMUSG00000047415	Gpr68
101711224	LOC101711224	ENSMUSG00000021185	9030617O03Rik
101712902	Ttc7b	ENSMUSG00000033530	Ttc7b
101714673	Nrde2	ENSMUSG00000021179	Nrde2
101715029	Kcnk13	ENSMUSG00000045404	Kcnk13
101712310	Tdp1	ENSMUSG00000021177	Tdp1
101715394	Efcab11	ENSMUSG00000021176	Efcab11
101716185	Foxn3	ENSMUSG00000033713	Foxn3
101717584	Ttc8	ENSMUSG00000021013	Ttc8
101712661	Eml5	ENSMUSG00000051166	Eml5
101718738	Zc3h14	ENSMUSG00000021012	Zc3h14
101720006	Ptpn21	ENSMUSG00000021009	Ptpn21
101720590	Spata7	ENSMUSG00000021007	Spata7
101721172	Kcnk10	ENSMUSG00000033854	Kcnk10
106007721	Dppa5	ENSMUSG00000062226	Gm10112
101721535	Gpr65	ENSMUSG00000021886	Gpr65
101721890	Galc	ENSMUSG00000021003	Galc
101722934	Flrt2	ENSMUSG00000047414	Flrt2
101724591	Sel1l	ENSMUSG00000020964	Sel1l
101726075	Ston2	ENSMUSG00000020961	Ston2
101726447	Gtf2a1	ENSMUSG00000020962	Gtf2a1
101718949	Tshr	ENSMUSG00000020963	Tshr
101696919	Cep128	ENSMUSG00000061533	Cep128
101697296	Dio2	ENSMUSG00000007682	Dio2
101698786	Nrxn3	ENSMUSG00000066392	Nrxn3
101700463	Adck1	ENSMUSG00000021044	Adck1
101720009	Snw1	ENSMUSG00000021039	Snw1
101701662	Slirp	ENSMUSG00000021040	Slirp
101701049	Alkbh1	ENSMUSG00000079036	Alkbh1
101702355	Sptlc2	ENSMUSG00000021036	Sptlc2
101702689	Ism2	ENSMUSG00000050671	Ism2
101703069	Ahsa1	ENSMUSG00000021037	Ahsa1
101703880	Vipas39	ENSMUSG00000021038	Vipas39
101720351	Noxred1	ENSMUSG00000072919	Noxred1
101705583	Samd15	ENSMUSG00000090812	Samd15
101704736	Tmed8	ENSMUSG00000034111	Tmed8
101706169	Gstz1	ENSMUSG00000021033	Gstz1
101706534	Pomt2	ENSMUSG00000034126	Pomt2
101707144	Ngb	ENSMUSG00000021032	Ngb
101707514	Tmem63c	ENSMUSG00000034145	Tmem63c
101708586	Zdhhc22	ENSMUSG00000048483	Zdhhc22
101708943	Cipc	ENSMUSG00000034157	Cipc
101709555	Irf2bpl	ENSMUSG00000034168	Irf2bpl
101721049	Lrrc74a	ENSMUSG00000059114	Lrrc74a
101709904	Angel1	ENSMUSG00000021257	Angel1
101710727	Vash1	ENSMUSG00000021256	Vash1
101711089	Esrrb	ENSMUSG00000021255	Esrrb
101711467	Gpatch2l	ENSMUSG00000021254	Gpatch2l
101712307	Ift43	ENSMUSG00000007867	Ift43
101712904	Tgfb3	ENSMUSG00000021253	Tgfb3
101713873	Ttll5	ENSMUSG00000012609	Ttll5
101713274	LOC101713274	ENSMUSG00000021252	0610007P14Rik
101715843	Flvcr2	ENSMUSG00000034258	Mfsd7c
101716426	Batf	ENSMUSG00000034266	Batf
101717796	Jdp2	ENSMUSG00000034271	Jdp2
101718383	Fos	ENSMUSG00000021250	Fos
101719423	Tmed10	ENSMUSG00000021248	Tmed10
101719779	Nek9	ENSMUSG00000034290	Nek9
101721759	Zc2hc1c	ENSMUSG00000045064	Zc2hc1c
101720710	Acyp1	ENSMUSG00000008822	Acyp1
101723287	Mlh3	ENSMUSG00000021245	Mlh3
101724125	Eif2b2	ENSMUSG00000004788	Eif2b2
101725085	Pgf	ENSMUSG00000004791	Pgf
101726317	Rps6kl1	ENSMUSG00000019235	Rps6kl1
101696795	Dlst	ENSMUSG00000004789	Dlst
101697169	Prox2	ENSMUSG00000042320	Prox2
101697773	Ylpm1	ENSMUSG00000021244	Ylpm1
101698148	Fcf1	ENSMUSG00000021243	Fcf1
101698540	Arel1	ENSMUSG00000042350	Arel1
101699870	Ltbp2	ENSMUSG00000002020	Ltbp2
101700464	Isca2	ENSMUSG00000021241	Isca2
101700822	Npc2	ENSMUSG00000021242	Npc2
101701178	Syndig1l	ENSMUSG00000071234	Syndig1l
101701554	Vrtn	ENSMUSG00000071235	Vrtn
101701894	Abcd4	ENSMUSG00000021240	Abcd4
101702690	Vsx2	ENSMUSG00000021239	Vsx2
101703070	Lin52	ENSMUSG00000085793	Lin52
101705709	Aldh6a1	ENSMUSG00000021238	Aldh6a1
101705334	Ccdc176	ENSMUSG00000057265	Bbof1
101703881	Entpd5	ENSMUSG00000021236	Entpd5
101706068	Coq6	ENSMUSG00000021235	Coq6
101706416	Fam161b	ENSMUSG00000021234	Fam161b
101706787	Znf410	ENSMUSG00000042472	Zfp410
101708944	Ptgr2	ENSMUSG00000072946	Ptgr2
101707402	Elmsan1	ENSMUSG00000042507	Elmsan1
101711582	Dnal1	ENSMUSG00000042523	Dnal1
101709781	LOC101709781	ENSMUSG00000043487	Acot6
101722826	LOC101722826	ENSMUSG00000021228	Acot3
101723172	Heatr4	ENSMUSG00000090843	Heatr4
101712659	LOC101712659	ENSMUSG00000046791	2410016O06Rik
101714090	Numb	ENSMUSG00000021224	Numb
101715641	Papln	ENSMUSG00000021223	Papln
101716186	Psen1	ENSMUSG00000019969	Psen1
101716537	Rbm25	ENSMUSG00000010608	Rbm25
101717361	Zfyve1	ENSMUSG00000042628	Zfyve1
101717702	Dcaf4	ENSMUSG00000021222	Dcaf4
101720129	Dpf3	ENSMUSG00000021221	Dpf3
101721173	Rgs6	ENSMUSG00000021219	Rgs6
101723757	Sipa1l1	ENSMUSG00000042700	Sipa1l1
101696311	Pcnx	ENSMUSG00000021140	Pcnx
101696673	Map3k9	ENSMUSG00000042724	Map3k9
101697540	Ttc9	ENSMUSG00000042734	Ttc9
101697915	Med6	ENSMUSG00000002679	Med6
101725720	LOC101725720	ENSMUSG00000072972	Adam4
101698541	Adam21	ENSMUSG00000008438	Adam21
106007603	Synj2bp	ENSMUSG00000090935	Synj2bp
101698905	LOC101698905	ENSMUSG00000091803	Cox16
101700465	Slc8a3	ENSMUSG00000079055	Slc8a3
101701555	Smoc1	ENSMUSG00000021136	Smoc1
101703071	Slc10a1	ENSMUSG00000021135	Slc10a1
101703416	Srsf5	ENSMUSG00000021134	Srsf5
101704968	Susd6	ENSMUSG00000021133	Susd6
101705585	Ccdc177	ENSMUSG00000062961	Ccdc177
101706304	Plekhd1	ENSMUSG00000066438	Plekhd1
101706909	Slc39a9	ENSMUSG00000048833	Slc39a9
101709424	Galnt16	ENSMUSG00000021130	Galnt16
101710627	Exd2	ENSMUSG00000032705	Exd2
101711468	Dcaf5	ENSMUSG00000049106	Dcaf5
101711839	Actn1	ENSMUSG00000015143	Actn1
101712905	Zfp36l1	ENSMUSG00000021127	Zfp36l1
101714221	Rad51b	ENSMUSG00000059060	Rad51b
101714566	Zfyve26	ENSMUSG00000066440	Zfyve26
101715642	Rdh12	ENSMUSG00000021123	Rdh12
101716314	Rdh11	ENSMUSG00000066441	Rdh11
101717467	Vti1b	ENSMUSG00000021124	Vti1b
101717125	Arg2	ENSMUSG00000021125	Arg2
101719292	Pigh	ENSMUSG00000021120	Pigh
101717797	Plekhh1	ENSMUSG00000060716	Plekhh1
101720007	Tmem229b	ENSMUSG00000046157	Tmem229b
101722480	LOC101722480	ENSMUSG00000025364	Pa2g4
101722825	Plek2	ENSMUSG00000021118	Plek2
101723170	Eif2s1	ENSMUSG00000021116	Eif2s1
101723759	Atp6v1d	ENSMUSG00000021114	Atp6v1d
101724481	Mpp5	ENSMUSG00000021112	Mpp5
101699618	Fam71d	ENSMUSG00000056987	Fam71d
101725958	Gphn	ENSMUSG00000047454	Gphn
101697170	Fut8	ENSMUSG00000021065	Fut8
101699034	Max	ENSMUSG00000059436	Max
101703774	Fntb	ENSMUSG00000033373	Fntb
101701766	Rab15	ENSMUSG00000021062	Rab15
101701418	Gpx2	ENSMUSG00000042808	Gpx2
101700823	Churc1	ENSMUSG00000090258	Churc1
101704610	Sptb	ENSMUSG00000021061	Sptb
101705960	Plekhg3	ENSMUSG00000052609	Plekhg3
101701420	Ppp1r36	ENSMUSG00000052221	Ppp1r36
101706305	Hspa2	ENSMUSG00000059970	Hspa2
101701768	Zbtb1	ENSMUSG00000033454	Zbtb1
101706681	Zbtb25	ENSMUSG00000056459	Zbtb25
101707046	Akap5	ENSMUSG00000021057	Akap5
101707403	Mthfd1	ENSMUSG00000021048	Mthfd1
101708704	Esr2	ENSMUSG00000021055	Esr2
101709558	Syne2	ENSMUSG00000063450	Syne2
101710628	Sgpp1	ENSMUSG00000021054	Sgpp1
101710986	Wdr89	ENSMUSG00000045690	Wdr89
101711583	Ppp2r5e	ENSMUSG00000021051	Ppp2r5e
101712660	Gphb5	ENSMUSG00000048982	Gphb5
101713021	Rhoj	ENSMUSG00000046768	Rhoj
101713389	Kcnh5	ENSMUSG00000034402	Kcnh5
101714780	LOC101714780	ENSMUSG00000071265	1700086L19Rik
101715031	Syt16	ENSMUSG00000044912	Syt16
101716427	Snapc1	ENSMUSG00000021113	Snapc1
101715845	Hif1a	ENSMUSG00000021109	Hif1a
101716769	Prkch	ENSMUSG00000021108	Prkch
101717126	Tmem30b	ENSMUSG00000034435	Tmem30b
101717798	Slc38a6	ENSMUSG00000044712	Slc38a6
101718155	Trmt5	ENSMUSG00000034442	Trmt5
101718839	Mnat1	ENSMUSG00000021103	Mnat1
101719647	Six4	ENSMUSG00000034460	Six4
101720008	Six1	ENSMUSG00000051367	Six1
101720350	Six6	ENSMUSG00000021099	Six6
101705712	LOC101705712	ENSMUSG00000021098	4930447C04Rik
101720711	LOC101720711	ENSMUSG00000021096	Ppm1a
101721892	LOC101721892	ENSMUSG00000021094	Dhrs7
101722247	Pcnxl4	ENSMUSG00000034501	Pcnx4
101723046	LOC101723046	ENSMUSG00000021090	Lrrc9
101723649	Rtn1	ENSMUSG00000021087	Rtn1
101706070	Ccdc175	ENSMUSG00000021086	Ccdc175
101724592	Jkamp	ENSMUSG00000005078	Jkamp
101725460	L3hypdh	ENSMUSG00000019718	L3hypdh
101706418	Gpr135	ENSMUSG00000043398	Gpr135
101726077	Daam1	ENSMUSG00000034574	Daam1
101707276	Xkr4	ENSMUSG00000051951	Xkr4
101708706	Sox17	ENSMUSG00000025902	Sox17
101709316	Mrpl15	ENSMUSG00000033845	Mrpl15
101709662	Lypla1	ENSMUSG00000025903	Lypla1
101710006	Tcea1	ENSMUSG00000033813	Tcea1
101724487	Rgs20	ENSMUSG00000002459	Rgs20
101710987	Atp6v1h	ENSMUSG00000033793	Atp6v1h
101712431	Oprk1	ENSMUSG00000025905	Oprk1
101712787	Npbwr1	ENSMUSG00000033774	Npbwr1
101713529	Fam150a	ENSMUSG00000087247	Fam150a
101714222	St18	ENSMUSG00000033740	St18
101715288	Pcmtd1	ENSMUSG00000051285	Pcmtd1
101716771	Sntg1	ENSMUSG00000025909	Sntg1
101717470	Snai2	ENSMUSG00000022676	Snai2
101717799	Efcab1	ENSMUSG00000068617	Efcab1
101720592	Ube2v2	ENSMUSG00000022674	Ube2v2
101721409	Mcm4	ENSMUSG00000022673	Mcm4
101722248	Prkdc	ENSMUSG00000022672	Prkdc
101723047	Cebpd	ENSMUSG00000071637	Cebpd
101724483	Spidr	ENSMUSG00000041974	Spidr
101725331	Iqsec3	ENSMUSG00000040797	Iqsec3
101725721	Slc6a12	ENSMUSG00000030109	Slc6a12
101697408	Slc6a13	ENSMUSG00000030108	Slc6a13
101697034	Kdm5a	ENSMUSG00000030180	Kdm5a
101698789	Ccdc77	ENSMUSG00000030177	Ccdc77
101702463	B4galnt3	ENSMUSG00000041372	B4galnt3
101701422	Ninj2	ENSMUSG00000041377	Ninj2
101703182	Wnk1	ENSMUSG00000045962	Wnk1
101706789	Rad52	ENSMUSG00000030166	Rad52
101708130	Usp18	ENSMUSG00000030107	Usp18
101709208	Tuba8	ENSMUSG00000030137	Tuba8
101709561	Pex26	ENSMUSG00000067825	Pex26
101709910	Mical3	ENSMUSG00000051586	Mical3
101710493	Bid	ENSMUSG00000004446	Bid
101711722	Bcl2l13	ENSMUSG00000009112	Bcl2l13
101713169	Atp6v1e1	ENSMUSG00000019210	Atp6v1e1
101714676	Slc25a18	ENSMUSG00000004902	Slc25a18
101714324	Cecr2	ENSMUSG00000071226	Cecr2
101715290	Cecr5	ENSMUSG00000058979	Cecr5
101704855	Cecr6	ENSMUSG00000094626	Cecr6
101715981	Il17ra	ENSMUSG00000002897	Il17ra
101717129	Cacna1c	ENSMUSG00000051331	Cacna1c
101716540	Dcp1b	ENSMUSG00000041477	Dcp1b
101705589	Cacna2d4	ENSMUSG00000041460	Cacna2d4
101723289	Lrtm2	ENSMUSG00000055003	Lrtm2
101726203	Adipor2	ENSMUSG00000030168	Adipor2
101696315	Wnt5b	ENSMUSG00000030170	Wnt5b
101697035	Fbxl14	ENSMUSG00000030019	Fbxl14
101698544	Erc1	ENSMUSG00000030172	Erc1
101700223	LOC101700223	ENSMUSG00000063236	1110038F14Rik
101701771	Znf250	ENSMUSG00000054967	Zfp647
101703655	Rpl8	ENSMUSG00000003970	Rpl8
106007590	Znf7	ENSMUSG00000033669	Zfp7
101705449	Znf251	ENSMUSG00000022526	Zfp251
101704611	Commd5	ENSMUSG00000055041	Commd5
101706172	Arhgap39	ENSMUSG00000033697	Arhgap39
101707047	Lrrc14	ENSMUSG00000033728	Lrrc14
101710862	Recql4	ENSMUSG00000033762	Recql4
101711227	Mfsd3	ENSMUSG00000019080	Mfsd3
101713635	Gpt	ENSMUSG00000022546	Gpt
101711841	Ppp1r16a	ENSMUSG00000033819	Ppp1r16a
101717018	Foxh1	ENSMUSG00000033837	Foxh1
101715982	Kifc2	ENSMUSG00000004187	Kifc2
101715143	Cyhr1	ENSMUSG00000053929	Cyhr1
101718493	Slc39a4	ENSMUSG00000063354	Slc39a4
101720593	Cpsf1	ENSMUSG00000034022	Cpsf1
101719297	Adck5	ENSMUSG00000022550	Adck5
101721412	Slc52a2	ENSMUSG00000022560	Slc52a2
101722250	Fbxl6	ENSMUSG00000022559	Fbxl6
101723290	Scrt1	ENSMUSG00000048385	Scrt1
101723650	Dgat1	ENSMUSG00000022555	Dgat1
101724242	Hsf1	ENSMUSG00000022556	Hsf1
101724596	Bop1	ENSMUSG00000022557	Bop1
106008641	Scx	ENSMUSG00000034161	Scx
101725203	Mroh1	ENSMUSG00000022558	Mroh1
101726569	Hgh1	ENSMUSG00000022554	Hgh1
101709913	LOC101709913	ENSMUSG00000109179	Gm35339
101699038	Maf1	ENSMUSG00000022553	Maf1
101697173	Sharpin	ENSMUSG00000022552	Sharpin
101700825	LOC101700825	ENSMUSG00000022551	Cyc1
101701181	Gpaa1	ENSMUSG00000022561	Gpaa1
101702464	Oplah	ENSMUSG00000022562	Oplah
101703302	Exosc4	ENSMUSG00000034259	Exosc4
101709209	Spatc1	ENSMUSG00000049653	Spatc1
101706912	Parp10	ENSMUSG00000063268	Parp10
101708250	Grina	ENSMUSG00000022564	Grina
101703656	Plec	ENSMUSG00000022565	Plec
101709785	LOC101709785	ENSMUSG00000044361	BC024139
101711469	Puf60	ENSMUSG00000002524	Puf60
101711091	Scrib	ENSMUSG00000022568	Scrib
101714924	LOC101714924	ENSMUSG00000102018	K230010J24Rik
101714325	Fam83h	ENSMUSG00000046761	Fam83h
101712538	Mapk15	ENSMUSG00000063704	Mapk15
101717241	Ccdc166	ENSMUSG00000098176	Ccdc166
101717589	Znf707	ENSMUSG00000034429	Zfp707
101718159	Znf623	ENSMUSG00000050846	Zfp623
101718494	Tsta3	ENSMUSG00000022570	Tsta3
101719535	Pycrl	ENSMUSG00000022571	Pycrl
101719879	Tigd5	ENSMUSG00000103906	Tigd5
101720224	Eef1d	ENSMUSG00000055762	Eef1d
101721764	LOC101721764	ENSMUSG00000022574	Naprt
101722939	Mroh6	ENSMUSG00000098678	Mroh6
101723292	Gsdmd	ENSMUSG00000022575	Gsdmd
101724950	Zc3h3	ENSMUSG00000075600	Zc3h3
101725333	Mafa	ENSMUSG00000047591	Mafa
101725723	Rhpn1	ENSMUSG00000022580	Rhpn1
101697297	Zfp41	ENSMUSG00000047003	Zfp41
101697543	Gpihbp1	ENSMUSG00000022579	Gpihbp1
101697918	LOC101697918	ENSMUSG00000022577	Ly6h
101699267	LOC101699267	ENSMUSG00000093626	Ly6l
101712791	LOC101712791	ENSMUSG00000047728	BC025446
101699978	Ly6e	ENSMUSG00000022587	Ly6e
101700338	LOC101700338	ENSMUSG00000063522	2010109I03Rik
101700701	LOC101700701	ENSMUSG00000022589	Cyp11b2
101701897	Gml	ENSMUSG00000068600	Gml2
101702244	LOC101702244	ENSMUSG00000034634	Ly6d
101703522	Lypd2	ENSMUSG00000022595	Lypd2
101714928	Slurp1	ENSMUSG00000022596	Slurp1
101704141	Them6	ENSMUSG00000056665	Them6
101705338	Psca	ENSMUSG00000022598	Psca
101704494	Jrk	ENSMUSG00000046380	Jrk
101705961	Arc	ENSMUSG00000022602	Arc
101715296	LOC101715296	ENSMUSG00000022603	Mroh4
101715646	Adgrb1	ENSMUSG00000034730	Adgrb1
101716318	Mroh5	ENSMUSG00000072487	Mroh5
101706683	Ptp4a3	ENSMUSG00000059895	Ptp4a3
101708005	Gpr20	ENSMUSG00000045281	Gpr20
101708356	Slc45a4	ENSMUSG00000079020	Slc45a4
101709911	Dennd3	ENSMUSG00000036661	Dennd3
101711587	Ptk2	ENSMUSG00000022607	Ptk2
101714223	Ago2	ENSMUSG00000036698	Ago2
101713171	Chrac1	ENSMUSG00000068391	Chrac1
101715292	Trappc9	ENSMUSG00000047921	Trappc9
101715849	Kcnk9	ENSMUSG00000036760	Kcnk9
101716192	Col22a1	ENSMUSG00000079022	Col22a1
101716543	Fam135b	ENSMUSG00000036800	Fam135b
101717590	LOC101717590	ENSMUSG00000062651	H2al2a
101718606	Khdrbs3	ENSMUSG00000022332	Khdrbs3
101717705	LOC101717705	ENSMUSG00000022335	Zfat
101720225	St3gal1	ENSMUSG00000013846	St3gal1
101722001	Ndrg1	ENSMUSG00000005125	Ndrg1
101722605	Wisp1	ENSMUSG00000005124	Wisp1
101719426	Tg	ENSMUSG00000053469	Tg
101723401	Sla	ENSMUSG00000022372	Sla
101723763	Phf20l1	ENSMUSG00000072501	Phf20l1
101724366	Tmem71	ENSMUSG00000036944	Tmem71
101724715	Lrrc6	ENSMUSG00000022375	Lrrc6
101726081	Kcnq3	ENSMUSG00000056258	Kcnq3
101719782	Hhla1	ENSMUSG00000072511	Hhla1
101720134	Oc90	ENSMUSG00000015001	Oc90
101726451	Efr3a	ENSMUSG00000015002	Efr3a
101698293	Adcy8	ENSMUSG00000022376	Adcy8
101698673	Asap1	ENSMUSG00000022377	Asap1
101700702	Fam49b	ENSMUSG00000022378	Fam49b
101721539	Gsdmc	ENSMUSG00000079025	Gsdmc
101704740	Myc	ENSMUSG00000022346	Myc
101707049	Trib1	ENSMUSG00000032501	Trib1
101707405	Nsmce2	ENSMUSG00000059586	Nsmce2
101708947	Kiaa0196	ENSMUSG00000022350	E430025E21Rik
101709317	Sqle	ENSMUSG00000022351	Sqle
101711092	Mtss1	ENSMUSG00000022353	Mtss1
101713987	Ndufb9	ENSMUSG00000022354	Ndufb9
101713636	Tatdn1	ENSMUSG00000050891	Tatdn1
101714326	Rnf139	ENSMUSG00000037075	Rnf139
101715645	Trmt12	ENSMUSG00000037085	Trmt12
101716317	Tmem65	ENSMUSG00000062373	Tmem65
101716891	Fer1l6	ENSMUSG00000037106	Fer1l6
101717242	Fam91a1	ENSMUSG00000037119	Fam91a1
101717591	Anxa13	ENSMUSG00000055114	Anxa13
101717924	Klhl38	ENSMUSG00000022357	Klhl38
101718496	Fbxo32	ENSMUSG00000022358	Fbxo32
101719072	Wdyhv1	ENSMUSG00000022359	Wdyhv1
101719425	Atad2	ENSMUSG00000022360	Atad2
101719781	Zhx1	ENSMUSG00000022361	Zhx1
101720594	LOC101720594	ENSMUSG00000101892	9130401M01Rik
101721177	Tbc1d31	ENSMUSG00000022364	Tbc1d31
101722706	Derl1	ENSMUSG00000022365	Derl1
101723521	Zhx2	ENSMUSG00000071757	Zhx2
101724130	Has2	ENSMUSG00000022367	Has2
101724835	Rassf6	ENSMUSG00000029370	Rassf6
101699389	Afm	ENSMUSG00000029369	Afm
101725205	Afp	ENSMUSG00000054932	Afp
101725590	Alb	ENSMUSG00000029368	Alb
101725960	Ankrd17	ENSMUSG00000055204	Ankrd17
101726570	LOC101726570	ENSMUSG00000035505	Cox18
101699874	Fat3	ENSMUSG00000074505	Fat3
101702954	Mtnr1b	ENSMUSG00000050901	Mtnr1b
101700470	Slc36a4	ENSMUSG00000043885	Slc36a4
101703657	Ccdc67	ENSMUSG00000039977	Ccdc67
101703183	Cep295	ENSMUSG00000046111	Cep295
101701427	Taf1d	ENSMUSG00000031939	Taf1d
101705451	LOC101705451	ENSMUSG00000031938	4931406C07Rik
101706308	Med17	ENSMUSG00000031935	Med17
101706685	Vstm5	ENSMUSG00000031937	Vstm5
101708132	Hephl1	ENSMUSG00000031936	Hephl1
101708476	Panx1	ENSMUSG00000031934	Panx1
101704741	Izumo1r	ENSMUSG00000031933	Izumo1r
101708829	Gpr83	ENSMUSG00000031932	Gpr83
101709211	Mre11a	ENSMUSG00000031928	Mre11a
101709563	Ankrd49	ENSMUSG00000031931	Ankrd49
106008488	LOC106008488	ENSMUSG00000031927	1700012B09Rik
101711725	Fut4	ENSMUSG00000049307	Fut4
101711355	Piwil4	ENSMUSG00000036912	Piwil4
101712095	Amotl1	ENSMUSG00000013076	Amotl1
101714226	Cwc15	ENSMUSG00000004096	Cwc15
101714570	Endod1	ENSMUSG00000037419	Endod1
101715295	Sesn3	ENSMUSG00000032009	Sesn3
101717593	Fam76b	ENSMUSG00000037808	Fam76b
101715850	Cep57	ENSMUSG00000031922	Cep57
101718842	Mtmr2	ENSMUSG00000031918	Mtmr2
101721053	Maml2	ENSMUSG00000031925	Maml2
101721650	Ccdc82	ENSMUSG00000079084	Ccdc82
101722708	Jrkl	ENSMUSG00000079083	Jrkl
101711588	Tmc1	ENSMUSG00000024749	Tmc1
101710265	Zfand5	ENSMUSG00000024750	Zfand5
101713028	Gda	ENSMUSG00000058624	Gda
101711095	LOC101711095	ENSMUSG00000035171	1110059E24Rik
101711471	Abhd17b	ENSMUSG00000047368	Abhd17b
101712540	Tmem2	ENSMUSG00000024754	Tmem2
101714096	Trpm3	ENSMUSG00000052387	Trpm3
101718843	Klf9	ENSMUSG00000033863	Klf9
101715146	Smc5	ENSMUSG00000024943	Smc5
101719881	Mamdc2	ENSMUSG00000033207	Mamdc2
101720226	LOC101720226	ENSMUSG00000033053	1700028P14Rik
101721055	Ptar1	ENSMUSG00000074925	Ptar1
101722004	Apba1	ENSMUSG00000024897	Apba1
101716196	Fam189a2	ENSMUSG00000071604	Fam189a2
101722709	Tjp2	ENSMUSG00000024812	Tjp2
101724952	Fxn	ENSMUSG00000059363	Fxn
101726083	Pip5k1b	ENSMUSG00000024867	Pip5k1b
101725726	Fam122a	ENSMUSG00000074922	Fam122a
101697921	Tmem252	ENSMUSG00000048572	Tmem252
101698296	Pgm5	ENSMUSG00000041731	Pgm5
101698676	LOC101698676	ENSMUSG00000051490	Foxd4
101699041	LOC101699041	ENSMUSG00000024878	Cbwd1
101701061	Dock8	ENSMUSG00000052085	Dock8
101702127	Kank1	ENSMUSG00000032702	Kank1
101704400	Dmrt1	ENSMUSG00000024837	Dmrt1
101704743	Dmrt3	ENSMUSG00000042372	Dmrt3
101705079	Dmrt2	ENSMUSG00000048138	Dmrt2
101706423	Smarca2	ENSMUSG00000024921	Smarca2
101709214	Vldlr	ENSMUSG00000024924	Vldlr
101717244	Kcnv2	ENSMUSG00000047298	Kcnv2
101710010	Kiaa0020	ENSMUSG00000041360	Pum3
101711357	Rfx3	ENSMUSG00000040929	Rfx3
101712203	Glis3	ENSMUSG00000052942	Glis3
101713753	Slc1a1	ENSMUSG00000024935	Slc1a1
101714784	Spata6l	ENSMUSG00000064202	4430402I18Rik
101714098	Ppapdc2	ENSMUSG00000040105	Plpp6
101715986	Cdc37l1	ENSMUSG00000024780	Cdc37l1
101716319	Ak3	ENSMUSG00000024782	Ak3
101716894	Rcl1	ENSMUSG00000024785	Rcl1
101717708	Jak2	ENSMUSG00000024789	Jak2
101718386	Rln2	ENSMUSG00000039097	Rln1
101718741	Plgrkt	ENSMUSG00000016495	Plgrkt
101719302	Cd274	ENSMUSG00000016496	Cd274
101720014	Pdcd1lg2	ENSMUSG00000016498	Pdcd1lg2
101721294	Ric1	ENSMUSG00000038658	Ric1
101720012	Ermp1	ENSMUSG00000046324	Ermp1
101721653	Mlana	ENSMUSG00000024806	Mlana
101722252	Kiaa2026	ENSMUSG00000046138	9930021J03Rik
101722609	Ranbp6	ENSMUSG00000074909	Ranbp6
101723403	Il33	ENSMUSG00000024810	Il33
101725090	Uhrf2	ENSMUSG00000024817	Uhrf2
101725465	Gldc	ENSMUSG00000024827	Gldc
101698040	Kdm4c	ENSMUSG00000028397	Kdm4c
101698911	Tmem261	ENSMUSG00000028398	Tmem261
101699982	Ptprd	ENSMUSG00000028399	Ptprd
101704615	Tyrp1	ENSMUSG00000005994	Tyrp1
101705219	Lurap1l	ENSMUSG00000048706	Lurap1l
101706793	Mpdz	ENSMUSG00000028402	Mpdz
101708254	Nfib	ENSMUSG00000008575	Nfib
101710011	Zdhhc21	ENSMUSG00000028403	Zdhhc21
101724244	Cer1	ENSMUSG00000038192	Cer1
101713531	Frem1	ENSMUSG00000059049	Frem1
101710731	Ttc39b	ENSMUSG00000038172	Ttc39b
101715502	Snapc3	ENSMUSG00000028483	Snapc3
101717709	Ccdc171	ENSMUSG00000052407	Ccdc171
101718049	Bnc2	ENSMUSG00000028487	Bnc2
101725728	Cntln	ENSMUSG00000038070	Cntln
101718387	Sh3gl2	ENSMUSG00000028488	Sh3gl2
106008810	LOC106008810	ENSMUSG00000066113	Adamtsl1
101720485	Saxo1	ENSMUSG00000028492	Saxo1
101720836	Rraga	ENSMUSG00000070934	Rraga
101721179	Haus6	ENSMUSG00000038047	Haus6
101722130	Plin2	ENSMUSG00000028494	Plin2
101722486	Dennd4c	ENSMUSG00000038024	Dennd4c
101723295	Rps6	ENSMUSG00000028495	Rps6
101723877	Acer2	ENSMUSG00000038007	Acer2
101725592	Slc24a2	ENSMUSG00000037996	Slc24a2
101698157	Focad	ENSMUSG00000038368	Focad
101698416	Hacd4	ENSMUSG00000028497	Hacd4
101699983	Klhl9	ENSMUSG00000070923	Klhl9
101699626	Ifne	ENSMUSG00000045364	Ifne
101700706	Mtap	ENSMUSG00000062937	Mtap
101701062	LOC101701062	ENSMUSG00000073802	Cdkn2b
101702467	Dmrta1	ENSMUSG00000043753	Dmrta1
101702468	LOC101702468	ENSMUSG00000084957	Bbip1
101703524	Elavl2	ENSMUSG00000008489	Elavl2
101703525	Izumo3	ENSMUSG00000028533	Izumo3
101706688	Tusc1	ENSMUSG00000054000	Tusc1
101707768	Caap1	ENSMUSG00000028578	Caap1
101708135	Plaa	ENSMUSG00000028577	Plaa
101710134	Ift74	ENSMUSG00000028576	Ift74
101709428	Lrrc19	ENSMUSG00000049799	Lrrc19
101710501	Tek	ENSMUSG00000006386	Tek
101706074	LOC101706074	ENSMUSG00000028575	Eqtn
101711098	Mob3b	ENSMUSG00000073910	Mob3b
101706424	Ifnk	ENSMUSG00000042993	Ifnk
101711729	LOC101711729	ENSMUSG00000028300	3110043O21Rik
101712792	LOC101712792	ENSMUSG00000028647	Mycbp
101713176	Lingo2	ENSMUSG00000045083	Lingo2
101716545	Aco1	ENSMUSG00000028405	Aco1
101717131	Ddx58	ENSMUSG00000040296	Ddx58
101717472	Topors	ENSMUSG00000036822	Topors
101717801	Ndufb6	ENSMUSG00000071014	Ndufb6
101719186	Tmem215	ENSMUSG00000046593	Tmem215
101719882	Aptx	ENSMUSG00000028411	Aptx
101720228	Dnaja1	ENSMUSG00000028410	Dnaja1
101720596	Smu1	ENSMUSG00000028409	Smu1
101721414	B4galt1	ENSMUSG00000028413	B4galt1
101722710	Spink4	ENSMUSG00000028415	Spink4
101710733	Bag1	ENSMUSG00000028416	Bag1
101723765	Chmp5	ENSMUSG00000028419	Chmp5
101724132	Nfx1	ENSMUSG00000028423	Nfx1
101725091	Aqp7	ENSMUSG00000028427	Aqp7
101725963	Aqp3	ENSMUSG00000028435	Aqp3
101696440	Nol6	ENSMUSG00000028430	Nol6
101726324	Ube2r2	ENSMUSG00000036241	Ube2r2
101711472	Ubap2	ENSMUSG00000028433	Ubap2
101697412	Dcaf12	ENSMUSG00000028436	Dcaf12
101698547	Ubap1	ENSMUSG00000028437	Ubap1
101699156	Kif24	ENSMUSG00000028438	Kif24
101699878	Nudt2	ENSMUSG00000028443	Nudt2
101702812	Kiaa1161	ENSMUSG00000046312	AI464131
101702248	LOC101702248	ENSMUSG00000028441	1110017D15Rik
101700830	Fam219a	ENSMUSG00000028439	Fam219a
101703186	Dnai1	ENSMUSG00000061322	Dnaic1
101703780	Enho	ENSMUSG00000028445	Enho
101704145	Cntfr	ENSMUSG00000028444	Cntfr
101705221	Rpp25l	ENSMUSG00000036114	Rpp25l
101706314	Dctn3	ENSMUSG00000028447	Dctn3
101708010	Arid3c	ENSMUSG00000066224	Arid3c
101707150	Sigmar1	ENSMUSG00000036078	Sigmar1
101708590	Galt	ENSMUSG00000036073	Galt
101708949	Il11ra	ENSMUSG00000073889	Il11ra1
101710135	Ccl27	ENSMUSG00000073888	Ccl27a
101712542	Ccl19	ENSMUSG00000071005	Ccl19
101713638	Ch25h	ENSMUSG00000050370	Ch25h
101713991	Lipa	ENSMUSG00000024781	Lipa
101700834	Ifit2	ENSMUSG00000045932	Ifit2
101714328	Ifit3	ENSMUSG00000062488	Ifit3b
101714680	LOC101714680	ENSMUSG00000034459	Ifit1
101716088	Slc16a12	ENSMUSG00000009378	Slc16a12
101717132	Pank1	ENSMUSG00000033610	Pank1
101717473	Kif20b	ENSMUSG00000024795	Kif20b
101719078	Htr7	ENSMUSG00000024798	Htr7
101719658	Rpp30	ENSMUSG00000024800	Rpp30
101720229	Ankrd1	ENSMUSG00000024803	Ankrd1
101720933	Pcgf5	ENSMUSG00000024805	Pcgf5
101721297	Hectd2	ENSMUSG00000041180	Hectd2
101722711	Ppp1r3c	ENSMUSG00000067279	Ppp1r3c
101723051	Tnks2	ENSMUSG00000024811	Tnks2
101724490	Fgfbp3	ENSMUSG00000047632	Fgfbp3
101725093	Btaf1	ENSMUSG00000040565	Btaf1
101726453	Cpeb3	ENSMUSG00000039652	Cpeb3
101726086	LOC101726086	ENSMUSG00000096210	H1f0
101696556	5-Mar	ENSMUSG00000023307	5-Mar
101706921	Ide	ENSMUSG00000056999	Ide
101707281	Kif11	ENSMUSG00000012443	Kif11
101697305	Hhex	ENSMUSG00000024986	Hhex
101708012	Exoc6	ENSMUSG00000053799	Exoc6
101708363	LOC101708363	ENSMUSG00000062432	Cyp26c1
101699044	LOC101699044	ENSMUSG00000024987	Cyp26a1
101699627	Myof	ENSMUSG00000048612	Myof
101700227	Cep55	ENSMUSG00000024989	Cep55
101701315	Ffar4	ENSMUSG00000054200	Ffar4
101701666	Rbp4	ENSMUSG00000024990	Rbp4
101702814	Pde6c	ENSMUSG00000024992	Pde6c
101703188	Fra10ac1	ENSMUSG00000054237	Fra10ac1
101703526	Lgi1	ENSMUSG00000067242	Lgi1
101704146	LOC101704146	ENSMUSG00000109936	RP23-145I16.5
101704974	Slc35g1	ENSMUSG00000044026	Slc35g1
101706315	Plce1	ENSMUSG00000024998	Plce1
101705967	Noc3l	ENSMUSG00000024999	Noc3l
101707054	Tbc1d12	ENSMUSG00000048720	Tbc1d12
101707644	Hells	ENSMUSG00000025001	Hells
101708592	LOC101708592	ENSMUSG00000025002	Cyp2c55
101710990	LOC101710990	ENSMUSG00000003053	Cyp2c29
101712207	Pdlim1	ENSMUSG00000055044	Pdlim1
101711592	Sorbs1	ENSMUSG00000025006	Sorbs1
101713177	Aldh18a1	ENSMUSG00000025007	Aldh18a1
101714230	Tctn3	ENSMUSG00000025008	Tctn3
101715301	Entpd1	ENSMUSG00000048120	Entpd1
101713033	Cc2d2b	ENSMUSG00000108929	Cc2d2b
101716197	Ccnj	ENSMUSG00000025010	Ccnj
101717024	Znf518a	ENSMUSG00000049164	Zfp518a
101718500	Blnk	ENSMUSG00000061132	Blnk
101718847	Dntt	ENSMUSG00000025014	Dntt
101719659	Opalin	ENSMUSG00000050121	Opalin
101713756	Tll2	ENSMUSG00000025013	Tll2
101720356	Tm9sf3	ENSMUSG00000025016	Tm9sf3
101720717	Pik3ap1	ENSMUSG00000025017	Pik3ap1
101722713	Slit1	ENSMUSG00000025020	Slit1
101714790	Cuzd1	ENSMUSG00000040205	Cuzd1
101715149	LOC101715149	ENSMUSG00000006204	5430419D17Rik
101715509	Arhgap19	ENSMUSG00000025154	Arhgap19
101724371	Frat1	ENSMUSG00000067199	Frat1
101724720	Frat2	ENSMUSG00000047604	Frat2
101725094	Rrp12	ENSMUSG00000035049	Rrp12
101725467	Pgam1	ENSMUSG00000011752	Pgam1
101725849	Exosc1	ENSMUSG00000034321	Exosc1
101696320	Zdhhc16	ENSMUSG00000025157	Zdhhc16
101726454	Mms19	ENSMUSG00000025159	Mms19
101698419	Ubtd1	ENSMUSG00000025171	Ubtd1
101698795	Ankrd2	ENSMUSG00000025172	Ankrd2
101700602	Hoga1	ENSMUSG00000025176	Hoga1
101699985	LOC101699985	ENSMUSG00000090369	4933411K16Rik
101699157	Morn4	ENSMUSG00000049670	Morn4
101701668	Pi4k2a	ENSMUSG00000025178	Pi4k2a
101702020	Avpi1	ENSMUSG00000018821	Avpi1
101702815	Marveld1	ENSMUSG00000044345	Marveld1
101703527	Zfyve27	ENSMUSG00000018820	Zfyve27
101703189	Sfrp5	ENSMUSG00000018822	Sfrp5
101707411	Golga7b	ENSMUSG00000042532	Golga7b
101706796	Crtac1	ENSMUSG00000042401	Crtac1
101708137	R3hcc1l	ENSMUSG00000025184	R3hcc1l
101707770	Loxl4	ENSMUSG00000025185	Loxl4
101710378	Pyroxd2	ENSMUSG00000060224	Pyroxd2
101710734	Hps1	ENSMUSG00000025188	Hps1
101712098	Hpse2	ENSMUSG00000074852	Hpse2
101712665	Cnnm1	ENSMUSG00000025189	Cnnm1
101713030	Got1	ENSMUSG00000025190	Got1
101713993	Nkx2-3	ENSMUSG00000044220	Nkx2-3
101714681	Slc25a28	ENSMUSG00000040414	Slc25a28
101717246	Entpd7	ENSMUSG00000025192	Entpd7
101715399	LOC101715399	ENSMUSG00000040018	Cox15
101715036	Cutc	ENSMUSG00000025193	Cutc
101716089	Abcc2	ENSMUSG00000025194	Abcc2
101716774	Dnmbp	ENSMUSG00000025195	Dnmbp
101718051	Cpn1	ENSMUSG00000025196	Cpn1
101718956	Erlin1	ENSMUSG00000025198	Erlin1
101719306	Chuk	ENSMUSG00000025199	Chuk
101720230	Cwf19l1	ENSMUSG00000025200	Cwf19l1
106008868	Bloc1s2	ENSMUSG00000057506	Bloc1s2
101720598	Pkd2l1	ENSMUSG00000037578	Pkd2l1
101721542	Syce1	ENSMUSG00000025480	Syce1
101722366	LOC101722366	ENSMUSG00000025479	Cyp2e1
101721420	LOC101721420	ENSMUSG00000052508	Olfr536
101722134	LOC101722134	ENSMUSG00000057997	Olfr541
101723526	LOC101723526	ENSMUSG00000060974	Olfr530
101724248	LOC101724248	ENSMUSG00000062712	Olfr531
101724604	LOC101724604	ENSMUSG00000061489	Olfr525
101725731	LOC101725731	ENSMUSG00000054672	5830411N06Rik
101726088	LOC101726088	ENSMUSG00000050366	Olfr524
101726457	LOC101726457	ENSMUSG00000051180	Olfr522
101725730	Sprn	ENSMUSG00000045733	Sprn
101726455	Mtg1	ENSMUSG00000039018	Mtg1
101697041	Paox	ENSMUSG00000025464	Paox
101697414	Echs1	ENSMUSG00000025465	Echs1
101698158	Fuom	ENSMUSG00000025466	Fuom
101697781	Prap1	ENSMUSG00000025467	Prap1
101699272	Caly	ENSMUSG00000025468	Caly
101696683	LOC101696683	ENSMUSG00000025469	Msx3
101700833	Znf511	ENSMUSG00000025470	Zfp511
101700229	Tubgcp2	ENSMUSG00000025474	Tubgcp2
101701563	Adam8	ENSMUSG00000025473	Adam8
101697044	LOC101697044	ENSMUSG00000073795	6430531B16Rik
101702360	Utf1	ENSMUSG00000047751	Utf1
101702698	Kndc1	ENSMUSG00000066129	Kndc1
101703528	Adgra1	ENSMUSG00000025475	Adgra1
101698161	Cfap46	ENSMUSG00000049571	Cfap46
101705222	Nkx6-2	ENSMUSG00000041309	Nkx6-2
101704617	Inpp5a	ENSMUSG00000025477	Inpp5a
101705594	Pwwp2b	ENSMUSG00000060260	Pwwp2b
101706918	Lrrc27	ENSMUSG00000015980	Lrrc27
101708138	Stk32c	ENSMUSG00000015981	Stk32c
101708483	Dpysl4	ENSMUSG00000025478	Dpysl4
101708835	Jakmip3	ENSMUSG00000056856	Jakmip3
101709429	Bnip3	ENSMUSG00000078566	Bnip3
101709789	Ppp2r2d	ENSMUSG00000041769	Ppp2r2d
101710503	Tcerg1l	ENSMUSG00000091002	Tcerg1l
101711590	Glrx3	ENSMUSG00000031068	Glrx3
101713032	Ebf3	ENSMUSG00000010476	Ebf3
101714788	Mgmt	ENSMUSG00000054612	Mgmt
101715751	Mki67	ENSMUSG00000031004	Mki67
101716090	Ptpre	ENSMUSG00000041836	Ptpre
101716775	Clrn3	ENSMUSG00000050866	Clrn3
101717474	Foxi2	ENSMUSG00000048377	Foxi2
101718612	Dock1	ENSMUSG00000058325	Dock1
101717805	Fam196a	ENSMUSG00000073805	Fam196a
101720139	LOC101720139	ENSMUSG00000030994	D7Ertd443e
101701778	Adam12	ENSMUSG00000054555	Adam12
101702470	Fank1	ENSMUSG00000053111	Fank1
101720489	Dhx32	ENSMUSG00000030986	Dhx32
101721059	Bccip	ENSMUSG00000030983	Bccip
101721656	Uros	ENSMUSG00000030979	Uros
101722010	Mmp21	ENSMUSG00000030981	Mmp21
101722368	Edrf1	ENSMUSG00000039990	Edrf1
101703190	Tex36	ENSMUSG00000030976	Tex36
101723409	Zranb1	ENSMUSG00000030967	Zranb1
101725340	Fam175b	ENSMUSG00000030965	Fam175b
101724958	Mettl10	ENSMUSG00000030960	Mettl10
101724602	Fam53b	ENSMUSG00000030956	Fam53b
101723766	Lhpp	ENSMUSG00000030946	Lhpp
101725966	Nkx1-2	ENSMUSG00000048528	Nkx1-2
101704268	Oat	ENSMUSG00000030934	Oat
101726691	Chst15	ENSMUSG00000030930	Chst15
101696805	Cpxm2	ENSMUSG00000030862	Cpxm2
101697179	Gpr26	ENSMUSG00000040125	Gpr26
101697549	Bub3	ENSMUSG00000066979	Bub3
101698160	Hmx2	ENSMUSG00000050100	Hmx2
101698550	Hmx3	ENSMUSG00000040148	Hmx3
101698912	Acadsb	ENSMUSG00000030861	Acadsb
101699513	Ikzf5	ENSMUSG00000040167	Ikzf5
101700708	Pstk	ENSMUSG00000063179	Pstk
101700346	LOC101700346	ENSMUSG00000040177	2310057M21Rik
101703079	Htra1	ENSMUSG00000006205	Htra1
101703424	Plekha1	ENSMUSG00000040268	Plekha1
101704748	LOC101704748	ENSMUSG00000030917	Tmem159
101705342	Btbd16	ENSMUSG00000040298	Btbd16
101705082	Tacc2	ENSMUSG00000030852	Tacc2
101705968	Nsmce4a	ENSMUSG00000040331	Nsmce4a
101706919	Ate1	ENSMUSG00000030850	Ate1
101709077	Fgfr2	ENSMUSG00000030849	Fgfr2
101711960	Wdr11	ENSMUSG00000042055	Wdr11
101712912	Ppapdc1a	ENSMUSG00000070366	Plpp4
101713535	LOC101713535	ENSMUSG00000030859	Fam24a
101713885	Sec23ip	ENSMUSG00000055319	Sec23ip
101715148	Mcmbp	ENSMUSG00000048170	Mcmbp
101708953	Inpp5f	ENSMUSG00000042105	Inpp5f
101716547	Bag3	ENSMUSG00000030847	Bag3
101709671	Tial1	ENSMUSG00000030846	Tial1
101718163	Rgs10	ENSMUSG00000030844	Rgs10
101718850	Grk5	ENSMUSG00000003228	Grk5
101719189	Prdx3	ENSMUSG00000024997	Prdx3
101719786	Fam45a	ENSMUSG00000024993	Fam45a
101720840	Eif3a	ENSMUSG00000024991	Eif3a
101721183	Nanos1	ENSMUSG00000072437	Nanos1
101721897	Cacul1	ENSMUSG00000033417	Cacul1
101722716	Prlhr	ENSMUSG00000045052	Prlhr
101723055	Fam204a	ENSMUSG00000057858	Fam204a
101724135	Rab11fip2	ENSMUSG00000040022	Rab11fip2
101724841	Emx2	ENSMUSG00000043969	Emx2
101725211	Pdzd8	ENSMUSG00000074746	Pdzd8
101725597	Slc18a2	ENSMUSG00000025094	Slc18a2
101725968	Kcnk18	ENSMUSG00000040901	Kcnk18
101726328	Vax1	ENSMUSG00000006270	Vax1
101698301	Eno4	ENSMUSG00000048029	Eno4
101726693	Hspa12a	ENSMUSG00000025092	Hspa12a
101711475	LOC101711475	ENSMUSG00000026931	1700019N19Rik
101698796	Pnliprp2	ENSMUSG00000025091	Pnliprp2
101711849	Pnliprp1	ENSMUSG00000042179	Pnliprp1
101699514	Ccdc172	ENSMUSG00000025090	Ccdc172
101699880	Gfra1	ENSMUSG00000025089	Gfra1
101701189	Atrnl1	ENSMUSG00000054843	Atrnl1
101701564	Trub1	ENSMUSG00000025086	Trub1
101702253	Fam160b1	ENSMUSG00000033478	Fam160b1
[truncated: 14,666 more rows]
