# Supplementary material for: Single-cell transcriptomics of the naked mole-rat reveals unexpected features of mammalian immunity
Source: PLoS Biol. 2019 Nov 21;17(11):e3000528. doi: 10.1371/journal.pbio.3000528 (PMC6894886; doi:10.1371/journal.pbio.3000528)
Supplement: S50 Table — For each species in each condition provided are the original first-iteration cluster and corresponding cell type, and the cluster and cell type used when the datasets were combined for differential expression analysis, separately for each species. LPS, lipopolysaccharide; NM-R, naked mole-rat; scRNA-seq, single-cell RNA-sequencing. (CSV) [file pbio.3000528.s062.csv]

species	treatment	original.first.iteration.cluster	original.first.iteration.cell.type	contrast.cluster	contrast.cell.type
mouse	saline	1	Neutrophil	3	Neutrophil
mouse	saline	2	Monocyte	4	APC
mouse	saline	3	B-cell	1	B-cell
mouse	saline	4	T-cell	2	T-cell
mouse	saline	5	RBC	1	B-cell
mouse	saline	6	NK-cell	2	T-cell
mouse	saline	7	Memory-B-cell	5	Memory-B-cell
mouse	LPS	1;9	B-cell.1;B-cell.2	1	B-cell.1
mouse	LPS	2	T-cell	3	T-cell
mouse	LPS	3	Neutrophil	2	Neutrophil
mouse	LPS	4	Monocyte	4	APC
mouse	LPS	5	NK-cell	3	T-cell
mouse	LPS	8	RBC	5	B.cell.2
naked.mole.rat	saline	1	B-cell	3	B-cell
naked.mole.rat	saline	2	Neutrophil	1	Neutrophil
naked.mole.rat	saline	3	T-cell	2	T-cell.1
naked.mole.rat	saline	6	Erythroid-cell	4	Erythroid-cell
naked.mole.rat	saline	7	Ltf-high-neutrophil	1	Neutrophil
naked.mole.rat	saline	8	Monocyte	3	B-cell
naked.mole.rat	LPS	1	Ltf-high-neutrophil	1	Neutrophil
naked.mole.rat	LPS	2	T-cell	2	T-cell
naked.mole.rat	LPS	3	Neutrophil	1	Neutrophil
naked.mole.rat	LPS	4	B-cell	3	B-cell
naked.mole.rat	LPS	5	Monocyte	5	APC
naked.mole.rat	LPS	6	Erythroid-cell	4	Erythroid-cell
naked.mole.rat	LPS	7	Mast-cell	6	Mast-cell
