# Supplementary material for: Single-cell transcriptomics of the naked mole-rat reveals unexpected features of mammalian immunity
Source: PLoS Biol. 2019 Nov 21;17(11):e3000528. doi: 10.1371/journal.pbio.3000528 (PMC6894886; doi:10.1371/journal.pbio.3000528)
Supplement: S51 Table — For each species in each condition provided are the original first-iteration cluster and corresponding cell type, and the cluster and cell type used when the datasets were combined for differential expression analysis, for the species combined. LPS, lipopolysaccharide; NM-R, naked mole-rat; scRNA-seq, single-cell RNA-sequencing. (CSV) [file pbio.3000528.s063.csv]

species	treatment	original.first.iteration.cluster	original.first.iteration.cell.type	contrast.cluster	contrast.cell.type
mouse	saline	1;2	Macrophage;Plasmacytoid-dendritic-cell	3	APC
mouse	saline	3	B-cell	1	B-cell
mouse	saline	4;6	T-cell;CD8-T-cell	2	T-cell
mouse	saline	5	Monocyte	3	APC
mouse	saline	7	Neutrophil	4	Neutrophil
mouse	saline	8	NK-cell	5	NK-cell
mouse	LPS	1;3	B-cell;Plasma-cell	1	B-cell
mouse	LPS	2	T-cell	2	T-cell
mouse	LPS	4	Neutrophil	5	Neutrophil
mouse	LPS	5;8	Macrophage;Plasmacytoid-dendritic-cell	3	APC
mouse	LPS	6	NK-cell	4	NK-cell
mouse	LPS	7	Monocyte	3	APC
nmr	saline	1;8	T-cell.1;T-cell.2	3	T-cell.1
nmr	saline	2	Macrophage;Timeless-high-dendritic-cell	4	APC
nmr	saline	3;9	Neutrophil;Ltf-high-neutrophil	1	Neutrophil.1
nmr	saline	4	Erythroid-cell	2	Erythroid-cell
nmr	saline	5;7	B-cell;Plasma-cell	5	B-cell
nmr	saline	10	Monocyte	4	APC
nmr	saline	11	Mast-cell	7	T-cell.2
nmr	LPS	1;6	Timeless-high-dendritic-cell;Macrophage	7	APC.3
nmr	LPS	2;4	T-cell.2;T-cell.1	2	T-cell
nmr	LPS	3;5	Neutrophil;Ltf-high-neutrophil	1	Neutrophil
nmr	LPS	7;13	B-cell;Plasma-cell	3	B-cell
nmr	LPS	9;11	Erythroid-cell.1;Erythroid-cell.2	4	Erythroid-cell
nmr	LPS	12	Monocyte	6	APC.2
nmr	LPS	14	Mast-cell	2	T-cell
